# Supplementary material for: Identifying plant genes shaping microbiota composition in the barley rhizosphere
Source: Nat Commun. 2022 Jun 16;13:3443. doi: 10.1038/s41467-022-31022-y (PMC9203816; doi:10.1038/s41467-022-31022-y)
Supplement: Supplementary file 4 — Supplementary Data 1 [file 41467_2022_31022_MOESM4_ESM.xlsx]

## Sheet: LOD results
LOD results ASV level																																							LOD results genus level
Marker	chr	pos (cM)	ï..env.OPS_18	Allorhizobium.Neorhizobium.Pararhizobium.Rhizobium	Pedobacter1	Paenibacillus1	Niastella	Paenibacillus2	Stenotrophomonas	Paenibacillus3	Lysobacter1	Asticcacaulis	Variovorax	Paenibacillus4	Bdellovibrio	Duganella	Holophaga	Vicinamibacterales	Lysobacter2	Sorangium	Sphingopyxis	Chryseolinea	Tahibacter	Pedobacter2	Comamonadaceae	Chryseobacterium	Pedobacter3	Asticcacaulis.1	Pseudomonas	Pseudomonas.1	Streptomyces1	Lysobacter	Sphingomonas	Nocardia	Streptomyces2	Sphingobacteriaceae	Streptomyces3	Streptomyces4		chr	pos (cM)	ï..Pedobacter	Paenibacillus	Ramlibacter	Rhodanobacter	Asticcacaulis	Thermomonas	Variovorax	Dokdonella
BOPA1_2511_533	1H	0	1.05454	0.178593	0.110104	0.120529	0.420462	0.171819	0.1352	0.14155	0.283202	0.030086	0.477737	0.106097	0.195969	0.138979	0.13049	0.0232088	0.284981	0.16964	0.0508118	0.0616063	0.00890153	0.185661	0.269306	0.462842	0.145471	0.0552966	1.16945	0.0301491	0.0193763	0.203254	1.79492	0.111073	0.00621273	0.679296	0.0661252	0.115791	BOPA1_2511_533	1H	0	0.106961	0.317271	0.0962779	0.225447	0.0720344	0.411399	0.085165	0.14902
BOPA1_8670_388	1H	1e-06	1.05454	0.178593	0.110104	0.120529	0.420462	0.171819	0.1352	0.14155	0.283202	0.030086	0.477737	0.106097	0.195969	0.138979	0.13049	0.0232088	0.284981	0.16964	0.0508118	0.0616063	0.00890153	0.185661	0.269307	0.462842	0.145471	0.0552966	1.16945	0.0301491	0.0193763	0.203254	1.79492	0.111073	0.00621273	0.679296	0.0661252	0.115791	BOPA1_8670_388	1H	1e-06	0.106961	0.317271	0.0962779	0.225447	0.0720344	0.411399	0.085165	0.14902
BOPA2_12_10420	1H	2e-06	1.05454	0.178593	0.110104	0.120529	0.420462	0.171819	0.1352	0.14155	0.283202	0.030086	0.477737	0.106097	0.195969	0.138979	0.13049	0.0232089	0.284981	0.16964	0.0508118	0.0616063	0.00890153	0.185661	0.269307	0.462842	0.145471	0.0552966	1.16945	0.0301491	0.0193763	0.203254	1.79492	0.111073	0.00621273	0.679296	0.0661252	0.115791	BOPA2_12_10420	1H	2e-06	0.106961	0.317271	0.0962779	0.225447	0.0720344	0.411399	0.085165	0.14902
BOPA2_12_30653	1H	3e-06	1.05454	0.178593	0.110104	0.120529	0.420462	0.171819	0.1352	0.14155	0.283202	0.030086	0.477737	0.106097	0.195969	0.138979	0.13049	0.0232089	0.284981	0.16964	0.0508118	0.0616063	0.00890153	0.185661	0.269307	0.462842	0.145471	0.0552966	1.16945	0.0301491	0.0193763	0.203254	1.79492	0.111073	0.00621273	0.679296	0.0661252	0.115791	BOPA2_12_30653	1H	3e-06	0.106961	0.317271	0.0962779	0.225447	0.0720344	0.411399	0.085165	0.14902
BOPA2_12_30969	1H	4e-06	1.05454	0.178593	0.110104	0.120529	0.420462	0.171819	0.1352	0.14155	0.283202	0.030086	0.477737	0.106097	0.195969	0.138979	0.13049	0.0232089	0.284981	0.16964	0.0508118	0.0616063	0.00890153	0.185661	0.269307	0.462842	0.145471	0.0552966	1.16945	0.0301491	0.0193763	0.203254	1.79492	0.111073	0.00621273	0.679296	0.0661252	0.115791	BOPA2_12_30969	1H	4e-06	0.106961	0.317271	0.0962779	0.225447	0.0720344	0.411399	0.085165	0.14902
SCRI_RS_124234	1H	5e-06	1.05454	0.178593	0.110104	0.120529	0.420462	0.171819	0.1352	0.14155	0.283202	0.030086	0.477737	0.106097	0.195969	0.138979	0.13049	0.0232089	0.284981	0.16964	0.0508118	0.0616063	0.00890153	0.185661	0.269307	0.462842	0.145471	0.0552966	1.16945	0.0301491	0.0193763	0.203254	1.79492	0.111073	0.00621273	0.679296	0.0661252	0.115791	SCRI_RS_124234	1H	5e-06	0.106961	0.317271	0.0962779	0.225447	0.0720344	0.411399	0.085165	0.14902
SCRI_RS_138128	1H	6e-06	1.05454	0.178593	0.110104	0.120529	0.420462	0.171819	0.1352	0.14155	0.283202	0.030086	0.477737	0.106097	0.195969	0.138979	0.13049	0.0232089	0.284981	0.16964	0.0508118	0.0616063	0.00890153	0.185661	0.269307	0.462842	0.145471	0.0552966	1.16945	0.0301491	0.0193763	0.203254	1.79492	0.111073	0.00621273	0.679296	0.0661252	0.115791	SCRI_RS_138128	1H	6e-06	0.106961	0.317271	0.0962779	0.225447	0.0720344	0.411399	0.085165	0.14902
SCRI_RS_142714	1H	7e-06	1.05454	0.178593	0.110104	0.120529	0.420462	0.171819	0.1352	0.14155	0.283202	0.030086	0.477737	0.106097	0.195969	0.138979	0.13049	0.0232089	0.284981	0.16964	0.0508118	0.0616063	0.00890153	0.185661	0.269307	0.462842	0.145471	0.0552966	1.16945	0.0301491	0.0193763	0.203254	1.79492	0.111073	0.00621273	0.679296	0.0661252	0.115791	SCRI_RS_142714	1H	7e-06	0.106961	0.317271	0.0962779	0.225447	0.0720344	0.411399	0.085165	0.14902
SCRI_RS_149838	1H	8e-06	1.05454	0.178593	0.110104	0.120529	0.420462	0.171819	0.1352	0.14155	0.283202	0.030086	0.477737	0.106097	0.195969	0.138979	0.13049	0.0232089	0.284981	0.16964	0.0508118	0.0616063	0.00890153	0.185661	0.269307	0.462842	0.145471	0.0552966	1.16945	0.0301491	0.0193763	0.203254	1.79492	0.111073	0.00621273	0.679296	0.0661252	0.115791	SCRI_RS_149838	1H	8e-06	0.106961	0.317271	0.0962779	0.225447	0.0720344	0.411399	0.085165	0.14902
SCRI_RS_180989	1H	9e-06	1.05454	0.178593	0.110104	0.120529	0.420462	0.171819	0.1352	0.14155	0.283202	0.030086	0.477737	0.106097	0.195969	0.138979	0.13049	0.0232089	0.284981	0.16964	0.0508118	0.0616063	0.00890153	0.185661	0.269307	0.462842	0.145471	0.0552966	1.16945	0.0301491	0.0193763	0.203254	1.79492	0.111073	0.00621273	0.679296	0.0661252	0.115791	SCRI_RS_180989	1H	9e-06	0.106961	0.317271	0.0962779	0.225447	0.0720344	0.411399	0.085165	0.14902
SCRI_RS_204276	1H	1e-05	1.05454	0.178593	0.110104	0.120529	0.420462	0.171819	0.1352	0.14155	0.283202	0.030086	0.477737	0.106097	0.195969	0.138979	0.13049	0.0232089	0.284981	0.16964	0.0508118	0.0616063	0.00890153	0.185661	0.269307	0.462842	0.145471	0.0552966	1.16945	0.0301491	0.0193763	0.203254	1.79492	0.111073	0.00621274	0.679296	0.0661252	0.115792	SCRI_RS_204276	1H	1e-05	0.106961	0.317271	0.0962779	0.225447	0.0720344	0.411399	0.085165	0.14902
SCRI_RS_227491	1H	1.1e-05	1.05454	0.178593	0.110104	0.120529	0.420462	0.171819	0.1352	0.14155	0.283202	0.030086	0.477737	0.106097	0.195969	0.138979	0.13049	0.0232089	0.284981	0.16964	0.0508119	0.0616063	0.00890153	0.185661	0.269307	0.462842	0.145471	0.0552966	1.16945	0.030149	0.0193763	0.203254	1.79492	0.111073	0.00621274	0.679296	0.0661252	0.115792	SCRI_RS_227491	1H	1.1e-05	0.106961	0.317271	0.0962779	0.225447	0.0720344	0.411399	0.085165	0.14902
SCRI_RS_120053	1H	0.200012	1.04088	0.174481	0.109678	0.11448	0.419141	0.170171	0.136101	0.142438	0.294606	0.0289181	0.480996	0.110603	0.202845	0.143606	0.130236	0.0253815	0.305543	0.171606	0.0548975	0.0570005	0.00855974	0.184761	0.27121	0.465557	0.147566	0.050474	1.15949	0.0269094	0.0212515	0.207307	1.79297	0.101498	0.00789511	0.670123	0.0703302	0.119399	SCRI_RS_120053	1H	0.200012	0.103422	0.311993	0.0925384	0.228782	0.0710148	0.419392	0.0843106	0.143532
SCRI_RS_120059	1H	0.200013	1.04088	0.174481	0.109678	0.11448	0.419141	0.170171	0.136101	0.142438	0.294606	0.0289181	0.480997	0.110603	0.202845	0.143606	0.130236	0.0253815	0.305543	0.171606	0.0548976	0.0570005	0.00855974	0.184761	0.27121	0.465557	0.147566	0.050474	1.15949	0.0269093	0.0212515	0.207307	1.79297	0.101498	0.00789512	0.670123	0.0703302	0.119399	SCRI_RS_120059	1H	0.200013	0.103422	0.311993	0.0925383	0.228782	0.0710148	0.419392	0.0843106	0.143532
BOPA1_6195_2137	1H	2.30001	0.834868	0.137285	0.107501	0.0534996	0.409735	0.153842	0.150883	0.1536	0.408366	0.0182096	0.516595	0.169172	0.273545	0.193006	0.129582	0.079704	0.507982	0.191891	0.103462	0.0193835	0.00564497	0.177589	0.297364	0.492687	0.16876	0.0251448	1.06136	0.0188605	0.0474458	0.248919	1.78298	0.0707511	0.0429061	0.573318	0.118812	0.157982	BOPA1_6195_2137	1H	2.30001	0.0773387	0.257533	0.0569483	0.262036	0.061614	0.499051	0.0771418	0.0879041
c1H.loc2.5	1H	2.5	0.804601	0.13418	0.107512	0.0480071	0.409223	0.152287	0.152988	0.155005	0.41939	0.01724	0.52036	0.176227	0.280743	0.198251	0.129714	0.0880763	0.526763	0.19397	0.108999	0.0169124	0.00540412	0.177081	0.300708	0.495399	0.170901	0.0258088	1.05215	0.0210786	0.0507864	0.253191	1.78324	0.0789987	0.0481481	0.563326	0.124253	0.162054	c1H.loc2.5	1H	2.5	0.0759514	0.252186	0.0537869	0.265336	0.0607601	0.507004	0.0765752	0.0825184
SCRI_RS_169369	1H	2.60001	0.788614	0.132679	0.107534	0.0453483	0.408996	0.151516	0.154086	0.15573	0.424882	0.0167622	0.522259	0.179826	0.284358	0.200899	0.129794	0.0924238	0.536046	0.195016	0.111814	0.0157878	0.00528727	0.176841	0.302433	0.496759	0.171977	0.0263867	1.0476	0.022404	0.0525072	0.25534	1.78347	0.0838016	0.0508779	0.558317	0.127015	0.164108	SCRI_RS_169369	1H	2.60001	0.075353	0.249532	0.0522476	0.26699	0.0603391	0.510988	0.0763008	0.0798545
BOPA2_12_11311	1H	3.65002	0.598951	0.119731	0.108461	0.0224928	0.407842	0.143977	0.167066	0.163921	0.479635	0.0122013	0.541998	0.218843	0.321587	0.228727	0.131221	0.141784	0.626343	0.205885	0.142024	0.00898223	0.0042395	0.175049	0.322225	0.510646	0.183034	0.041307	1.00475	0.0436593	0.0718155	0.277618	1.7896	0.149383	0.0823584	0.507648	0.156578	0.185577	BOPA2_12_11311	1H	3.65002	0.0732511	0.223708	0.0384229	0.283867	0.0563209	0.55172	0.0738581	0.0543584
BOPA1_3107_422	1H	4.10002	0.51402	0.115583	0.109263	0.0154745	0.408013	0.140951	0.173677	0.16795	0.502643	0.0104148	0.550731	0.236811	0.337883	0.241232	0.132174	0.165276	0.662946	0.210697	0.155876	0.00878431	0.00387246	0.174652	0.331962	0.516686	0.187884	0.0522866	0.988742	0.05667	0.0811199	0.28748	1.79443	0.182575	0.097722	0.486466	0.170113	0.195166	BOPA1_3107_422	1H	4.10002	0.074642	0.213502	0.0336709	0.291182	0.0547462	0.569427	0.0730077	0.0445536
BOPA1_3220_723	1H	4.10002	0.51402	0.115583	0.109263	0.0154745	0.408013	0.140951	0.173677	0.16795	0.502643	0.0104147	0.550731	0.236811	0.337883	0.241232	0.132174	0.165276	0.662946	0.210697	0.155876	0.00878431	0.00387246	0.174652	0.331962	0.516686	0.187884	0.0522866	0.988742	0.05667	0.0811199	0.28748	1.79443	0.182575	0.097722	0.486466	0.170113	0.195166	BOPA1_3220_723	1H	4.10002	0.074642	0.213502	0.0336709	0.291182	0.0547462	0.569427	0.0730077	0.0445536
c1H.loc5	1H	5	0.241133	0.161806	0.196458	0.162648	0.231785	0.289346	0.226266	0.0156545	0.483247	0.0669363	0.559133	0.0541291	0.422617	0.224531	0.208776	0.205464	1.18006	0.219256	0.116609	0.0689457	0.0183782	0.162544	0.786955	0.514118	0.187424	0.00278242	0.7046	0.101202	0.0754654	0.298437	1.41599	0.265842	0.0880132	0.304788	0.139496	0.222033	c1H.loc5	1H	5	0.353106	0.497092	0.0496306	0.29163	0.0752373	0.472726	0.0176561	0.118648
BOPA1_3101_111	1H	5.00002	0.241127	0.161807	0.19646	0.162654	0.231782	0.289352	0.226267	0.015656	0.483247	0.0669381	0.559133	0.0541273	0.422619	0.224531	0.208778	0.205465	1.18006	0.219256	0.116609	0.0689476	0.0183786	0.162544	0.786962	0.514118	0.187424	0.00278203	0.704593	0.101204	0.0754653	0.298437	1.41598	0.265844	0.088013	0.304784	0.139496	0.222033	BOPA1_3101_111	1H	5.00002	0.353112	0.497099	0.049631	0.29163	0.0752381	0.472725	0.0176555	0.11865
BOPA1_4456_443	1H	5.00002	0.241127	0.161807	0.19646	0.162654	0.231782	0.289352	0.226267	0.015656	0.483247	0.0669381	0.559133	0.0541273	0.422619	0.224531	0.208778	0.205465	1.18006	0.219256	0.116609	0.0689476	0.0183786	0.162544	0.786962	0.514118	0.187424	0.00278203	0.704593	0.101204	0.0754653	0.298437	1.41598	0.265844	0.088013	0.304784	0.139496	0.222033	BOPA1_4456_443	1H	5.00002	0.353112	0.497099	0.049631	0.29163	0.0752381	0.472725	0.0176555	0.11865
BOPA2_12_10410	1H	5.00002	0.241127	0.161807	0.19646	0.162654	0.231782	0.289352	0.226267	0.015656	0.483247	0.0669381	0.559133	0.0541273	0.422619	0.224531	0.208778	0.205465	1.18006	0.219256	0.116609	0.0689476	0.0183786	0.162544	0.786962	0.514118	0.187424	0.00278203	0.704593	0.101204	0.0754653	0.298437	1.41598	0.265844	0.088013	0.304784	0.139496	0.222033	BOPA2_12_10410	1H	5.00002	0.353112	0.497099	0.049631	0.29163	0.0752381	0.472725	0.0176555	0.11865
BOPA2_12_10636	1H	5.00002	0.241127	0.161807	0.19646	0.162654	0.231782	0.289352	0.226267	0.015656	0.483247	0.0669381	0.559133	0.0541273	0.422619	0.224531	0.208778	0.205465	1.18006	0.219256	0.116609	0.0689476	0.0183786	0.162544	0.786962	0.514118	0.187424	0.00278203	0.704593	0.101204	0.0754653	0.298437	1.41598	0.265844	0.088013	0.304784	0.139496	0.222033	BOPA2_12_10636	1H	5.00002	0.353112	0.497099	0.049631	0.29163	0.0752381	0.472725	0.0176555	0.11865
SCRI_RS_139538	1H	5.00002	0.241127	0.161807	0.19646	0.162654	0.231782	0.289352	0.226267	0.015656	0.483247	0.0669381	0.559133	0.0541273	0.422619	0.224531	0.208778	0.205465	1.18006	0.219256	0.116609	0.0689476	0.0183786	0.162544	0.786962	0.514118	0.187424	0.00278203	0.704593	0.101204	0.0754653	0.298437	1.41598	0.265844	0.088013	0.304784	0.139496	0.222033	SCRI_RS_139538	1H	5.00002	0.353112	0.497099	0.049631	0.29163	0.0752381	0.472725	0.0176555	0.11865
SCRI_RS_149683	1H	5.00002	0.241127	0.161807	0.19646	0.162654	0.231782	0.289352	0.226267	0.015656	0.483247	0.0669381	0.559133	0.0541273	0.422619	0.224531	0.208778	0.205465	1.18006	0.219256	0.116609	0.0689476	0.0183786	0.162544	0.786962	0.514118	0.187424	0.00278203	0.704593	0.101204	0.0754653	0.298437	1.41598	0.265844	0.088013	0.304784	0.139496	0.222033	SCRI_RS_149683	1H	5.00002	0.353112	0.497099	0.049631	0.29163	0.0752381	0.472725	0.0176555	0.11865
SCRI_RS_161137	1H	5.00002	0.241127	0.161807	0.19646	0.162654	0.231782	0.289352	0.226267	0.015656	0.483247	0.0669381	0.559133	0.0541273	0.422619	0.224531	0.208778	0.205465	1.18006	0.219256	0.116609	0.0689476	0.0183786	0.162544	0.786962	0.514118	0.187424	0.00278203	0.704593	0.101204	0.0754653	0.298437	1.41598	0.265844	0.088013	0.304784	0.139496	0.222033	SCRI_RS_161137	1H	5.00002	0.353112	0.497099	0.049631	0.29163	0.0752381	0.472725	0.0176555	0.11865
SCRI_RS_179144	1H	5.00003	0.241127	0.161807	0.19646	0.162654	0.231782	0.289352	0.226267	0.015656	0.483247	0.0669381	0.559133	0.0541273	0.422619	0.224531	0.208778	0.205465	1.18006	0.219256	0.116609	0.0689476	0.0183786	0.162544	0.786962	0.514118	0.187424	0.00278203	0.704593	0.101204	0.0754653	0.298437	1.41598	0.265844	0.088013	0.304784	0.139496	0.222033	SCRI_RS_179144	1H	5.00003	0.353112	0.497099	0.049631	0.29163	0.0752381	0.472725	0.0176555	0.11865
SCRI_RS_194326	1H	5.00003	0.241127	0.161807	0.19646	0.162654	0.231782	0.289352	0.226267	0.015656	0.483247	0.0669381	0.559133	0.0541273	0.422619	0.224531	0.208778	0.205465	1.18006	0.219256	0.116609	0.0689476	0.0183786	0.162544	0.786962	0.514118	0.187424	0.00278203	0.704593	0.101204	0.0754653	0.298437	1.41598	0.265844	0.088013	0.304784	0.139496	0.222033	SCRI_RS_194326	1H	5.00003	0.353112	0.497099	0.049631	0.29163	0.0752381	0.472725	0.0176555	0.11865
SCRI_RS_207257	1H	5.00003	0.241127	0.161807	0.19646	0.162654	0.231782	0.289352	0.226267	0.015656	0.483247	0.0669381	0.559133	0.0541273	0.422619	0.224531	0.208778	0.205465	1.18006	0.219256	0.116609	0.0689476	0.0183786	0.162544	0.786962	0.514118	0.187424	0.00278203	0.704593	0.101204	0.0754653	0.298437	1.41598	0.265844	0.088013	0.304784	0.139496	0.222033	SCRI_RS_207257	1H	5.00003	0.353112	0.497099	0.049631	0.29163	0.0752381	0.472725	0.0176555	0.11865
SCRI_RS_232577	1H	5.00003	0.241127	0.161807	0.19646	0.162654	0.231782	0.289352	0.226267	0.015656	0.483247	0.0669381	0.559133	0.0541273	0.422619	0.224531	0.208778	0.205465	1.18006	0.219256	0.116609	0.0689476	0.0183786	0.162544	0.786962	0.514118	0.187424	0.00278203	0.704593	0.101204	0.0754653	0.298437	1.41598	0.265844	0.088013	0.304784	0.139496	0.222033	SCRI_RS_232577	1H	5.00003	0.353112	0.497099	0.049631	0.29163	0.0752381	0.472725	0.0176555	0.11865
SCRI_RS_60145	1H	5.00003	0.241127	0.161807	0.19646	0.162654	0.231782	0.289352	0.226267	0.015656	0.483247	0.0669381	0.559133	0.0541273	0.422619	0.224531	0.208778	0.205465	1.18006	0.219256	0.116609	0.0689476	0.0183786	0.162544	0.786962	0.514118	0.187424	0.00278203	0.704593	0.101204	0.0754653	0.298437	1.41598	0.265844	0.088013	0.304784	0.139496	0.222033	SCRI_RS_60145	1H	5.00003	0.353112	0.497099	0.049631	0.29163	0.0752381	0.472725	0.0176555	0.11865
SCRI_RS_60293	1H	5.00003	0.241127	0.161807	0.19646	0.162654	0.231782	0.289352	0.226267	0.015656	0.483247	0.0669381	0.559133	0.0541273	0.422619	0.224531	0.208778	0.205465	1.18006	0.219256	0.116609	0.0689476	0.0183786	0.162544	0.786962	0.514118	0.187424	0.00278203	0.704593	0.101204	0.0754653	0.298437	1.41598	0.265844	0.088013	0.304784	0.139496	0.222033	SCRI_RS_60293	1H	5.00003	0.353112	0.497099	0.049631	0.29163	0.0752381	0.472725	0.0176555	0.11865
SCRI_RS_66630	1H	5.00003	0.241127	0.161807	0.19646	0.162654	0.231782	0.289352	0.226267	0.015656	0.483247	0.0669381	0.559133	0.0541272	0.422619	0.224531	0.208778	0.205465	1.18006	0.219256	0.116609	0.0689476	0.0183786	0.162544	0.786962	0.514118	0.187424	0.00278203	0.704593	0.101204	0.0754653	0.298437	1.41598	0.265844	0.088013	0.304784	0.139496	0.222033	SCRI_RS_66630	1H	5.00003	0.353112	0.497099	0.049631	0.29163	0.0752381	0.472725	0.0176555	0.11865
SCRI_RS_82277	1H	5.00003	0.241127	0.161807	0.19646	0.162654	0.231782	0.289352	0.226267	0.015656	0.483247	0.0669381	0.559133	0.0541272	0.422619	0.224531	0.208778	0.205465	1.18006	0.219256	0.116609	0.0689476	0.0183786	0.162544	0.786962	0.514118	0.187424	0.00278203	0.704593	0.101204	0.0754653	0.298437	1.41598	0.265844	0.088013	0.304784	0.139496	0.222033	SCRI_RS_82277	1H	5.00003	0.353112	0.497099	0.049631	0.29163	0.0752381	0.472725	0.0176555	0.11865
BOPA2_12_11011	1H	6.00003	0.484886	0.226529	0.0764107	0.288805	0.399556	0.431844	0.0489691	0.0688355	0.522532	0.0808446	0.483901	0.0464017	0.315915	0.179433	0.109122	0.276222	0.812104	0.196629	0.131222	0.142002	0.0270126	0.310616	0.766468	0.514307	0.188337	0.000737044	0.0296403	0.0889719	0.141969	0.291779	0.892754	0.455917	0.142717	0.0766109	0.138649	0.215539	BOPA2_12_11011	1H	6.00003	0.545483	0.508352	0.0144026	0.287053	0.0996513	0.44315	0.0253414	0.122516
BOPA2_12_30933	1H	6.00003	0.484886	0.226529	0.0764107	0.288805	0.399556	0.431844	0.0489691	0.0688355	0.522532	0.0808446	0.483901	0.0464017	0.315915	0.179433	0.109122	0.276222	0.812104	0.196629	0.131222	0.142002	0.0270126	0.310616	0.766468	0.514307	0.188337	0.000737044	0.0296403	0.0889719	0.141969	0.291779	0.892754	0.455917	0.142717	0.0766109	0.138649	0.215539	BOPA2_12_30933	1H	6.00003	0.545483	0.508352	0.0144026	0.287053	0.0996513	0.44315	0.0253414	0.122516
c1H.loc7.5	1H	7.5	0.465797	0.200821	0.0777703	0.293357	0.421121	0.526733	0.399486	0.118622	0.566868	0.311456	0.490973	0.0537803	0.292624	0.174044	0.128505	0.283975	0.794263	0.1721	0.181872	0.140582	0.0307745	0.330374	0.773845	0.507203	0.160727	0.106192	0.0265437	0.0832177	0.138958	0.318086	0.985462	0.414318	0.147956	0.0709167	0.122777	0.200941	c1H.loc7.5	1H	7.5	0.614492	0.554504	0.0149112	0.304203	0.150989	0.479702	0.0401745	0.129189
BOPA1_7372_1253	1H	8.50004	0.453895	0.184048	0.0787959	0.297041	0.438347	0.58623	0.602403	0.159057	0.595596	0.489769	0.496114	0.0589359	0.279135	0.170887	0.14219	0.294717	0.783339	0.1575	0.216846	0.140974	0.0340237	0.345141	0.78466	0.503157	0.143476	0.254906	0.0249949	0.0803268	0.137637	0.336228	1.03992	0.390104	0.15224	0.0676359	0.112814	0.192656	BOPA1_7372_1253	1H	8.50004	0.662795	0.584309	0.0168961	0.31563	0.285689	0.503323	0.0520383	0.137636
SCRI_RS_162524	1H	8.60004	0.452752	0.182396	0.078904	0.297442	0.440176	0.591972	0.618693	0.163271	0.598434	0.504836	0.496647	0.0594628	0.277889	0.170591	0.143594	0.296033	0.782277	0.156131	0.220366	0.141072	0.0343828	0.346691	0.786006	0.502783	0.141813	0.268366	0.0248627	0.0800781	0.137534	0.338065	1.04508	0.387908	0.152705	0.0673297	0.111844	0.191897	SCRI_RS_162524	1H	8.60004	0.667697	0.587248	0.0171669	0.316776	0.298575	0.505658	0.0533067	0.138652
BOPA2_12_30919	1H	9.90004	0.438972	0.161683	0.0803679	0.303271	0.46501	0.662421	0.789633	0.218609	0.634411	0.66855	0.503747	0.066466	0.263754	0.167155	0.162205	0.31696	0.769056	0.140202	0.265668	0.143389	0.0396069	0.367879	0.807985	0.498529	0.12166	0.418072	0.0235476	0.0775208	0.136739	0.362004	1.10735	0.364069	0.159385	0.0637339	0.0998323	0.183433	BOPA2_12_30919	1H	9.90004	0.731838	0.624453	0.0218348	0.331454	0.445635	0.53523	0.0708932	0.154487
SCRI_RS_165792	1H	9.90004	0.43897	0.16168	0.0803681	0.303271	0.465014	0.662431	0.789654	0.218617	0.634416	0.66857	0.503748	0.066467	0.263751	0.167154	0.162207	0.316963	0.769054	0.1402	0.265675	0.143389	0.0396076	0.367882	0.807987	0.498528	0.121657	0.418091	0.0235474	0.0775204	0.136739	0.362007	1.10736	0.364067	0.159386	0.0637333	0.0998306	0.183432	SCRI_RS_165792	1H	9.90004	0.731847	0.624458	0.0218355	0.331456	0.445654	0.535234	0.0708958	0.15449
SCRI_RS_184274	1H	9.90004	0.43897	0.16168	0.0803681	0.303271	0.465014	0.662431	0.789655	0.218617	0.634416	0.66857	0.503748	0.066467	0.263751	0.167154	0.162207	0.316963	0.769054	0.1402	0.265675	0.143389	0.0396076	0.367882	0.807987	0.498528	0.121657	0.418092	0.0235474	0.0775204	0.136739	0.362007	1.10736	0.364067	0.159386	0.0637333	0.0998306	0.183432	SCRI_RS_184274	1H	9.90004	0.731847	0.624458	0.0218355	0.331456	0.445654	0.535234	0.0708959	0.15449
SCRI_RS_1929	1H	9.90004	0.43897	0.16168	0.0803681	0.303271	0.465014	0.662431	0.789655	0.218617	0.634416	0.66857	0.503748	0.066467	0.263751	0.167154	0.162207	0.316963	0.769054	0.1402	0.265675	0.143389	0.0396076	0.367882	0.807987	0.498528	0.121657	0.418092	0.0235474	0.0775204	0.136739	0.362007	1.10736	0.364067	0.159386	0.0637333	0.0998306	0.183432	SCRI_RS_1929	1H	9.90004	0.731847	0.624458	0.0218355	0.331456	0.445654	0.535234	0.0708959	0.15449
SCRI_RS_198544	1H	9.90004	0.43897	0.16168	0.0803681	0.303271	0.465014	0.662431	0.789655	0.218617	0.634416	0.66857	0.503748	0.066467	0.263751	0.167154	0.162207	0.316963	0.769054	0.1402	0.265675	0.143389	0.0396076	0.367882	0.807987	0.498528	0.121657	0.418092	0.0235474	0.0775204	0.136739	0.362007	1.10736	0.364067	0.159386	0.0637333	0.0998306	0.183432	SCRI_RS_198544	1H	9.90004	0.731847	0.624458	0.0218355	0.331456	0.445654	0.535234	0.0708959	0.15449
SCRI_RS_200110	1H	9.90004	0.43897	0.16168	0.0803681	0.303271	0.465014	0.662431	0.789655	0.218617	0.634416	0.66857	0.503748	0.066467	0.263751	0.167154	0.162207	0.316963	0.769054	0.1402	0.265675	0.143389	0.0396076	0.367882	0.807987	0.498528	0.121657	0.418092	0.0235474	0.0775204	0.136739	0.362007	1.10736	0.364067	0.159386	0.0637333	0.0998306	0.183432	SCRI_RS_200110	1H	9.90004	0.731847	0.624458	0.0218355	0.331456	0.445654	0.535234	0.0708959	0.15449
SCRI_RS_222250	1H	9.90004	0.43897	0.16168	0.0803681	0.303271	0.465014	0.662431	0.789655	0.218617	0.634416	0.66857	0.503748	0.066467	0.263751	0.167154	0.162207	0.316963	0.769054	0.1402	0.265675	0.143389	0.0396076	0.367882	0.807987	0.498528	0.121657	0.418092	0.0235474	0.0775204	0.136739	0.362007	1.10736	0.364067	0.159386	0.0637333	0.0998306	0.183432	SCRI_RS_222250	1H	9.90004	0.731847	0.624458	0.0218355	0.331456	0.445654	0.535234	0.0708959	0.15449
SCRI_RS_224686	1H	9.90005	0.43897	0.16168	0.0803681	0.303271	0.465014	0.662431	0.789655	0.218617	0.634416	0.66857	0.503748	0.066467	0.263751	0.167154	0.162207	0.316963	0.769054	0.1402	0.265675	0.143389	0.0396076	0.367882	0.807987	0.498528	0.121657	0.418092	0.0235474	0.0775204	0.136739	0.362007	1.10736	0.364067	0.159386	0.0637333	0.0998306	0.183432	SCRI_RS_224686	1H	9.90005	0.731847	0.624458	0.0218355	0.331456	0.445654	0.535234	0.0708959	0.15449
c1H.loc10	1H	10	0.440131	0.164386	0.0839701	0.300186	0.460414	0.66344	0.786137	0.216461	0.633057	0.659536	0.506514	0.0662964	0.261752	0.16587	0.159768	0.313506	0.763929	0.140128	0.261902	0.141566	0.0395177	0.366058	0.80227	0.496661	0.122346	0.410028	0.0238281	0.0773846	0.135559	0.359324	1.1099	0.365818	0.156677	0.0613696	0.0991807	0.182687	c1H.loc10	1H	10	0.730635	0.629157	0.0225734	0.330494	0.43642	0.531976	0.0715397	0.15208
BOPA2_12_30918	1H	11.8	0.45406	0.215706	0.160575	0.225742	0.379926	0.623619	0.666757	0.156103	0.615508	0.456104	0.55797	0.0721455	0.228495	0.143594	0.119947	0.268774	0.645298	0.140583	0.200267	0.109906	0.038133	0.338028	0.688279	0.463212	0.136117	0.239865	0.0585653	0.0766156	0.116058	0.312277	1.17106	0.409583	0.112996	0.0260232	0.0876056	0.175365	BOPA2_12_30918	1H	11.8	0.666827	0.655428	0.0388664	0.315845	0.244415	0.48083	0.0888503	0.110922
c1H.loc12.5	1H	12.5	0.454178	0.236315	0.193184	0.183111	0.350221	0.572923	0.581766	0.12728	0.612177	0.350514	0.578602	0.0814246	0.216804	0.1354	0.106485	0.261115	0.577646	0.141525	0.180437	0.0982975	0.0377391	0.329784	0.636406	0.450054	0.142133	0.162026	0.0882178	0.0771956	0.109367	0.294539	1.19788	0.432424	0.0990081	0.016429	0.0831607	0.175611	c1H.loc12.5	1H	12.5	0.617063	0.623882	0.0466094	0.311588	0.158008	0.464824	0.098648	0.0964322
BOPA2_12_30817	1H	12.5	0.454178	0.236317	0.193186	0.183108	0.350219	0.572919	0.58176	0.127278	0.612177	0.350506	0.578604	0.0814254	0.216804	0.135399	0.106484	0.261115	0.57764	0.141525	0.180436	0.0982967	0.0377391	0.329783	0.636403	0.450053	0.142133	0.162021	0.08822	0.0771957	0.109366	0.294538	1.19788	0.432426	0.0990073	0.0164285	0.0831604	0.175611	BOPA2_12_30817	1H	12.5	0.617059	0.623879	0.04661	0.311587	0.158002	0.464823	0.0986487	0.0964312
BOPA2_12_30952	1H	12.5	0.454178	0.236317	0.193187	0.183108	0.350219	0.572919	0.58176	0.127278	0.612177	0.350506	0.578604	0.0814254	0.216804	0.135399	0.106484	0.261115	0.57764	0.141525	0.180436	0.0982967	0.0377391	0.329783	0.636402	0.450053	0.142133	0.162021	0.0882201	0.0771957	0.109366	0.294538	1.19788	0.432426	0.0990072	0.0164284	0.0831604	0.175611	BOPA2_12_30952	1H	12.5	0.617059	0.623879	0.04661	0.311587	0.158002	0.464823	0.0986487	0.0964312
SCRI_RS_119312	1H	12.5	0.454178	0.236317	0.193187	0.183108	0.350219	0.572918	0.581759	0.127278	0.612177	0.350506	0.578604	0.0814254	0.216804	0.135399	0.106484	0.261115	0.57764	0.141525	0.180436	0.0982967	0.0377391	0.329783	0.636402	0.450053	0.142133	0.162021	0.0882201	0.0771957	0.109366	0.294538	1.19788	0.432426	0.0990072	0.0164284	0.0831604	0.175611	SCRI_RS_119312	1H	12.5	0.617059	0.623879	0.04661	0.311587	0.158002	0.464823	0.0986487	0.0964312
SCRI_RS_148560	1H	13.4001	0.447816	0.262012	0.233784	0.116457	0.314089	0.480533	0.422708	0.105945	0.610903	0.191143	0.605084	0.100844	0.202617	0.125527	0.0908813	0.260003	0.465744	0.143139	0.159453	0.0840491	0.037329	0.321928	0.56116	0.433023	0.150276	0.0704631	0.135605	0.0786115	0.10164	0.272497	1.22903	0.465283	0.084255	0.00790846	0.0775447	0.178346	SCRI_RS_148560	1H	13.4001	0.531043	0.543387	0.0574423	0.307466	0.0615178	0.447756	0.113836	0.0794202
BOPA2_12_30950	1H	13.4501	0.447236	0.263402	0.235981	0.11262	0.312161	0.474798	0.411639	0.105667	0.610923	0.181863	0.606554	0.102163	0.201851	0.125001	0.0900683	0.26024	0.458663	0.14324	0.158442	0.0832838	0.03731	0.321586	0.556681	0.432068	0.150742	0.0667024	0.138433	0.0787121	0.101241	0.271296	1.23057	0.467202	0.0835521	0.00756279	0.0772356	0.178578	BOPA2_12_30950	1H	13.4501	0.525584	0.537802	0.0580693	0.307282	0.0579662	0.446916	0.114763	0.0785342
c1H.loc15	1H	15	0.416923	0.302925	0.300007	0.0398912	0.257943	0.329082	0.0636621	0.130918	0.616353	0.0193985	0.651146	0.151656	0.179331	0.110498	0.067993	0.282285	0.224735	0.146756	0.135927	0.0611313	0.036829	0.316748	0.405475	0.402343	0.165561	0.0489667	0.229562	0.0827923	0.0907101	0.236178	1.26724	0.529665	0.0687619	0.00326412	0.0678855	0.189339	c1H.loc15	1H	15	0.340914	0.457057	0.0784078	0.304577	0.0447993	0.42721	0.147356	0.0543684
SCRI_RS_148733	1H	15.1001	0.414266	0.305262	0.303985	0.0391361	0.254827	0.323719	0.0570777	0.133664	0.616972	0.0173524	0.653987	0.155241	0.177936	0.109674	0.0667599	0.284702	0.210862	0.147008	0.135008	0.059827	0.0368093	0.316822	0.395331	0.400385	0.16655	0.0513942	0.235493	0.0831195	0.09016	0.234031	1.26881	0.533864	0.068304	0.00339346	0.0672925	0.190274	SCRI_RS_148733	1H	15.1001	0.329596	0.458831	0.0797756	0.304603	0.0471982	0.426297	0.149694	0.0530398
SCRI_RS_164150	1H	15.1001	0.414266	0.305262	0.303985	0.0391361	0.254827	0.323719	0.0570777	0.133664	0.616972	0.0173524	0.653987	0.155241	0.177936	0.109674	0.0667599	0.284702	0.210862	0.147008	0.135008	0.059827	0.0368093	0.316822	0.395331	0.400385	0.16655	0.0513942	0.235493	0.0831195	0.09016	0.234031	1.26881	0.533864	0.068304	0.00339346	0.0672925	0.190274	SCRI_RS_164150	1H	15.1001	0.329596	0.458831	0.0797756	0.304603	0.0471982	0.426297	0.149694	0.0530398
SCRI_RS_130592	1H	16.4001	0.414261	0.30526	0.303982	0.0391354	0.254821	0.323718	0.0570754	0.133668	0.616974	0.0173501	0.653984	0.155247	0.177933	0.109676	0.0667583	0.284715	0.210853	0.147003	0.135005	0.0598261	0.0368088	0.316816	0.39532	0.400385	0.16655	0.0513969	0.235493	0.0831191	0.0901574	0.234032	1.2688	0.533863	0.0683023	0.00339447	0.0672915	0.190275	SCRI_RS_130592	1H	16.4001	0.329588	0.458832	0.0797758	0.304597	0.0471973	0.426289	0.149693	0.0530389
SCRI_RS_130600	1H	16.4001	0.414261	0.30526	0.303982	0.0391354	0.254821	0.323718	0.0570754	0.133668	0.616974	0.0173501	0.653984	0.155247	0.177933	0.109676	0.0667583	0.284715	0.210853	0.147003	0.135005	0.0598261	0.0368088	0.316816	0.39532	0.400385	0.16655	0.0513969	0.235493	0.0831191	0.0901574	0.234032	1.2688	0.533863	0.0683023	0.00339447	0.0672915	0.190275	SCRI_RS_130600	1H	16.4001	0.329588	0.458832	0.0797758	0.304597	0.0471973	0.426289	0.149693	0.0530389
SCRI_RS_182656	1H	16.4001	0.414261	0.30526	0.303982	0.0391355	0.254821	0.323718	0.0570754	0.133668	0.616974	0.01735	0.653984	0.155247	0.177933	0.109676	0.0667582	0.284716	0.210852	0.147003	0.135005	0.0598261	0.0368088	0.316816	0.39532	0.400385	0.16655	0.0513969	0.235493	0.083119	0.0901574	0.234032	1.2688	0.533863	0.0683022	0.00339449	0.0672916	0.190275	SCRI_RS_182656	1H	16.4001	0.329588	0.458832	0.0797758	0.304597	0.0471973	0.426289	0.149693	0.0530389
SCRI_RS_157757	1H	17.3001	0.371327	0.260443	0.208648	0.0384525	0.146113	0.335947	0.0650222	0.238874	0.701809	0.00358416	0.562691	0.296283	0.117241	0.179785	0.0972815	0.633376	0.0908806	0.295172	0.0634555	0.0642197	0.038553	0.231969	0.247536	0.424073	0.155502	0.118724	0.248374	0.0887897	0.0473602	0.310565	1.00619	0.405086	0.0224185	0.0818575	0.0671043	0.211777	SCRI_RS_157757	1H	17.3001	0.283446	0.462578	0.0938218	0.143965	0.0272822	0.252259	0.129148	0.0467271
c1H.loc17.5	1H	17.5	0.363959	0.251933	0.19126	0.0411887	0.153019	0.34076	0.067474	0.264271	0.720923	0.00965857	0.544793	0.326975	0.117234	0.196114	0.123635	0.696633	0.0670434	0.379206	0.0517957	0.0667012	0.0411215	0.218424	0.212204	0.429637	0.153538	0.136545	0.252664	0.0927009	0.0445868	0.328184	0.93176	0.372291	0.0184921	0.110079	0.0726486	0.218422	c1H.loc17.5	1H	17.5	0.274229	0.462211	0.0973785	0.143627	0.0312927	0.218909	0.125716	0.0462985
SCRI_RS_169668	1H	17.8001	0.354483	0.240169	0.168087	0.0469625	0.191348	0.348585	0.071533	0.302552	0.749388	0.0239041	0.519835	0.371226	0.129277	0.220645	0.169529	0.784876	0.0380914	0.486707	0.0376385	0.0713306	0.0462208	0.2044	0.163488	0.438059	0.150907	0.164595	0.260037	0.100132	0.0446931	0.354693	0.812007	0.32923	0.0172561	0.155876	0.0841585	0.229461	SCRI_RS_169668	1H	17.8001	0.261122	0.461554	0.102996	0.176569	0.0429783	0.175054	0.121357	0.0462566
SCRI_RS_205669	1H	17.8001	0.354483	0.240169	0.168087	0.0469625	0.191348	0.348585	0.071533	0.302552	0.749388	0.0239042	0.519835	0.371226	0.129277	0.220645	0.169529	0.784876	0.0380914	0.486707	0.0376384	0.0713306	0.0462208	0.2044	0.163488	0.438059	0.150907	0.164595	0.260037	0.100133	0.0446931	0.354693	0.812007	0.32923	0.0172561	0.155876	0.0841585	0.229461	SCRI_RS_205669	1H	17.8001	0.261122	0.461554	0.102997	0.176569	0.0429784	0.175054	0.121357	0.0462566
SCRI_RS_3336	1H	17.8001	0.354483	0.240169	0.168087	0.0469626	0.191348	0.348585	0.071533	0.302553	0.749388	0.0239042	0.519835	0.371226	0.129277	0.220645	0.169529	0.784876	0.0380913	0.486707	0.0376384	0.0713306	0.0462208	0.2044	0.163488	0.438059	0.150907	0.164595	0.260037	0.100132	0.0446932	0.354693	0.812007	0.32923	0.0172561	0.155876	0.0841586	0.229461	SCRI_RS_3336	1H	17.8001	0.261122	0.461554	0.102997	0.176569	0.0429784	0.175054	0.121357	0.0462566
SCRI_RS_141877	1H	18.3001	0.192102	0.159702	0.140525	0.262931	0.37338	0.437648	0.0359743	0.37999	0.6813	0.0484508	0.603732	0.335449	0.41201	0.208789	0.297151	0.570585	0.117836	1.1145	0.118126	0.0737004	0.0556745	0.282623	0.0437414	0.468015	0.159066	0.0239071	0.216015	0.0753028	0.0761856	0.358504	0.673074	0.189195	0.0987961	0.204335	0.0760337	0.235905	SCRI_RS_141877	1H	18.3001	0.13758	0.665937	0.0318334	0.487521	0.0597042	0.10422	0.125505	0.16454
SCRI_RS_152464	1H	18.3001	0.192102	0.159702	0.140525	0.262932	0.37338	0.437648	0.0359742	0.379991	0.6813	0.0484509	0.603732	0.335449	0.412011	0.208789	0.297152	0.570584	0.117836	1.1145	0.118126	0.0737006	0.0556745	0.282623	0.0437412	0.468016	0.159066	0.023907	0.216015	0.0753031	0.0761857	0.358504	0.673074	0.189196	0.0987963	0.204335	0.0760337	0.235905	SCRI_RS_152464	1H	18.3001	0.13758	0.665937	0.0318334	0.487521	0.0597042	0.10422	0.125505	0.164541
BOPA2_12_30948	1H	18.5001	0.168557	0.130122	0.137831	0.267244	0.382614	0.414447	0.0368241	0.376242	0.649483	0.0470033	0.553067	0.319681	0.410848	0.21211	0.303258	0.562801	0.125808	1.115	0.108424	0.0619703	0.0427087	0.2776	0.0447532	0.45364	0.156172	0.0235591	0.226343	0.071305	0.0767888	0.351586	0.666291	0.204619	0.0983119	0.225161	0.0769916	0.234012	BOPA2_12_30948	1H	18.5001	0.124823	0.654665	0.0266376	0.488071	0.0628976	0.0990555	0.119481	0.164254
c1H.loc20	1H	20	0.154099	0.000808869	0.111397	0.319092	0.419427	0.266757	0.0419811	0.378922	0.405287	0.0603087	0.202956	0.229055	0.407212	0.238287	0.363135	0.545263	0.189414	9.34099	0.0595906	0.577401	0.0166816	0.254366	0.0626606	0.335702	0.13099	0.0921375	0.303583	0.1139	0.0780758	0.294562	0.511146	0.384209	0.0955479	0.433096	0.079274	0.214801	c1H.loc20	1H	20	0.0376178	0.565781	0.0010406	0.500966	0.0955629	0.0614616	0.082376	0.201827
BOPA1_10922_503	1H	21.3001	0.374625	0.108488	0.0826385	0.38012	0.407122	0.230128	0.043437	0.424026	0.307078	0.111338	0.0355788	0.220153	0.417375	0.261242	0.438545	0.590926	0.224447	1.08973	0.0650921	0.850459	0.121939	0.259539	0.0883094	0.236153	0.105636	0.245144	0.351316	0.226907	0.0740113	0.244741	0.216595	0.51269	0.0943681	0.608381	0.0738583	0.192782	BOPA1_10922_503	1H	21.3001	0.00166549	0.512319	0.0120403	0.531296	0.138044	0.0340429	0.0622629	0.288497
c1H.loc22.5	1H	22.5	0.299558	0.145514	0.0939823	0.328012	2.20222	0.212533	0.0172667	0.428523	0.238649	0.160767	0.0220445	0.194355	0.31992	0.14408	0.416693	0.456039	0.152901	11.3653	0.0419177	0.769753	0.095597	0.190652	0.0513084	0.213848	0.100554	0.304275	0.282719	0.269778	0.0269092	0.162132	0.136077	0.443137	0.0959547	0.548183	0.0324549	0.157682	c1H.loc22.5	1H	22.5	0.000559045	0.42401	0.00785408	9.5502	0.164622	0.0175942	0.0451722	0.260366
c1H.loc25	1H	25	0.149047	0.217221	0.122515	0.193649	2.48577	0.16906	0.0931339	0.454302	0.1061	0.316759	0.00553333	0.154015	0.149127	0.0976809	7.74743	0.233716	0.0474053	11.551	0.0147584	0.531153	0.0485531	0.0740274	0.0359487	0.163481	0.0898622	0.451042	0.156852	0.365274	0.0214635	0.213404	0.00507239	0.296083	0.145979	0.397762	0.00666587	0.0896359	c1H.loc25	1H	25	0.000158204	0.243405	0.00241307	9.98147	0.242972	0.0243531	0.015516	0.188149
BOPA2_12_30876	1H	27.1001	0.0531037	0.263143	0.149074	0.0740834	0.441441	0.104695	0.19293	0.459199	0.00388661	0.484434	0.000329419	0.132621	0.0123739	0.262419	0.274938	0.0196512	0.000538992	0.0535805	0.0149888	0.330622	0.0216567	3.14e-06	0.0836378	0.115509	0.0805155	0.594221	0.0780711	0.400443	0.116838	0.240143	0.0255982	0.168451	0.0833438	0.254697	0.0505216	0.0385621	BOPA2_12_30876	1H	27.1001	4.59e-05	0.0541899	0.000249447	0.254254	0.333788	0.0622624	0.000876008	0.113471
SCRI_RS_124926	1H	27.1001	0.0531037	0.263143	0.149074	0.0740834	0.441441	0.104695	0.19293	0.459199	0.00388656	0.484434	0.00032942	0.132621	0.0123738	0.262419	0.274636	0.019651	0.000538984	0.0535631	0.0149888	0.330622	0.0216567	3.11e-06	0.0836379	0.115509	0.0805155	0.594221	0.0780711	0.400443	0.116838	0.240143	0.0255982	0.168451	0.0833439	0.254697	0.0505217	0.0385621	SCRI_RS_124926	1H	27.1001	4.59e-05	0.0541898	0.000249447	0.254253	0.333788	0.0622624	0.000876015	0.113471
SCRI_RS_138043	1H	27.1001	0.0531037	0.263143	0.149074	0.0740833	0.44144	0.104695	0.19293	0.459199	0.00388651	0.484434	0.000329422	0.132621	0.0123737	0.262419	0.274336	0.0196509	0.000538978	0.0535459	0.0149889	0.330622	0.0216567	3.08e-06	0.0836379	0.115509	0.0805155	0.594222	0.0780711	0.400443	0.116838	0.240143	0.0255983	0.168451	0.0833439	0.254697	0.0505217	0.0385621	SCRI_RS_138043	1H	27.1001	4.59e-05	0.0541897	0.000249446	0.254252	0.333788	0.0622624	0.000876023	0.113471
SCRI_RS_13972	1H	27.1001	0.0531037	0.263143	0.149074	0.0740833	0.44144	0.104695	0.19293	0.459199	0.00388647	0.484434	0.000329423	0.132621	0.0123737	0.262419	0.273741	0.0196507	0.000538972	0.0535289	0.0149889	0.330622	0.0216567	3.04e-06	0.083638	0.115509	0.0805155	0.594222	0.0780711	0.400443	0.116838	0.240143	0.0255983	0.168451	0.083344	0.254697	0.0505218	0.038562	SCRI_RS_13972	1H	27.1001	4.59e-05	0.0541896	0.000249446	0.254251	0.333788	0.0622625	0.000876033	0.113471
SCRI_RS_153360	1H	27.1001	0.0531036	0.263143	0.149074	0.0740832	0.441439	0.104695	0.19293	0.459199	0.00388642	0.484435	0.000329425	0.132621	0.0123736	0.262419	0.273741	0.0196506	0.000538967	0.0535122	0.0149889	0.330621	0.0216568	3.01e-06	0.0836381	0.115509	0.0805155	0.594222	0.0780711	0.400443	0.116838	0.240143	0.0255983	0.16845	0.083344	0.254697	0.0505219	0.038562	SCRI_RS_153360	1H	27.1001	4.59e-05	0.0541895	0.000249446	0.254251	0.333788	0.0622625	0.000876044	0.113471
SCRI_RS_169091	1H	27.1001	0.0531036	0.263143	0.149074	0.0740832	0.441439	0.104695	0.19293	0.459199	0.0038864	0.484435	0.000329422	0.132621	0.0123735	0.262419	0.27374	0.0196504	0.000538929	0.0534996	0.0149889	0.330621	0.0216567	3e-06	0.0836381	0.115509	0.0805155	0.594222	0.0780711	0.400443	0.116838	0.240143	0.0255983	0.16845	0.083344	0.254697	0.0505218	0.038562	SCRI_RS_169091	1H	27.1001	4.59e-05	0.0541895	0.000249445	0.25425	0.333788	0.0622625	0.000876042	0.113471
SCRI_RS_182603	1H	27.1001	0.0531036	0.263143	0.149074	0.0740832	0.441438	0.104695	0.19293	0.459199	0.00388638	0.484434	0.000329419	0.132621	0.0123733	0.262419	0.27374	0.0196501	0.000538891	0.0534871	0.0149889	0.330621	0.0216567	2.98e-06	0.083638	0.115509	0.0805155	0.594222	0.0780711	0.400443	0.116838	0.240143	0.0255983	0.16845	0.083344	0.254697	0.0505218	0.038562	SCRI_RS_182603	1H	27.1001	4.59e-05	0.0541895	0.000249444	0.254249	0.333788	0.0622625	0.000876041	0.113471
SCRI_RS_235243	1H	27.1001	0.0531036	0.263143	0.149074	0.0740832	0.441437	0.104695	0.19293	0.459199	0.00388636	0.484434	0.000329416	0.132621	0.0123732	0.262419	0.27374	0.0196499	0.000538853	0.0534748	0.0149888	0.330621	0.0216567	2.97e-06	0.083638	0.115509	0.0805155	0.594222	0.0780711	0.400443	0.116838	0.240143	0.0255983	0.16845	0.083344	0.254697	0.0505218	0.0385619	SCRI_RS_235243	1H	27.1001	4.59e-05	0.0541895	0.000249444	0.254248	0.333788	0.0622625	0.000876039	0.113471
SCRI_RS_4891	1H	27.1001	0.0531036	0.263143	0.149074	0.0740832	0.441437	0.104695	0.19293	0.459199	0.00388636	0.484434	0.000329416	0.132621	0.0123732	0.262419	0.27374	0.0196499	0.000538853	0.0534749	0.0149888	0.330621	0.0216567	2.97e-06	0.083638	0.115509	0.0805155	0.594222	0.0780711	0.400443	0.116838	0.240143	0.0255983	0.16845	0.083344	0.254697	0.0505218	0.0385619	SCRI_RS_4891	1H	27.1001	4.59e-05	0.0541895	0.000249444	0.254248	0.333788	0.0622625	0.000876039	0.113471
BOPA1_4226_570	1H	27.3001	0.0531045	0.263147	0.149073	0.0740979	0.441417	0.104699	0.192931	0.45921	0.00389264	0.484431	0.000329398	0.13262	0.0123702	0.26242	0.273734	0.0196456	0.000538661	0.0531573	0.0149885	0.330631	0.0216558	8.65e-06	0.0836482	0.115512	0.0805157	0.59422	0.0780802	0.400454	0.11684	0.240155	0.0255993	0.168453	0.0833768	0.254699	0.0505191	0.0385618	BOPA1_4226_570	1H	27.3001	4.64e-05	0.0542195	0.000250414	0.254225	0.333786	0.0622727	0.000880166	0.113478
SCRI_RS_171221	1H	27.4001	0.0531783	0.263518	0.14914	0.0756012	0.44122	0.10519	0.192964	0.460508	0.00449379	0.484524	0.000342446	0.13275	0.0124607	0.262676	0.273864	0.0196033	0.000570331	0.0531895	0.0150247	0.331602	0.0216418	0.000564212	0.0849352	0.115734	0.0805284	0.59435	0.0790439	0.401656	0.117364	0.241459	0.0257728	0.16864	0.0869921	0.254934	0.0504587	0.0385868	SCRI_RS_171221	1H	27.4001	0.000102343	0.0572382	0.000349762	0.254262	0.333962	0.0633516	0.00135907	0.114262
c1H.loc27.5	1H	27.5	0.0532522	0.263894	0.149208	0.0771197	0.441024	0.105694	0.192998	0.461825	0.00510162	0.484619	0.000355788	0.132884	0.0125523	0.262933	0.273994	0.0195615	0.000602647	0.0532223	0.0150609	0.332568	0.0216278	0.00112734	0.0862122	0.115959	0.0805436	0.594483	0.0800196	0.402859	0.117894	0.242756	0.0259498	0.168827	0.0906214	0.255178	0.0503992	0.0386134	c1H.loc27.5	1H	27.5	0.000160267	0.0602742	0.000453371	0.2543	0.334141	0.0644458	0.0018445	0.115046
SCRI_RS_14227	1H	27.5001	0.0532522	0.263894	0.149209	0.0771209	0.441024	0.105694	0.192998	0.461826	0.00510208	0.484619	0.000355798	0.132884	0.0125523	0.262934	0.273994	0.0195615	0.000602672	0.0532223	0.015061	0.332568	0.0216278	0.00112777	0.0862131	0.115959	0.0805436	0.594483	0.0800204	0.40286	0.117894	0.242757	0.0259499	0.168827	0.0906241	0.255178	0.0503991	0.0386134	SCRI_RS_14227	1H	27.5001	0.000160312	0.0602765	0.000453452	0.2543	0.334141	0.0644466	0.00184487	0.115046
BOPA1_1906_429	1H	28.1001	0.0536943	0.266279	0.149659	0.0866054	0.439894	0.108989	0.193219	0.470165	0.00893073	0.485214	0.00044008	0.133762	0.0131145	0.264533	0.274782	0.0193173	0.000804951	0.0534295	0.015277	0.338264	0.0215474	0.00469752	0.0937959	0.117346	0.0806883	0.595297	0.0861781	0.410138	0.121269	0.250423	0.027075	0.169955	0.112801	0.256857	0.0500734	0.0388052	BOPA1_1906_429	1H	28.1001	0.000543689	0.0789195	0.00115201	0.25456	0.335255	0.0713619	0.00493258	0.119822
BOPA1_5318_436	1H	28.1001	0.0536943	0.266279	0.149659	0.0866054	0.439894	0.108989	0.193219	0.470165	0.00893073	0.485214	0.00044008	0.133762	0.0131145	0.264533	0.274782	0.0193173	0.000804951	0.0534295	0.015277	0.338264	0.0215474	0.00469753	0.0937959	0.117346	0.0806883	0.595297	0.0861781	0.410138	0.121269	0.250423	0.027075	0.169955	0.112801	0.256857	0.0500734	0.0388052	BOPA1_5318_436	1H	28.1001	0.00054369	0.0789195	0.00115201	0.25456	0.335255	0.0713619	0.00493258	0.119822
BOPA2_12_30877	1H	28.1001	0.0536943	0.266279	0.149659	0.0866054	0.439894	0.108989	0.193219	0.470165	0.00893074	0.485214	0.000440081	0.133762	0.0131145	0.264533	0.274782	0.0193173	0.000804952	0.0534295	0.015277	0.338264	0.0215474	0.00469754	0.093796	0.117346	0.0806883	0.595297	0.0861781	0.410138	0.121269	0.250423	0.027075	0.169955	0.112801	0.256857	0.0500734	0.0388052	BOPA2_12_30877	1H	28.1001	0.000543691	0.0789195	0.00115201	0.25456	0.335255	0.0713619	0.00493259	0.119822
SCRI_RS_123187	1H	28.1001	0.0536944	0.266279	0.149658	0.0866049	0.439894	0.108989	0.193219	0.470165	0.00893003	0.485215	0.00044014	0.133762	0.0131147	0.264533	0.274782	0.0193172	0.000805077	0.0534295	0.0152771	0.338264	0.0215472	0.00469705	0.0937948	0.117347	0.0806883	0.595298	0.0861773	0.410138	0.121268	0.250423	0.0270754	0.169956	0.1128	0.256857	0.050073	0.0388052	SCRI_RS_123187	1H	28.1001	0.000543951	0.0789193	0.00115261	0.25456	0.335255	0.0713619	0.00493186	0.119821
SCRI_RS_154811	1H	28.1001	0.0536945	0.266279	0.149658	0.0866045	0.439893	0.108989	0.193219	0.470164	0.00892933	0.485215	0.0004402	0.133762	0.0131149	0.264533	0.274782	0.0193171	0.000805203	0.0534295	0.0152772	0.338264	0.021547	0.00469657	0.0937936	0.117347	0.0806883	0.595298	0.0861766	0.410138	0.121267	0.250423	0.0270757	0.169956	0.112798	0.256857	0.0500726	0.0388052	SCRI_RS_154811	1H	28.1001	0.000544211	0.078919	0.00115321	0.25456	0.335256	0.0713618	0.00493114	0.119819
BOPA1_5194_1118	1H	28.4001	0.0793213	0.365669	0.153078	0.076332	0.468448	0.172278	0.244966	0.469318	0.0590713	0.588078	0.0603594	0.141891	0.150086	0.307115	0.356381	0.0275725	0.0808637	0.0617342	0.115381	0.334848	0.075868	0.0188833	0.18538	0.218543	0.097629	0.703496	0.262903	0.40866	0.197746	0.242379	0.139713	0.27551	0.186427	0.394929	0.130574	0.0510614	BOPA1_5194_1118	1H	28.4001	0.172155	0.0899055	0.343957	0.26369	0.435873	0.0843616	0.10382	0.252832
BOPA1_6081_850	1H	28.4001	0.0793213	0.365669	0.153078	0.076332	0.468448	0.172278	0.244966	0.469318	0.0590713	0.588078	0.0603594	0.141891	0.150086	0.307115	0.356381	0.0275725	0.0808637	0.0617342	0.115381	0.334848	0.075868	0.0188833	0.18538	0.218543	0.097629	0.703496	0.262903	0.40866	0.197746	0.242379	0.139713	0.27551	0.186427	0.394929	0.130574	0.0510614	BOPA1_6081_850	1H	28.4001	0.172155	0.0899055	0.343957	0.26369	0.435873	0.0843616	0.10382	0.252832
SCRI_RS_117492	1H	28.4001	0.0793213	0.365669	0.153078	0.076332	0.468448	0.172278	0.244966	0.469318	0.0590713	0.588078	0.0603594	0.141891	0.150086	0.307115	0.356381	0.0275725	0.0808637	0.0617342	0.115381	0.334848	0.075868	0.0188833	0.18538	0.218543	0.097629	0.703496	0.262903	0.40866	0.197746	0.242379	0.139713	0.27551	0.186427	0.394929	0.130574	0.0510614	SCRI_RS_117492	1H	28.4001	0.172155	0.0899055	0.343957	0.26369	0.435873	0.0843616	0.10382	0.252832
SCRI_RS_150500	1H	28.4001	0.0793213	0.365669	0.153078	0.076332	0.468448	0.172278	0.244966	0.469318	0.0590713	0.588078	0.0603594	0.141891	0.150086	0.307115	0.356381	0.0275725	0.0808637	0.0617342	0.115381	0.334848	0.075868	0.0188833	0.18538	0.218543	0.097629	0.703496	0.262903	0.40866	0.197746	0.242379	0.139713	0.27551	0.186427	0.394929	0.130574	0.0510614	SCRI_RS_150500	1H	28.4001	0.172155	0.0899055	0.343957	0.26369	0.435873	0.0843616	0.10382	0.252832
SCRI_RS_155382	1H	28.4001	0.0793213	0.365669	0.153078	0.076332	0.468448	0.172278	0.244966	0.469318	0.0590713	0.588078	0.0603594	0.141891	0.150086	0.307115	0.356381	0.0275725	0.0808637	0.0617342	0.115381	0.334848	0.075868	0.0188833	0.18538	0.218543	0.097629	0.703496	0.262903	0.40866	0.197746	0.242379	0.139713	0.27551	0.186427	0.394929	0.130574	0.0510614	SCRI_RS_155382	1H	28.4001	0.172155	0.0899055	0.343957	0.26369	0.435873	0.0843616	0.10382	0.252832
SCRI_RS_176084	1H	28.4001	0.0793213	0.365669	0.153078	0.076332	0.468448	0.172278	0.244966	0.469318	0.0590713	0.588078	0.0603594	0.141891	0.150086	0.307115	0.356381	0.0275725	0.0808637	0.0617342	0.115381	0.334848	0.075868	0.0188833	0.18538	0.218543	0.097629	0.703496	0.262903	0.40866	0.197746	0.242379	0.139713	0.27551	0.186427	0.394929	0.130574	0.0510614	SCRI_RS_176084	1H	28.4001	0.172155	0.0899055	0.343957	0.26369	0.435873	0.0843616	0.10382	0.252832
c1H.loc30	1H	30	0.080066	0.368861	0.152158	0.0763905	0.468455	0.171668	0.245664	0.468576	0.0609636	0.590979	0.0627773	0.142379	0.151274	0.307853	0.357222	0.027626	0.0821249	0.0615981	0.116659	0.335304	0.0773502	0.019548	0.187297	0.221134	0.097412	0.706629	0.267182	0.407941	0.199188	0.243001	0.142085	0.279051	0.187966	0.395103	0.132201	0.0505726	c1H.loc30	1H	30	0.173274	0.0893862	0.347085	0.263665	0.438678	0.0844478	0.10533	0.254213
SCRI_RS_239784	1H	30.5001	0.0803485	0.370058	0.151961	0.0764258	0.469583	0.172382	0.245935	0.46855	0.0618231	0.592008	0.0640181	0.142558	0.152338	0.308467	0.357595	0.0277587	0.0828318	0.0615598	0.117554	0.335163	0.0783119	0.0198926	0.188925	0.222238	0.0978052	0.70773	0.269299	0.407641	0.20062	0.242838	0.143353	0.280435	0.189565	0.396604	0.133576	0.0506726	SCRI_RS_239784	1H	30.5001	0.174733	0.0895173	0.350135	0.263774	0.439715	0.0848118	0.106558	0.256
BOPA2_12_31276	1H	32.2001	0.0728496	0.472535	1.98429	0.240947	0.879479	0.147283	0.199414	0.458984	0.152913	0.674245	0.243953	0.291637	0.120272	0.305985	0.283417	0.0210944	0.0459909	0.0671865	0.0153863	0.363046	0.145889	0.0298298	0.312775	0.237314	0.0847764	0.804153	0.341719	0.48694	0.202346	0.255395	0.253375	0.43394	0.176979	0.266251	0.188004	0.049577	BOPA2_12_31276	1H	32.2001	0.0232535	0.0716163	0.0979488	0.254577	0.51465	0.0750451	0.0185076	0.117524
SCRI_RS_128285	1H	32.2001	0.0728496	0.472535	1.98429	0.240947	0.879479	0.147283	0.199414	0.458984	0.152913	0.674245	0.243953	0.291637	0.120272	0.305985	0.283417	0.0210944	0.0459909	0.0671865	0.0153863	0.363046	0.145889	0.0298298	0.312775	0.237314	0.0847764	0.804153	0.341719	0.48694	0.202346	0.255395	0.253375	0.43394	0.176979	0.266251	0.188004	0.049577	SCRI_RS_128285	1H	32.2001	0.0232535	0.0716163	0.0979488	0.254577	0.51465	0.0750451	0.0185076	0.117524
c1H.loc32.5	1H	32.5	0.0728845	0.472352	1.99049	0.240762	0.876814	0.147274	0.198826	0.458387	0.152483	0.674227	0.242766	0.291491	0.119952	0.305631	0.282643	0.0210584	0.0458769	0.0668827	0.0153759	0.36336	0.145117	0.0296935	0.31118	0.237224	0.0847159	0.804128	0.341038	0.486988	0.201487	0.255721	0.252712	0.433385	0.176081	0.266214	0.186976	0.049514	c1H.loc32.5	1H	32.5	0.0231852	0.0716373	0.0975096	0.254136	0.514602	0.0748239	0.0183969	0.117246
c1H.loc35	1H	35	0.0731918	0.471877	2.02524	0.240114	0.865795	0.147216	0.196602	0.456418	0.150712	0.674593	0.237998	0.291274	0.118684	0.303889	0.279711	0.0207862	0.0453962	0.0658032	0.0153352	0.364291	0.141909	0.0291648	0.304494	0.237081	0.0844824	0.804489	0.338291	0.486813	0.198513	0.257759	0.250187	0.430786	0.172764	0.266426	0.183193	0.049006	c1H.loc35	1H	35	0.0229097	0.0718091	0.0957714	0.252369	0.514795	0.0740766	0.0179428	0.115871
BOPA1_5346_1587	1H	35.7001	0.0732849	0.472064	2.02266	0.24022	0.866358	0.147206	0.196808	0.456814	0.15081	0.674861	0.238255	0.291527	0.118788	0.303777	0.279991	0.0207172	0.0454102	0.0659518	0.0153384	0.364004	0.142019	0.0292065	0.304695	0.23723	0.0845004	0.804774	0.338428	0.486575	0.198994	0.258085	0.250416	0.430678	0.173138	0.266653	0.183634	0.0488662	BOPA1_5346_1587	1H	35.7001	0.0229274	0.0718577	0.0958842	0.25246	0.515037	0.0742133	0.0179613	0.115784
c1H.loc37.5	1H	37.5	0.0735361	0.473188	1.99387	0.241066	0.875114	0.147193	0.199009	0.459733	0.152252	0.675877	0.242123	0.292802	0.11998	0.304251	0.282925	0.0205564	0.0457467	0.0672429	0.015376	0.362177	0.144327	0.0296918	0.309375	0.23799	0.0847148	0.805868	0.340611	0.485594	0.202877	0.258421	0.252884	0.431663	0.176727	0.267572	0.187794	0.048516	c1H.loc37.5	1H	37.5	0.0231629	0.0719817	0.0973748	0.253872	0.516034	0.075261	0.018301	0.116159
BOPA1_3751_1136	1H	38.0001	0.0736095	0.473673	1.98346	0.241449	0.879384	0.147193	0.200064	0.461043	0.152953	0.676247	0.244044	0.293323	0.12054	0.304581	0.284321	0.0205155	0.0459171	0.0678414	0.0153941	0.361395	0.145499	0.0299262	0.311758	0.238302	0.084819	0.806269	0.341702	0.485226	0.204649	0.258403	0.254064	0.43227	0.178414	0.267915	0.189743	0.0484201	BOPA1_3751_1136	1H	38.0001	0.0232769	0.0720164	0.0981038	0.254577	0.516412	0.0757343	0.0184721	0.116418
BOPA2_12_11498	1H	38.0001	0.0736095	0.473673	1.98346	0.241449	0.879384	0.147193	0.200064	0.461043	0.152953	0.676247	0.244044	0.293323	0.12054	0.304581	0.284321	0.0205155	0.0459171	0.0678414	0.0153941	0.361395	0.145499	0.0299262	0.311758	0.238302	0.084819	0.806269	0.341702	0.485226	0.204649	0.258403	0.254064	0.43227	0.178414	0.267915	0.189743	0.0484201	BOPA2_12_11498	1H	38.0001	0.0232769	0.0720164	0.0981038	0.254577	0.516412	0.0757343	0.0184721	0.116418
BOPA2_12_31177	1H	38.0001	0.0736095	0.473673	1.98346	0.241449	0.879384	0.147193	0.200064	0.461043	0.152953	0.676247	0.244044	0.293323	0.12054	0.304581	0.284321	0.0205155	0.0459171	0.0678414	0.0153941	0.361395	0.145499	0.0299262	0.311758	0.238302	0.084819	0.806269	0.341702	0.485226	0.204649	0.258403	0.254064	0.43227	0.178414	0.267915	0.189743	0.0484201	BOPA2_12_31177	1H	38.0001	0.0232769	0.0720164	0.0981038	0.254577	0.516412	0.0757343	0.0184721	0.116418
SCRI_RS_116548	1H	38.0001	0.0736095	0.473673	1.98346	0.241449	0.879384	0.147193	0.200064	0.461043	0.152953	0.676247	0.244044	0.293323	0.12054	0.304581	0.284321	0.0205155	0.0459171	0.0678414	0.0153941	0.361395	0.145499	0.0299262	0.311759	0.238302	0.084819	0.806269	0.341702	0.485226	0.204649	0.258403	0.254064	0.43227	0.178414	0.267915	0.189743	0.0484201	SCRI_RS_116548	1H	38.0001	0.0232769	0.0720164	0.0981038	0.254577	0.516412	0.0757343	0.0184721	0.116418
SCRI_RS_126734	1H	38.0001	0.0736095	0.473673	1.98346	0.241449	0.879384	0.147193	0.200064	0.461043	0.152953	0.676247	0.244044	0.293323	0.12054	0.304581	0.284321	0.0205155	0.0459171	0.0678414	0.0153941	0.361395	0.145499	0.0299262	0.311759	0.238302	0.084819	0.806269	0.341702	0.485226	0.204649	0.258403	0.254064	0.43227	0.178414	0.267915	0.189743	0.0484201	SCRI_RS_126734	1H	38.0001	0.0232769	0.0720164	0.0981038	0.254577	0.516412	0.0757343	0.0184721	0.116418
SCRI_RS_161702	1H	38.0001	0.0736095	0.473673	1.98346	0.241449	0.879384	0.147193	0.200064	0.461043	0.152953	0.676247	0.244044	0.293323	0.12054	0.304581	0.284321	0.0205155	0.0459171	0.0678414	0.0153941	0.361395	0.145499	0.0299262	0.311758	0.238302	0.084819	0.806269	0.341702	0.485226	0.204649	0.258403	0.254064	0.43227	0.178414	0.267915	0.189743	0.0484201	SCRI_RS_161702	1H	38.0001	0.0232769	0.0720164	0.0981038	0.254577	0.516412	0.0757343	0.0184721	0.116418
c1H.loc40	1H	40	0.175376	0.451914	1.64245	0.176389	0.101904	0.167552	0.425339	1.14375	0.114852	0.685363	0.0121302	0.217064	0.112966	0.322376	0.708321	0.417484	0.262774	0.0633905	0.121245	0.0832784	0.022793	0.287731	0.0619076	1.38871	0.119291	0.737613	0.392094	0.149899	0.310862	0.74543	0.26476	0.462236	0.216584	0.0509991	0.246411	0.00526531	c1H.loc40	1H	40	0.0195917	0.113994	0.499743	0.324652	0.510828	0.10305	0.154881	0.0340198
BOPA2_12_30336	1H	40.1001	0.180301	0.451687	0.585984	0.177066	0.103751	0.165007	0.443761	1.17222	0.134538	0.684366	0.00894484	0.210857	0.123178	0.328291	0.738523	0.454342	0.272634	0.0650812	0.128691	0.0772894	0.0239371	0.304684	0.0660125	1.45126	0.121325	0.736485	0.394257	0.137608	0.315618	0.769	0.274553	0.459355	0.217992	0.0476672	0.250819	0.00651708	BOPA2_12_30336	1H	40.1001	0.0219811	0.117201	0.52426	0.330696	0.509639	0.104963	0.171287	0.0341561
SCRI_RS_114047	1H	40.1001	0.180301	0.451687	0.585977	0.177066	0.103751	0.165007	0.443761	1.17222	0.134538	0.684366	0.00894481	0.210857	0.123178	0.328291	0.738524	0.454342	0.272634	0.0650813	0.128691	0.0772893	0.0239371	0.304684	0.0660125	1.45127	0.121325	0.736485	0.394257	0.137608	0.315618	0.769001	0.274553	0.459355	0.217992	0.0476672	0.250819	0.0065171	SCRI_RS_114047	1H	40.1001	0.0219811	0.117201	0.52426	0.330696	0.509639	0.104964	0.171287	0.0341561
SCRI_RS_193392	1H	40.1001	0.180301	0.451687	0.585971	0.177066	0.103751	0.165007	0.443761	1.17222	0.134538	0.684366	0.00894479	0.210857	0.123178	0.328292	0.738524	0.454342	0.272634	0.0650813	0.128691	0.0772893	0.0239371	0.304684	0.0660125	1.45127	0.121325	0.736485	0.394257	0.137608	0.315618	0.769001	0.274553	0.459355	0.217992	0.0476672	0.250819	0.00651711	SCRI_RS_193392	1H	40.1001	0.0219811	0.117201	0.52426	0.330696	0.509639	0.104964	0.171287	0.0341561
BOPA1_5381_1950	1H	41.5001	0.179889	0.448784	0.545843	0.180882	0.102782	0.168921	0.439171	1.1758	0.137478	0.682393	0.00977208	0.211439	0.123654	0.327609	0.742693	0.456473	0.272911	0.0654604	0.129293	0.0763242	0.0243744	0.309847	0.0674716	1.44939	0.121263	0.736661	0.397295	0.136519	0.316335	0.77066	0.272959	0.460377	0.218445	0.0468554	0.25155	0.00677992	BOPA1_5381_1950	1H	41.5001	0.0230316	0.118495	0.526638	0.331787	0.50954	0.105504	0.169351	0.0355671
SCRI_RS_153785	1H	41.5001	0.179889	0.448784	0.545842	0.180882	0.102782	0.168921	0.439171	1.1758	0.137478	0.682393	0.00977208	0.211439	0.123654	0.327609	0.742693	0.456473	0.272911	0.0654604	0.129293	0.0763242	0.0243744	0.309847	0.0674716	1.44939	0.121263	0.736661	0.397295	0.136519	0.316335	0.770661	0.272959	0.460377	0.218445	0.0468554	0.25155	0.00677992	SCRI_RS_153785	1H	41.5001	0.0230316	0.118495	0.526638	0.331787	0.50954	0.105504	0.169351	0.0355671
SCRI_RS_170869	1H	41.5001	0.179889	0.448784	0.545842	0.180882	0.102782	0.168922	0.43917	1.1758	0.137478	0.682392	0.00977224	0.211439	0.123653	0.327608	0.742693	0.456473	0.272911	0.0654604	0.129293	0.0763241	0.0243744	0.309847	0.0674718	1.44939	0.121263	0.736661	0.397296	0.136519	0.316335	0.77066	0.272958	0.460378	0.218445	0.0468553	0.25155	0.00677994	SCRI_RS_170869	1H	41.5001	0.0230318	0.118496	0.526638	0.331787	0.50954	0.105504	0.16935	0.0355673
SCRI_RS_170878	1H	41.5001	0.179889	0.448783	0.545841	0.180883	0.102782	0.168923	0.439169	1.1758	0.137478	0.682392	0.0097724	0.211439	0.123653	0.327608	0.742693	0.456473	0.272911	0.0654604	0.129293	0.076324	0.0243745	0.309848	0.067472	1.44939	0.121263	0.736661	0.397296	0.136519	0.316335	0.77066	0.272958	0.460378	0.218445	0.0468552	0.25155	0.00677997	SCRI_RS_170878	1H	41.5001	0.0230319	0.118496	0.526638	0.331787	0.50954	0.105504	0.16935	0.0355675
BOPA2_12_11357	1H	41.6001	0.169532	0.40848	0.472089	0.236127	0.0872183	0.228481	0.345962	1.19946	0.159404	0.65592	0.0326667	0.225964	0.120745	0.311658	0.771972	0.449483	0.267624	0.0695095	0.130379	0.0696911	0.0299642	0.365338	0.0866728	1.3442	0.119848	0.73992	0.437873	0.133563	0.322119	0.77046	0.278558	0.477994	0.223809	0.0389024	0.25771	0.00943417	BOPA2_12_11357	1H	41.6001	0.0398754	0.133512	0.536416	0.341395	0.509143	0.111505	0.123528	0.0583383
SCRI_RS_189483	1H	41.6001	0.169513	0.408406	0.471935	0.236236	0.0871904	0.228597	0.345769	1.19951	0.159447	0.655871	0.0327252	0.225993	0.12074	0.311628	0.772029	0.449471	0.267614	0.069518	0.130381	0.0696807	0.0299767	0.365444	0.0867156	1.34396	0.119849	0.739927	0.437951	0.133558	0.32213	0.77046	0.278697	0.478029	0.223819	0.0388882	0.257723	0.00943971	SCRI_RS_189483	1H	41.6001	0.0399147	0.133542	0.536437	0.341414	0.509142	0.111517	0.12344	0.0583867
BOPA2_12_30268	1H	41.9001	0.148303	0.349968	0.24705	0.388396	0.0579252	0.389205	0.393938	1.27331	0.222793	0.603651	0.146876	0.270142	0.114241	0.272658	0.853219	0.437434	0.256525	0.0839839	0.133931	0.0648642	0.0533346	0.507703	0.162206	0.821721	0.131196	0.749958	0.545842	0.129548	0.33986	0.770571	0.607919	0.528985	0.240139	0.0233335	0.276621	0.0188526	BOPA2_12_30268	1H	41.9001	0.113616	0.17775	0.569085	0.370164	0.509436	0.129914	0.0248527	0.137691
SCRI_RS_140837	1H	41.9001	0.148303	0.349968	0.24705	0.388396	0.0579252	0.389205	0.393938	1.27331	0.222793	0.603651	0.146876	0.270142	0.114241	0.272658	0.853219	0.437434	0.256525	0.0839839	0.133931	0.0648642	0.0533346	0.507703	0.162206	0.821721	0.131196	0.749958	0.545842	0.129548	0.33986	0.770571	0.607919	0.528985	0.240139	0.0233335	0.276621	0.0188526	SCRI_RS_140837	1H	41.9001	0.113616	0.17775	0.569085	0.370164	0.509436	0.129914	0.0248527	0.137691
SCRI_RS_184784	1H	41.9001	0.148303	0.349968	0.24705	0.388396	0.0579252	0.389205	0.393938	1.27331	0.222793	0.603651	0.146876	0.270142	0.114241	0.272658	0.853219	0.437434	0.256525	0.0839839	0.133931	0.0648642	0.0533346	0.507703	0.162206	0.821721	0.131196	0.749958	0.545842	0.129548	0.33986	0.770571	0.607919	0.528985	0.240139	0.0233335	0.276621	0.0188526	SCRI_RS_184784	1H	41.9001	0.113616	0.17775	0.569085	0.370164	0.509436	0.129914	0.0248527	0.137691
SCRI_RS_230987	1H	41.9001	0.148303	0.349968	0.24705	0.388396	0.0579252	0.389205	0.393938	1.27331	0.222793	0.603651	0.146876	0.270142	0.114241	0.272658	0.853219	0.437434	0.256525	0.0839839	0.133931	0.0648642	0.0533346	0.507703	0.162206	0.821721	0.131196	0.749958	0.545842	0.129548	0.33986	0.770571	0.607919	0.528985	0.240139	0.0233335	0.276621	0.0188526	SCRI_RS_230987	1H	41.9001	0.113616	0.17775	0.569085	0.370164	0.509436	0.129914	0.0248527	0.137691
SCRI_RS_11615	1H	42.2001	0.1485	0.351152	0.231129	0.349209	0.0712415	0.307701	1.27856	1.15194	0.256466	0.642785	0.152346	0.251768	0.101156	0.257754	0.885541	0.485344	0.277638	0.0742119	0.152104	0.0651312	0.0598132	0.525396	0.181494	0.773028	0.126058	0.711156	0.54257	0.130422	0.336337	0.757329	0.656806	0.468228	0.242837	0.0219395	0.264276	0.0230516	SCRI_RS_11615	1H	42.2001	0.160594	0.137098	0.515011	0.385585	0.433661	0.146069	0.0126672	0.168626
SCRI_RS_160545	1H	42.4001	0.148497	0.351145	0.231091	0.349064	0.071293	0.30743	1.28028	1.15149	0.256554	0.643466	0.152355	0.251712	0.101118	0.257669	0.885642	0.48547	0.277701	0.0741845	0.152175	0.0651285	0.0598334	0.525418	0.181553	0.772994	0.12604	0.711342	0.542543	0.13042	0.33629	0.757265	0.656993	0.468033	0.242814	0.0219325	0.264209	0.0230634	SCRI_RS_160545	1H	42.4001	0.160743	0.136969	0.514829	0.385634	0.433533	0.146093	0.0126365	0.168717
SCRI_RS_205816	1H	42.4001	0.148497	0.351145	0.231091	0.349064	0.071293	0.30743	1.28028	1.15149	0.256554	0.643466	0.152355	0.251712	0.101118	0.257669	0.885642	0.48547	0.277701	0.0741845	0.152175	0.0651285	0.0598334	0.525418	0.181553	0.772994	0.12604	0.711342	0.542543	0.13042	0.33629	0.757265	0.656993	0.468033	0.242814	0.0219325	0.264209	0.0230634	SCRI_RS_205816	1H	42.4001	0.160743	0.136969	0.514829	0.385634	0.433533	0.146093	0.0126365	0.168717
c1H.loc42.5	1H	42.5	0.148532	0.351814	0.225997	0.335915	0.0771841	0.277712	1.40457	1.10051	0.267788	0.720381	0.154274	0.245683	0.0970054	0.252869	0.896644	0.50122	0.284979	0.0712588	0.160508	0.065182	0.062133	0.531597	0.188243	0.756162	0.124485	0.754786	0.541836	0.13096	0.335033	0.752826	0.672396	0.446731	0.243589	0.0215156	0.260383	0.0245486	c1H.loc42.5	1H	42.5	0.17726	0.123825	0.495823	0.391022	0.441584	0.151526	0.00957187	0.179216
SCRI_RS_189637	1H	42.7001	0.148652	0.353419	0.216218	0.309888	0.0902815	0.2172	1.58237	0.980141	0.290013	0.859126	0.158204	0.23429	0.0895168	0.243628	0.918058	0.531703	0.299401	0.0662843	0.17894	0.0653489	0.0668035	0.544051	0.201607	0.722164	0.122092	0.872473	0.540817	0.132226	0.33279	0.745544	0.702922	0.405797	0.245382	0.0207387	0.253183	0.0276153	SCRI_RS_189637	1H	42.7001	0.210393	0.0988855	0.457793	0.401712	0.53718	0.162803	0.00498648	0.200236
BOPA1_2314_1412	1H	42.8001	0.148737	0.35435	0.211526	0.29708	0.0974005	0.187637	1.65101	0.909613	0.301026	0.917768	0.16022	0.228929	0.0861383	0.239178	0.928511	0.546497	0.306565	0.0642302	0.188863	0.0654628	0.0691801	0.550334	0.208295	0.705116	0.121249	0.926435	0.540493	0.132947	0.331798	0.742711	0.718064	0.386818	0.246403	0.0203762	0.2498	0.0292004	BOPA1_2314_1412	1H	42.8001	0.226897	0.0872697	0.439004	0.407029	0.587021	0.168649	0.0034579	0.210759
BOPA1_3277_446	1H	43.1001	0.149089	0.357582	0.198377	0.260413	0.120247	0.111419	1.81109	0.692203	0.333335	1.06141	0.166406	0.214408	0.0775612	0.226637	0.958631	0.588811	0.327662	0.0598171	0.220121	0.0659239	0.0764016	0.569178	0.228164	0.655277	0.120107	1.06272	0.540213	0.135415	0.329359	0.737507	0.762505	0.339807	0.249939	0.0193931	0.24059	0.0341135	BOPA1_3277_446	1H	43.1001	0.275104	0.0570709	0.385806	0.422721	0.717125	0.18677	0.00180349	0.241954
BOPA1_409_1643	1H	43.1001	0.149089	0.357582	0.198377	0.260413	0.120247	0.111419	1.81109	0.692203	0.333335	1.06141	0.166406	0.214408	0.0775611	0.226637	0.958631	0.588812	0.327663	0.0598171	0.220122	0.0659239	0.0764017	0.569178	0.228164	0.655277	0.120107	1.06272	0.540213	0.135415	0.329359	0.737507	0.762505	0.339806	0.249939	0.0193931	0.24059	0.0341135	BOPA1_409_1643	1H	43.1001	0.275104	0.0570709	0.385805	0.422721	0.717125	0.18677	0.00180349	0.241955
SCRI_RS_141140	1H	43.1001	0.149089	0.357582	0.198377	0.260413	0.120247	0.111419	1.81109	0.692202	0.333335	1.06141	0.166406	0.214408	0.0775611	0.226637	0.958631	0.588812	0.327663	0.0598171	0.220122	0.0659239	0.0764017	0.569179	0.228164	0.655277	0.120107	1.06272	0.540213	0.135415	0.329359	0.737507	0.762505	0.339806	0.249939	0.0193931	0.24059	0.0341135	SCRI_RS_141140	1H	43.1001	0.275105	0.0570708	0.385805	0.422721	0.717125	0.18677	0.00180349	0.241955
SCRI_RS_147042	1H	43.1001	0.149089	0.357582	0.198377	0.260413	0.120247	0.111419	1.81109	0.692202	0.333335	1.06141	0.166406	0.214408	0.0775611	0.226637	0.958631	0.588812	0.327663	0.0598171	0.220122	0.0659239	0.0764017	0.569179	0.228164	0.655277	0.120107	1.06272	0.540213	0.135415	0.329359	0.737507	0.762505	0.339806	0.249939	0.0193931	0.24059	0.0341135	SCRI_RS_147042	1H	43.1001	0.275105	0.0570708	0.385805	0.422721	0.717125	0.18677	0.00180349	0.241955
SCRI_RS_183171	1H	43.1001	0.149089	0.357582	0.198377	0.260413	0.120247	0.111419	1.81109	0.692202	0.333335	1.06141	0.166406	0.214408	0.0775611	0.226637	0.958631	0.588812	0.327663	0.0598171	0.220122	0.0659239	0.0764017	0.569179	0.228164	0.655277	0.120107	1.06272	0.540213	0.135415	0.329359	0.737507	0.762505	0.339806	0.249939	0.0193931	0.24059	0.0341135	SCRI_RS_183171	1H	43.1001	0.275105	0.0570708	0.385805	0.422721	0.717125	0.18677	0.00180349	0.241955
SCRI_RS_187264	1H	43.1001	0.149089	0.357582	0.198377	0.260413	0.120247	0.111419	1.81109	0.692202	0.333335	1.06141	0.166406	0.214408	0.0775611	0.226637	0.958631	0.588812	0.327663	0.0598171	0.220122	0.0659239	0.0764017	0.569179	0.228164	0.655277	0.120107	1.06272	0.540213	0.135415	0.329359	0.737507	0.762505	0.339806	0.249939	0.0193931	0.24059	0.0341135	SCRI_RS_187264	1H	43.1001	0.275105	0.0570708	0.385805	0.422721	0.717125	0.18677	0.00180349	0.241955
BOPA2_12_11266	1H	43.1501	0.149089	0.357585	0.198366	0.260382	0.120267	0.111364	1.81121	0.69204	0.333361	1.06151	0.166411	0.214397	0.0775547	0.226627	0.958656	0.588846	0.32768	0.0598142	0.220149	0.0659246	0.0764079	0.569193	0.228181	0.655235	0.120106	1.06282	0.540213	0.135417	0.329356	0.737506	0.76254	0.339773	0.249941	0.0193923	0.240581	0.0341177	BOPA2_12_11266	1H	43.1501	0.275144	0.0570479	0.385762	0.422735	0.717222	0.186785	0.00180384	0.24198
BOPA1_6720_641	1H	43.2001	0.14909	0.357589	0.198356	0.260353	0.120288	0.111309	1.81133	0.691878	0.333389	1.06162	0.166417	0.214385	0.0775484	0.226617	0.958681	0.588882	0.327698	0.0598117	0.220176	0.0659248	0.0764142	0.569211	0.228198	0.655194	0.120106	1.06292	0.540214	0.135419	0.329355	0.737502	0.76258	0.33974	0.249946	0.0193915	0.240575	0.0341221	BOPA1_6720_641	1H	43.2001	0.275185	0.0570255	0.38572	0.422748	0.717324	0.186802	0.00180419	0.242007
SCRI_RS_199178	1H	43.3001	0.14909	0.357588	0.198356	0.260353	0.120288	0.111309	1.81133	0.691876	0.333389	1.06162	0.166417	0.214385	0.0775487	0.226616	0.958681	0.588882	0.327698	0.0598119	0.220177	0.0659249	0.0764141	0.569211	0.228198	0.655193	0.120106	1.06292	0.540214	0.135419	0.329356	0.737502	0.762581	0.339739	0.249946	0.0193914	0.240575	0.0341224	SCRI_RS_199178	1H	43.3001	0.275185	0.0570252	0.385719	0.422748	0.717326	0.186802	0.00180422	0.242008
SCRI_RS_9480	1H	43.3001	0.14909	0.357588	0.198356	0.260353	0.120288	0.111309	1.81133	0.691876	0.333389	1.06162	0.166417	0.214385	0.0775487	0.226616	0.958681	0.588882	0.327698	0.0598119	0.220177	0.0659249	0.0764141	0.569211	0.228198	0.655193	0.120106	1.06292	0.540214	0.135419	0.329356	0.737502	0.762581	0.339739	0.249946	0.0193914	0.240575	0.0341224	SCRI_RS_9480	1H	43.3001	0.275185	0.0570252	0.385719	0.422748	0.717326	0.186802	0.00180422	0.242008
SCRI_RS_132461	1H	43.5001	0.149121	0.357589	0.198278	0.260406	0.120298	0.111246	1.8118	0.691674	0.333282	1.06169	0.166428	0.214334	0.0775772	0.22654	0.958665	0.588807	0.327606	0.0598258	0.220162	0.0659699	0.0763726	0.569109	0.228168	0.654964	0.120115	1.06292	0.540206	0.135367	0.329357	0.737625	0.762702	0.339726	0.249922	0.0193699	0.240579	0.0341241	SCRI_RS_132461	1H	43.5001	0.275151	0.0570077	0.385716	0.42275	0.717351	0.186806	0.0018078	0.241954
SCRI_RS_214559	1H	43.5001	0.149121	0.357589	0.198278	0.260406	0.120298	0.111246	1.8118	0.691674	0.333282	1.06169	0.166428	0.214334	0.0775772	0.22654	0.958665	0.588807	0.327606	0.0598258	0.220162	0.0659699	0.0763726	0.569109	0.228168	0.654964	0.120115	1.06292	0.540206	0.135367	0.329357	0.737625	0.762703	0.339726	0.249922	0.0193699	0.240579	0.0341242	SCRI_RS_214559	1H	43.5001	0.275151	0.0570077	0.385716	0.42275	0.717351	0.186806	0.0018078	0.241954
c1H.loc45	1H	45	0.233858	0.427101	0.237782	0.299227	0.103278	0.0415708	2.22101	0.269949	0.3141	1.4622	0.112489	0.0834003	0.0981093	0.225533	0.746284	0.306054	0.27723	0.308372	0.167445	0.0890867	0.0453932	0.354028	0.27747	0.315318	0.117629	1.283	0.532873	0.0944045	0.406457	0.764056	0.992335	0.432819	0.366238	0.0168262	0.305143	0.0242936	c1H.loc45	1H	45	0.219647	0.100026	0.412105	0.284374	1.01269	0.140787	0.0692178	0.13884
SCRI_RS_221759	1H	46.2001	0.318746	0.489394	0.282022	0.316053	0.288344	0.0976905	2.00874	0.0774115	0.289218	1.70465	0.0736359	0.0153773	0.199808	0.241141	0.605434	0.136797	0.216364	0.639732	0.149995	0.118072	0.0351205	0.189111	0.30672	0.286439	0.112376	1.41811	0.522655	0.072058	0.50808	0.817547	1.13846	0.486989	0.492503	0.0237205	0.396289	0.0142152	SCRI_RS_221759	1H	46.2001	0.17896	0.185745	0.430716	0.320991	1.22888	0.102413	0.171783	0.0918741
BOPA1_2265_363	1H	46.3001	0.326436	0.494859	0.286236	0.316572	0.307474	0.104978	1.96883	0.0720741	0.286589	1.72218	0.0706098	0.0122181	0.211135	0.24298	0.600969	0.133455	0.210927	0.664092	0.149803	0.120899	0.0350488	0.176781	0.308551	0.298514	0.111774	1.42801	0.521502	0.0706352	0.517451	0.822989	1.14975	0.490534	0.503735	0.0248524	0.404975	0.013457	BOPA1_2265_363	1H	46.3001	0.175674	0.193318	0.432141	0.331399	1.24543	0.0992184	0.180196	0.0895377
BOPA1_ABC12199_1_1_25	1H	46.3001	0.326436	0.494859	0.286236	0.316572	0.307474	0.104978	1.96883	0.0720741	0.286589	1.72218	0.0706098	0.0122181	0.211135	0.24298	0.600969	0.133455	0.210927	0.664092	0.149803	0.120899	0.0350488	0.176781	0.308551	0.298514	0.111774	1.42801	0.521502	0.0706352	0.517451	0.822989	1.14975	0.490534	0.503735	0.0248524	0.404975	0.013457	BOPA1_ABC12199_1_1_25	1H	46.3001	0.175674	0.193318	0.432141	0.331399	1.24543	0.0992184	0.180196	0.0895377
BOPA2_12_20641	1H	46.3001	0.326436	0.494859	0.286236	0.316572	0.307474	0.104978	1.96883	0.0720741	0.286589	1.72218	0.0706098	0.0122181	0.211135	0.24298	0.600969	0.133455	0.210927	0.664092	0.149803	0.120899	0.0350488	0.176781	0.308551	0.298514	0.111774	1.42801	0.521502	0.0706352	0.517451	0.822989	1.14975	0.490534	0.503735	0.0248524	0.404975	0.013457	BOPA2_12_20641	1H	46.3001	0.175674	0.193318	0.432141	0.331399	1.24543	0.0992184	0.180196	0.0895377
BOPA1_2407_1771	1H	46.4001	0.329458	0.496049	0.288577	0.310533	0.316636	0.105315	1.92283	0.0733739	0.290629	1.73164	0.068642	0.010903	0.216381	0.246987	0.596051	0.130631	0.215802	0.678693	0.149253	0.120777	0.0365939	0.1702	0.313125	0.300305	0.111502	1.43358	0.521896	0.0708531	0.523186	0.824282	1.15014	0.495416	0.509789	0.0264879	0.40999	0.012039	BOPA1_2407_1771	1H	46.4001	0.174721	0.193275	0.432398	0.336916	1.25385	0.0968502	0.180748	0.088622
BOPA2_12_10314	1H	46.4001	0.329458	0.496049	0.288577	0.310533	0.316636	0.105315	1.92283	0.0733739	0.290629	1.73164	0.068642	0.010903	0.216381	0.246987	0.596051	0.130631	0.215802	0.678693	0.149253	0.120777	0.0365939	0.1702	0.313125	0.300305	0.111502	1.43358	0.521896	0.0708531	0.523186	0.824282	1.15014	0.495416	0.509789	0.0264879	0.40999	0.012039	BOPA2_12_10314	1H	46.4001	0.174721	0.193275	0.432398	0.336916	1.25385	0.0968502	0.180748	0.088622
BOPA2_12_10491	1H	46.4501	0.330977	0.496652	0.289751	0.307584	0.321195	0.105538	1.89995	0.074075	0.292649	1.73632	0.0676705	0.0103256	0.219026	0.248991	0.593822	0.129415	0.218241	0.685847	0.148997	0.120719	0.0373763	0.166961	0.315412	0.301217	0.111376	1.43635	0.522099	0.0709663	0.526049	0.824928	1.15035	0.497869	0.512809	0.0273401	0.412499	0.011382	BOPA2_12_10491	1H	46.4501	0.174249	0.193302	0.432529	0.339757	1.25802	0.095682	0.181027	0.088169
BOPA1_3710_852	1H	46.5001	0.330987	0.496658	0.289764	0.307581	0.321231	0.10554	1.89987	0.0740822	0.292641	1.73638	0.0676651	0.0103237	0.219048	0.248997	0.593809	0.129405	0.218233	0.685903	0.148995	0.120719	0.0373756	0.166937	0.315411	0.301238	0.111378	1.4364	0.522092	0.0709669	0.526084	0.824938	1.15038	0.497872	0.512845	0.0273437	0.412528	0.0113809	BOPA1_3710_852	1H	46.5001	0.174241	0.193304	0.432527	0.339778	1.25808	0.095679	0.18105	0.0881611
BOPA2_12_31467	1H	46.5001	0.330987	0.496658	0.289764	0.307581	0.321231	0.10554	1.89987	0.0740822	0.292641	1.73638	0.0676651	0.0103237	0.219048	0.248997	0.593809	0.129405	0.218233	0.685903	0.148995	0.120719	0.0373756	0.166937	0.315411	0.301238	0.111378	1.4364	0.522092	0.0709669	0.526084	0.824938	1.15038	0.497872	0.512845	0.0273437	0.412528	0.0113809	BOPA2_12_31467	1H	46.5001	0.174241	0.193304	0.432527	0.339778	1.25808	0.095679	0.18105	0.0881611
BOPA2_12_30683	1H	46.6001	0.330987	0.496658	0.289764	0.307581	0.321231	0.10554	1.89986	0.074082	0.292641	1.73638	0.067665	0.0103237	0.219048	0.248997	0.593809	0.129406	0.218233	0.685902	0.148995	0.120719	0.0373758	0.166937	0.315411	0.301238	0.111378	1.4364	0.522092	0.0709671	0.526083	0.824937	1.15038	0.497872	0.512845	0.0273436	0.412527	0.0113809	BOPA2_12_30683	1H	46.6001	0.174241	0.193304	0.432527	0.339778	1.25808	0.0956788	0.18105	0.0881613
SCRI_RS_151764	1H	46.6001	0.330987	0.496658	0.289764	0.307581	0.321231	0.10554	1.89986	0.074082	0.292641	1.73638	0.067665	0.0103237	0.219048	0.248997	0.593809	0.129406	0.218233	0.685902	0.148995	0.120719	0.0373758	0.166937	0.315411	0.301238	0.111378	1.4364	0.522092	0.0709671	0.526083	0.824937	1.15038	0.497872	0.512845	0.0273436	0.412527	0.0113809	SCRI_RS_151764	1H	46.6001	0.174241	0.193304	0.432527	0.339778	1.25808	0.0956788	0.18105	0.0881613
c1H.loc47.5	1H	47.5	0.388972	0.467327	0.205787	0.33963	0.129009	0.167297	1.48577	0.0316345	0.432805	1.33029	0.0453743	0.0103788	0.304513	0.186917	0.552835	0.367158	0.342997	0.530796	0.117971	0.237709	0.0836819	0.22931	0.298257	0.270033	0.0819552	1.20859	0.508642	0.157124	0.139199	0.623335	0.579739	0.503486	0.378797	0.0819589	0.155798	0.0107607	c1H.loc47.5	1H	47.5	0.238822	0.295476	0.428548	0.291642	1.05643	0.0528019	0.138417	0.1696
BOPA1_5019_879	1H	47.5001	0.388986	0.467323	0.205776	0.339636	0.128984	0.167308	1.48569	0.0316304	0.432827	1.33021	0.0453717	0.0103789	0.304526	0.186908	0.55283	0.367196	0.343019	0.530773	0.117967	0.237729	0.0836904	0.229321	0.298261	0.27003	0.0819515	1.20856	0.50864	0.157139	0.139147	0.623402	0.579622	0.503487	0.378777	0.0819747	0.155762	0.0107606	BOPA1_5019_879	1H	47.5001	0.238834	0.295493	0.428549	0.291635	1.0564	0.0527964	0.138412	0.169613
BOPA1_8166_525	1H	47.5001	0.388986	0.467323	0.205776	0.339636	0.128983	0.167308	1.48568	0.0316304	0.432827	1.33021	0.0453717	0.0103789	0.304527	0.186908	0.55283	0.367197	0.343019	0.530773	0.117967	0.237729	0.0836904	0.229321	0.298261	0.27003	0.0819514	1.20856	0.50864	0.157139	0.139147	0.623402	0.579621	0.503487	0.378777	0.0819748	0.155762	0.0107606	BOPA1_8166_525	1H	47.5001	0.238834	0.295493	0.428549	0.291635	1.0564	0.0527963	0.138411	0.169613
BOPA2_12_11301	1H	47.5001	0.388986	0.467323	0.205776	0.339636	0.128983	0.167308	1.48568	0.0316304	0.432827	1.33021	0.0453717	0.0103789	0.304527	0.186908	0.55283	0.367197	0.343019	0.530773	0.117967	0.237729	0.0836904	0.229321	0.298261	0.27003	0.0819514	1.20856	0.50864	0.157139	0.139147	0.623402	0.579621	0.503487	0.378777	0.0819748	0.155762	0.0107606	BOPA2_12_11301	1H	47.5001	0.238834	0.295493	0.428549	0.291635	1.0564	0.0527963	0.138411	0.169613
BOPA2_12_30796	1H	47.5001	0.388986	0.467323	0.205776	0.339636	0.128983	0.167308	1.48568	0.0316304	0.432827	1.33021	0.0453717	0.0103789	0.304527	0.186908	0.55283	0.367197	0.343019	0.530773	0.117967	0.237729	0.0836904	0.229321	0.298261	0.27003	0.0819514	1.20856	0.50864	0.157139	0.139147	0.623402	0.579621	0.503487	0.378777	0.0819748	0.155762	0.0107606	BOPA2_12_30796	1H	47.5001	0.238834	0.295493	0.428549	0.291635	1.0564	0.0527963	0.138411	0.169613
SCRI_RS_160916	1H	47.5001	0.388986	0.467323	0.205776	0.339636	0.128983	0.167308	1.48568	0.0316304	0.432827	1.33021	0.0453717	0.0103789	0.304527	0.186908	0.55283	0.367197	0.343019	0.530773	0.117967	0.237729	0.0836904	0.229321	0.298261	0.27003	0.0819514	1.20856	0.50864	0.157139	0.139147	0.623402	0.579621	0.503487	0.378777	0.0819748	0.155762	0.0107606	SCRI_RS_160916	1H	47.5001	0.238834	0.295493	0.428549	0.291635	1.0564	0.0527963	0.138411	0.169613
BOPA2_12_21408	1H	47.6501	0.388984	0.467322	0.205774	0.33963	0.128984	0.167306	1.48568	0.0316307	0.432824	1.3302	0.0453711	0.0103789	0.304524	0.186909	0.552829	0.367195	0.343016	0.530771	0.117967	0.237731	0.0836899	0.229318	0.298261	0.270029	0.0819505	1.20855	0.508639	0.157139	0.139146	0.623402	0.579617	0.503486	0.378772	0.0819738	0.15576	0.01076	BOPA2_12_21408	1H	47.6501	0.238832	0.29549	0.428549	0.291634	1.05639	0.0527952	0.13841	0.169611
BOPA1_3444_1044	1H	47.7001	0.388986	0.467323	0.205776	0.339636	0.128983	0.167308	1.48568	0.0316304	0.432827	1.33021	0.0453717	0.0103789	0.304527	0.186908	0.55283	0.367197	0.343019	0.530773	0.117967	0.237729	0.0836904	0.229321	0.298261	0.27003	0.0819514	1.20856	0.50864	0.157139	0.139147	0.623402	0.579621	0.503487	0.378777	0.0819748	0.155762	0.0107606	BOPA1_3444_1044	1H	47.7001	0.238834	0.295493	0.428549	0.291635	1.0564	0.0527963	0.138411	0.169613
BOPA1_ABC02639_1_4_370	1H	47.7001	0.388986	0.467323	0.205776	0.339636	0.128983	0.167308	1.48568	0.0316304	0.432827	1.33021	0.0453717	0.0103789	0.304527	0.186908	0.55283	0.367197	0.343019	0.530773	0.117967	0.237729	0.0836904	0.229321	0.298261	0.27003	0.0819514	1.20856	0.50864	0.157139	0.139147	0.623402	0.579621	0.503487	0.378777	0.0819748	0.155762	0.0107606	BOPA1_ABC02639_1_4_370	1H	47.7001	0.238834	0.295493	0.428549	0.291635	1.0564	0.0527963	0.138411	0.169613
BOPA1_ConsensusGBS0342_1	1H	47.7001	0.388986	0.467323	0.205776	0.339636	0.128983	0.167308	1.48568	0.0316304	0.432827	1.33021	0.0453717	0.0103789	0.304527	0.186908	0.55283	0.367197	0.343019	0.530773	0.117967	0.237729	0.0836904	0.229321	0.298261	0.27003	0.0819514	1.20856	0.50864	0.157139	0.139147	0.623402	0.579621	0.503487	0.378777	0.0819748	0.155762	0.0107606	BOPA1_ConsensusGBS0342_1	1H	47.7001	0.238834	0.295493	0.428549	0.291635	1.0564	0.0527963	0.138411	0.169613
BOPA2_12_10159	1H	47.7001	0.388986	0.467323	0.205776	0.339636	0.128983	0.167308	1.48568	0.0316304	0.432827	1.33021	0.0453717	0.0103789	0.304527	0.186908	0.55283	0.367197	0.343019	0.530773	0.117967	0.237729	0.0836904	0.229321	0.298261	0.27003	0.0819514	1.20856	0.50864	0.157139	0.139147	0.623402	0.579621	0.503487	0.378777	0.0819748	0.155762	0.0107606	BOPA2_12_10159	1H	47.7001	0.238834	0.295493	0.428549	0.291635	1.0564	0.0527963	0.138411	0.169613
BOPA2_12_10235	1H	47.7001	0.388986	0.467323	0.205776	0.339636	0.128983	0.167308	1.48568	0.0316304	0.432827	1.33021	0.0453717	0.0103789	0.304527	0.186908	0.55283	0.367197	0.343019	0.530773	0.117967	0.237729	0.0836904	0.229321	0.298261	0.27003	0.0819514	1.20856	0.50864	0.157139	0.139147	0.623402	0.579621	0.503487	0.378777	0.0819748	0.155762	0.0107606	BOPA2_12_10235	1H	47.7001	0.238834	0.295493	0.428549	0.291635	1.0564	0.0527963	0.138411	0.169613
BOPA2_12_30438	1H	47.7002	0.388986	0.467323	0.205776	0.339636	0.128983	0.167308	1.48568	0.0316304	0.432827	1.33021	0.0453717	0.0103789	0.304527	0.186908	0.55283	0.367197	0.343019	0.530773	0.117967	0.237729	0.0836904	0.229321	0.298261	0.27003	0.0819514	1.20856	0.50864	0.157139	0.139147	0.623402	0.579621	0.503487	0.378777	0.0819748	0.155762	0.0107606	BOPA2_12_30438	1H	47.7002	0.238834	0.295493	0.428549	0.291635	1.0564	0.0527963	0.138411	0.169613
SCRI_RS_139785	1H	47.7002	0.388986	0.467323	0.205776	0.339636	0.128983	0.167308	1.48568	0.0316304	0.432827	1.33021	0.0453717	0.0103789	0.304527	0.186908	0.55283	0.367197	0.343019	0.530773	0.117967	0.237729	0.0836904	0.229321	0.298261	0.27003	0.0819514	1.20856	0.50864	0.157139	0.139147	0.623402	0.579621	0.503487	0.378777	0.0819748	0.155762	0.0107606	SCRI_RS_139785	1H	47.7002	0.238834	0.295493	0.428549	0.291635	1.0564	0.0527963	0.138411	0.169613
SCRI_RS_149971	1H	47.7002	0.388986	0.467323	0.205776	0.339636	0.128983	0.167308	1.48568	0.0316304	0.432827	1.33021	0.0453717	0.0103789	0.304527	0.186908	0.55283	0.367197	0.343019	0.530773	0.117967	0.237729	0.0836904	0.229321	0.298261	0.27003	0.0819514	1.20856	0.50864	0.157139	0.139147	0.623402	0.579621	0.503487	0.378777	0.0819748	0.155762	0.0107606	SCRI_RS_149971	1H	47.7002	0.238834	0.295493	0.428549	0.291635	1.0564	0.0527963	0.138411	0.169613
SCRI_RS_17924	1H	47.7002	0.388986	0.467323	0.205776	0.339636	0.128983	0.167308	1.48568	0.0316304	0.432827	1.33021	0.0453717	0.0103789	0.304527	0.186908	0.55283	0.367197	0.343019	0.530773	0.117967	0.237729	0.0836904	0.229321	0.298261	0.27003	0.0819514	1.20856	0.50864	0.157139	0.139147	0.623402	0.579621	0.503487	0.378777	0.0819748	0.155762	0.0107606	SCRI_RS_17924	1H	47.7002	0.238834	0.295493	0.428549	0.291635	1.0564	0.0527963	0.138411	0.169613
SCRI_RS_82327	1H	47.7002	0.388986	0.467323	0.205776	0.339636	0.128983	0.167308	1.48568	0.0316304	0.432827	1.33021	0.0453717	0.0103789	0.304527	0.186908	0.55283	0.367197	0.343019	0.530773	0.117967	0.237729	0.0836904	0.229321	0.298261	0.27003	0.0819514	1.20856	0.50864	0.157139	0.139147	0.623402	0.579621	0.503487	0.378777	0.0819748	0.155762	0.0107606	SCRI_RS_82327	1H	47.7002	0.238834	0.295493	0.428549	0.291635	1.0564	0.0527963	0.138411	0.169613
SCRI_RS_85917	1H	47.7002	0.388986	0.467323	0.205776	0.339636	0.128983	0.167308	1.48568	0.0316304	0.432827	1.33021	0.0453717	0.0103789	0.304527	0.186908	0.55283	0.367197	0.343019	0.530773	0.117967	0.237729	0.0836904	0.229321	0.298261	0.27003	0.0819514	1.20856	0.50864	0.157139	0.139147	0.623402	0.579621	0.503487	0.378777	0.0819748	0.155762	0.0107606	SCRI_RS_85917	1H	47.7002	0.238834	0.295493	0.428549	0.291635	1.0564	0.0527963	0.138411	0.169613
SCRI_RS_85918	1H	47.7002	0.388986	0.467323	0.205776	0.339636	0.128983	0.167308	1.48568	0.0316304	0.432827	1.33021	0.0453717	0.0103789	0.304527	0.186908	0.55283	0.367197	0.343019	0.530773	0.117967	0.237729	0.0836904	0.229321	0.298261	0.27003	0.0819514	1.20856	0.50864	0.157139	0.139147	0.623402	0.579621	0.503487	0.378777	0.0819748	0.155762	0.0107606	SCRI_RS_85918	1H	47.7002	0.238834	0.295493	0.428549	0.291635	1.0564	0.0527963	0.138411	0.169613
BOPA1_8613_278	1H	47.8002	0.388986	0.467323	0.205776	0.339636	0.128983	0.167308	1.48568	0.0316304	0.432827	1.33021	0.0453717	0.0103789	0.304527	0.186908	0.55283	0.367197	0.343019	0.530773	0.117967	0.237729	0.0836904	0.229321	0.298261	0.27003	0.0819514	1.20856	0.50864	0.157139	0.139147	0.623402	0.579621	0.503487	0.378777	0.0819748	0.155762	0.0107606	BOPA1_8613_278	1H	47.8002	0.238834	0.295493	0.428549	0.291635	1.0564	0.0527963	0.138411	0.169613
BOPA1_3217_929	1H	47.8502	0.388986	0.467323	0.205776	0.339636	0.128983	0.167308	1.48568	0.0316304	0.432827	1.33021	0.0453717	0.0103789	0.304527	0.186908	0.55283	0.367197	0.343019	0.530773	0.117967	0.237729	0.0836904	0.229321	0.298261	0.27003	0.0819514	1.20856	0.50864	0.157139	0.139147	0.623402	0.579621	0.503487	0.378777	0.0819748	0.155762	0.0107606	BOPA1_3217_929	1H	47.8502	0.238834	0.295493	0.428549	0.291635	1.0564	0.0527963	0.138411	0.169613
BOPA1_ABC07133_1_1_56	1H	47.8502	0.388986	0.467323	0.205776	0.339636	0.128983	0.167308	1.48568	0.0316304	0.432827	1.33021	0.0453717	0.0103789	0.304527	0.186908	0.55283	0.367197	0.343019	0.530773	0.117967	0.237729	0.0836904	0.229321	0.298261	0.27003	0.0819514	1.20856	0.50864	0.157139	0.139147	0.623402	0.579621	0.503487	0.378777	0.0819748	0.155762	0.0107606	BOPA1_ABC07133_1_1_56	1H	47.8502	0.238834	0.295493	0.428549	0.291635	1.0564	0.0527963	0.138411	0.169613
BOPA1_ABC14148_1_1_177	1H	47.8502	0.388986	0.467323	0.205776	0.339636	0.128983	0.167308	1.48568	0.0316304	0.432827	1.33021	0.0453717	0.0103789	0.304527	0.186908	0.55283	0.367197	0.343019	0.530773	0.117967	0.237729	0.0836904	0.229321	0.298261	0.27003	0.0819514	1.20856	0.50864	0.157139	0.139147	0.623402	0.579621	0.503487	0.378777	0.0819748	0.155762	0.0107606	BOPA1_ABC14148_1_1_177	1H	47.8502	0.238834	0.295493	0.428549	0.291635	1.0564	0.0527963	0.138411	0.169613
BOPA2_12_30498	1H	47.8502	0.388986	0.467323	0.205776	0.339636	0.128983	0.167308	1.48568	0.0316304	0.432827	1.33021	0.0453717	0.0103789	0.304527	0.186908	0.55283	0.367197	0.343019	0.530773	0.117967	0.237729	0.0836904	0.229321	0.298261	0.27003	0.0819514	1.20856	0.50864	0.157139	0.139147	0.623402	0.579621	0.503487	0.378777	0.0819748	0.155762	0.0107606	BOPA2_12_30498	1H	47.8502	0.238834	0.295493	0.428549	0.291635	1.0564	0.0527963	0.138411	0.169613
BOPA2_12_10506	1H	47.9002	0.388986	0.467323	0.205775	0.339636	0.128983	0.167308	1.48568	0.0316304	0.432827	1.33021	0.0453717	0.0103789	0.304527	0.186908	0.55283	0.367197	0.343019	0.530773	0.117967	0.237729	0.0836904	0.229321	0.298261	0.27003	0.0819514	1.20856	0.50864	0.157139	0.139147	0.623402	0.579621	0.503487	0.378777	0.0819748	0.155762	0.0107606	BOPA2_12_10506	1H	47.9002	0.238834	0.295493	0.428549	0.291635	1.0564	0.0527963	0.138411	0.169613
BOPA2_12_11209	1H	48.0002	0.388984	0.467321	0.205772	0.339631	0.128982	0.167307	1.48568	0.0316303	0.432822	1.33019	0.0453712	0.0103789	0.30452	0.186908	0.552826	0.367192	0.343015	0.530766	0.117967	0.237731	0.0836892	0.229318	0.298261	0.270029	0.0819504	1.20854	0.508639	0.157138	0.139144	0.623406	0.579614	0.503486	0.378769	0.0819746	0.155759	0.0107603	BOPA2_12_11209	1H	48.0002	0.238831	0.295491	0.428549	0.29163	1.05639	0.0527953	0.13841	0.16961
BOPA1_1866_866	1H	48.1002	0.388986	0.467323	0.205776	0.339636	0.128983	0.167308	1.48568	0.0316304	0.432827	1.33021	0.0453717	0.0103789	0.304527	0.186908	0.55283	0.367197	0.343019	0.530773	0.117967	0.237729	0.0836904	0.229321	0.298261	0.27003	0.0819514	1.20856	0.50864	0.157139	0.139147	0.623402	0.579621	0.503487	0.378777	0.0819748	0.155762	0.0107606	BOPA1_1866_866	1H	48.1002	0.238834	0.295493	0.428549	0.291635	1.0564	0.0527963	0.138411	0.169613
BOPA1_2851_848	1H	48.1002	0.388986	0.467323	0.205776	0.339636	0.128983	0.167308	1.48568	0.0316304	0.432827	1.33021	0.0453717	0.0103789	0.304527	0.186908	0.55283	0.367197	0.343019	0.530773	0.117967	0.237729	0.0836904	0.229321	0.298261	0.27003	0.0819514	1.20856	0.50864	0.157139	0.139147	0.623402	0.579621	0.503487	0.378777	0.0819748	0.155762	0.0107606	BOPA1_2851_848	1H	48.1002	0.238834	0.295493	0.428549	0.291635	1.0564	0.0527963	0.138411	0.169613
BOPA1_4163_1786	1H	48.1002	0.388986	0.467323	0.205776	0.339636	0.128983	0.167308	1.48568	0.0316304	0.432827	1.33021	0.0453717	0.0103789	0.304527	0.186908	0.55283	0.367197	0.343019	0.530773	0.117967	0.237729	0.0836904	0.229321	0.298261	0.27003	0.0819514	1.20856	0.50864	0.157139	0.139147	0.623402	0.579621	0.503487	0.378777	0.0819748	0.155762	0.0107606	BOPA1_4163_1786	1H	48.1002	0.238834	0.295493	0.428549	0.291635	1.0564	0.0527963	0.138411	0.169613
BOPA1_7090_1260	1H	48.1002	0.388986	0.467323	0.205776	0.339636	0.128983	0.167308	1.48568	0.0316304	0.432827	1.33021	0.0453717	0.0103789	0.304527	0.186908	0.55283	0.367197	0.343019	0.530773	0.117967	0.237729	0.0836904	0.229321	0.298261	0.27003	0.0819514	1.20856	0.50864	0.157139	0.139147	0.623402	0.579621	0.503487	0.378777	0.0819748	0.155762	0.0107606	BOPA1_7090_1260	1H	48.1002	0.238834	0.295493	0.428549	0.291635	1.0564	0.0527963	0.138411	0.169613
BOPA1_ABC11913_1_1_104	1H	48.1002	0.388986	0.467323	0.205776	0.339636	0.128983	0.167308	1.48568	0.0316304	0.432827	1.33021	0.0453717	0.0103789	0.304527	0.186908	0.55283	0.367197	0.343019	0.530773	0.117967	0.237729	0.0836904	0.229321	0.298261	0.27003	0.0819514	1.20856	0.50864	0.157139	0.139147	0.623402	0.579621	0.503487	0.378777	0.0819748	0.155762	0.0107606	BOPA1_ABC11913_1_1_104	1H	48.1002	0.238834	0.295493	0.428549	0.291635	1.0564	0.0527963	0.138411	0.169613
BOPA2_12_10300	1H	48.1002	0.388986	0.467323	0.205776	0.339636	0.128983	0.167308	1.48568	0.0316304	0.432827	1.33021	0.0453717	0.0103789	0.304527	0.186908	0.55283	0.367197	0.343019	0.530773	0.117967	0.237729	0.0836904	0.229321	0.298261	0.27003	0.0819514	1.20856	0.50864	0.157139	0.139147	0.623402	0.579621	0.503487	0.378777	0.0819748	0.155762	0.0107606	BOPA2_12_10300	1H	48.1002	0.238834	0.295493	0.428549	0.291635	1.0564	0.0527963	0.138411	0.169613
BOPA2_12_10489	1H	48.1002	0.388986	0.467323	0.205776	0.339636	0.128983	0.167308	1.48568	0.0316304	0.432827	1.33021	0.0453717	0.0103789	0.304527	0.186908	0.55283	0.367197	0.343019	0.530773	0.117967	0.237729	0.0836904	0.229321	0.298261	0.27003	0.0819514	1.20856	0.50864	0.157139	0.139147	0.623402	0.579621	0.503487	0.378777	0.0819748	0.155762	0.0107606	BOPA2_12_10489	1H	48.1002	0.238834	0.295493	0.428549	0.291635	1.0564	0.0527963	0.138411	0.169613
BOPA2_12_30043	1H	48.1002	0.388986	0.467323	0.205776	0.339636	0.128983	0.167308	1.48568	0.0316304	0.432827	1.33021	0.0453717	0.0103789	0.304527	0.186908	0.55283	0.367197	0.343019	0.530773	0.117967	0.237729	0.0836904	0.229321	0.298261	0.27003	0.0819514	1.20856	0.50864	0.157139	0.139147	0.623402	0.579621	0.503487	0.378777	0.0819748	0.155762	0.0107606	BOPA2_12_30043	1H	48.1002	0.238834	0.295493	0.428549	0.291635	1.0564	0.0527963	0.138411	0.169613
BOPA2_12_30404	1H	48.1002	0.388986	0.467323	0.205776	0.339636	0.128983	0.167308	1.48568	0.0316304	0.432827	1.33021	0.0453717	0.0103789	0.304527	0.186908	0.55283	0.367197	0.343019	0.530773	0.117967	0.237729	0.0836904	0.229321	0.298261	0.27003	0.0819514	1.20856	0.50864	0.157139	0.139147	0.623402	0.579621	0.503487	0.378777	0.0819748	0.155762	0.0107606	BOPA2_12_30404	1H	48.1002	0.238834	0.295493	0.428549	0.291635	1.0564	0.0527963	0.138411	0.169613
BOPA2_12_30562	1H	48.1002	0.388986	0.467323	0.205776	0.339636	0.128983	0.167308	1.48568	0.0316304	0.432827	1.33021	0.0453717	0.0103789	0.304527	0.186908	0.55283	0.367197	0.343019	0.530773	0.117967	0.237729	0.0836904	0.229321	0.298261	0.27003	0.0819514	1.20856	0.50864	0.157139	0.139147	0.623402	0.579621	0.503487	0.378777	0.0819748	0.155762	0.0107606	BOPA2_12_30562	1H	48.1002	0.238834	0.295493	0.428549	0.291635	1.0564	0.0527963	0.138411	0.169613
BOPA2_12_31381	1H	48.1002	0.388986	0.467323	0.205776	0.339636	0.128983	0.167308	1.48568	0.0316304	0.432827	1.33021	0.0453717	0.0103789	0.304527	0.186908	0.55283	0.367197	0.343019	0.530773	0.117967	0.237729	0.0836904	0.229321	0.298261	0.27003	0.0819514	1.20856	0.50864	0.157139	0.139147	0.623402	0.579621	0.503487	0.378777	0.0819748	0.155762	0.0107606	BOPA2_12_31381	1H	48.1002	0.238834	0.295493	0.428549	0.291635	1.0564	0.0527963	0.138411	0.169613
SCRI_RS_141511	1H	48.1002	0.388986	0.467323	0.205776	0.339636	0.128983	0.167308	1.48568	0.0316304	0.432827	1.33021	0.0453717	0.0103789	0.304527	0.186908	0.55283	0.367197	0.343019	0.530773	0.117967	0.237729	0.0836904	0.229321	0.298261	0.27003	0.0819514	1.20856	0.50864	0.157139	0.139147	0.623402	0.579621	0.503487	0.378777	0.0819748	0.155762	0.0107606	SCRI_RS_141511	1H	48.1002	0.238834	0.295493	0.428549	0.291635	1.0564	0.0527963	0.138411	0.169613
SCRI_RS_149726	1H	48.1002	0.388986	0.467323	0.205776	0.339636	0.128983	0.167308	1.48568	0.0316304	0.432827	1.33021	0.0453717	0.0103789	0.304527	0.186908	0.55283	0.367197	0.343019	0.530773	0.117967	0.237729	0.0836904	0.229321	0.298261	0.27003	0.0819514	1.20856	0.50864	0.157139	0.139147	0.623402	0.579621	0.503487	0.378777	0.0819748	0.155762	0.0107606	SCRI_RS_149726	1H	48.1002	0.238834	0.295493	0.428549	0.291635	1.0564	0.0527963	0.138411	0.169613
SCRI_RS_193640	1H	48.1002	0.388986	0.467323	0.205776	0.339636	0.128983	0.167308	1.48568	0.0316304	0.432827	1.33021	0.0453717	0.0103789	0.304527	0.186908	0.55283	0.367197	0.343019	0.530773	0.117967	0.237729	0.0836904	0.229321	0.298261	0.27003	0.0819514	1.20856	0.50864	0.157139	0.139147	0.623402	0.579621	0.503487	0.378777	0.0819748	0.155762	0.0107606	SCRI_RS_193640	1H	48.1002	0.238834	0.295493	0.428549	0.291635	1.0564	0.0527963	0.138411	0.169613
BOPA2_12_30306	1H	48.1502	0.388985	0.467323	0.205775	0.339635	0.128983	0.167308	1.48568	0.0316304	0.432826	1.3302	0.0453716	0.0103789	0.304525	0.186908	0.552829	0.367195	0.343018	0.530771	0.117967	0.23773	0.0836901	0.22932	0.298261	0.27003	0.0819512	1.20855	0.50864	0.157139	0.139146	0.623403	0.579619	0.503486	0.378775	0.0819747	0.155761	0.0107605	BOPA2_12_30306	1H	48.1502	0.238833	0.295493	0.428549	0.291634	1.0564	0.0527961	0.138411	0.169612
BOPA1_4020_643	1H	48.2002	0.388986	0.467323	0.205776	0.339636	0.128983	0.167308	1.48568	0.0316304	0.432827	1.33021	0.0453717	0.0103789	0.304527	0.186908	0.55283	0.367197	0.343019	0.530773	0.117967	0.237729	0.0836904	0.229321	0.298261	0.27003	0.0819514	1.20856	0.50864	0.157139	0.139147	0.623402	0.579621	0.503487	0.378777	0.0819748	0.155762	0.0107606	BOPA1_4020_643	1H	48.2002	0.238834	0.295493	0.428549	0.291635	1.0564	0.0527963	0.138411	0.169613
BOPA2_12_31208	1H	48.2002	0.388986	0.467323	0.205776	0.339636	0.128983	0.167308	1.48568	0.0316304	0.432827	1.33021	0.0453717	0.0103789	0.304527	0.186908	0.55283	0.367197	0.343019	0.530773	0.117967	0.237729	0.0836904	0.229321	0.298261	0.27003	0.0819514	1.20856	0.50864	0.157139	0.139147	0.623402	0.579621	0.503487	0.378777	0.0819748	0.155762	0.0107606	BOPA2_12_31208	1H	48.2002	0.238834	0.295493	0.428549	0.291635	1.0564	0.0527963	0.138411	0.169613
SCRI_RS_124377	1H	48.2002	0.388986	0.467323	0.205776	0.339636	0.128983	0.167308	1.48568	0.0316304	0.432827	1.33021	0.0453717	0.0103789	0.304527	0.186908	0.55283	0.367197	0.343019	0.530773	0.117967	0.237729	0.0836904	0.229321	0.298261	0.27003	0.0819514	1.20856	0.50864	0.157139	0.139147	0.623402	0.579621	0.503487	0.378777	0.0819748	0.155762	0.0107606	SCRI_RS_124377	1H	48.2002	0.238834	0.295493	0.428549	0.291635	1.0564	0.0527963	0.138411	0.169613
SCRI_RS_138691	1H	48.2002	0.388986	0.467323	0.205776	0.339636	0.128983	0.167308	1.48568	0.0316304	0.432827	1.33021	0.0453717	0.0103789	0.304527	0.186908	0.55283	0.367197	0.343019	0.530773	0.117967	0.237729	0.0836904	0.229321	0.298261	0.27003	0.0819514	1.20856	0.50864	0.157139	0.139147	0.623402	0.579621	0.503487	0.378777	0.0819748	0.155762	0.0107606	SCRI_RS_138691	1H	48.2002	0.238834	0.295493	0.428549	0.291635	1.0564	0.0527963	0.138411	0.169613
SCRI_RS_143927	1H	48.2002	0.388986	0.467323	0.205776	0.339636	0.128983	0.167308	1.48568	0.0316304	0.432827	1.33021	0.0453717	0.0103789	0.304527	0.186908	0.55283	0.367197	0.343019	0.530773	0.117967	0.237729	0.0836904	0.229321	0.298261	0.27003	0.0819514	1.20856	0.50864	0.157139	0.139147	0.623402	0.579621	0.503487	0.378777	0.0819748	0.155762	0.0107606	SCRI_RS_143927	1H	48.2002	0.238834	0.295493	0.428549	0.291635	1.0564	0.0527963	0.138411	0.169613
SCRI_RS_186830	1H	48.2002	0.388986	0.467323	0.205776	0.339636	0.128983	0.167308	1.48568	0.0316304	0.432827	1.33021	0.0453717	0.0103789	0.304527	0.186908	0.55283	0.367197	0.343019	0.530773	0.117967	0.237729	0.0836904	0.229321	0.298261	0.27003	0.0819514	1.20856	0.50864	0.157139	0.139147	0.623402	0.579621	0.503487	0.378777	0.0819748	0.155762	0.0107606	SCRI_RS_186830	1H	48.2002	0.238834	0.295493	0.428549	0.291635	1.0564	0.0527963	0.138411	0.169613
SCRI_RS_189586	1H	48.2002	0.388986	0.467323	0.205776	0.339636	0.128983	0.167308	1.48568	0.0316304	0.432827	1.33021	0.0453717	0.0103789	0.304527	0.186908	0.55283	0.367197	0.343019	0.530773	0.117967	0.237729	0.0836904	0.229321	0.298261	0.27003	0.0819514	1.20856	0.50864	0.157139	0.139147	0.623402	0.579621	0.503487	0.378777	0.0819748	0.155762	0.0107606	SCRI_RS_189586	1H	48.2002	0.238834	0.295493	0.428549	0.291635	1.0564	0.0527963	0.138411	0.169613
SCRI_RS_213103	1H	48.2002	0.388986	0.467323	0.205776	0.339636	0.128983	0.167308	1.48568	0.0316304	0.432827	1.33021	0.0453717	0.0103789	0.304527	0.186908	0.55283	0.367197	0.343019	0.530773	0.117967	0.237729	0.0836904	0.229321	0.298261	0.27003	0.0819514	1.20856	0.50864	0.157139	0.139147	0.623402	0.579621	0.503487	0.378777	0.0819748	0.155762	0.0107606	SCRI_RS_213103	1H	48.2002	0.238834	0.295493	0.428549	0.291635	1.0564	0.0527963	0.138411	0.169613
BOPA2_12_10938	1H	48.3002	0.578377	0.481247	0.845262	0.29762	0.228606	0.098131	1.528	0.0551463	0.378458	1.26959	0.0686087	0.0430936	0.500637	0.383475	0.427443	0.374563	0.317854	0.5604	0.0485195	0.325399	0.109651	0.234706	0.226797	0.283906	0.0892196	1.14865	0.544302	0.0786199	0.142062	0.640111	0.485504	0.483351	0.371295	0.0767524	0.15955	0.0209952	BOPA2_12_10938	1H	48.3002	0.159164	0.222944	0.351637	0.255038	0.999549	0.0538239	0.121366	0.171645
BOPA1_8224_561	1H	48.4002	0.758274	0.493546	1.14473	0.280604	0.338425	0.0679849	1.56769	0.0732044	0.321686	1.19469	0.0949216	0.0954963	0.707477	0.653189	0.312226	0.373039	0.361969	0.589522	0.00838951	0.417801	0.141239	0.240527	0.170224	0.289253	0.0978187	1.07572	0.574483	0.021298	0.145504	0.658349	0.387648	0.459781	0.366027	0.0781032	0.166025	0.0440771	BOPA1_8224_561	1H	48.4002	0.1181	0.13514	0.278712	0.220795	0.93248	0.0815198	0.104645	0.182422
BOPA1_8717_244	1H	48.4002	0.758276	0.493546	1.14473	0.280604	0.338426	0.0679849	1.56769	0.0732046	0.321686	1.19468	0.0949219	0.0954969	0.70748	0.653191	0.312225	0.373039	0.36197	0.589522	0.00838928	0.417802	0.141239	0.240527	0.170224	0.289253	0.0978188	1.07572	0.574483	0.0212976	0.145504	0.658349	0.387647	0.459781	0.366027	0.0781033	0.166025	0.0440774	BOPA1_8717_244	1H	48.4002	0.1181	0.135139	0.278711	0.220794	0.932479	0.0815201	0.104644	0.182422
BOPA1_ConsensusGBS0371_2	1H	48.4002	0.758277	0.493546	1.14473	0.280604	0.338427	0.0679849	1.56769	0.0732047	0.321685	1.19468	0.0949222	0.0954975	0.707482	0.653193	0.312224	0.373039	0.361971	0.589522	0.00838904	0.417803	0.14124	0.240527	0.170224	0.289253	0.0978189	1.07572	0.574483	0.0212972	0.145504	0.65835	0.387646	0.45978	0.366027	0.0781033	0.166025	0.0440776	BOPA1_ConsensusGBS0371_2	1H	48.4002	0.118099	0.135138	0.278711	0.220794	0.932478	0.0815205	0.104644	0.182422
BOPA2_12_30592	1H	48.4002	0.758282	0.493594	1.14515	0.280701	0.338563	0.0680358	1.5678	0.0732039	0.32157	1.19449	0.0949806	0.0955421	0.707658	0.653212	0.312204	0.373044	0.361949	0.589578	0.00838523	0.417812	0.14127	0.240534	0.170281	0.289272	0.0978282	1.07556	0.574546	0.0212835	0.145517	0.658378	0.387527	0.459852	0.366033	0.0781221	0.166055	0.0440799	BOPA2_12_30592	1H	48.4002	0.117996	0.135167	0.278675	0.220797	0.932324	0.08152	0.104615	0.182386
SCRI_RS_130590	1H	48.4002	0.759198	0.503132	1.22117	0.299781	0.365247	0.0784501	1.58799	0.0730883	0.298867	1.15618	0.10665	0.104605	0.741777	0.657021	0.308714	0.37418	0.357664	0.600521	0.00784847	0.419571	0.147204	0.24203	0.181696	0.293114	0.0997633	1.04368	0.586754	0.0191368	0.148016	0.663969	0.364056	0.474014	0.367243	0.0823896	0.172079	0.0446755	SCRI_RS_130590	1H	48.4002	0.0987774	0.140989	0.271728	0.221444	0.90148	0.0814298	0.0988538	0.175452
SCRI_RS_132599	1H	48.4002	0.759202	0.50318	1.22152	0.299877	0.365381	0.0785042	1.58809	0.073088	0.298753	1.15598	0.10671	0.104652	0.741945	0.657041	0.308699	0.374186	0.357642	0.600576	0.00784684	0.41958	0.147234	0.242038	0.181754	0.293134	0.0997735	1.04352	0.586815	0.0191288	0.148028	0.663997	0.363938	0.474085	0.367249	0.0824138	0.172109	0.0446793	SCRI_RS_132599	1H	48.4002	0.0986868	0.14102	0.271694	0.221447	0.901324	0.0814294	0.0988252	0.175418
SCRI_RS_132604	1H	48.4002	0.759207	0.503228	1.22187	0.299972	0.365514	0.0785584	1.58819	0.0730876	0.298639	1.15578	0.106769	0.104699	0.742114	0.65706	0.308684	0.374191	0.357621	0.600631	0.00784522	0.419589	0.147264	0.242046	0.181812	0.293153	0.0997838	1.04335	0.586876	0.0191208	0.148041	0.664026	0.36382	0.474156	0.367255	0.0824379	0.17214	0.044683	SCRI_RS_132604	1H	48.4002	0.0985963	0.14105	0.271659	0.22145	0.901167	0.0814289	0.0987967	0.175385
SCRI_RS_141598	1H	48.4002	0.759212	0.503276	1.22222	0.300068	0.365648	0.0786125	1.58829	0.0730872	0.298525	1.15559	0.106828	0.104746	0.742282	0.657079	0.308669	0.374197	0.3576	0.600685	0.00784362	0.419599	0.147294	0.242053	0.181869	0.293172	0.099794	1.04319	0.586937	0.0191128	0.148054	0.664054	0.363703	0.474227	0.367261	0.0824621	0.17217	0.0446868	SCRI_RS_141598	1H	48.4002	0.0985058	0.14108	0.271625	0.221454	0.90101	0.0814285	0.0987681	0.175351
SCRI_RS_151874	1H	48.4002	0.759212	0.503277	1.22223	0.300068	0.365649	0.0786128	1.58829	0.0730872	0.298525	1.15559	0.106829	0.104746	0.742283	0.657079	0.308668	0.374197	0.3576	0.600686	0.00784361	0.419599	0.147294	0.242053	0.18187	0.293172	0.099794	1.04319	0.586938	0.0191128	0.148054	0.664054	0.363702	0.474227	0.367262	0.0824623	0.17217	0.0446868	SCRI_RS_151874	1H	48.4002	0.0985054	0.14108	0.271624	0.221454	0.901009	0.0814285	0.098768	0.175351
SCRI_RS_155439	1H	48.4002	0.759212	0.503277	1.22223	0.300069	0.365649	0.0786131	1.58829	0.0730872	0.298524	1.15558	0.106829	0.104746	0.742284	0.657079	0.308668	0.374197	0.3576	0.600686	0.0078436	0.419599	0.147294	0.242053	0.18187	0.293173	0.0997941	1.04319	0.586938	0.0191128	0.148054	0.664054	0.363702	0.474228	0.367262	0.0824624	0.172171	0.0446869	SCRI_RS_155439	1H	48.4002	0.0985049	0.14108	0.271624	0.221454	0.901008	0.0814285	0.0987678	0.175351
SCRI_RS_172170	1H	48.4002	0.759216	0.503325	1.22258	0.300164	0.365783	0.0786672	1.58839	0.0730868	0.29841	1.15539	0.106888	0.104793	0.742452	0.657099	0.308653	0.374203	0.357578	0.600741	0.00784201	0.419608	0.147324	0.242061	0.181928	0.293192	0.0998043	1.04303	0.586999	0.0191048	0.148066	0.664082	0.363584	0.474299	0.367268	0.0824866	0.172201	0.0446907	SCRI_RS_172170	1H	48.4002	0.0984145	0.14111	0.27159	0.221457	0.900851	0.0814281	0.0987393	0.175317
SCRI_RS_189248	1H	48.4002	0.759221	0.503373	1.22293	0.300259	0.365917	0.0787214	1.58849	0.0730864	0.298296	1.15519	0.106948	0.10484	0.74262	0.657118	0.308638	0.374209	0.357557	0.600796	0.00784042	0.419617	0.147354	0.242069	0.181985	0.293211	0.0998146	1.04287	0.58706	0.0190969	0.148079	0.664111	0.363466	0.47437	0.367274	0.0825109	0.172231	0.0446945	SCRI_RS_189248	1H	48.4002	0.0983242	0.14114	0.271555	0.22146	0.900694	0.0814277	0.0987107	0.175284
SCRI_RS_7197	1H	48.4002	0.759226	0.503421	1.22328	0.300355	0.36605	0.0787756	1.58859	0.0730861	0.298182	1.15499	0.107007	0.104887	0.742788	0.657137	0.308623	0.374214	0.357536	0.60085	0.00783885	0.419626	0.147384	0.242076	0.182043	0.293231	0.0998248	1.0427	0.587121	0.019089	0.148092	0.664139	0.363349	0.474441	0.36728	0.0825351	0.172262	0.0446983	SCRI_RS_7197	1H	48.4002	0.0982339	0.141171	0.271521	0.221464	0.900538	0.0814273	0.0986822	0.17525
SCRI_RS_7813	1H	48.4002	0.75923	0.503469	1.22363	0.30045	0.366184	0.0788298	1.58869	0.0730857	0.298068	1.1548	0.107067	0.104934	0.742956	0.657156	0.308608	0.37422	0.357514	0.600905	0.00783729	0.419635	0.147414	0.242084	0.1821	0.29325	0.099835	1.04254	0.587182	0.0190812	0.148104	0.664167	0.363231	0.474512	0.367286	0.0825594	0.172292	0.0447021	SCRI_RS_7813	1H	48.4002	0.0981438	0.141201	0.271486	0.221467	0.900381	0.0814269	0.0986536	0.175217
BOPA1_5798_867	1H	48.5002	0.182983	0.395535	1.36595	0.336009	0.40375	0.101079	1.65045	0.0623859	0.29735	1.12254	0.179598	0.114835	0.742716	0.272925	0.285487	0.0974943	0.439733	0.632689	0.0681066	0.359986	0.159928	0.244655	0.231135	0.408698	0.168261	1.04594	0.682462	0.0344714	0.144758	0.676631	0.289776	0.690947	0.357305	0.144301	0.17579	0.0540026	BOPA1_5798_867	1H	48.5002	0.0340638	0.106576	0.150321	0.132316	0.887371	0.133115	0.104406	0.408575
BOPA2_12_11169	1H	48.5002	0.182978	0.395534	1.36595	0.336009	0.403751	0.101079	1.65045	0.0623858	0.297351	1.12254	0.179599	0.114835	0.742716	0.272922	0.285487	0.0974931	0.439734	0.632689	0.0681074	0.359986	0.159928	0.244655	0.231136	0.408699	0.168261	1.04594	0.682463	0.0344716	0.144758	0.676631	0.289776	0.690949	0.357305	0.144302	0.17579	0.0540027	BOPA2_12_11169	1H	48.5002	0.0340635	0.106575	0.150323	0.132316	0.887371	0.133116	0.104406	0.408577
BOPA2_12_31134	1H	48.5002	0.182972	0.395533	1.36595	0.33601	0.403751	0.101079	1.65045	0.0623857	0.297352	1.12254	0.1796	0.114835	0.742716	0.272919	0.285487	0.097492	0.439735	0.632689	0.0681082	0.359985	0.159928	0.244655	0.231136	0.4087	0.168262	1.04594	0.682464	0.0344718	0.144758	0.676632	0.289775	0.690951	0.357305	0.144302	0.17579	0.0540028	BOPA2_12_31134	1H	48.5002	0.0340632	0.106575	0.150326	0.132315	0.88737	0.133116	0.104406	0.408579
SCRI_RS_116685	1H	48.5002	0.182967	0.395532	1.36595	0.33601	0.403752	0.10108	1.65045	0.0623856	0.297352	1.12254	0.179601	0.114835	0.742716	0.272917	0.285487	0.0974909	0.439736	0.63269	0.068109	0.359985	0.159928	0.244655	0.231137	0.408701	0.168263	1.04594	0.682465	0.034472	0.144758	0.676632	0.289774	0.690953	0.357305	0.144303	0.17579	0.0540029	SCRI_RS_116685	1H	48.5002	0.0340629	0.106575	0.150328	0.132314	0.88737	0.133117	0.104406	0.408581
SCRI_RS_122889	1H	48.5002	0.182962	0.395531	1.36596	0.336011	0.403752	0.10108	1.65045	0.0623855	0.297353	1.12254	0.179602	0.114835	0.742716	0.272914	0.285486	0.0974897	0.439737	0.63269	0.0681098	0.359984	0.159928	0.244655	0.231137	0.408702	0.168264	1.04594	0.682466	0.0344722	0.144758	0.676632	0.289774	0.690955	0.357305	0.144304	0.17579	0.054003	SCRI_RS_122889	1H	48.5002	0.0340626	0.106575	0.150331	0.132313	0.88737	0.133117	0.104407	0.408583
SCRI_RS_158003	1H	48.5002	0.182962	0.395531	1.36596	0.336011	0.403752	0.10108	1.65045	0.0623855	0.297353	1.12254	0.179602	0.114835	0.742716	0.272914	0.285486	0.0974897	0.439737	0.63269	0.0681098	0.359984	0.159928	0.244655	0.231137	0.408702	0.168264	1.04594	0.682466	0.0344722	0.144758	0.676632	0.289774	0.690955	0.357305	0.144304	0.17579	0.054003	SCRI_RS_158003	1H	48.5002	0.0340625	0.106575	0.150331	0.132313	0.88737	0.133117	0.104407	0.408583
SCRI_RS_160466	1H	48.5002	0.182961	0.395531	1.36596	0.336011	0.403752	0.10108	1.65045	0.0623855	0.297353	1.12254	0.179602	0.114835	0.742716	0.272914	0.285486	0.0974897	0.439737	0.63269	0.0681098	0.359984	0.159928	0.244655	0.231137	0.408702	0.168264	1.04594	0.682466	0.0344722	0.144758	0.676632	0.289774	0.690955	0.357305	0.144304	0.17579	0.054003	SCRI_RS_160466	1H	48.5002	0.0340625	0.106575	0.150331	0.132313	0.88737	0.133117	0.104407	0.408583
SCRI_RS_163127	1H	48.5002	0.182961	0.395531	1.36596	0.336011	0.403752	0.10108	1.65045	0.0623855	0.297353	1.12254	0.179602	0.114835	0.742716	0.272914	0.285486	0.0974897	0.439737	0.63269	0.0681098	0.359984	0.159928	0.244655	0.231137	0.408702	0.168264	1.04594	0.682466	0.0344722	0.144758	0.676632	0.289774	0.690955	0.357305	0.144304	0.17579	0.054003	SCRI_RS_163127	1H	48.5002	0.0340625	0.106575	0.150331	0.132313	0.88737	0.133117	0.104407	0.408583
SCRI_RS_189898	1H	48.5002	0.182961	0.395531	1.36596	0.336011	0.403752	0.10108	1.65045	0.0623855	0.297353	1.12254	0.179602	0.114835	0.742716	0.272914	0.285486	0.0974897	0.439737	0.63269	0.0681098	0.359984	0.159928	0.244655	0.231137	0.408702	0.168264	1.04594	0.682466	0.0344722	0.144758	0.676632	0.289774	0.690955	0.357305	0.144304	0.17579	0.054003	SCRI_RS_189898	1H	48.5002	0.0340625	0.106575	0.150331	0.132313	0.88737	0.133117	0.104407	0.408583
SCRI_RS_189920	1H	48.5002	0.182961	0.395531	1.36596	0.336011	0.403752	0.10108	1.65045	0.0623855	0.297353	1.12254	0.179602	0.114835	0.742716	0.272914	0.285486	0.0974897	0.439737	0.63269	0.0681098	0.359984	0.159928	0.244655	0.231137	0.408702	0.168264	1.04594	0.682466	0.0344722	0.144758	0.676632	0.289774	0.690955	0.357305	0.144304	0.17579	0.054003	SCRI_RS_189920	1H	48.5002	0.0340625	0.106575	0.150331	0.132313	0.88737	0.133117	0.104407	0.408583
SCRI_RS_219043	1H	48.5002	0.182961	0.395531	1.36596	0.336011	0.403752	0.10108	1.65045	0.0623855	0.297353	1.12254	0.179602	0.114835	0.742716	0.272914	0.285486	0.0974897	0.439737	0.63269	0.0681098	0.359984	0.159928	0.244655	0.231137	0.408702	0.168264	1.04594	0.682466	0.0344722	0.144758	0.676632	0.289774	0.690955	0.357305	0.144304	0.17579	0.054003	SCRI_RS_219043	1H	48.5002	0.0340626	0.106575	0.150331	0.132313	0.88737	0.133117	0.104407	0.408583
SCRI_RS_229932	1H	48.5002	0.182961	0.395531	1.36596	0.336011	0.403752	0.10108	1.65045	0.0623855	0.297353	1.12254	0.179602	0.114835	0.742716	0.272914	0.285486	0.0974897	0.439737	0.63269	0.0681098	0.359984	0.159928	0.244655	0.231137	0.408702	0.168264	1.04594	0.682466	0.0344722	0.144758	0.676632	0.289774	0.690955	0.357305	0.144304	0.17579	0.054003	SCRI_RS_229932	1H	48.5002	0.0340626	0.106575	0.150331	0.132313	0.88737	0.133117	0.104407	0.408583
SCRI_RS_236235	1H	48.5002	0.182961	0.395531	1.36596	0.336011	0.403752	0.10108	1.65045	0.0623855	0.297353	1.12254	0.179602	0.114835	0.742716	0.272914	0.285486	0.0974897	0.439737	0.63269	0.0681098	0.359984	0.159928	0.244655	0.231137	0.408702	0.168264	1.04594	0.682466	0.0344722	0.144758	0.676632	0.289774	0.690955	0.357305	0.144304	0.17579	0.054003	SCRI_RS_236235	1H	48.5002	0.0340626	0.106575	0.150331	0.132313	0.88737	0.133117	0.104407	0.408583
BOPA1_4793_777	1H	48.6002	0.182961	0.395531	1.36596	0.336011	0.403752	0.10108	1.65045	0.0623855	0.297353	1.12254	0.179602	0.114835	0.742716	0.272914	0.285486	0.0974897	0.439737	0.63269	0.0681098	0.359984	0.159928	0.244655	0.231137	0.408702	0.168264	1.04594	0.682466	0.0344722	0.144758	0.676632	0.289774	0.690955	0.357305	0.144304	0.17579	0.054003	BOPA1_4793_777	1H	48.6002	0.0340626	0.106575	0.150331	0.132313	0.88737	0.133117	0.104407	0.408583
SCRI_RS_125407	1H	48.6002	0.182961	0.395531	1.36596	0.336011	0.403752	0.10108	1.65045	0.0623855	0.297353	1.12254	0.179602	0.114835	0.742716	0.272914	0.285486	0.0974897	0.439737	0.63269	0.0681098	0.359984	0.159928	0.244655	0.231137	0.408702	0.168264	1.04594	0.682466	0.0344722	0.144758	0.676632	0.289774	0.690955	0.357305	0.144304	0.17579	0.054003	SCRI_RS_125407	1H	48.6002	0.0340626	0.106575	0.150331	0.132313	0.88737	0.133117	0.104407	0.408583
SCRI_RS_170542	1H	48.6002	0.182961	0.395531	1.36596	0.336011	0.403752	0.10108	1.65045	0.0623855	0.297353	1.12254	0.179602	0.114835	0.742716	0.272914	0.285486	0.0974897	0.439737	0.63269	0.0681098	0.359984	0.159928	0.244655	0.231137	0.408702	0.168264	1.04594	0.682466	0.0344722	0.144758	0.676632	0.289774	0.690955	0.357305	0.144304	0.17579	0.054003	SCRI_RS_170542	1H	48.6002	0.0340626	0.106575	0.150331	0.132313	0.88737	0.133117	0.104407	0.408583
SCRI_RS_153434	1H	48.7002	0.182961	0.395531	1.36596	0.336008	0.403752	0.101079	1.65044	0.0623856	0.297349	1.12252	0.179601	0.114835	0.742705	0.272913	0.285484	0.0974903	0.439729	0.632683	0.0681093	0.359985	0.159926	0.244651	0.231137	0.408702	0.168263	1.04593	0.682465	0.0344722	0.144756	0.676632	0.289771	0.690954	0.357299	0.144303	0.175788	0.0540025	SCRI_RS_153434	1H	48.7002	0.0340621	0.106574	0.150331	0.132312	0.887358	0.133117	0.104406	0.40858
BOPA1_5297_796	1H	48.7502	0.182961	0.395531	1.36596	0.336008	0.403753	0.101078	1.65044	0.0623859	0.297351	1.12253	0.179601	0.114835	0.742709	0.272914	0.285485	0.0974908	0.439732	0.632686	0.0681096	0.359985	0.159927	0.244652	0.231137	0.408702	0.168263	1.04593	0.682465	0.0344723	0.144757	0.676631	0.289772	0.690954	0.357301	0.144303	0.175789	0.0540024	BOPA1_5297_796	1H	48.7502	0.0340622	0.106574	0.150331	0.132313	0.887362	0.133117	0.104406	0.408581
BOPA2_12_30350	1H	48.8002	0.182961	0.395531	1.36596	0.336011	0.403752	0.10108	1.65045	0.0623855	0.297353	1.12254	0.179602	0.114835	0.742716	0.272914	0.285486	0.0974897	0.439737	0.63269	0.0681098	0.359984	0.159928	0.244655	0.231137	0.408702	0.168264	1.04594	0.682466	0.0344722	0.144758	0.676632	0.289774	0.690955	0.357305	0.144304	0.17579	0.054003	BOPA2_12_30350	1H	48.8002	0.0340626	0.106575	0.150331	0.132313	0.88737	0.133117	0.104407	0.408583
SCRI_RS_152642	1H	48.8002	0.182961	0.395531	1.36596	0.336011	0.403752	0.10108	1.65045	0.0623855	0.297353	1.12254	0.179602	0.114835	0.742716	0.272914	0.285486	0.0974897	0.439737	0.63269	0.0681098	0.359984	0.159928	0.244655	0.231137	0.408702	0.168264	1.04594	0.682466	0.0344722	0.144758	0.676632	0.289774	0.690955	0.357305	0.144304	0.17579	0.054003	SCRI_RS_152642	1H	48.8002	0.0340626	0.106575	0.150331	0.132313	0.88737	0.133117	0.104407	0.408583
SCRI_RS_204810	1H	48.8002	0.182961	0.395531	1.36596	0.336011	0.403752	0.10108	1.65045	0.0623855	0.297353	1.12254	0.179602	0.114835	0.742716	0.272914	0.285486	0.0974897	0.439737	0.63269	0.0681098	0.359984	0.159928	0.244655	0.231137	0.408702	0.168264	1.04594	0.682466	0.0344722	0.144758	0.676632	0.289774	0.690955	0.357305	0.144304	0.17579	0.054003	SCRI_RS_204810	1H	48.8002	0.0340626	0.106575	0.150331	0.132313	0.88737	0.133117	0.104407	0.408583
SCRI_RS_221609	1H	48.8002	0.182961	0.395531	1.36596	0.336011	0.403752	0.10108	1.65045	0.0623855	0.297353	1.12254	0.179602	0.114835	0.742716	0.272914	0.285486	0.0974897	0.439737	0.63269	0.0681098	0.359984	0.159928	0.244655	0.231137	0.408702	0.168264	1.04594	0.682466	0.0344722	0.144758	0.676632	0.289774	0.690955	0.357305	0.144304	0.17579	0.054003	SCRI_RS_221609	1H	48.8002	0.0340626	0.106575	0.150331	0.132313	0.88737	0.133117	0.104407	0.408583
BOPA1_4716_1205	1H	48.9002	0.182961	0.395531	1.36596	0.336011	0.403752	0.10108	1.65045	0.0623855	0.297353	1.12254	0.179602	0.114835	0.742716	0.272914	0.285486	0.0974897	0.439737	0.63269	0.0681098	0.359984	0.159928	0.244655	0.231137	0.408702	0.168264	1.04594	0.682466	0.0344722	0.144758	0.676632	0.289774	0.690955	0.357305	0.144304	0.17579	0.054003	BOPA1_4716_1205	1H	48.9002	0.0340626	0.106575	0.150331	0.132313	0.88737	0.133117	0.104407	0.408583
BOPA2_12_11107	1H	48.9002	0.182961	0.395531	1.36596	0.336011	0.403752	0.10108	1.65045	0.0623855	0.297353	1.12254	0.179602	0.114835	0.742716	0.272914	0.285486	0.0974897	0.439737	0.63269	0.0681098	0.359984	0.159928	0.244655	0.231137	0.408702	0.168264	1.04594	0.682466	0.0344722	0.144758	0.676632	0.289774	0.690955	0.357305	0.144304	0.17579	0.054003	BOPA2_12_11107	1H	48.9002	0.0340626	0.106575	0.150331	0.132313	0.88737	0.133117	0.104407	0.408583
BOPA2_12_30110	1H	48.9002	0.182961	0.395531	1.36596	0.336011	0.403752	0.10108	1.65045	0.0623855	0.297353	1.12254	0.179602	0.114835	0.742716	0.272914	0.285486	0.0974897	0.439737	0.63269	0.0681098	0.359984	0.159928	0.244655	0.231137	0.408702	0.168264	1.04594	0.682466	0.0344722	0.144758	0.676632	0.289774	0.690955	0.357305	0.144304	0.17579	0.054003	BOPA2_12_30110	1H	48.9002	0.0340626	0.106575	0.150331	0.132313	0.88737	0.133117	0.104407	0.408583
BOPA2_12_30694	1H	48.9002	0.182961	0.395531	1.36596	0.336011	0.403752	0.10108	1.65045	0.0623855	0.297353	1.12254	0.179602	0.114835	0.742716	0.272914	0.285486	0.0974897	0.439737	0.63269	0.0681098	0.359984	0.159928	0.244655	0.231137	0.408702	0.168264	1.04594	0.682466	0.0344722	0.144758	0.676632	0.289774	0.690955	0.357305	0.144304	0.17579	0.054003	BOPA2_12_30694	1H	48.9002	0.0340626	0.106575	0.150331	0.132313	0.88737	0.133117	0.104407	0.408583
BOPA1_3689_1101	1H	49.1002	0.182961	0.395531	1.36596	0.336011	0.403752	0.10108	1.65045	0.0623855	0.297353	1.12254	0.179602	0.114835	0.742716	0.272914	0.285486	0.0974897	0.439737	0.63269	0.0681098	0.359984	0.159928	0.244655	0.231137	0.408702	0.168264	1.04594	0.682466	0.0344722	0.144758	0.676632	0.289774	0.690955	0.357305	0.144304	0.17579	0.054003	BOPA1_3689_1101	1H	49.1002	0.0340626	0.106575	0.150331	0.132313	0.88737	0.133117	0.104407	0.408583
BOPA2_12_30406	1H	49.1002	0.182961	0.395531	1.36596	0.336011	0.403752	0.10108	1.65045	0.0623855	0.297353	1.12254	0.179602	0.114835	0.742716	0.272914	0.285486	0.0974897	0.439737	0.63269	0.0681098	0.359984	0.159928	0.244655	0.231137	0.408702	0.168264	1.04594	0.682466	0.0344722	0.144758	0.676632	0.289774	0.690955	0.357305	0.144304	0.17579	0.054003	BOPA2_12_30406	1H	49.1002	0.0340626	0.106575	0.150331	0.132313	0.88737	0.133117	0.104407	0.408583
BOPA2_12_30522	1H	49.1002	0.182961	0.395531	1.36596	0.336011	0.403752	0.10108	1.65045	0.0623855	0.297353	1.12254	0.179602	0.114835	0.742716	0.272914	0.285486	0.0974897	0.439737	0.63269	0.0681098	0.359984	0.159928	0.244655	0.231137	0.408702	0.168264	1.04594	0.682466	0.0344722	0.144758	0.676632	0.289774	0.690955	0.357305	0.144304	0.17579	0.054003	BOPA2_12_30522	1H	49.1002	0.0340626	0.106575	0.150331	0.132313	0.88737	0.133117	0.104407	0.408583
SCRI_RS_118168	1H	49.1002	0.182961	0.395531	1.36596	0.336011	0.403752	0.10108	1.65045	0.0623855	0.297353	1.12254	0.179602	0.114835	0.742716	0.272914	0.285486	0.0974897	0.439737	0.63269	0.0681098	0.359984	0.159928	0.244655	0.231137	0.408702	0.168264	1.04594	0.682466	0.0344722	0.144758	0.676632	0.289774	0.690955	0.357305	0.144304	0.17579	0.054003	SCRI_RS_118168	1H	49.1002	0.0340626	0.106575	0.150331	0.132313	0.88737	0.133117	0.104407	0.408583
SCRI_RS_17256	1H	49.1002	0.182961	0.395531	1.36596	0.336011	0.403752	0.10108	1.65045	0.0623855	0.297353	1.12254	0.179602	0.114835	0.742716	0.272914	0.285486	0.0974897	0.439737	0.63269	0.0681098	0.359984	0.159928	0.244655	0.231137	0.408702	0.168264	1.04594	0.682466	0.0344722	0.144758	0.676632	0.289774	0.690955	0.357305	0.144304	0.17579	0.054003	SCRI_RS_17256	1H	49.1002	0.0340626	0.106575	0.150331	0.132313	0.88737	0.133117	0.104407	0.408583
SCRI_RS_109060	1H	49.4002	0.182961	0.395531	1.36596	0.336011	0.403752	0.10108	1.65045	0.0623855	0.297353	1.12254	0.179602	0.114835	0.742716	0.272914	0.285486	0.0974897	0.439737	0.63269	0.0681098	0.359984	0.159928	0.244655	0.231137	0.408702	0.168264	1.04594	0.682466	0.0344722	0.144758	0.676632	0.289774	0.690955	0.357305	0.144304	0.17579	0.054003	SCRI_RS_109060	1H	49.4002	0.0340625	0.106575	0.150331	0.132313	0.88737	0.133117	0.104407	0.408583
BOPA1_7284_710	1H	49.6002	0.182961	0.395531	1.36596	0.336011	0.403752	0.10108	1.65045	0.0623856	0.297353	1.12254	0.179602	0.114835	0.742716	0.272914	0.285486	0.0974898	0.439736	0.632689	0.0681098	0.359984	0.159928	0.244655	0.231137	0.408702	0.168264	1.04594	0.682466	0.0344722	0.144758	0.676632	0.289773	0.690955	0.357305	0.144304	0.17579	0.054003	BOPA1_7284_710	1H	49.6002	0.0340625	0.106575	0.150331	0.132313	0.887369	0.133117	0.104407	0.408583
BOPA1_ABC13652_1_2_156	1H	49.6002	0.182961	0.395531	1.36596	0.336011	0.403752	0.10108	1.65045	0.0623856	0.297353	1.12254	0.179602	0.114835	0.742716	0.272914	0.285486	0.0974898	0.439736	0.632689	0.0681098	0.359984	0.159928	0.244655	0.231137	0.408702	0.168264	1.04594	0.682466	0.0344722	0.144758	0.676632	0.289773	0.690955	0.357305	0.144304	0.17579	0.054003	BOPA1_ABC13652_1_2_156	1H	49.6002	0.0340625	0.106575	0.150331	0.132313	0.887369	0.133117	0.104407	0.408583
c1H.loc50	1H	50	0.182956	0.395524	1.36595	0.335991	0.403714	0.101081	1.65035	0.0623804	0.297276	1.12229	0.17959	0.114838	0.7425	0.272895	0.285427	0.0974819	0.439593	0.632546	0.0680981	0.359995	0.159879	0.244611	0.231127	0.408694	0.168246	1.0457	0.682443	0.0344711	0.144716	0.676672	0.289732	0.690946	0.357189	0.1443	0.175738	0.0539969	c1H.loc50	1H	50	0.0340563	0.106573	0.150326	0.132264	0.887152	0.133118	0.104397	0.408531
BOPA1_8743_197	1H	50.4002	0.182959	0.395529	1.36595	0.336025	0.403737	0.101088	1.65048	0.0623851	0.297349	1.12253	0.179606	0.114844	0.742704	0.272908	0.285487	0.0974823	0.43973	0.632669	0.0681099	0.359983	0.159925	0.244666	0.231131	0.408698	0.168263	1.04594	0.682465	0.0344725	0.144752	0.676652	0.289771	0.690945	0.357297	0.1443	0.175784	0.0540018	BOPA1_8743_197	1H	50.4002	0.0340629	0.106581	0.150331	0.132306	0.88736	0.13312	0.104406	0.408584
BOPA2_12_30478	1H	50.4002	0.182959	0.395529	1.36595	0.336025	0.403737	0.101088	1.65048	0.0623851	0.297349	1.12253	0.179606	0.114844	0.742704	0.272908	0.285487	0.0974823	0.43973	0.632669	0.0681099	0.359983	0.159925	0.244666	0.231131	0.408698	0.168263	1.04594	0.682465	0.0344725	0.144752	0.676652	0.289771	0.690945	0.357297	0.1443	0.175784	0.0540018	BOPA2_12_30478	1H	50.4002	0.0340629	0.106581	0.150331	0.132306	0.88736	0.13312	0.104406	0.408584
BOPA2_12_30499	1H	50.4002	0.182959	0.395529	1.36595	0.336025	0.403737	0.101088	1.65048	0.0623851	0.297349	1.12253	0.179606	0.114844	0.742704	0.272908	0.285487	0.0974823	0.43973	0.632669	0.0681099	0.359983	0.159925	0.244666	0.231131	0.408698	0.168263	1.04594	0.682465	0.0344725	0.144752	0.676652	0.289771	0.690945	0.357297	0.1443	0.175784	0.0540018	BOPA2_12_30499	1H	50.4002	0.0340629	0.106581	0.150331	0.132306	0.88736	0.13312	0.104406	0.408584
BOPA2_12_30672	1H	50.4002	0.182959	0.395529	1.36595	0.336025	0.403737	0.101088	1.65048	0.0623851	0.297349	1.12253	0.179606	0.114844	0.742704	0.272908	0.285487	0.0974823	0.43973	0.632669	0.0681099	0.359983	0.159925	0.244666	0.231131	0.408698	0.168263	1.04594	0.682465	0.0344725	0.144752	0.676652	0.289771	0.690945	0.357297	0.1443	0.175784	0.0540018	BOPA2_12_30672	1H	50.4002	0.0340629	0.106581	0.150331	0.132306	0.88736	0.13312	0.104406	0.408584
BOPA2_12_30750	1H	50.4002	0.182959	0.395529	1.36595	0.336025	0.403737	0.101088	1.65048	0.0623851	0.297349	1.12253	0.179606	0.114844	0.742704	0.272908	0.285487	0.0974823	0.43973	0.632669	0.0681099	0.359983	0.159925	0.244666	0.231131	0.408698	0.168263	1.04594	0.682465	0.0344725	0.144752	0.676652	0.289771	0.690945	0.357297	0.1443	0.175784	0.0540018	BOPA2_12_30750	1H	50.4002	0.0340629	0.106581	0.150331	0.132306	0.88736	0.13312	0.104406	0.408584
BOPA2_12_30786	1H	50.4002	0.182959	0.395529	1.36595	0.336025	0.403737	0.101088	1.65048	0.0623851	0.297349	1.12253	0.179606	0.114844	0.742704	0.272908	0.285487	0.0974823	0.43973	0.632669	0.0681099	0.359983	0.159925	0.244666	0.231131	0.408698	0.168263	1.04594	0.682465	0.0344725	0.144752	0.676652	0.289771	0.690945	0.357297	0.1443	0.175784	0.0540018	BOPA2_12_30786	1H	50.4002	0.0340629	0.106581	0.150331	0.132306	0.88736	0.13312	0.104406	0.408584
SCRI_RS_119743	1H	50.4002	0.182959	0.395529	1.36595	0.336025	0.403737	0.101088	1.65048	0.0623851	0.297349	1.12253	0.179606	0.114844	0.742704	0.272908	0.285487	0.0974823	0.43973	0.632669	0.0681099	0.359983	0.159925	0.244666	0.231131	0.408698	0.168263	1.04594	0.682465	0.0344725	0.144752	0.676652	0.289771	0.690945	0.357297	0.1443	0.175784	0.0540018	SCRI_RS_119743	1H	50.4002	0.0340629	0.106581	0.150331	0.132306	0.88736	0.13312	0.104406	0.408584
SCRI_RS_148600	1H	50.4002	0.182959	0.395529	1.36595	0.336025	0.403737	0.101088	1.65048	0.0623851	0.297349	1.12253	0.179606	0.114844	0.742704	0.272908	0.285487	0.0974823	0.43973	0.632669	0.0681099	0.359983	0.159925	0.244666	0.231131	0.408698	0.168263	1.04594	0.682465	0.0344725	0.144752	0.676652	0.289771	0.690945	0.357297	0.1443	0.175784	0.0540018	SCRI_RS_148600	1H	50.4002	0.0340629	0.106581	0.150331	0.132306	0.88736	0.13312	0.104406	0.408584
BOPA1_7800_594	1H	50.6002	0.160573	0.372799	1.31743	0.47455	0.253621	0.195592	1.94575	0.0747096	0.253273	1.00525	0.219698	0.218818	0.616049	0.212397	0.325763	0.0420305	0.375999	0.38159	0.073624	0.35283	0.129842	0.352096	0.173187	0.367674	0.15999	0.978323	0.672314	0.0384324	0.092213	0.856423	0.264841	0.599036	0.276517	0.119365	0.118943	0.0507188	BOPA1_7800_594	1H	50.6002	0.0371591	0.17878	0.148922	0.103635	0.787025	0.158005	0.0946959	0.414087
SCRI_RS_14834	1H	50.6002	0.160573	0.372799	1.31743	0.474551	0.25362	0.195592	1.94575	0.0747097	0.253273	1.00524	0.219698	0.218819	0.616048	0.212397	0.325763	0.0420304	0.375999	0.381588	0.0736241	0.35283	0.129842	0.352097	0.173187	0.367673	0.15999	0.978323	0.672314	0.0384325	0.0922128	0.856424	0.264841	0.599035	0.276517	0.119365	0.118943	0.0507188	SCRI_RS_14834	1H	50.6002	0.0371591	0.178781	0.148922	0.103635	0.787025	0.158005	0.0946959	0.414087
SCRI_RS_198546	1H	50.6002	0.160573	0.372799	1.31743	0.474552	0.253619	0.195593	1.94575	0.0747099	0.253273	1.00524	0.219698	0.218819	0.616047	0.212397	0.325764	0.0420302	0.375998	0.381586	0.0736241	0.35283	0.129842	0.352098	0.173187	0.367673	0.15999	0.978322	0.672314	0.0384325	0.0922125	0.856424	0.264841	0.599035	0.276517	0.119365	0.118943	0.0507188	SCRI_RS_198546	1H	50.6002	0.0371591	0.178781	0.148922	0.103635	0.787024	0.158006	0.0946958	0.414087
BOPA1_ABC10636_1_4_285	1H	50.8002	0.145677	0.349986	1.26841	0.599273	0.145613	0.299521	2.13878	0.117989	0.211429	0.869051	0.262996	0.335102	0.48275	0.151617	0.422383	0.0438822	0.317125	0.0884618	0.0886923	0.347971	0.102753	0.45598	0.117924	0.328873	0.153193	0.908331	0.663514	0.0457876	0.050425	1.00139	0.240306	0.504065	0.193252	0.113631	0.0697953	0.0655511	BOPA1_ABC10636_1_4_285	1H	50.8002	0.0406673	0.262569	0.1479	0.188623	0.678256	0.186754	0.0851831	0.421085
BOPA2_12_30348	1H	50.8002	0.145677	0.349986	1.26841	0.599273	0.145613	0.299521	2.13878	0.117989	0.211429	0.869051	0.262996	0.335102	0.48275	0.151617	0.422383	0.0438822	0.317125	0.0884617	0.0886923	0.347971	0.102753	0.45598	0.117924	0.328873	0.153193	0.908331	0.663514	0.0457876	0.050425	1.00139	0.240306	0.504065	0.193252	0.113631	0.0697952	0.0655512	BOPA2_12_30348	1H	50.8002	0.0406673	0.262569	0.147901	0.188623	0.678256	0.186754	0.0851831	0.421085
BOPA2_12_30710	1H	50.8002	0.145677	0.349986	1.26841	0.599273	0.145613	0.299521	2.13878	0.117989	0.211429	0.869051	0.262996	0.335102	0.48275	0.151617	0.422383	0.0438822	0.317125	0.0884617	0.0886923	0.347971	0.102753	0.45598	0.117924	0.328873	0.153193	0.908331	0.663514	0.0457876	0.0504249	1.00139	0.240306	0.504065	0.193252	0.113631	0.0697952	0.0655513	BOPA2_12_30710	1H	50.8002	0.0406673	0.262569	0.147901	0.188623	0.678256	0.186754	0.085183	0.421085
SCRI_RS_161643	1H	50.8002	0.145677	0.349986	1.26841	0.599273	0.145613	0.299521	2.13878	0.117989	0.211429	0.869051	0.262996	0.335102	0.48275	0.151617	0.422383	0.0438822	0.317125	0.0884617	0.0886923	0.347971	0.102753	0.45598	0.117924	0.328873	0.153193	0.908331	0.663514	0.0457876	0.0504249	1.00139	0.240306	0.504065	0.193252	0.113631	0.0697952	0.0655513	SCRI_RS_161643	1H	50.8002	0.0406673	0.262569	0.147901	0.188623	0.678256	0.186754	0.085183	0.421085
SCRI_RS_167877	1H	50.8003	0.145677	0.349986	1.26841	0.599273	0.145613	0.299521	2.13878	0.117989	0.211429	0.869051	0.262996	0.335102	0.48275	0.151617	0.422383	0.0438822	0.317125	0.0884617	0.0886923	0.347971	0.102753	0.45598	0.117924	0.328873	0.153193	0.908331	0.663514	0.0457876	0.0504249	1.00139	0.240306	0.504065	0.193252	0.113631	0.0697952	0.0655513	SCRI_RS_167877	1H	50.8003	0.0406673	0.262569	0.147901	0.188623	0.678256	0.186754	0.085183	0.421085
BOPA2_12_10198	1H	51.4003	0.117806	0.415223	1.72072	0.504445	0.131155	0.229048	1.89607	0.0791969	0.189787	0.792104	0.184927	0.281454	0.454461	0.138424	0.369844	0.0254658	0.322589	0.0810515	0.0888761	0.411094	0.112911	0.378427	0.0627325	0.267947	0.14673	0.910344	0.604933	0.0707976	0.0266897	1.06996	0.0998155	0.570301	0.166157	0.0888185	0.0440816	0.107663	BOPA2_12_10198	1H	51.4003	0.0170831	0.244099	0.180627	0.177931	0.672534	0.203612	0.0473743	0.489781
BOPA1_6118_595	1H	51.6003	0.109281	0.44065	1.81821	0.470843	0.127258	0.205325	1.78253	0.0673956	0.183373	0.767051	0.158889	0.264431	0.445537	0.134601	0.352406	0.0202409	0.324962	0.0795753	0.0889885	0.433251	0.118275	0.353391	0.0471603	0.248551	0.145413	0.911564	0.584331	0.0804923	0.0223917	1.09429	0.060261	0.590845	0.159408	0.0815879	0.0414324	0.125311	BOPA1_6118_595	1H	51.6003	0.0112527	0.238658	0.193345	0.174452	0.671269	0.209918	0.0365949	0.514698
BOPA2_12_30343	1H	51.6003	0.109281	0.44065	1.81821	0.470843	0.127258	0.205325	1.78253	0.0673956	0.183373	0.767051	0.158889	0.264431	0.445537	0.134601	0.352406	0.0202408	0.324962	0.0795753	0.0889885	0.433251	0.118275	0.353391	0.0471603	0.24855	0.145413	0.911564	0.584331	0.0804923	0.0223916	1.09429	0.0602609	0.590845	0.159408	0.0815878	0.0414324	0.125311	BOPA2_12_30343	1H	51.6003	0.0112527	0.238658	0.193345	0.174452	0.671269	0.209918	0.0365949	0.514698
BOPA1_5402_929	1H	52.3003	0.0826932	0.518718	2.05266	0.351326	0.117365	0.128002	0.855953	0.0326772	0.165142	0.683654	0.078497	0.210999	0.416679	0.123825	0.293471	0.00641869	0.335341	0.078412	0.0896402	0.512834	0.144297	0.274747	0.00941034	0.187459	0.144306	0.915719	0.509788	0.118994	0.0223005	1.18052	0.0487752	0.654759	0.145576	0.0616197	0.0548321	0.194186	BOPA1_5402_929	1H	52.3003	0.000859085	0.223513	0.242629	0.16296	0.668227	0.233436	0.00941489	0.607501
SCRI_RS_56976	1H	52.3003	0.0826931	0.518718	2.05266	0.351325	0.117365	0.128002	0.855951	0.0326772	0.165142	0.683654	0.078497	0.210999	0.416679	0.123825	0.293471	0.00641868	0.335341	0.078412	0.0896402	0.512834	0.144297	0.274747	0.00941031	0.187459	0.144306	0.915719	0.509788	0.118994	0.0223005	1.18052	0.0487753	0.654759	0.145576	0.0616197	0.0548321	0.194186	SCRI_RS_56976	1H	52.3003	0.000859081	0.223513	0.242629	0.16296	0.668227	0.233437	0.00941486	0.607501
c1H.loc52.5	1H	52.5	0.0784353	0.486507	1.90013	0.292578	0.128069	0.131731	0.738142	0.096191	0.217125	0.609712	0.0898812	0.1595	0.358867	0.152792	0.330185	0.0320804	0.422866	0.0587589	0.107043	0.512111	0.166553	0.339203	0.0293727	0.29171	0.142989	0.816988	0.564397	0.121909	0.0110396	1.29808	0.0633771	0.708271	0.105487	0.0549382	0.0385815	0.19238	c1H.loc52.5	1H	52.5	0.00643359	0.197923	0.247571	0.188249	0.579803	0.232413	0.0112963	0.609829
BOPA1_8486_1964	1H	52.5003	0.0784307	0.486467	1.8999	0.292504	0.128095	0.131736	0.73798	0.0962981	0.217199	0.609619	0.0898961	0.159437	0.358796	0.152829	0.330234	0.032133	0.422983	0.0587375	0.107068	0.512114	0.166587	0.339284	0.0294057	0.292006	0.142992	0.816857	0.564464	0.121913	0.0110291	1.29822	0.0633973	0.708343	0.105439	0.0549308	0.0385638	0.192382	BOPA1_8486_1964	1H	52.5003	0.0064452	0.197892	0.247578	0.188283	0.579688	0.232412	0.0113414	0.609842
SCRI_RS_156506	1H	52.5003	0.0784307	0.486467	1.8999	0.292503	0.128095	0.131736	0.73798	0.0962985	0.217199	0.609619	0.0898962	0.159436	0.358796	0.15283	0.330234	0.0321332	0.422984	0.0587374	0.107069	0.512114	0.166587	0.339284	0.0294058	0.292007	0.142993	0.816857	0.564465	0.121913	0.011029	1.29822	0.0633974	0.708343	0.105439	0.0549308	0.0385637	0.192382	SCRI_RS_156506	1H	52.5003	0.00644525	0.197891	0.247578	0.188283	0.579688	0.232412	0.0113416	0.609842
BOPA2_12_10105	1H	52.7003	0.0754484	0.457306	1.7059	0.23692	0.155299	0.135991	0.611472	0.184293	0.276601	0.543969	0.101525	0.113843	0.30909	0.181866	0.368748	0.0816741	0.512261	0.0452676	0.128014	0.518087	0.195383	0.399833	0.0587267	0.496452	0.149305	0.719649	0.614904	0.124937	0.00580694	1.39615	0.0798375	0.763842	0.0713767	0.0501268	0.0273115	0.197418	BOPA2_12_10105	1H	52.7003	0.0182692	0.175139	0.253721	0.214738	0.496329	0.232005	0.067464	0.625676
BOPA2_12_11444	1H	52.7003	0.0754484	0.457306	1.7059	0.23692	0.155299	0.135991	0.611471	0.184294	0.276601	0.543969	0.101525	0.113843	0.30909	0.181866	0.368749	0.0816744	0.512261	0.0452675	0.128014	0.518087	0.195383	0.399833	0.0587268	0.496452	0.149305	0.719648	0.614904	0.124937	0.00580692	1.39615	0.0798376	0.763842	0.0713766	0.0501268	0.0273115	0.197419	BOPA2_12_11444	1H	52.7003	0.0182692	0.175139	0.253721	0.214738	0.496329	0.232005	0.0674643	0.625676
SCRI_RS_1445	1H	52.7003	0.0754484	0.457306	1.7059	0.23692	0.155299	0.135991	0.611471	0.184294	0.276602	0.543968	0.101525	0.113843	0.30909	0.181866	0.368749	0.0816747	0.512262	0.0452675	0.128014	0.518087	0.195383	0.399833	0.058727	0.496453	0.149305	0.719648	0.614904	0.124937	0.00580691	1.39615	0.0798377	0.763842	0.0713764	0.0501267	0.0273114	0.197419	SCRI_RS_1445	1H	52.7003	0.0182693	0.175139	0.253721	0.214738	0.496328	0.232005	0.0674647	0.625676
SCRI_RS_193401	1H	52.7003	0.0754484	0.457306	1.7059	0.23692	0.155299	0.135991	0.611471	0.184294	0.276602	0.543968	0.101525	0.113843	0.30909	0.181866	0.368749	0.0816747	0.512262	0.0452675	0.128014	0.518087	0.195383	0.399833	0.058727	0.496453	0.149305	0.719648	0.614904	0.124937	0.00580691	1.39615	0.0798377	0.763842	0.0713764	0.0501267	0.0273114	0.197419	SCRI_RS_193401	1H	52.7003	0.0182693	0.175139	0.253721	0.214738	0.496328	0.232005	0.0674647	0.625676
SCRI_RS_207335	1H	52.7003	0.0754484	0.457306	1.7059	0.23692	0.155299	0.135991	0.611471	0.184294	0.276602	0.543968	0.101525	0.113843	0.30909	0.181866	0.368749	0.0816747	0.512262	0.0452675	0.128014	0.518087	0.195383	0.399833	0.058727	0.496453	0.149305	0.719648	0.614904	0.124937	0.00580691	1.39615	0.0798377	0.763842	0.0713764	0.0501267	0.0273114	0.197419	SCRI_RS_207335	1H	52.7003	0.0182693	0.175139	0.253721	0.214738	0.496328	0.232005	0.0674647	0.625676
SCRI_RS_100503	1H	53.3003	0.0754483	0.457307	1.70588	0.236916	0.1553	0.135992	0.61146	0.184304	0.276605	0.543964	0.101525	0.11384	0.309087	0.181869	0.368751	0.0816797	0.512271	0.0452664	0.128017	0.518088	0.195385	0.399837	0.0587291	0.496466	0.149306	0.71964	0.614905	0.124937	0.00580702	1.39616	0.0798386	0.763842	0.0713747	0.0501259	0.0273113	0.19742	SCRI_RS_100503	1H	53.3003	0.0182704	0.175136	0.25372	0.21474	0.496322	0.232007	0.0674703	0.625678
SCRI_RS_138118	1H	53.5003	0.0754471	0.457304	1.70586	0.23691	0.155301	0.13599	0.611429	0.184302	0.276591	0.543937	0.101524	0.113837	0.309064	0.181863	0.36875	0.081679	0.512234	0.0452616	0.128016	0.518094	0.195371	0.399804	0.0587281	0.496452	0.1493	0.719606	0.614902	0.124938	0.00580673	1.39616	0.0798386	0.763836	0.0713701	0.0501252	0.0273109	0.197411	SCRI_RS_138118	1H	53.5003	0.0182696	0.175135	0.25372	0.21474	0.496296	0.232006	0.0674662	0.625662
SCRI_RS_165072	1H	53.5003	0.0754471	0.457304	1.70586	0.23691	0.155301	0.13599	0.611429	0.184302	0.276591	0.543937	0.101524	0.113837	0.309064	0.181863	0.36875	0.081679	0.512234	0.0452616	0.128016	0.518094	0.195371	0.399804	0.0587281	0.496452	0.1493	0.719606	0.614902	0.124938	0.00580673	1.39616	0.0798386	0.763836	0.0713701	0.0501252	0.0273109	0.197411	SCRI_RS_165072	1H	53.5003	0.0182696	0.175135	0.25372	0.21474	0.496296	0.232006	0.0674662	0.625662
SCRI_RS_201072	1H	53.5003	0.0754471	0.457304	1.70586	0.23691	0.155301	0.13599	0.611429	0.184302	0.276591	0.543937	0.101524	0.113837	0.309064	0.181863	0.36875	0.081679	0.512234	0.0452616	0.128016	0.518094	0.195371	0.399804	0.0587281	0.496452	0.1493	0.719606	0.614902	0.124938	0.00580673	1.39616	0.0798386	0.763836	0.0713701	0.0501252	0.0273109	0.197411	SCRI_RS_201072	1H	53.5003	0.0182696	0.175135	0.25372	0.21474	0.496296	0.232006	0.0674662	0.625662
BOPA1_5790_558	1H	53.7003	0.0754482	0.457304	1.70588	0.236915	0.155302	0.135991	0.611461	0.184301	0.276606	0.543964	0.101526	0.113839	0.309086	0.181868	0.368752	0.0816791	0.512268	0.0452666	0.128016	0.518088	0.195385	0.399838	0.0587295	0.496467	0.149306	0.719641	0.614908	0.124937	0.00580673	1.39616	0.079839	0.763846	0.071374	0.0501264	0.0273108	0.197419	BOPA1_5790_558	1H	53.7003	0.0182704	0.175137	0.253721	0.21474	0.496322	0.232005	0.0674701	0.625678
BOPA2_12_30115	1H	53.7003	0.0754482	0.457304	1.70588	0.236915	0.155302	0.135991	0.611461	0.184301	0.276606	0.543964	0.101526	0.113839	0.309086	0.181868	0.368752	0.0816791	0.512268	0.0452666	0.128016	0.518088	0.195385	0.399838	0.0587295	0.496467	0.149306	0.719641	0.614908	0.124937	0.00580673	1.39616	0.079839	0.763846	0.071374	0.0501264	0.0273108	0.197419	BOPA2_12_30115	1H	53.7003	0.0182704	0.175137	0.253721	0.21474	0.496322	0.232005	0.0674701	0.625678
SCRI_RS_145305	1H	53.7003	0.0754482	0.457304	1.70588	0.236915	0.155302	0.135991	0.611461	0.184301	0.276606	0.543964	0.101526	0.113839	0.309086	0.181868	0.368752	0.0816791	0.512268	0.0452666	0.128016	0.518088	0.195385	0.399838	0.0587295	0.496467	0.149306	0.719641	0.614908	0.124937	0.00580673	1.39616	0.079839	0.763846	0.071374	0.0501264	0.0273108	0.197419	SCRI_RS_145305	1H	53.7003	0.0182704	0.175137	0.253721	0.21474	0.496322	0.232005	0.0674701	0.625678
SCRI_RS_207081	1H	53.7003	0.0754482	0.457304	1.70588	0.236915	0.155302	0.135991	0.611461	0.184301	0.276606	0.543964	0.101526	0.113839	0.309086	0.181868	0.368752	0.0816791	0.512268	0.0452666	0.128016	0.518088	0.195385	0.399838	0.0587295	0.496467	0.149306	0.719641	0.614908	0.124937	0.00580673	1.39616	0.079839	0.763846	0.071374	0.0501264	0.0273108	0.197419	SCRI_RS_207081	1H	53.7003	0.0182704	0.175137	0.253721	0.21474	0.496322	0.232005	0.0674701	0.625678
SCRI_RS_213455	1H	53.7003	0.0754482	0.457304	1.70588	0.236915	0.155302	0.135991	0.611461	0.184301	0.276606	0.543964	0.101526	0.113839	0.309086	0.181868	0.368752	0.0816791	0.512268	0.0452666	0.128016	0.518088	0.195385	0.399838	0.0587295	0.496467	0.149306	0.719641	0.614908	0.124937	0.00580673	1.39616	0.079839	0.763846	0.071374	0.0501264	0.0273108	0.197419	SCRI_RS_213455	1H	53.7003	0.0182704	0.175137	0.253721	0.21474	0.496322	0.232005	0.0674701	0.625678
SCRI_RS_225107	1H	53.7003	0.0754482	0.457304	1.70588	0.236915	0.155302	0.135991	0.611461	0.184301	0.276606	0.543964	0.101526	0.113839	0.309086	0.181868	0.368752	0.0816791	0.512268	0.0452666	0.128016	0.518088	0.195385	0.399838	0.0587295	0.496467	0.149306	0.719641	0.614908	0.124937	0.00580673	1.39616	0.079839	0.763846	0.071374	0.0501264	0.0273108	0.197419	SCRI_RS_225107	1H	53.7003	0.0182704	0.175137	0.253721	0.21474	0.496322	0.232005	0.0674701	0.625678
SCRI_RS_229636	1H	53.7003	0.0754482	0.457304	1.70588	0.236915	0.155302	0.135991	0.611461	0.184301	0.276606	0.543964	0.101526	0.113839	0.309086	0.181868	0.368752	0.0816791	0.512268	0.0452666	0.128016	0.518088	0.195385	0.399838	0.0587295	0.496467	0.149306	0.719641	0.614908	0.124937	0.00580673	1.39616	0.079839	0.763846	0.071374	0.0501264	0.0273108	0.197419	SCRI_RS_229636	1H	53.7003	0.0182704	0.175137	0.253721	0.21474	0.496322	0.232005	0.0674701	0.625678
SCRI_RS_907	1H	53.7003	0.0754484	0.457304	1.70588	0.236915	0.155302	0.135991	0.611461	0.184301	0.276606	0.543964	0.101526	0.113839	0.309086	0.181868	0.368752	0.0816791	0.51227	0.0452666	0.128016	0.518089	0.195386	0.399837	0.0587297	0.496467	0.149306	0.719641	0.614908	0.124937	0.0058068	1.39616	0.079839	0.763847	0.071374	0.0501263	0.0273109	0.197419	SCRI_RS_907	1H	53.7003	0.0182705	0.175137	0.253721	0.21474	0.496322	0.232005	0.06747	0.625679
SCRI_RS_179793	1H	54.3003	0.225937	0.434004	0.969761	0.0486325	0.101846	0.00872776	0.629432	0.281498	0.113459	0.47177	0.1489	0.0235832	0.179123	0.312627	0.258362	0.234142	1.20535	0.0099653	0.174826	0.869648	0.548048	0.283881	0.21635	0.235048	0.185008	0.499882	0.466907	0.0877455	0.151491	1.88024	0.160761	0.731615	0.179228	0.0139881	0.181241	0.25828	SCRI_RS_179793	1H	54.3003	0.171263	0.0249533	0.0425243	0.163842	0.399719	0.399476	0.0467296	1.30385
SCRI_RS_121978	1H	54.4003	0.255197	0.426343	0.73187	0.0264561	0.0944218	0.00436929	0.648573	0.311139	0.0994659	0.459805	0.168705	0.0189192	0.21135	0.348384	0.240958	0.27271	1.29598	0.00668924	0.198153	0.918623	0.600998	0.2644	0.248849	0.178617	0.193721	0.454994	0.431567	0.0812885	0.18876	1.93708	0.185105	0.717992	0.215285	0.0120329	0.217146	0.269117	SCRI_RS_121978	1H	54.4003	0.204047	0.0167758	0.0291728	0.156033	0.383476	0.428915	0.0463651	1.39409
BOPA2_12_30821	1H	54.5003	0.255346	0.426301	0.730922	0.0263636	0.0943857	0.00436548	0.648682	0.311294	0.0994045	0.459746	0.16881	0.0189024	0.211499	0.348569	0.240872	0.27291	1.29642	0.0066746	0.198273	0.918863	0.601259	0.264302	0.249011	0.178352	0.193767	0.454768	0.431393	0.0812558	0.188953	1.93735	0.18523	0.717921	0.215473	0.0120256	0.217331	0.269173	BOPA2_12_30821	1H	54.5003	0.20421	0.0167588	0.0291198	0.155994	0.383395	0.429063	0.0463653	1.39453
SCRI_RS_211274	1H	54.5003	0.255346	0.426301	0.730922	0.0263636	0.0943857	0.00436548	0.648682	0.311294	0.0994045	0.459746	0.16881	0.0189024	0.211499	0.348569	0.240872	0.27291	1.29642	0.0066746	0.198273	0.918863	0.601259	0.264302	0.249011	0.178352	0.193767	0.454768	0.431393	0.0812558	0.188953	1.93735	0.18523	0.717921	0.215473	0.0120256	0.217331	0.269173	SCRI_RS_211274	1H	54.5003	0.20421	0.0167588	0.0291198	0.155994	0.383395	0.429063	0.0463653	1.39453
BOPA1_3845_1089	1H	54.9003	0.255347	0.426302	0.730924	0.0263633	0.0943855	0.00436519	0.648683	0.311296	0.0994046	0.459746	0.16881	0.0189021	0.211497	0.348571	0.240873	0.272912	1.29643	0.00667472	0.198273	0.918863	0.60126	0.264302	0.249011	0.178353	0.193767	0.454769	0.431388	0.0812563	0.188953	1.93735	0.18523	0.717917	0.215475	0.0120254	0.217332	0.269173	BOPA1_3845_1089	1H	54.9003	0.204211	0.016758	0.0291195	0.155995	0.383395	0.429065	0.0463653	1.39453
SCRI_RS_122216	1H	54.9003	0.255347	0.426302	0.730924	0.0263633	0.0943855	0.00436519	0.648683	0.311296	0.0994046	0.459746	0.16881	0.0189021	0.211497	0.348571	0.240873	0.272912	1.29643	0.00667472	0.198273	0.918863	0.60126	0.264302	0.249011	0.178353	0.193767	0.454769	0.431388	0.0812563	0.188953	1.93735	0.18523	0.717917	0.215475	0.0120254	0.217332	0.269173	SCRI_RS_122216	1H	54.9003	0.204211	0.016758	0.0291195	0.155995	0.383395	0.429065	0.0463653	1.39453
SCRI_RS_152795	1H	54.9003	0.255347	0.426302	0.730924	0.0263633	0.0943855	0.00436519	0.648683	0.311296	0.0994046	0.459746	0.16881	0.0189021	0.211497	0.348571	0.240873	0.272912	1.29643	0.00667472	0.198273	0.918863	0.60126	0.264302	0.249011	0.178353	0.193767	0.454769	0.431388	0.0812563	0.188953	1.93735	0.18523	0.717917	0.215475	0.0120254	0.217332	0.269173	SCRI_RS_152795	1H	54.9003	0.204211	0.016758	0.0291195	0.155995	0.383395	0.429065	0.0463653	1.39453
c1H.loc55	1H	55	0.255341	0.426298	0.730958	0.0263639	0.0943853	0.00436527	0.648751	0.311295	0.0993993	0.459718	0.168785	0.0189013	0.211498	0.348571	0.240872	0.272911	1.29634	0.0066737	0.198257	0.918834	0.601188	0.264275	0.248985	0.178348	0.193766	0.454746	0.431377	0.0812564	0.188939	1.93742	0.185209	0.717915	0.215474	0.0120248	0.21732	0.269169	c1H.loc55	1H	55	0.204191	0.0167582	0.0291203	0.155994	0.383369	0.42906	0.0463646	1.39447
SCRI_RS_192779	1H	55.4003	0.255341	0.426298	0.730958	0.026364	0.0943856	0.00436524	0.648751	0.311295	0.0993992	0.459718	0.168785	0.0189012	0.211497	0.34857	0.240873	0.272912	1.29634	0.00667377	0.198257	0.918834	0.601188	0.264275	0.248985	0.178348	0.193766	0.454746	0.431376	0.0812565	0.188939	1.93742	0.185209	0.717915	0.215473	0.0120248	0.21732	0.269169	SCRI_RS_192779	1H	55.4003	0.204191	0.0167582	0.0291203	0.155994	0.383369	0.42906	0.0463646	1.39447
BOPA1_1857_64	1H	55.5003	0.255347	0.426302	0.730924	0.0263633	0.0943855	0.00436519	0.648683	0.311296	0.0994046	0.459746	0.16881	0.0189021	0.211497	0.348571	0.240873	0.272912	1.29643	0.00667472	0.198273	0.918863	0.60126	0.264302	0.249011	0.178353	0.193767	0.454769	0.431388	0.0812563	0.188953	1.93735	0.18523	0.717917	0.215475	0.0120254	0.217332	0.269173	BOPA1_1857_64	1H	55.5003	0.204211	0.016758	0.0291195	0.155995	0.383395	0.429065	0.0463653	1.39453
SCRI_RS_130666	1H	55.5003	0.255347	0.426302	0.730924	0.0263633	0.0943855	0.00436519	0.648683	0.311296	0.0994046	0.459746	0.16881	0.0189021	0.211497	0.348571	0.240873	0.272912	1.29643	0.00667472	0.198273	0.918863	0.60126	0.264302	0.249011	0.178353	0.193767	0.454769	0.431388	0.0812563	0.188953	1.93735	0.18523	0.717917	0.215475	0.0120254	0.217332	0.269173	SCRI_RS_130666	1H	55.5003	0.204211	0.016758	0.0291195	0.155995	0.383395	0.429065	0.0463653	1.39453
SCRI_RS_21483	1H	55.5003	0.255347	0.426302	0.730924	0.0263633	0.0943855	0.00436519	0.648683	0.311296	0.0994046	0.459746	0.16881	0.0189021	0.211497	0.348571	0.240873	0.272912	1.29643	0.00667472	0.198273	0.918863	0.60126	0.264302	0.249011	0.178353	0.193767	0.454769	0.431388	0.0812563	0.188953	1.93735	0.18523	0.717917	0.215475	0.0120254	0.217332	0.269173	SCRI_RS_21483	1H	55.5003	0.204211	0.016758	0.0291195	0.155995	0.383395	0.429065	0.0463653	1.39453
SCRI_RS_236104	1H	55.5003	0.255347	0.426302	0.730924	0.0263633	0.0943855	0.00436519	0.648683	0.311296	0.0994046	0.459746	0.16881	0.0189021	0.211497	0.348571	0.240873	0.272912	1.29643	0.00667472	0.198273	0.918863	0.60126	0.264302	0.249011	0.178353	0.193767	0.454769	0.431388	0.0812563	0.188953	1.93735	0.18523	0.717917	0.215475	0.0120254	0.217332	0.269173	SCRI_RS_236104	1H	55.5003	0.204211	0.016758	0.0291195	0.155995	0.383395	0.429065	0.0463653	1.39453
SCRI_RS_182431	1H	55.7003	0.255348	0.426315	0.730882	0.0263522	0.0943952	0.00436518	0.648666	0.311291	0.0994026	0.459843	0.168832	0.0189064	0.211495	0.348564	0.240883	0.272922	1.29645	0.00667312	0.198283	0.918868	0.601262	0.264307	0.249001	0.178343	0.193768	0.454877	0.431399	0.0812638	0.188966	1.9373	0.18522	0.717899	0.215459	0.0120352	0.21733	0.269167	SCRI_RS_182431	1H	55.7003	0.20422	0.0167596	0.0291181	0.156001	0.383551	0.429076	0.0463565	1.39452
BOPA1_1190_86	1H	55.9003	0.255339	0.426143	0.730722	0.02641	0.0943638	0.00436286	0.651343	0.311343	0.0994544	0.459801	0.168972	0.0189144	0.211487	0.348569	0.240937	0.272932	1.29634	0.00666952	0.198259	0.918872	0.601256	0.264437	0.249115	0.178289	0.193809	0.454771	0.431522	0.0812417	0.188942	1.93718	0.184988	0.717982	0.215496	0.012019	0.217332	0.269148	BOPA1_1190_86	1H	55.9003	0.204301	0.0167534	0.0291338	0.156023	0.383414	0.429105	0.0463091	1.39456
BOPA2_12_10201	1H	55.9003	0.255339	0.426143	0.730722	0.02641	0.0943638	0.00436286	0.651343	0.311343	0.0994544	0.459801	0.168972	0.0189144	0.211487	0.348569	0.240937	0.272932	1.29634	0.00666952	0.198259	0.918872	0.601256	0.264437	0.249115	0.178289	0.193809	0.454771	0.431522	0.0812417	0.188942	1.93718	0.184988	0.717982	0.215496	0.012019	0.217332	0.269148	BOPA2_12_10201	1H	55.9003	0.204301	0.0167534	0.0291338	0.156023	0.383414	0.429105	0.0463091	1.39456
SCRI_RS_237999	1H	56.0003	0.255339	0.426058	0.73062	0.0264391	0.0943484	0.00436179	0.652671	0.31137	0.0994839	0.459799	0.169059	0.0189192	0.211483	0.348572	0.240965	0.272938	1.29633	0.00666825	0.198258	0.918892	0.601298	0.264519	0.249189	0.178264	0.193831	0.454733	0.431591	0.0812305	0.188938	1.93707	0.184881	0.718025	0.215515	0.0120112	0.21734	0.269142	SCRI_RS_237999	1H	56.0003	0.204355	0.0167502	0.0291413	0.156035	0.383363	0.429123	0.0462856	1.39461
SCRI_RS_118785	1H	56.1003	0.254878	0.409796	0.71019	0.0318101	0.0919596	0.00445686	0.954279	0.316284	0.10477	0.463306	0.185766	0.0200899	0.210548	0.34862	0.24706	0.274654	1.29008	0.00627176	0.197209	0.920923	0.603872	0.278825	0.260986	0.172511	0.198071	0.452232	0.444881	0.0795542	0.187938	1.91815	0.16138	0.725134	0.2182	0.0110823	0.217883	0.26713	SCRI_RS_118785	1H	56.1003	0.213995	0.0163059	0.0306124	0.158667	0.381043	0.432937	0.0411848	1.40005
SCRI_RS_2945	1H	56.4003	0.254068	0.360054	0.643257	0.0517342	0.0857295	0.00862065	1.4491	0.33142	0.121067	0.475327	0.23853	0.0241925	0.207884	0.348878	0.265412	0.27982	1.27194	0.00541176	0.19427	0.92811	0.612389	0.321405	0.29666	0.15619	0.211176	0.445082	0.483575	0.0749874	0.185523	1.85585	0.0865823	0.746042	0.226355	0.00859446	0.220008	0.261574	SCRI_RS_2945	1H	56.4003	0.244311	0.0158318	0.0353504	0.16658	0.374403	0.444381	0.0279232	1.41856
BOPA1_4178_1592	1H	57.3003	0.256813	0.234199	0.402696	0.133217	0.0760011	0.0514701	1.95008	0.378476	0.172503	0.522688	0.394816	0.0412715	0.201147	0.350619	0.319858	0.295381	1.22515	0.00561916	0.187221	0.959113	0.644746	0.441398	0.401574	0.12005	0.25247	0.427	0.588642	0.06557	0.183264	1.61856	0.0481256	0.804756	0.251351	0.00374367	0.230175	0.249501	BOPA1_4178_1592	1H	57.3003	0.340499	0.0217888	0.0521948	0.190328	0.357493	0.478309	0.011096	1.48942
BOPA1_5768_469	1H	57.3003	0.256813	0.234199	0.402696	0.133217	0.0760011	0.0514701	1.95008	0.378476	0.172503	0.522688	0.394816	0.0412715	0.201147	0.350619	0.319858	0.295381	1.22515	0.00561916	0.187221	0.959113	0.644746	0.441398	0.401574	0.12005	0.25247	0.427	0.588642	0.06557	0.183264	1.61856	0.0481256	0.804756	0.251351	0.00374367	0.230175	0.249501	BOPA1_5768_469	1H	57.3003	0.340499	0.0217888	0.0521948	0.190328	0.357493	0.478309	0.011096	1.48942
BOPA1_ABC01838_2_2_322	1H	57.3003	0.256813	0.234199	0.402696	0.133217	0.0760011	0.0514701	1.95008	0.378476	0.172503	0.522688	0.394816	0.0412715	0.201147	0.350619	0.319858	0.295381	1.22515	0.00561916	0.187221	0.959113	0.644746	0.441398	0.401574	0.12005	0.25247	0.427	0.588642	0.06557	0.183264	1.61856	0.0481256	0.804756	0.251351	0.00374367	0.230175	0.249501	BOPA1_ABC01838_2_2_322	1H	57.3003	0.340499	0.0217888	0.0521948	0.190328	0.357493	0.478309	0.011096	1.48942
BOPA2_12_30304	1H	57.3003	0.256813	0.234199	0.402696	0.133217	0.0760011	0.0514701	1.95008	0.378476	0.172503	0.522688	0.394816	0.0412715	0.201147	0.350619	0.319858	0.295381	1.22515	0.00561916	0.187221	0.959113	0.644746	0.441398	0.401574	0.12005	0.25247	0.427	0.588642	0.06557	0.183264	1.61856	0.0481256	0.804756	0.251351	0.00374367	0.230175	0.249501	BOPA2_12_30304	1H	57.3003	0.340499	0.0217888	0.0521948	0.190328	0.357493	0.478309	0.011096	1.48942
BOPA2_12_30744	1H	57.3003	0.256813	0.234199	0.402696	0.133217	0.0760011	0.0514701	1.95008	0.378476	0.172503	0.522688	0.394816	0.0412715	0.201147	0.350619	0.319858	0.295381	1.22515	0.00561916	0.187221	0.959113	0.644746	0.441398	0.401574	0.12005	0.25247	0.427	0.588642	0.06557	0.183264	1.61856	0.0481256	0.804756	0.251351	0.00374367	0.230175	0.249501	BOPA2_12_30744	1H	57.3003	0.340499	0.0217888	0.0521948	0.190328	0.357493	0.478309	0.011096	1.48942
SCRI_RS_12873	1H	57.3003	0.256813	0.234199	0.402696	0.133217	0.0760012	0.05147	1.95008	0.378476	0.172502	0.522688	0.394816	0.0412715	0.201147	0.35062	0.319858	0.295382	1.22515	0.00561916	0.187221	0.959113	0.644746	0.441398	0.401574	0.12005	0.25247	0.427	0.588642	0.06557	0.183263	1.61856	0.0481256	0.804756	0.251351	0.00374364	0.230175	0.249501	SCRI_RS_12873	1H	57.3003	0.340499	0.0217888	0.0521948	0.190328	0.357493	0.478308	0.011096	1.48942
c1H.loc57.5	1H	57.5	0.36945	0.261713	0.408918	0.133967	0.0911642	0.0424598	2.03484	0.414074	0.158603	0.518641	0.439588	0.0381773	0.208018	0.419108	0.339512	0.394964	1.13291	0.00584762	0.199081	0.937186	0.628164	0.430564	0.455665	0.12313	0.243316	0.410657	0.595207	0.0764638	0.15485	1.46919	0.063348	0.780273	0.238592	0.0003227	0.204986	0.243885	c1H.loc57.5	1H	57.5	0.332189	0.0226842	0.0681134	0.213748	0.34062	0.419708	0.0152369	1.37728
BOPA1_2459_237	1H	58.4003	0.655575	0.394867	0.398618	0.141242	0.172008	0.011766	1.82763	0.567156	0.253263	0.470749	0.656343	0.0266158	0.235319	0.841654	0.422936	0.662782	0.611939	0.00802665	0.244619	0.774957	0.546513	0.38928	0.678433	0.12212	0.199627	0.329594	0.618999	0.283136	0.0910622	0.649277	0.19716	0.642968	0.185613	0.0721931	0.117832	0.221279	BOPA1_2459_237	1H	58.4003	0.279491	0.0269547	0.519265	0.330518	0.259995	0.203355	0.0584886	0.764753
BOPA2_12_10313	1H	58.4003	0.655575	0.394867	0.398618	0.141242	0.172008	0.011766	1.82763	0.567156	0.253263	0.470749	0.656343	0.0266158	0.235319	0.841654	0.422936	0.662782	0.611939	0.00802665	0.244619	0.774957	0.546513	0.38928	0.678433	0.12212	0.199627	0.329594	0.618999	0.283136	0.0910622	0.649277	0.19716	0.642968	0.185613	0.0721931	0.117832	0.221279	BOPA2_12_10313	1H	58.4003	0.279491	0.0269547	0.519265	0.330518	0.259995	0.203355	0.0584886	0.764753
BOPA2_12_21131	1H	58.4003	0.655575	0.394867	0.398618	0.141242	0.172008	0.011766	1.82763	0.567156	0.253263	0.470749	0.656343	0.0266158	0.235319	0.841654	0.422936	0.662782	0.611939	0.00802665	0.244619	0.774957	0.546513	0.38928	0.678433	0.12212	0.199627	0.329594	0.618999	0.283136	0.0910622	0.649277	0.19716	0.642968	0.185613	0.0721931	0.117832	0.221279	BOPA2_12_21131	1H	58.4003	0.279491	0.0269547	0.519265	0.330518	0.259995	0.203355	0.0584886	0.764753
BOPA2_12_31179	1H	58.4003	0.655575	0.394867	0.398618	0.141242	0.172008	0.011766	1.82763	0.567156	0.253263	0.470749	0.656343	0.0266158	0.235319	0.841654	0.422936	0.662782	0.611939	0.00802665	0.244619	0.774957	0.546513	0.38928	0.678433	0.12212	0.199627	0.329594	0.618999	0.283136	0.0910622	0.649277	0.19716	0.642968	0.185613	0.0721931	0.117832	0.221279	BOPA2_12_31179	1H	58.4003	0.279491	0.0269547	0.519265	0.330518	0.259995	0.203355	0.0584886	0.764753
SCRI_RS_145336	1H	58.4003	0.655575	0.394867	0.398618	0.141242	0.172008	0.011766	1.82763	0.567156	0.253263	0.470749	0.656343	0.0266158	0.235319	0.841654	0.422936	0.662782	0.611939	0.00802665	0.244619	0.774957	0.546513	0.38928	0.678433	0.12212	0.199627	0.329594	0.618999	0.283136	0.0910622	0.649277	0.19716	0.642968	0.185613	0.0721931	0.117832	0.221279	SCRI_RS_145336	1H	58.4003	0.279491	0.0269547	0.519265	0.330518	0.259995	0.203355	0.0584886	0.764753
SCRI_RS_231735	1H	58.4003	0.655575	0.394867	0.398618	0.141242	0.172008	0.011766	1.82763	0.567156	0.253263	0.470749	0.656343	0.0266158	0.235319	0.841654	0.422936	0.662782	0.611939	0.00802665	0.244619	0.774957	0.546513	0.38928	0.678433	0.12212	0.199627	0.329594	0.618999	0.283136	0.0910622	0.649277	0.19716	0.642968	0.185613	0.0721931	0.117832	0.221279	SCRI_RS_231735	1H	58.4003	0.279491	0.0269547	0.519265	0.330518	0.259995	0.203355	0.0584886	0.764753
SCRI_RS_236551	1H	58.4003	0.655575	0.394867	0.398618	0.141242	0.172008	0.011766	1.82763	0.567156	0.253263	0.470749	0.656343	0.0266158	0.235319	0.841654	0.422936	0.662782	0.611939	0.00802665	0.244619	0.774957	0.546513	0.38928	0.678433	0.12212	0.199627	0.329594	0.618999	0.283136	0.0910622	0.649277	0.19716	0.642968	0.185613	0.0721931	0.117832	0.221279	SCRI_RS_236551	1H	58.4003	0.279491	0.0269547	0.519265	0.330518	0.259995	0.203355	0.0584886	0.764753
BOPA1_2877_867	1H	59.1003	0.655329	0.394555	0.399055	0.141077	0.171868	0.0117745	1.82576	0.567921	0.253131	0.469758	0.655816	0.0266049	0.235233	0.841802	0.42275	0.662509	0.611831	0.00805193	0.244372	0.774618	0.546248	0.388904	0.677911	0.122348	0.199754	0.329294	0.618841	0.283291	0.0910419	0.649252	0.196298	0.643625	0.185565	0.0721423	0.117879	0.221221	BOPA1_2877_867	1H	59.1003	0.278878	0.0269225	0.519536	0.330408	0.259593	0.203377	0.0582405	0.764095
SCRI_RS_194015	1H	59.1003	0.655329	0.394555	0.399055	0.141077	0.171868	0.0117745	1.82576	0.567921	0.253131	0.469758	0.655815	0.0266049	0.235233	0.841802	0.42275	0.662509	0.611831	0.00805193	0.244372	0.774618	0.546248	0.388904	0.677911	0.122348	0.199754	0.329294	0.618841	0.283291	0.0910419	0.649252	0.196297	0.643625	0.185565	0.0721422	0.117879	0.221221	SCRI_RS_194015	1H	59.1003	0.278878	0.0269225	0.519536	0.330408	0.259593	0.203377	0.0582404	0.764095
SCRI_RS_204611	1H	59.1003	0.655315	0.394538	0.39908	0.141068	0.17186	0.011775	1.82566	0.567963	0.253124	0.469703	0.655786	0.0266043	0.235228	0.84181	0.422739	0.662494	0.611825	0.00805331	0.244359	0.7746	0.546233	0.388883	0.677882	0.12236	0.199761	0.329278	0.618833	0.2833	0.0910408	0.649251	0.19625	0.643661	0.185562	0.0721394	0.117882	0.221218	SCRI_RS_204611	1H	59.1003	0.278844	0.0269207	0.519551	0.330402	0.259571	0.203378	0.0582267	0.764059
BOPA1_9638_619	1H	59.4003	0.633874	0.369866	0.442849	0.127421	0.162316	0.0140092	1.65322	0.634449	0.243564	0.381609	0.60875	0.0260669	0.22799	0.854571	0.407228	0.639855	0.601365	0.0103105	0.221434	0.744826	0.522776	0.356844	0.632204	0.143151	0.210195	0.308344	0.605994	0.296994	0.0894619	0.645936	0.122806	0.699986	0.181778	0.0678819	0.12171	0.216426	BOPA1_9638_619	1H	59.4003	0.225588	0.0251482	0.542224	0.321323	0.227074	0.207268	0.0384302	0.704775
c1H.loc60	1H	60	0.591579	0.334186	0.566809	0.0975963	0.145456	0.0222816	1.16639	0.775163	0.232297	0.33859	0.502254	0.0253185	0.213747	0.889882	0.377702	0.593016	0.585137	0.0156971	0.175492	0.682481	0.477696	0.294551	0.538461	0.194082	0.231401	0.49673	0.58112	0.330775	0.0868883	0.645514	0.0297705	0.816888	0.175149	0.059915	0.129538	0.211391	c1H.loc60	1H	60	0.126811	0.0232038	0.589799	0.303517	0.369343	0.223113	0.0145334	0.582144
BOPA1_11603_445	1H	60.8003	0.536656	0.333753	0.765721	0.0593712	0.127126	0.0399252	0.101093	0.931731	0.239693	0.600225	0.331798	0.025083	0.195119	0.958698	0.342692	0.528554	0.573966	0.0247176	0.115781	0.593176	0.421898	0.218108	0.408527	0.279121	0.260164	0.756372	0.549736	0.388225	0.0848426	0.657731	0.207303	0.956727	0.168732	0.0503271	0.140417	0.215914	BOPA1_11603_445	1H	60.8003	0.0354923	0.0235891	0.655343	0.280633	0.627194	0.264892	0.0283852	0.417331
BOPA1_3675_2615	1H	60.8003	0.536656	0.333753	0.765721	0.0593712	0.127126	0.0399252	0.101093	0.931731	0.239693	0.600225	0.331798	0.025083	0.195119	0.958698	0.342692	0.528554	0.573966	0.0247176	0.115781	0.593176	0.421898	0.218108	0.408527	0.279121	0.260164	0.756372	0.549736	0.388225	0.0848426	0.657731	0.207303	0.956727	0.168732	0.0503271	0.140417	0.215914	BOPA1_3675_2615	1H	60.8003	0.0354923	0.0235891	0.655343	0.280633	0.627194	0.264892	0.0283852	0.417331
BOPA2_12_30477	1H	60.8003	0.536656	0.333753	0.765721	0.0593712	0.127126	0.0399252	0.101093	0.931731	0.239693	0.600225	0.331798	0.025083	0.195119	0.958698	0.342692	0.528554	0.573966	0.0247176	0.115781	0.593176	0.421898	0.218108	0.408527	0.279121	0.260164	0.756372	0.549736	0.388225	0.0848426	0.657731	0.207303	0.956727	0.168732	0.0503271	0.140417	0.215914	BOPA2_12_30477	1H	60.8003	0.0354923	0.0235891	0.655343	0.280633	0.627194	0.264892	0.0283852	0.417331
SCRI_RS_116661	1H	60.8003	0.536656	0.333753	0.765721	0.0593712	0.127126	0.0399252	0.101093	0.931732	0.239693	0.600225	0.331798	0.025083	0.195119	0.958698	0.342692	0.528554	0.573966	0.0247176	0.115781	0.593176	0.421898	0.218108	0.408527	0.279121	0.260164	0.756372	0.549736	0.388225	0.0848426	0.657731	0.207303	0.956727	0.168732	0.0503271	0.140417	0.215914	SCRI_RS_116661	1H	60.8003	0.0354923	0.0235891	0.655343	0.280633	0.627194	0.264892	0.0283852	0.417331
SCRI_RS_151228	1H	60.8003	0.536656	0.333753	0.765721	0.0593712	0.127126	0.0399252	0.101093	0.931732	0.239693	0.600225	0.331798	0.025083	0.195119	0.958698	0.342692	0.528554	0.573966	0.0247176	0.115781	0.593176	0.421898	0.218108	0.408527	0.279121	0.260164	0.756372	0.549736	0.388225	0.0848426	0.657731	0.207303	0.956727	0.168732	0.0503271	0.140417	0.215914	SCRI_RS_151228	1H	60.8003	0.0354923	0.0235891	0.655343	0.280633	0.627194	0.264892	0.0283852	0.417331
SCRI_RS_151894	1H	60.8003	0.536656	0.333753	0.765721	0.0593712	0.127126	0.0399252	0.101093	0.931732	0.239693	0.600225	0.331798	0.025083	0.195119	0.958698	0.342692	0.528554	0.573966	0.0247176	0.115781	0.593176	0.421898	0.218108	0.408527	0.279121	0.260164	0.756372	0.549736	0.388225	0.0848426	0.657731	0.207303	0.956727	0.168732	0.0503271	0.140417	0.215914	SCRI_RS_151894	1H	60.8003	0.0354923	0.0235891	0.655343	0.280633	0.627194	0.264892	0.0283852	0.417331
SCRI_RS_160500	1H	60.8003	0.536656	0.333753	0.765721	0.0593712	0.127126	0.0399252	0.101093	0.931732	0.239693	0.600225	0.331798	0.025083	0.195119	0.958698	0.342692	0.528554	0.573966	0.0247176	0.115781	0.593176	0.421898	0.218108	0.408527	0.279121	0.260164	0.756372	0.549736	0.388225	0.0848426	0.657731	0.207303	0.956727	0.168732	0.0503271	0.140417	0.215914	SCRI_RS_160500	1H	60.8003	0.0354923	0.0235891	0.655343	0.280633	0.627194	0.264892	0.0283852	0.417331
SCRI_RS_170810	1H	60.8003	0.536656	0.333753	0.765721	0.0593712	0.127126	0.0399252	0.101093	0.931732	0.239693	0.600225	0.331798	0.025083	0.195119	0.958698	0.342692	0.528554	0.573966	0.0247176	0.115781	0.593176	0.421898	0.218108	0.408527	0.279121	0.260164	0.756372	0.549736	0.388225	0.0848426	0.657731	0.207303	0.956727	0.168732	0.0503271	0.140417	0.215914	SCRI_RS_170810	1H	60.8003	0.0354923	0.0235891	0.655343	0.280633	0.627194	0.264892	0.0283852	0.417331
SCRI_RS_180349	1H	60.8003	0.536656	0.333753	0.765721	0.0593712	0.127126	0.0399252	0.101093	0.931731	0.239693	0.600225	0.331798	0.025083	0.195119	0.958698	0.342692	0.528554	0.573966	0.0247176	0.115781	0.593176	0.421898	0.218108	0.408527	0.279121	0.260164	0.756372	0.549736	0.388225	0.0848426	0.657731	0.207303	0.956727	0.168732	0.0503271	0.140417	0.215914	SCRI_RS_180349	1H	60.8003	0.0354923	0.0235891	0.655343	0.280633	0.627194	0.264892	0.0283852	0.417331
SCRI_RS_188820	1H	60.8003	0.536656	0.333753	0.765721	0.0593712	0.127126	0.0399252	0.101093	0.931731	0.239693	0.600225	0.331798	0.025083	0.195119	0.958698	0.342692	0.528554	0.573966	0.0247176	0.115781	0.593176	0.421898	0.218108	0.408527	0.279121	0.260164	0.756372	0.549736	0.388225	0.0848426	0.657731	0.207303	0.956727	0.168732	0.0503271	0.140417	0.215914	SCRI_RS_188820	1H	60.8003	0.0354923	0.0235891	0.655343	0.280633	0.627194	0.264892	0.0283852	0.417331
SCRI_RS_206795	1H	60.8003	0.536656	0.333753	0.765721	0.0593712	0.127126	0.0399252	0.101093	0.931731	0.239693	0.600225	0.331798	0.025083	0.195119	0.958698	0.342692	0.528554	0.573966	0.0247176	0.115781	0.593176	0.421898	0.218108	0.408527	0.279121	0.260164	0.756372	0.549736	0.388225	0.0848426	0.657731	0.207303	0.956727	0.168732	0.0503271	0.140417	0.215914	SCRI_RS_206795	1H	60.8003	0.0354923	0.0235891	0.655343	0.280633	0.627194	0.264892	0.0283852	0.417331
SCRI_RS_219685	1H	60.8003	0.536656	0.333753	0.765721	0.0593712	0.127126	0.0399252	0.101093	0.931731	0.239693	0.600225	0.331798	0.025083	0.195119	0.958698	0.342692	0.528554	0.573966	0.0247176	0.115781	0.593176	0.421898	0.218108	0.408527	0.279121	0.260164	0.756372	0.549736	0.388225	0.0848426	0.657731	0.207303	0.956727	0.168732	0.0503271	0.140417	0.215914	SCRI_RS_219685	1H	60.8003	0.0354923	0.0235891	0.655343	0.280633	0.627194	0.264892	0.0283852	0.417331
SCRI_RS_239686	1H	60.8003	0.536656	0.333753	0.765721	0.0593712	0.127126	0.0399252	0.101093	0.931731	0.239693	0.600225	0.331798	0.025083	0.195119	0.958698	0.342692	0.528554	0.573966	0.0247176	0.115781	0.593176	0.421898	0.218108	0.408527	0.279121	0.260164	0.756372	0.549736	0.388225	0.0848426	0.657731	0.207303	0.956727	0.168732	0.0503271	0.140417	0.215914	SCRI_RS_239686	1H	60.8003	0.0354923	0.0235891	0.655343	0.280633	0.627194	0.264892	0.0283852	0.417331
SCRI_RS_85391	1H	60.8003	0.536656	0.333753	0.765721	0.0593712	0.127126	0.0399252	0.101093	0.931731	0.239693	0.600225	0.331798	0.025083	0.195119	0.958698	0.342692	0.528554	0.573966	0.0247176	0.115781	0.593176	0.421898	0.218108	0.408527	0.279121	0.260164	0.756372	0.549736	0.388225	0.0848426	0.657731	0.207303	0.956727	0.168732	0.0503271	0.140417	0.215914	SCRI_RS_85391	1H	60.8003	0.0354923	0.0235891	0.655343	0.280633	0.627194	0.264892	0.0283852	0.417331
BOPA1_10070_1435	1H	61.5003	0.33075	0.319479	0.917254	0.12699	0.459815	0.0371451	0.18884	0.255333	0.253477	0.47021	0.337034	0.117621	0.379747	1.06393	0.181358	0.142249	0.38751	0.0350565	0.0579651	0.486685	0.299788	0.0513193	0.257298	0.659571	0.213838	0.738226	0.341796	0.471414	0.0791825	0.578417	0.131577	0.577346	0.10476	0.119605	0.104422	0.172257	BOPA1_10070_1435	1H	61.5003	0.00438375	0.129416	0.334708	0.224259	0.49872	0.199176	0.0894504	0.358772
BOPA1_7299_183	1H	61.5003	0.33075	0.319479	0.917254	0.12699	0.459815	0.0371451	0.18884	0.255333	0.253477	0.47021	0.337034	0.117621	0.379747	1.06393	0.181358	0.142249	0.38751	0.0350565	0.0579651	0.486685	0.299788	0.0513193	0.257298	0.659571	0.213838	0.738226	0.341796	0.471414	0.0791825	0.578417	0.131577	0.577346	0.10476	0.119605	0.104422	0.172257	BOPA1_7299_183	1H	61.5003	0.00438375	0.129416	0.334708	0.224259	0.49872	0.199176	0.0894504	0.358772
BOPA2_12_31464	1H	61.5003	0.33075	0.319479	0.917254	0.12699	0.459815	0.0371451	0.18884	0.255333	0.253477	0.47021	0.337034	0.117621	0.379747	1.06393	0.181358	0.142249	0.38751	0.0350565	0.0579651	0.486685	0.299788	0.0513193	0.257298	0.659571	0.213838	0.738226	0.341796	0.471414	0.0791825	0.578417	0.131577	0.577346	0.10476	0.119605	0.104422	0.172257	BOPA2_12_31464	1H	61.5003	0.00438375	0.129416	0.334708	0.224259	0.49872	0.199176	0.0894504	0.358772
SCRI_RS_120605	1H	61.5003	0.33075	0.319479	0.917254	0.12699	0.459815	0.0371451	0.18884	0.255333	0.253477	0.47021	0.337034	0.117621	0.379747	1.06393	0.181358	0.142249	0.38751	0.0350565	0.0579651	0.486685	0.299788	0.0513193	0.257298	0.659571	0.213838	0.738226	0.341796	0.471414	0.0791825	0.578417	0.131577	0.577346	0.10476	0.119605	0.104422	0.172257	SCRI_RS_120605	1H	61.5003	0.00438375	0.129416	0.334708	0.224259	0.49872	0.199176	0.0894504	0.358772
BOPA1_ABC16273_1_1_48	1H	61.8003	0.330308	0.319481	0.91781	0.127176	0.460601	0.0373465	0.189105	0.254098	0.253675	0.469876	0.33707	0.117961	0.380166	1.06405	0.181068	0.1418	0.387185	0.0351166	0.0578474	0.486322	0.299476	0.0511	0.25694	0.660733	0.213741	0.738016	0.341383	0.471629	0.079257	0.578302	0.131413	0.576411	0.104695	0.119981	0.104405	0.172168	BOPA1_ABC16273_1_1_48	1H	61.8003	0.00445963	0.129734	0.334085	0.224161	0.498374	0.199072	0.0899034	0.358586
BOPA2_12_11062	1H	61.8003	0.330308	0.319481	0.91781	0.127176	0.460601	0.0373465	0.189105	0.254098	0.253675	0.469876	0.33707	0.117961	0.380166	1.06405	0.181068	0.1418	0.387185	0.0351166	0.0578474	0.486322	0.299476	0.0511	0.25694	0.660733	0.213741	0.738016	0.341383	0.471629	0.079257	0.578302	0.131413	0.576411	0.104695	0.119981	0.104405	0.172168	BOPA2_12_11062	1H	61.8003	0.00445963	0.129734	0.334085	0.224161	0.498374	0.199072	0.0899034	0.358586
BOPA2_12_30295	1H	61.8003	0.330308	0.319481	0.91781	0.127176	0.460601	0.0373465	0.189105	0.254098	0.253675	0.469876	0.33707	0.117961	0.380166	1.06405	0.181068	0.1418	0.387185	0.0351166	0.0578474	0.486322	0.299476	0.0511	0.25694	0.660733	0.213741	0.738016	0.341383	0.471629	0.079257	0.578302	0.131413	0.576411	0.104695	0.119981	0.104405	0.172168	BOPA2_12_30295	1H	61.8003	0.00445963	0.129734	0.334085	0.224161	0.498374	0.199072	0.0899034	0.358586
SCRI_RS_175487	1H	61.8003	0.330308	0.319481	0.91781	0.127176	0.460601	0.0373465	0.189105	0.254098	0.253675	0.469876	0.33707	0.117961	0.380166	1.06405	0.181068	0.1418	0.387185	0.0351166	0.0578474	0.486322	0.299476	0.0511	0.25694	0.660733	0.213741	0.738016	0.341383	0.471629	0.079257	0.578302	0.131413	0.576411	0.104695	0.119981	0.104405	0.172168	SCRI_RS_175487	1H	61.8003	0.00445963	0.129734	0.334085	0.224161	0.498374	0.199072	0.0899034	0.358586
BOPA2_12_31099	1H	62.1503	0.330237	0.319243	0.917719	0.127175	0.460142	0.0373291	0.18942	0.253891	0.253795	0.469697	0.33705	0.118086	0.379889	1.06421	0.180831	0.141734	0.38765	0.0351868	0.0578593	0.486953	0.299634	0.0510872	0.256897	0.660592	0.21383	0.737654	0.341248	0.471563	0.0792583	0.578862	0.131429	0.575908	0.104807	0.119762	0.104421	0.172	BOPA2_12_31099	1H	62.1503	0.00444944	0.129571	0.334352	0.223987	0.498179	0.198999	0.0898521	0.358942
SCRI_RS_133886	1H	62.3003	0.330241	0.319159	0.917648	0.127175	0.460023	0.0373196	0.189552	0.253803	0.253882	0.46963	0.337116	0.118152	0.37973	1.06437	0.180734	0.141719	0.387868	0.0352192	0.0578792	0.487222	0.299767	0.0510912	0.256933	0.660538	0.213874	0.737508	0.341217	0.47143	0.0792666	0.579075	0.131451	0.575701	0.104857	0.119669	0.104432	0.171935	SCRI_RS_133886	1H	62.3003	0.00444579	0.129497	0.334481	0.223918	0.49811	0.19901	0.0898571	0.35911
c1H.loc62.5	1H	62.5	0.325288	0.293992	0.907311	0.12706	0.413697	0.0350869	0.225487	0.231541	0.270394	0.450586	0.342162	0.134718	0.344576	1.08952	0.154938	0.1358	0.442214	0.0438898	0.0624987	0.557659	0.323692	0.0506114	0.256673	0.644206	0.224576	0.696644	0.328644	0.457042	0.0799475	0.639138	0.13464	0.517981	0.118309	0.0955968	0.10648	0.153595	c1H.loc62.5	1H	62.5	0.00340449	0.11122	0.36723	0.205095	0.477611	0.194303	0.087322	0.400621
SCRI_RS_157039	1H	62.8003	0.318383	0.257826	0.903377	0.127067	0.345824	0.0318922	0.281586	0.197837	0.296855	0.421368	0.355191	0.165601	0.291944	1.12925	0.116831	0.127127	0.521936	0.058817	0.0770574	0.656604	0.362252	0.0500829	0.256751	0.619316	0.241569	0.630045	0.31071	0.441132	0.0811852	0.723818	0.13993	0.424384	0.141166	0.0642294	0.109909	0.126299	SCRI_RS_157039	1H	62.8003	0.00220511	0.0865381	0.419419	0.176629	0.446072	0.187691	0.0891679	0.462356
c1H.loc65	1H	65	0.312177	0.176605	5.34245	0.109805	0.359813	0.103354	1.20265	0.0779583	0.379178	0.189651	0.435271	0.652043	0.40909	3.48468	0.0708211	0.154944	0.39796	0.0479016	0.127495	0.549977	1.01571	0.0203514	0.179752	0.426505	0.194003	0.347909	0.13716	0.358065	0.153264	0.510068	0.164032	0.438632	0.253164	0.0824972	0.173634	0.158485	c1H.loc65	1H	65	2.25543	0.111749	0.178482	0.13795	0.189621	0.704766	0.275825	0.392038
BOPA2_12_10166	1H	65.2003	0.311971	0.168607	5.43874	0.108439	0.361893	0.112208	1.23768	0.0696877	0.39328	0.176026	0.446522	0.68419	0.419564	3.57974	0.0712636	0.157662	0.387126	0.0469391	0.133641	0.540461	1.03221	0.0180115	0.172443	0.405807	0.189763	0.314644	0.12229	0.348127	0.161163	0.491563	0.166778	0.438573	0.264353	0.0843419	0.180016	0.161594	BOPA2_12_10166	1H	65.2003	2.37046	0.114575	0.156978	0.166197	0.175649	0.753177	6.35674	0.384469
BOPA2_12_10206	1H	66.1003	0.311698	0.13334	5.7603	0.10295	0.372794	0.154648	1.36502	0.0406871	0.466895	0.162463	0.484804	0.802835	0.464522	3.90911	0.0893765	0.170154	0.340289	0.0427458	2.2099	0.498832	1.07263	0.00933752	0.1403	0.312955	0.171407	0.226987	0.0680993	0.300753	0.197762	0.413997	0.180004	0.436682	0.314801	0.0928245	0.208831	0.175549	BOPA2_12_10206	1H	66.1003	2.79377	0.128177	0.0748952	0.299901	0.161571	0.942821	6.87564	0.349227
SCRI_RS_159201	1H	66.1003	0.311698	0.13334	5.7603	0.10295	0.372794	0.154648	1.36502	0.0406871	0.466895	0.162463	0.484804	0.802835	0.464523	3.90911	0.0893765	0.170154	0.340289	0.0427458	2.2099	0.498832	1.07263	0.00933751	0.1403	0.312955	0.171407	0.226987	0.0680993	0.300753	0.197762	0.413997	0.180004	0.436682	0.314801	0.0928245	0.208832	0.175549	SCRI_RS_159201	1H	66.1003	2.79377	0.128177	0.0748952	0.299902	0.161571	0.942822	6.87564	0.349227
BOPA2_12_20696	1H	66.2003	0.333078	0.219834	6.16863	0.283695	0.366882	0.186228	1.35029	0.115248	0.711976	0.208376	0.522755	0.938703	0.359972	0.97653	0.0667023	0.161984	0.324483	0.0496165	1.88948	0.51066	1.17958	0.0593088	0.145979	0.372471	7.00822	0.274083	0.073483	0.36882	0.262286	0.389762	0.185145	0.435257	0.410332	0.100084	0.268271	0.222127	BOPA2_12_20696	1H	66.2003	2.01877	0.193663	0.13163	0.00105596	0.21957	0.400018	0.471074	0.456228
BOPA1_2036_1027	1H	66.3003	0.359351	0.311712	3.08172	0.455261	0.362276	0.238851	1.33902	0.205821	0.727296	0.253599	0.568333	1.05012	0.290142	0.779739	0.0487221	0.157398	0.319752	0.0741257	0.766045	0.630473	1.31519	0.129326	0.148227	0.447599	1.84036	0.318527	0.079459	0.430904	0.317084	0.363222	0.190371	0.438647	0.491496	0.107621	0.320736	0.268915	BOPA1_2036_1027	1H	66.3003	0.528338	0.275236	0.196545	0.0398305	0.277833	0.0381896	0.576463	0.581297
BOPA2_12_30298	1H	66.3003	0.35935	0.311712	3.08172	0.455261	0.362276	0.238851	1.33902	0.205821	0.727296	0.253599	0.568333	1.05012	0.290142	0.779739	0.048722	0.157398	0.319752	0.0741256	0.766045	0.630473	1.31519	0.129325	0.148227	0.447599	1.84036	0.318527	0.0794591	0.430903	0.317084	0.363222	0.190371	0.438647	0.491496	0.107621	0.320736	0.268915	BOPA2_12_30298	1H	66.3003	0.528338	0.275236	0.196545	0.0398305	0.277833	0.0381896	0.576463	0.581297
BOPA2_12_30505	1H	66.3003	0.35935	0.311712	3.08172	0.455261	0.362276	0.238851	1.33902	0.205821	0.727296	0.253599	0.568333	1.05012	0.290142	0.779739	0.0487219	0.157398	0.319752	0.0741255	0.766045	0.630473	1.31519	0.129325	0.148227	0.447599	1.84036	0.318527	0.0794592	0.430903	0.317084	0.363222	0.190371	0.438647	0.491496	0.107621	0.320736	0.268915	BOPA2_12_30505	1H	66.3003	0.528338	0.275236	0.196544	0.0398305	0.277833	0.0381897	0.576464	0.581297
SCRI_RS_195238	1H	66.3003	0.359345	0.311705	3.08165	0.45527	0.362237	0.238869	1.33905	0.205845	0.72725	0.253608	0.568333	1.05013	0.290145	0.779712	0.0487079	0.157372	0.319763	0.0741129	0.766041	0.630481	1.31523	0.12928	0.148221	0.447585	1.84031	0.318545	0.0794785	0.430849	0.317061	0.363261	0.190412	0.43865	0.491486	0.107635	0.320713	0.268915	SCRI_RS_195238	1H	66.3003	0.528336	0.275268	0.196522	0.0398322	0.277844	0.0381993	0.576481	0.581297
BOPA2_12_30742	1H	66.9003	0.378212	0.24078	2.233	0.249717	0.20373	0.170398	1.24304	0.17211	0.214054	0.217965	0.847584	1.05104	0.290274	1.00366	0.0125057	0.117108	0.437947	0.0114051	0.936708	1.06443	1.75641	0.00716756	0.20081	0.395606	1.04884	0.320065	0.367992	0.243242	0.256736	0.324686	0.281159	0.449345	0.473091	0.191801	0.300785	0.346028	BOPA2_12_30742	1H	66.9003	0.56121	0.192417	0.126382	0.0174225	0.243434	0.1768	0.59677	0.659452
BOPA1_1670_369	1H	67.1003	0.383734	0.220521	1.18421	0.177444	0.155782	0.145129	1.19614	0.157235	0.086935	0.205029	0.913464	1.05005	0.291343	1.02644	0.0419626	0.121604	0.480362	0.0120503	1.03482	1.20994	1.87328	0.0235396	0.21606	0.384645	0.181779	0.31845	0.469641	0.185463	0.273099	0.298741	0.307854	0.453167	0.491541	0.231601	0.33743	0.398938	BOPA1_1670_369	1H	67.1003	0.60132	0.15315	0.109045	0.0119862	0.230192	0.248675	0.60239	0.702192
BOPA1_6142_1544	1H	67.1003	0.383747	0.220506	1.18335	0.177371	0.15577	0.145092	1.19607	0.157204	0.0868727	0.205008	0.913533	1.05004	0.291348	1.02651	0.0419884	0.121604	0.480391	0.0120544	1.03491	1.21003	1.87335	0.0235499	0.216084	0.384642	0.181861	0.318432	0.469707	0.185459	0.273111	0.298687	0.307843	0.453168	0.491556	0.231601	0.337448	0.398966	BOPA1_6142_1544	1H	67.1003	0.601357	0.153089	0.109043	0.01198	0.230167	0.24871	0.60238	0.702242
BOPA2_12_30147	1H	67.1003	0.383748	0.220505	1.18335	0.17737	0.15577	0.145091	1.19607	0.157204	0.0868724	0.205008	0.913533	1.05004	0.291348	1.02651	0.0419886	0.121604	0.480392	0.0120544	1.03491	1.21003	1.87335	0.0235499	0.216084	0.384642	0.181861	0.318431	0.469708	0.185459	0.273111	0.298687	0.307843	0.453168	0.491556	0.231601	0.337448	0.398966	BOPA2_12_30147	1H	67.1003	0.601358	0.153089	0.109043	0.01198	0.230167	0.24871	0.60238	0.702243
SCRI_RS_1473	1H	67.1003	0.383748	0.220505	1.18334	0.17737	0.15577	0.145091	1.19607	0.157204	0.0868721	0.205008	0.913533	1.05004	0.291348	1.02651	0.0419887	0.121604	0.480392	0.0120545	1.03491	1.21003	1.87335	0.02355	0.216084	0.384642	0.181861	0.318431	0.469708	0.185459	0.273111	0.298687	0.307843	0.453168	0.491556	0.231601	0.337449	0.398966	SCRI_RS_1473	1H	67.1003	0.601358	0.153088	0.109043	0.01198	0.230167	0.24871	0.60238	0.702243
SCRI_RS_153727	1H	67.1003	0.383748	0.220505	1.18334	0.17737	0.15577	0.145091	1.19607	0.157204	0.0868721	0.205008	0.913533	1.05004	0.291348	1.02651	0.0419887	0.121604	0.480392	0.0120545	1.03491	1.21003	1.87335	0.02355	0.216084	0.384642	0.181861	0.318431	0.469708	0.185459	0.273111	0.298687	0.307843	0.453168	0.491556	0.231601	0.337449	0.398966	SCRI_RS_153727	1H	67.1003	0.601358	0.153088	0.109043	0.01198	0.230167	0.24871	0.60238	0.702243
SCRI_RS_169123	1H	67.1004	0.383748	0.220505	1.18334	0.17737	0.15577	0.145091	1.19607	0.157204	0.0868721	0.205008	0.913533	1.05004	0.291348	1.02651	0.0419887	0.121604	0.480392	0.0120545	1.03491	1.21003	1.87335	0.02355	0.216084	0.384642	0.181861	0.318431	0.469708	0.185459	0.273111	0.298687	0.307843	0.453168	0.491556	0.231601	0.337449	0.398966	SCRI_RS_169123	1H	67.1004	0.601358	0.153088	0.109043	0.01198	0.230167	0.24871	0.60238	0.702243
SCRI_RS_183588	1H	67.1004	0.383748	0.220505	1.18334	0.17737	0.15577	0.145091	1.19607	0.157204	0.0868721	0.205008	0.913533	1.05004	0.291348	1.02651	0.0419887	0.121604	0.480392	0.0120545	1.03491	1.21003	1.87335	0.02355	0.216084	0.384642	0.181861	0.318431	0.469708	0.185459	0.273111	0.298687	0.307843	0.453168	0.491556	0.231601	0.337449	0.398966	SCRI_RS_183588	1H	67.1004	0.601358	0.153088	0.109043	0.01198	0.230167	0.24871	0.60238	0.702243
SCRI_RS_196439	1H	67.1004	0.383748	0.220505	1.18334	0.17737	0.15577	0.145091	1.19607	0.157204	0.0868721	0.205008	0.913533	1.05004	0.291348	1.02651	0.0419887	0.121604	0.480392	0.0120545	1.03491	1.21003	1.87335	0.02355	0.216084	0.384642	0.181861	0.318431	0.469708	0.185459	0.273111	0.298687	0.307843	0.453168	0.491556	0.231601	0.337449	0.398966	SCRI_RS_196439	1H	67.1004	0.601358	0.153088	0.109043	0.01198	0.230167	0.24871	0.60238	0.702243
SCRI_RS_823	1H	67.1004	0.383748	0.220505	1.18334	0.17737	0.15577	0.145091	1.19607	0.157204	0.0868721	0.205008	0.913533	1.05004	0.291348	1.02651	0.0419887	0.121604	0.480392	0.0120545	1.03491	1.21003	1.87335	0.02355	0.216084	0.384642	0.181861	0.318431	0.469708	0.185459	0.273111	0.298687	0.307843	0.453168	0.491556	0.231601	0.337449	0.398966	SCRI_RS_823	1H	67.1004	0.601358	0.153088	0.109043	0.01198	0.230167	0.24871	0.60238	0.702243
c1H.loc67.5	1H	67.5	0.383313	0.2204	1.18356	0.17779	0.155592	0.145855	1.19756	0.157331	0.086851	0.205043	0.913316	1.05209	0.291729	1.02542	0.0420012	0.121448	0.478896	0.0120385	1.03516	1.2098	1.87274	0.0234015	0.215598	0.384419	0.18209	0.318382	0.46882	0.185497	0.272893	0.2993	0.307427	0.453253	0.491031	0.231493	0.337177	0.398792	c1H.loc67.5	1H	67.5	0.600776	0.154058	0.108939	0.0119787	0.230197	0.248634	0.602611	0.701954
BOPA1_4665_882	1H	67.9004	0.382974	0.220375	1.18299	0.178208	0.155524	0.146598	1.19886	0.157488	0.0868331	0.205171	0.913337	1.05409	0.292112	1.02485	0.0420422	0.121296	0.477526	0.0120246	1.03538	1.20961	1.87225	0.0232674	0.21529	0.38421	0.182293	0.318448	0.468139	0.185472	0.272692	0.299827	0.307182	0.453416	0.490527	0.231517	0.33696	0.398779	BOPA1_4665_882	1H	67.9004	0.600141	0.155018	0.108857	0.0119818	0.230359	0.248342	0.602871	0.701672
c1H.loc70	1H	70	0.381597	0.219526	1.18103	0.177073	0.155786	0.147849	1.20359	0.156136	0.0870592	0.204839	0.912019	1.05814	0.294283	1.02251	0.0421651	0.120468	0.473784	0.0118564	1.03661	1.20964	1.8705	0.0229541	0.215148	0.382888	0.182926	0.31794	0.465465	0.18528	0.271697	0.301375	0.307093	0.455094	0.488143	0.232032	0.335752	0.398566	c1H.loc70	1H	70	0.59834	0.155458	0.107977	0.011987	0.229983	0.24884	0.602551	0.700775
SCRI_RS_188360	1H	70.3004	0.381613	0.219584	1.17898	0.176893	0.156071	0.147974	1.20387	0.156	0.0871012	0.205002	0.912372	1.0586	0.294598	1.02327	0.0422462	0.120357	0.473551	0.0118365	1.03671	1.20979	1.87055	0.022942	0.215533	0.382728	0.182958	0.318127	0.465563	0.185114	0.271592	0.301409	0.307472	0.455508	0.487851	0.232395	0.335702	0.398899	SCRI_RS_188360	1H	70.3004	0.597972	0.155482	0.107898	0.0119978	0.230227	0.24845	0.602577	0.700667
SCRI_RS_138527	1H	70.4004	0.38157	0.219538	1.17873	0.1768	0.15612	0.148002	1.20402	0.155892	0.0871097	0.204969	0.912362	1.05873	0.294745	1.02323	0.0422347	0.120292	0.473458	0.0118119	1.03675	1.2098	1.87052	0.022939	0.215577	0.382679	0.182979	0.318092	0.465542	0.185078	0.271565	0.301451	0.30747	0.455656	0.487776	0.232502	0.33567	0.398893	SCRI_RS_138527	1H	70.4004	0.597897	0.155458	0.107837	0.0119839	0.230196	0.248501	0.602588	0.70063
SCRI_RS_151244	1H	70.4004	0.38157	0.219538	1.17873	0.1768	0.15612	0.148002	1.20402	0.155892	0.0871097	0.204969	0.912362	1.05873	0.294745	1.02323	0.0422347	0.120292	0.473458	0.0118119	1.03675	1.2098	1.87052	0.022939	0.215577	0.382679	0.182979	0.318092	0.465542	0.185078	0.271565	0.301451	0.30747	0.455657	0.487776	0.232502	0.33567	0.398893	SCRI_RS_151244	1H	70.4004	0.597897	0.155458	0.107837	0.0119839	0.230196	0.248501	0.602588	0.70063
SCRI_RS_160234	1H	70.5004	0.381532	0.219498	1.17843	0.176706	0.156176	0.148028	1.20416	0.155786	0.0871182	0.204942	0.912367	1.05885	0.294893	1.02322	0.0422248	0.120226	0.473372	0.0117874	1.03678	1.20981	1.8705	0.0229369	0.215632	0.38263	0.182997	0.318064	0.465535	0.185038	0.27154	0.301489	0.307478	0.45581	0.487702	0.232618	0.335641	0.398898	SCRI_RS_160234	1H	70.5004	0.59782	0.155433	0.107777	0.01197	0.230173	0.248539	0.602601	0.700595
BOPA1_6655_978	1H	70.9004	0.330777	0.198712	1.05935	0.171	0.163319	0.21891	1.36495	0.132836	0.0940382	0.205397	0.887292	1.23348	0.373979	0.948908	0.0485566	0.0923845	0.293792	0.00787416	1.07815	1.20589	1.80367	0.0119377	0.206751	0.336473	0.208836	0.311606	0.379341	0.177813	0.2357	0.364117	0.300281	0.514509	0.395132	0.261832	0.294386	0.397714	BOPA1_6655_978	1H	70.9004	0.513856	0.217873	0.0849792	0.0125352	0.232227	0.246946	0.608095	0.663152
BOPA1_1016_376	1H	71.0004	0.317691	0.194148	1.02734	0.172183	0.165218	0.237479	1.39949	0.129747	0.0960427	0.205718	0.88114	1.27056	0.393869	0.929616	0.0502993	0.0860317	0.244329	0.00728779	1.08848	1.20528	1.78592	0.0100701	0.205237	0.32475	0.215464	0.310141	0.362818	0.17644	0.226638	0.379692	0.298612	0.52958	0.370202	0.271321	0.283854	0.397555	BOPA1_1016_376	1H	71.0004	0.491106	0.235433	0.0811857	0.0127263	0.232958	0.247255	0.609665	0.65351
SCRI_RS_4893	1H	71.1004	0.30419	0.188354	1.00167	0.174921	0.166543	0.256628	1.43242	0.128	0.0971593	0.204743	0.874242	1.30523	0.416984	0.918779	0.0515854	0.0797071	0.196671	0.00676271	1.09891	1.20486	1.76728	0.00880861	0.202228	0.31126	0.222008	0.307128	0.347382	0.177241	0.216632	0.395114	0.295521	0.54253	0.343321	0.288173	0.272646	0.397413	SCRI_RS_4893	1H	71.1004	0.469142	0.254804	0.075903	0.0128535	0.232326	0.25102	0.610518	0.644914
BOPA1_233_1327	1H	71.2004	0.290612	0.182923	0.976995	0.178674	0.167929	0.275599	1.46344	0.127494	0.0983801	0.203878	0.867432	1.33769	0.439894	0.907901	0.0529569	0.0737449	0.155769	0.00641195	1.10934	1.20463	1.74826	0.00795748	0.199522	0.297826	0.228587	0.304201	0.33596	0.178223	0.206657	0.410345	0.292502	0.5554	0.316137	0.305778	0.261424	0.397342	BOPA1_233_1327	1H	71.2004	0.446543	0.274237	0.0716367	0.0130042	0.231807	0.255088	0.611483	0.636249
BOPA1_713_972	1H	71.2004	0.290585	0.182913	0.976951	0.178683	0.167931	0.275636	1.4635	0.127495	0.0983824	0.203876	0.867418	1.33776	0.439938	0.907879	0.0529597	0.0737337	0.155696	0.00641148	1.10936	1.20463	1.74823	0.00795613	0.199517	0.2978	0.2286	0.304195	0.33594	0.178226	0.206637	0.410375	0.292496	0.555425	0.316084	0.305813	0.261402	0.397342	BOPA1_713_972	1H	71.2004	0.446498	0.274276	0.0716297	0.0130045	0.231806	0.255096	0.611485	0.636232
SCRI_RS_181239	1H	71.2004	0.290585	0.182913	0.976951	0.178684	0.167931	0.275636	1.4635	0.127495	0.0983825	0.203876	0.867418	1.33776	0.439939	0.907879	0.0529597	0.0737336	0.155696	0.00641147	1.10936	1.20463	1.74823	0.00795613	0.199517	0.2978	0.2286	0.304195	0.33594	0.178226	0.206637	0.410375	0.292496	0.555425	0.316083	0.305813	0.261402	0.397342	SCRI_RS_181239	1H	71.2004	0.446498	0.274276	0.0716296	0.0130045	0.231806	0.255096	0.611485	0.636232
SCRI_RS_21080	1H	71.2004	0.290584	0.18291	0.976962	0.178685	0.16793	0.275638	1.4635	0.127495	0.0983805	0.203873	0.867417	1.33776	0.439946	0.907896	0.0529588	0.073733	0.155694	0.00641129	1.10936	1.20463	1.74822	0.00795658	0.199513	0.297797	0.2286	0.304192	0.335935	0.178229	0.206635	0.410375	0.292493	0.555421	0.31608	0.305826	0.261401	0.397342	SCRI_RS_21080	1H	71.2004	0.446501	0.274279	0.0716251	0.0130044	0.231803	0.255102	0.611484	0.636234
SCRI_RS_219726	1H	71.2004	0.290583	0.182907	0.976974	0.178686	0.167929	0.275639	1.46351	0.127495	0.0983786	0.203871	0.867415	1.33776	0.439953	0.907913	0.0529578	0.0737324	0.155692	0.0064111	1.10936	1.20463	1.74822	0.00795704	0.19951	0.297793	0.228599	0.304189	0.33593	0.178233	0.206634	0.410375	0.29249	0.555417	0.316077	0.30584	0.2614	0.397342	SCRI_RS_219726	1H	71.2004	0.446503	0.274283	0.0716205	0.0130042	0.2318	0.255108	0.611482	0.636236
SCRI_RS_156208	1H	72.4004	0.295357	0.135755	1.01647	0.138409	0.12853	0.243439	1.44122	0.131187	0.0721058	0.160216	0.743326	1.20525	0.474322	2.82055	0.0615212	0.0597287	0.122251	0.00835968	1.14534	1.07303	1.58205	0.00374916	0.155209	0.288276	0.197601	0.252696	0.255699	0.238924	0.177916	0.382763	0.275297	0.496765	0.277396	0.345914	0.236374	0.374404	SCRI_RS_156208	1H	72.4004	0.457665	0.247531	0.0676572	0.0135002	0.183381	0.295594	0.572651	0.633798
c1H.loc72.5	1H	72.5	0.295956	0.132075	1.02304	0.135059	0.125054	0.240575	1.4392	0.131634	0.0700005	0.156789	0.73297	1.19404	0.477301	2.91791	0.0623241	0.0586598	0.119749	0.00855403	1.14873	1.0622	1.56821	0.00344357	0.151754	0.287434	0.195097	0.248593	0.249422	0.245758	0.175575	0.380531	0.274519	0.491861	0.27422	0.348992	0.234366	0.372619	c1H.loc72.5	1H	72.5	0.458506	0.245189	0.0672968	0.0135784	0.179591	0.299719	0.569656	0.633642
BOPA1_12492_541	1H	72.5004	0.295958	0.132061	1.02306	0.135047	0.125041	0.240564	1.43919	0.131636	0.0699927	0.156777	0.732932	1.194	0.477312	2.91826	0.0623271	0.0586559	0.11974	0.00855476	1.14874	1.06216	1.56816	0.00344246	0.151741	0.287431	0.195088	0.248578	0.249399	0.245784	0.175566	0.380523	0.274516	0.491843	0.274209	0.349004	0.234359	0.372612	BOPA1_12492_541	1H	72.5004	0.458509	0.24518	0.0672954	0.0135787	0.179577	0.299734	0.569645	0.633641
BOPA1_5772_1176	1H	72.6004	0.296597	0.128418	1.03109	0.131684	0.121527	0.237661	1.43713	0.132108	0.0678995	0.153373	0.722536	1.18272	0.480307	3.00867	0.0631509	0.0576041	0.117273	0.00875619	1.15221	1.05131	1.55428	0.00314479	0.148315	0.286585	0.192588	0.244493	0.243168	0.253011	0.17323	0.378293	0.273802	0.486929	0.271038	0.352004	0.23236	0.370838	BOPA1_5772_1176	1H	72.6004	0.459333	0.242805	0.0669393	0.0136638	0.175814	0.304005	0.56668	0.633485
BOPA1_4005_530	1H	74.2004	0.314155	0.0787881	4.16276	0.0780537	0.0642995	0.188259	1.40048	0.143394	0.0380379	0.104286	0.55698	0.999783	0.526301	3.94946	0.0796968	0.0450186	0.0840031	0.0131401	1.21895	0.882614	1.33456	0.000450994	0.0999455	0.274464	0.154608	0.184405	0.154338	2.3403	0.138328	0.344472	0.267723	0.411412	0.224068	0.384473	0.203066	0.34505	BOPA1_4005_530	1H	74.2004	0.469434	0.200896	0.0641287	0.0161377	0.121711	3.38739	0.525739	0.630098
c1H.loc75	1H	75	0.331456	0.0595823	4.0117	0.0524659	0.0407142	0.164302	1.37964	0.15318	0.0253651	0.0824697	0.474998	0.907861	0.548268	4.14188	0.0903009	0.0433506	0.0707818	0.0165388	1.26238	0.802925	1.22759	0.00179665	0.0790431	0.268561	0.137098	0.156893	0.115663	2.50623	0.122217	0.329298	0.269444	0.374598	0.203294	0.396183	0.190587	0.33375	c1H.loc75	1H	75	0.471448	0.178744	0.0631247	0.0184467	0.0978271	3.55084	0.509633	0.627794
SCRI_RS_181353	1H	76.8004	0.42236	0.0316492	0.666362	0.0071675	0.0542722	0.133533	1.33188	0.195608	0.0048886	0.0401095	0.300257	0.722205	0.581367	4.49491	0.125207	0.0622623	0.049553	0.0315931	1.39807	0.639635	1.0024	0.0189434	0.0413421	0.260743	0.101986	0.101624	0.0450356	0.635166	0.0907417	0.304335	0.331346	0.301227	0.171955	0.424146	0.170637	0.311925	SCRI_RS_181353	1H	76.8004	0.465686	0.127137	0.0651399	0.030104	0.0518727	0.523914	0.49151	0.619882
c1H.loc77.5	1H	77.5	0.398994	0.0317622	0.70797	0.00554817	0.0366621	0.116792	1.48682	0.198011	0.00635714	0.0384851	0.248606	0.674056	0.635723	4.46626	0.116319	0.0850711	0.0429601	0.0307797	1.39662	0.686599	0.911649	0.0201942	0.0721239	0.25592	0.122941	0.0896351	0.0653144	0.679229	0.115872	0.291836	0.388818	0.26671	0.202005	0.454826	0.187955	0.26768	c1H.loc77.5	1H	77.5	0.416527	0.119832	0.0613283	0.0336255	0.05156	3.54804	0.416007	0.548925
c1H.loc80	1H	80	0.339833	0.0356439	0.879417	0.0114931	0.0965883	0.0305797	2.14755	0.229444	0.0189783	0.057649	0.0868893	0.198038	0.816091	4.38335	0.098113	0.204617	0.0370866	0.058514	1.16684	0.845037	0.334306	0.0568488	0.362766	0.213315	0.222869	0.0623155	0.237704	0.694412	0.211897	0.0775485	0.613448	0.146251	0.292393	0.575108	0.252558	0.1289	c1H.loc80	1H	80	0.0621977	0.0631074	0.0962107	0.123494	0.0680147	0.588401	0.105863	0.273216
BOPA2_12_11078	1H	80.2004	0.336967	0.0361838	0.894498	0.0128119	0.110807	0.0247777	2.20193	0.232493	0.020342	0.0611138	0.0863936	0.133914	0.827655	4.37775	0.0980162	0.216277	0.0381924	0.0632069	1.10407	0.856238	0.253221	0.0619408	0.394442	0.208504	0.232878	0.0613376	0.253172	0.696468	0.218385	0.0756524	0.62929	0.137055	0.297467	0.585319	0.257515	0.119481	BOPA2_12_11078	1H	80.2004	0.0401931	0.0591617	0.102181	0.132071	0.0706669	0.517354	0.121274	0.251769
BOPA2_12_11463	1H	80.2004	0.336962	0.036184	0.894514	0.0128132	0.110823	0.0247728	2.20198	0.232495	0.0203432	0.0611175	0.0863925	0.133855	0.827666	4.37774	0.0980151	0.216289	0.0381929	0.0632118	1.10399	0.856249	0.253138	0.0619455	0.394472	0.2085	0.232888	0.0613368	0.253186	0.696476	0.218391	0.075653	0.629304	0.137046	0.297471	0.585328	0.25752	0.119471	BOPA2_12_11463	1H	80.2004	0.0401772	0.0591576	0.102186	0.132079	0.0706695	0.51736	0.121288	0.251748
BOPA2_12_31229	1H	80.2004	0.336957	0.0361842	0.89453	0.0128144	0.110839	0.0247678	2.20204	0.232497	0.0203445	0.0611212	0.0863913	0.133795	0.827676	4.37773	0.098014	0.2163	0.0381935	0.0632167	1.10392	0.85626	0.253055	0.0619502	0.394502	0.208495	0.232898	0.061336	0.2532	0.696485	0.218397	0.0756536	0.629319	0.137038	0.297476	0.585337	0.257524	0.119462	BOPA2_12_31229	1H	80.2004	0.0401613	0.0591534	0.102191	0.132087	0.070672	0.517366	0.121303	0.251727
SCRI_RS_125339	1H	80.2004	0.336952	0.0361843	0.894546	0.0128156	0.110854	0.0247629	2.20209	0.2325	0.0203457	0.0611248	0.0863902	0.133735	0.827686	4.37773	0.0980129	0.216312	0.038194	0.0632216	1.10385	0.856271	0.252971	0.0619548	0.394532	0.20849	0.232908	0.0613352	0.253214	0.696493	0.218404	0.0756542	0.629334	0.137029	0.297481	0.585346	0.257529	0.119453	SCRI_RS_125339	1H	80.2004	0.0401454	0.0591493	0.102196	0.132095	0.0706746	0.517372	0.121317	0.251707
BOPA2_12_11144	1H	80.9504	0.31705	0.0368974	0.956298	0.0178307	0.178001	0.0112587	2.4069	0.240711	0.025022	0.077428	0.0947564	0.0147631	0.862522	4.35413	0.094522	0.261232	0.0411083	0.0848574	0.6869	0.895816	0.0636664	0.0810293	0.508585	0.190338	0.274092	0.0598795	0.303828	0.733051	0.239473	0.0904002	0.678573	0.105501	0.312975	0.620836	0.273809	0.0857925	BOPA2_12_11144	1H	80.9504	0.0251663	0.0466248	0.122742	0.159279	0.0818249	0.540997	0.18264	0.176561
SCRI_RS_9158	1H	81.0004	0.316991	0.0368915	0.95635	0.0178324	0.17801	0.0112562	2.40708	0.240687	0.0250236	0.0774324	0.0947556	0.0147486	0.862528	4.35434	0.0945011	0.261231	0.0411034	0.0848519	0.686722	0.895853	0.0636363	0.0810359	0.50862	0.190323	0.27412	0.0598767	0.303843	0.733556	0.239472	0.0903966	0.678589	0.10549	0.312961	0.620846	0.273794	0.0857763	SCRI_RS_9158	1H	81.0004	0.0251682	0.0466164	0.122741	0.159287	0.0818241	0.540983	0.182648	0.176535
BOPA1_2881_935	1H	81.7004	0.316942	0.036886	0.956616	0.0178539	0.178375	0.0112177	2.40798	0.240742	0.0250439	0.0775198	0.094874	0.0145525	0.862671	4.35398	0.0945141	0.261465	0.0411383	0.0849856	0.684803	0.896027	0.0633573	0.0811369	0.509156	0.190243	0.274322	0.0598755	0.304069	0.733204	0.239575	0.0905055	0.678771	0.10535	0.313056	0.62101	0.273895	0.0856389	BOPA1_2881_935	1H	81.7004	0.0252328	0.0465723	0.122855	0.159407	0.0818858	0.540891	0.182973	0.176214
BOPA1_34_472	1H	81.7004	0.316942	0.036886	0.956616	0.0178539	0.178375	0.0112177	2.40798	0.240742	0.0250439	0.0775198	0.094874	0.0145526	0.862671	4.35398	0.0945141	0.261465	0.0411383	0.0849856	0.684803	0.896027	0.0633573	0.0811369	0.509156	0.190243	0.274322	0.0598755	0.304069	0.733204	0.239575	0.0905055	0.678771	0.10535	0.313056	0.62101	0.273895	0.0856389	BOPA1_34_472	1H	81.7004	0.0252328	0.0465723	0.122855	0.159407	0.0818858	0.540891	0.182973	0.176214
BOPA2_12_20323	1H	81.9504	0.115421	0.211688	0.984442	0.0754617	0.28173	0.0659063	2.92811	0.180803	0.189093	0.0742703	0.343294	0.102159	0.877983	2.38446	0.117202	0.305983	0.167424	0.138179	0.547168	1.12824	0.162728	0.14512	0.509238	0.186509	0.417934	0.0268019	0.282176	0.2608	0.40343	0.12645	1.13293	0.214131	0.557128	0.527475	0.409021	0.126543	BOPA2_12_20323	1H	81.9504	0.163143	0.0117152	0.120491	0.175205	0.0628694	0.347125	0.206473	0.291674
c1H.loc82.5	1H	82.5	0.113911	0.214803	0.984936	0.0766061	0.282863	0.0665522	2.93101	0.180573	0.191393	0.0743192	0.345661	0.103402	0.87851	2.35071	0.117575	0.30654	0.168814	0.1388	0.546358	1.13019	0.163815	0.145881	0.509364	0.186512	0.419446	0.0266143	0.282089	0.25953	0.405227	0.126883	1.137	0.215702	0.55959	0.526616	0.410463	0.127004	c1H.loc82.5	1H	82.5	0.164668	0.0117969	0.120747	0.175357	0.0627929	0.346087	0.206753	0.293025
BOPA2_12_31160	1H	82.5004	0.11391	0.214805	0.984936	0.0766069	0.282864	0.0665527	2.93102	0.180573	0.191395	0.0743193	0.345663	0.103403	0.87851	2.35069	0.117575	0.30654	0.168815	0.138801	0.546358	1.13019	0.163816	0.145882	0.509364	0.186512	0.419447	0.0266142	0.282089	0.25953	0.405228	0.126883	1.13701	0.215703	0.559591	0.526615	0.410464	0.127005	BOPA2_12_31160	1H	82.5004	0.164669	0.0117969	0.120748	0.175357	0.0627929	0.346086	0.206753	0.293026
BOPA1_6250_1056	1H	82.6004	0.0682416	0.211505	0.940429	0.0672335	0.307761	0.0746817	2.87824	0.174252	0.190665	0.0757239	0.344906	0.12246	0.850383	2.34999	0.120098	0.287456	0.168498	0.132893	0.520732	1.09392	0.157502	0.152302	0.508992	0.188215	0.40164	0.0268627	0.269763	0.252638	0.425297	0.127439	1.12642	0.232843	0.583126	0.483537	0.431467	0.133382	BOPA1_6250_1056	1H	82.6004	0.164908	0.0204815	0.115254	0.179649	0.063316	0.354318	0.210113	0.285502
SCRI_RS_201866	1H	82.6004	0.0681572	0.2115	0.940337	0.0672167	0.30781	0.0747007	2.87813	0.174242	0.190663	0.0757267	0.344905	0.122499	0.850326	2.34999	0.120103	0.287418	0.168498	0.132881	0.520681	1.09385	0.15749	0.152315	0.508992	0.188219	0.401604	0.0268633	0.269739	0.252624	0.425337	0.127441	1.1264	0.232876	0.583171	0.483449	0.431508	0.133395	SCRI_RS_201866	1H	82.6004	0.16491	0.0205009	0.115247	0.179658	0.0633171	0.354335	0.210119	0.285487
SCRI_RS_154140	1H	83.0004	0.104098	0.21652	0.723266	0.0489613	0.401908	0.130349	2.58578	0.178138	0.187891	0.0814238	0.345827	0.204587	0.726883	2.34729	0.131292	0.212816	0.172412	0.111571	0.413322	0.925362	0.136666	0.180948	0.50808	0.19511	0.330277	0.0285551	0.222871	0.226198	0.500484	0.129911	1.08548	0.299749	0.669353	0.294368	0.510001	0.159169	SCRI_RS_154140	1H	83.0004	0.185155	0.0730692	0.126728	0.197013	0.0654299	0.388541	0.22395	0.256291
SCRI_RS_114255	1H	83.1004	0.138162	0.221264	0.661522	0.0489813	0.423867	0.147155	2.48601	0.185611	0.187305	0.0829049	0.34693	0.225242	0.694071	2.34704	0.1345	0.195297	0.174455	0.106832	0.386254	0.878162	0.132544	0.188542	0.508013	0.196865	0.312783	0.0291921	0.212223	0.220012	0.518131	0.130622	1.07599	0.315912	0.689266	0.25184	0.528405	0.165704	SCRI_RS_114255	1H	83.1004	0.193542	0.0887345	0.136517	0.201363	0.0659941	0.397599	0.227493	0.249253
SCRI_RS_6824	1H	83.1004	0.138162	0.221264	0.661522	0.0489813	0.423867	0.147155	2.48601	0.185611	0.187305	0.0829049	0.34693	0.225242	0.694071	2.34704	0.1345	0.195297	0.174455	0.106832	0.386254	0.878162	0.132544	0.188542	0.508013	0.196865	0.312783	0.0291921	0.212223	0.220012	0.518131	0.130622	1.07599	0.315912	0.689266	0.25184	0.528405	0.165704	SCRI_RS_6824	1H	83.1004	0.193542	0.0887345	0.136517	0.201363	0.0659941	0.397599	0.227493	0.249253
SCRI_RS_135092	1H	83.6004	0.138168	0.221266	0.661513	0.0489811	0.423862	0.147155	2.48599	0.185612	0.187306	0.0829042	0.346931	0.225243	0.694059	2.34704	0.1345	0.195296	0.174454	0.106829	0.38625	0.878158	0.132544	0.188544	0.50801	0.196864	0.312781	0.0291923	0.212221	0.220012	0.51813	0.130622	1.07598	0.315911	0.689266	0.251833	0.528405	0.165703	SCRI_RS_135092	1H	83.6004	0.193543	0.0887354	0.136518	0.201367	0.0659936	0.397601	0.227493	0.249252
SCRI_RS_168562	1H	83.6004	0.138168	0.221266	0.661513	0.0489811	0.423862	0.147155	2.48599	0.185612	0.187306	0.0829042	0.346931	0.225243	0.694059	2.34704	0.1345	0.195296	0.174454	0.106829	0.38625	0.878158	0.132544	0.188544	0.50801	0.196864	0.312781	0.0291923	0.212221	0.220012	0.51813	0.130622	1.07598	0.315911	0.689266	0.251833	0.528405	0.165703	SCRI_RS_168562	1H	83.6004	0.193543	0.0887354	0.136518	0.201367	0.0659936	0.397601	0.227493	0.249252
SCRI_RS_182326	1H	83.6004	0.138168	0.221266	0.661513	0.0489811	0.423862	0.147155	2.48599	0.185612	0.187306	0.0829042	0.346931	0.225243	0.694059	2.34704	0.1345	0.195296	0.174454	0.106829	0.38625	0.878158	0.132544	0.188544	0.50801	0.196864	0.312781	0.0291923	0.212221	0.220012	0.51813	0.130622	1.07598	0.315911	0.689266	0.251833	0.528405	0.165703	SCRI_RS_182326	1H	83.6004	0.193543	0.0887354	0.136518	0.201367	0.0659936	0.397601	0.227493	0.249252
BOPA1_4691_721	1H	83.7004	0.138165	0.221266	0.661518	0.0489813	0.423859	0.147154	2.486	0.185611	0.187306	0.0829043	0.346931	0.225241	0.694061	2.34704	0.134499	0.195298	0.174454	0.10683	0.386252	0.878162	0.132544	0.188544	0.50801	0.196863	0.312783	0.0291922	0.212222	0.220012	0.518129	0.130622	1.07599	0.31591	0.689264	0.251835	0.528403	0.165703	BOPA1_4691_721	1H	83.7004	0.193543	0.0887343	0.136517	0.201367	0.0659936	0.3976	0.227493	0.249252
SCRI_RS_139690	1H	83.7004	0.138165	0.221266	0.661518	0.0489813	0.423859	0.147154	2.486	0.185611	0.187306	0.0829043	0.346931	0.225241	0.694061	2.34704	0.134499	0.195298	0.174454	0.10683	0.386252	0.878162	0.132544	0.188544	0.50801	0.196863	0.312783	0.0291922	0.212222	0.220012	0.518129	0.130622	1.07599	0.31591	0.689264	0.251835	0.528403	0.165703	SCRI_RS_139690	1H	83.7004	0.193543	0.0887343	0.136517	0.201367	0.0659936	0.3976	0.227493	0.249252
SCRI_RS_157246	1H	83.7004	0.138165	0.221266	0.661518	0.0489813	0.423859	0.147154	2.486	0.185611	0.187306	0.0829043	0.346931	0.225241	0.694061	2.34704	0.134499	0.195298	0.174454	0.10683	0.386252	0.878162	0.132544	0.188544	0.50801	0.196863	0.312783	0.0291922	0.212222	0.220012	0.518129	0.130622	1.07599	0.31591	0.689264	0.251835	0.528403	0.165703	SCRI_RS_157246	1H	83.7004	0.193543	0.0887342	0.136517	0.201367	0.0659936	0.3976	0.227493	0.249252
SCRI_RS_236576	1H	83.7004	0.138165	0.221266	0.661518	0.0489813	0.423859	0.147154	2.48601	0.185611	0.187306	0.0829044	0.346931	0.225241	0.694061	2.34704	0.134499	0.195298	0.174454	0.10683	0.386251	0.878162	0.132544	0.188544	0.50801	0.196863	0.312783	0.0291922	0.212222	0.220012	0.518128	0.130621	1.07599	0.315909	0.689264	0.251835	0.528403	0.165702	SCRI_RS_236576	1H	83.7004	0.193543	0.0887343	0.136517	0.201367	0.0659937	0.397599	0.227493	0.249252
SCRI_RS_133132	1H	84.6504	0.248293	0.434507	0.298023	0.0892846	0.327557	0.189809	2.75671	0.18392	0.181207	0.209667	0.320762	0.193636	0.504588	1.98056	0.0566925	0.0886651	0.168687	0.0544616	0.0962384	0.927542	0.103164	0.283213	0.478753	0.107039	0.210067	0.0777816	0.162614	0.180769	0.439361	0.112837	1.46218	0.18752	0.547075	0.110167	0.456192	0.09471	SCRI_RS_133132	1H	84.6504	0.354084	0.169503	0.126081	0.219221	0.163456	0.295479	0.21056	0.0772913
c1H.loc85	1H	85	0.319168	0.541548	0.0754106	0.112485	0.283214	0.197949	2.74146	0.203396	0.187789	0.28949	0.319068	0.163974	0.347138	1.78853	0.0505524	0.0562397	0.17195	0.042253	0.017219	0.914676	0.0940386	0.332456	0.469113	0.0776653	0.0751895	0.12712	0.142475	0.206753	0.402795	0.110848	1.63773	0.1491	0.490079	0.0717854	0.418584	0.0696932	c1H.loc85	1H	85	0.464424	0.202408	0.126205	0.229424	0.229363	0.259365	0.209092	0.0494762
SCRI_RS_144315	1H	85.8004	0.545149	0.73194	0.298135	0.167422	0.165965	0.158172	1.68881	0.29764	0.244643	0.542008	0.333811	0.0805211	0.0783915	0.0749668	0.0981923	0.0178349	0.195655	0.0363158	0.0789845	0.701541	0.0787071	0.457732	0.451347	0.0244508	0.222079	0.32022	0.0977108	0.358955	0.308237	0.109789	2.00147	0.0946374	0.353941	0.0427441	0.315117	0.0231087	SCRI_RS_144315	1H	85.8004	0.75263	0.225858	0.137412	0.262003	0.450146	0.229451	0.219416	0.126522
SCRI_RS_176644	1H	85.9004	0.545314	0.732041	0.298301	0.167452	0.16589	0.15813	1.68635	0.297722	0.2447	0.542191	0.333828	0.0804892	0.0784971	0.0748369	0.0982456	0.0178313	0.19568	0.0363229	0.0790978	0.701294	0.0787004	0.457813	0.451339	0.0244251	0.222157	0.320375	0.0976845	0.359045	0.308176	0.109788	2.00169	0.0946234	0.353856	0.0427569	0.315046	0.0230866	SCRI_RS_176644	1H	85.9004	0.752814	0.225845	0.137424	0.262027	0.450313	0.229468	0.219428	0.126631
SCRI_RS_197910	1H	85.9004	0.545314	0.732041	0.298301	0.167452	0.16589	0.15813	1.68635	0.297722	0.2447	0.542191	0.333828	0.0804892	0.0784971	0.0748369	0.0982456	0.0178313	0.19568	0.0363229	0.0790978	0.701294	0.0787004	0.457813	0.451339	0.0244251	0.222157	0.320375	0.0976845	0.359045	0.308176	0.109788	2.00169	0.0946234	0.353856	0.0427569	0.315046	0.0230866	SCRI_RS_197910	1H	85.9004	0.752814	0.225845	0.137424	0.262027	0.450313	0.229468	0.219428	0.126631
BOPA2_12_10535	1H	86.0004	0.545315	0.732041	0.298301	0.167452	0.16589	0.15813	1.68634	0.297723	0.2447	0.542193	0.333828	0.0804891	0.0784973	0.0748363	0.0982455	0.0178314	0.19568	0.0363226	0.0790983	0.701292	0.0787004	0.457813	0.451339	0.0244251	0.222157	0.320376	0.0976844	0.359046	0.308176	0.109788	2.00169	0.0946234	0.353856	0.0427569	0.315046	0.0230865	BOPA2_12_10535	1H	86.0004	0.752815	0.225845	0.137424	0.262026	0.450314	0.229468	0.219429	0.126632
SCRI_RS_166168	1H	86.0004	0.545315	0.732041	0.298301	0.167452	0.16589	0.15813	1.68634	0.297723	0.2447	0.542193	0.333828	0.0804891	0.0784973	0.0748363	0.0982455	0.0178314	0.19568	0.0363226	0.0790983	0.701292	0.0787004	0.457813	0.451339	0.0244251	0.222157	0.320376	0.0976844	0.359046	0.308176	0.109788	2.00169	0.0946234	0.353856	0.0427569	0.315046	0.0230865	SCRI_RS_166168	1H	86.0004	0.752815	0.225845	0.137424	0.262026	0.450314	0.229468	0.219429	0.126632
SCRI_RS_177788	1H	86.0004	0.545315	0.732041	0.298301	0.167452	0.16589	0.15813	1.68634	0.297723	0.2447	0.542193	0.333828	0.0804891	0.0784973	0.0748363	0.0982455	0.0178314	0.19568	0.0363226	0.0790983	0.701292	0.0787004	0.457813	0.451339	0.0244251	0.222157	0.320376	0.0976844	0.359046	0.308176	0.109788	2.00169	0.0946234	0.353856	0.0427569	0.315046	0.0230865	SCRI_RS_177788	1H	86.0004	0.752815	0.225845	0.137424	0.262026	0.450314	0.229468	0.219429	0.126632
SCRI_RS_231869	1H	86.0004	0.545315	0.732041	0.298301	0.167452	0.16589	0.15813	1.68634	0.297723	0.2447	0.542193	0.333828	0.0804891	0.0784973	0.0748363	0.0982455	0.0178314	0.19568	0.0363226	0.0790983	0.701292	0.0787004	0.457813	0.451339	0.0244251	0.222157	0.320376	0.0976844	0.359046	0.308176	0.109788	2.00169	0.0946234	0.353856	0.0427569	0.315046	0.0230865	SCRI_RS_231869	1H	86.0004	0.752815	0.225845	0.137424	0.262026	0.450314	0.229468	0.219429	0.126632
SCRI_RS_236623	1H	86.0004	0.545315	0.732041	0.298301	0.167452	0.16589	0.15813	1.68634	0.297723	0.2447	0.542193	0.333828	0.0804891	0.0784973	0.0748363	0.0982455	0.0178314	0.19568	0.0363226	0.0790983	0.701292	0.0787004	0.457813	0.451339	0.0244251	0.222157	0.320376	0.0976844	0.359046	0.308176	0.109788	2.00169	0.0946234	0.353856	0.0427569	0.315046	0.0230865	SCRI_RS_236623	1H	86.0004	0.752815	0.225845	0.137424	0.262026	0.450314	0.229468	0.219429	0.126632
SCRI_RS_121048	1H	86.5004	1.01164	0.852658	0.167525	0.239837	0.0825621	0.294855	2.51997	0.379364	0.447142	0.938446	0.40084	0.106135	0.0163545	0.0221708	0.0752479	0.0242098	0.430778	0.0877165	0.215895	0.217756	0.287042	0.48677	0.454139	0.142493	0.17331	0.600021	0.158316	0.208333	0.180794	0.0535702	2.08312	0.0623109	0.258194	0.0643311	0.169992	0.00414515	SCRI_RS_121048	1H	86.5004	0.753062	0.367169	0.214481	0.176812	0.55267	0.135807	0.28669	0.346655
SCRI_RS_170389	1H	86.5004	1.01164	0.852658	0.167525	0.239837	0.0825621	0.294855	2.51997	0.379364	0.447142	0.938446	0.40084	0.106135	0.0163545	0.0221708	0.0752479	0.0242098	0.430778	0.0877165	0.215895	0.217756	0.287042	0.48677	0.454139	0.142493	0.17331	0.600021	0.158316	0.208333	0.180794	0.0535702	2.08312	0.0623109	0.258194	0.0643311	0.169992	0.00414515	SCRI_RS_170389	1H	86.5004	0.753062	0.367169	0.214481	0.176812	0.55267	0.135807	0.28669	0.346655
SCRI_RS_195200	1H	86.5004	1.01164	0.852658	0.167525	0.239837	0.0825621	0.294855	2.51997	0.379364	0.447142	0.938446	0.40084	0.106135	0.0163545	0.0221708	0.0752479	0.0242098	0.430778	0.0877165	0.215895	0.217756	0.287042	0.48677	0.454139	0.142493	0.17331	0.600021	0.158316	0.208333	0.180794	0.0535702	2.08312	0.0623109	0.258194	0.0643311	0.169992	0.00414515	SCRI_RS_195200	1H	86.5004	0.753062	0.367169	0.214481	0.176812	0.55267	0.135807	0.28669	0.346655
BOPA1_3087_1763	1H	86.8004	1.01164	0.852658	0.167525	0.239837	0.0825621	0.294855	2.51997	0.379364	0.447142	0.938446	0.40084	0.106135	0.0163545	0.0221708	0.0752479	0.0242098	0.430778	0.0877165	0.215895	0.217756	0.287042	0.48677	0.454139	0.142493	0.17331	0.600021	0.158316	0.208333	0.180794	0.0535702	2.08312	0.0623109	0.258194	0.0643311	0.169992	0.00414515	BOPA1_3087_1763	1H	86.8004	0.753062	0.367169	0.214481	0.176812	0.55267	0.135807	0.28669	0.346655
BOPA1_9757_582	1H	86.8004	1.01164	0.852658	0.167525	0.239837	0.0825621	0.294855	2.51997	0.379364	0.447142	0.938446	0.40084	0.106135	0.0163545	0.0221708	0.0752479	0.0242098	0.430778	0.0877165	0.215895	0.217756	0.287042	0.48677	0.454139	0.142493	0.17331	0.600021	0.158316	0.208333	0.180794	0.0535702	2.08312	0.0623109	0.258194	0.0643311	0.169992	0.00414515	BOPA1_9757_582	1H	86.8004	0.753062	0.367169	0.214481	0.176812	0.55267	0.135807	0.28669	0.346655
BOPA2_12_30546	1H	86.8004	1.01164	0.852658	0.167525	0.239837	0.0825621	0.294855	2.51997	0.379364	0.447142	0.938446	0.40084	0.106135	0.0163545	0.0221708	0.0752479	0.0242098	0.430778	0.0877165	0.215895	0.217756	0.287042	0.48677	0.454139	0.142493	0.17331	0.600021	0.158316	0.208333	0.180794	0.0535702	2.08312	0.0623109	0.258194	0.0643311	0.169992	0.00414515	BOPA2_12_30546	1H	86.8004	0.753062	0.367169	0.214481	0.176812	0.55267	0.135807	0.28669	0.346655
SCRI_RS_17486	1H	86.8004	1.01164	0.852658	0.167525	0.239837	0.0825621	0.294855	2.51997	0.379364	0.447142	0.938446	0.40084	0.106135	0.0163545	0.0221708	0.0752479	0.0242098	0.430778	0.0877165	0.215895	0.217756	0.287042	0.48677	0.454139	0.142493	0.17331	0.600021	0.158316	0.208333	0.180794	0.0535702	2.08312	0.0623109	0.258194	0.0643311	0.169992	0.00414515	SCRI_RS_17486	1H	86.8004	0.753062	0.367169	0.214481	0.176812	0.55267	0.135807	0.28669	0.346655
SCRI_RS_209524	1H	86.8004	1.01164	0.852658	0.167525	0.239837	0.0825621	0.294855	2.51997	0.379364	0.447142	0.938446	0.40084	0.106135	0.0163545	0.0221708	0.0752479	0.0242098	0.430778	0.0877165	0.215895	0.217756	0.287042	0.48677	0.454139	0.142493	0.17331	0.600021	0.158316	0.208333	0.180794	0.0535702	2.08312	0.0623109	0.258194	0.0643311	0.169992	0.00414515	SCRI_RS_209524	1H	86.8004	0.753062	0.367169	0.214481	0.176812	0.55267	0.135807	0.28669	0.346655
SCRI_RS_179987	1H	86.9004	1.01128	2.66318	0.167589	0.240138	0.0825775	0.29509	2.51958	0.379829	0.447355	0.938307	0.400884	0.106135	0.0163909	0.0221108	0.0752744	0.0242014	0.430884	0.0876723	0.215952	0.217832	0.287124	0.486759	0.45429	0.142388	0.173373	0.599961	0.158389	0.208409	0.180755	0.0535814	2.08538	0.0623115	0.258061	0.0643545	0.169896	0.00414207	SCRI_RS_179987	1H	86.9004	0.75286	0.367585	0.214362	0.176826	0.552593	0.135761	0.286712	0.346682
BOPA1_3201_603	1H	87.0004	1.01089	2.92481	0.167655	0.240439	0.0825951	0.295325	2.51901	0.3803	0.447574	0.938139	0.400937	0.10614	0.0164274	0.0220522	0.0753013	0.024195	0.430993	0.0876287	0.216017	0.217908	0.287207	0.48675	0.454443	0.142285	0.173438	0.599889	0.158464	0.208491	0.180726	0.0535952	2.08745	0.0623159	0.257943	0.0643808	0.169806	0.00413945	BOPA1_3201_603	1H	87.0004	0.752661	0.368002	0.214248	0.176842	0.552502	0.135719	0.286735	0.346709
c1H.loc87.5	1H	87.5	0.616662	5.23343	0.231638	0.640858	0.0957502	0.527569	1.9274	0.81374	0.657964	0.769486	0.441821	0.106959	0.0700144	0.0901443	0.101261	0.019214	0.507927	0.0524405	0.275711	0.293941	0.368715	0.424161	0.599829	0.0528223	0.238268	0.509729	0.234974	0.295586	0.154564	0.0685614	2.76987	0.0837628	0.153494	0.0791118	0.0948911	0.0221021	c1H.loc87.5	1H	87.5	0.530039	0.743379	0.113084	0.18842	0.460268	0.0936868	0.295609	0.348291
SCRI_RS_189168	1H	87.5004	0.616336	5.23342	0.231691	0.641138	0.0957586	0.527752	1.9268	0.814043	0.658124	0.769335	0.441848	0.106959	0.0700698	0.0903085	0.101282	0.0192116	0.507964	0.0524189	0.27576	0.294005	0.368783	0.424051	0.599945	0.0527673	0.238322	0.509639	0.235039	0.295664	0.154547	0.0685755	2.76978	0.0837932	0.153426	0.0791033	0.0948429	0.022131	SCRI_RS_189168	1H	87.5004	0.529838	0.743622	0.113017	0.188427	0.460187	0.0936541	0.295606	0.34827
BOPA1_8867_459	1H	88.2004	0.209418	2.25698	0.319089	0.961557	0.10558	0.802446	0.914565	1.23119	0.877686	0.525807	0.472131	0.104078	0.175955	0.296915	0.134723	0.0178183	0.509198	0.0325505	0.357492	0.401388	0.482017	0.129251	0.786615	0.0197648	0.331054	0.355457	0.345711	0.430785	0.133964	0.0953012	2.18718	0.150891	0.0782013	0.0501275	0.0387164	0.0900423	BOPA1_8867_459	1H	88.2004	0.257577	1.02382	0.0494575	0.195486	0.32971	0.0479455	0.273613	0.272157
BOPA2_12_20632	1H	88.5504	0.223047	2.46953	0.32536	0.963301	0.174545	0.686918	0.631538	1.06997	0.815155	0.276557	0.458973	0.0944674	0.222192	0.312596	0.111169	0.0236274	0.474535	0.0377253	0.282651	0.407925	0.468177	0.11732	0.747977	0.0203799	0.395633	0.133935	0.33976	0.477621	0.134893	0.0759347	2.08755	0.233675	0.0728112	0.0530931	0.0465752	0.113117	BOPA2_12_20632	1H	88.5504	0.215283	0.958932	0.0465867	0.176937	0.112674	0.0298678	0.231542	0.22729
SCRI_RS_197263	1H	88.9004	0.238141	2.627	0.333174	0.968592	0.251648	0.541338	0.0796431	0.83416	0.745056	0.00313046	0.446682	0.085814	0.272133	0.330132	0.0882512	0.0402219	0.43829	0.0477246	0.202559	0.416319	0.45493	0.107968	0.707046	0.0213532	0.462777	0.00591755	0.334606	0.527647	0.136641	0.0600326	1.96519	0.326041	0.0685742	0.0566099	0.0559856	0.139325	SCRI_RS_197263	1H	88.9004	0.183404	0.885192	0.0486837	0.158198	0.0109086	0.0151823	0.188388	0.181885
BOPA2_12_31163	1H	89.0004	0.240403	2.59747	0.339632	0.949375	0.250274	0.528176	0.0827901	0.832219	0.715068	0.0039782	0.426601	0.0847402	0.278396	0.324114	0.0900089	0.0417212	0.414814	0.0399579	0.203491	0.385255	0.429744	0.104773	0.705526	0.0135805	0.467286	0.00595027	0.323977	0.49676	0.128633	0.0690953	1.93768	0.31567	0.0583251	0.0575048	0.051191	0.138324	BOPA2_12_31163	1H	89.0004	0.180688	0.874591	0.0498517	0.164541	0.0109938	0.0150284	0.183734	0.166068
c1H.loc90	1H	90	0.289482	2.10258	0.426249	0.807026	0.278442	0.453364	0.11697	0.822	0.451753	0.0332028	0.251673	0.0802682	0.362611	0.318038	0.107212	0.0567119	0.264255	0.0157249	0.235899	6.10229	0.47616	0.0867182	0.704328	0.0492518	0.511234	0.0309657	0.262009	0.845205	0.120225	0.161124	1.41262	0.28272	0.0123549	0.0683187	0.0739374	0.16496	c1H.loc90	1H	90	0.171381	0.812627	0.0634894	0.227383	0.0119187	0.0447237	0.15534	0.112572
SCRI_RS_213675	1H	90.2004	0.30296	2.01143	0.444999	0.795344	0.288968	0.449968	0.124693	0.821628	0.473712	0.0418499	0.230347	0.0802477	0.380971	0.325047	0.110754	0.059859	0.26881	0.0193006	0.245922	3.20696	0.526946	0.084892	0.706025	0.0702529	0.520077	0.0391496	0.257808	0.920596	0.129059	0.179712	1.28245	0.288062	0.0129974	0.070949	0.087388	0.174644	SCRI_RS_213675	1H	90.2004	0.171901	0.808445	0.0666368	0.240021	0.012124	0.0545074	0.152211	0.122896
BOPA1_2935_1634	1H	90.3004	0.309939	1.97861	0.454276	0.791285	0.294467	0.449328	0.128634	0.82164	0.487228	0.0463616	0.221419	0.0803186	0.390073	0.329176	0.112527	0.0614439	0.273447	0.021721	0.251217	3.22624	0.551365	0.0841248	0.707036	0.0811825	0.524473	0.043443	0.256476	0.95443	0.134075	0.188922	1.23601	0.29149	0.0140726	0.0723132	0.0945332	0.179711	BOPA1_2935_1634	1H	90.3004	0.172348	0.807166	0.0682458	0.246286	0.0122289	0.0596175	0.150879	0.129305
BOPA2_12_31192	1H	90.4004	0.310002	1.97855	0.454321	0.791277	0.2945	0.449304	0.128626	0.821574	0.487227	0.0463601	0.221371	0.0802847	0.390118	0.329186	0.112535	0.0614456	0.273431	0.0217241	0.251118	3.24881	0.551323	0.0841279	0.707019	0.0812306	0.524483	0.0434576	0.256438	0.954781	0.134101	0.188903	1.23621	0.29149	0.0140796	0.0723372	0.0945676	0.179735	BOPA2_12_31192	1H	90.4004	0.172333	0.807114	0.0682443	0.24631	0.0122281	0.0596371	0.150866	0.129312
BOPA1_ABC11290_sfp44_06	1H	92.1004	0.310618	1.97576	0.455168	0.790946	0.295005	0.449299	0.129017	0.821649	0.488582	0.0468023	0.220611	0.0803276	0.390948	0.329591	0.112698	0.0615971	0.273956	0.0219735	0.251735	3.2282	0.55368	0.0840557	0.707138	0.0822469	0.524895	0.0438628	0.256371	0.957575	0.134577	0.189807	1.23196	0.291843	0.0141998	0.0724466	0.0952344	0.180206	BOPA1_ABC11290_sfp44_06	1H	92.1004	0.172397	0.807067	0.068402	0.246889	0.0122385	0.0601171	0.150758	0.129957
SCRI_RS_194371	1H	92.2004	0.310618	1.97575	0.455168	0.790948	0.295008	0.4493	0.129017	0.82165	0.488583	0.0468024	0.22061	0.0803277	0.390949	0.329592	0.112697	0.061598	0.273957	0.0219744	0.251736	3.22811	0.553688	0.0840553	0.707137	0.0822489	0.524895	0.0438628	0.256371	0.957575	0.134577	0.189808	1.23195	0.291844	0.0141999	0.072447	0.0952349	0.180207	SCRI_RS_194371	1H	92.2004	0.172397	0.807068	0.068402	0.246889	0.0122385	0.0601169	0.150758	0.129959
BOPA2_12_31319	1H	92.4004	0.31043	1.97577	0.454934	0.791763	0.296294	0.449766	0.128843	0.822065	0.488457	0.0467437	0.220194	0.0803076	0.390944	0.3296	0.112341	0.0619512	0.273972	0.0222924	0.251915	3.23009	0.556229	0.0839241	0.706646	0.0828935	0.524731	0.0438159	0.256308	0.957319	0.134647	0.189807	1.23152	0.291884	0.0142168	0.0726141	0.0953349	0.180375	BOPA2_12_31319	1H	92.4004	0.172313	0.807411	0.0683689	0.24653	0.0122359	0.0599291	0.150543	0.130486
c1H.loc92.5	1H	92.5	0.310326	1.97575	0.454818	0.792166	0.296944	0.450001	0.128761	0.822281	0.488407	0.0467185	0.219987	0.0803027	0.390943	0.329604	0.112164	0.0621312	0.273987	0.022463	0.25203	3.22793	0.557581	0.0838564	0.706405	0.0832236	0.524651	0.0437937	0.256282	0.95716	0.134683	0.189819	1.23123	0.291907	0.0142254	0.0726959	0.0953861	0.18046	c1H.loc92.5	1H	92.5	0.172273	0.807589	0.0683538	0.246353	0.0122349	0.059836	0.150437	0.13077
SCRI_RS_199689	1H	92.5004	0.310326	1.97575	0.454818	0.792167	0.296946	0.450002	0.12876	0.822282	0.488407	0.0467184	0.219986	0.0803027	0.390943	0.329604	0.112163	0.062132	0.273987	0.0224637	0.25203	3.22791	0.557587	0.0838561	0.706404	0.083225	0.524651	0.0437936	0.256282	0.957159	0.134683	0.189819	1.23123	0.291907	0.0142254	0.0726963	0.0953863	0.18046	SCRI_RS_199689	1H	92.5004	0.172273	0.80759	0.0683538	0.246352	0.0122349	0.0598356	0.150437	0.130771
SCRI_RS_130139	1H	93.1004	0.223403	1.92786	0.323415	1.22309	2.21765	0.742026	0.1274	1.06188	0.422762	0.0240711	0.312326	0.082556	0.393631	0.34853	1.90088	0.443894	0.288503	2.38788	0.408228	3.11489	1.89094	0.0253545	1.29897	0.679444	0.434035	0.0219737	0.224072	0.763765	0.1909	0.196558	0.887528	0.336562	0.0466374	0.195385	0.163715	0.292701	SCRI_RS_130139	1H	93.1004	0.133863	1.01211	0.0529719	0.539262	0.0127239	0.0176822	0.115597	1.97248
SCRI_RS_142282	1H	93.1004	0.223403	1.92786	0.323414	1.22309	2.21765	0.742026	0.1274	1.06188	0.422762	0.0240711	0.312327	0.082556	0.393631	0.34853	1.90088	0.443895	0.288503	2.38788	0.408228	3.11489	1.89094	0.0253545	1.29897	0.679444	0.434035	0.0219737	0.224072	0.763765	0.1909	0.196558	0.887527	0.336562	0.0466375	0.195385	0.163715	0.292701	SCRI_RS_142282	1H	93.1004	0.133863	1.01211	0.0529718	0.539263	0.0127239	0.0176823	0.115597	1.97248
SCRI_RS_145026	1H	93.1004	0.223403	1.92786	0.323414	1.22309	2.21766	0.742027	0.127401	1.06188	0.422762	0.024071	0.312328	0.082556	0.393631	0.34853	1.90088	0.443895	0.288503	2.38788	0.408228	3.11489	1.89094	0.0253544	1.29897	0.679445	0.434035	0.0219737	0.224072	0.763765	0.1909	0.196558	0.887527	0.336562	0.0466376	0.195386	0.163715	0.292701	SCRI_RS_145026	1H	93.1004	0.133863	1.01211	0.0529718	0.539264	0.0127239	0.0176824	0.115597	1.97248
BOPA1_3702_982	1H	93.7004	0.24405	1.74519	0.215229	1.48243	2.47051	0.978089	0.302134	1.25003	0.362433	0.0220646	0.565267	0.106939	0.405199	0.391073	2.20993	0.712607	0.309036	2.7066	0.569256	3.06059	2.177	0.0164641	1.53019	1.00324	0.357478	0.00959661	0.193223	0.554346	0.253528	0.206624	0.516311	0.390862	0.103907	0.326906	0.23381	0.4133	BOPA1_3702_982	1H	93.7004	0.11952	1.18868	0.0442021	0.840324	0.0163783	0.125451	0.216548	2.27076
BOPA1_4499_1364	1H	94.2004	0.244266	1.74399	0.214831	1.48335	2.47118	0.978964	0.302794	1.25072	0.362183	0.022097	0.566148	0.107076	0.405269	0.391292	2.21091	0.713538	0.309135	2.70683	0.569907	3.06056	2.17789	0.0165242	1.53083	1.00437	0.357183	0.00956064	0.193096	0.553603	0.253789	0.206672	0.515433	0.391082	0.104175	0.327456	0.234103	0.41381	BOPA1_4499_1364	1H	94.2004	0.119511	1.18936	0.0441774	0.841279	0.0164005	0.125984	0.21703	2.27173
SCRI_RS_78578	1H	94.4004	0.24427	1.744	0.214825	1.48332	2.47124	0.978926	0.302794	1.2507	0.362171	0.022097	0.566182	0.107073	0.405265	0.391298	2.21116	0.713522	0.309124	2.70723	0.569853	3.06118	2.17853	0.0165252	1.53093	1.00438	0.357177	0.00956055	0.193094	0.553591	0.253786	0.206661	0.515494	0.391082	0.104172	0.327469	0.234096	0.413809	SCRI_RS_78578	1H	94.4004	0.119506	1.18932	0.0441759	0.84131	0.0163987	0.125981	0.217019	2.27201
BOPA1_14371_423	1H	94.6004	0.244267	1.74398	0.214829	1.48335	2.47118	0.978967	0.302797	1.25072	0.362182	0.0220971	0.566151	0.107076	0.405269	0.391293	2.21091	0.713542	0.309135	2.70683	0.569909	3.06056	2.17789	0.0165245	1.53084	1.00438	0.357182	0.00956049	0.193095	0.5536	0.25379	0.206672	0.515429	0.391083	0.104176	0.327458	0.234104	0.413812	BOPA1_14371_423	1H	94.6004	0.119511	1.18936	0.0441773	0.841282	0.0164005	0.125986	0.217032	2.27173
SCRI_RS_188909	1H	94.9004	0.244304	1.74397	0.2148	1.48324	2.47113	0.978864	0.302792	1.25071	0.362186	0.0220971	0.566026	0.107096	0.405254	0.391317	2.21081	0.713444	0.309105	2.70757	0.569793	3.06063	2.17781	0.0165402	1.53072	1.00426	0.357161	0.00956113	0.193101	0.553746	0.253772	0.206671	0.515491	0.391088	0.104144	0.327374	0.234073	0.413812	SCRI_RS_188909	1H	94.9004	0.119519	1.18926	0.0441818	0.841157	0.0163927	0.125908	0.216933	2.27165
c1H.loc95	1H	95	0.246997	1.74377	0.213039	1.47545	2.46307	0.971705	0.302441	1.24937	0.362356	0.0221727	0.557847	0.108194	0.404568	0.393113	2.20395	0.706452	0.306954	2.70319	0.562234	3.06597	2.17336	0.0175615	1.52317	0.996551	0.355798	0.0096417	0.193458	0.563331	0.252476	0.20658	0.519561	0.391154	0.101959	0.321858	0.231923	0.413562	c1H.loc95	1H	95	0.120051	1.18245	0.0444764	0.832265	0.0159181	0.120792	0.210442	2.26664
SCRI_RS_235968	1H	95.2004	0.253232	1.74335	0.209634	1.45946	2.44624	0.957107	0.301784	1.24676	0.362762	0.0223774	0.540853	0.110455	0.403241	0.396785	2.18927	0.69221	0.302668	2.69351	0.546822	3.07852	2.16325	0.0197625	1.50732	0.980679	0.353159	0.00985198	0.194205	0.583162	0.249971	0.206427	0.52782	0.391416	0.0976732	0.310646	0.227677	0.413132	SCRI_RS_235968	1H	95.2004	0.121154	1.16859	0.0450815	0.813807	0.0149906	0.110575	0.197248	2.25579
SCRI_RS_136856	1H	95.6004	0.269206	1.74248	0.203426	1.42625	2.41005	0.927176	0.300673	1.24192	0.36383	0.0229971	0.504648	0.115174	0.400804	0.404342	2.1562	0.66313	0.294293	2.67028	0.51522	5.90157	2.13726	0.0247363	1.47285	0.947475	0.348325	0.0104652	0.19581	0.624798	0.245405	0.20624	0.544469	0.392475	0.0896029	0.287867	0.219541	0.412561	SCRI_RS_136856	1H	95.6004	0.123479	1.14027	0.0463386	0.774538	0.0132487	0.090714	0.170445	2.2308
SCRI_RS_235724	1H	95.8004	0.279084	1.74202	0.200636	1.40893	2.39051	0.911784	0.300217	1.2397	0.364495	0.0234137	0.485284	0.11764	0.39969	0.408235	2.13758	0.648275	0.290197	2.65637	0.498956	6.09766	2.12067	0.0275133	1.45405	0.930062	0.34613	0.0108695	0.196672	0.646553	0.243347	0.206207	0.552813	0.393279	0.0858294	0.276296	0.215651	0.412421	SCRI_RS_235724	1H	95.8004	0.124706	1.12575	0.0469925	0.753552	0.0124308	0.0811949	0.156846	2.21641
BOPA1_2711_234	1H	95.9004	0.284511	1.74179	0.199324	1.40008	2.38034	0.903974	0.300014	1.23864	0.364861	0.0236488	0.475258	0.1189	0.399159	0.410209	2.12771	0.640775	0.288173	2.64877	0.490699	6.17789	2.11134	0.0289738	1.44422	0.921142	0.34509	0.0110963	0.197118	0.65763	0.242376	0.206206	0.556973	0.393751	0.0840127	0.270471	0.213752	0.412387	BOPA1_2711_234	1H	95.9004	0.125336	1.11841	0.0473261	0.742688	0.0120348	0.0765796	0.15001	2.20869
BOPA2_12_11173	1H	95.9004	0.284511	1.74179	0.199324	1.40008	2.38034	0.903974	0.300014	1.23864	0.364861	0.0236488	0.475258	0.1189	0.399159	0.410209	2.12771	0.640775	0.288173	2.64877	0.490699	6.17789	2.11134	0.0289738	1.44422	0.921142	0.34509	0.0110963	0.197118	0.65763	0.242376	0.206206	0.556973	0.393751	0.0840127	0.270471	0.213752	0.412387	BOPA2_12_11173	1H	95.9004	0.125336	1.11841	0.0473261	0.742687	0.0120348	0.0765796	0.15001	2.20869
c1H.loc97.5	1H	97.5	0.327848	1.5339	0.236575	1.43686	2.21087	0.685966	0.342759	1.09551	0.34224	0.0496525	0.185238	0.127777	0.397455	0.364961	1.77173	0.390085	0.24143	2.32209	0.312084	6.62954	6.97289	0.0446337	1.18489	0.625192	0.353706	0.0395512	0.247748	0.870689	0.23232	0.200152	0.565764	0.586693	0.0561638	0.318555	0.181351	0.490036	c1H.loc97.5	1H	97.5	0.135152	0.982214	0.0339209	0.415271	0.0154931	0.0188566	0.0728421	1.85661
BOPA2_12_20187	1H	97.5004	0.327861	1.53384	0.236592	1.43686	2.21077	0.685907	0.342772	1.09547	0.342236	0.049661	0.185143	0.127783	0.397454	0.364947	1.7716	0.390018	0.241419	2.32196	0.312029	6.62955	6.97282	0.0446389	1.1848	0.625103	0.353708	0.0395617	0.247762	0.870745	0.23232	0.200151	0.565759	0.586746	0.0561617	0.318571	0.181345	0.490058	BOPA2_12_20187	1H	97.5004	0.135155	0.98218	0.0339187	0.41516	0.0154954	0.0188552	0.0728223	1.85648
BOPA1_1497_628	1H	97.9004	0.338415	1.47971	0.253556	1.42724	2.05101	0.633037	0.354632	1.06166	0.338875	0.0576656	0.121777	0.134203	0.396632	0.351574	1.63651	0.332018	0.231892	2.19707	0.262053	6.62088	6.86526	0.0494291	1.09247	0.545299	0.356311	0.0496362	0.260727	0.920795	0.233249	0.199697	0.560426	0.634427	0.0557344	0.331558	0.176541	0.510462	BOPA1_1497_628	1H	97.9004	0.137872	0.95161	0.0323718	0.173901	0.0178799	0.0213519	0.0555119	1.72209
BOPA1_1923_265	1H	97.9004	0.338415	1.47971	0.253556	1.42724	2.05101	0.633036	0.354632	1.06166	0.338875	0.0576656	0.121777	0.134203	0.396632	0.351574	1.63651	0.332018	0.231892	2.19707	0.262053	6.62088	6.86526	0.0494291	1.09247	0.545299	0.356311	0.0496362	0.260727	0.920795	0.233249	0.199697	0.560426	0.634428	0.0557344	0.331558	0.176541	0.510462	BOPA1_1923_265	1H	97.9004	0.137872	0.95161	0.0323718	0.173901	0.0178799	0.0213519	0.0555118	1.72209
BOPA1_5284_227	1H	97.9004	0.338415	1.47971	0.253556	1.42724	2.05101	0.633036	0.354632	1.06166	0.338875	0.0576656	0.121778	0.134203	0.396632	0.351574	1.63651	0.332018	0.231892	2.19707	0.262052	6.62088	6.86526	0.0494291	1.09247	0.545298	0.356311	0.0496362	0.260727	0.920795	0.233249	0.199697	0.560426	0.634428	0.0557344	0.331558	0.176541	0.510462	BOPA1_5284_227	1H	97.9004	0.137872	0.95161	0.0323718	0.173901	0.0178799	0.0213519	0.0555118	1.72209
BOPA2_12_20613	1H	97.9004	0.338415	1.47971	0.253556	1.42724	2.05101	0.633036	0.354632	1.06166	0.338875	0.0576656	0.121778	0.134203	0.396632	0.351574	1.63651	0.332018	0.231892	2.19707	0.262052	6.62088	6.86526	0.0494291	1.09247	0.545298	0.356311	0.0496363	0.260727	0.920795	0.233249	0.199697	0.560426	0.634428	0.0557344	0.331558	0.176541	0.510462	BOPA2_12_20613	1H	97.9004	0.137872	0.95161	0.0323718	0.173901	0.0178799	0.0213519	0.0555118	1.72209
BOPA2_12_21020	1H	97.9004	0.338415	1.47971	0.253556	1.42724	2.05101	0.633036	0.354632	1.06166	0.338875	0.0576656	0.121778	0.134203	0.396632	0.351574	1.63651	0.332018	0.231892	2.19707	0.262052	6.62088	6.86526	0.0494291	1.09247	0.545298	0.356311	0.0496363	0.260727	0.920796	0.233249	0.199697	0.560426	0.634428	0.0557344	0.331558	0.176541	0.510462	BOPA2_12_21020	1H	97.9004	0.137872	0.95161	0.0323718	0.173901	0.0178799	0.0213519	0.0555117	1.72209
SCRI_RS_236160	1H	97.9004	0.338415	1.47971	0.253556	1.42724	2.05101	0.633036	0.354632	1.06166	0.338875	0.0576657	0.121778	0.134203	0.396632	0.351574	1.63651	0.332018	0.231892	2.19707	0.262052	6.62088	6.86526	0.0494292	1.09247	0.545298	0.356311	0.0496363	0.260727	0.920796	0.233249	0.199697	0.560426	0.634428	0.0557344	0.331558	0.176541	0.510462	SCRI_RS_236160	1H	97.9004	0.137872	0.95161	0.0323718	0.173901	0.0178799	0.0213519	0.0555117	1.72209
SCRI_RS_162	1H	99.0004	0.354417	1.33854	0.311825	1.36393	2.29032	0.502698	0.388496	0.973328	0.333785	0.0819602	0.216664	0.159193	0.399194	0.310926	0.785913	0.221658	0.211331	0.984177	0.139285	6.33507	6.05864	0.0630738	0.0470368	0.403335	0.364105	0.0822445	0.296284	1.04933	0.243206	0.200926	0.530531	0.758576	0.0692231	0.342111	0.171224	0.567	SCRI_RS_162	1H	99.0004	0.146073	0.881982	0.033741	0.300762	0.0274578	0.0519939	0.022006	1.16999
c1H.loc100	1H	100	0.354293	1.2248	0.375833	1.28007	2.47899	0.41316	0.421087	0.898404	0.333821	0.106697	0.28432	0.18985	0.411809	0.270371	0.795764	0.166633	0.200126	1.05415	0.0856529	1.63194	0.11074	0.075017	0.0951321	0.366134	0.371569	0.117567	0.328646	1.15882	0.260357	0.205855	0.488896	0.863069	0.0971479	0.321947	0.175656	0.618929	c1H.loc100	1H	100	0.154493	0.844109	0.0428531	0.393488	0.0398711	0.0875289	0.0108475	0.383439
BOPA1_3786_2204	1H	100.1	0.353706	1.21415	0.38274	1.27244	2.49711	0.405831	0.424491	0.89119	0.334047	0.109322	0.290452	0.193312	0.413751	0.266188	0.795672	0.162197	0.199414	1.06023	0.0837145	1.51031	0.0915756	0.0761559	0.099066	0.36375	0.372318	0.121413	0.331922	1.16964	0.262437	0.206593	0.484238	0.873239	0.100614	0.319119	0.176532	0.624205	BOPA1_3786_2204	1H	100.1	0.155392	0.841823	0.0442055	0.402053	0.0413166	0.0910421	0.0103491	0.382861
BOPA1_4625_1413	1H	100.1	0.353706	1.21415	0.38274	1.27244	2.49711	0.405831	0.424491	0.89119	0.334047	0.109322	0.290452	0.193312	0.413751	0.266187	0.795672	0.162197	0.199414	1.06023	0.0837144	1.51031	0.0915755	0.0761559	0.099066	0.36375	0.372318	0.121413	0.331922	1.16964	0.262437	0.206593	0.484238	0.873239	0.100614	0.319119	0.176532	0.624205	BOPA1_4625_1413	1H	100.1	0.155392	0.841823	0.0442055	0.402053	0.0413166	0.0910421	0.0103491	0.382861
BOPA1_5336_400	1H	100.1	0.353706	1.21415	0.38274	1.27244	2.49711	0.405831	0.424491	0.89119	0.334047	0.109322	0.290452	0.193312	0.413751	0.266187	0.795672	0.162197	0.199414	1.06023	0.0837144	1.51031	0.0915755	0.0761559	0.099066	0.36375	0.372318	0.121413	0.331922	1.16964	0.262437	0.206593	0.484238	0.873239	0.100614	0.319119	0.176532	0.624205	BOPA1_5336_400	1H	100.1	0.155392	0.841823	0.0442055	0.402053	0.0413166	0.0910421	0.0103491	0.382861
BOPA2_12_30191	1H	100.1	0.353706	1.21415	0.38274	1.27244	2.49711	0.405831	0.424491	0.89119	0.334047	0.109322	0.290452	0.193312	0.413751	0.266187	0.795672	0.162197	0.199414	1.06023	0.0837144	1.51031	0.0915755	0.0761559	0.099066	0.36375	0.372318	0.121413	0.331922	1.16964	0.262437	0.206593	0.484238	0.873239	0.100614	0.319119	0.176532	0.624205	BOPA2_12_30191	1H	100.1	0.155392	0.841823	0.0442055	0.402053	0.0413166	0.0910421	0.0103491	0.382861
BOPA2_12_31181	1H	100.1	0.353706	1.21415	0.38274	1.27244	2.49711	0.405831	0.424491	0.89119	0.334047	0.109322	0.290452	0.193312	0.413751	0.266187	0.795672	0.162197	0.199414	1.06023	0.0837144	1.51031	0.0915755	0.0761559	0.099066	0.36375	0.372318	0.121413	0.331922	1.16964	0.262437	0.206593	0.484238	0.873239	0.100614	0.319119	0.176532	0.624205	BOPA2_12_31181	1H	100.1	0.155392	0.841823	0.0442055	0.402053	0.0413166	0.0910421	0.0103491	0.382861
SCRI_RS_106752	1H	100.1	0.353706	1.21415	0.38274	1.27244	2.49711	0.405831	0.424491	0.89119	0.334047	0.109322	0.290452	0.193312	0.413751	0.266187	0.795672	0.162197	0.199414	1.06023	0.0837144	1.51031	0.0915755	0.0761559	0.099066	0.36375	0.372318	0.121413	0.331922	1.16964	0.262437	0.206593	0.484238	0.873239	0.100614	0.319119	0.176532	0.624205	SCRI_RS_106752	1H	100.1	0.155392	0.841823	0.0442055	0.402053	0.0413166	0.0910421	0.0103491	0.382861
SCRI_RS_106754	1H	100.1	0.353706	1.21415	0.38274	1.27244	2.49711	0.405831	0.424491	0.89119	0.334047	0.109322	0.290452	0.193312	0.413751	0.266187	0.795672	0.162197	0.199414	1.06023	0.0837144	1.51031	0.0915755	0.0761559	0.099066	0.36375	0.372318	0.121413	0.331922	1.16964	0.262437	0.206593	0.484238	0.873239	0.100614	0.319119	0.176532	0.624205	SCRI_RS_106754	1H	100.1	0.155392	0.841823	0.0442055	0.402053	0.0413166	0.0910421	0.0103491	0.382861
SCRI_RS_141421	1H	100.1	0.353706	1.21415	0.38274	1.27244	2.49711	0.405831	0.424491	0.89119	0.334047	0.109322	0.290452	0.193312	0.413751	0.266187	0.795672	0.162197	0.199414	1.06023	0.0837144	1.51031	0.0915755	0.0761559	0.099066	0.36375	0.372318	0.121413	0.331922	1.16964	0.262437	0.206593	0.484238	0.873239	0.100614	0.319119	0.176532	0.624205	SCRI_RS_141421	1H	100.1	0.155392	0.841823	0.0442055	0.402053	0.0413166	0.0910421	0.0103491	0.382861
SCRI_RS_146959	1H	100.1	0.353706	1.21415	0.38274	1.27244	2.49711	0.405831	0.424491	0.89119	0.334047	0.109322	0.290452	0.193312	0.413751	0.266187	0.795672	0.162197	0.199414	1.06023	0.0837144	1.51031	0.0915755	0.0761559	0.099066	0.36375	0.372318	0.121413	0.331922	1.16964	0.262437	0.206593	0.484238	0.873239	0.100614	0.319119	0.176532	0.624205	SCRI_RS_146959	1H	100.1	0.155392	0.841823	0.0442055	0.402053	0.0413166	0.0910421	0.0103491	0.382861
SCRI_RS_147329	1H	100.1	0.353706	1.21415	0.38274	1.27244	2.49711	0.405831	0.424491	0.89119	0.334047	0.109322	0.290452	0.193312	0.413751	0.266187	0.795672	0.162197	0.199414	1.06023	0.0837144	1.51031	0.0915755	0.0761559	0.099066	0.36375	0.372318	0.121413	0.331922	1.16964	0.262437	0.206593	0.484238	0.873239	0.100614	0.319119	0.176532	0.624205	SCRI_RS_147329	1H	100.1	0.155392	0.841823	0.0442055	0.402053	0.0413166	0.0910421	0.0103491	0.382861
SCRI_RS_154646	1H	100.1	0.353706	1.21415	0.38274	1.27244	2.49711	0.405831	0.424491	0.89119	0.334047	0.109322	0.290452	0.193312	0.413751	0.266187	0.795672	0.162197	0.199414	1.06023	0.0837144	1.51031	0.0915755	0.0761559	0.099066	0.36375	0.372318	0.121413	0.331922	1.16964	0.262437	0.206593	0.484238	0.873239	0.100614	0.319119	0.176532	0.624205	SCRI_RS_154646	1H	100.1	0.155392	0.841823	0.0442055	0.402053	0.0413166	0.0910421	0.0103491	0.382861
SCRI_RS_201086	1H	100.1	0.353706	1.21415	0.38274	1.27244	2.49711	0.405831	0.424491	0.89119	0.334047	0.109322	0.290452	0.193312	0.413751	0.266187	0.795672	0.162197	0.199414	1.06023	0.0837144	1.51031	0.0915755	0.0761559	0.099066	0.36375	0.372318	0.121413	0.331922	1.16964	0.262437	0.206593	0.484238	0.873239	0.100614	0.319119	0.176532	0.624205	SCRI_RS_201086	1H	100.1	0.155392	0.841823	0.0442055	0.402053	0.0413166	0.0910421	0.0103491	0.382861
SCRI_RS_206759	1H	100.1	0.353706	1.21415	0.38274	1.27244	2.49711	0.405831	0.424491	0.89119	0.334047	0.109322	0.290452	0.193312	0.413751	0.266187	0.795672	0.162197	0.199414	1.06023	0.0837144	1.51031	0.0915755	0.0761559	0.099066	0.36375	0.372318	0.121413	0.331922	1.16964	0.262437	0.206593	0.484238	0.873239	0.100614	0.319119	0.176532	0.624205	SCRI_RS_206759	1H	100.1	0.155392	0.841823	0.0442055	0.402053	0.0413166	0.0910421	0.0103491	0.382861
SCRI_RS_232650	1H	100.1	0.353706	1.21415	0.38274	1.27244	2.49711	0.405831	0.424491	0.89119	0.334047	0.109322	0.290452	0.193312	0.413751	0.266187	0.795672	0.162197	0.199414	1.06023	0.0837144	1.51031	0.0915755	0.0761559	0.099066	0.36375	0.372318	0.121413	0.331922	1.16964	0.262437	0.206593	0.484238	0.873239	0.100614	0.319119	0.176532	0.624205	SCRI_RS_232650	1H	100.1	0.155392	0.841823	0.0442055	0.402053	0.0413166	0.0910421	0.0103491	0.382861
SCRI_RS_176063	1H	100.35	0.307131	1.15207	0.264441	1.12919	2.43434	0.326998	0.425134	0.75723	0.339925	0.102199	0.28214	0.14521	0.50228	0.210231	0.725152	0.132802	0.0897546	0.960774	0.0872037	2.57435	0.143657	0.0715681	0.123499	0.326002	0.396265	0.0996222	0.210762	1.08291	0.292386	0.200736	0.574434	0.728857	0.145352	0.334069	0.206693	0.592848	SCRI_RS_176063	1H	100.35	0.174589	0.69576	0.0914513	0.36866	0.0386316	0.0734417	0.00411741	0.412366
SCRI_RS_175646	1H	100.6	0.262902	1.08323	0.160593	0.932325	2.39649	0.245549	0.422588	0.59124	0.347388	0.0949662	0.275965	0.101368	0.61067	0.158883	0.656034	0.109847	0.0148646	0.850694	0.106502	2.85258	0.211152	0.0722857	0.152137	0.294065	0.424879	0.078139	0.0904882	0.99831	0.322524	0.197046	0.675899	0.576202	0.196451	0.353107	0.238228	0.561709	SCRI_RS_175646	1H	100.6	0.20132	0.527032	0.156485	0.337377	0.0376418	0.059182	0.00602035	0.44808
SCRI_RS_154528	1H	100.7	0.24648	1.05106	0.126738	0.834389	2.38768	0.214072	0.420607	0.517006	0.350819	0.0920151	0.274157	0.0852562	0.658082	0.141126	0.62925	0.103108	0.00966437	0.804343	0.119163	2.9209	0.241199	0.0740924	0.164903	0.28377	0.437806	0.0697835	0.0537359	0.966182	0.334684	0.196126	0.715795	0.516715	0.218118	0.361905	0.251299	0.549328	SCRI_RS_154528	1H	100.7	0.21399	0.456419	0.186758	0.325458	0.0379103	0.0544287	0.0098	0.464317
BOPA1_1625_303	1H	100.8	0.231057	1.01604	0.0981397	0.730173	2.38074	0.184267	0.418091	0.44271	0.354513	0.0890407	0.272794	0.0701199	0.706203	0.125575	0.603252	0.0979851	0.0170971	0.757398	0.134174	2.976	0.271967	0.0767609	0.178446	0.275178	0.451573	0.0617316	0.0274224	0.935713	0.346923	0.195546	0.753924	0.461053	0.240351	0.371658	0.26466	0.537064	BOPA1_1625_303	1H	100.8	0.227724	0.388198	0.218821	0.3139	0.0386799	0.0502149	0.0155049	0.481659
BOPA1_4962_1295	1H	100.8	0.231057	1.01604	0.0981397	0.730173	2.38074	0.184267	0.418091	0.44271	0.354513	0.0890407	0.272794	0.0701199	0.706203	0.125575	0.603252	0.0979851	0.0170971	0.757398	0.134174	2.976	0.271967	0.0767609	0.178446	0.275178	0.451573	0.0617316	0.0274224	0.935713	0.346923	0.195546	0.753924	0.461053	0.240351	0.371658	0.26466	0.537064	BOPA1_4962_1295	1H	100.8	0.227724	0.388198	0.218821	0.3139	0.0386799	0.0502149	0.0155049	0.481659
SCRI_RS_155427	1H	100.8	0.231057	1.01604	0.0981397	0.730173	2.38074	0.184267	0.418091	0.44271	0.354513	0.0890407	0.272794	0.0701199	0.706203	0.125575	0.603252	0.0979851	0.0170971	0.757398	0.134174	2.976	0.271967	0.0767609	0.178446	0.275178	0.451573	0.0617316	0.0274224	0.935713	0.346923	0.195546	0.753924	0.461053	0.240351	0.371658	0.26466	0.537064	SCRI_RS_155427	1H	100.8	0.227724	0.388198	0.218821	0.3139	0.0386799	0.0502149	0.0155049	0.481659
SCRI_RS_161388	1H	100.8	0.231057	1.01604	0.0981397	0.730173	2.38074	0.184267	0.418091	0.44271	0.354513	0.0890407	0.272794	0.0701199	0.706203	0.125575	0.603252	0.0979851	0.0170971	0.757398	0.134174	2.976	0.271967	0.0767609	0.178446	0.275178	0.451573	0.0617316	0.0274224	0.935713	0.346923	0.195546	0.753924	0.461053	0.240351	0.371658	0.26466	0.537064	SCRI_RS_161388	1H	100.8	0.227724	0.388198	0.218821	0.3139	0.0386799	0.0502149	0.0155049	0.481659
SCRI_RS_181370	1H	100.8	0.231057	1.01604	0.0981397	0.730173	2.38074	0.184267	0.418091	0.44271	0.354513	0.0890407	0.272794	0.0701199	0.706203	0.125575	0.603252	0.0979851	0.0170971	0.757398	0.134174	2.976	0.271967	0.0767609	0.178446	0.275178	0.451573	0.0617316	0.0274224	0.935713	0.346923	0.195546	0.753924	0.461053	0.240351	0.371658	0.26466	0.537064	SCRI_RS_181370	1H	100.8	0.227724	0.388198	0.218821	0.3139	0.0386799	0.0502149	0.0155049	0.481659
SCRI_RS_197337	1H	100.8	0.231057	1.01604	0.0981397	0.730173	2.38074	0.184267	0.418091	0.44271	0.354513	0.0890407	0.272794	0.0701199	0.706203	0.125575	0.603252	0.0979851	0.0170971	0.757398	0.134174	2.976	0.271967	0.0767609	0.178446	0.275178	0.451573	0.0617316	0.0274224	0.935713	0.346923	0.195546	0.753924	0.461053	0.240351	0.371658	0.26466	0.537064	SCRI_RS_197337	1H	100.8	0.227724	0.388198	0.218821	0.3139	0.0386799	0.0502149	0.0155049	0.481659
SCRI_RS_192730	1H	100.9	0.231069	1.01607	0.0981226	0.730176	2.38079	0.184268	0.418093	0.442719	0.354436	0.089036	0.27279	0.0701321	0.706134	0.125567	0.603307	0.0979715	0.0170603	0.757496	0.134123	2.97762	0.271861	0.076765	0.178493	0.27512	0.451548	0.0617347	0.0274238	0.935573	0.346907	0.195488	0.754044	0.461085	0.240337	0.371723	0.264635	0.537068	SCRI_RS_192730	1H	100.9	0.227681	0.388204	0.218793	0.31392	0.0386744	0.0501911	0.0155014	0.481635
BOPA1_10360_563	1H	101.1	0.231078	1.01614	0.0981042	0.730175	2.38088	0.184273	0.4181	0.442747	0.35431	0.0890306	0.272776	0.0701702	0.706	0.125553	0.603393	0.0979443	0.0169861	0.757669	0.134039	2.97564	0.271572	0.0767733	0.178569	0.275003	0.451502	0.0617442	0.0274267	0.935261	0.346878	0.195403	0.753992	0.461157	0.240316	0.371803	0.264587	0.537085	BOPA1_10360_563	1H	101.1	0.22762	0.38822	0.21874	0.313971	0.0386652	0.0501517	0.0154962	0.481582
SCRI_RS_173813	1H	101.1	0.231078	1.01614	0.0981042	0.730175	2.38088	0.184273	0.4181	0.442747	0.35431	0.0890306	0.272776	0.0701702	0.706	0.125553	0.603393	0.0979443	0.0169861	0.757669	0.134039	2.97564	0.271572	0.0767733	0.178569	0.275003	0.451502	0.0617442	0.0274267	0.935261	0.346878	0.195403	0.753992	0.461157	0.240316	0.371803	0.264587	0.537085	SCRI_RS_173813	1H	101.1	0.22762	0.38822	0.21874	0.313971	0.0386652	0.0501517	0.0154962	0.481582
SCRI_RS_206896	1H	101.1	0.231078	1.01614	0.0981042	0.730175	2.38088	0.184273	0.4181	0.442747	0.35431	0.0890306	0.272776	0.0701702	0.706	0.125553	0.603393	0.0979443	0.0169861	0.757669	0.134039	2.97564	0.271572	0.0767733	0.178569	0.275003	0.451502	0.0617442	0.0274267	0.935261	0.346878	0.195403	0.753992	0.461157	0.240316	0.371803	0.264587	0.537085	SCRI_RS_206896	1H	101.1	0.22762	0.38822	0.21874	0.313971	0.0386652	0.0501517	0.0154962	0.481582
c1H.loc102.5	1H	102.5	0.264628	1.08987	0.0688573	0.76863	2.33643	0.210627	0.421008	0.478447	0.312875	0.0867086	0.236826	0.125085	0.571838	0.130527	0.728541	0.0728903	0.121878	0.926066	0.0756719	5.52833	0.0424497	0.089697	0.295422	0.236	0.388763	0.0808318	0.109021	0.442481	0.311597	0.0951967	0.69262	0.541799	0.216295	0.536045	0.200873	0.550757	c1H.loc102.5	1H	102.5	0.14205	0.456994	0.154795	0.37583	0.0497743	0.0142755	0.00928026	0.521081
BOPA1_5690_1045	1H	103.4	0.297146	1.16524	0.0548942	0.81604	2.38177	0.244471	0.419505	0.515144	0.395974	0.0874102	0.190652	0.170698	0.540309	0.153665	0.823762	0.0754755	0.303944	1.03533	0.101545	0.165144	0.135647	0.0984211	0.360987	0.308978	0.349788	0.0977547	0.211039	0.292363	0.298599	0.0673755	0.423082	0.583986	0.210338	0.65722	0.166147	0.560061	BOPA1_5690_1045	1H	103.4	0.103399	0.537742	0.126445	0.427452	0.0765936	0.00823543	0.00867705	0.619451
SCRI_RS_120481	1H	103.4	0.297146	1.16524	0.0548941	0.81604	2.38177	0.244471	0.419505	0.515144	0.395974	0.0874102	0.190652	0.170698	0.540309	0.153665	0.823763	0.0754755	0.303944	1.03533	0.101545	0.165144	0.135647	0.0984212	0.360987	0.308978	0.349788	0.0977548	0.211039	0.292363	0.298599	0.0673755	0.423082	0.583986	0.210338	0.65722	0.166147	0.560062	SCRI_RS_120481	1H	103.4	0.103399	0.537742	0.126445	0.427452	0.0765936	0.00823542	0.00867705	0.619452
BOPA1_9105_497	1H	103.8	0.314722	1.20533	0.0503061	0.836212	2.41764	0.260895	0.417977	0.535126	0.424162	0.0885423	0.167668	0.19346	0.538824	0.167868	0.869253	0.0802006	0.380408	1.07701	0.122548	0.24341	0.186626	0.102548	0.386942	0.349518	0.33293	0.106628	0.258647	0.317905	0.293962	0.0623535	0.359399	0.599119	0.20839	0.712519	0.151713	0.563884	BOPA1_9105_497	1H	103.8	0.0905738	0.575738	0.117372	0.453555	0.091988	0.00812374	0.00950316	0.666607
SCRI_RS_127968	1H	103.8	0.314722	1.20533	0.0503061	0.836212	2.41764	0.260895	0.417977	0.535126	0.424162	0.0885423	0.167668	0.19346	0.538824	0.167868	0.869253	0.0802006	0.380408	1.07701	0.122548	0.24341	0.186626	0.102548	0.386942	0.349518	0.33293	0.106628	0.258647	0.317905	0.293962	0.0623535	0.359399	0.599119	0.20839	0.712519	0.151713	0.563884	SCRI_RS_127968	1H	103.8	0.0905738	0.575738	0.117372	0.453555	0.091988	0.00812374	0.00950316	0.666607
SCRI_RS_139733	1H	103.8	0.314722	1.20533	0.0503061	0.836212	2.41764	0.260895	0.417977	0.535126	0.424162	0.0885423	0.167668	0.19346	0.538824	0.167868	0.869253	0.0802006	0.380408	1.07701	0.122548	0.24341	0.186626	0.102548	0.386942	0.349518	0.33293	0.106628	0.258647	0.317905	0.293962	0.0623535	0.359399	0.599119	0.20839	0.712519	0.151713	0.563884	SCRI_RS_139733	1H	103.8	0.0905738	0.575738	0.117372	0.453555	0.091988	0.00812374	0.00950316	0.666607
SCRI_RS_218473	1H	103.8	0.314722	1.20533	0.0503061	0.836212	2.41764	0.260895	0.417977	0.535126	0.424162	0.0885423	0.167668	0.19346	0.538824	0.167868	0.869253	0.0802006	0.380408	1.07701	0.122548	0.24341	0.186626	0.102548	0.386942	0.349518	0.33293	0.106628	0.258647	0.317905	0.293962	0.0623535	0.359399	0.599119	0.20839	0.712519	0.151713	0.563884	SCRI_RS_218473	1H	103.8	0.0905738	0.575738	0.117372	0.453555	0.091988	0.00812374	0.00950316	0.666607
SCRI_RS_219889	1H	103.8	0.314722	1.20533	0.0503061	0.836212	2.41764	0.260895	0.417977	0.535126	0.424162	0.0885423	0.167668	0.19346	0.538824	0.167868	0.869253	0.0802006	0.380408	1.07701	0.122548	0.24341	0.186626	0.102548	0.386942	0.349518	0.33293	0.106628	0.258647	0.317905	0.293962	0.0623535	0.359399	0.599119	0.20839	0.712519	0.151713	0.563884	SCRI_RS_219889	1H	103.8	0.0905738	0.575738	0.117372	0.453555	0.091988	0.00812374	0.00950316	0.666607
SCRI_RS_91596	1H	103.8	0.314722	1.20533	0.0503061	0.836212	2.41764	0.260895	0.417977	0.535126	0.424162	0.0885423	0.167668	0.19346	0.538824	0.167868	0.869253	0.0802006	0.380408	1.07701	0.122548	0.24341	0.186626	0.102548	0.386942	0.349518	0.33293	0.106628	0.258647	0.317905	0.293962	0.0623535	0.359399	0.599119	0.20839	0.712519	0.151713	0.563884	SCRI_RS_91596	1H	103.8	0.0905738	0.575738	0.117372	0.453555	0.091988	0.00812374	0.00950316	0.666607
SCRI_RS_238125	1H	104.2	0.31481	1.20435	0.0502291	0.834032	2.41728	0.259949	0.416934	0.534572	0.421616	0.0887233	0.165986	0.192281	0.538227	0.167762	0.869136	0.0802442	0.377897	1.07694	0.122984	0.242321	0.185327	0.101242	0.385612	0.348982	0.331754	0.107133	0.257188	0.316551	0.293507	0.061948	0.35416	0.599114	0.207613	0.713565	0.151822	0.563623	SCRI_RS_238125	1H	104.2	0.089309	0.574586	0.117044	0.452858	0.0922812	0.00811682	0.00956826	0.665927
c1H.loc105	1H	105	0.314866	1.20054	0.0501198	0.829657	2.41712	0.258066	0.414929	0.533931	0.416634	0.0891588	0.163002	0.190569	0.537808	0.167526	0.868951	0.0803236	0.373615	1.07671	0.123853	0.240331	0.183108	0.0988461	0.383128	0.348344	0.329461	0.108243	0.254785	0.313878	0.293178	0.0611525	0.343603	0.599767	0.206604	0.71412	0.152188	0.563664	c1H.loc105	1H	105	0.0871884	0.572297	0.116377	0.451926	0.0929331	0.00810538	0.00974738	0.664625
BK_01	1H	106.2	0.314612	1.18978	0.050068	0.822987	2.41812	0.255229	0.412089	0.534079	0.409338	0.0900172	0.159383	0.189562	0.539119	0.167101	0.868722	0.0804259	0.368936	1.07605	0.12516	0.237776	0.180655	0.0957276	0.379744	0.348426	0.326133	0.1102	0.252407	0.309919	0.294059	0.0599836	0.327501	0.602305	0.20638	0.710955	0.153078	0.565078	BK_01	1H	106.2	0.0849408	0.568867	0.115332	0.451625	0.0941023	0.00809423	0.0101213	0.662723
BOPA2_12_10905	1H	106.2	0.314612	1.18978	0.050068	0.822986	2.41812	0.255229	0.412089	0.534079	0.409337	0.0900173	0.159383	0.189562	0.539119	0.167101	0.868722	0.0804259	0.368935	1.07605	0.12516	0.237775	0.180654	0.0957271	0.379744	0.348426	0.326133	0.1102	0.252407	0.309919	0.294059	0.0599834	0.327498	0.602305	0.20638	0.710955	0.153078	0.565078	BOPA2_12_10905	1H	106.2	0.0849404	0.568866	0.115332	0.451625	0.0941025	0.00809423	0.0101213	0.662723
BOPA2_12_11409	1H	106.2	0.314612	1.18977	0.050068	0.822985	2.41812	0.255229	0.412088	0.534079	0.409336	0.0900174	0.159382	0.189561	0.539119	0.167101	0.868722	0.0804259	0.368934	1.07605	0.12516	0.237775	0.180654	0.0957266	0.379743	0.348426	0.326132	0.110201	0.252406	0.309918	0.294059	0.0599832	0.327496	0.602305	0.20638	0.710955	0.153078	0.565078	BOPA2_12_11409	1H	106.2	0.08494	0.568866	0.115332	0.451625	0.0941026	0.00809423	0.0101214	0.662722
SCRI_RS_157953	1H	106.2	0.314612	1.18977	0.050068	0.822985	2.41812	0.255229	0.412088	0.534079	0.409336	0.0900174	0.159382	0.189561	0.539119	0.167101	0.868722	0.0804259	0.368934	1.07605	0.12516	0.237775	0.180654	0.0957266	0.379743	0.348426	0.326132	0.110201	0.252406	0.309918	0.294059	0.0599832	0.327496	0.602305	0.20638	0.710955	0.153078	0.565078	SCRI_RS_157953	1H	106.2	0.08494	0.568866	0.115332	0.451624	0.0941026	0.00809423	0.0101214	0.662722
c1H.loc107.5	1H	107.5	0.279883	1.10547	0.0726817	0.768434	2.16395	0.240759	0.450681	0.529714	0.451378	0.034183	0.191831	0.146818	0.485975	0.162743	0.702218	0.0499587	0.28002	0.877486	0.175749	0.312985	0.154366	0.119278	0.290398	0.255397	0.32461	0.045922	0.248702	0.348934	0.206247	0.0711137	0.411211	0.538874	0.208445	0.880235	0.0663295	0.4667	c1H.loc107.5	1H	107.5	0.120392	0.586609	0.101011	0.364759	0.0340863	0.00733815	0.00163627	0.500952
c1H.loc110	1H	110	0.228862	0.869538	0.125828	0.603478	1.66965	0.230294	0.526983	0.602138	0.537651	0.48101	0.331626	0.115302	0.341604	0.154853	0.446486	0.0520442	0.1138	0.55554	0.284209	0.480113	0.16144	0.21112	0.140053	0.162891	0.317867	0.369797	0.256925	0.426844	0.563976	0.1096	0.394746	0.429889	0.697263	0.831122	0.0569072	0.296193	c1H.loc110	1H	110	0.2139	0.611923	0.0702366	0.249006	0.646786	0.0135794	0.0513695	0.264314
BOPA1_2633_498	1H	112.3	0.206934	0.657395	0.178585	0.477947	1.23203	0.253733	0.600462	0.744702	0.624533	0.605842	0.495056	0.13037	0.172892	0.152165	0.30066	0.111266	0.272081	0.365776	0.394503	0.651613	0.21778	0.323632	0.0563702	0.164804	0.306608	0.511975	0.27967	0.508899	0.522083	0.160914	0.253564	0.350255	1.05084	0.611146	0.217927	0.179144	BOPA1_2633_498	1H	112.3	0.328085	0.689324	0.0601871	0.191937	0.713095	0.0280579	0.156561	0.157864
BOPA1_557_1297	1H	112.3	0.206934	0.657395	0.178585	0.477947	1.23203	0.253733	0.600462	0.744702	0.624533	0.605842	0.495056	0.13037	0.172892	0.152165	0.30066	0.111266	0.272081	0.365776	0.394503	0.651613	0.217781	0.323632	0.0563702	0.164804	0.306608	0.511975	0.27967	0.508899	0.522083	0.160914	0.253563	0.350255	1.05084	0.611146	0.217927	0.179144	BOPA1_557_1297	1H	112.3	0.328085	0.689324	0.0601871	0.191937	0.713095	0.0280579	0.156561	0.157864
SCRI_RS_224392	1H	112.3	0.206934	0.657395	0.178585	0.477947	1.23203	0.253733	0.600462	0.744701	0.624533	0.605842	0.495056	0.13037	0.172892	0.152165	0.30066	0.111266	0.27208	0.365776	0.394503	0.651614	0.217781	0.323632	0.0563703	0.164804	0.306608	0.511974	0.27967	0.508899	0.522083	0.160914	0.253564	0.350255	1.05084	0.611146	0.217927	0.179144	SCRI_RS_224392	1H	112.3	0.328085	0.689325	0.0601871	0.191937	0.713095	0.0280579	0.156561	0.157864
c1H.loc112.5	1H	112.5	0.204084	0.659274	0.179284	0.476813	1.22165	0.253572	0.604938	0.747902	0.625914	0.605514	0.496271	0.129714	0.175946	0.147984	0.301016	0.111664	0.271346	0.36156	0.403272	0.651843	0.217024	0.319437	0.0575076	0.165249	0.309948	0.511673	0.279637	0.516829	0.529362	0.164116	0.255584	0.334148	1.08526	0.60506	0.228017	0.161474	c1H.loc112.5	1H	112.5	0.323262	0.687549	0.0592813	0.190454	0.712768	0.0277039	0.156404	0.157306
c1H.loc115	1H	115	0.168579	0.679613	0.19246	0.464513	1.06931	0.253918	0.659154	0.785491	0.643606	0.60997	0.517042	0.122677	0.21581	0.0966831	0.307408	0.120791	0.259643	0.306296	0.508366	0.656582	0.210056	0.267649	0.0771851	0.277148	0.3512	0.514482	0.28249	0.612905	0.612152	0.21049	0.280214	0.104757	1.41107	0.514847	0.359555	0.132875	c1H.loc115	1H	115	0.267597	0.67148	0.0506184	0.174006	0.717069	0.0252794	0.155301	0.150563
BOPA1_7527_1618	1H	116.3	0.151038	0.688429	0.202499	0.459555	0.971639	0.25598	0.686601	0.80327	0.653413	0.618324	0.532606	0.119942	0.23779	0.072076	0.312327	0.128536	0.25447	0.276376	0.558783	0.660594	0.208394	0.243901	0.0910513	0.370519	0.37263	0.520623	0.286546	0.661043	0.650217	0.238255	0.293186	0.0398431	1.50856	0.45925	0.42497	0.279506	BOPA1_7527_1618	1H	116.3	0.244646	0.667666	0.0481704	0.167123	0.725203	0.0255378	0.155435	0.147526
BOPA2_12_21172	1H	116.3	0.151038	0.688429	0.202499	0.459555	0.971639	0.25598	0.686601	0.80327	0.653413	0.618324	0.532606	0.119942	0.23779	0.072076	0.312327	0.128536	0.25447	0.276376	0.558783	0.660594	0.208394	0.243901	0.0910513	0.370519	0.37263	0.520623	0.286546	0.661043	0.650217	0.238255	0.293186	0.0398431	1.50856	0.45925	0.42497	0.279506	BOPA2_12_21172	1H	116.3	0.244646	0.667666	0.0481704	0.167123	0.725203	0.0255378	0.155435	0.147526
SCRI_RS_127646	1H	116.3	0.151038	0.688429	0.202499	0.459555	0.971639	0.25598	0.686601	0.80327	0.653413	0.618324	0.532606	0.119942	0.23779	0.072076	0.312327	0.128536	0.25447	0.276376	0.558783	0.660594	0.208394	0.243901	0.0910513	0.370519	0.37263	0.520623	0.286546	0.661043	0.650217	0.238255	0.293186	0.0398431	1.50856	0.45925	0.42497	0.279506	SCRI_RS_127646	1H	116.3	0.244646	0.667666	0.0481704	0.167123	0.725203	0.0255378	0.155435	0.147526
BOPA1_5283_1090	1H	116.5	0.151039	0.688447	0.202482	0.45956	0.971617	0.255969	0.686597	0.803276	0.653409	0.61828	0.532586	0.119939	0.237784	0.0720756	0.312324	0.12853	0.254507	0.276377	0.558781	0.660585	0.208386	0.243898	0.0910583	0.370508	0.372628	0.520595	0.286524	0.661019	0.650262	0.238246	0.293195	0.0398428	1.50868	0.459289	0.424972	0.279519	BOPA1_5283_1090	1H	116.5	0.244615	0.667652	0.0481692	0.167108	0.725165	0.0255349	0.155431	0.147528
BOPA1_ConsensusGBS0687_3	1H	116.5	0.151039	0.688447	0.202482	0.45956	0.971617	0.255969	0.686597	0.803276	0.653409	0.61828	0.532586	0.119939	0.237784	0.0720756	0.312324	0.12853	0.254507	0.276377	0.558781	0.660585	0.208386	0.243898	0.0910583	0.370508	0.372628	0.520595	0.286524	0.661019	0.650262	0.238246	0.293195	0.0398428	1.50868	0.459289	0.424972	0.279519	BOPA1_ConsensusGBS0687_3	1H	116.5	0.244615	0.667652	0.0481692	0.167108	0.725165	0.0255349	0.155431	0.147528
BOPA1_6026_1949	1H	116.6	0.151039	0.688447	0.202482	0.45956	0.971617	0.255969	0.686598	0.803277	0.653409	0.61828	0.532585	0.119939	0.237784	0.0720754	0.312324	0.12853	0.254507	0.276378	0.558781	0.660585	0.208386	0.243898	0.0910583	0.370508	0.372629	0.520595	0.286524	0.661019	0.650262	0.238247	0.293195	0.0398428	1.50868	0.459289	0.424972	0.279519	BOPA1_6026_1949	1H	116.6	0.244614	0.667652	0.0481692	0.167108	0.725165	0.0255348	0.155431	0.147528
SCRI_RS_170110	1H	116.8	0.151038	0.68843	0.202498	0.459555	0.971637	0.25598	0.686601	0.80327	0.653413	0.618322	0.532605	0.119942	0.23779	0.0720757	0.312327	0.128536	0.254472	0.276376	0.558783	0.660594	0.208394	0.2439	0.0910517	0.370519	0.37263	0.520622	0.286545	0.661042	0.650219	0.238255	0.293187	0.0398429	1.50857	0.459251	0.424971	0.279507	SCRI_RS_170110	1H	116.8	0.244644	0.667665	0.0481703	0.167122	0.725201	0.0255376	0.155435	0.147526
SCRI_RS_201865	1H	116.8	0.151038	0.68843	0.202498	0.459555	0.971637	0.25598	0.686601	0.80327	0.653413	0.618322	0.532605	0.119942	0.23779	0.0720757	0.312327	0.128536	0.254472	0.276376	0.558783	0.660594	0.208394	0.2439	0.0910517	0.370519	0.37263	0.520622	0.286545	0.661042	0.650219	0.238255	0.293187	0.0398429	1.50857	0.459251	0.424971	0.279507	SCRI_RS_201865	1H	116.8	0.244644	0.667665	0.0481703	0.167122	0.725201	0.0255376	0.155435	0.147526
c1H.loc117.5	1H	117.5	0.151042	0.688489	0.20244	0.459573	0.971568	0.255943	0.686589	0.803297	0.653401	0.618177	0.532533	0.119931	0.237769	0.072074	0.312318	0.128513	0.254598	0.276386	0.558775	0.660564	0.208367	0.243892	0.0910748	0.370477	0.372625	0.52053	0.28647	0.660961	0.65037	0.238227	0.293217	0.0398425	1.50896	0.459384	0.424975	0.279549	c1H.loc117.5	1H	117.5	0.244537	0.667619	0.0481663	0.167072	0.725076	0.0255275	0.155422	0.147534
BOPA1_5477_757	1H	117.8	0.151038	0.68843	0.202498	0.459555	0.971637	0.25598	0.686601	0.80327	0.653413	0.618322	0.532605	0.119942	0.237789	0.0720757	0.312327	0.128536	0.254471	0.276376	0.558783	0.660594	0.208394	0.2439	0.0910516	0.370519	0.37263	0.520621	0.286545	0.661042	0.650219	0.238255	0.293186	0.039843	1.50857	0.459251	0.424971	0.279508	BOPA1_5477_757	1H	117.8	0.244644	0.667665	0.0481703	0.167122	0.725201	0.0255375	0.155435	0.147526
BOPA2_12_10808	1H	117.8	0.151038	0.68843	0.202498	0.459555	0.971637	0.25598	0.686601	0.80327	0.653413	0.618322	0.532605	0.119942	0.237789	0.0720757	0.312327	0.128536	0.254471	0.276376	0.558783	0.660594	0.208394	0.2439	0.0910516	0.370519	0.37263	0.520621	0.286545	0.661042	0.650219	0.238255	0.293186	0.039843	1.50857	0.459251	0.424971	0.279508	BOPA2_12_10808	1H	117.8	0.244644	0.667665	0.0481703	0.167122	0.725201	0.0255375	0.155435	0.147526
BOPA2_12_11443	1H	117.8	0.151038	0.68843	0.202498	0.459555	0.971637	0.25598	0.686601	0.80327	0.653413	0.618322	0.532605	0.119942	0.237789	0.0720757	0.312327	0.128536	0.254471	0.276376	0.558783	0.660594	0.208394	0.2439	0.0910516	0.370519	0.37263	0.520621	0.286545	0.661042	0.650219	0.238255	0.293186	0.039843	1.50857	0.459251	0.424971	0.279508	BOPA2_12_11443	1H	117.8	0.244644	0.667665	0.0481703	0.167122	0.725201	0.0255375	0.155435	0.147526
BOPA2_12_31387	1H	117.8	0.151038	0.68843	0.202498	0.459555	0.971637	0.25598	0.686601	0.80327	0.653413	0.618322	0.532605	0.119942	0.237789	0.0720757	0.312327	0.128536	0.254471	0.276376	0.558783	0.660594	0.208394	0.2439	0.0910516	0.370519	0.37263	0.520621	0.286545	0.661042	0.650219	0.238255	0.293186	0.039843	1.50857	0.459251	0.424971	0.279508	BOPA2_12_31387	1H	117.8	0.244644	0.667665	0.0481703	0.167122	0.725201	0.0255375	0.155435	0.147526
SCRI_RS_150607	1H	117.801	0.151038	0.68843	0.202498	0.459555	0.971637	0.25598	0.686601	0.80327	0.653413	0.618322	0.532605	0.119942	0.237789	0.0720757	0.312327	0.128536	0.254471	0.276376	0.558783	0.660594	0.208394	0.2439	0.0910516	0.370519	0.37263	0.520621	0.286545	0.661042	0.650219	0.238255	0.293186	0.039843	1.50857	0.459251	0.424971	0.279508	SCRI_RS_150607	1H	117.801	0.244644	0.667665	0.0481703	0.167122	0.725201	0.0255375	0.155435	0.147526
SCRI_RS_196910	1H	117.801	0.151038	0.68843	0.202498	0.459555	0.971637	0.25598	0.686601	0.80327	0.653413	0.618322	0.532605	0.119942	0.237789	0.0720757	0.312327	0.128536	0.254471	0.276376	0.558783	0.660594	0.208394	0.2439	0.0910516	0.370519	0.37263	0.520621	0.286545	0.661042	0.650219	0.238255	0.293186	0.039843	1.50857	0.459251	0.424971	0.279508	SCRI_RS_196910	1H	117.801	0.244644	0.667665	0.0481703	0.167122	0.725201	0.0255375	0.155435	0.147526
SCRI_RS_4522	1H	117.801	0.151038	0.68843	0.202498	0.459555	0.971637	0.25598	0.686601	0.80327	0.653413	0.618322	0.532605	0.119942	0.237789	0.0720757	0.312327	0.128536	0.254471	0.276376	0.558783	0.660594	0.208394	0.2439	0.0910516	0.370519	0.37263	0.520621	0.286545	0.661042	0.650219	0.238255	0.293186	0.039843	1.50857	0.459251	0.424971	0.279508	SCRI_RS_4522	1H	117.801	0.244644	0.667665	0.0481703	0.167122	0.725201	0.0255375	0.155435	0.147526
SCRI_RS_48925	1H	117.801	0.151038	0.68843	0.202498	0.459555	0.971637	0.25598	0.686601	0.80327	0.653413	0.618322	0.532605	0.119942	0.237789	0.0720757	0.312327	0.128536	0.254471	0.276376	0.558783	0.660594	0.208394	0.2439	0.0910516	0.370519	0.37263	0.520621	0.286545	0.661042	0.650219	0.238255	0.293186	0.039843	1.50857	0.459251	0.424971	0.279508	SCRI_RS_48925	1H	117.801	0.244644	0.667665	0.0481703	0.167122	0.725201	0.0255375	0.155435	0.147526
SCRI_RS_147611	1H	118.301	0.151035	0.688457	0.202486	0.459554	0.971563	0.255989	0.6866	0.803303	0.653408	0.618284	0.532569	0.119935	0.237787	0.0720794	0.312315	0.128517	0.254433	0.27635	0.558778	0.660585	0.208375	0.243905	0.0910449	0.370518	0.37263	0.520584	0.286561	0.66103	0.65018	0.238251	0.29317	0.039851	1.50852	0.459279	0.424968	0.279547	SCRI_RS_147611	1H	118.301	0.244618	0.667668	0.0481676	0.167108	0.725158	0.0255246	0.155428	0.147511
SCRI_RS_155758	1H	118.501	0.151039	0.688419	0.202499	0.459562	0.971665	0.255983	0.686597	0.803273	0.653409	0.618324	0.532603	0.119939	0.237791	0.0720717	0.312331	0.128536	0.25447	0.276379	0.558783	0.660589	0.208393	0.243898	0.0910484	0.370525	0.37264	0.520623	0.286549	0.661042	0.650202	0.238252	0.293192	0.0398435	1.50855	0.459253	0.424954	0.279509	SCRI_RS_155758	1H	118.501	0.244645	0.66767	0.0481708	0.167124	0.725203	0.0255374	0.155433	0.147528
BOPA1_4978_1030	1H	118.601	0.151114	0.68738	0.202505	0.460297	0.974395	0.256271	0.686172	0.803597	0.652979	0.618398	0.532361	0.119649	0.237945	0.0716721	0.312698	0.128483	0.254529	0.276695	0.558788	0.660084	0.208269	0.24363	0.0907659	0.371002	0.373594	0.520712	0.286847	0.660941	0.648742	0.237909	0.29374	0.0398896	1.50689	0.459623	0.423378	0.279705	BOPA1_4978_1030	1H	118.601	0.244685	0.668049	0.0482143	0.16727	0.725291	0.0255171	0.155276	0.147708
SCRI_RS_165588	1H	119.001	0.15141	0.683177	0.202594	0.463253	0.985183	0.257511	0.684486	0.804886	0.651275	0.618845	0.531443	0.118497	0.238573	0.0700955	0.31416	0.128297	0.254659	0.277936	0.558816	0.658088	0.207799	0.24261	0.0896408	0.372927	0.37741	0.521156	0.288148	0.660614	0.642469	0.236563	0.295921	0.0400817	1.49939	0.460959	0.417024	0.280441	SCRI_RS_165588	1H	119.001	0.244946	0.669661	0.0484001	0.167894	0.725772	0.0254441	0.154658	0.148403
BOPA2_12_30403	1H	119.101	0.16714	0.428399	0.207135	0.619265	1.39487	0.355181	0.595831	0.870535	0.561312	0.642268	0.50209	0.0761466	0.271007	0.0105479	0.390104	0.119627	0.262151	0.341586	0.561523	0.552694	0.187191	0.210709	0.0499776	0.470586	0.559765	0.54683	0.372241	0.644926	0.431244	0.175746	0.412705	0.0541133	0.962462	0.529218	0.0994832	0.318683	BOPA2_12_30403	1H	119.101	0.258571	0.767336	0.0615167	0.202916	0.751817	0.0294417	0.126202	0.202824
BOPA2_12_31377	1H	119.101	0.16714	0.428396	0.207135	0.619267	1.39487	0.355182	0.59583	0.870535	0.561311	0.642268	0.50209	0.0761463	0.271007	0.0105476	0.390104	0.119627	0.262151	0.341587	0.561523	0.552693	0.18719	0.210708	0.0499774	0.470587	0.559767	0.54683	0.372242	0.644926	0.431245	0.175746	0.412706	0.0541134	0.962458	0.529219	0.0994825	0.318684	BOPA2_12_31377	1H	119.101	0.258571	0.767337	0.0615169	0.202916	0.751817	0.0294418	0.126201	0.202824
SCRI_RS_189967	1H	119.101	0.16714	0.428393	0.207135	0.619268	1.39487	0.355184	0.595829	0.870536	0.56131	0.642268	0.50209	0.0761461	0.271007	0.0105473	0.390105	0.119627	0.262151	0.341587	0.561523	0.552692	0.18719	0.210708	0.0499772	0.470588	0.559768	0.546831	0.372243	0.644926	0.431246	0.175745	0.412707	0.0541136	0.962455	0.52922	0.0994818	0.318684	SCRI_RS_189967	1H	119.101	0.258571	0.767338	0.061517	0.202916	0.751817	0.029442	0.126201	0.202825
BOPA1_ConsensusGBS0361_5	1H	119.401	0.16735	0.42373	0.207191	0.621653	1.40035	0.357125	0.594496	0.871722	0.559885	0.642629	0.501935	0.0757704	0.27148	0.0100195	0.391434	0.119476	0.262255	0.343161	0.561592	0.551059	0.186957	0.210573	0.0496589	0.471935	0.562265	0.547264	0.373799	0.644773	0.432918	0.174988	0.41448	0.0544433	0.957232	0.530262	0.0984218	0.319218	BOPA1_ConsensusGBS0361_5	1H	119.401	0.258762	0.769095	0.0618188	0.203649	0.752229	0.0296217	0.125845	0.203848
BOPA1_4393_1078	1H	119.701	0.157852	0.399004	0.20343	0.636257	1.60999	0.382319	0.612709	0.906593	0.565111	0.63625	0.501656	0.0726627	0.262535	0.00615927	0.420818	0.113465	0.255497	0.479578	0.56203	0.562149	0.194116	0.210345	0.0472622	0.445219	0.557156	0.543634	0.390184	0.656617	0.438286	0.180974	0.409365	0.0652129	0.943243	0.530443	0.0949677	0.305653	BOPA1_4393_1078	1H	119.701	0.251512	0.793792	0.0703449	0.234227	0.746371	0.0294219	0.133495	0.19626
SCRI_RS_160475	1H	119.701	0.157852	0.399004	0.20343	0.636257	1.60999	0.382319	0.612709	0.906594	0.565111	0.63625	0.501656	0.0726627	0.262535	0.00615925	0.420818	0.113465	0.255497	0.479578	0.56203	0.562149	0.194116	0.210345	0.0472622	0.445219	0.557156	0.543634	0.390184	0.656617	0.438286	0.180974	0.409365	0.065213	0.943243	0.530443	0.0949676	0.305653	SCRI_RS_160475	1H	119.701	0.251512	0.793792	0.0703449	0.234227	0.746371	0.0294219	0.133495	0.19626
c1H.loc120	1H	120	0.148919	0.374301	0.199983	0.650468	1.77731	0.408698	0.630903	0.939487	0.569107	0.629767	0.501601	0.0703321	0.251822	0.00345264	0.449069	0.10893	0.250558	0.619292	0.561399	0.573303	0.202033	0.210331	0.046422	0.41871	0.551946	0.540027	0.40693	0.66862	0.445933	0.18721	0.403874	0.07785	0.931407	0.528071	0.0934189	0.291662	c1H.loc120	1H	120	0.244758	0.819089	0.0800698	0.26961	0.740398	0.0292456	0.141557	0.188922
BOPA2_12_10693	1H	122.001	0.106793	0.220035	0.185752	0.735357	2.36363	0.596559	0.75072	1.10787	0.566014	0.587829	0.507265	0.0758632	0.142978	0.0149457	0.56859	0.122961	0.264094	1.04956	0.532051	0.649001	0.27066	0.215563	0.079869	0.263138	0.51495	0.517818	0.522054	0.752139	0.546226	0.234061	0.359953	0.197199	0.914001	0.442877	0.130539	0.192542	BOPA2_12_10693	1H	122.001	0.214833	0.991961	0.165833	0.497331	0.700912	0.0286789	0.203485	0.149213
SCRI_RS_153450	1H	122.101	0.106713	0.219677	0.185859	0.734925	2.36482	0.596202	0.751198	1.1078	0.56498	0.587902	0.507236	0.0758511	0.143303	0.0150513	0.568299	0.123007	0.263937	1.05034	0.531595	0.647494	0.270062	0.215548	0.0799336	0.263531	0.515261	0.517908	0.521802	0.750703	0.546583	0.234389	0.359951	0.197609	0.914041	0.44256	0.130745	0.192202	SCRI_RS_153450	1H	122.101	0.214805	0.991699	0.165973	0.496922	0.700887	0.0286318	0.203439	0.149358
SCRI_RS_169881	1H	122.101	0.106713	0.219677	0.185859	0.734925	2.36482	0.596202	0.751198	1.1078	0.56498	0.587902	0.507236	0.0758511	0.143303	0.0150513	0.568299	0.123007	0.263937	1.05034	0.531595	0.647494	0.270062	0.215548	0.0799336	0.263531	0.515261	0.517908	0.521802	0.750703	0.546583	0.234389	0.359951	0.197609	0.914041	0.44256	0.130745	0.192202	SCRI_RS_169881	1H	122.101	0.214805	0.991699	0.165973	0.496922	0.700887	0.0286318	0.203439	0.149358
BOPA1_1298_1450	1H	122.201	0.0997297	0.156898	0.215542	0.642269	2.54677	0.514478	0.834594	1.08814	0.322962	0.607437	0.502626	0.0728596	0.215747	0.0399223	0.507189	0.130525	0.248931	1.1784	0.441174	0.231655	0.175777	0.212606	0.0899746	0.355804	0.576473	0.539866	0.466698	0.308795	0.613136	0.300312	0.362243	0.272766	0.924697	0.386245	0.175224	0.132711	BOPA1_1298_1450	1H	122.201	0.211688	0.930712	0.18907	0.40384	0.69794	0.0252862	0.191641	0.191823
BOPA1_7381_1292	1H	122.201	0.0997297	0.156898	0.215543	0.642268	2.54678	0.514477	0.834594	1.08814	0.322959	0.607437	0.502626	0.0728595	0.215747	0.0399226	0.507189	0.130525	0.248931	1.1784	0.441174	0.231655	0.175777	0.212606	0.0899747	0.355805	0.576473	0.539866	0.466697	0.308789	0.613136	0.300313	0.362243	0.272767	0.924697	0.386244	0.175225	0.132711	BOPA1_7381_1292	1H	122.201	0.211688	0.930711	0.189071	0.403839	0.69794	0.0252862	0.191641	0.191823
BOPA1_ABC00875_1_3_436	1H	122.201	0.0997297	0.156898	0.215543	0.642268	2.54678	0.514477	0.834594	1.08814	0.322959	0.607437	0.502626	0.0728595	0.215747	0.0399226	0.507189	0.130525	0.248931	1.1784	0.441174	0.231655	0.175777	0.212606	0.0899747	0.355805	0.576473	0.539866	0.466697	0.308789	0.613136	0.300313	0.362243	0.272767	0.924697	0.386244	0.175225	0.132711	BOPA1_ABC00875_1_3_436	1H	122.201	0.211688	0.930711	0.189071	0.403839	0.69794	0.0252862	0.191641	0.191823
BOPA2_12_30649	1H	122.201	0.0997297	0.156898	0.215543	0.642268	2.54678	0.514477	0.834594	1.08814	0.322959	0.607437	0.502626	0.0728595	0.215747	0.0399226	0.507189	0.130525	0.248931	1.1784	0.441174	0.231655	0.175777	0.212606	0.0899747	0.355805	0.576473	0.539866	0.466697	0.308789	0.613136	0.300313	0.362244	0.272767	0.924697	0.386244	0.175225	0.132711	BOPA2_12_30649	1H	122.201	0.211688	0.930711	0.189071	0.403839	0.69794	0.0252862	0.191641	0.191823
SCRI_RS_167578	1H	122.201	0.0997297	0.156898	0.215543	0.642268	2.54678	0.514477	0.834594	1.08814	0.322959	0.607437	0.502626	0.0728595	0.215747	0.0399226	0.507189	0.130525	0.248931	1.1784	0.441174	0.231655	0.175777	0.212606	0.0899747	0.355805	0.576473	0.539866	0.466698	0.308789	0.613136	0.300313	0.362244	0.272767	0.924697	0.386244	0.175225	0.132711	SCRI_RS_167578	1H	122.201	0.211688	0.930711	0.189071	0.40384	0.69794	0.0252862	0.191641	0.191823
SCRI_RS_216088	1H	122.201	0.0997297	0.156898	0.215543	0.642268	2.54678	0.514477	0.834594	1.08814	0.322959	0.607437	0.502626	0.0728595	0.215747	0.0399226	0.507189	0.130525	0.248931	1.1784	0.441174	0.231655	0.175777	0.212606	0.0899747	0.355805	0.576473	0.539866	0.466698	0.308789	0.613136	0.300313	0.362244	0.272767	0.924697	0.386244	0.175225	0.132711	SCRI_RS_216088	1H	122.201	0.211688	0.930711	0.189071	0.40384	0.69794	0.0252862	0.191641	0.191823
c1H.loc122.5	1H	122.5	0.099496	0.135033	0.191709	0.60338	2.58844	0.485145	0.829293	1.09493	0.292991	0.64569	0.484007	0.0642292	0.199875	0.0332934	0.505563	0.132333	0.290559	1.20932	0.423414	0.220336	0.166766	0.207986	0.0890696	0.344883	0.550708	0.583049	0.465201	0.26553	0.613064	0.302767	0.344013	0.282387	0.921227	0.349936	0.173889	0.127473	c1H.loc122.5	1H	122.5	0.20412	0.89361	0.206153	0.392137	0.741024	0.0250122	0.192493	0.193483
c1H.loc125	1H	125	0.277859	0.0381346	0.348272	0.333498	2.56326	0.279231	0.772108	1.40844	0.0838783	3.84317	0.337345	0.0439376	0.084735	0.010608	0.488717	0.156442	2.04996	1.4553	0.25137	0.19634	0.105888	0.173996	0.0840115	0.262881	0.279649	1.12474	0.452145	0.0249775	0.646717	0.324558	0.189522	0.358374	0.932926	0.104247	0.172817	0.0820215	c1H.loc125	1H	125	0.230715	0.628207	0.35949	0.30028	4.84148	0.0320732	0.212669	0.24982
BOPA1_2572_986	1H	126.001	0.366976	0.0512178	0.512769	0.266916	2.42411	0.225516	0.740394	1.52418	0.0327318	3.98086	0.279359	0.0584352	0.0549961	0.034097	0.478166	0.17426	2.23362	1.54692	0.185547	0.206461	0.0876185	0.161145	0.0819773	0.235289	0.125113	3.37761	0.443084	0.000391612	0.680238	0.332017	0.150268	0.387014	0.960374	0.0533417	0.177639	0.0646161	BOPA1_2572_986	1H	126.001	0.280646	0.553217	0.417191	0.266719	5.02757	0.0396424	0.227163	0.288337
SCRI_RS_165476	1H	126.001	0.366976	0.0512178	0.512769	0.266916	2.42411	0.225516	0.740394	1.52418	0.0327317	3.98086	0.279359	0.0584352	0.0549961	0.0340971	0.478166	0.17426	2.23362	1.54692	0.185547	0.206461	0.0876184	0.161145	0.0819773	0.235289	0.125113	3.37761	0.443084	0.000391607	0.680238	0.332017	0.150268	0.387014	0.960374	0.0533417	0.177639	0.0646161	SCRI_RS_165476	1H	126.001	0.280646	0.553217	0.417191	0.266719	5.02757	0.0396425	0.227163	0.288337
SCRI_RS_207416	1H	126.001	0.366976	0.0512178	0.512769	0.266916	2.42411	0.225516	0.740394	1.52418	0.0327317	3.98086	0.279359	0.0584353	0.054996	0.0340971	0.478166	0.17426	2.23362	1.54692	0.185547	0.206461	0.0876184	0.161145	0.0819773	0.235289	0.125113	3.37761	0.443084	0.000391602	0.680238	0.332018	0.150268	0.387014	0.960374	0.0533416	0.177639	0.064616	SCRI_RS_207416	1H	126.001	0.280646	0.553217	0.417191	0.266719	5.02757	0.0396425	0.227163	0.288337
c1H.loc127.5	1H	127.5	0.468981	0.111852	0.669211	0.229313	2.09778	0.189462	0.684958	1.62708	0.00629566	1.619	0.197814	0.0972615	0.0375124	0.0880034	0.457358	0.213304	1.38584	1.67526	0.12911	0.227584	0.067696	0.144123	0.0796649	0.201022	0.0301922	1.64356	0.425899	0.0284401	0.756645	0.341277	0.159209	0.424964	1.02304	0.0395645	0.192311	0.0409644	c1H.loc127.5	1H	127.5	0.379461	0.489617	0.497484	0.220738	4.46597	0.0549879	0.258149	0.35571
SCRI_RS_141322	1H	128.001	0.497029	0.140396	0.704162	0.230733	1.96467	0.188443	0.664218	1.65249	0.00931138	1.6863	0.171639	0.113751	0.0388898	0.107038	0.449328	0.231084	1.42093	1.71593	0.122096	0.234884	0.0626721	0.138814	0.0790023	0.191713	0.0419931	1.72042	0.419242	0.0508601	0.789337	0.343592	0.169168	0.436344	1.04744	0.0481713	0.199734	0.033959	SCRI_RS_141322	1H	128.001	0.415674	0.481144	0.523162	0.206485	1.85741	0.0610334	0.271204	0.379861
SCRI_RS_162628	1H	128.001	0.497029	0.140396	0.704162	0.230733	1.96467	0.188443	0.664218	1.65249	0.00931139	1.6863	0.171639	0.113751	0.0388899	0.107038	0.449328	0.231084	1.42093	1.71593	0.122096	0.234884	0.0626721	0.138814	0.0790023	0.191713	0.0419932	1.72042	0.419242	0.0508602	0.789338	0.343592	0.169168	0.436344	1.04744	0.0481713	0.199734	0.033959	SCRI_RS_162628	1H	128.001	0.415674	0.481144	0.523162	0.206485	1.85741	0.0610334	0.271204	0.379862
SCRI_RS_182206	1H	128.001	0.497029	0.140396	0.704163	0.230733	1.96467	0.188443	0.664218	1.65249	0.00931141	1.6863	0.171639	0.113751	0.0388899	0.107038	0.449328	0.231084	1.42093	1.71593	0.122096	0.234884	0.0626721	0.138814	0.0790023	0.191713	0.0419932	1.72042	0.419242	0.0508602	0.789338	0.343592	0.169168	0.436344	1.04744	0.0481713	0.199734	0.033959	SCRI_RS_182206	1H	128.001	0.415674	0.481144	0.523162	0.206485	1.85741	0.0610334	0.271204	0.379862
SCRI_RS_184058	1H	128.001	0.497029	0.140396	0.704163	0.230733	1.96467	0.188443	0.664218	1.65249	0.00931141	1.6863	0.171639	0.113751	0.0388899	0.107038	0.449328	0.231084	1.42093	1.71593	0.122096	0.234884	0.0626721	0.138814	0.0790023	0.191713	0.0419932	1.72042	0.419242	0.0508602	0.789338	0.343592	0.169168	0.436344	1.04744	0.0481713	0.199734	0.033959	SCRI_RS_184058	1H	128.001	0.415674	0.481144	0.523162	0.206485	1.85741	0.0610334	0.271204	0.379862
BOPA1_ABC05061_1_1_159	1H	128.301	0.497121	0.140491	0.704274	0.230759	1.96421	0.188448	0.664143	1.65257	0.00932988	1.68652	0.171558	0.113803	0.038893	0.1071	0.449299	0.231153	1.42096	1.71607	0.122087	0.234905	0.0626606	0.138804	0.0790083	0.191693	0.042035	1.72066	0.419197	0.0509361	0.789441	0.343575	0.169201	0.436398	1.04753	0.048207	0.199754	0.0339419	BOPA1_ABC05061_1_1_159	1H	128.301	0.415766	0.481144	0.52323	0.206415	1.85758	0.0610387	0.27125	0.379941
SCRI_RS_10956	1H	128.301	0.497121	0.140491	0.704274	0.230759	1.96421	0.188448	0.664143	1.65257	0.00932988	1.68652	0.171558	0.113803	0.038893	0.1071	0.449299	0.231153	1.42096	1.71607	0.122087	0.234905	0.0626606	0.138804	0.0790083	0.191693	0.042035	1.72066	0.419197	0.0509361	0.789441	0.343575	0.169201	0.436398	1.04753	0.048207	0.199754	0.0339419	SCRI_RS_10956	1H	128.301	0.415766	0.481144	0.52323	0.206415	1.85758	0.0610387	0.27125	0.379941
SCRI_RS_130891	1H	128.301	0.497121	0.140491	0.704274	0.230759	1.96421	0.188448	0.664143	1.65257	0.00932988	1.68652	0.171558	0.113803	0.038893	0.1071	0.449299	0.231153	1.42096	1.71607	0.122087	0.234905	0.0626606	0.138804	0.0790083	0.191693	0.042035	1.72066	0.419197	0.0509361	0.789441	0.343575	0.169201	0.436398	1.04753	0.048207	0.199754	0.0339419	SCRI_RS_130891	1H	128.301	0.415766	0.481144	0.52323	0.206415	1.85758	0.0610387	0.27125	0.379941
SCRI_RS_138629	1H	128.301	0.497121	0.140491	0.704274	0.230759	1.96421	0.188448	0.664143	1.65257	0.00932988	1.68652	0.171558	0.113803	0.038893	0.1071	0.449299	0.231153	1.42096	1.71607	0.122087	0.234905	0.0626606	0.138804	0.0790083	0.191693	0.042035	1.72066	0.419197	0.0509361	0.789441	0.343575	0.169201	0.436398	1.04753	0.048207	0.199754	0.0339419	SCRI_RS_138629	1H	128.301	0.415766	0.481144	0.52323	0.206415	1.85758	0.0610387	0.27125	0.379941
SCRI_RS_150563	1H	128.301	0.497121	0.140491	0.704274	0.230759	1.96421	0.188448	0.664143	1.65257	0.00932988	1.68652	0.171558	0.113803	0.038893	0.1071	0.449299	0.231153	1.42096	1.71607	0.122087	0.234905	0.0626606	0.138804	0.0790083	0.191693	0.042035	1.72066	0.419197	0.0509361	0.789441	0.343575	0.169201	0.436398	1.04753	0.048207	0.199754	0.0339419	SCRI_RS_150563	1H	128.301	0.415766	0.481144	0.52323	0.206415	1.85758	0.0610387	0.27125	0.379941
SCRI_RS_150786	1H	128.301	0.497121	0.140491	0.704274	0.230759	1.96421	0.188448	0.664143	1.65257	0.00932988	1.68652	0.171558	0.113803	0.038893	0.1071	0.449299	0.231153	1.42096	1.71607	0.122087	0.234905	0.0626606	0.138804	0.0790083	0.191693	0.042035	1.72066	0.419197	0.0509361	0.789441	0.343575	0.169201	0.436398	1.04753	0.048207	0.199754	0.0339419	SCRI_RS_150786	1H	128.301	0.415766	0.481144	0.52323	0.206415	1.85758	0.0610387	0.27125	0.379941
SCRI_RS_155407	1H	128.301	0.497121	0.140491	0.704274	0.230759	1.96421	0.188448	0.664143	1.65257	0.00932988	1.68652	0.171558	0.113803	0.038893	0.1071	0.449299	0.231153	1.42096	1.71607	0.122087	0.234905	0.0626606	0.138804	0.0790083	0.191693	0.042035	1.72066	0.419197	0.0509361	0.789441	0.343575	0.169201	0.436398	1.04753	0.048207	0.199754	0.0339419	SCRI_RS_155407	1H	128.301	0.415766	0.481144	0.52323	0.206415	1.85758	0.0610387	0.27125	0.379941
SCRI_RS_156009	1H	128.301	0.497121	0.140491	0.704274	0.230759	1.96421	0.188448	0.664143	1.65257	0.00932988	1.68652	0.171558	0.113803	0.038893	0.1071	0.449299	0.231153	1.42096	1.71607	0.122087	0.234905	0.0626606	0.138804	0.0790083	0.191693	0.042035	1.72066	0.419197	0.0509361	0.789441	0.343575	0.169201	0.436398	1.04753	0.048207	0.199754	0.0339419	SCRI_RS_156009	1H	128.301	0.415766	0.481144	0.52323	0.206415	1.85758	0.0610387	0.27125	0.379941
SCRI_RS_165338	1H	128.301	0.497121	0.140491	0.704274	0.230759	1.96421	0.188448	0.664143	1.65257	0.00932988	1.68652	0.171558	0.113803	0.038893	0.1071	0.449299	0.231153	1.42096	1.71607	0.122087	0.234905	0.0626606	0.138804	0.0790083	0.191693	0.042035	1.72066	0.419197	0.0509361	0.789441	0.343575	0.169201	0.436398	1.04753	0.048207	0.199754	0.0339419	SCRI_RS_165338	1H	128.301	0.415766	0.481144	0.52323	0.206415	1.85758	0.0610387	0.27125	0.379941
SCRI_RS_165434	1H	128.301	0.497121	0.140491	0.704274	0.230759	1.96421	0.188448	0.664143	1.65257	0.00932988	1.68652	0.171558	0.113803	0.038893	0.1071	0.449299	0.231153	1.42096	1.71607	0.122087	0.234905	0.0626606	0.138804	0.0790083	0.191693	0.042035	1.72066	0.419197	0.0509361	0.789441	0.343575	0.169201	0.436398	1.04753	0.048207	0.199754	0.0339419	SCRI_RS_165434	1H	128.301	0.415766	0.481144	0.52323	0.206415	1.85758	0.0610387	0.27125	0.379941
SCRI_RS_165600	1H	128.301	0.497121	0.140491	0.704274	0.230759	1.96421	0.188448	0.664143	1.65257	0.00932988	1.68652	0.171558	0.113803	0.038893	0.1071	0.449299	0.231153	1.42096	1.71607	0.122087	0.234905	0.0626606	0.138804	0.0790083	0.191693	0.042035	1.72066	0.419197	0.0509361	0.789441	0.343575	0.169201	0.436398	1.04753	0.048207	0.199754	0.0339419	SCRI_RS_165600	1H	128.301	0.415766	0.481144	0.52323	0.206415	1.85758	0.0610387	0.27125	0.379941
SCRI_RS_165886	1H	128.301	0.497121	0.140491	0.704274	0.230759	1.96421	0.188448	0.664143	1.65257	0.00932988	1.68652	0.171558	0.113803	0.038893	0.1071	0.449299	0.231153	1.42096	1.71607	0.122087	0.234905	0.0626606	0.138804	0.0790083	0.191693	0.042035	1.72066	0.419197	0.0509361	0.789441	0.343575	0.169201	0.436398	1.04753	0.048207	0.199754	0.0339419	SCRI_RS_165886	1H	128.301	0.415766	0.481144	0.52323	0.206415	1.85758	0.0610387	0.27125	0.379941
SCRI_RS_166469	1H	128.301	0.497121	0.140491	0.704274	0.230759	1.96421	0.188448	0.664143	1.65257	0.00932988	1.68652	0.171558	0.113803	0.038893	0.1071	0.449299	0.231153	1.42096	1.71607	0.122087	0.234905	0.0626606	0.138804	0.0790083	0.191693	0.042035	1.72066	0.419197	0.0509361	0.789441	0.343575	0.169201	0.436398	1.04753	0.048207	0.199754	0.0339419	SCRI_RS_166469	1H	128.301	0.415766	0.481144	0.52323	0.206415	1.85758	0.0610387	0.27125	0.379941
SCRI_RS_180081	1H	128.301	0.497121	0.140491	0.704274	0.230759	1.96421	0.188448	0.664143	1.65257	0.00932988	1.68652	0.171558	0.113803	0.038893	0.1071	0.449299	0.231153	1.42096	1.71607	0.122087	0.234905	0.0626606	0.138804	0.0790083	0.191693	0.042035	1.72066	0.419197	0.0509361	0.789441	0.343575	0.169201	0.436398	1.04753	0.048207	0.199754	0.0339419	SCRI_RS_180081	1H	128.301	0.415766	0.481144	0.52323	0.206415	1.85758	0.0610387	0.27125	0.379941
SCRI_RS_196448	1H	128.301	0.497121	0.140491	0.704274	0.230759	1.96421	0.188448	0.664143	1.65257	0.00932988	1.68652	0.171558	0.113803	0.038893	0.1071	0.449299	0.231153	1.42096	1.71607	0.122087	0.234905	0.0626606	0.138804	0.0790083	0.191693	0.042035	1.72066	0.419197	0.0509361	0.789441	0.343575	0.169201	0.436398	1.04753	0.048207	0.199754	0.0339419	SCRI_RS_196448	1H	128.301	0.415766	0.481144	0.52323	0.206415	1.85758	0.0610387	0.27125	0.379941
SCRI_RS_206532	1H	128.301	0.497121	0.140491	0.704274	0.230759	1.96421	0.188448	0.664143	1.65257	0.00932988	1.68652	0.171558	0.113803	0.038893	0.1071	0.449299	0.231153	1.42096	1.71607	0.122087	0.234905	0.0626606	0.138804	0.0790083	0.191693	0.042035	1.72066	0.419197	0.0509361	0.789441	0.343575	0.169201	0.436398	1.04753	0.048207	0.199754	0.0339419	SCRI_RS_206532	1H	128.301	0.415766	0.481144	0.52323	0.206415	1.85758	0.0610387	0.27125	0.379941
c1H.loc130	1H	130	0.496968	0.140458	0.704536	0.231223	1.96383	0.187584	0.664095	1.65149	0.0093037	1.69284	0.171168	0.113752	0.0388295	0.107247	0.449461	0.230023	1.43695	1.7158	0.121786	0.234838	0.0625442	0.138471	0.0790105	0.191354	0.0420836	1.72562	0.418857	0.0509317	0.787184	0.343517	0.16893	0.436406	1.05039	0.0486474	0.199294	0.0340593	c1H.loc130	1H	130	0.414884	0.479909	0.523126	0.20625	1.87184	0.060775	0.270288	0.38002
SCRI_RS_152330	1H	130.351	0.497029	0.140471	0.704432	0.231038	1.96398	0.187927	0.664114	1.65192	0.00931409	1.69023	0.171323	0.113772	0.0388547	0.107188	0.449396	0.230471	1.4304	1.71591	0.121906	0.234864	0.0625904	0.138603	0.0790096	0.191488	0.0420643	1.72357	0.418992	0.0509335	0.788082	0.34354	0.169038	0.436403	1.04925	0.0484707	0.199477	0.0340126	SCRI_RS_152330	1H	130.351	0.415234	0.4804	0.523167	0.206315	1.86576	0.0608795	0.270669	0.379989
SCRI_RS_13869	1H	130.701	0.497121	0.140491	0.704274	0.230759	1.96421	0.188448	0.664143	1.65257	0.00932988	1.68652	0.171558	0.113803	0.038893	0.1071	0.449299	0.231153	1.42096	1.71607	0.122087	0.234905	0.0626606	0.138804	0.0790083	0.191693	0.042035	1.72066	0.419197	0.0509361	0.789441	0.343575	0.169201	0.436398	1.04753	0.048207	0.199754	0.0339419	SCRI_RS_13869	1H	130.701	0.415766	0.481144	0.52323	0.206415	1.85758	0.0610387	0.27125	0.379941
SCRI_RS_149094	1H	130.701	0.497121	0.140491	0.704274	0.230759	1.96421	0.188448	0.664143	1.65257	0.00932988	1.68652	0.171558	0.113803	0.038893	0.1071	0.449299	0.231153	1.42096	1.71607	0.122087	0.234905	0.0626606	0.138804	0.0790083	0.191693	0.042035	1.72066	0.419197	0.0509361	0.789441	0.343575	0.169201	0.436398	1.04753	0.048207	0.199754	0.0339419	SCRI_RS_149094	1H	130.701	0.415766	0.481144	0.52323	0.206415	1.85758	0.0610387	0.27125	0.379941
SCRI_RS_163142	1H	130.701	0.497121	0.140491	0.704274	0.230759	1.96421	0.188448	0.664143	1.65257	0.00932988	1.68652	0.171558	0.113803	0.038893	0.1071	0.449299	0.231153	1.42096	1.71607	0.122087	0.234905	0.0626606	0.138804	0.0790083	0.191693	0.042035	1.72066	0.419197	0.0509361	0.789441	0.343575	0.169201	0.436398	1.04753	0.048207	0.199754	0.0339419	SCRI_RS_163142	1H	130.701	0.415766	0.481144	0.52323	0.206415	1.85758	0.0610387	0.27125	0.379941
SCRI_RS_187051	1H	130.701	0.497121	0.140491	0.704274	0.230759	1.96421	0.188448	0.664143	1.65257	0.00932988	1.68652	0.171558	0.113803	0.038893	0.1071	0.449299	0.231153	1.42096	1.71607	0.122087	0.234905	0.0626606	0.138804	0.0790083	0.191693	0.042035	1.72066	0.419197	0.0509361	0.789441	0.343575	0.169201	0.436398	1.04753	0.048207	0.199754	0.0339419	SCRI_RS_187051	1H	130.701	0.415766	0.481144	0.52323	0.206415	1.85758	0.0610387	0.27125	0.379941
SCRI_RS_236175	1H	130.701	0.497121	0.140491	0.704274	0.230759	1.96421	0.188448	0.664143	1.65257	0.00932988	1.68652	0.171558	0.113803	0.038893	0.1071	0.449299	0.231153	1.42096	1.71607	0.122087	0.234905	0.0626606	0.138804	0.0790083	0.191693	0.042035	1.72066	0.419197	0.0509361	0.789441	0.343575	0.169201	0.436398	1.04753	0.048207	0.199754	0.0339419	SCRI_RS_236175	1H	130.701	0.415766	0.481144	0.52323	0.206415	1.85758	0.0610387	0.27125	0.379941
BOPA1_11454_414	1H	130.801	0.497121	0.140491	0.704274	0.230759	1.96421	0.188448	0.664143	1.65257	0.00932988	1.68652	0.171558	0.113803	0.038893	0.1071	0.449299	0.231153	1.42096	1.71607	0.122087	0.234905	0.0626606	0.138804	0.0790083	0.191693	0.042035	1.72066	0.419197	0.0509361	0.789441	0.343575	0.169201	0.436398	1.04753	0.048207	0.199754	0.0339419	BOPA1_11454_414	1H	130.801	0.415766	0.481144	0.52323	0.206415	1.85758	0.0610387	0.27125	0.379941
BOPA1_3639_969	1H	130.801	0.497121	0.140491	0.704274	0.230759	1.96421	0.188448	0.664143	1.65257	0.00932988	1.68652	0.171558	0.113803	0.038893	0.1071	0.449299	0.231153	1.42096	1.71607	0.122087	0.234905	0.0626606	0.138804	0.0790083	0.191693	0.042035	1.72066	0.419197	0.0509361	0.789441	0.343575	0.169201	0.436398	1.04753	0.048207	0.199754	0.0339419	BOPA1_3639_969	1H	130.801	0.415766	0.481144	0.52323	0.206415	1.85758	0.0610387	0.27125	0.379941
BOPA1_ConsensusGBS0554_4	1H	130.801	0.497121	0.140491	0.704274	0.230759	1.96421	0.188448	0.664143	1.65257	0.00932988	1.68652	0.171558	0.113803	0.038893	0.1071	0.449299	0.231153	1.42096	1.71607	0.122087	0.234905	0.0626606	0.138804	0.0790083	0.191693	0.042035	1.72066	0.419197	0.0509361	0.789441	0.343575	0.169201	0.436398	1.04753	0.048207	0.199754	0.0339419	BOPA1_ConsensusGBS0554_4	1H	130.801	0.415766	0.481144	0.52323	0.206415	1.85758	0.0610387	0.27125	0.379941
SCRI_RS_154621	1H	130.801	0.497121	0.140491	0.704274	0.230759	1.96421	0.188448	0.664143	1.65257	0.00932988	1.68652	0.171558	0.113803	0.038893	0.1071	0.449299	0.231153	1.42096	1.71607	0.122087	0.234905	0.0626606	0.138804	0.0790083	0.191693	0.042035	1.72066	0.419197	0.0509361	0.789441	0.343575	0.169201	0.436398	1.04753	0.048207	0.199754	0.0339419	SCRI_RS_154621	1H	130.801	0.415766	0.481144	0.52323	0.206415	1.85758	0.0610387	0.27125	0.379941
SCRI_RS_196512	1H	130.801	0.497121	0.140491	0.704274	0.230759	1.96421	0.188448	0.664143	1.65257	0.00932988	1.68652	0.171558	0.113803	0.038893	0.1071	0.449299	0.231153	1.42096	1.71607	0.122087	0.234905	0.0626606	0.138804	0.0790083	0.191693	0.042035	1.72066	0.419197	0.0509361	0.789441	0.343575	0.169201	0.436398	1.04753	0.048207	0.199754	0.0339419	SCRI_RS_196512	1H	130.801	0.415766	0.481144	0.52323	0.206415	1.85758	0.0610387	0.27125	0.379941
SCRI_RS_206337	1H	130.801	0.497121	0.140491	0.704274	0.230759	1.96421	0.188448	0.664143	1.65257	0.00932988	1.68652	0.171558	0.113803	0.038893	0.1071	0.449299	0.231153	1.42096	1.71607	0.122087	0.234905	0.0626606	0.138804	0.0790083	0.191693	0.042035	1.72066	0.419197	0.0509361	0.789441	0.343575	0.169201	0.436398	1.04753	0.048207	0.199754	0.0339419	SCRI_RS_206337	1H	130.801	0.415766	0.481144	0.52323	0.206415	1.85758	0.0610387	0.27125	0.379941
SCRI_RS_235776	1H	130.801	0.497121	0.140491	0.704274	0.230758	1.96421	0.188448	0.664143	1.65257	0.00932988	1.68652	0.171558	0.113803	0.038893	0.1071	0.449299	0.231153	1.42096	1.71607	0.122087	0.234905	0.0626606	0.138804	0.0790083	0.191693	0.042035	1.72066	0.419197	0.0509361	0.789441	0.343575	0.169201	0.436398	1.04753	0.048207	0.199754	0.0339419	SCRI_RS_235776	1H	130.801	0.415766	0.481144	0.52323	0.206415	1.85758	0.0610387	0.27125	0.379941
SCRI_RS_106140	1H	131.351	0.496234	0.138281	0.694107	0.218543	1.94713	0.197983	0.66404	1.71862	0.00943964	1.66581	0.164329	0.116224	0.0396633	0.111211	0.443802	0.225335	3.39635	1.70433	0.119682	0.229504	0.0607558	0.137964	0.0790524	0.188368	0.0423818	1.69981	0.419115	0.0534074	0.767754	0.343573	0.17337	0.434915	1.03248	0.0401794	0.187561	0.036936	SCRI_RS_106140	1H	131.351	0.409802	0.472911	0.52569	0.203207	1.83856	0.0577164	0.267123	0.377528
SCRI_RS_106142	1H	131.351	0.496234	0.138281	0.694107	0.218543	1.94713	0.197983	0.66404	1.71862	0.00943964	1.66581	0.164329	0.116224	0.0396633	0.111211	0.443802	0.225335	3.39635	1.70433	0.119682	0.229504	0.0607558	0.137964	0.0790524	0.188368	0.0423818	1.69981	0.419115	0.0534074	0.767754	0.343573	0.17337	0.434915	1.03248	0.0401794	0.187561	0.036936	SCRI_RS_106142	1H	131.351	0.409802	0.472911	0.52569	0.203207	1.83856	0.0577164	0.267123	0.377528
SCRI_RS_170857	1H	131.601	0.496622	0.139275	0.698739	0.224121	1.95491	0.193528	0.664078	1.68633	0.00938778	1.67567	0.167583	0.11507	0.0393058	0.109329	0.446302	0.227897	3.13633	1.70965	0.120749	0.231946	0.0616094	0.13832	0.0790269	0.18985	0.0422258	1.70964	0.419129	0.0522265	0.777536	0.343569	0.171434	0.435549	1.03952	0.0437946	0.193063	0.0355579	SCRI_RS_170857	1H	131.601	0.412448	0.476562	0.524543	0.204647	1.84807	0.0591964	0.268931	0.378624
BOPA1_13095_187	1H	131.901	0.497118	0.140485	0.704275	0.230751	1.96421	0.188441	0.664133	1.65256	0.00933045	1.68652	0.171568	0.113804	0.0388927	0.107099	0.449299	0.231152	1.42096	1.71607	0.122086	0.234906	0.0626618	0.138809	0.0790103	0.191695	0.0420361	1.72065	0.419203	0.050936	0.789433	0.343574	0.169193	0.4364	1.04752	0.0482052	0.199751	0.0339412	BOPA1_13095_187	1H	131.901	0.415768	0.481136	0.523232	0.206415	1.85757	0.0610391	0.271257	0.379942
SCRI_RS_143790	1H	131.901	0.497118	0.140485	0.704275	0.230751	1.96421	0.188441	0.664133	1.65256	0.00933045	1.68652	0.171568	0.113804	0.0388927	0.107099	0.449299	0.231152	1.42096	1.71607	0.122086	0.234906	0.0626618	0.138809	0.0790103	0.191695	0.0420361	1.72065	0.419203	0.050936	0.789433	0.343574	0.169193	0.4364	1.04752	0.0482052	0.199751	0.0339412	SCRI_RS_143790	1H	131.901	0.415768	0.481136	0.523232	0.206415	1.85757	0.0610391	0.271257	0.379942
SCRI_RS_4928	1H	131.901	0.497118	0.140485	0.704275	0.230751	1.96421	0.188441	0.664133	1.65256	0.00933045	1.68652	0.171568	0.113804	0.0388927	0.107099	0.449299	0.231152	1.42096	1.71607	0.122086	0.234906	0.0626618	0.138809	0.0790103	0.191695	0.0420361	1.72065	0.419203	0.050936	0.789433	0.343574	0.169193	0.4364	1.04752	0.0482052	0.199751	0.0339412	SCRI_RS_4928	1H	131.901	0.415768	0.481136	0.523232	0.206415	1.85757	0.0610391	0.271257	0.379942
SCRI_RS_176006	1H	132.101	0.45333	0.0614814	0.723662	0.119197	1.93311	0.0871127	0.538158	1.44818	0.0214796	1.64526	0.315124	0.125002	0.0343787	0.103064	0.460243	0.218148	1.25364	1.71177	0.11111	0.253782	0.0810653	0.212371	0.117455	0.225072	0.0585152	1.54813	0.492798	0.0510599	0.669065	0.339972	0.19266	0.464239	0.88093	0.0289561	0.163034	0.0261222	SCRI_RS_176006	1H	132.101	0.456911	0.358664	0.552262	0.210884	1.67547	0.0692269	0.357855	0.405007
BOPA1_3246_1135	1H	132.301	0.419241	0.0265771	0.749728	0.0417863	1.92769	0.0221484	0.717613	1.05794	0.0395158	1.62808	0.436787	0.140813	0.031089	0.100118	0.47347	0.209933	1.02472	1.7097	0.103331	0.273533	0.100078	0.281279	0.166571	0.258336	0.0772731	1.30545	0.559058	0.0531721	0.54797	0.338151	0.423731	0.492792	0.657993	0.0159514	0.138911	0.0225635	BOPA1_3246_1135	1H	132.301	0.503316	0.234812	0.580499	0.215905	1.39666	0.0780991	0.434374	0.438024
BOPA1_5316_739	1H	132.401	0.40582	0.0268556	0.764264	0.0268833	1.93233	0.0107811	0.797534	0.793189	0.0498915	1.6275	0.489282	0.149767	0.0297665	0.0989373	0.480769	0.207195	0.913082	1.7094	0.100329	0.283688	0.109758	0.313563	0.192097	0.274854	0.0872031	1.18585	0.589679	0.0547929	0.498596	0.337726	0.509847	0.50705	0.552861	0.0113195	0.131133	0.0219651	BOPA1_5316_739	1H	132.401	0.527041	0.184418	0.594313	0.218628	1.25081	0.0827686	0.46932	0.456023
SCRI_RS_153896	1H	132.401	0.40582	0.0268557	0.764264	0.0268833	1.93233	0.010781	0.797534	0.793187	0.0498916	1.6275	0.489283	0.149767	0.0297665	0.0989373	0.480769	0.207195	0.913081	1.7094	0.100329	0.283688	0.109758	0.313563	0.192097	0.274854	0.0872032	1.18585	0.589679	0.0547929	0.498596	0.337726	0.509848	0.50705	0.55286	0.0113194	0.131133	0.0219651	SCRI_RS_153896	1H	132.401	0.527041	0.184418	0.594313	0.218628	1.25081	0.0827687	0.46932	0.456024
c1H.loc132.5	1H	132.5	0.405758	0.0268783	0.764339	0.0268402	1.93237	0.0107517	0.797909	0.792091	0.0499457	1.62751	0.489535	0.149813	0.0297602	0.0989318	0.480807	0.207183	0.912564	1.7094	0.100315	0.283739	0.109807	0.313722	0.192226	0.274937	0.087254	1.1853	0.589829	0.0548019	0.498371	0.337724	0.510246	0.507122	0.552379	0.0112988	0.1311	0.0219637	c1H.loc132.5	1H	132.5	0.527161	0.184189	0.594383	0.218642	1.25015	0.0827926	0.469491	0.456116
BOPA1_4057_2114	1H	132.501	0.405758	0.0268784	0.76434	0.0268399	1.93237	0.0107515	0.797911	0.792085	0.049946	1.62751	0.489537	0.149814	0.0297602	0.0989317	0.480807	0.207183	0.912561	1.7094	0.100315	0.28374	0.109808	0.313723	0.192227	0.274937	0.0872543	1.18529	0.58983	0.0548019	0.49837	0.337724	0.510248	0.507122	0.552376	0.0112986	0.1311	0.0219637	BOPA1_4057_2114	1H	132.501	0.527161	0.184187	0.594383	0.218642	1.25014	0.0827927	0.469492	0.456116
BOPA2_12_10746	1H	132.501	0.405758	0.0268784	0.76434	0.0268399	1.93237	0.0107515	0.797911	0.792085	0.049946	1.62751	0.489537	0.149814	0.0297602	0.0989317	0.480807	0.207183	0.912561	1.7094	0.100315	0.28374	0.109808	0.313723	0.192227	0.274937	0.0872543	1.18529	0.58983	0.0548019	0.49837	0.337724	0.510248	0.507122	0.552376	0.0112986	0.1311	0.0219637	BOPA2_12_10746	1H	132.501	0.527161	0.184187	0.594383	0.218642	1.25014	0.0827927	0.469492	0.456116
BOPA2_12_30231	1H	132.501	0.405758	0.0268784	0.76434	0.0268399	1.93237	0.0107515	0.797911	0.792085	0.049946	1.62751	0.489537	0.149814	0.0297602	0.0989317	0.480807	0.207183	0.912561	1.7094	0.100315	0.28374	0.109808	0.313723	0.192227	0.274937	0.0872543	1.18529	0.58983	0.0548019	0.49837	0.337724	0.510248	0.507122	0.552376	0.0112986	0.1311	0.0219637	BOPA2_12_30231	1H	132.501	0.527161	0.184187	0.594383	0.218642	1.25014	0.0827927	0.469492	0.456116
SCRI_RS_117283	1H	132.501	0.405758	0.0268784	0.76434	0.0268399	1.93237	0.0107515	0.797911	0.792085	0.049946	1.62751	0.489537	0.149814	0.0297602	0.0989317	0.480807	0.207183	0.912561	1.7094	0.100315	0.28374	0.109808	0.313723	0.192227	0.274937	0.0872543	1.18529	0.58983	0.0548019	0.49837	0.337724	0.510248	0.507122	0.552376	0.0112986	0.1311	0.0219637	SCRI_RS_117283	1H	132.501	0.527161	0.184187	0.594383	0.218642	1.25014	0.0827927	0.469492	0.456116
SCRI_RS_132472	1H	132.501	0.405758	0.0268784	0.76434	0.0268399	1.93237	0.0107515	0.797911	0.792085	0.049946	1.62751	0.489537	0.149814	0.0297602	0.0989317	0.480807	0.207183	0.912561	1.7094	0.100315	0.28374	0.109808	0.313723	0.192227	0.274937	0.0872543	1.18529	0.58983	0.0548019	0.49837	0.337724	0.510248	0.507122	0.552376	0.0112986	0.1311	0.0219637	SCRI_RS_132472	1H	132.501	0.527161	0.184187	0.594383	0.218642	1.25014	0.0827927	0.469492	0.456116
SCRI_RS_150935	1H	132.501	0.405758	0.0268784	0.76434	0.0268399	1.93237	0.0107515	0.797911	0.792085	0.049946	1.62751	0.489537	0.149814	0.0297602	0.0989317	0.480807	0.207183	0.912561	1.7094	0.100315	0.28374	0.109808	0.313723	0.192227	0.274937	0.0872543	1.18529	0.58983	0.0548019	0.49837	0.337724	0.510248	0.507122	0.552376	0.0112986	0.1311	0.0219637	SCRI_RS_150935	1H	132.501	0.527161	0.184187	0.594383	0.218642	1.25014	0.0827927	0.469492	0.456116
SCRI_RS_167999	1H	132.501	0.405758	0.0268784	0.76434	0.0268399	1.93237	0.0107515	0.797911	0.792085	0.049946	1.62751	0.489537	0.149814	0.0297602	0.0989317	0.480807	0.207183	0.912561	1.7094	0.100315	0.28374	0.109808	0.313723	0.192227	0.274937	0.0872543	1.18529	0.58983	0.0548019	0.49837	0.337724	0.510248	0.507122	0.552376	0.0112986	0.1311	0.0219637	SCRI_RS_167999	1H	132.501	0.527161	0.184187	0.594383	0.218642	1.25014	0.0827927	0.469492	0.456116
SCRI_RS_175218	1H	132.601	0.405758	0.0268794	0.764342	0.0268395	1.93237	0.0107509	0.797891	0.792079	0.0499438	1.62749	0.48953	0.149814	0.0297608	0.0989315	0.48081	0.207179	0.912593	1.7094	0.100315	0.283737	0.109805	0.313719	0.192227	0.274932	0.0872538	1.18527	0.589826	0.0548013	0.498362	0.337724	0.510257	0.507122	0.552383	0.0112997	0.131099	0.0219636	SCRI_RS_175218	1H	132.601	0.527149	0.184182	0.594382	0.218643	1.25013	0.0827903	0.469482	0.456116
BOPA1_4592_118	1H	132.701	0.405758	0.0268784	0.76434	0.0268399	1.93237	0.0107515	0.797911	0.792085	0.0499459	1.6275	0.489537	0.149814	0.0297602	0.0989317	0.480807	0.207182	0.912562	1.7094	0.100315	0.28374	0.109808	0.313723	0.192227	0.274937	0.0872543	1.18529	0.58983	0.0548019	0.49837	0.337724	0.510248	0.507122	0.552376	0.0112987	0.1311	0.0219637	BOPA1_4592_118	1H	132.701	0.527161	0.184187	0.594383	0.218642	1.25014	0.0827927	0.469492	0.456116
BOPA2_12_20429	1H	132.701	0.405758	0.0268784	0.76434	0.0268399	1.93237	0.0107515	0.797911	0.792085	0.0499459	1.6275	0.489537	0.149814	0.0297602	0.0989317	0.480807	0.207182	0.912562	1.7094	0.100315	0.28374	0.109808	0.313723	0.192227	0.274937	0.0872543	1.18529	0.58983	0.0548019	0.49837	0.337724	0.510248	0.507122	0.552376	0.0112987	0.1311	0.0219637	BOPA2_12_20429	1H	132.701	0.527161	0.184187	0.594383	0.218642	1.25014	0.0827927	0.469492	0.456116
BOPA2_12_31081	1H	132.901	0.405758	0.0268784	0.76434	0.0268399	1.93237	0.0107515	0.797911	0.792085	0.049946	1.62751	0.489537	0.149814	0.0297602	0.0989317	0.480807	0.207182	0.912561	1.7094	0.100315	0.28374	0.109808	0.313723	0.192227	0.274937	0.0872543	1.18529	0.58983	0.0548019	0.49837	0.337724	0.510248	0.507122	0.552376	0.0112986	0.1311	0.0219637	BOPA2_12_31081	1H	132.901	0.527161	0.184187	0.594383	0.218642	1.25014	0.0827927	0.469492	0.456116
SCRI_RS_199945	1H	132.901	0.405758	0.0268784	0.76434	0.0268399	1.93237	0.0107515	0.797911	0.792085	0.049946	1.62751	0.489537	0.149814	0.0297602	0.0989317	0.480807	0.207182	0.912561	1.7094	0.100315	0.28374	0.109808	0.313723	0.192227	0.274937	0.0872543	1.18529	0.58983	0.0548019	0.49837	0.337724	0.510248	0.507122	0.552376	0.0112986	0.1311	0.0219637	SCRI_RS_199945	1H	132.901	0.527161	0.184187	0.594383	0.218642	1.25014	0.0827927	0.469492	0.456116
BOPA1_3263_2865	1H	133.001	0.40566	0.0268076	0.76371	0.0270242	1.93101	0.010922	0.797223	0.793561	0.0502143	1.63089	0.488926	0.149881	0.0294828	0.0993497	0.479738	0.206263	0.911508	1.70787	0.0999582	0.284005	0.110104	0.313064	0.192404	0.275412	0.0873503	1.18679	0.58971	0.0549287	0.497448	0.33768	0.510246	0.507007	0.551371	0.0111285	0.130666	0.0221197	BOPA1_3263_2865	1H	133.001	0.526973	0.184775	0.59432	0.217602	1.25278	0.0825813	0.469338	0.455924
BOPA2_12_30934	1H	133.101	0.405563	0.0267389	0.763084	0.0272079	1.92967	0.0110927	0.796507	0.795023	0.0504788	1.63429	0.488302	0.149951	0.0292095	0.0997668	0.478674	0.205339	0.910506	1.70634	0.0996015	0.284264	0.110394	0.312399	0.19258	0.275874	0.0874446	1.18827	0.589581	0.0550542	0.496516	0.337636	0.510258	0.506894	0.550385	0.0109617	0.130234	0.0222764	BOPA2_12_30934	1H	133.101	0.526766	0.185354	0.594254	0.216565	1.25541	0.0823668	0.469163	0.45573
BOPA2_12_31446	2H	0	1.92779	0.30538	0.429923	0.072637	0.510157	0.205772	0.0600771	0.142272	0.0367022	0.136949	0.108703	0.366636	1.13487	1.47563	0.172697	0.00159774	0.341804	0.768333	0.127126	0.768548	0.109129	0.0163795	0.123476	0.115893	0.383737	0.128869	0.0145902	0.688826	0.630936	0.128141	0.0628091	0.360283	0.863856	0.237553	0.638079	0.87253	BOPA2_12_31446	2H	0	0.217457	0.03491	0.332034	0.0790151	0.10426	0.478478	0.538632	0.0856692
SCRI_RS_148694	2H	1e-06	1.92779	0.30538	0.429923	0.072637	0.510157	0.205772	0.0600771	0.142272	0.0367022	0.136949	0.108703	0.366636	1.13487	1.47563	0.172697	0.00159774	0.341804	0.768333	0.127126	0.768548	0.109129	0.0163795	0.123476	0.115893	0.383737	0.128869	0.0145902	0.688826	0.630936	0.128141	0.0628091	0.360283	0.863856	0.237553	0.638079	0.87253	SCRI_RS_148694	2H	1e-06	0.217457	0.03491	0.332034	0.0790151	0.10426	0.478478	0.538632	0.0856692
SCRI_RS_166806	2H	2e-06	1.92779	0.30538	0.429923	0.072637	0.510157	0.205772	0.0600771	0.142272	0.0367022	0.136949	0.108703	0.366636	1.13487	1.47563	0.172697	0.00159774	0.341804	0.768333	0.127126	0.768548	0.109129	0.0163795	0.123476	0.115893	0.383737	0.128869	0.0145902	0.688826	0.630936	0.128141	0.0628091	0.360283	0.863856	0.237553	0.638079	0.87253	SCRI_RS_166806	2H	2e-06	0.217457	0.03491	0.332034	0.0790151	0.10426	0.478479	0.538632	0.0856692
SCRI_RS_187638	2H	3e-06	1.92779	0.30538	0.429923	0.072637	0.510157	0.205772	0.0600771	0.142272	0.0367022	0.136949	0.108703	0.366636	1.13487	1.47563	0.172697	0.00159774	0.341804	0.768333	0.127126	0.768548	0.109129	0.0163795	0.123476	0.115893	0.383737	0.128869	0.0145902	0.688826	0.630936	0.128141	0.0628091	0.360283	0.863856	0.237553	0.638079	0.87253	SCRI_RS_187638	2H	3e-06	0.217457	0.03491	0.332034	0.0790151	0.10426	0.478479	0.538632	0.0856692
SCRI_RS_165171	2H	2	1.92769	0.305229	0.429888	0.0726859	0.510106	0.205938	0.0600737	0.142335	0.0366874	0.136953	0.108621	0.366688	1.13498	1.47524	0.172568	0.00158362	0.341931	0.768104	0.127032	0.768619	0.109117	0.0163887	0.123473	0.115925	0.383716	0.128851	0.0145903	0.688899	0.630838	0.128113	0.0627616	0.360305	0.863766	0.237502	0.637919	0.872285	SCRI_RS_165171	2H	2	0.217344	0.0349419	0.331839	0.0788813	0.104235	0.478311	0.538488	0.0856639
SCRI_RS_166816	2H	2	1.92769	0.305229	0.429888	0.0726859	0.510106	0.205938	0.0600737	0.142335	0.0366874	0.136953	0.108621	0.366688	1.13498	1.47524	0.172568	0.00158362	0.341931	0.768104	0.127032	0.768619	0.109117	0.0163887	0.123473	0.115925	0.383716	0.128851	0.0145903	0.688899	0.630838	0.128113	0.0627616	0.360305	0.863766	0.237502	0.637919	0.872285	SCRI_RS_166816	2H	2	0.217344	0.0349419	0.331839	0.0788813	0.104235	0.478311	0.538488	0.0856639
SCRI_RS_135585	2H	2.10001	1.92762	0.305351	0.429863	0.0726807	0.510082	0.205871	0.060092	0.142345	0.0366895	0.136954	0.108673	0.366675	1.13477	1.47548	0.172608	0.00158309	0.341972	0.76818	0.127079	0.768644	0.109157	0.016393	0.123474	0.115945	0.383735	0.128854	0.0145911	0.688864	0.630894	0.128166	0.0627874	0.360323	0.863817	0.237515	0.638021	0.872467	SCRI_RS_135585	2H	2.10001	0.217433	0.034941	0.331999	0.0789152	0.104239	0.478524	0.538678	0.0856685
SCRI_RS_139708	2H	2.20001	1.9277	0.30536	0.429895	0.0726587	0.510123	0.205826	0.0600839	0.142306	0.0366958	0.136951	0.108686	0.366658	1.13483	1.47554	0.172651	0.00159041	0.341884	0.768255	0.127101	0.768595	0.109142	0.0163859	0.123476	0.115919	0.383735	0.128861	0.0145905	0.688846	0.630913	0.128151	0.0627976	0.360303	0.863835	0.237533	0.638046	0.872489	SCRI_RS_139708	2H	2.20001	0.217441	0.034926	0.332009	0.0789637	0.104249	0.478491	0.538648	0.0856681
BOPA1_2582_767	2H	2.30001	1.92777	0.305382	0.429924	0.072636	0.510162	0.205773	0.0600776	0.142268	0.0367024	0.136948	0.108704	0.36664	1.13488	1.47562	0.172697	0.00159775	0.341799	0.768338	0.127127	0.768549	0.10913	0.0163792	0.123479	0.115895	0.383737	0.128868	0.01459	0.688824	0.630938	0.128142	0.0628105	0.360285	0.863858	0.237552	0.638082	0.872529	BOPA1_2582_767	2H	2.30001	0.217459	0.0349108	0.332036	0.079016	0.104259	0.478481	0.538637	0.0856682
SCRI_RS_136200	2H	2.30001	1.92777	0.305382	0.429924	0.072636	0.510162	0.205773	0.0600776	0.142268	0.0367024	0.136948	0.108704	0.36664	1.13488	1.47562	0.172697	0.00159775	0.341799	0.768338	0.127127	0.768549	0.10913	0.0163792	0.123479	0.115895	0.383737	0.128868	0.01459	0.688824	0.630938	0.128142	0.0628105	0.360285	0.863858	0.237552	0.638082	0.872529	SCRI_RS_136200	2H	2.30001	0.217459	0.0349108	0.332036	0.079016	0.104259	0.478481	0.538637	0.0856682
SCRI_RS_173486	2H	2.30001	1.92777	0.305382	0.429924	0.072636	0.510162	0.205773	0.0600776	0.142268	0.0367024	0.136948	0.108704	0.36664	1.13488	1.47562	0.172697	0.00159775	0.341799	0.768338	0.127127	0.768549	0.10913	0.0163792	0.123479	0.115895	0.383737	0.128868	0.01459	0.688824	0.630938	0.128142	0.0628105	0.360285	0.863858	0.237552	0.638082	0.872529	SCRI_RS_173486	2H	2.30001	0.217459	0.0349108	0.332036	0.079016	0.104259	0.478481	0.538637	0.0856682
SCRI_RS_175550	2H	2.30001	1.92777	0.305382	0.429924	0.072636	0.510162	0.205773	0.0600776	0.142268	0.0367024	0.136948	0.108704	0.36664	1.13488	1.47562	0.172697	0.00159775	0.341799	0.768338	0.127127	0.768549	0.10913	0.0163792	0.123479	0.115895	0.383737	0.128868	0.01459	0.688824	0.630938	0.128142	0.0628105	0.360285	0.863858	0.237552	0.638082	0.872529	SCRI_RS_175550	2H	2.30001	0.217459	0.0349108	0.332036	0.079016	0.104259	0.478481	0.538637	0.0856682
c2H.loc2.5	2H	2.5	1.92783	0.30522	0.429954	0.0726459	0.510188	0.205868	0.0600548	0.142259	0.0366988	0.136947	0.108635	0.366659	1.13515	1.4753	0.17264	0.0015975	0.341758	0.768229	0.127063	0.768525	0.10908	0.0163745	0.123478	0.115873	0.383711	0.128863	0.0145891	0.688872	0.630862	0.128074	0.0627754	0.360264	0.863788	0.237531	0.637944	0.872287	c2H.loc2.5	2H	2.5	0.21734	0.034914	0.331824	0.0789653	0.104253	0.478204	0.538392	0.0856622
BOPA1_3692_940	2H	3.40001	1.92786	0.305107	0.429976	0.0726529	0.510207	0.205934	0.060039	0.142253	0.0366963	0.136946	0.108587	0.366672	1.13534	1.47508	0.1726	0.0015973	0.341729	0.768153	0.127018	0.768509	0.109045	0.0163712	0.123476	0.115858	0.383693	0.12886	0.0145885	0.688906	0.630809	0.128027	0.0627509	0.360249	0.863739	0.237517	0.637847	0.872118	BOPA1_3692_940	2H	3.40001	0.217258	0.0349163	0.331676	0.07893	0.104248	0.478012	0.538222	0.085658
SCRI_RS_10642	2H	3.80001	1.92777	0.30538	0.429924	0.0726362	0.510162	0.205774	0.0600776	0.142268	0.0367023	0.136948	0.108704	0.36664	1.13488	1.47562	0.172697	0.0015977	0.3418	0.768337	0.127127	0.768549	0.10913	0.0163792	0.123479	0.115895	0.383737	0.128868	0.01459	0.688825	0.630937	0.128141	0.0628102	0.360285	0.863857	0.237552	0.638081	0.872527	SCRI_RS_10642	2H	3.80001	0.217458	0.0349109	0.332034	0.0790153	0.104259	0.478479	0.538636	0.0856682
SCRI_RS_167823	2H	3.80001	1.92777	0.30538	0.429924	0.0726362	0.510162	0.205774	0.0600776	0.142268	0.0367023	0.136948	0.108704	0.36664	1.13488	1.47562	0.172697	0.0015977	0.3418	0.768337	0.127127	0.768549	0.10913	0.0163792	0.123479	0.115895	0.383737	0.128868	0.01459	0.688825	0.630937	0.128141	0.0628102	0.360285	0.863857	0.237552	0.638081	0.872527	SCRI_RS_167823	2H	3.80001	0.217458	0.0349109	0.332034	0.0790153	0.104259	0.478479	0.538636	0.0856682
SCRI_RS_184899	2H	3.80002	1.92777	0.30538	0.429924	0.0726362	0.510162	0.205774	0.0600776	0.142268	0.0367023	0.136948	0.108704	0.36664	1.13488	1.47562	0.172697	0.0015977	0.3418	0.768337	0.127127	0.768549	0.10913	0.0163792	0.123479	0.115895	0.383737	0.128868	0.01459	0.688825	0.630937	0.128141	0.0628102	0.360285	0.863857	0.237552	0.638081	0.872527	SCRI_RS_184899	2H	3.80002	0.217458	0.0349109	0.332034	0.0790153	0.104259	0.478479	0.538636	0.0856682
SCRI_RS_173554	2H	3.85002	1.92777	0.305375	0.429923	0.0726376	0.51016	0.205779	0.0600773	0.14227	0.0367019	0.136948	0.108701	0.366642	1.13488	1.47561	0.172693	0.00159732	0.341803	0.76833	0.127124	0.76855	0.109129	0.0163794	0.123479	0.115896	0.383736	0.128867	0.01459	0.688827	0.630934	0.12814	0.0628086	0.360286	0.863854	0.23755	0.638076	0.872519	SCRI_RS_173554	2H	3.85002	0.217454	0.0349118	0.332027	0.0790115	0.104258	0.478473	0.53863	0.085668
SCRI_RS_156845	2H	4.00002	1.92777	0.305378	0.429917	0.0726406	0.510153	0.205783	0.0600791	0.142276	0.0367012	0.136948	0.108701	0.366643	1.13487	1.47561	0.172688	0.00159623	0.341817	0.768321	0.127122	0.768558	0.109133	0.0163805	0.123479	0.1159	0.383736	0.128866	0.0145902	0.688828	0.630933	0.128144	0.0628079	0.360289	0.863854	0.237548	0.638076	0.872522	SCRI_RS_156845	2H	4.00002	0.217456	0.0349139	0.332032	0.0790058	0.104257	0.478486	0.538641	0.0856681
SCRI_RS_174552	2H	4.00002	1.92777	0.305378	0.429917	0.0726406	0.510153	0.205783	0.0600791	0.142276	0.0367012	0.136948	0.108701	0.366643	1.13487	1.47561	0.172688	0.00159623	0.341817	0.768321	0.127122	0.768558	0.109133	0.0163805	0.123479	0.1159	0.383736	0.128866	0.0145902	0.688828	0.630933	0.128144	0.0628079	0.360289	0.863854	0.237548	0.638076	0.872522	SCRI_RS_174552	2H	4.00002	0.217456	0.0349139	0.332032	0.0790058	0.104257	0.478486	0.538641	0.0856681
BOPA2_12_10718	2H	4.20002	1.92777	0.305382	0.429924	0.072636	0.510162	0.205773	0.0600776	0.142268	0.0367024	0.136948	0.108704	0.36664	1.13488	1.47562	0.172697	0.00159775	0.341799	0.768338	0.127127	0.768549	0.10913	0.0163792	0.123479	0.115895	0.383737	0.128868	0.01459	0.688824	0.630938	0.128142	0.0628105	0.360285	0.863858	0.237552	0.638082	0.872529	BOPA2_12_10718	2H	4.20002	0.217459	0.0349108	0.332036	0.079016	0.104259	0.478481	0.538637	0.0856682
BOPA2_12_30132	2H	4.20002	1.92777	0.305382	0.429924	0.072636	0.510162	0.205773	0.0600776	0.142268	0.0367024	0.136948	0.108704	0.36664	1.13488	1.47562	0.172697	0.00159775	0.341799	0.768338	0.127127	0.768549	0.10913	0.0163792	0.123479	0.115895	0.383737	0.128868	0.01459	0.688824	0.630938	0.128142	0.0628105	0.360285	0.863858	0.237552	0.638082	0.872529	BOPA2_12_30132	2H	4.20002	0.217459	0.0349108	0.332036	0.079016	0.104259	0.478481	0.538637	0.0856682
SCRI_RS_122	2H	4.20002	1.92777	0.305382	0.429924	0.072636	0.510162	0.205773	0.0600776	0.142268	0.0367024	0.136948	0.108704	0.36664	1.13488	1.47562	0.172697	0.00159775	0.341799	0.768338	0.127127	0.768549	0.10913	0.0163792	0.123479	0.115895	0.383737	0.128868	0.01459	0.688824	0.630938	0.128142	0.0628105	0.360285	0.863858	0.237552	0.638082	0.872529	SCRI_RS_122	2H	4.20002	0.217459	0.0349108	0.332036	0.079016	0.104259	0.478481	0.538637	0.0856682
SCRI_RS_128813	2H	4.20002	1.92777	0.305382	0.429924	0.072636	0.510162	0.205773	0.0600776	0.142268	0.0367024	0.136948	0.108704	0.36664	1.13488	1.47562	0.172697	0.00159775	0.341799	0.768338	0.127127	0.768549	0.10913	0.0163792	0.123479	0.115895	0.383737	0.128868	0.01459	0.688824	0.630938	0.128142	0.0628105	0.360285	0.863858	0.237552	0.638082	0.872529	SCRI_RS_128813	2H	4.20002	0.217459	0.0349108	0.332036	0.079016	0.104259	0.478481	0.538637	0.0856682
SCRI_RS_146936	2H	4.20002	1.92777	0.305381	0.429924	0.072636	0.510162	0.205773	0.0600776	0.142268	0.0367024	0.136948	0.108704	0.36664	1.13488	1.47562	0.172697	0.00159775	0.341799	0.768338	0.127127	0.768549	0.10913	0.0163792	0.123479	0.115895	0.383737	0.128868	0.01459	0.688824	0.630938	0.128142	0.0628105	0.360285	0.863858	0.237552	0.638082	0.872529	SCRI_RS_146936	2H	4.20002	0.217459	0.0349108	0.332036	0.079016	0.104259	0.478481	0.538637	0.0856682
SCRI_RS_146997	2H	4.20002	1.92777	0.305381	0.429924	0.072636	0.510162	0.205773	0.0600776	0.142268	0.0367024	0.136948	0.108704	0.36664	1.13488	1.47562	0.172697	0.00159775	0.341799	0.768338	0.127127	0.768549	0.10913	0.0163792	0.123479	0.115895	0.383737	0.128868	0.01459	0.688824	0.630938	0.128142	0.0628105	0.360285	0.863858	0.237552	0.638082	0.872529	SCRI_RS_146997	2H	4.20002	0.217459	0.0349108	0.332036	0.079016	0.104259	0.478481	0.538637	0.0856682
SCRI_RS_148734	2H	4.20003	1.92777	0.305381	0.429924	0.072636	0.510162	0.205773	0.0600776	0.142268	0.0367024	0.136948	0.108704	0.36664	1.13488	1.47562	0.172697	0.00159775	0.341799	0.768338	0.127127	0.768549	0.10913	0.0163792	0.123479	0.115895	0.383737	0.128868	0.01459	0.688824	0.630938	0.128142	0.0628105	0.360285	0.863858	0.237552	0.638082	0.872529	SCRI_RS_148734	2H	4.20003	0.217459	0.0349108	0.332036	0.079016	0.104259	0.478481	0.538637	0.0856682
SCRI_RS_182210	2H	4.20003	1.92777	0.305381	0.429924	0.072636	0.510162	0.205773	0.0600776	0.142268	0.0367024	0.136948	0.108704	0.36664	1.13488	1.47562	0.172697	0.00159776	0.341799	0.768338	0.127127	0.768549	0.10913	0.0163792	0.123479	0.115895	0.383737	0.128868	0.01459	0.688824	0.630938	0.128142	0.0628105	0.360285	0.863858	0.237552	0.638082	0.872529	SCRI_RS_182210	2H	4.20003	0.217459	0.0349108	0.332036	0.079016	0.104259	0.478481	0.538637	0.0856682
BOPA2_12_21415	2H	4.50003	1.92773	0.30535	0.429896	0.0726264	0.51018	0.205754	0.0600761	0.142258	0.0367046	0.136942	0.108699	0.366626	1.13486	1.47568	0.1727	0.0015992	0.341783	0.768316	0.127121	0.76852	0.109125	0.0163845	0.123486	0.115888	0.383745	0.12887	0.0145927	0.68881	0.63095	0.128141	0.062803	0.360283	0.863869	0.237541	0.638102	0.872524	BOPA2_12_21415	2H	4.50003	0.217441	0.0349012	0.332012	0.0790115	0.10426	0.478522	0.538614	0.0856609
SCRI_RS_184395	2H	4.50003	1.92773	0.30535	0.429896	0.0726264	0.51018	0.205754	0.0600761	0.142258	0.0367046	0.136942	0.108699	0.366626	1.13486	1.47568	0.1727	0.0015992	0.341783	0.768316	0.127121	0.76852	0.109125	0.0163845	0.123486	0.115888	0.383745	0.12887	0.0145927	0.68881	0.63095	0.128141	0.062803	0.360283	0.863869	0.237541	0.638102	0.872524	SCRI_RS_184395	2H	4.50003	0.217441	0.0349012	0.332012	0.0790115	0.10426	0.478522	0.538614	0.0856609
c2H.loc5	2H	5	1.91557	0.295074	0.420568	0.0696047	0.516099	0.199809	0.0597955	0.139394	0.0374442	0.135013	0.107235	0.362237	1.12755	1.4941	0.173321	0.00208855	0.336679	0.76107	0.125135	0.759299	0.107673	0.0182183	0.125769	0.113696	0.38639	0.129576	0.0155183	0.684298	0.635123	0.128205	0.0604742	0.359734	0.867601	0.23389	0.644682	0.871108	c2H.loc5	2H	5	0.211851	0.0318794	0.324517	0.0774898	0.104637	0.492589	0.531249	0.0832889
SCRI_RS_192440	2H	5.40003	1.90579	0.287059	0.413044	0.067285	0.520895	0.195031	0.0598741	0.137241	0.0380547	0.133499	0.10619	0.358778	1.12135	1.5096	0.173867	0.00252327	0.332701	0.75543	0.123675	0.751925	0.106611	0.0197878	0.127613	0.111969	0.388555	0.130168	0.0162862	0.680654	0.638592	0.128361	0.0588274	0.359366	0.870697	0.231124	0.650185	0.870263	SCRI_RS_192440	2H	5.40003	0.207589	0.0295737	0.318878	0.0763586	0.104956	0.504412	0.52565	0.0814171
BOPA2_12_11030	2H	5.50003	0.103044	0.0355793	0.0779649	0.0436081	0.867824	0.00100973	0.215267	0.346468	0.0705663	0.0993203	0.123411	0.275654	0.826964	2.14775	0.234204	0.0945661	0.138597	0.476322	0.0624821	0.376903	0.0759839	0.195237	0.221145	0.0489211	0.505112	0.196094	0.106645	0.557489	0.856681	0.139555	0.114482	0.367309	1.06695	0.412808	0.977382	0.836877	BOPA2_12_11030	2H	5.50003	0.103388	0.114427	0.0173511	0.0314815	0.136033	1.07359	0.259134	0.0258572
SCRI_RS_168604	2H	5.50003	0.103037	0.0355798	0.0779628	0.0436095	0.867828	0.00101006	0.215268	0.346472	0.0705667	0.0993205	0.123412	0.275654	0.826961	2.14775	0.234205	0.0945676	0.138596	0.47632	0.0624817	0.3769	0.0759839	0.19524	0.221146	0.0489207	0.505114	0.196096	0.106646	0.557489	0.856683	0.139555	0.114483	0.367309	1.06695	0.412812	0.977386	0.836877	SCRI_RS_168604	2H	5.50003	0.103389	0.11443	0.0173513	0.0314811	0.136033	1.07359	0.259131	0.0258571
SCRI_RS_133377	2H	6.30003	0.0943911	0.0379175	0.0699902	0.0496785	0.882046	0.00271392	0.221847	0.361048	0.0719744	0.0997706	0.12638	0.276938	0.816991	2.16158	0.237732	0.100697	0.131759	0.465906	0.0609175	0.362987	0.0758274	0.20508	0.224883	0.0472806	0.510377	0.200291	0.112476	0.555415	0.866516	0.140337	0.119126	0.369208	1.07597	0.426605	0.990093	0.836042	SCRI_RS_133377	2H	6.30003	0.107394	0.123825	0.0185638	0.0301858	0.138054	1.08913	0.250147	0.025267
SCRI_RS_13476	2H	6.30003	0.0943911	0.0379175	0.0699902	0.0496786	0.882046	0.00271393	0.221847	0.361048	0.0719744	0.0997706	0.12638	0.276938	0.816991	2.16158	0.237732	0.100697	0.131759	0.465906	0.0609175	0.362987	0.0758274	0.20508	0.224883	0.0472806	0.510377	0.200291	0.112476	0.555415	0.866516	0.140337	0.119126	0.369208	1.07597	0.426605	0.990093	0.836042	SCRI_RS_13476	2H	6.30003	0.107394	0.123825	0.0185638	0.0301858	0.138054	1.08913	0.250147	0.025267
SCRI_RS_190048	2H	6.30003	0.0943911	0.0379175	0.0699902	0.0496786	0.882046	0.00271393	0.221847	0.361048	0.0719744	0.0997706	0.12638	0.276938	0.816991	2.16158	0.237732	0.100697	0.131759	0.465906	0.0609175	0.362987	0.0758274	0.20508	0.224883	0.0472806	0.510377	0.200291	0.112476	0.555415	0.866516	0.140337	0.119126	0.369208	1.07597	0.426605	0.990093	0.836042	SCRI_RS_190048	2H	6.30003	0.107394	0.123825	0.0185638	0.0301858	0.138054	1.08913	0.250147	0.025267
SCRI_RS_169758	2H	6.40003	0.0943911	0.0379176	0.0699902	0.0496786	0.882046	0.00271393	0.221847	0.361048	0.0719744	0.0997707	0.12638	0.276938	0.816991	2.16158	0.237732	0.100697	0.131759	0.465906	0.0609175	0.362987	0.0758275	0.20508	0.224883	0.0472806	0.510377	0.200291	0.112476	0.555415	0.866516	0.140337	0.119126	0.369208	1.07597	0.426605	0.990093	0.836042	SCRI_RS_169758	2H	6.40003	0.107394	0.123825	0.0185638	0.0301859	0.138054	1.08913	0.250147	0.025267
SCRI_RS_187012	2H	6.40004	0.0943911	0.0379176	0.0699902	0.0496786	0.882046	0.00271393	0.221847	0.361048	0.0719744	0.0997707	0.12638	0.276938	0.816991	2.16158	0.237732	0.100697	0.131759	0.465906	0.0609175	0.362987	0.0758275	0.20508	0.224883	0.0472806	0.510377	0.200291	0.112476	0.555415	0.866516	0.140337	0.119126	0.369208	1.07597	0.426605	0.990093	0.836042	SCRI_RS_187012	2H	6.40004	0.107394	0.123825	0.0185638	0.0301859	0.138054	1.08913	0.250147	0.025267
SCRI_RS_157314	2H	6.45004	0.094422	0.0378641	0.0700539	0.0496153	0.8819	0.00268465	0.221885	0.360877	0.0719767	0.0997437	0.126388	0.276869	0.81709	2.16138	0.237652	0.100614	0.13184	0.465992	0.0609391	0.363102	0.0758425	0.20499	0.224882	0.0472889	0.510347	0.200239	0.112412	0.555393	0.866414	0.140327	0.119163	0.36921	1.07588	0.426439	0.989954	0.835978	SCRI_RS_157314	2H	6.45004	0.107375	0.123691	0.0185466	0.0302009	0.138028	1.08895	0.250193	0.0252595
SCRI_RS_182947	2H	6.45004	0.094422	0.0378641	0.0700539	0.0496153	0.8819	0.00268465	0.221885	0.360877	0.0719767	0.0997437	0.126388	0.276869	0.81709	2.16138	0.237652	0.100614	0.13184	0.465992	0.0609391	0.363102	0.0758425	0.20499	0.224882	0.0472889	0.510347	0.200239	0.112412	0.555393	0.866414	0.140327	0.119163	0.36921	1.07588	0.426439	0.989954	0.835978	SCRI_RS_182947	2H	6.45004	0.107375	0.123691	0.0185466	0.0302009	0.138028	1.08895	0.250193	0.0252595
SCRI_RS_192463	2H	6.50004	0.0943931	0.037914	0.0699943	0.0496745	0.882036	0.00271202	0.221849	0.361037	0.0719746	0.0997689	0.12638	0.276933	0.816997	2.16156	0.237727	0.100692	0.131765	0.465911	0.0609189	0.362994	0.0758284	0.205074	0.224883	0.0472811	0.510375	0.200288	0.112472	0.555414	0.866509	0.140336	0.119129	0.369208	1.07596	0.426594	0.990083	0.836038	SCRI_RS_192463	2H	6.50004	0.107393	0.123816	0.0185627	0.0301868	0.138053	1.08912	0.25015	0.0252666
SCRI_RS_88391	2H	6.60004	0.0943929	0.037911	0.069998	0.0496745	0.882026	0.00271254	0.22185	0.361012	0.0719735	0.0997583	0.126379	0.276935	0.817021	2.16163	0.237681	0.100682	0.131759	0.465885	0.0609155	0.363001	0.0758261	0.205037	0.224882	0.0472774	0.510351	0.200267	0.112458	0.55542	0.866435	0.140309	0.119119	0.369208	1.0759	0.426551	0.989963	0.835947	SCRI_RS_88391	2H	6.60004	0.107393	0.123811	0.0185627	0.0301805	0.138039	1.08895	0.25011	0.0252654
SCRI_RS_177330	2H	7.10004	0.0943915	0.0379134	0.0699952	0.0496775	0.882033	0.00271394	0.221848	0.361019	0.0719734	0.0997594	0.126378	0.276938	0.817017	2.16165	0.237684	0.100686	0.131755	0.465881	0.0609145	0.362995	0.0758254	0.205041	0.224882	0.0472769	0.510352	0.20027	0.112461	0.555422	0.866438	0.140309	0.119118	0.369208	1.0759	0.426558	0.989966	0.835948	SCRI_RS_177330	2H	7.10004	0.107394	0.123817	0.0185635	0.0301798	0.13804	1.08896	0.250107	0.0252657
BOPA1_8930_370	2H	7.20004	0.0943912	0.0379174	0.0699904	0.0496787	0.882046	0.00271398	0.221846	0.361047	0.0719744	0.0997705	0.12638	0.276938	0.816992	2.16158	0.237731	0.100697	0.131759	0.465906	0.0609175	0.362987	0.0758274	0.205078	0.224883	0.0472803	0.510376	0.200291	0.112476	0.555415	0.866514	0.140336	0.119126	0.369208	1.07597	0.426603	0.990089	0.836039	BOPA1_8930_370	2H	7.20004	0.107394	0.123825	0.0185638	0.0301859	0.138054	1.08913	0.250145	0.025267
BOPA2_12_30781	2H	7.40004	0.0943919	0.0379115	0.0700001	0.0496836	0.882059	0.00271697	0.22184	0.361034	0.0719756	0.0997672	0.12638	0.276948	0.817039	2.1617	0.237694	0.100703	0.131735	0.465902	0.0609174	0.362987	0.0758224	0.205014	0.224884	0.0472691	0.510345	0.200276	0.112457	0.555428	0.866432	0.140295	0.119119	0.369208	1.0759	0.42653	0.98995	0.835936	BOPA2_12_30781	2H	7.40004	0.107393	0.123831	0.0185635	0.0301933	0.138047	1.08891	0.250091	0.0252654
SCRI_RS_213799	2H	7.40004	0.0943919	0.0379115	0.0700001	0.0496836	0.882059	0.00271697	0.22184	0.361034	0.0719756	0.0997672	0.12638	0.276948	0.817039	2.1617	0.237694	0.100703	0.131735	0.465902	0.0609174	0.362987	0.0758224	0.205014	0.224884	0.0472691	0.510345	0.200276	0.112457	0.555428	0.866432	0.140295	0.119119	0.369208	1.0759	0.42653	0.98995	0.835936	SCRI_RS_213799	2H	7.40004	0.107393	0.123831	0.0185635	0.0301933	0.138047	1.08891	0.250091	0.0252654
c2H.loc7.5	2H	7.5	0.0943918	0.0379112	0.0699997	0.049682	0.88205	0.00271633	0.221843	0.361024	0.0719748	0.0997626	0.126379	0.276946	0.817039	2.1617	0.23768	0.100696	0.131739	0.46589	0.0609159	0.36299	0.0758226	0.205012	0.224883	0.0472702	0.510341	0.200269	0.112454	0.555428	0.866416	0.140292	0.119117	0.369208	1.07589	0.426527	0.989925	0.835917	c2H.loc7.5	2H	7.5	0.107393	0.123826	0.0185635	0.0301883	0.138042	1.08888	0.250085	0.0252652
BOPA2_12_10592	2H	7.80004	0.0943911	0.0379176	0.0699902	0.0496786	0.882046	0.00271394	0.221847	0.361048	0.0719744	0.0997707	0.12638	0.276938	0.816991	2.16158	0.237732	0.100697	0.131759	0.465906	0.0609175	0.362987	0.0758275	0.20508	0.224883	0.0472806	0.510377	0.200291	0.112476	0.555415	0.866516	0.140337	0.119126	0.369208	1.07597	0.426605	0.990093	0.836042	BOPA2_12_10592	2H	7.80004	0.107394	0.123825	0.0185638	0.0301859	0.138054	1.08913	0.250147	0.0252671
BOPA2_12_30424	2H	7.80005	0.0943911	0.0379176	0.0699902	0.0496786	0.882046	0.00271394	0.221847	0.361048	0.0719744	0.0997707	0.12638	0.276938	0.816991	2.16158	0.237732	0.100697	0.131759	0.465906	0.0609175	0.362987	0.0758275	0.20508	0.224883	0.0472806	0.510377	0.200291	0.112476	0.555415	0.866516	0.140337	0.119126	0.369208	1.07597	0.426605	0.990093	0.836042	BOPA2_12_30424	2H	7.80005	0.107394	0.123825	0.0185638	0.0301859	0.138054	1.08913	0.250147	0.0252671
SCRI_RS_164876	2H	7.80005	0.0943911	0.0379176	0.0699902	0.0496786	0.882046	0.00271394	0.221847	0.361048	0.0719744	0.0997707	0.12638	0.276938	0.816991	2.16158	0.237732	0.100697	0.131759	0.465906	0.0609175	0.362987	0.0758275	0.20508	0.224883	0.0472806	0.510377	0.200291	0.112476	0.555415	0.866516	0.140337	0.119126	0.369208	1.07597	0.426605	0.990093	0.836042	SCRI_RS_164876	2H	7.80005	0.107394	0.123825	0.0185638	0.0301859	0.138054	1.08913	0.250147	0.0252671
SCRI_RS_167465	2H	7.80005	0.0943911	0.0379176	0.0699902	0.0496786	0.882046	0.00271394	0.221847	0.361048	0.0719744	0.0997707	0.12638	0.276938	0.816991	2.16158	0.237732	0.100697	0.131759	0.465906	0.0609175	0.362987	0.0758275	0.20508	0.224883	0.0472806	0.510377	0.200291	0.112476	0.555415	0.866516	0.140337	0.119126	0.369208	1.07597	0.426605	0.990093	0.836042	SCRI_RS_167465	2H	7.80005	0.107394	0.123825	0.0185638	0.0301859	0.138054	1.08913	0.250147	0.0252671
SCRI_RS_175603	2H	7.80005	0.0943911	0.0379176	0.0699902	0.0496786	0.882046	0.00271394	0.221847	0.361048	0.0719744	0.0997707	0.12638	0.276938	0.816991	2.16158	0.237732	0.100697	0.131759	0.465906	0.0609175	0.362987	0.0758275	0.20508	0.224883	0.0472806	0.510377	0.200291	0.112476	0.555415	0.866516	0.140337	0.119126	0.369208	1.07597	0.426605	0.990093	0.836042	SCRI_RS_175603	2H	7.80005	0.107394	0.123825	0.0185638	0.0301859	0.138054	1.08913	0.250147	0.0252671
SCRI_RS_103515	2H	7.85005	0.0943911	0.0379174	0.0699904	0.0496786	0.882045	0.00271395	0.221847	0.361047	0.0719744	0.0997703	0.12638	0.276938	0.816992	2.16158	0.23773	0.100697	0.131759	0.465905	0.0609174	0.362987	0.0758274	0.205078	0.224883	0.0472804	0.510376	0.200291	0.112476	0.555415	0.866513	0.140335	0.119126	0.369208	1.07597	0.426603	0.990088	0.836038	SCRI_RS_103515	2H	7.85005	0.107394	0.123825	0.0185638	0.0301856	0.138054	1.08913	0.250145	0.025267
BOPA1_3453_1974	2H	7.90005	0.0943911	0.0379175	0.0699902	0.0496786	0.882046	0.00271394	0.221847	0.361048	0.0719744	0.0997707	0.12638	0.276938	0.816991	2.16158	0.237732	0.100697	0.131759	0.465906	0.0609175	0.362987	0.0758275	0.20508	0.224883	0.0472805	0.510377	0.200291	0.112476	0.555415	0.866516	0.140337	0.119126	0.369208	1.07597	0.426605	0.990093	0.836042	BOPA1_3453_1974	2H	7.90005	0.107394	0.123825	0.0185638	0.0301859	0.138054	1.08913	0.250147	0.025267
SCRI_RS_141753	2H	7.90005	0.0943911	0.0379175	0.0699902	0.0496786	0.882046	0.00271394	0.221847	0.361048	0.0719744	0.0997707	0.12638	0.276938	0.816991	2.16158	0.237732	0.100697	0.131759	0.465906	0.0609175	0.362987	0.0758275	0.20508	0.224883	0.0472805	0.510377	0.200291	0.112476	0.555415	0.866516	0.140337	0.119126	0.369208	1.07597	0.426605	0.990093	0.836042	SCRI_RS_141753	2H	7.90005	0.107394	0.123825	0.0185638	0.0301859	0.138054	1.08913	0.250147	0.025267
SCRI_RS_194134	2H	7.90005	0.0943911	0.0379175	0.0699902	0.0496786	0.882046	0.00271394	0.221847	0.361048	0.0719744	0.0997707	0.12638	0.276938	0.816991	2.16158	0.237732	0.100697	0.131759	0.465906	0.0609175	0.362987	0.0758275	0.20508	0.224883	0.0472805	0.510377	0.200291	0.112476	0.555415	0.866516	0.140337	0.119126	0.369208	1.07597	0.426605	0.990093	0.836042	SCRI_RS_194134	2H	7.90005	0.107394	0.123825	0.0185638	0.0301859	0.138054	1.08913	0.250147	0.025267
SCRI_RS_135391	2H	8.30005	0.0943911	0.0379176	0.0699902	0.0496786	0.882046	0.00271394	0.221847	0.361048	0.0719744	0.0997707	0.12638	0.276938	0.816991	2.16158	0.237732	0.100697	0.131759	0.465906	0.0609175	0.362987	0.0758275	0.20508	0.224883	0.0472806	0.510377	0.200291	0.112476	0.555415	0.866516	0.140337	0.119126	0.369208	1.07597	0.426605	0.990093	0.836042	SCRI_RS_135391	2H	8.30005	0.107394	0.123825	0.0185638	0.0301859	0.138054	1.08913	0.250147	0.0252671
SCRI_RS_150792	2H	8.30006	0.0943911	0.0379176	0.0699902	0.0496786	0.882046	0.00271394	0.221847	0.361048	0.0719744	0.0997707	0.12638	0.276938	0.816991	2.16158	0.237732	0.100697	0.131759	0.465906	0.0609175	0.362987	0.0758275	0.20508	0.224883	0.0472806	0.510377	0.200291	0.112476	0.555415	0.866516	0.140337	0.119126	0.369208	1.07597	0.426605	0.990093	0.836042	SCRI_RS_150792	2H	8.30006	0.107394	0.123825	0.0185638	0.0301859	0.138054	1.08913	0.250147	0.0252671
SCRI_RS_159503	2H	8.30006	0.0943911	0.0379176	0.0699902	0.0496786	0.882046	0.00271394	0.221847	0.361048	0.0719744	0.0997707	0.12638	0.276938	0.816991	2.16158	0.237732	0.100697	0.131759	0.465906	0.0609175	0.362987	0.0758275	0.20508	0.224883	0.0472806	0.510377	0.200291	0.112476	0.555415	0.866516	0.140337	0.119126	0.369208	1.07597	0.426605	0.990093	0.836042	SCRI_RS_159503	2H	8.30006	0.107394	0.123825	0.0185638	0.0301859	0.138054	1.08913	0.250147	0.0252671
SCRI_RS_162694	2H	8.30006	0.0943911	0.0379176	0.0699902	0.0496786	0.882046	0.00271394	0.221847	0.361048	0.0719744	0.0997707	0.12638	0.276938	0.816991	2.16158	0.237732	0.100697	0.131759	0.465906	0.0609175	0.362987	0.0758275	0.20508	0.224883	0.0472806	0.510377	0.200291	0.112476	0.555415	0.866516	0.140337	0.119126	0.369208	1.07597	0.426605	0.990093	0.836042	SCRI_RS_162694	2H	8.30006	0.107394	0.123825	0.0185638	0.0301859	0.138054	1.08913	0.250147	0.0252671
SCRI_RS_224641	2H	8.30006	0.0943911	0.0379176	0.0699902	0.0496786	0.882046	0.00271394	0.221847	0.361048	0.0719744	0.0997707	0.12638	0.276938	0.816991	2.16158	0.237732	0.100697	0.131759	0.465906	0.0609175	0.362987	0.0758275	0.20508	0.224883	0.0472806	0.510377	0.200291	0.112476	0.555415	0.866516	0.140337	0.119126	0.369208	1.07597	0.426605	0.990093	0.836042	SCRI_RS_224641	2H	8.30006	0.107394	0.123825	0.0185638	0.0301859	0.138054	1.08913	0.250147	0.0252671
SCRI_RS_193452	2H	8.35006	0.0943909	0.037918	0.0699873	0.0496811	0.882043	0.00271489	0.22185	0.361051	0.0719739	0.0997685	0.126379	0.276941	0.817004	2.16158	0.237723	0.100698	0.13175	0.465905	0.0609165	0.362987	0.0758258	0.205067	0.224884	0.0472823	0.510372	0.200287	0.112466	0.555416	0.866497	0.140333	0.119123	0.369208	1.07595	0.426588	0.990062	0.836022	SCRI_RS_193452	2H	8.35006	0.107395	0.123832	0.0185642	0.0301846	0.138051	1.08909	0.250137	0.0252672
BOPA2_12_10430	2H	8.60006	0.0943898	0.0379246	0.0699677	0.0496945	0.882043	0.00271937	0.221867	0.361097	0.0719725	0.099771	0.126375	0.276957	0.81704	2.16151	0.237735	0.100718	0.13171	0.465935	0.0609157	0.362976	0.0758202	0.205051	0.224888	0.0472952	0.510375	0.200288	0.112435	0.555415	0.866494	0.140346	0.11912	0.369208	1.07593	0.426559	0.990058	0.836038	BOPA2_12_10430	2H	8.60006	0.1074	0.123874	0.0185663	0.0301864	0.138053	1.08907	0.250138	0.0252694
BOPA2_12_31497	2H	8.60006	0.0943898	0.0379246	0.0699677	0.0496945	0.882043	0.00271937	0.221867	0.361097	0.0719725	0.099771	0.126375	0.276957	0.81704	2.16151	0.237735	0.100718	0.13171	0.465935	0.0609157	0.362976	0.0758202	0.205051	0.224888	0.0472952	0.510375	0.200288	0.112435	0.555415	0.866494	0.140346	0.119121	0.369208	1.07593	0.426559	0.990058	0.836038	BOPA2_12_31497	2H	8.60006	0.1074	0.123874	0.0185663	0.0301864	0.138053	1.08907	0.250138	0.0252694
SCRI_RS_141771	2H	8.60006	0.0943898	0.0379246	0.0699677	0.0496945	0.882043	0.00271937	0.221867	0.361097	0.0719725	0.099771	0.126375	0.276957	0.81704	2.16151	0.237735	0.100718	0.13171	0.465935	0.0609157	0.362976	0.0758202	0.205051	0.224888	0.0472952	0.510375	0.200288	0.112435	0.555415	0.866494	0.140346	0.11912	0.369208	1.07593	0.426559	0.990058	0.836038	SCRI_RS_141771	2H	8.60006	0.1074	0.123874	0.0185663	0.0301864	0.138053	1.08907	0.250138	0.0252694
SCRI_RS_192552	2H	8.60006	0.0943898	0.0379246	0.0699677	0.0496945	0.882043	0.00271937	0.221867	0.361097	0.0719725	0.099771	0.126375	0.276957	0.81704	2.16151	0.237735	0.100718	0.13171	0.465935	0.0609157	0.362976	0.0758202	0.205051	0.224888	0.0472952	0.510375	0.200288	0.112435	0.555415	0.866494	0.140346	0.11912	0.369208	1.07593	0.426559	0.990058	0.836038	SCRI_RS_192552	2H	8.60006	0.1074	0.123874	0.0185663	0.0301864	0.138053	1.08907	0.250138	0.0252694
SCRI_RS_238263	2H	8.60006	0.0943898	0.0379246	0.0699677	0.0496945	0.882043	0.00271937	0.221867	0.361097	0.0719725	0.099771	0.126375	0.276957	0.81704	2.16151	0.237735	0.100718	0.13171	0.465935	0.0609157	0.362976	0.0758202	0.205051	0.224888	0.0472952	0.510375	0.200288	0.112435	0.555415	0.866494	0.140346	0.11912	0.369208	1.07593	0.426559	0.990058	0.836038	SCRI_RS_238263	2H	8.60006	0.1074	0.123874	0.0185663	0.0301864	0.138053	1.08907	0.250138	0.0252694
BOPA2_12_10502	2H	8.90006	0.0943913	0.0379144	0.0699899	0.0496921	0.882059	0.00272006	0.22185	0.361057	0.0719748	0.099767	0.126377	0.276959	0.81707	2.16168	0.237691	0.100714	0.131708	0.465916	0.0609166	0.362981	0.0758183	0.204993	0.224886	0.0472751	0.510341	0.200273	0.112434	0.555429	0.866412	0.140295	0.119116	0.369208	1.07587	0.426499	0.989917	0.835923	BOPA2_12_10502	2H	8.90006	0.107396	0.123857	0.0185648	0.0301943	0.138046	1.08885	0.25008	0.0252665
SCRI_RS_173604	2H	8.90007	0.0943913	0.0379144	0.0699899	0.0496921	0.882059	0.00272006	0.22185	0.361057	0.0719748	0.099767	0.126377	0.276959	0.81707	2.16168	0.237691	0.100714	0.131708	0.465916	0.0609166	0.362981	0.0758183	0.204993	0.224886	0.0472751	0.510341	0.200273	0.112434	0.555429	0.866412	0.140295	0.119116	0.369208	1.07587	0.426499	0.989917	0.835923	SCRI_RS_173604	2H	8.90007	0.107396	0.123857	0.0185648	0.0301944	0.138046	1.08885	0.25008	0.0252665
SCRI_RS_231057	2H	8.90007	0.0943913	0.0379144	0.0699899	0.0496921	0.882059	0.00272006	0.22185	0.361057	0.0719748	0.099767	0.126377	0.276959	0.81707	2.16168	0.237691	0.100714	0.131708	0.465916	0.0609166	0.362981	0.0758183	0.204993	0.224886	0.0472751	0.510341	0.200273	0.112434	0.555429	0.866412	0.140295	0.119116	0.369208	1.07587	0.426499	0.989917	0.835923	SCRI_RS_231057	2H	8.90007	0.107396	0.123857	0.0185648	0.0301944	0.138046	1.08885	0.25008	0.0252665
SCRI_RS_204158	2H	9.20007	0.0943911	0.0379177	0.0699899	0.0496787	0.882045	0.00271399	0.221847	0.361048	0.0719744	0.0997705	0.12638	0.276938	0.816991	2.16157	0.237731	0.100697	0.131759	0.465905	0.0609174	0.362987	0.0758274	0.20508	0.224883	0.0472808	0.510377	0.200291	0.112476	0.555415	0.866515	0.140337	0.119126	0.369208	1.07597	0.426605	0.990092	0.836042	SCRI_RS_204158	2H	9.20007	0.107394	0.123826	0.0185638	0.0301855	0.138054	1.08913	0.250147	0.0252671
SCRI_RS_605	2H	9.20007	0.0943911	0.0379177	0.0699899	0.0496787	0.882045	0.00271399	0.221847	0.361048	0.0719744	0.0997705	0.12638	0.276938	0.816991	2.16157	0.237731	0.100697	0.131759	0.465905	0.0609174	0.362987	0.0758274	0.20508	0.224883	0.0472808	0.510377	0.200291	0.112476	0.555415	0.866515	0.140337	0.119126	0.369208	1.07597	0.426605	0.990092	0.836042	SCRI_RS_605	2H	9.20007	0.107394	0.123826	0.0185638	0.0301855	0.138054	1.08913	0.250147	0.0252671
BOPA2_12_30155	2H	9.60007	0.0945152	0.0378724	0.0700487	0.049617	0.88209	0.00269628	0.221898	0.360881	0.0718273	0.0997189	0.126271	0.276633	0.817745	2.16085	0.237619	0.100551	0.131492	0.465977	0.0608118	0.362681	0.0757812	0.205161	0.225033	0.0473626	0.510217	0.20037	0.112492	0.555141	0.865976	0.140298	0.11909	0.370403	1.07535	0.426535	0.989446	0.835632	BOPA2_12_30155	2H	9.60007	0.107527	0.123742	0.0185356	0.0301508	0.137988	1.0885	0.250243	0.0253067
SCRI_RS_157480	2H	9.60007	0.0945152	0.0378724	0.0700487	0.049617	0.88209	0.00269628	0.221898	0.360881	0.0718273	0.0997189	0.126271	0.276633	0.817745	2.16085	0.237619	0.100551	0.131492	0.465977	0.0608118	0.362681	0.0757812	0.205161	0.225033	0.0473626	0.510217	0.20037	0.112492	0.555141	0.865976	0.140298	0.11909	0.370403	1.07535	0.426535	0.989446	0.835632	SCRI_RS_157480	2H	9.60007	0.107527	0.123742	0.0185356	0.0301508	0.137988	1.0885	0.250243	0.0253067
c2H.loc10	2H	10	0.0942391	0.0379262	0.0702605	0.0496255	0.881721	0.00267206	0.222199	0.361049	0.0717146	0.0997353	0.126109	0.276121	0.818799	2.16993	0.237352	0.100169	0.131439	0.466252	0.0607567	0.362688	0.0757157	0.20456	0.225169	0.0474166	0.509825	0.200512	0.112402	0.555159	0.865038	0.14012	0.119118	0.371363	1.07441	0.426392	0.98829	0.834779	c2H.loc10	2H	10	0.10744	0.123535	0.0186404	0.0301668	0.137989	1.08738	0.25023	0.0253175
SCRI_RS_136287	2H	10.4001	0.0939618	0.0380008	0.0704469	0.0496388	0.881419	0.00264862	0.22249	0.361371	0.0716082	0.0998118	0.125955	0.275609	0.819713	2.1789	0.237338	0.099858	0.131409	0.466655	0.0607164	0.362657	0.0756607	0.204166	0.22531	0.0474881	0.509567	0.200773	0.112396	0.55514	0.864509	0.140086	0.119192	0.372325	1.07381	0.426499	0.987797	0.834421	SCRI_RS_136287	2H	10.4001	0.107354	0.12337	0.0187467	0.0302143	0.138065	1.08717	0.250422	0.0253366
SCRI_RS_159158	2H	10.4001	0.0939618	0.0380008	0.0704469	0.0496388	0.881419	0.00264862	0.22249	0.361371	0.0716082	0.0998118	0.125955	0.275609	0.819713	2.1789	0.237338	0.099858	0.131409	0.466655	0.0607164	0.362657	0.0756607	0.204166	0.22531	0.0474881	0.509567	0.200773	0.112396	0.55514	0.864509	0.140086	0.119192	0.372325	1.07381	0.426499	0.987797	0.834421	SCRI_RS_159158	2H	10.4001	0.107354	0.12337	0.0187467	0.0302143	0.138065	1.08717	0.250422	0.0253366
SCRI_RS_209516	2H	10.4001	0.0939618	0.0380008	0.0704469	0.0496388	0.881419	0.00264862	0.22249	0.361371	0.0716082	0.0998118	0.125955	0.275609	0.819713	2.1789	0.237338	0.099858	0.131409	0.466655	0.0607164	0.362657	0.0756607	0.204166	0.22531	0.0474881	0.509567	0.200773	0.112396	0.55514	0.864509	0.140086	0.119192	0.372325	1.07381	0.426499	0.987797	0.834421	SCRI_RS_209516	2H	10.4001	0.107354	0.12337	0.0187467	0.0302143	0.138065	1.08717	0.250422	0.0253366
SCRI_RS_144545	2H	10.5001	0.0802541	0.0408707	0.0823298	0.0501268	0.859042	0.00190426	0.234839	0.370317	0.0661105	0.100446	0.11838	0.248367	0.86825	3.55091	0.227441	0.0819666	0.127595	0.479672	0.0583974	0.359008	0.0721069	0.181209	0.231894	0.0519505	0.492275	0.209009	0.11058	0.557635	0.82164	0.134508	0.119238	0.420866	1.02994	0.425896	0.937755	0.800005	SCRI_RS_144545	2H	10.5001	0.102945	0.112072	0.0246132	0.0308212	0.13811	1.04394	0.256185	0.0265481
SCRI_RS_160747	2H	11.4001	0.186027	0.0882935	0.240952	0.0716217	0.58401	0.0770639	0.356983	0.590413	0.0255972	0.118422	0.0870942	0.0440492	1.22776	4.44397	0.145316	0.127084	0.0855408	0.575348	0.13036	0.294712	0.0495168	0.0231508	0.293796	0.112154	0.343814	0.35783	0.121722	0.798672	0.42769	0.0863914	0.140696	0.700966	0.607069	0.513636	0.451174	0.480843	SCRI_RS_160747	2H	11.4001	0.0618986	0.0587434	0.118604	0.0471647	0.147165	0.638063	0.316279	0.0663919
BOPA2_12_30631	2H	11.6001	0.237818	0.102162	0.288048	0.078306	0.508389	0.109936	0.386565	0.65182	0.0204622	0.125488	0.0922148	0.0195666	1.29337	4.50274	0.12998	0.199351	0.0772194	0.587847	0.170384	0.274177	0.0475993	0.0290754	0.308666	0.132551	0.313859	0.401414	0.130981	0.840066	0.348147	0.076166	0.161145	0.715398	0.512448	0.551496	0.346689	0.413005	BOPA2_12_30631	2H	11.6001	0.0560195	0.0605134	0.149148	0.0537223	0.151468	0.559009	0.333642	0.0833334
SCRI_RS_188511	2H	11.6001	0.237818	0.102162	0.288048	0.078306	0.508389	0.109936	0.386565	0.65182	0.0204622	0.125488	0.0922148	0.0195666	1.29337	4.50274	0.12998	0.199351	0.0772194	0.587847	0.170384	0.274177	0.0475993	0.0290754	0.308666	0.132551	0.313859	0.401414	0.130981	0.840066	0.348147	0.076166	0.161145	0.715398	0.512448	0.551496	0.346689	0.413005	SCRI_RS_188511	2H	11.6001	0.0560195	0.0605134	0.149148	0.0537223	0.151468	0.559009	0.333642	0.0833334
BOPA1_12224_363	2H	12.1001	0.3523	0.14384	0.375168	0.121092	0.383251	0.200156	0.549586	0.72528	0.0235539	0.164263	0.0273201	0.131375	1.44766	2.75347	0.0243318	0.172505	0.033336	0.499297	0.269223	0.253191	0.0812471	0.0699118	0.327754	0.0391182	0.308734	0.416597	0.140771	0.408565	0.3185	0.0465951	0.158615	0.885626	0.423835	0.558229	0.292281	0.368864	BOPA1_12224_363	2H	12.1001	0.203501	0.37083	0.123368	0.0448539	0.17475	0.107876	0.145537	0.0821419
BOPA1_4277_1901	2H	12.1001	0.352301	0.14384	0.375168	0.121092	0.383251	0.200157	0.549587	0.72528	0.0235539	0.164263	0.0273201	0.131375	1.44766	2.75347	0.0243317	0.172505	0.0333359	0.499297	0.269223	0.253191	0.0812472	0.0699119	0.327754	0.0391182	0.308734	0.416597	0.140771	0.408564	0.3185	0.046595	0.158615	0.885626	0.423835	0.558229	0.292281	0.368864	BOPA1_4277_1901	2H	12.1001	0.203501	0.370831	0.123368	0.0448539	0.17475	0.107875	0.145537	0.0821419
SCRI_RS_141564	2H	12.1001	0.352301	0.14384	0.375169	0.121092	0.383251	0.200157	0.549587	0.72528	0.0235539	0.164263	0.0273202	0.131376	1.44766	2.75346	0.0243316	0.172505	0.0333359	0.499297	0.269223	0.253191	0.0812472	0.069912	0.327755	0.0391181	0.308734	0.416597	0.140771	0.408564	0.3185	0.046595	0.158615	0.885627	0.423835	0.558229	0.292281	0.368864	SCRI_RS_141564	2H	12.1001	0.203502	0.370831	0.123368	0.0448539	0.17475	0.107875	0.145537	0.0821419
SCRI_RS_158433	2H	12.1001	0.352301	0.14384	0.375169	0.121092	0.383251	0.200157	0.549587	0.72528	0.0235539	0.164263	0.0273202	0.131376	1.44766	2.75346	0.0243316	0.172505	0.0333359	0.499297	0.269223	0.253191	0.0812472	0.069912	0.327755	0.0391181	0.308734	0.416597	0.140771	0.408564	0.3185	0.046595	0.158615	0.885627	0.423835	0.558229	0.292281	0.368864	SCRI_RS_158433	2H	12.1001	0.203502	0.370831	0.123368	0.0448539	0.17475	0.107875	0.145537	0.0821419
SCRI_RS_231806	2H	12.1001	0.352301	0.14384	0.375169	0.121092	0.383251	0.200157	0.549587	0.72528	0.0235539	0.164263	0.0273202	0.131376	1.44766	2.75346	0.0243316	0.172505	0.0333359	0.499297	0.269223	0.253191	0.0812472	0.069912	0.327755	0.0391181	0.308734	0.416597	0.140771	0.408564	0.3185	0.046595	0.158615	0.885627	0.423835	0.558229	0.292281	0.368864	SCRI_RS_231806	2H	12.1001	0.203502	0.370831	0.123368	0.0448539	0.17475	0.107875	0.145537	0.0821419
SCRI_RS_152744	2H	12.3001	0.359851	0.126768	0.164524	0.0970763	0.264014	0.183883	0.484063	0.773325	0.0450507	0.148043	0.00793753	0.189066	1.22963	2.75276	0.00746756	0.203795	0.0353328	0.451016	0.250359	0.314261	0.0802281	0.0688462	0.271422	0.0516874	0.280842	0.380457	0.119192	0.334223	0.302556	0.0477181	0.215708	0.806178	0.411715	0.462504	0.258092	0.330718	SCRI_RS_152744	2H	12.3001	0.230082	0.382693	0.146549	0.0405277	0.156428	0.108253	0.132759	0.0594629
c2H.loc12.5	2H	12.5	0.368597	0.113355	0.118685	0.0887843	0.14305	0.186799	0.412834	0.82285	0.0737226	0.133949	0.000173116	0.25655	0.836983	2.75434	0.00418906	0.237099	0.0375558	0.399039	0.236138	0.376064	0.0842841	0.0685443	0.212273	0.0664055	0.252206	0.343079	0.0997996	0.25523	0.286513	0.0515143	0.277133	0.713745	0.399872	0.352377	0.222851	0.290749	c2H.loc12.5	2H	12.5	0.28476	0.405252	0.172416	0.036522	0.139805	0.108897	0.120092	0.0389992
SCRI_RS_226348	2H	12.5001	0.368601	0.11335	0.118725	0.0887847	0.143005	0.186805	0.412802	0.822871	0.073736	0.133943	0.000172676	0.256579	0.836758	2.75434	0.00419088	0.237113	0.0375568	0.399016	0.236133	0.37609	0.084287	0.0685443	0.212247	0.0664122	0.252193	0.343062	0.099792	0.255196	0.286506	0.0515165	0.277159	0.713703	0.399867	0.352328	0.222836	0.290731	SCRI_RS_226348	2H	12.5001	0.284787	0.405263	0.172427	0.0365203	0.139798	0.108897	0.120087	0.0389911
SCRI_RS_155957	2H	12.7001	0.368663	0.113292	0.119211	0.0888003	0.142467	0.186889	0.412418	0.823139	0.073901	0.133893	0.000167794	0.256944	0.834111	2.75439	0.0042166	0.23725	0.0375608	0.398767	0.236091	0.376387	0.084313	0.068554	0.211949	0.0664853	0.252047	0.34288	0.0997017	0.2548	0.286428	0.0515391	0.277471	0.713212	0.399809	0.351748	0.222663	0.290529	SCRI_RS_155957	2H	12.7001	0.285111	0.405423	0.172563	0.0365172	0.139732	0.108897	0.120024	0.0388954
SCRI_RS_202814	2H	13.7501	0.367828	0.113122	0.119138	0.0887364	0.14246	0.186794	0.41243	0.82293	0.0738667	0.133724	0.000167516	0.256783	0.83434	2.75469	0.00421392	0.237223	0.0375601	0.398854	0.235481	0.376587	0.0841541	0.068429	0.211899	0.0664964	0.252028	0.342779	0.0996513	0.254815	0.286407	0.0514817	0.27749	0.712751	0.399795	0.351722	0.222563	0.29048	SCRI_RS_202814	2H	13.7501	0.284863	0.404932	0.172563	0.0364678	0.139575	0.108703	0.120033	0.0388839
BOPA1_791_1113	2H	14.4001	0.368668	0.11329	0.119232	0.088801	0.142444	0.186893	0.412401	0.823151	0.0739081	0.133891	0.000167592	0.25696	0.833998	2.75439	0.00421772	0.237256	0.037561	0.398756	0.236091	0.376399	0.0843145	0.0685547	0.211937	0.0664884	0.252041	0.342872	0.099698	0.254783	0.286425	0.0515403	0.277485	0.713193	0.399807	0.351723	0.222656	0.29052	BOPA1_791_1113	2H	14.4001	0.285125	0.405431	0.172569	0.0365172	0.13973	0.108897	0.120021	0.0388913
SCRI_RS_153226	2H	14.4001	0.368668	0.11329	0.119232	0.088801	0.142444	0.186893	0.412401	0.823151	0.0739081	0.133891	0.000167592	0.25696	0.833998	2.75439	0.00421772	0.237256	0.037561	0.398756	0.236091	0.376399	0.0843145	0.0685547	0.211937	0.0664884	0.252041	0.342872	0.099698	0.254783	0.286425	0.0515403	0.277485	0.713193	0.399807	0.351723	0.222656	0.29052	SCRI_RS_153226	2H	14.4001	0.285125	0.405431	0.172569	0.0365172	0.13973	0.108897	0.120021	0.0388913
SCRI_RS_154683	2H	14.4001	0.368668	0.11329	0.119232	0.088801	0.142444	0.186893	0.412401	0.823151	0.0739081	0.133891	0.000167592	0.25696	0.833998	2.75439	0.00421772	0.237256	0.037561	0.398756	0.236091	0.376399	0.0843145	0.0685547	0.211937	0.0664884	0.252041	0.342872	0.099698	0.254783	0.286425	0.0515403	0.277485	0.713193	0.399807	0.351723	0.222656	0.29052	SCRI_RS_154683	2H	14.4001	0.285125	0.405431	0.172569	0.0365172	0.13973	0.108897	0.120021	0.0388913
SCRI_RS_179003	2H	14.4001	0.368668	0.11329	0.119232	0.088801	0.142444	0.186893	0.412401	0.823151	0.0739081	0.133891	0.000167592	0.25696	0.833998	2.75439	0.00421772	0.237256	0.037561	0.398756	0.236091	0.376399	0.0843145	0.0685547	0.211937	0.0664884	0.252041	0.342872	0.099698	0.254783	0.286425	0.0515403	0.277485	0.713193	0.399807	0.351723	0.222656	0.29052	SCRI_RS_179003	2H	14.4001	0.285125	0.405431	0.172569	0.0365172	0.13973	0.108897	0.120021	0.0388913
c2H.loc15	2H	15	0.280154	0.103397	0.146034	0.151692	0.122855	0.264666	0.265092	0.581068	0.00351682	0.16709	0.0059316	0.452813	0.98192	2.56382	0.00983621	0.227147	0.0219791	0.499764	0.239514	0.522299	0.0834058	0.0955934	0.319449	0.207549	0.264544	0.333254	0.223118	1.23723	0.0967661	0.0469416	0.0618731	0.534858	0.187789	0.359783	0.0676618	0.290307	c2H.loc15	2H	15	0.265746	0.460416	0.0516737	0.0573914	0.141002	0.0866048	0.0863784	0.0548708
BOPA2_12_31284	2H	15.4001	0.222053	0.103049	0.153863	0.248228	0.100366	0.357777	0.113958	0.451958	0.0493341	0.198804	0.0162797	0.543775	0.963097	2.42027	0.0257023	0.213644	0.121295	0.545931	0.238882	0.560668	0.0824217	0.141054	0.383231	0.337511	0.270799	0.322218	0.305044	1.4602	0.0281573	0.050084	0.0316564	0.306009	0.0768558	0.323223	0.00640278	0.286985	BOPA2_12_31284	2H	15.4001	0.247926	0.496805	0.0335529	0.074441	0.14119	0.0788635	0.0598783	0.0607735
SCRI_RS_149462	2H	15.4001	0.222053	0.103049	0.153863	0.248228	0.100366	0.357777	0.113958	0.451958	0.0493341	0.198804	0.0162797	0.543775	0.963097	2.42027	0.0257023	0.213644	0.121295	0.545931	0.238882	0.560668	0.0824217	0.141054	0.383231	0.337511	0.270799	0.322218	0.305044	1.4602	0.0281573	0.050084	0.0316564	0.306009	0.0768558	0.323223	0.00640278	0.286985	SCRI_RS_149462	2H	15.4001	0.247926	0.496805	0.0335529	0.074441	0.14119	0.0788635	0.0598783	0.0607735
SCRI_RS_160179	2H	15.4001	0.222053	0.103049	0.153863	0.248228	0.100366	0.357777	0.113958	0.451958	0.0493341	0.198804	0.0162797	0.543775	0.963097	2.42027	0.0257023	0.213644	0.121295	0.545931	0.238882	0.560668	0.0824217	0.141054	0.383231	0.337511	0.270799	0.322218	0.305044	1.4602	0.0281573	0.050084	0.0316564	0.306009	0.0768558	0.323223	0.00640278	0.286985	SCRI_RS_160179	2H	15.4001	0.247926	0.496805	0.0335529	0.074441	0.14119	0.0788635	0.0598783	0.0607735
SCRI_RS_168461	2H	15.4001	0.222053	0.103049	0.153863	0.248228	0.100366	0.357777	0.113958	0.451958	0.0493341	0.198804	0.0162797	0.543775	0.963097	2.42027	0.0257023	0.213644	0.121295	0.545931	0.238882	0.560668	0.0824217	0.141054	0.383231	0.337511	0.270799	0.322218	0.305044	1.4602	0.0281573	0.050084	0.0316564	0.306009	0.0768558	0.323223	0.00640278	0.286985	SCRI_RS_168461	2H	15.4001	0.247926	0.496805	0.0335529	0.074441	0.14119	0.0788635	0.0598783	0.0607735
SCRI_RS_171185	2H	15.4001	0.222053	0.103049	0.153863	0.248228	0.100366	0.357777	0.113958	0.451958	0.0493343	0.198804	0.0162797	0.543775	0.963097	2.42027	0.0257023	0.213644	0.121295	0.545931	0.238882	0.560668	0.0824217	0.141054	0.383231	0.337511	0.270799	0.322218	0.305044	1.4602	0.0281573	0.050084	0.0316565	0.306009	0.0768557	0.323223	0.00640271	0.286985	SCRI_RS_171185	2H	15.4001	0.247926	0.496805	0.0335529	0.0744411	0.14119	0.0788635	0.0598783	0.0607735
SCRI_RS_173947	2H	15.4001	0.222053	0.103049	0.153863	0.248229	0.100366	0.357777	0.113958	0.451957	0.0493345	0.198804	0.0162797	0.543775	0.963096	2.42027	0.0257024	0.213644	0.121296	0.545931	0.238882	0.560668	0.0824217	0.141054	0.383231	0.337512	0.270799	0.322218	0.305044	1.4602	0.0281572	0.050084	0.0316567	0.306008	0.0768555	0.323222	0.00640263	0.286985	SCRI_RS_173947	2H	15.4001	0.247926	0.496805	0.033553	0.0744411	0.14119	0.0788635	0.0598782	0.0607736
SCRI_RS_185319	2H	15.4001	0.222028	0.10305	0.153864	0.248281	0.100354	0.357826	0.113921	0.451909	0.0493746	0.198821	0.0162855	0.543798	0.963064	2.42023	0.0257127	0.213636	0.121351	0.545946	0.238881	0.560668	0.0824212	0.141081	0.383258	0.337577	0.270802	0.322212	0.305077	1.46029	0.0281464	0.0500873	0.0316788	0.305895	0.0768234	0.323198	0.00638827	0.286983	SCRI_RS_185319	2H	15.4001	0.247916	0.496821	0.0335619	0.0744501	0.14119	0.0788602	0.0598659	0.060775
SCRI_RS_188987	2H	15.4001	0.222028	0.10305	0.153864	0.248281	0.100354	0.357826	0.113921	0.451908	0.0493748	0.198821	0.0162855	0.543798	0.963064	2.42022	0.0257128	0.213636	0.121351	0.545946	0.238881	0.560668	0.0824212	0.141081	0.383258	0.337577	0.270802	0.322212	0.305077	1.46029	0.0281463	0.0500873	0.0316789	0.305895	0.0768232	0.323198	0.0063882	0.286983	SCRI_RS_188987	2H	15.4001	0.247916	0.496821	0.0335619	0.0744502	0.14119	0.0788602	0.0598659	0.060775
SCRI_RS_198643	2H	15.4001	0.222027	0.10305	0.153864	0.248281	0.100354	0.357827	0.11392	0.451908	0.049375	0.198821	0.0162855	0.543798	0.963064	2.42022	0.0257128	0.213636	0.121352	0.545946	0.238881	0.560668	0.0824212	0.141081	0.383259	0.337578	0.270802	0.322212	0.305077	1.46029	0.0281463	0.0500873	0.031679	0.305894	0.0768231	0.323197	0.00638813	0.286983	SCRI_RS_198643	2H	15.4001	0.247916	0.496821	0.033562	0.0744502	0.14119	0.0788602	0.0598658	0.060775
SCRI_RS_66401	2H	15.4001	0.222027	0.10305	0.153864	0.248281	0.100354	0.357827	0.11392	0.451908	0.0493751	0.198821	0.0162855	0.543798	0.963064	2.42022	0.0257128	0.213636	0.121352	0.545946	0.238881	0.560668	0.0824212	0.141081	0.383259	0.337578	0.270802	0.322212	0.305077	1.46029	0.0281463	0.0500873	0.031679	0.305894	0.0768231	0.323197	0.00638813	0.286983	SCRI_RS_66401	2H	15.4001	0.247916	0.496821	0.033562	0.0744502	0.14119	0.0788602	0.0598658	0.060775
SCRI_RS_205712	2H	16.5001	0.221247	0.103024	0.15384	0.24957	0.099993	0.359111	0.112997	0.450858	0.0505671	0.199279	0.01645	0.544172	0.962432	2.41857	0.0260096	0.213459	0.122818	0.546431	0.238874	0.561012	0.0825487	0.141966	0.383932	0.339169	0.270883	0.322032	0.305994	1.46294	0.0278307	0.0500857	0.0322678	0.302549	0.0758985	0.322486	0.00599129	0.286875	SCRI_RS_205712	2H	16.5001	0.247654	0.496974	0.0338442	0.074691	0.141188	0.0787455	0.0595785	0.0608757
SCRI_RS_159228	2H	16.8001	0.221234	0.0997154	0.152479	0.24451	0.0961658	0.360615	0.117352	0.473583	0.0532514	0.200762	0.0173219	0.538176	0.984371	2.39902	0.0292221	0.206084	0.119318	0.557876	0.243678	0.578769	0.0887408	0.152834	0.380575	0.322022	0.270536	0.322817	0.305997	1.4711	0.0254237	0.0437679	0.0293301	0.296927	0.0729944	0.322859	0.00660288	0.285912	SCRI_RS_159228	2H	16.8001	0.2497	0.488202	0.0351497	0.07934	0.143645	0.0766935	0.0644019	0.0651899
c2H.loc17.5	2H	17.5	0.221452	0.0925384	0.149336	0.232606	0.0901884	0.364262	0.128242	0.529223	0.0639227	0.204066	0.019593	0.52364	1.03845	2.34377	0.0374774	0.191174	0.113026	0.585262	0.255241	0.623137	0.10451	0.179284	0.373096	0.280575	0.269895	0.324517	0.306094	1.49175	0.0207827	0.0303134	0.0231548	0.283799	0.0672379	0.323699	0.00843987	0.28371	c2H.loc17.5	2H	17.5	0.25474	0.467204	0.0384301	0.0901563	0.149305	0.0722971	0.0843632	0.0783352
SCRI_RS_150590	2H	17.6001	0.22158	0.0915634	0.148915	0.230957	0.0896693	0.364891	0.129863	0.537465	0.0659612	0.204567	0.0199506	0.521596	1.04641	2.33481	0.038787	0.189166	0.112395	0.589328	0.257009	0.629652	0.106884	0.183235	0.372094	0.274489	0.269822	0.324778	0.306118	1.49473	0.0202088	0.0285402	0.0223325	0.281982	0.0665102	0.323829	0.00875748	0.283418	SCRI_RS_150590	2H	17.6001	0.25552	0.46425	0.0389255	0.0917841	0.150161	0.0716997	0.0883115	0.0805661
SCRI_RS_196192	2H	17.6001	0.22158	0.0915614	0.148915	0.230954	0.0896683	0.364893	0.129866	0.537482	0.0659653	0.204568	0.0199513	0.521592	1.04643	2.33479	0.0387897	0.189162	0.112394	0.589337	0.257012	0.629664	0.106888	0.183242	0.372092	0.274477	0.269822	0.324778	0.306118	1.49474	0.0202077	0.0285367	0.0223308	0.281979	0.0665087	0.323829	0.00875814	0.283418	SCRI_RS_196192	2H	17.6001	0.255521	0.464244	0.0389264	0.0917875	0.150163	0.0716985	0.0883196	0.0805706
SCRI_RS_153672	2H	18.1001	0.201659	0.0827096	0.138734	0.203284	0.095518	0.358816	0.115034	0.5569	0.0952691	0.196851	0.0153402	0.478217	1.09763	2.24626	0.039596	0.147856	0.11443	0.626762	0.244812	0.690953	0.11319	0.177082	0.366869	0.275668	0.266431	0.307448	0.282106	3.81382	0.0170795	0.0150214	0.0157152	0.253324	0.0622496	0.303774	0.00892892	0.286005	SCRI_RS_153672	2H	18.1001	0.256321	0.431485	0.0385381	0.0948407	0.145471	0.0535292	0.137856	0.0750823
BOPA2_12_30870	2H	18.9001	0.173664	0.0708483	0.123373	0.155837	0.109581	0.34341	0.0984694	0.59325	0.165946	0.185943	0.00958702	0.400113	1.18918	2.0844	0.0420809	0.0986884	0.118847	0.69816	0.228476	0.808404	0.125403	0.168835	0.359185	0.563756	0.261231	0.280774	0.244594	4.71764	0.0122548	0.00972866	0.0074976	0.208341	0.0547268	0.270806	0.00946608	0.289956	BOPA2_12_30870	2H	18.9001	0.258725	0.37609	0.0403193	0.101442	0.14033	0.0303469	0.26586	0.0684927
SCRI_RS_145190	2H	18.9001	0.173664	0.0708483	0.123373	0.155837	0.109581	0.34341	0.0984694	0.59325	0.165946	0.185943	0.00958701	0.400113	1.18918	2.0844	0.0420809	0.0986883	0.118847	0.69816	0.228476	0.808404	0.125403	0.168835	0.359185	0.563757	0.261231	0.280774	0.244594	4.71764	0.0122548	0.00972867	0.00749759	0.208341	0.0547268	0.270806	0.00946608	0.289956	SCRI_RS_145190	2H	18.9001	0.258725	0.37609	0.0403193	0.101442	0.14033	0.0303469	0.26586	0.0684927
SCRI_RS_153798	2H	18.9001	0.173664	0.0708483	0.123373	0.155836	0.109581	0.34341	0.0984694	0.59325	0.165946	0.185942	0.009587	0.400113	1.18918	2.0844	0.0420809	0.0986883	0.118847	0.69816	0.228476	0.808404	0.125403	0.168835	0.359185	0.563757	0.261231	0.280774	0.244594	4.71764	0.0122548	0.00972868	0.00749758	0.208341	0.0547268	0.270806	0.00946608	0.289956	SCRI_RS_153798	2H	18.9001	0.258725	0.37609	0.0403193	0.101442	0.14033	0.0303468	0.26586	0.0684927
SCRI_RS_192386	2H	18.9001	0.173664	0.0708483	0.123373	0.155836	0.109581	0.34341	0.0984694	0.59325	0.165946	0.185942	0.009587	0.400113	1.18918	2.0844	0.0420809	0.0986882	0.118847	0.69816	0.228476	0.808405	0.125403	0.168835	0.359185	0.563757	0.261231	0.280774	0.244594	4.71764	0.0122548	0.00972868	0.00749757	0.208341	0.0547268	0.270806	0.00946609	0.289956	SCRI_RS_192386	2H	18.9001	0.258725	0.376089	0.0403193	0.101442	0.14033	0.0303468	0.265861	0.0684927
SCRI_RS_210172	2H	18.9001	0.173664	0.0708483	0.123373	0.155836	0.109581	0.34341	0.0984694	0.59325	0.165946	0.185942	0.00958699	0.400112	1.18918	2.0844	0.0420809	0.0986882	0.118847	0.698161	0.228475	0.808405	0.125403	0.168835	0.359185	0.563758	0.261231	0.280774	0.244594	4.71764	0.0122548	0.00972869	0.00749756	0.208341	0.0547268	0.270806	0.00946609	0.289956	SCRI_RS_210172	2H	18.9001	0.258725	0.376089	0.0403193	0.101442	0.14033	0.0303468	0.265861	0.0684927
SCRI_RS_233272	2H	18.9001	0.173664	0.0708483	0.123373	0.155836	0.109581	0.34341	0.0984694	0.59325	0.165947	0.185942	0.00958698	0.400112	1.18918	2.0844	0.0420809	0.0986881	0.118847	0.698161	0.228475	0.808405	0.125403	0.168835	0.359185	0.563758	0.261231	0.280774	0.244594	4.71764	0.0122548	0.0097287	0.00749755	0.208341	0.0547268	0.270806	0.00946609	0.289956	SCRI_RS_233272	2H	18.9001	0.258725	0.376089	0.0403193	0.101442	0.14033	0.0303468	0.265861	0.0684927
BOPA1_1865_396	2H	19.1001	0.167304	0.0683172	0.119646	0.143467	0.114419	0.338381	0.0969294	0.603209	0.18869	0.183494	0.00842929	0.378562	1.21047	2.03873	0.0429219	0.0906831	0.12023	0.71857	0.224885	0.841661	0.128873	0.167134	0.357396	0.639245	0.259966	0.27428	0.235396	4.80735	0.0111168	0.0124315	0.00590496	0.197314	0.0527516	0.262329	0.00965348	0.290895	BOPA1_1865_396	2H	19.1001	0.259556	0.361732	0.0412593	0.103433	0.139529	0.0257748	0.306041	0.067254
SCRI_RS_195810	2H	19.9001	0.144688	0.0600661	0.10543	0.09381	0.14049	0.312836	0.11143	0.647384	0.299225	0.175289	0.00479925	0.282755	1.26755	1.83021	0.0473617	0.0809663	0.127273	0.812719	0.212942	0.987618	0.144734	0.162427	0.350991	0.894822	0.255076	0.249647	0.200086	3.81377	0.00696533	0.0423682	0.00147946	0.154711	0.0444485	0.227833	0.0106716	0.294052	SCRI_RS_195810	2H	19.9001	0.263916	0.303633	0.0474971	0.112999	0.138957	0.0137164	2.40578	0.0640806
c2H.loc20	2H	20	0.142032	0.0592489	0.103677	0.0877338	0.144508	0.309012	0.116005	0.653135	0.315305	0.174346	0.00444936	0.269448	1.26991	1.8	0.0479312	0.0825159	0.128331	7.47809	0.211546	1.00748	0.147009	0.162009	0.350243	0.922508	0.254478	0.246629	0.195834	3.87705	0.00651481	0.0482394	0.00114927	0.149523	0.0434247	0.223392	0.0108013	0.294368	c2H.loc20	2H	20	0.264541	0.2963	0.0485745	0.114223	0.139086	0.0129271	2.43162	0.0638749
SCRI_RS_131218	2H	22.2001	0.0993713	0.0540887	0.0693039	0.0263748	0.276969	0.258026	0.267139	0.812221	0.716449	0.169502	0.00162489	0.0150701	0.0541629	0.703038	0.0677046	0.281249	0.163333	1.04096	0.195455	1.43939	0.213313	0.175824	0.340689	1.38003	0.242045	0.195257	0.124008	4.45635	0.000493411	0.24357	0.00586602	0.0556373	0.0211832	0.124159	0.0157464	0.292971	SCRI_RS_131218	2H	22.2001	0.287076	0.182053	0.0948221	0.153604	0.168371	0.0326982	0.864661	0.0734724
SCRI_RS_188893	2H	22.2001	0.0993713	0.0540887	0.0693039	0.0263748	0.276969	0.258026	0.267139	0.812221	0.716449	0.169502	0.00162489	0.0150701	0.0541629	0.703038	0.0677046	0.281249	0.163333	1.04096	0.195455	1.43939	0.213313	0.175824	0.340689	1.38003	0.242045	0.195257	0.124008	4.45635	0.000493411	0.24357	0.00586602	0.0556373	0.0211832	0.124159	0.0157464	0.292971	SCRI_RS_188893	2H	22.2001	0.287076	0.182053	0.0948221	0.153604	0.168371	0.0326982	0.864661	0.0734724
c2H.loc22.5	2H	22.5	0.130129	0.0633774	0.0696771	0.0334039	0.216802	0.22117	0.27299	0.826217	0.628868	0.18214	0.000156047	0.0136334	0.0306701	0.958828	0.0572748	0.190512	0.176683	0.913827	0.236215	1.29421	0.21281	0.197274	0.329487	1.21313	0.22254	0.227652	0.146237	4.34496	0.00054654	0.248781	0.0019355	0.0711079	0.0141011	0.212136	0.00752705	0.228031	c2H.loc22.5	2H	22.5	0.285278	0.195334	0.111597	0.141611	0.174227	0.0039323	0.723849	0.0773861
BK_12	2H	23.0001	0.184657	0.0793344	0.0787427	0.0482481	0.134941	0.17231	0.285432	0.874256	0.492285	0.207914	0.00672584	0.0117658	0.00791747	1.207	0.0577334	0.102754	0.199431	0.662477	0.303731	0.957449	0.217521	0.259229	0.316723	0.741871	0.197218	0.286797	0.188024	2.92181	0.00788244	0.270529	0.0119628	0.0981019	0.00627668	0.355071	0.0146489	0.142322	BK_12	2H	23.0001	0.286738	0.226411	0.143704	0.129298	0.192815	0.0481731	0.441725	0.0873761
BK_13	2H	23.0001	0.184657	0.0793344	0.0787427	0.0482481	0.134941	0.17231	0.285432	0.874256	0.492285	0.207914	0.00672584	0.0117658	0.00791747	1.207	0.0577334	0.102754	0.199431	0.662477	0.303731	0.957449	0.217521	0.259229	0.316723	0.741871	0.197218	0.286797	0.188024	2.92181	0.00788244	0.270529	0.0119628	0.0981019	0.00627668	0.355071	0.0146489	0.142322	BK_13	2H	23.0001	0.286738	0.226411	0.143704	0.129298	0.192815	0.0481731	0.441725	0.0873761
BK_14	2H	23.0001	0.184657	0.0793344	0.0787427	0.0482481	0.134941	0.17231	0.285432	0.874256	0.492285	0.207914	0.00672584	0.0117658	0.00791747	1.207	0.0577334	0.102754	0.199431	0.662477	0.303731	0.957449	0.217521	0.259229	0.316723	0.741871	0.197218	0.286797	0.188024	2.92181	0.00788244	0.270529	0.0119628	0.0981019	0.00627668	0.355071	0.0146489	0.142322	BK_14	2H	23.0001	0.286738	0.226411	0.143704	0.129298	0.192815	0.0481731	0.441725	0.0873761
BK_15	2H	23.0001	0.184657	0.0793344	0.0787427	0.0482481	0.134941	0.17231	0.285432	0.874256	0.492285	0.207914	0.00672584	0.0117658	0.00791747	1.207	0.0577334	0.102754	0.199431	0.662477	0.303731	0.957449	0.217521	0.259229	0.316723	0.741871	0.197218	0.286797	0.188024	2.92181	0.00788244	0.270529	0.0119628	0.0981019	0.00627668	0.355071	0.0146489	0.142322	BK_15	2H	23.0001	0.286738	0.226411	0.143704	0.129298	0.192815	0.0481731	0.441725	0.0873761
BK_16	2H	23.0001	0.184656	0.0793342	0.0787426	0.048248	0.134941	0.172311	0.285432	0.874256	0.492286	0.207914	0.00672573	0.0117658	0.00791759	1.207	0.0577333	0.102754	0.19943	0.662479	0.30373	0.957452	0.217521	0.259228	0.316723	0.741875	0.197218	0.286797	0.188023	2.92188	0.00788236	0.270529	0.0119627	0.0981017	0.00627674	0.355069	0.0146487	0.142322	BK_16	2H	23.0001	0.286738	0.226411	0.143703	0.129298	0.192815	0.0481724	0.441728	0.087376
BOPA1_2029_1143	2H	23.0001	0.184561	0.0793051	0.0787131	0.048222	0.135043	0.172387	0.285402	0.874136	0.492478	0.207865	0.00670537	0.0117686	0.00794177	1.20665	0.0577112	0.102834	0.199389	0.662844	0.303613	0.957973	0.217505	0.259125	0.316731	0.742703	0.197251	0.286693	0.187951	2.93683	0.00786598	0.270485	0.0119361	0.0980577	0.00628732	0.354858	0.0146195	0.142436	BOPA1_2029_1143	2H	23.0001	0.286732	0.22635	0.143649	0.129308	0.192773	0.0480331	0.442161	0.0873608
BOPA2_12_30871	2H	23.0001	0.184561	0.0793049	0.078713	0.0482218	0.135044	0.172388	0.285402	0.874136	0.492479	0.207865	0.00670527	0.0117686	0.00794189	1.20665	0.0577111	0.102835	0.199388	0.662846	0.303612	0.957975	0.217505	0.259125	0.316731	0.742708	0.197251	0.286693	0.18795	2.93691	0.00786589	0.270485	0.0119359	0.0980575	0.00628737	0.354856	0.0146193	0.142436	BOPA2_12_30871	2H	23.0001	0.286732	0.22635	0.143648	0.129308	0.192772	0.0480323	0.442163	0.0873608
BOPA2_12_30872	2H	23.0001	0.184465	0.0792757	0.0786835	0.0481958	0.135145	0.172465	0.285372	0.874017	0.492672	0.207816	0.00668493	0.0117714	0.00796612	1.20629	0.057689	0.102915	0.199346	0.663211	0.303495	0.958497	0.21749	0.259022	0.31674	0.743537	0.197283	0.286589	0.187877	2.95381	0.00784953	0.270441	0.0119093	0.0980134	0.00629796	0.354645	0.0145901	0.14255	BOPA2_12_30872	2H	23.0001	0.286727	0.22629	0.143594	0.129318	0.19273	0.0478931	0.442598	0.0873456
SCRI_RS_143250	2H	23.0001	0.165439	0.0735205	0.0731861	0.0431758	0.156806	0.188824	0.279535	0.851229	0.532398	0.198326	0.00316963	0.0123579	0.0138135	1.12944	0.0541189	0.122552	0.191043	0.738413	0.279865	1.06535	0.214635	0.238955	0.318749	0.93407	0.204102	0.266156	0.173603	3.9142	0.00488612	0.262728	0.00729496	0.0893408	0.00865237	0.311808	0.00966906	0.166653	SCRI_RS_143250	2H	23.0001	0.285827	0.214689	0.132808	0.131619	0.184617	0.0231305	0.539401	0.0844731
SCRI_RS_170337	2H	23.0001	0.165342	0.0734915	0.0731602	0.0431511	0.156923	0.188913	0.279506	0.851118	0.532606	0.198279	0.00315468	0.012361	0.0138486	1.12901	0.0541052	0.122672	0.191001	0.738804	0.279743	1.0659	0.214621	0.238856	0.31876	0.935107	0.204138	0.266053	0.173531	3.91592	0.00487263	0.262694	0.0072752	0.0892972	0.00866562	0.311588	0.00964885	0.166783	SCRI_RS_170337	2H	23.0001	0.285824	0.214633	0.132754	0.131632	0.184578	0.0230224	0.53994	0.0844594
BOPA2_12_10880	2H	23.1001	0.141865	0.0862101	0.0616199	0.0273237	0.161513	0.242136	0.295029	0.766462	1.30941	0.190332	0.0210866	0.0160812	0.0364757	0.82376	0.0361528	0.400518	0.233812	0.739458	0.225432	1.07606	0.178125	0.195463	0.422941	1.5457	0.227442	0.244356	0.122258	4.07013	0.000234722	0.118181	0.00406116	0.0810713	0.0191421	0.104955	0.0183106	0.315683	BOPA2_12_10880	2H	23.1001	0.295724	0.186833	0.062155	0.103747	0.161449	0.0117313	0.779811	0.0572191
BOPA1_2646_1277	2H	23.2001	0.12248	0.103198	0.0543933	0.0916119	0.156598	0.306657	0.310201	0.669157	1.7487	0.183468	0.0885059	0.0208427	0.0802869	0.00416824	0.0244613	0.785479	0.282503	0.606435	0.168122	0.82501	0.151471	0.173737	0.523126	1.97822	0.253646	0.217688	0.245805	3.95829	0.00928471	0.0715407	0.0107333	0.0721307	0.0363381	0.014331	0.0674839	0.491003	BOPA1_2646_1277	2H	23.2001	0.320477	0.199147	0.0164861	0.0760994	0.139318	0.111801	0.946164	0.0997552
BOPA1_5880_2547	2H	23.2001	0.12248	0.103198	0.0543933	0.0916119	0.156598	0.306657	0.310201	0.669157	1.7487	0.183468	0.0885059	0.0208427	0.0802869	0.00416824	0.0244613	0.785479	0.282503	0.606435	0.168122	0.825009	0.151471	0.173737	0.523126	1.97822	0.253646	0.217688	0.245805	3.95829	0.00928471	0.0715407	0.0107333	0.0721307	0.0363381	0.014331	0.0674839	0.491003	BOPA1_5880_2547	2H	23.2001	0.320477	0.199147	0.0164861	0.0760994	0.139318	0.111801	0.946164	0.0997552
SCRI_RS_120529	2H	23.2001	0.12248	0.103198	0.0543933	0.0916119	0.156598	0.306657	0.310201	0.669157	1.7487	0.183468	0.0885059	0.0208427	0.0802869	0.00416824	0.0244613	0.785479	0.282503	0.606435	0.168122	0.825009	0.151471	0.173737	0.523126	1.97822	0.253646	0.217688	0.245805	3.95829	0.00928471	0.0715407	0.0107333	0.0721307	0.0363381	0.014331	0.0674839	0.491003	SCRI_RS_120529	2H	23.2001	0.320477	0.199147	0.0164861	0.0760994	0.139318	0.111801	0.946164	0.0997552
SCRI_RS_183655	2H	23.2001	0.12248	0.103198	0.0543933	0.0916119	0.156598	0.306657	0.310201	0.669157	1.7487	0.183468	0.0885059	0.0208427	0.0802869	0.00416824	0.0244613	0.785479	0.282503	0.606435	0.168122	0.825009	0.151471	0.173737	0.523126	1.97822	0.253646	0.217688	0.245805	3.95829	0.00928471	0.0715407	0.0107333	0.0721307	0.0363381	0.014331	0.0674839	0.491003	SCRI_RS_183655	2H	23.2001	0.320477	0.199147	0.0164861	0.0760994	0.139318	0.111801	0.946164	0.0997552
SCRI_RS_186387	2H	23.2001	0.12248	0.103198	0.0543933	0.0916119	0.156598	0.306657	0.310201	0.669157	1.7487	0.183468	0.0885059	0.0208427	0.0802869	0.00416824	0.0244613	0.785479	0.282503	0.606435	0.168122	0.825009	0.151471	0.173737	0.523126	1.97822	0.253646	0.217688	0.245805	3.95829	0.00928471	0.0715407	0.0107333	0.0721307	0.0363381	0.014331	0.0674839	0.491003	SCRI_RS_186387	2H	23.2001	0.320477	0.199147	0.0164861	0.0760994	0.139318	0.111801	0.946164	0.0997552
SCRI_RS_192783	2H	23.2001	0.12248	0.103198	0.0543933	0.0916119	0.156598	0.306657	0.310201	0.669157	1.7487	0.183468	0.0885059	0.0208427	0.0802869	0.00416824	0.0244613	0.785479	0.282503	0.606435	0.168122	0.825009	0.151471	0.173737	0.523126	1.97822	0.253646	0.217688	0.245805	3.95829	0.00928471	0.0715407	0.0107333	0.0721307	0.0363381	0.014331	0.0674839	0.491003	SCRI_RS_192783	2H	23.2001	0.320477	0.199147	0.0164861	0.0760994	0.139318	0.111801	0.946164	0.0997552
SCRI_RS_239882	2H	23.2001	0.12248	0.103198	0.0543933	0.0916119	0.156598	0.306657	0.310201	0.669157	1.7487	0.183468	0.0885059	0.0208427	0.0802869	0.00416824	0.0244613	0.785479	0.282503	0.606435	0.168122	0.825009	0.151471	0.173737	0.523126	1.97822	0.253646	0.217688	0.245805	3.95829	0.00928471	0.0715407	0.0107333	0.0721307	0.0363381	0.014331	0.0674839	0.491003	SCRI_RS_239882	2H	23.2001	0.320477	0.199147	0.0164861	0.0760994	0.139318	0.111801	0.946164	0.0997552
SCRI_RS_12516	2H	23.8001	0.122428	0.103194	0.0543933	0.0915943	0.156697	0.306553	0.310188	0.668843	1.74824	0.183474	0.0884963	0.0208688	0.0803319	0.00417099	0.0245054	0.785496	0.282468	0.607192	0.168024	0.825381	0.151351	0.17362	0.523037	1.97918	0.253618	0.217681	0.245611	3.95776	0.00929502	0.0715522	0.010733	0.0721281	0.0363082	0.0142917	0.0675038	0.490955	SCRI_RS_12516	2H	23.8001	0.320325	0.19907	0.0164645	0.0761973	0.139301	0.1118	0.95006	0.0997553
SCRI_RS_153693	2H	24.5001	0.122485	0.103198	0.0544012	0.0916014	0.156568	0.306655	0.310213	0.669152	1.7486	0.183459	0.0884776	0.0208413	0.080293	0.00417102	0.0244577	0.785528	0.28246	0.606377	0.168123	0.824975	0.151464	0.173734	0.523065	1.97884	0.253634	0.217672	0.2458	3.95824	0.00928171	0.0715345	0.0107327	0.0721026	0.0363339	0.0143297	0.0674775	0.490973	SCRI_RS_153693	2H	24.5001	0.32046	0.199144	0.0164847	0.0761059	0.139312	0.111797	0.946186	0.0997565
SCRI_RS_155612	2H	24.8001	0.122464	0.103197	0.0543975	0.0915999	0.15662	0.306618	0.310202	0.669039	1.74847	0.183465	0.08849	0.0208516	0.0803057	0.00417104	0.0244759	0.785506	0.282467	0.60668	0.168086	0.825128	0.151423	0.173693	0.523061	1.97892	0.25363	0.217677	0.245731	3.95806	0.00928733	0.0715419	0.010733	0.0721148	0.0363247	0.014316	0.0674883	0.490965	SCRI_RS_155612	2H	24.8001	0.320414	0.199117	0.0164777	0.0761375	0.139309	0.111799	0.947551	0.0997557
SCRI_RS_182270	2H	24.9001	0.122457	0.103198	0.0543968	0.0915958	0.156618	0.306604	0.3102	0.669016	1.74863	0.183458	0.0884935	0.0208479	0.0802991	0.00417076	0.0244722	0.785484	0.282471	0.606691	0.168075	0.825166	0.151425	0.173682	0.523063	1.97886	0.25363	0.217673	0.245729	3.95868	0.00928687	0.0715385	0.0107317	0.0721167	0.0363267	0.0143179	0.0674859	0.490965	SCRI_RS_182270	2H	24.9001	0.320408	0.199106	0.0164778	0.0761276	0.1393	0.111799	0.947633	0.0997544
c2H.loc25	2H	25	0.122455	0.103198	0.0543963	0.0915947	0.156615	0.3066	0.310199	0.669015	1.74872	0.183455	0.088497	0.0208452	0.0802938	0.00417049	0.024469	0.785469	0.282476	0.606672	0.168073	0.825174	0.151431	0.173681	0.52307	1.97878	0.253632	0.217671	0.245735	3.95901	0.00928644	0.0715366	0.0107311	0.0721186	0.0363289	0.0143203	0.0674843	0.490967	c2H.loc25	2H	25	0.320411	0.199102	0.0164787	0.0761186	0.139296	0.111799	0.947532	0.0997537
SCRI_RS_115905	2H	25.3001	0.122481	0.1032	0.0543949	0.0916086	0.156597	0.306652	0.310201	0.669144	1.74868	0.183464	0.0885074	0.0208423	0.0802853	0.00416967	0.0244616	0.785469	0.282493	0.606433	0.168116	0.825011	0.151468	0.173732	0.523112	1.97839	0.253645	0.217684	0.245799	3.95831	0.0092853	0.0715394	0.0107333	0.0721251	0.0363366	0.0143305	0.0674836	0.490985	SCRI_RS_115905	2H	25.3001	0.320474	0.199143	0.0164861	0.076097	0.139315	0.111802	0.946185	0.0997548
SCRI_RS_115892	2H	25.4001	0.122472	0.103275	0.0544039	0.0915386	0.156647	0.306533	0.31017	0.668842	1.74851	0.183342	0.0885973	0.0208246	0.0802236	0.00419401	0.024459	0.785329	0.282364	0.606478	0.168013	0.825189	0.151401	0.173628	0.522894	1.98	0.253585	0.217561	0.245665	3.95963	0.00932066	0.0715015	0.0107295	0.0721186	0.0363539	0.0143218	0.0675518	0.490763	SCRI_RS_115892	2H	25.4001	0.320349	0.199044	0.0164827	0.0760423	0.139222	0.1118	0.946607	0.099735
BOPA1_7747_1056	2H	26.2001	0.122595	0.10388	0.0544785	0.0910678	0.156981	0.305952	0.309961	0.667311	1.74522	0.182504	0.0893172	0.0207013	0.0797867	0.0043918	0.0244542	0.784478	0.281367	0.605739	0.167485	0.825491	0.151013	0.173154	0.521291	1.99111	0.253161	0.216687	0.244882	3.96025	0.00960475	0.0712767	0.0107344	0.0720667	0.0364982	0.0142841	0.0681191	0.489065	BOPA1_7747_1056	2H	26.2001	0.319699	0.198522	0.0164995	0.0756382	0.138679	0.111801	0.943924	0.0996053
BOPA1_7766_492	2H	26.2001	0.122595	0.103881	0.0544786	0.0910677	0.156981	0.305952	0.309961	0.667311	1.74522	0.182503	0.0893174	0.0207012	0.0797866	0.00439185	0.0244542	0.784478	0.281367	0.605739	0.167485	0.825491	0.151013	0.173154	0.521291	1.99111	0.253161	0.216686	0.244882	3.96025	0.00960482	0.0712766	0.0107344	0.0720667	0.0364982	0.014284	0.0681192	0.489065	BOPA1_7766_492	2H	26.2001	0.319699	0.198522	0.0164995	0.0756381	0.138679	0.111801	0.943924	0.0996052
SCRI_RS_7026	2H	26.2001	0.122595	0.103881	0.0544786	0.0910676	0.156981	0.305952	0.309961	0.667311	1.74522	0.182503	0.0893175	0.0207012	0.0797865	0.0043919	0.0244542	0.784478	0.281366	0.605738	0.167485	0.825491	0.151013	0.173154	0.521291	1.99111	0.253161	0.216686	0.244882	3.96025	0.0096049	0.0712766	0.0107344	0.0720666	0.0364983	0.014284	0.0681194	0.489065	SCRI_RS_7026	2H	26.2001	0.319699	0.198522	0.0164995	0.075638	0.138679	0.111801	0.943923	0.0996052
BOPA1_7032_201	2H	26.8001	0.141702	0.208066	0.063795	0.035263	0.197387	0.228256	0.278684	0.442448	0.966967	0.0935675	0.211333	0.0107716	0.0430994	0.10201	0.0318231	0.581614	0.138306	0.49992	0.0955673	0.698956	0.0915446	0.119332	0.278069	3.23524	0.187262	0.104624	0.125859	2.90323	0.104079	0.0466019	0.125303	0.0454277	0.0746852	0.0858438	0.169399	0.188719	BOPA1_7032_201	2H	26.8001	0.223822	0.136725	0.0202711	0.0405313	0.10011	0.11313	0.653835	0.0809822
BOPA2_12_20593	2H	26.8001	0.141702	0.208066	0.063795	0.0352629	0.197388	0.228256	0.278683	0.442447	0.966966	0.0935674	0.211333	0.0107716	0.0430994	0.102011	0.0318231	0.581614	0.138305	0.49992	0.0955672	0.698955	0.0915445	0.119332	0.278069	3.23524	0.187262	0.104624	0.125858	2.90322	0.10408	0.0466018	0.125303	0.0454277	0.0746853	0.0858441	0.169399	0.188718	BOPA2_12_20593	2H	26.8001	0.223822	0.136725	0.0202711	0.0405312	0.10011	0.11313	0.653835	0.0809822
SCRI_RS_147371	2H	26.8001	0.141702	0.208067	0.0637951	0.0352628	0.197388	0.228256	0.278683	0.442447	0.966965	0.0935673	0.211333	0.0107716	0.0430993	0.102011	0.0318231	0.581613	0.138305	0.49992	0.0955671	0.698955	0.0915444	0.119332	0.278069	3.23524	0.187262	0.104624	0.125858	2.90322	0.10408	0.0466018	0.125303	0.0454276	0.0746854	0.0858443	0.169399	0.188718	SCRI_RS_147371	2H	26.8001	0.223822	0.136725	0.0202711	0.0405312	0.10011	0.11313	0.653834	0.0809821
c2H.loc27.5	2H	27.5	0.131067	0.338276	0.0697282	0.00389903	0.185098	0.11528	0.238293	0.12047	0.233924	0.063502	0.218314	0.00295133	0.0395801	0.263738	0.0380518	0.296296	0.0262436	0.359922	0.0199429	0.435356	0.0304031	0.0529504	0.0669576	2.69861	0.105119	0.0236088	0.0298205	0.433945	0.223972	0.0190979	0.254589	0.00179839	0.087422	0.225468	0.220858	0.318741	c2H.loc27.5	2H	27.5	0.100189	0.0735039	0.0233247	0.0119742	0.0930997	0.112811	0.205028	0.0511145
SCRI_RS_140819	2H	27.7001	0.122878	0.37327	0.070429	0.000945397	0.177469	0.076438	0.225834	0.00643642	0.123073	0.0563817	0.202079	0.00134627	0.0405226	0.301422	0.0394698	0.226407	0.00143211	6.78708	0.000587174	0.378552	0.0131409	0.0315836	0.0323334	1.27586	0.0819033	0.00819161	0.00986194	0.0457766	0.245436	0.0112216	0.268716	0.000418469	0.0778645	0.253405	0.218839	0.344891	SCRI_RS_140819	2H	27.7001	0.062432	0.053635	0.0234939	0.00560426	0.0886389	0.112359	0.028278	0.0405674
BOPA1_7144_973	2H	28.7001	0.122672	0.37408	0.0704225	0.000952413	1.11786	0.0754993	0.225502	0.00309111	0.120476	0.0563879	0.201657	0.00135963	0.0407385	0.302349	0.0395733	0.224695	0.000444812	8.46224	0.000182542	0.377434	0.0125921	0.0311356	0.0314741	0.970975	0.081292	0.00792487	0.00931625	0.043093	0.245938	0.0110739	0.269066	0.000310183	0.0775259	0.253739	0.218766	0.345628	BOPA1_7144_973	2H	28.7001	0.0614338	0.0532516	0.0234682	0.00559184	0.0886427	0.112353	5.34437	0.0403105
BOPA1_5050_1101	2H	29.4001	0.122713	0.374735	0.0704308	0.000961567	0.175867	0.0751912	0.225311	0.00187923	0.118783	0.0564658	0.201319	0.00136871	0.0408992	0.30311	0.0396391	0.224013	1.28e-05	0.326344	1.32e-05	0.375957	0.0123364	0.0309633	0.0309544	0.724987	0.0809373	0.0078777	0.00906193	0.0412635	0.246342	0.0110632	0.269268	0.000209156	0.0773025	0.253972	0.21876	0.345127	BOPA1_5050_1101	2H	29.4001	0.060957	0.0531982	0.0234942	0.00558271	0.0888108	0.112362	0.0205631	0.0401766
BOPA1_5652_419	2H	29.4002	0.122713	0.374735	0.0704308	0.000961567	0.175867	0.0751912	0.225311	0.00187923	0.118783	0.0564658	0.201319	0.00136871	0.0408992	0.30311	0.0396391	0.224013	1.28e-05	0.326344	1.32e-05	0.375957	0.0123364	0.0309633	0.0309544	0.724987	0.0809373	0.0078777	0.00906193	0.0412635	0.246342	0.0110632	0.269268	0.000209155	0.0773025	0.253972	0.21876	0.345127	BOPA1_5652_419	2H	29.4002	0.060957	0.0531982	0.0234942	0.00558271	0.0888108	0.112362	0.020563	0.0401766
BOPA1_864_594	2H	29.4002	0.122713	0.374735	0.0704308	0.000961567	0.175867	0.0751912	0.225311	0.00187923	0.118783	0.0564658	0.201319	0.00136871	0.0408992	0.30311	0.0396391	0.224013	1.28e-05	0.326344	1.32e-05	0.375957	0.0123364	0.0309633	0.0309544	0.724987	0.0809373	0.0078777	0.00906193	0.0412635	0.246342	0.0110632	0.269268	0.000209155	0.0773025	0.253972	0.21876	0.345127	BOPA1_864_594	2H	29.4002	0.060957	0.0531982	0.0234942	0.00558271	0.0888108	0.112362	0.020563	0.0401766
BOPA2_12_20368	2H	29.4002	0.122713	0.374735	0.0704308	0.000961567	0.175867	0.0751912	0.225311	0.00187923	0.118783	0.0564658	0.201319	0.00136871	0.0408992	0.30311	0.0396391	0.224013	1.28e-05	0.326344	1.32e-05	0.375957	0.0123364	0.0309633	0.0309544	0.724987	0.0809373	0.0078777	0.00906193	0.0412635	0.246342	0.0110632	0.269268	0.000209155	0.0773025	0.253972	0.21876	0.345127	BOPA2_12_20368	2H	29.4002	0.060957	0.0531982	0.0234942	0.00558271	0.0888108	0.112362	0.020563	0.0401766
SCRI_RS_10302	2H	29.4002	0.122713	0.374735	0.0704308	0.000961567	0.175867	0.0751912	0.225311	0.00187923	0.118783	0.0564658	0.201319	0.00136871	0.0408992	0.30311	0.0396391	0.224013	1.28e-05	0.326344	1.32e-05	0.375957	0.0123364	0.0309633	0.0309544	0.724987	0.0809373	0.0078777	0.00906193	0.0412635	0.246342	0.0110632	0.269268	0.000209155	0.0773025	0.253972	0.21876	0.345127	SCRI_RS_10302	2H	29.4002	0.060957	0.0531982	0.0234942	0.00558271	0.0888108	0.112362	0.020563	0.0401766
SCRI_RS_110647	2H	29.4002	0.122713	0.374735	0.0704308	0.000961567	0.175867	0.0751912	0.225311	0.00187923	0.118783	0.0564658	0.201319	0.00136871	0.0408992	0.30311	0.0396391	0.224013	1.28e-05	0.326344	1.32e-05	0.375957	0.0123364	0.0309633	0.0309544	0.724987	0.0809373	0.0078777	0.00906193	0.0412635	0.246342	0.0110632	0.269268	0.000209155	0.0773025	0.253972	0.21876	0.345127	SCRI_RS_110647	2H	29.4002	0.060957	0.0531982	0.0234942	0.00558271	0.0888108	0.112362	0.020563	0.0401766
SCRI_RS_182371	2H	29.4002	0.122713	0.374735	0.0704308	0.000961567	0.175867	0.0751912	0.225311	0.00187923	0.118783	0.0564659	0.201319	0.00136871	0.0408992	0.30311	0.0396391	0.224013	1.28e-05	0.326344	1.32e-05	0.375957	0.0123364	0.0309633	0.0309544	0.724987	0.0809373	0.00787777	0.00906193	0.0412635	0.246342	0.0110632	0.269268	0.000209156	0.0773025	0.253972	0.21876	0.345127	SCRI_RS_182371	2H	29.4002	0.060957	0.0531982	0.0234942	0.00558271	0.0888111	0.112362	0.020563	0.0401766
SCRI_RS_192657	2H	29.4002	0.122713	0.374735	0.0704308	0.000961567	0.175867	0.0751912	0.225311	0.00187923	0.118783	0.0564658	0.201319	0.00136871	0.0408992	0.30311	0.0396391	0.224013	1.29e-05	0.326344	1.32e-05	0.376184	0.012337	0.0309633	0.0309544	0.724987	0.0809373	0.0078777	0.00906197	0.0412637	0.246342	0.0111416	0.269268	0.000209266	0.0773025	0.253972	0.21876	0.346199	SCRI_RS_192657	2H	29.4002	0.060957	0.0531982	0.0234942	0.00558271	0.0888108	0.112362	0.020563	0.0401766
SCRI_RS_207162	2H	29.4002	0.122713	0.374735	0.0704308	0.000961568	0.175867	0.0751912	0.225311	0.00187923	0.118784	0.0564658	0.201319	0.00136872	0.0408992	0.30311	0.0396391	0.224013	1.29e-05	0.326344	1.32e-05	0.376411	0.0123376	0.0309633	0.0309544	0.724987	0.0809373	0.0078777	0.00906202	0.0412639	0.246342	0.0112198	0.269268	0.000209377	0.0773025	0.253972	0.21876	0.347294	SCRI_RS_207162	2H	29.4002	0.060957	0.0531982	0.0234942	0.00558272	0.0888108	0.112362	0.020563	0.0401766
c2H.loc30	2H	30	0.122699	0.374632	0.0704223	0.000962257	1.57582	0.0751969	0.22526	0.00188019	0.121586	0.0565041	0.212722	0.00136958	0.0409276	0.303056	0.0396469	0.224021	1.28e-05	9.10667	1.32e-05	0.377124	0.0123372	0.0309637	0.0309513	0.72598	0.0809236	0.00787693	0.00906264	0.04139	0.246301	0.0110602	0.269365	0.0615877	0.0933127	0.25408	0.218725	0.347007	c2H.loc30	2H	30	0.0609497	0.053204	0.0234957	0.00558204	3.11536	0.112342	0.0205655	0.0401779
c2H.loc32.5	2H	32.5	0.122709	0.374607	0.0704189	0.00096656	1.737	0.0752307	0.225246	0.00188506	0.122949	0.0565284	0.218128	0.00137404	0.0409518	0.30307	0.0396391	0.223986	1.33e-05	9.4378	1.32e-05	0.377683	0.0123439	0.0309625	0.0309485	0.726468	0.080927	0.00787446	0.00906371	0.04147	0.246273	0.011053	0.269411	0.0964327	0.101014	0.254139	0.218693	0.347856	c2H.loc32.5	2H	32.5	0.0609424	0.0532321	0.0234949	0.00558065	0.0888213	0.112331	0.0205631	0.0401972
BOPA1_816_265	2H	33.5002	0.122763	0.37478	0.0704328	0.00102636	0.175867	0.0753707	0.225331	0.00195625	0.118957	0.0564927	0.201321	0.00145825	0.0409557	0.303216	0.0396726	0.224173	1.79e-05	0.326373	1.45e-05	0.375961	0.012372	0.0310084	0.0309541	0.725018	0.0809628	0.00790821	0.00906347	0.0413243	0.24634	0.011153	0.269344	0.000213013	0.07731	0.254011	0.218763	5.80561	BOPA1_816_265	2H	33.5002	0.0609573	0.0533494	0.0234943	0.00561414	0.0888404	0.112363	0.0205672	0.0402982
BOPA2_12_11452	2H	33.7002	0.123275	0.375242	0.0704532	0.00170339	0.175863	0.0772291	0.225536	0.00276771	0.120704	0.0567754	0.201343	0.00240623	0.0415489	0.304309	0.0400391	0.225884	7.1e-05	0.32669	2.87e-05	0.37598	0.012743	0.0314862	0.0309521	0.725333	0.0812264	0.0082312	0.00907917	0.0419588	0.246334	0.0120725	0.270156	0.000250609	0.077387	0.254423	0.2188	0.349818	BOPA2_12_11452	2H	33.7002	0.0609651	0.0549134	0.0234965	0.00594743	0.0891607	0.112372	0.0206158	0.0415679
BOPA2_12_30748	2H	33.9002	0.216799	0.460481	0.0743235	0.12409	0.17757	0.356179	0.265128	0.146084	0.387057	0.113479	0.206766	0.165813	0.151712	0.485524	0.111768	0.489491	0.0115133	0.391244	0.00320514	0.379569	0.0822682	0.121826	0.0310061	0.783554	0.131821	0.0714418	0.0122873	0.156561	0.246346	0.171758	0.414471	0.00852408	0.0926266	0.328603	0.228264	0.84384	BOPA2_12_30748	2H	33.9002	0.0626044	0.299438	0.0238917	0.0717919	0.152705	0.113912	0.0303106	0.248258
BOPA2_12_31222	2H	33.9002	0.216799	0.460481	0.0743235	0.12409	0.17757	0.356179	0.265128	0.146084	0.387057	0.113479	0.206766	0.165813	0.151712	0.485524	0.111768	0.489491	0.0115133	0.391244	0.00320514	0.379569	0.0822682	0.121826	0.0310061	0.783554	0.131821	0.0714418	0.0122873	0.156561	0.246346	0.171758	0.414471	0.00852408	0.0926266	0.328603	0.228264	0.84384	BOPA2_12_31222	2H	33.9002	0.0626044	0.299438	0.0238917	0.0717919	0.152705	0.113912	0.0303106	0.248258
SCRI_RS_120182	2H	33.9002	0.216799	0.460481	0.0743235	0.12409	0.17757	0.356179	0.265128	0.146084	0.387057	0.113479	0.206766	0.165813	0.151712	0.485524	0.111768	0.489491	0.0115133	0.391244	0.00320514	0.379569	0.0822682	0.121826	0.0310061	0.783554	0.131821	0.0714418	0.0122873	0.156561	0.246346	0.171758	0.414471	0.00852408	0.0926266	0.328603	0.228264	0.84384	SCRI_RS_120182	2H	33.9002	0.0626044	0.299438	0.0238917	0.0717919	0.152705	0.113912	0.0303106	0.248258
SCRI_RS_134823	2H	33.9002	0.216799	0.460481	0.0743235	0.12409	0.17757	0.356179	0.265128	0.146084	0.387057	0.113479	0.206766	0.165813	0.151712	0.485524	0.111768	0.489491	0.0115133	0.391244	0.00320514	0.379569	0.0822682	0.121826	0.0310061	0.783554	0.131821	0.0714418	0.0122873	0.156561	0.246346	0.171758	0.414471	0.00852408	0.0926266	0.328603	0.228264	0.84384	SCRI_RS_134823	2H	33.9002	0.0626044	0.299438	0.0238917	0.0717919	0.152705	0.113912	0.0303106	0.248258
SCRI_RS_5552	2H	33.9002	0.216799	0.460481	0.0743235	0.12409	0.17757	0.356179	0.265128	0.146084	0.387057	0.113479	0.206766	0.165813	0.151712	0.485524	0.111768	0.489491	0.0115133	0.391244	0.00320514	0.379569	0.0822682	0.121826	0.0310061	0.783554	0.131821	0.0714418	0.0122873	0.156561	0.246346	0.171758	0.414471	0.00852408	0.0926266	0.328603	0.228264	0.84384	SCRI_RS_5552	2H	33.9002	0.0626044	0.299438	0.0238917	0.0717919	0.152705	0.113912	0.0303106	0.248258
c2H.loc35	2H	35	0.190212	0.433107	0.0788029	0.132562	0.11233	0.337511	0.28743	0.145653	0.507936	0.091682	0.487588	0.181355	0.146128	0.458125	0.12347	0.631044	0.0220371	0.312154	0.00982022	0.36022	0.0663831	0.123038	0.013784	0.72461	0.157283	0.0674805	0.0245879	0.139957	0.254785	7.86102	0.384658	0.0102677	0.118938	0.299245	0.230965	8.03404	c2H.loc35	2H	35	3.52828	0.325867	0.300678	0.102356	0.126431	0.0741463	0.491151	0.196177
c2H.loc37.5	2H	37.5	0.125706	0.365517	0.0872783	0.150487	0.0197831	0.294845	0.342712	0.151861	0.689808	0.0705967	0.682358	0.560077	0.144131	0.362516	0.164728	0.953545	0.0780791	0.188097	0.0767679	0.312691	0.407822	0.138605	0.00125932	0.497944	0.221434	0.0789873	0.054462	0.130322	0.254092	7.74662	0.321598	0.0627891	0.180463	0.24535	0.232233	8.0678	c2H.loc37.5	2H	37.5	0.0852016	0.348137	0.882539	0.283135	0.0929944	0.00239281	0.732957	0.211698
SCRI_RS_174935	2H	37.8002	0.119968	0.357431	0.0881774	0.152571	0.0147336	0.293041	0.349886	0.153566	0.701651	0.0704501	0.683438	0.590142	0.144968	0.348918	0.170272	0.984968	0.0862482	0.178078	0.0836085	0.306896	0.440493	0.141559	0.00204231	0.469704	0.229834	0.0820657	0.0571066	0.131658	0.252044	7.65138	0.315414	0.0725151	0.187974	0.24041	0.231958	7.98445	SCRI_RS_174935	2H	37.8002	0.0991569	0.347585	0.919169	0.302789	0.0911886	0.000487593	0.736592	0.225104
BOPA1_1447_464	2H	38.1002	0.11515	0.34953	0.0890514	0.154615	0.0109144	0.292364	0.357151	0.155472	0.711621	0.0707638	0.682331	0.617184	0.146068	0.335628	0.175904	1.01481	0.0943902	0.16904	0.0896729	0.301145	0.471025	0.144764	0.00323014	0.442467	0.23836	0.0854602	0.0594863	0.133493	0.2496	7.52355	0.30971	0.0827615	0.19547	0.235877	0.231612	7.86812	BOPA1_1447_464	2H	38.1002	0.111678	0.346609	0.951697	0.321461	0.0898349	0.000141721	0.738124	0.240427
BOPA1_3709_716	2H	38.8002	0.107928	0.332086	0.0910518	0.158521	0.00595421	0.293849	0.374438	0.159704	0.727649	0.0724998	0.673187	0.669189	0.148738	0.307967	0.188443	1.0776	0.112798	0.150433	0.100818	0.288297	0.536171	0.152598	0.0073872	0.384551	0.258705	0.0939974	0.0640946	0.139655	0.242149	6.97196	0.297745	0.107928	0.212855	0.22824	0.230044	7.34317	BOPA1_3709_716	2H	38.8002	0.135855	0.342452	1.01473	0.360472	0.0876555	0.00372869	0.736179	0.282017
SCRI_RS_206586	2H	38.8002	0.107928	0.332086	0.0910518	0.158521	0.0059542	0.293849	0.374438	0.159704	0.727649	0.0724998	0.673187	0.669189	0.148738	0.307967	0.188443	1.0776	0.112798	0.150433	0.100818	0.288297	0.536171	0.152598	0.00738721	0.384551	0.258705	0.0939974	0.0640946	0.139655	0.242149	6.97196	0.297745	0.107928	0.212855	0.22824	0.230044	7.34317	SCRI_RS_206586	2H	38.8002	0.135855	0.342452	1.01473	0.360472	0.0876555	0.0037287	0.736179	0.282017
BOPA2_12_10847	2H	39.1002	0.106459	0.325165	0.0918793	0.160086	0.00551724	0.295935	0.382028	0.16172	0.73214	0.0738875	0.667235	0.687811	0.150286	0.298175	0.193935	1.1023	0.120392	0.14383	0.104544	0.282925	0.561721	0.156371	0.00971309	0.362004	0.267671	0.0981074	0.0657102	0.143119	0.238384	6.42009	0.293515	0.11928	0.220285	0.225849	0.229231	5.47004	BOPA2_12_10847	2H	39.1002	0.144377	0.340444	1.03709	0.375849	0.0873843	0.0065298	0.733534	0.302171
BOPA1_1862_765	2H	39.4002	0.105883	0.318666	0.0926851	0.161634	0.00601537	0.298824	0.389719	0.163907	0.735458	0.0757005	0.660435	0.704652	0.152177	0.289896	0.199607	1.12591	0.12775	0.138122	0.107744	0.277628	0.585995	0.160474	0.0123218	0.340844	0.276781	0.102521	0.0671333	0.147076	0.234357	0.626858	0.289931	0.130927	0.227691	0.223934	0.228387	0.516966	BOPA1_1862_765	2H	39.4002	0.151955	0.338472	1.05704	0.390618	0.0875725	0.00979994	0.730103	0.323556
BOPA1_ABC03253_1_2_279	2H	39.4002	0.105883	0.318666	0.0926851	0.161634	0.00601537	0.298824	0.389719	0.163907	0.735458	0.0757005	0.660435	0.704652	0.152177	0.289896	0.199607	1.12591	0.12775	0.138122	0.107744	0.277628	0.585995	0.160474	0.0123218	0.340844	0.276781	0.102521	0.0671333	0.147076	0.234357	0.626858	0.289931	0.130927	0.227691	0.223934	0.228387	0.516966	BOPA1_ABC03253_1_2_279	2H	39.4002	0.151955	0.338472	1.05704	0.390618	0.0875725	0.00979994	0.730103	0.323556
SCRI_RS_123295	2H	39.4002	0.105883	0.318666	0.0926851	0.161634	0.00601537	0.298824	0.389719	0.163907	0.735458	0.0757005	0.660435	0.704652	0.152177	0.289896	0.199607	1.12591	0.12775	0.138122	0.107744	0.277628	0.585995	0.160474	0.0123218	0.340844	0.276781	0.102521	0.0671333	0.147076	0.234357	0.626858	0.289931	0.130927	0.227691	0.223934	0.228387	0.516966	SCRI_RS_123295	2H	39.4002	0.151955	0.338472	1.05704	0.390618	0.0875725	0.00979994	0.730103	0.323556
SCRI_RS_167605	2H	39.4002	0.105883	0.318666	0.0926851	0.161634	0.00601537	0.298824	0.389719	0.163907	0.735458	0.0757005	0.660435	0.704652	0.152177	0.289896	0.199607	1.12591	0.12775	0.138122	0.107744	0.277628	0.585995	0.160474	0.0123218	0.340844	0.276781	0.102521	0.0671333	0.147076	0.234357	0.626858	0.289931	0.130927	0.227691	0.223934	0.228387	0.516966	SCRI_RS_167605	2H	39.4002	0.151955	0.338472	1.05704	0.390618	0.0875725	0.00979994	0.730103	0.323556
SCRI_RS_182408	2H	39.4002	0.105883	0.318667	0.0926851	0.161634	0.00601539	0.298824	0.389718	0.163907	0.735457	0.0757003	0.660435	0.704652	0.152177	0.289896	0.199607	1.12591	0.12775	0.138122	0.107744	0.277628	0.585995	0.160474	0.0123217	0.340844	0.276781	0.102521	0.0671332	0.147076	0.234357	0.626858	0.289931	0.130927	0.227691	0.223934	0.228387	0.516966	SCRI_RS_182408	2H	39.4002	0.151955	0.338472	1.05704	0.390618	0.0875727	0.0097999	0.730103	0.323555
SCRI_RS_197357	2H	39.4002	0.105883	0.318681	0.0926887	0.161628	0.0060199	0.298815	0.389529	0.163905	0.735386	0.0756761	0.660385	0.704671	0.152184	0.289892	0.199578	1.12581	0.127723	0.138136	0.107697	0.27761	0.585948	0.160456	0.0123129	0.340828	0.276746	0.102445	0.0671229	0.147073	0.234357	0.626793	0.289974	0.130876	0.227705	0.223926	0.228368	0.516974	SCRI_RS_197357	2H	39.4002	0.151898	0.338444	1.05711	0.390578	0.0876106	0.00979114	0.730013	0.323519
SCRI_RS_207244	2H	39.4002	0.105894	0.321548	0.0933925	0.160425	0.00707248	0.29744	0.350718	0.163941	0.721131	0.0738798	0.65055	0.70847	0.153575	0.289156	0.193984	1.10499	0.122324	0.140955	0.0985725	0.274121	0.576652	0.157077	0.0106197	0.337789	0.269863	0.0890162	0.0650977	0.146518	0.234375	0.613954	0.298592	0.120831	0.230376	0.222321	0.224485	0.518684	SCRI_RS_207244	2H	39.4002	0.14066	0.332856	1.06927	0.382584	0.099981	0.00813799	0.712004	0.316408
SCRI_RS_215080	2H	39.4002	0.105894	0.321563	0.093396	0.160419	0.00707861	0.297435	0.350514	0.163943	0.721059	0.0738882	0.6505	0.708489	0.153582	0.289152	0.193956	1.10488	0.122297	0.14097	0.0985269	0.274103	0.576605	0.15706	0.0106115	0.337774	0.269828	0.0889573	0.0650876	0.146515	0.234376	0.613888	0.298636	0.120781	0.230389	0.222313	0.224465	0.518693	SCRI_RS_215080	2H	39.4002	0.140604	0.332829	1.06933	0.382544	0.100071	0.00813005	0.711912	0.316373
SCRI_RS_78277	2H	39.4002	0.105906	0.32443	0.0941035	0.159256	0.00844846	0.296638	0.308379	0.164843	0.706576	0.0799622	0.640578	0.712287	0.155022	0.288429	0.188459	1.08328	0.116986	0.143845	0.0896229	0.270642	0.567248	0.153793	0.00904768	0.334762	0.262978	0.0797642	0.0630994	0.145993	0.23441	0.600887	0.307431	0.110925	0.233061	0.220729	0.220614	0.520428	SCRI_RS_78277	2H	39.4002	0.129499	0.327401	1.08127	0.374547	0.124248	0.00663904	0.693379	0.309425
SCRI_RS_89851	2H	39.4002	0.105906	0.324445	0.0941071	0.15925	0.00845617	0.296636	0.308157	0.16485	0.706502	0.0800176	0.640527	0.712306	0.155029	0.288425	0.188431	1.08317	0.116959	0.14386	0.0895786	0.270625	0.567201	0.153777	0.00904011	0.334747	0.262943	0.0797323	0.0630894	0.14599	0.23441	0.600821	0.307476	0.110876	0.233075	0.220721	0.220595	0.520437	SCRI_RS_89851	2H	39.4002	0.129443	0.327374	1.08133	0.374507	0.124403	0.00663192	0.693284	0.30939
BOPA1_2964_382	2H	39.7002	0.106021	0.346433	0.0996647	0.151607	0.0284303	0.309419	0.0352572	0.198018	0.590822	0.320097	0.562354	0.741345	0.167543	0.283261	0.150391	0.892536	0.0798424	0.167504	0.0333808	0.24505	0.494307	0.132721	0.00137519	0.312582	0.212255	0.21914	0.0490596	0.143032	0.235153	0.49815	0.377739	0.0471058	0.253604	0.209222	0.192212	0.534526	BOPA1_2964_382	2H	39.7002	0.0550042	0.292329	1.16592	0.314006	0.445014	0.000617434	0.535533	0.263676
BOPA2_12_30420	2H	39.7002	0.106021	0.346433	0.0996647	0.151607	0.0284303	0.309419	0.0352572	0.198018	0.590822	0.320097	0.562354	0.741345	0.167543	0.283261	0.150391	0.892536	0.0798424	0.167504	0.0333808	0.24505	0.494307	0.132721	0.00137519	0.312582	0.212255	0.21914	0.0490596	0.143032	0.235153	0.49815	0.377739	0.0471058	0.253604	0.209222	0.192212	0.534526	BOPA2_12_30420	2H	39.7002	0.0550042	0.292329	1.16592	0.314006	0.445014	0.000617434	0.535533	0.263676
BOPA2_12_30657	2H	39.7002	0.106021	0.346433	0.0996647	0.151607	0.0284304	0.309419	0.0352572	0.198018	0.590822	0.320096	0.562353	0.741345	0.167543	0.283261	0.150391	0.892535	0.0798424	0.167504	0.0333807	0.24505	0.494307	0.132721	0.00137521	0.312582	0.212255	0.219139	0.0490596	0.143032	0.235153	0.49815	0.377741	0.0471056	0.253604	0.209222	0.192212	0.534525	BOPA2_12_30657	2H	39.7002	0.0550043	0.292328	1.16592	0.314006	0.445013	0.000617426	0.535533	0.263676
SCRI_RS_81287	2H	39.7002	0.106021	0.346433	0.0996647	0.151607	0.0284304	0.309419	0.0352572	0.198018	0.590822	0.320096	0.562353	0.741345	0.167543	0.283261	0.150391	0.892535	0.0798424	0.167504	0.0333807	0.24505	0.494307	0.132721	0.00137521	0.312582	0.212255	0.219139	0.0490596	0.143032	0.235153	0.49815	0.377741	0.0471056	0.253604	0.209222	0.192212	0.534525	SCRI_RS_81287	2H	39.7002	0.0550043	0.292328	1.16592	0.314006	0.445013	0.000617426	0.535533	0.263676
c2H.loc40	2H	40	0.0528019	0.386173	0.102263	0.169085	0.0487933	0.217188	0.0364203	0.129652	0.446212	0.215311	0.611061	0.890903	0.0103534	0.275846	0.211282	0.879195	0.0865618	0.20273	0.0386268	0.431704	0.72804	0.00395331	0.0105375	0.542678	0.200287	0.0975053	0.136292	0.146635	0.216274	0.445712	0.347948	0.0373007	0.268393	0.356948	0.141644	0.353922	c2H.loc40	2H	40	0.114945	0.267962	1.11471	0.425162	0.265557	0.00105072	0.705524	0.318644
BOPA1_6338_682	2H	40.1002	0.0425663	0.400979	0.103198	0.16134	0.0580889	0.194467	0.0379513	0.119901	0.482855	0.260592	0.531785	0.946544	0.0366261	0.275844	0.234954	0.904163	0.0940893	0.219251	0.0384754	0.497709	0.802278	0.0180528	0.01346	0.618007	0.208789	0.12283	0.182338	0.154237	0.217235	0.435442	0.224852	0.0514794	0.276413	0.513878	0.142462	0.322582	BOPA1_6338_682	2H	40.1002	0.145722	0.251095	1.10082	0.465004	0.281912	0.00121401	0.74782	0.3449
BOPA1_7623_818	2H	40.1002	0.0425662	0.40098	0.103198	0.16134	0.058089	0.194466	0.0379513	0.119901	0.482855	0.260593	0.531784	0.946544	0.0366264	0.275844	0.234954	0.904163	0.0940894	0.219251	0.0384754	0.497709	0.802279	0.018053	0.01346	0.618008	0.20879	0.122831	0.182339	0.154238	0.217235	0.435442	0.22485	0.0514795	0.276414	0.513879	0.142462	0.322582	BOPA1_7623_818	2H	40.1002	0.145722	0.251094	1.10082	0.465004	0.281912	0.00121401	0.74782	0.3449
SCRI_RS_212932	2H	40.2002	0.0363003	0.41652	0.104092	0.152457	0.0681482	0.175822	0.039731	0.11301	0.53148	0.294056	0.504679	1.00173	0.0663675	0.276329	0.259566	0.934279	0.101183	0.237004	0.0379569	0.562596	0.873391	0.0345504	0.015493	0.690765	0.218637	0.149195	0.230415	0.163351	0.219736	0.427797	0.110403	0.0692154	0.285292	0.647726	0.146984	0.29975	SCRI_RS_212932	2H	40.2002	0.177971	0.235225	1.09271	0.505237	0.3044	0.00138641	0.784607	0.372631
BOPA1_4410_284	2H	40.4002	0.0363891	0.416593	0.104156	0.151968	0.0682221	0.175359	0.0398297	0.112835	0.531625	0.29473	0.504241	1.00177	0.0661115	0.276548	0.259565	0.934413	0.101011	0.237142	0.0377893	0.56285	0.87352	0.0342405	0.0156824	0.691036	0.218832	0.14965	0.230577	0.163382	0.219738	0.427918	0.110142	0.0692813	0.285354	0.647981	0.147003	0.299454	BOPA1_4410_284	2H	40.4002	0.177983	0.234687	1.09284	0.505483	0.30481	0.00137619	0.784319	0.372569
BOPA1_6846_1161	2H	40.4002	0.0363893	0.416593	0.104156	0.151967	0.0682221	0.175359	0.0398298	0.112834	0.531624	0.29473	0.504241	1.00177	0.0661109	0.276549	0.259565	0.934413	0.101011	0.237142	0.0377892	0.56285	0.873519	0.03424	0.0156826	0.691036	0.218832	0.14965	0.230576	0.163382	0.219738	0.427918	0.110141	0.0692812	0.285354	0.64798	0.147003	0.299454	BOPA1_6846_1161	2H	40.4002	0.177982	0.234687	1.09284	0.505483	0.30481	0.00137618	0.784318	0.372569
BOPA2_12_20326	2H	40.8002	0.218908	0.383437	0.157123	0.0356147	0.0566173	0.0611928	0.0847934	0.0684264	0.436132	0.495404	0.638223	0.750203	0.17209	0.389426	0.156084	0.87179	0.125957	0.225171	0.0631379	0.390291	0.591039	0.282615	0.176289	0.485061	0.278245	0.267835	0.10181	0.140048	0.219238	0.573529	0.794489	0.0310766	0.274084	0.0607339	0.143631	0.263014	BOPA2_12_20326	2H	40.8002	0.0690039	0.09767	1.34446	0.446065	0.42439	0.00131655	0.504913	0.222867
BOPA2_12_30432	2H	40.8002	0.218908	0.383437	0.157124	0.0356147	0.0566172	0.0611926	0.0847936	0.0684263	0.436132	0.495404	0.638224	0.750202	0.172091	0.389427	0.156083	0.87179	0.125958	0.225171	0.0631382	0.390291	0.591038	0.282616	0.17629	0.48506	0.278245	0.267836	0.10181	0.140048	0.219238	0.57353	0.79449	0.0310766	0.274084	0.0607337	0.143631	0.263014	BOPA2_12_30432	2H	40.8002	0.0690037	0.0976698	1.34446	0.446065	0.42439	0.00131657	0.504913	0.222867
SCRI_RS_125793	2H	40.8002	0.218908	0.383437	0.157124	0.0356147	0.0566172	0.0611926	0.0847936	0.0684263	0.436132	0.495404	0.638224	0.750202	0.172091	0.389427	0.156083	0.87179	0.125958	0.225171	0.0631382	0.390291	0.591038	0.282616	0.17629	0.48506	0.278245	0.267836	0.10181	0.140048	0.219238	0.57353	0.79449	0.0310766	0.274084	0.0607337	0.143631	0.263014	SCRI_RS_125793	2H	40.8002	0.0690037	0.0976698	1.34446	0.446065	0.42439	0.00131657	0.504913	0.222867
SCRI_RS_135619	2H	40.8002	0.218908	0.383437	0.157124	0.0356147	0.0566172	0.0611926	0.0847936	0.0684263	0.436132	0.495404	0.638224	0.750202	0.172091	0.389427	0.156083	0.87179	0.125958	0.225171	0.0631382	0.390291	0.591038	0.282616	0.17629	0.48506	0.278245	0.267836	0.10181	0.140048	0.219238	0.57353	0.79449	0.0310766	0.274084	0.0607337	0.143631	0.263014	SCRI_RS_135619	2H	40.8002	0.0690037	0.0976698	1.34446	0.446065	0.42439	0.00131657	0.504913	0.222867
SCRI_RS_174444	2H	40.8002	0.218908	0.383437	0.157124	0.0356147	0.0566172	0.0611926	0.0847936	0.0684263	0.436132	0.495404	0.638224	0.750202	0.172091	0.389427	0.156083	0.87179	0.125958	0.225171	0.0631382	0.390291	0.591038	0.282616	0.17629	0.48506	0.278245	0.267836	0.10181	0.140048	0.219238	0.57353	0.79449	0.0310766	0.274084	0.0607337	0.143631	0.263014	SCRI_RS_174444	2H	40.8002	0.0690037	0.0976698	1.34446	0.446065	0.42439	0.00131657	0.504913	0.222867
SCRI_RS_177405	2H	40.8002	0.218908	0.383437	0.157124	0.0356147	0.0566172	0.0611926	0.0847936	0.0684263	0.436132	0.495404	0.638224	0.750202	0.172091	0.389427	0.156083	0.87179	0.125958	0.225171	0.0631382	0.390291	0.591038	0.282616	0.17629	0.48506	0.278245	0.267836	0.10181	0.140048	0.219238	0.57353	0.79449	0.0310766	0.274084	0.0607337	0.143631	0.263014	SCRI_RS_177405	2H	40.8002	0.0690037	0.0976698	1.34446	0.446065	0.42439	0.00131657	0.504913	0.222867
SCRI_RS_186954	2H	40.8002	0.218908	0.383437	0.157124	0.0356147	0.0566172	0.0611926	0.0847936	0.0684263	0.436132	0.495404	0.638224	0.750202	0.172091	0.389427	0.156083	0.87179	0.125958	0.225171	0.0631382	0.390291	0.591038	0.282616	0.17629	0.48506	0.278245	0.267836	0.10181	0.140048	0.219238	0.57353	0.79449	0.0310766	0.274084	0.0607337	0.143631	0.263014	SCRI_RS_186954	2H	40.8002	0.0690037	0.0976698	1.34446	0.446065	0.42439	0.00131657	0.504913	0.222867
SCRI_RS_215094	2H	40.8002	0.218908	0.383437	0.157124	0.0356147	0.0566172	0.0611926	0.0847936	0.0684263	0.436132	0.495404	0.638224	0.750202	0.172091	0.389427	0.156083	0.87179	0.125958	0.225171	0.0631382	0.390291	0.591038	0.282616	0.17629	0.48506	0.278245	0.267836	0.10181	0.140048	0.219238	0.57353	0.79449	0.0310766	0.274084	0.0607337	0.143631	0.263014	SCRI_RS_215094	2H	40.8002	0.0690037	0.0976698	1.34446	0.446065	0.42439	0.00131657	0.504913	0.222867
SCRI_RS_154981	2H	41.2002	0.218938	0.383409	0.157134	0.0356215	0.0565836	0.061282	0.0848378	0.0684812	0.436129	0.495315	0.638111	0.750375	0.172109	0.389406	0.155936	0.871774	0.126028	0.225071	0.0631131	0.390272	0.591112	0.282676	0.176352	0.485032	0.278186	0.267735	0.101847	0.140104	0.21924	0.573341	0.794218	0.0310506	0.274065	0.0607133	0.14364	0.264911	SCRI_RS_154981	2H	41.2002	0.0689773	0.0977182	1.34453	0.445955	0.424305	0.00131252	0.504941	0.222764
BOPA1_2651_1774	2H	41.9002	0.218914	0.383436	0.157126	0.035614	0.0566169	0.0611888	0.084795	0.0684243	0.436132	0.495411	0.638231	0.750193	0.172098	0.389431	0.156081	0.871789	0.125961	0.225171	0.0631414	0.390286	0.59103	0.282624	0.176295	0.485054	0.278247	0.26784	0.101806	0.140047	0.219238	0.573535	0.7945	0.0310762	0.274083	0.0607318	0.143632	0.263014	BOPA1_2651_1774	2H	41.9002	0.069002	0.097667	1.34447	0.446064	0.424395	0.00131675	0.504908	0.222863
SCRI_RS_141655	2H	41.9002	0.218914	0.383436	0.157126	0.035614	0.0566169	0.0611888	0.084795	0.0684243	0.436132	0.495411	0.638231	0.750193	0.172098	0.389431	0.156081	0.871789	0.125961	0.225171	0.0631414	0.390286	0.59103	0.282624	0.176295	0.485054	0.278247	0.26784	0.101806	0.140047	0.219238	0.573535	0.7945	0.0310762	0.274083	0.0607318	0.143632	0.263014	SCRI_RS_141655	2H	41.9002	0.069002	0.097667	1.34447	0.446064	0.424395	0.00131675	0.504908	0.222863
c2H.loc42.5	2H	42.5	0.218465	0.383175	0.156888	0.0356035	0.0565751	0.0611705	0.0846786	0.0683746	0.436107	0.499464	0.639422	0.750042	0.171786	0.388781	0.155728	0.871117	0.125975	0.224738	0.0632772	0.390237	0.591029	0.281925	0.175894	0.484774	0.277894	0.269233	0.101726	0.139815	0.21923	0.581961	0.793091	0.0310853	0.274005	0.0607363	0.143634	0.267399	c2H.loc42.5	2H	42.5	0.0691073	0.0976349	1.34441	0.445678	0.425685	0.00131704	0.505007	0.222365
BOPA2_12_10715	2H	43.7002	0.218871	0.383414	0.157121	0.0355861	0.0566183	0.0611407	0.0847757	0.0684753	0.436027	0.495846	0.638388	0.750224	0.172033	0.389383	0.156041	0.871625	0.126104	0.225114	0.0631603	0.390255	0.590964	0.282552	0.176336	0.48497	0.278287	0.268063	0.101788	0.139991	0.219249	0.573417	0.794357	0.0311044	0.273994	0.0607465	0.143662	0.262865	BOPA2_12_10715	2H	43.7002	0.0689931	0.09757	1.34434	0.446009	0.424672	0.00131753	0.504849	0.222778
BOPA2_12_30029	2H	43.7002	0.218871	0.383414	0.157121	0.0355861	0.0566183	0.0611407	0.0847757	0.0684753	0.436027	0.495846	0.638388	0.750224	0.172033	0.389383	0.156041	0.871625	0.126104	0.225114	0.0631603	0.390255	0.590964	0.282552	0.176336	0.48497	0.278287	0.268063	0.101788	0.139991	0.219249	0.573417	0.794357	0.0311044	0.273994	0.0607465	0.143662	0.262865	BOPA2_12_30029	2H	43.7002	0.0689931	0.09757	1.34434	0.446009	0.424672	0.00131753	0.504849	0.222778
BOPA2_12_30379	2H	43.7002	0.218871	0.383414	0.157121	0.0355861	0.0566183	0.0611407	0.0847757	0.0684753	0.436027	0.495846	0.638388	0.750224	0.172033	0.389383	0.156041	0.871625	0.126104	0.225114	0.0631603	0.390255	0.590964	0.282552	0.176336	0.48497	0.278287	0.268063	0.101788	0.139991	0.219249	0.573417	0.794357	0.0311044	0.273994	0.0607465	0.143662	0.262865	BOPA2_12_30379	2H	43.7002	0.0689931	0.09757	1.34434	0.446009	0.424672	0.00131753	0.504849	0.222778
SCRI_RS_229103	2H	43.7002	0.218871	0.383414	0.157121	0.0355861	0.0566183	0.0611407	0.0847757	0.0684753	0.436027	0.495846	0.638388	0.750224	0.172033	0.389383	0.156041	0.871625	0.126104	0.225114	0.0631603	0.390255	0.590964	0.282552	0.176336	0.48497	0.278287	0.268063	0.101788	0.139991	0.219249	0.573417	0.794357	0.0311044	0.273994	0.0607465	0.143662	0.262865	SCRI_RS_229103	2H	43.7002	0.0689931	0.09757	1.34434	0.446009	0.424672	0.00131753	0.504849	0.222778
SCRI_RS_171029	2H	43.8002	0.125078	0.330157	0.164487	0.0692581	0.0658528	0.146072	0.0460788	0.491352	0.312134	1.5548	1.12895	0.838601	0.0439072	0.265791	0.0806922	0.51677	0.746414	0.10884	0.151979	0.328665	0.452203	0.132346	0.325112	0.299028	0.454039	0.971963	0.0918344	0.0330298	0.252063	0.29206	0.458138	0.133945	0.115483	0.246915	0.240856	0.00631842	SCRI_RS_171029	2H	43.8002	0.0576462	0.0352389	0.947094	0.329635	1.22241	0.00501759	0.377908	0.0551922
SCRI_RS_206245	2H	43.8002	0.125077	0.330156	0.164487	0.0692598	0.065853	0.146075	0.0460784	0.491357	0.312135	1.55481	1.12895	0.838602	0.0439061	0.265789	0.0806917	0.516767	0.746418	0.108839	0.15198	0.328665	0.452201	0.132344	0.325114	0.299026	0.454042	0.971968	0.0918348	0.0330289	0.252063	0.292057	0.458134	0.133946	0.115482	0.246918	0.240857	0.00631872	SCRI_RS_206245	2H	43.8002	0.0576462	0.0352406	0.947088	0.329634	1.22242	0.00501767	0.377907	0.0551911
BOPA2_12_30491	2H	44.4002	0.121945	0.328169	0.165596	0.0738615	0.0665297	0.15563	0.0449952	0.505731	0.315119	1.56583	1.13829	0.843748	0.0410663	0.260348	0.0789893	0.508702	0.758262	0.105555	0.156404	0.326892	0.448268	0.127939	0.331982	0.293322	0.46183	0.983062	0.0931242	0.0306012	0.253543	0.281913	0.446655	0.138514	0.113284	0.254792	0.245265	0.0076457	BOPA2_12_30491	2H	44.4002	0.0576919	0.0400641	0.93086	0.326092	1.23238	0.00521213	0.374619	0.0519808
SCRI_RS_194318	2H	44.4002	0.121945	0.328169	0.165596	0.0738613	0.0665297	0.15563	0.0449952	0.505731	0.315119	1.56583	1.13829	0.843749	0.0410663	0.260348	0.0789893	0.508702	0.758262	0.105555	0.156404	0.326892	0.448268	0.127939	0.331982	0.293322	0.46183	0.983062	0.0931242	0.0306012	0.253543	0.281913	0.446655	0.138514	0.113284	0.254792	0.245265	0.00764572	SCRI_RS_194318	2H	44.4002	0.0576919	0.040064	0.93086	0.326092	1.23238	0.00521211	0.374619	0.0519808
c2H.loc45	2H	45	0.125891	0.357061	0.155307	0.0696844	0.0629552	0.157969	0.0438845	0.495642	0.290078	6.4879	1.29011	0.810069	0.0372797	0.267709	0.0697653	0.489557	0.699758	0.0914994	0.156882	0.309504	0.42201	0.123083	0.3389	0.272413	0.481306	3.47149	0.0842139	0.0372711	0.261284	2.88629	0.428766	0.129008	0.117946	0.246713	0.264835	0.00757449	c2H.loc45	2H	45	0.0626612	0.0414976	0.89601	0.302468	6.13975	0.00539034	0.363528	0.0454658
BOPA1_4788_672	2H	46.4002	0.139947	0.422432	0.134563	0.064634	0.0574885	0.163826	0.0436714	0.472678	0.230784	1.53431	1.26756	0.724112	0.0296597	0.287921	0.0503318	0.443903	0.544537	0.063348	0.1523	0.269581	0.357461	0.115929	0.374273	0.224392	0.537541	0.964056	0.0728872	0.0566288	0.27952	0.334002	0.393461	0.110405	0.13094	0.235642	0.310064	0.00730217	BOPA1_4788_672	2H	46.4002	0.0729433	0.0469631	0.806006	0.247323	1.17303	0.00605259	0.33841	0.032262
BOPA2_12_10219	2H	46.4002	0.139947	0.422432	0.134563	0.064634	0.0574885	0.163826	0.0436715	0.472678	0.230784	1.53431	1.26756	0.724112	0.0296597	0.287921	0.0503318	0.443903	0.544537	0.063348	0.1523	0.269581	0.357461	0.115929	0.374273	0.224393	0.537541	0.964056	0.0728873	0.0566288	0.27952	0.334002	0.393461	0.110405	0.13094	0.235642	0.310064	0.00730217	BOPA2_12_10219	2H	46.4002	0.0729433	0.0469631	0.806006	0.247324	1.17303	0.00605259	0.33841	0.0322621
BOPA2_12_10486	2H	46.4002	0.139947	0.422432	0.134563	0.0646341	0.0574885	0.163826	0.0436715	0.472678	0.230784	1.53431	1.26756	0.724112	0.0296597	0.287921	0.0503318	0.443903	0.544537	0.0633481	0.1523	0.269581	0.357461	0.115929	0.374273	0.224393	0.537541	0.964055	0.0728873	0.0566288	0.27952	0.334002	0.393461	0.110404	0.13094	0.235642	0.310064	0.00730217	BOPA2_12_10486	2H	46.4002	0.0729433	0.0469631	0.806006	0.247324	1.17303	0.00605259	0.33841	0.0322621
BOPA2_12_11340	2H	46.4002	0.139947	0.422432	0.134563	0.0646341	0.0574884	0.163826	0.0436715	0.472678	0.230784	1.53431	1.26756	0.724112	0.0296597	0.287921	0.0503318	0.443903	0.544537	0.0633481	0.1523	0.269581	0.357461	0.115929	0.374273	0.224393	0.537541	0.964055	0.0728874	0.0566288	0.27952	0.334002	0.393461	0.110404	0.13094	0.235642	0.310064	0.00730217	BOPA2_12_11340	2H	46.4002	0.0729433	0.0469631	0.806006	0.247324	1.17303	0.00605259	0.33841	0.0322621
BOPA2_12_20281	2H	46.4002	0.139947	0.422432	0.134563	0.0646341	0.0574884	0.163826	0.0436715	0.472678	0.230784	1.53431	1.26756	0.724112	0.0296597	0.287921	0.0503318	0.443903	0.544537	0.0633482	0.1523	0.269581	0.357461	0.115929	0.374273	0.224393	0.53754	0.964055	0.0728875	0.0566288	0.27952	0.334002	0.393461	0.110404	0.13094	0.235642	0.310064	0.00730217	BOPA2_12_20281	2H	46.4002	0.0729433	0.0469631	0.806006	0.247324	1.17303	0.00605259	0.33841	0.0322621
SCRI_RS_152206	2H	46.4002	0.139947	0.422432	0.134563	0.0646342	0.0574884	0.163826	0.0436715	0.472678	0.230784	1.53431	1.26756	0.724112	0.0296597	0.287921	0.0503318	0.443903	0.544537	0.0633482	0.1523	0.269581	0.357461	0.115929	0.374273	0.224393	0.53754	0.964055	0.0728875	0.0566288	0.27952	0.334002	0.393461	0.110404	0.13094	0.235641	0.310064	0.00730217	SCRI_RS_152206	2H	46.4002	0.0729433	0.0469632	0.806006	0.247324	1.17303	0.0060526	0.33841	0.0322621
c2H.loc47.5	2H	47.5	0.138593	0.42177	0.133104	0.0628972	0.058654	0.164219	0.0428958	0.472399	0.228167	6.67097	1.73388	0.721735	0.0291382	0.288127	0.0493516	0.442481	0.546725	0.0611485	0.158073	0.268161	0.35541	0.114914	0.378973	0.222088	0.539801	3.66087	0.0695146	0.0559627	0.279603	2.91361	0.392405	0.111892	0.130727	0.241367	0.309792	0.00741894	c2H.loc47.5	2H	47.5	0.073496	0.0463182	0.8034	0.244737	6.28016	0.00598277	0.33833	0.0314495
SCRI_RS_201800	2H	48.4002	0.138603	0.421894	0.13341	0.0619417	0.0599652	0.164476	0.04255	0.472176	0.226307	1.55045	1.27431	0.719728	0.0289039	0.289486	0.0488115	0.44158	0.547752	0.0598239	0.157003	0.267539	0.353605	0.115431	0.38532	0.220728	0.546031	0.977631	0.0674354	0.0555068	0.279731	0.334563	0.394528	0.113298	0.131116	0.244345	0.309853	0.00740304	SCRI_RS_201800	2H	48.4002	0.0726213	0.0457713	0.801184	0.243299	1.18685	0.00592603	0.338311	0.031006
SCRI_RS_237094	2H	48.6002	0.138504	0.421836	0.133275	0.0619028	0.0599319	0.164481	0.0425254	0.472177	0.226285	5.16276	1.28285	0.719738	0.0288876	0.289377	0.04879	0.441558	0.547828	0.0597862	0.157512	0.267492	0.353619	0.115311	0.385086	0.220684	0.545629	0.998947	0.0673827	0.0555015	0.279726	0.335859	0.394258	0.11328	0.131066	0.244491	0.309829	0.00741323	SCRI_RS_237094	2H	48.6002	0.0727364	0.0457741	0.801195	0.243241	1.21477	0.00592613	0.338308	0.0309878
BOPA2_12_31127	2H	48.9502	0.138451	0.421804	0.133203	0.0618799	0.0599157	0.164485	0.0425118	0.472177	0.226271	5.51454	1.28776	0.719741	0.0288786	0.28932	0.0487776	0.441545	0.54787	0.0597641	0.157789	0.267465	0.353625	0.115247	0.384967	0.220658	0.54542	1.01266	0.0673517	0.055498	0.279723	0.336613	0.394115	0.113272	0.131039	0.244573	0.309816	0.00741882	BOPA2_12_31127	2H	48.9502	0.0727983	0.0457744	0.801198	0.243208	1.23517	0.00592606	0.338306	0.0309773
SCRI_RS_239231	2H	49.2002	0.138506	0.421837	0.133279	0.061899	0.0599369	0.164481	0.0425249	0.472176	0.22628	5.13192	1.28252	0.719733	0.0288875	0.289383	0.0487884	0.441556	0.54783	0.0597823	0.157499	0.26749	0.353613	0.115315	0.385111	0.22068	0.545655	0.998087	0.067377	0.0555002	0.279727	0.335809	0.394268	0.113284	0.131068	0.244497	0.309829	0.00741324	SCRI_RS_239231	2H	49.2002	0.0727317	0.045771	0.801187	0.243237	1.21357	0.00592583	0.338308	0.0309864
BOPA1_ConsensusGBS0524_2	2H	49.4002	0.138606	0.421896	0.133415	0.0619354	0.0599736	0.164475	0.0425491	0.472175	0.226297	1.54693	1.27382	0.719721	0.0289037	0.289496	0.0488087	0.441576	0.547757	0.0598174	0.156982	0.267536	0.353595	0.115438	0.385364	0.220722	0.546074	0.976481	0.0674259	0.0555047	0.279732	0.334487	0.394544	0.113305	0.13112	0.244355	0.309854	0.00740304	BOPA1_ConsensusGBS0524_2	2H	49.4002	0.0726135	0.0457661	0.801171	0.243292	1.18539	0.00592553	0.338311	0.0310037
BOPA2_12_30703	2H	49.4002	0.138606	0.421896	0.133415	0.0619354	0.0599736	0.164475	0.0425491	0.472175	0.226297	1.54693	1.27382	0.719721	0.0289037	0.289496	0.0488087	0.441576	0.547757	0.0598174	0.156982	0.267536	0.353595	0.115438	0.385364	0.220722	0.546074	0.976481	0.0674259	0.0555047	0.279732	0.334487	0.394544	0.113305	0.13112	0.244355	0.309854	0.00740305	BOPA2_12_30703	2H	49.4002	0.0726135	0.0457661	0.801171	0.243292	1.18539	0.00592553	0.338311	0.0310037
SCRI_RS_221843	2H	49.4002	0.138606	0.421896	0.133415	0.0619353	0.0599736	0.164475	0.0425491	0.472175	0.226297	1.54693	1.27382	0.719721	0.0289037	0.289496	0.0488087	0.441576	0.547757	0.0598174	0.156982	0.267536	0.353595	0.115438	0.385364	0.220722	0.546074	0.976481	0.0674259	0.0555047	0.279732	0.334487	0.394544	0.113305	0.13112	0.244355	0.309854	0.00740306	SCRI_RS_221843	2H	49.4002	0.0726135	0.045766	0.801171	0.243292	1.18539	0.00592553	0.338311	0.0310037
SCRI_RS_8366	2H	49.4002	0.138606	0.421896	0.133415	0.0619352	0.0599736	0.164475	0.0425491	0.472175	0.226297	1.54693	1.27382	0.719721	0.0289038	0.289496	0.0488087	0.441576	0.547757	0.0598174	0.156982	0.267535	0.353595	0.115438	0.385364	0.220722	0.546074	0.976481	0.0674259	0.0555047	0.279732	0.334487	0.394544	0.113305	0.13112	0.244355	0.309854	0.00740308	SCRI_RS_8366	2H	49.4002	0.0726135	0.045766	0.801171	0.243292	1.18539	0.00592552	0.338311	0.0310037
[truncated: 5,219 more rows]
[truncated: 30 more columns]
