# Supplementary material for: Identifying plant genes shaping microbiota composition in the barley rhizosphere
Source: Nat Commun. 2022 Jun 16;13:3443. doi: 10.1038/s41467-022-31022-y (PMC9203816; doi:10.1038/s41467-022-31022-y)
Supplement: Supplementary file 6 — Supplementary Data 3 [file 41467_2022_31022_MOESM6_ESM.xlsx]

## Sheet: Sibling lines 50k data
	Elite	Wild	Family 15
	Barke	HID144	Int_52	Int_17
JHI-Hv50k-2016-7	T	T	T	T
JHI-Hv50k-2016-11	G	G	G	G
JHI-Hv50k-2016-24	T	T	T	T
JHI-Hv50k-2016-64	A	A	A	A
JHI-Hv50k-2016-66	T	T	T	T
JHI-Hv50k-2016-72	G	G	G	G
JHI-Hv50k-2016-73	NA	T	NA	NA
JHI-Hv50k-2016-88	A	A	A	A
JHI-Hv50k-2016-97	A	C	A	A
JHI-Hv50k-2016-115	A	A	A	A
12_10420	C	A	C	C
JHI-Hv50k-2016-121	G	G		G
11_20479	G	G	G	G
JHI-Hv50k-2016-127	T	C	T	T
SCRI_RS_204276	C	T	C	C
JHI-Hv50k-2016-137	T	A	T	T
JHI-Hv50k-2016-141	A	A	A	A
JHI-Hv50k-2016-157	G	A	G	G
JHI-Hv50k-2016-170	G	C	G	G
JHI-Hv50k-2016-180	A	A		A
11_20373	A	A	A	A
JHI-Hv50k-2016-200	A	G	A	A
JHI-Hv50k-2016-211	T	T	T	T
12_30653	A	G	A	A
JHI-Hv50k-2016-237	A	A	A	A
JHI-Hv50k-2016-256	A	C	A	A
JHI-Hv50k-2016-270	T	T	T	T
JHI-Hv50k-2016-273	C/T	-	C/T	C/T
JHI-Hv50k-2016-284	G	T	G	G
SCRI_RS_227491	A	A	A	A
SCRI_RS_149838	G	A	G	G
JHI-Hv50k-2016-342	C	C	C	C
JHI-Hv50k-2016-343	A	A	A	A
JHI-Hv50k-2016-358	C	C	C	C
SCRI_RS_169369	T	-	T	T
JHI-Hv50k-2016-392	C	-	C	C
SCRI_RS_138156	G	A	G	G
JHI-Hv50k-2016-408	G	G	G	G
JHI-Hv50k-2016-449	A	C	A	A
11_10895	C	G	C	C
JHI-Hv50k-2016-468	G	A/G	G	G
JHI-Hv50k-2016-498	C	A	C	C
JHI-Hv50k-2016-721	G	C	G	G
JHI-Hv50k-2016-722	A/G	A	A/G	A/G
JHI-Hv50k-2016-745	A/G	C	G	A/G
JHI-Hv50k-2016-752	C	G	C	C
JHI-Hv50k-2016-786	A	G	A	A
JHI-Hv50k-2016-823	C	C	C	C
JHI-Hv50k-2016-847	G	G	G	G
JHI-Hv50k-2016-872	G	G	G	G
JHI-Hv50k-2016-877	C	T	C	C
12_30969	A	C	A	A
12_30968	G	C	G	G
JHI-Hv50k-2016-912	T	G	T	T
11_21354	C	G	C	C
SCRI_RS_120053	C	G	C	C
SCRI_RS_120059	C	A	C	C
JHI-Hv50k-2016-1197	A	T	A	A
JHI-Hv50k-2016-1198	A	C	A	A
JHI-Hv50k-2016-1218	A	A	A	A
SCRI_RS_142714	A	G	A	A
JHI-Hv50k-2016-1369	C	T	C	C
JHI-Hv50k-2016-1377	T	A	T	T
JHI-Hv50k-2016-1417	C	C	C	C
JHI-Hv50k-2016-1422	T	T	T	T
JHI-Hv50k-2016-1432	G	G	G	G
11_21067	G	C	G	G
JHI-Hv50k-2016-1434	T	A	T	T
JHI-Hv50k-2016-1545	A	A	A	A
11_20951	G	C	G	G
JHI-Hv50k-2016-1677	C	T	C	C
JHI-Hv50k-2016-1679	C	T	C	C
JHI-Hv50k-2016-1691	T	-	T	T
12_30715	C	A	C	C
JHI-Hv50k-2016-1755	A	C	A	A
JHI-Hv50k-2016-1863	A	C	A	A
JHI-Hv50k-2016-1864	C	C	C/T	C
JHI-Hv50k-2016-1868	T	C	T	T
JHI-Hv50k-2016-1871	C	A	C	C
JHI-Hv50k-2016-1872	NA	T	NA	NA
JHI-Hv50k-2016-1895	A	C	A	A
JHI-Hv50k-2016-1906	C	T	C	C
JHI-Hv50k-2016-1951	C	A	C	C
11_20502	C	C	C	C
12_30944	C	A	C	C
JHI-Hv50k-2016-1971	T	T	T	T
JHI-Hv50k-2016-1972	A	T	A	A
SCRI_RS_124234	T	C	T	T
JHI-Hv50k-2016-2092	G	G	G	G
JHI-Hv50k-2016-2146	C	T	C	C
JHI-Hv50k-2016-2199	T	A	T	T
JHI-Hv50k-2016-2322	A	G	A	A
JHI-Hv50k-2016-2345	C	A	C	C
JHI-Hv50k-2016-2374	G	A	G	G
JHI-Hv50k-2016-2693	T	C	T	T
JHI-Hv50k-2016-2855	A	A	A	A
JHI-Hv50k-2016-2859	C	A	C	C
SCRI_RS_107687	G	A	G	G
JHI-Hv50k-2016-2914	T	G	T	T
JHI-Hv50k-2016-2931	A	T	A	A
12_11311	G	T	G	G
JHI-Hv50k-2016-3048	A	C	A	A
JHI-Hv50k-2016-3093	A	C	A	A
JHI-Hv50k-2016-3260	C	A	C	C
JHI-Hv50k-2016-3293	A	G	A	A
JHI-Hv50k-2016-3532	A	C	A	A
JHI-Hv50k-2016-3778	A	C	A	A
JHI-Hv50k-2016-3779	A	G	A	A
SCRI_RS_232577	T	A	T	T
JHI-Hv50k-2016-3800	T	G	T	T
JHI-Hv50k-2016-3887	C	A	C	C
JHI-Hv50k-2016-3888	T	C	T	T
JHI-Hv50k-2016-3891	G	C	G	G
JHI-Hv50k-2016-3896	A/G	T	A/G	A/G
JHI-Hv50k-2016-3897	C	A	C	C
JHI-Hv50k-2016-3902	C	T	C	C
JHI-Hv50k-2016-3964	G	A	G	G
JHI-Hv50k-2016-4046	A	A	A/G	A
JHI-Hv50k-2016-4056	G	G	G	G
JHI-Hv50k-2016-4156	C	C	C	C
JHI-Hv50k-2016-4160	C	T	C	C
JHI-Hv50k-2016-4164	C	T	C	C
JHI-Hv50k-2016-4166	T	C	T	T
JHI-Hv50k-2016-4167	A	T	A	A
JHI-Hv50k-2016-4173	C	C	C	C
JHI-Hv50k-2016-4203	A	A	A	A
JHI-Hv50k-2016-4209	G	A	G	G
JHI-Hv50k-2016-4216	G	A	G	G
JHI-Hv50k-2016-4228	C	G	C	C
JHI-Hv50k-2016-4247	T	T	T	T
JHI-Hv50k-2016-4257	T	A	T	T
JHI-Hv50k-2016-4260	T	G	T	T
JHI-Hv50k-2016-4298	G	A	G	G
SCRI_RS_204348	A	A	A	A
SCRI_RS_60293	A	C	A	A
JHI-Hv50k-2016-4387	C	G	C	C
11_10419	G	-	G	G
JHI-Hv50k-2016-4414	A	-	A	A
JHI-Hv50k-2016-4422	A	G	A	A
JHI-Hv50k-2016-4426	C	T	C	C
JHI-Hv50k-2016-4445	G	T	G	G
JHI-Hv50k-2016-4478	T	G	T	T
JHI-Hv50k-2016-4520	G	T	G	G
JHI-Hv50k-2016-4522	G	C	G	G
JHI-Hv50k-2016-4532	A	A	A	A
JHI-Hv50k-2016-4599	A	A	A	A
JHI-Hv50k-2016-4600	C	G	C	C
JHI-Hv50k-2016-4622	G	C	G	G
SCRI_RS_60145	C	G	C	C
JHI-Hv50k-2016-4657	G	C	G	G
SCRI_RS_149683	C	C	C	C
JHI-Hv50k-2016-4711	G	G	G	G
JHI-Hv50k-2016-4712	C	A	C	C
JHI-Hv50k-2016-4713	T	A/T	C/T	T
JHI-Hv50k-2016-4715	G	G	G	G
JHI-Hv50k-2016-4774	T	T	C/T	T
JHI-Hv50k-2016-4775	C	C	C	C
JHI-Hv50k-2016-4790	A	C	A	A
JHI-Hv50k-2016-4822	G	C	G	G
12_10636	G	T	G	G
JHI-Hv50k-2016-4897	C	T	C	C
JHI-Hv50k-2016-4906	G	C	G	G
JHI-Hv50k-2016-4918	T	G	T	T
JHI-Hv50k-2016-4935	C	G	C	C
12_10410	G	A	G	G
JHI-Hv50k-2016-4942	A	G	A	A
JHI-Hv50k-2016-4957	A/T	G	A/T	A/T
JHI-Hv50k-2016-4971	G	C	G	G
JHI-Hv50k-2016-5029	C	G	C	C
JHI-Hv50k-2016-5030	A	-	A	A
JHI-Hv50k-2016-5040	T	A	T	T
JHI-Hv50k-2016-5042	C	T	C	C
JHI-Hv50k-2016-5102	T	C	T	T
JHI-Hv50k-2016-5139	T	G	T	T
JHI-Hv50k-2016-5157	G	T	G	G
JHI-Hv50k-2016-5180	G	-	G	G
SCRI_RS_194326	C	C/T	C	C
JHI-Hv50k-2016-5228	A	G	A	A
JHI-Hv50k-2016-5246	C	G	C	C
JHI-Hv50k-2016-5286	G	C	G	G
JHI-Hv50k-2016-5337	G	G	G	G
12_31144	G	T	G	G
JHI-Hv50k-2016-5369	C	G	T	C
JHI-Hv50k-2016-5404	G	G	G	G
JHI-Hv50k-2016-5408	NA	A	NA	NA
JHI-Hv50k-2016-5409	T	A	NA	T
11_10654	A	G	A	A
JHI-Hv50k-2016-5448	C	T	C	C
SCRI_RS_207257	G	A	G	G
JHI-Hv50k-2016-5486	G	A	G	G
JHI-Hv50k-2016-5493	T	A	T	T
JHI-Hv50k-2016-5571	T	G	T	T
JHI-Hv50k-2016-5579	C	A	C	C
JHI-Hv50k-2016-5633	G	C/T	G	G
JHI-Hv50k-2016-5663	G	-	G	G
JHI-Hv50k-2016-5674	C	C	C	C
JHI-Hv50k-2016-5675	A	C	A	A
JHI-Hv50k-2016-5784	T	G	T	T
JHI-Hv50k-2016-5927	A	G	A	A
JHI-Hv50k-2016-5929	G	T	G	G
JHI-Hv50k-2016-5959	G	C	G	G
JHI-Hv50k-2016-5960	G	G	G	G
JHI-Hv50k-2016-5993	G	C	G	G
JHI-Hv50k-2016-6030	T	C	T	T
JHI-Hv50k-2016-6041	A	G	A	A
JHI-Hv50k-2016-6049	A	G	A	A
JHI-Hv50k-2016-6050	A	A	A	A
JHI-Hv50k-2016-6057	G	T	G	G
JHI-Hv50k-2016-6091	A	C	A	A
JHI-Hv50k-2016-6092	T	G	T	T
JHI-Hv50k-2016-6144	C	T	C	C
JHI-Hv50k-2016-6156	C	G	C	C
JHI-Hv50k-2016-6159	C	G	C	C
JHI-Hv50k-2016-6206	A	A	A	A
JHI-Hv50k-2016-6222	C	C	C	C
JHI-Hv50k-2016-6236	C	G	C	C
JHI-Hv50k-2016-6373	A	G	A/C	A
JHI-Hv50k-2016-6421	G	A	G	G
JHI-Hv50k-2016-6424	C	A	C	C
JHI-Hv50k-2016-6437	C	G	C	C
JHI-Hv50k-2016-6438	G	T	G	G
JHI-Hv50k-2016-6447	G	C	G	G
JHI-Hv50k-2016-6448	A	T	A	A
JHI-Hv50k-2016-6496	T	C	T	T
JHI-Hv50k-2016-6497	C	G	C	C
JHI-Hv50k-2016-6527	G	C	G	G
JHI-Hv50k-2016-6529	T	A	T	T
JHI-Hv50k-2016-6532	A	A	A	A
JHI-Hv50k-2016-6533	A	T	A	A
JHI-Hv50k-2016-6534	G	G	G	G
JHI-Hv50k-2016-6543	T	C	T	T
JHI-Hv50k-2016-6556	G	-	G	G
SCRI_RS_198544	G	A	G	G
JHI-Hv50k-2016-6607	A	G	A	A
JHI-Hv50k-2016-6625	G	T	G	G
JHI-Hv50k-2016-6626	G	C	G	G
JHI-Hv50k-2016-6652	T	T	T	T
JHI-Hv50k-2016-6656	C	C	C	C
JHI-Hv50k-2016-6679	T	A	T	T
JHI-Hv50k-2016-6686	C	A	C	C
JHI-Hv50k-2016-6735	G	A	G	G
JHI-Hv50k-2016-6838	C	A	C	C
JHI-Hv50k-2016-6845	A	C	A	A
JHI-Hv50k-2016-6897	A	G	A	A
JHI-Hv50k-2016-7025	T	A	T	T
JHI-Hv50k-2016-7033	G	A	G	G
JHI-Hv50k-2016-7035	T	T	T	T
SCRI_RS_179144	G	-	G	G
JHI-Hv50k-2016-7051	NA	G	NA	NA
12_11011	G	G	G	G
12_30933	G	G	G	G
JHI-Hv50k-2016-7066	G	C	G	G
JHI-Hv50k-2016-7067	T	C	T	T
JHI-Hv50k-2016-7218	C	A	C	C
JHI-Hv50k-2016-7219	A	C	A	A
JHI-Hv50k-2016-7221	C	G	C	C
JHI-Hv50k-2016-7222	A	C	A	A
JHI-Hv50k-2016-7228	G	C	G	G
JHI-Hv50k-2016-7237	A	C	A	A
JHI-Hv50k-2016-7238	A	C	A	A
JHI-Hv50k-2016-7263	C	T	C	C
JHI-Hv50k-2016-7264	A	A	A	A
JHI-Hv50k-2016-7265	A	A	A	A
JHI-Hv50k-2016-7266	G	C	G	G
JHI-Hv50k-2016-7270	T	C	T	T
JHI-Hv50k-2016-7343	NA	G	NA	NA
JHI-Hv50k-2016-7390	G	T	G	G
JHI-Hv50k-2016-7394	G	C	G	G
JHI-Hv50k-2016-7404	G	T	G	G
JHI-Hv50k-2016-7405	C	C	C	C
JHI-Hv50k-2016-7423	C	G	C	C
JHI-Hv50k-2016-7443	G	G	G	G
JHI-Hv50k-2016-7449	C	T	C	C
JHI-Hv50k-2016-7452	G	A	G	G
JHI-Hv50k-2016-7609	C	G	C	C
JHI-Hv50k-2016-7612	C/T	G	T	C/T
JHI-Hv50k-2016-7618	C	G	C	C
JHI-Hv50k-2016-7619	A	G	A	A
JHI-Hv50k-2016-7695	T	C	T	T
SCRI_RS_162524	A	G	A	A
JHI-Hv50k-2016-7701	A	G	A	A
JHI-Hv50k-2016-7752	A	G	A	A
JHI-Hv50k-2016-7753	C	C	C	C
JHI-Hv50k-2016-7755	C	C	C	C
JHI-Hv50k-2016-7757	G	G	G	G
JHI-Hv50k-2016-7758	C	A	C	C
JHI-Hv50k-2016-7793	C	T	C	C
JHI-Hv50k-2016-7841	C	G	C	C
JHI-Hv50k-2016-7843	C	C	C	C
JHI-Hv50k-2016-7860	G	G	G	G
JHI-Hv50k-2016-7866	A	C	A	A
JHI-Hv50k-2016-7869	T	C	T	T
JHI-Hv50k-2016-7870	A	A	A	A
11_21174	G	A	G	G
JHI-Hv50k-2016-7883	G	A	G	G
JHI-Hv50k-2016-7887	G	C	G	G
JHI-Hv50k-2016-7888	G	G	G	G
JHI-Hv50k-2016-7921	C	C/T	C	C
JHI-Hv50k-2016-7922	C	G	C	C
JHI-Hv50k-2016-7936	G	T	G	G
JHI-Hv50k-2016-7948	G	C	G	G
JHI-Hv50k-2016-7963	C	A	C	C
JHI-Hv50k-2016-7965	C	T	C	C
11_21226	G	G	G	G
JHI-Hv50k-2016-7974	A	A	A	A
JHI-Hv50k-2016-7983	T	A	T	T
JHI-Hv50k-2016-7985	A	A	A	A
JHI-Hv50k-2016-7986	C	C	C	C
JHI-Hv50k-2016-7989	G	G	G	G
JHI-Hv50k-2016-8002	G	C	G	G
SCRI_RS_184274	C	G	C	C
JHI-Hv50k-2016-8060	T	T	T	T
JHI-Hv50k-2016-8128	A	T	A	A
JHI-Hv50k-2016-8131	A	C	A	A
JHI-Hv50k-2016-8132	G	G	G	G
JHI-Hv50k-2016-8173	C	A	C	C
JHI-Hv50k-2016-8208	G	G	G	G
JHI-Hv50k-2016-8214	C/T	G	T	C/T
SCRI_RS_1929	A	T	A	A
JHI-Hv50k-2016-8306	A	A	A	A
JHI-Hv50k-2016-8325	T	T	T	T
JHI-Hv50k-2016-8341	C	C	C	C
SCRI_RS_224681	G	T	G	G
JHI-Hv50k-2016-8361	A	G	A	A
JHI-Hv50k-2016-8401	T	C	T	T
JHI-Hv50k-2016-8403	G	T	G	G
JHI-Hv50k-2016-8460	A	T	A	A
JHI-Hv50k-2016-8463	A	T	A	A
JHI-Hv50k-2016-8493	A	A	A	A
JHI-Hv50k-2016-8507	C	T	C	C
JHI-Hv50k-2016-8553	G	G	G	G
JHI-Hv50k-2016-8563	C	C	C	C
JHI-Hv50k-2016-8602	G	T	G	G
JHI-Hv50k-2016-8609	T	G	T	T
JHI-Hv50k-2016-8618	T	G	T	T
JHI-Hv50k-2016-8627	C	C	C	C
JHI-Hv50k-2016-8710	C	C	C	C
JHI-Hv50k-2016-8723	A	C	A	A
JHI-Hv50k-2016-8779	G	A	G	G
JHI-Hv50k-2016-8786	G	-	G	G
JHI-Hv50k-2016-8791	T	-	T	T
SCRI_RS_165792	C	-	C	C
JHI-Hv50k-2016-8793	C	-
JHI-Hv50k-2016-8797	T	T	T	T
JHI-Hv50k-2016-8804	C	A	C	C
JHI-Hv50k-2016-8809	T	G	T	T
SCRI_RS_222250	A	A	A	A
JHI-Hv50k-2016-8840	T	G	T	T
JHI-Hv50k-2016-8841	T	C	T	T
JHI-Hv50k-2016-8842	G	C	G	G
JHI-Hv50k-2016-8950	T	G	T	T
JHI-Hv50k-2016-8951	A	-	A	A
JHI-Hv50k-2016-8961	T	C	T	T
JHI-Hv50k-2016-8968	G	A/C	G	G
JHI-Hv50k-2016-8969	C	T	C	C
JHI-Hv50k-2016-9033	T	C	T	T
12_31149	G	G	G	G
JHI-Hv50k-2016-9131	G	T	G	G
JHI-Hv50k-2016-9149	C	A	C	C
JHI-Hv50k-2016-9160	C	C	C	C
JHI-Hv50k-2016-9183	C	-	C	C
JHI-Hv50k-2016-9198	A	-	A	A
JHI-Hv50k-2016-9199	G/T	-	T	T
JHI-Hv50k-2016-9204	C	A	C	C
JHI-Hv50k-2016-9209	C	A/G	C	C
JHI-Hv50k-2016-9210	C	G	C	C
JHI-Hv50k-2016-9229	T	T	T	T
JHI-Hv50k-2016-9232	A	G	A	A
JHI-Hv50k-2016-9237	C	G	C	C
JHI-Hv50k-2016-9238	A	G	A	A
JHI-Hv50k-2016-9240	G	A	G	G
JHI-Hv50k-2016-9470	T	C	T	T
JHI-Hv50k-2016-9500	C	A	C	C
SCRI_RS_134663	G	C	G	G
JHI-Hv50k-2016-9518	G	C	G	G
JHI-Hv50k-2016-9519	C	C	C	C
JHI-Hv50k-2016-9524	C	A	C	C
JHI-Hv50k-2016-9547	C/T	A	C/T	C
JHI-Hv50k-2016-9563	C	C	C	C
JHI-Hv50k-2016-9567	G	C	G	G
JHI-Hv50k-2016-9597	T	C	T	T
JHI-Hv50k-2016-9600	A	A	A	A
JHI-Hv50k-2016-9615	T	C	T	T
JHI-Hv50k-2016-9618	T	C	T	T
JHI-Hv50k-2016-9620	G	G	G	G
12_30918	A	G	A	A
JHI-Hv50k-2016-9624	A	A	A	A
12_30919	G	A	G	G
JHI-Hv50k-2016-9680	G	C	G	G
JHI-Hv50k-2016-9699	T	A	T	T
JHI-Hv50k-2016-9703	G	C	G	G
JHI-Hv50k-2016-9721	G	C	G	G
JHI-Hv50k-2016-9731	G	C	G	G
JHI-Hv50k-2016-9748	A	C	A	A
SCRI_RS_119312	C	C	C	C
12_30950	A	C	A	A
JHI-Hv50k-2016-9842	T	A	T	T
12_30952	A	A	A	A
JHI-Hv50k-2016-9857	C	C	C	C
JHI-Hv50k-2016-9863	C	G	C	C
JHI-Hv50k-2016-9902	A	C	A	A
JHI-Hv50k-2016-9903	A	C	A	A
SCRI_RS_129789	C	G	C	C
JHI-Hv50k-2016-9956	C	A
JHI-Hv50k-2016-9963	T	C	T	T
JHI-Hv50k-2016-9983	C	C	C	C
JHI-Hv50k-2016-9987	G	A	G	G
JHI-Hv50k-2016-9989	C	G	C	C
JHI-Hv50k-2016-10004	C	T	C	C
JHI-Hv50k-2016-10019	G	A	G	G
JHI-Hv50k-2016-10148	G	G	G	G
JHI-Hv50k-2016-10164	A	A	A	A
JHI-Hv50k-2016-10222	G	G	G	G
JHI-Hv50k-2016-10223	G	T	G	G
JHI-Hv50k-2016-10241	A	T	A	A
JHI-Hv50k-2016-10260	T	C	T	T
JHI-Hv50k-2016-10262	C	T	C	C
JHI-Hv50k-2016-10265	C	A/G	C	C
JHI-Hv50k-2016-10279	C	T	C	C
JHI-Hv50k-2016-10280	C	T	C	C
JHI-Hv50k-2016-10283	T	T	T	T
JHI-Hv50k-2016-10286	A	T	A	A
JHI-Hv50k-2016-10289	A	G	A	A
JHI-Hv50k-2016-10325	C	G	C	C
SCRI_RS_148733	A	C	A	A
JHI-Hv50k-2016-10330	T	C	T	T
JHI-Hv50k-2016-10333	C	G	C	C
JHI-Hv50k-2016-10336	A	G	A	A
JHI-Hv50k-2016-10363	G	T	G	G
JHI-Hv50k-2016-10365	C	G	C	C
JHI-Hv50k-2016-10366	C	-	C	C
JHI-Hv50k-2016-10391	G	C	G	G
JHI-Hv50k-2016-10419	G	C	G	G
JHI-Hv50k-2016-10432	T	C	T	T
JHI-Hv50k-2016-10440	A	T	A	A
JHI-Hv50k-2016-10443	G	A	G	G
JHI-Hv50k-2016-10445	A	A	A	A
SCRI_RS_137023	G	C	G	G
SCRI_RS_164150	C	A/G	C	C
JHI-Hv50k-2016-10472	T	T	T	T
JHI-Hv50k-2016-10491	C	A	C	C
JHI-Hv50k-2016-10570	C	G	C	C
JHI-Hv50k-2016-10580	G	G	G	G
JHI-Hv50k-2016-10609	T	G	T	T
JHI-Hv50k-2016-10642	G	A	G	G
JHI-Hv50k-2016-10643	T	C	T	T
JHI-Hv50k-2016-10645	T	A	T	T
JHI-Hv50k-2016-10665	G	T	G	G
JHI-Hv50k-2016-10678	G	T	G	G
JHI-Hv50k-2016-10692	C	C	C	C
JHI-Hv50k-2016-10779	C	A	C	C
JHI-Hv50k-2016-10780	A	C	A	A
JHI-Hv50k-2016-10782	G	C	G	G
JHI-Hv50k-2016-10800	G	T	G	G
JHI-Hv50k-2016-10875	T	G	T	T
JHI-Hv50k-2016-10930	C	G	C	C
JHI-Hv50k-2016-10958	C	T	C	C
JHI-Hv50k-2016-10989	C	C	C	C
JHI-Hv50k-2016-10993	A	G	A	A
JHI-Hv50k-2016-10994	T	C	T	T
SCRI_RS_130600	G	A	G	G
SCRI_RS_182656	A	T	A	A
SCRI_RS_130592	A	T	A	A
JHI-Hv50k-2016-11028	T	C	T	T
SCRI_RS_169942	G	C	G	G
JHI-Hv50k-2016-11073	G	G	G	G
JHI-Hv50k-2016-11098	G	G	G	G
JHI-Hv50k-2016-11134	A	C	A	A
JHI-Hv50k-2016-11135	G	C	G	G
JHI-Hv50k-2016-11139	G	T	G	G
JHI-Hv50k-2016-11149	G	C	G	G
JHI-Hv50k-2016-11188	A	G	A	A
JHI-Hv50k-2016-11190	C	C	C	C
JHI-Hv50k-2016-11201	A	C	A	A
JHI-Hv50k-2016-11221	C	A	C	C
JHI-Hv50k-2016-11229	A	G	A	A
JHI-Hv50k-2016-11230	C	T	C	C
JHI-Hv50k-2016-11234	G	A	G	G
JHI-Hv50k-2016-11249	C	A	C	C
JHI-Hv50k-2016-11408	C	A	C	C
JHI-Hv50k-2016-11481	T	G	T	T
JHI-Hv50k-2016-11495	G	-	G	G
JHI-Hv50k-2016-11520	G	C	G	G
JHI-Hv50k-2016-11522	T	G	T	T
JHI-Hv50k-2016-11528	T	G	T	T
JHI-Hv50k-2016-11545	G	T	G	G
SCRI_RS_189465	T	A	C/T	C/T
JHI-Hv50k-2016-11646	G	G	G	G
JHI-Hv50k-2016-11650	T	T	T	T
JHI-Hv50k-2016-11651	G	G	G	G
JHI-Hv50k-2016-11687	G	A	G	G
SCRI_RS_152464	G	-	G	G
JHI-Hv50k-2016-11704	C	-	C	C
JHI-Hv50k-2016-11714	A	A	A	A
SCRI_RS_13972	G	C	G	G
JHI-Hv50k-2016-11736	C	C	C	C
JHI-Hv50k-2016-11739	C	T	C	C
JHI-Hv50k-2016-11753	T	-	T	T
JHI-Hv50k-2016-11768	C	C	C	C
JHI-Hv50k-2016-11776	G	C	G	G
JHI-Hv50k-2016-11778	T	A	T	T
JHI-Hv50k-2016-11808	C	A	C	C
JHI-Hv50k-2016-11824	A	T	A	A
JHI-Hv50k-2016-11870	G	A	G	G
JHI-Hv50k-2016-11873	T	T	T	T
JHI-Hv50k-2016-11874	A	A	A	A
JHI-Hv50k-2016-11876	T	C	T	T
JHI-Hv50k-2016-11877	A	C	A	A
JHI-Hv50k-2016-11910	A	C	A	A
JHI-Hv50k-2016-11911	NA	T	NA	NA
12_30948	C	T	C	C
JHI-Hv50k-2016-11970	G	T	G	G
JHI-Hv50k-2016-11974	G	A	G	G
JHI-Hv50k-2016-11980	G	C	G	G/T
JHI-Hv50k-2016-12094	A	G	A	A
JHI-Hv50k-2016-12110	G	G	G	G
JHI-Hv50k-2016-12117	T	C	T	T
JHI-Hv50k-2016-12122	G	A	G	G
JHI-Hv50k-2016-12129	A	C	A	A
JHI-Hv50k-2016-12202	T	-	T	T
JHI-Hv50k-2016-12217	C	C	C	C
JHI-Hv50k-2016-12336	A	A	A	A
JHI-Hv50k-2016-12344	A	A	A	A
JHI-Hv50k-2016-12349	C	A	C	C
JHI-Hv50k-2016-12355	T	C	T	T
JHI-Hv50k-2016-12372	C	-	C	C
JHI-Hv50k-2016-12514	T	C	T	T
JHI-Hv50k-2016-12517	A	T	A	A
JHI-Hv50k-2016-12523	A	T	A	A
JHI-Hv50k-2016-12547	T	A	T	T
JHI-Hv50k-2016-12594	C	A	C	C
JHI-Hv50k-2016-12602	A	C	A	A
JHI-Hv50k-2016-12642	T	G	T	T
JHI-Hv50k-2016-12666	A	C	A	A
JHI-Hv50k-2016-12669	G	A	G	G
JHI-Hv50k-2016-12670	C	G	C	C
JHI-Hv50k-2016-12682	T	T	T	T
JHI-Hv50k-2016-12689	T	C	T	T
JHI-Hv50k-2016-12699	T	G	T	T
JHI-Hv50k-2016-12700	T	A	T	T
JHI-Hv50k-2016-12702	A	C	A	A
JHI-Hv50k-2016-12703	C	A	C	C
JHI-Hv50k-2016-12704	G	C	G	G
JHI-Hv50k-2016-12707	G	T	G	G
JHI-Hv50k-2016-12715	C	A	C	C
11_20371	A	G	A	A
JHI-Hv50k-2016-12736	C	T	C	C
JHI-Hv50k-2016-12773	A	G	A	A
SCRI_RS_189506	A	A	A	A
JHI-Hv50k-2016-12802	A	C	A	A
11_10030	A	T	A	A
JHI-Hv50k-2016-12821	A	T	A	A
JHI-Hv50k-2016-12829	A	G	A	A
12_30876	A	T	A	A
12_30877	G	T	G	G
JHI-Hv50k-2016-12853	NA	A	NA	NA
JHI-Hv50k-2016-12862	C	T	C	C
JHI-Hv50k-2016-12866	A	C	A	A
SCRI_RS_141877	G	G	G	G
JHI-Hv50k-2016-12910	T	A	T	T
JHI-Hv50k-2016-12926	A	T	A	A
JHI-Hv50k-2016-12930	A	C	A	A
JHI-Hv50k-2016-12956	T	G	T	T
JHI-Hv50k-2016-12959	G	A	G	G
JHI-Hv50k-2016-12965	C	G	C	C
JHI-Hv50k-2016-12986	A	C	A	A
JHI-Hv50k-2016-13004	G	C	G	G
JHI-Hv50k-2016-13011	T	-	T	T
JHI-Hv50k-2016-13033	T	G	T	T
JHI-Hv50k-2016-13067	A	C	A	A
JHI-Hv50k-2016-13068	G	T	G	G
JHI-Hv50k-2016-13085	C	T	C	C
JHI-Hv50k-2016-13093	G	A	G	G
JHI-Hv50k-2016-13113	C	A	C	C
JHI-Hv50k-2016-13154	T	T	T	T
JHI-Hv50k-2016-13200	A	G	A	A
JHI-Hv50k-2016-13203	G	G	G	G
SCRI_RS_124926	T	G	T	T
JHI-Hv50k-2016-13227	G	T	G	G
JHI-Hv50k-2016-13229	A	T	A	A
JHI-Hv50k-2016-13232	C	C	C	C
JHI-Hv50k-2016-13237	T	A	T	T
JHI-Hv50k-2016-13238	T	C	T	T
11_10873	G	T	G	G
JHI-Hv50k-2016-13243	T	G	T	T
JHI-Hv50k-2016-13244	T	G	T	T
JHI-Hv50k-2016-13248	A	C	A	A
JHI-Hv50k-2016-13258	T	A	T	T
JHI-Hv50k-2016-13262	C	T	C	C
JHI-Hv50k-2016-13264	G	G	G	G
JHI-Hv50k-2016-13282	A	A	A	A
JHI-Hv50k-2016-13324	T	A	C/T	C/T
JHI-Hv50k-2016-13325	C	T	C	C
JHI-Hv50k-2016-13349	G	G	G	G
JHI-Hv50k-2016-13350	A	T	A	A
JHI-Hv50k-2016-13359	G	G	G	G
SCRI_RS_182603	A	C	A	A
JHI-Hv50k-2016-13366	C	C	C	C
SCRI_RS_169091	NA	C	NA	NA
JHI-Hv50k-2016-13372	T	G	T	T
JHI-Hv50k-2016-13374	C	G	C	C
JHI-Hv50k-2016-13382	T	G	T	T
JHI-Hv50k-2016-13405	T	T	T	T
SCRI_RS_153360	C	A	C	C
JHI-Hv50k-2016-13415	G	G	G	G
JHI-Hv50k-2016-13416	A	A	A	A
JHI-Hv50k-2016-13417	T	G	T	T
JHI-Hv50k-2016-13419	G	C	G	G
JHI-Hv50k-2016-13427	C	G	C	C
JHI-Hv50k-2016-13434	G	G	G	G
JHI-Hv50k-2016-13437	T	-	T	T
11_20712	G	G	G	G
JHI-Hv50k-2016-13496	T	C	T	T
JHI-Hv50k-2016-13499	C	A	C	C
JHI-Hv50k-2016-13500	A	G	A	A
SCRI_RS_14227	C	A	C	C
JHI-Hv50k-2016-13509	T	C	T	T
JHI-Hv50k-2016-13516	G	A	G	G
JHI-Hv50k-2016-13520	G	C	G	G
JHI-Hv50k-2016-13541	C	T	C	C
JHI-Hv50k-2016-13562	A	G	A	A
JHI-Hv50k-2016-13566	T	C	T	T
JHI-Hv50k-2016-13578	G	G	G	G
JHI-Hv50k-2016-13582	A	C	A	A
JHI-Hv50k-2016-13583	A	A	A	A
JHI-Hv50k-2016-13621	T	A	T	T
SCRI_RS_122490	G	-	G	G
JHI-Hv50k-2016-13699	T	C	T	T
SCRI_RS_88375	G	G	G	G
JHI-Hv50k-2016-13740	C	G	C	C
JHI-Hv50k-2016-13743	C	C	C	C
JHI-Hv50k-2016-13744	C	T	C	C
JHI-Hv50k-2016-13749	G	T	G	G
JHI-Hv50k-2016-13780	G	G	G	G
JHI-Hv50k-2016-13782	G	G	G	G
JHI-Hv50k-2016-13798	T	A	T	T
JHI-Hv50k-2016-13804	A	C	A	A
JHI-Hv50k-2016-13805	G	C	G	G
SCRI_RS_150226	C	G	C	C
JHI-Hv50k-2016-13961	A	G	A	A
JHI-Hv50k-2016-14002	G	A	G	G
JHI-Hv50k-2016-14076	C	A	C	C
SCRI_RS_217160	A	G	A	A
JHI-Hv50k-2016-14144	G	G	G	G
JHI-Hv50k-2016-14145	G	T	G	G
JHI-Hv50k-2016-14146	NA	C	NA	NA
JHI-Hv50k-2016-14148	G	G	G	G
JHI-Hv50k-2016-14255	C	A	C	C
JHI-Hv50k-2016-14258	A	A	A	A
JHI-Hv50k-2016-14263	G	G	G	G
SCRI_RS_171221	T	T	T	T
JHI-Hv50k-2016-14300	A	A	A	A
JHI-Hv50k-2016-14306	C	A/G	C	C
JHI-Hv50k-2016-14315	A	A	A	A
SCRI_RS_151047	C	A	C	C
SCRI_RS_235243	T	-	T	T
JHI-Hv50k-2016-14323	G	G	G	G
JHI-Hv50k-2016-14331	C	A	C	C
JHI-Hv50k-2016-14332	G	G	G	G
JHI-Hv50k-2016-14342	C	A	C	C
JHI-Hv50k-2016-14345	A	A	A	A
11_10186	G	C	G	G
JHI-Hv50k-2016-14349	A	T	A	A
JHI-Hv50k-2016-14384	NA	C	NA	NA
JHI-Hv50k-2016-14418	C	G	C	C
11_20440	G	G	G	G
JHI-Hv50k-2016-14473	G	T	G	G
JHI-Hv50k-2016-14476	G	G	G	G
JHI-Hv50k-2016-14477	C	T	C	C
JHI-Hv50k-2016-14482	T	T	T	T
JHI-Hv50k-2016-14484	T	T	T	T
JHI-Hv50k-2016-14491	G	G	G	G
JHI-Hv50k-2016-14498	G	-	G	G
SCRI_RS_117492	A	C	A	A
JHI-Hv50k-2016-14551	A	G	A	A
JHI-Hv50k-2016-14553	C	C	C	C
JHI-Hv50k-2016-14570	C	C	C	C
JHI-Hv50k-2016-14597	G	C	G	G
JHI-Hv50k-2016-14601	G	T	G	G
JHI-Hv50k-2016-14602	A	G	A	A
JHI-Hv50k-2016-14603	A	A	A	A
JHI-Hv50k-2016-14614	G	C	G	G
JHI-Hv50k-2016-14617	G	C	G	G
JHI-Hv50k-2016-14622	T	C	T	T
JHI-Hv50k-2016-14629	C	G	C	C
JHI-Hv50k-2016-14644	G	G	G	G
JHI-Hv50k-2016-14675	A	G	A	A
JHI-Hv50k-2016-14681	A	G	A	A
SCRI_RS_155382	T	G	T	T
JHI-Hv50k-2016-14683	G	G	G	G
JHI-Hv50k-2016-14691	T	G	T	T
11_10757	A	T	A	A
JHI-Hv50k-2016-14705	A/G	T	A/G	A/G
JHI-Hv50k-2016-14717	A	C	A	A
JHI-Hv50k-2016-14718	A	T	A	A
JHI-Hv50k-2016-14760	NA	C	NA	NA
JHI-Hv50k-2016-14788	G	A	G	G
JHI-Hv50k-2016-14793	A	G	A	A
JHI-Hv50k-2016-14867	G	T	G	G
JHI-Hv50k-2016-14899	A	-	A	A
JHI-Hv50k-2016-14903	A	C	A	A
JHI-Hv50k-2016-14904	C	C	C	C
JHI-Hv50k-2016-14906	T	A	T	T
JHI-Hv50k-2016-14907	C	T	C	C
JHI-Hv50k-2016-14916	G	C	G	G
JHI-Hv50k-2016-14925	G	G	G	G
JHI-Hv50k-2016-14929	T	T	T	T
JHI-Hv50k-2016-14930	G	T	G	G
JHI-Hv50k-2016-14932	T	G	T	T
JHI-Hv50k-2016-14933	T	C	T	T
SCRI_RS_123187	C	C	C	C
JHI-Hv50k-2016-14950	T	A	C/T	C/T
JHI-Hv50k-2016-15008	G	C	G	G
JHI-Hv50k-2016-15012	T	G	T	NA
JHI-Hv50k-2016-15013	C	A	C	C
JHI-Hv50k-2016-15016	G	G	G	G
JHI-Hv50k-2016-15025	C	A	C	C
JHI-Hv50k-2016-15026	C	C	C	C
JHI-Hv50k-2016-15027	C	A	C	C
JHI-Hv50k-2016-15028	T	T	T	T
JHI-Hv50k-2016-15029	G	T	G	G
JHI-Hv50k-2016-15033	A	C	A	A
JHI-Hv50k-2016-15043	C	-	C	C
JHI-Hv50k-2016-15048	C	G	C	C
JHI-Hv50k-2016-15050	C	A	C	C
JHI-Hv50k-2016-15051	G	T	G	G
JHI-Hv50k-2016-15062	G	A	G	G
JHI-Hv50k-2016-15065	G	T	G	G
JHI-Hv50k-2016-15066	G	G	G	G
JHI-Hv50k-2016-15067	G	A	G	G
JHI-Hv50k-2016-15068	G	C	G	G
JHI-Hv50k-2016-15072	G	A	G	G
JHI-Hv50k-2016-15073	T	G	T	T
JHI-Hv50k-2016-15075	T	T	T	T
JHI-Hv50k-2016-15082	C	A	C	C
JHI-Hv50k-2016-15099	T	C	T	T
JHI-Hv50k-2016-15113	C	T	C	C
JHI-Hv50k-2016-15116	T	A	T	T
JHI-Hv50k-2016-15117	G	G	G	G
JHI-Hv50k-2016-15118	T	C	T	T
JHI-Hv50k-2016-15127	NA	G	NA	NA
JHI-Hv50k-2016-15129	C	C	C	C
JHI-Hv50k-2016-15134	C	G	C	C
JHI-Hv50k-2016-15135	G	A	G	G
JHI-Hv50k-2016-15136	T	C	T	T
JHI-Hv50k-2016-15143	C	A	C	C
JHI-Hv50k-2016-15144	G	G	G	G
JHI-Hv50k-2016-15145	C	T	C	C
JHI-Hv50k-2016-15149	C	C	C	C
JHI-Hv50k-2016-15151	G	C	G	G
JHI-Hv50k-2016-15152	C	G	C	C
11_10744	C	T	C	C
JHI-Hv50k-2016-15160	C	C	C	C
JHI-Hv50k-2016-15164	A	T	A	A
JHI-Hv50k-2016-15183	C	G	C	C
JHI-Hv50k-2016-15195	G	C	G	G
JHI-Hv50k-2016-15198	G	G	G	G
JHI-Hv50k-2016-15206	C	T	C	C
JHI-Hv50k-2016-15222	A	C	A	A
JHI-Hv50k-2016-15232	C	G	C	C
JHI-Hv50k-2016-15252	A	T	A	A
JHI-Hv50k-2016-15254	T	G	T	T
JHI-Hv50k-2016-15255	T	A	T	T
JHI-Hv50k-2016-15256	C	C	C	C
JHI-Hv50k-2016-15264	NA	A/G	NA	NA
SCRI_RS_176084	G	A	G	G
JHI-Hv50k-2016-15283	A	A	A	A
JHI-Hv50k-2016-15302	T	A	T	T
11_21048	A	G	A	A
JHI-Hv50k-2016-15317	T	T	T	T
JHI-Hv50k-2016-15319	G	T	G	G
JHI-Hv50k-2016-15322	A	T	A	A
JHI-Hv50k-2016-15323	C	C	C	C
JHI-Hv50k-2016-15324	A	C	A	A
JHI-Hv50k-2016-15327	G	A	G	G
JHI-Hv50k-2016-15328	NA	G	NA	NA
JHI-Hv50k-2016-15341	T	-	T	T
JHI-Hv50k-2016-15347	C	G	C	C
JHI-Hv50k-2016-15348	T	G	T	T
JHI-Hv50k-2016-15349	A	C	A	A
JHI-Hv50k-2016-15350	G	T	G	G
JHI-Hv50k-2016-15355	C	T	C	C
SCRI_RS_239784	A	G	A	A
JHI-Hv50k-2016-15407	C	G	C	C
JHI-Hv50k-2016-15408	G	C	G	G
JHI-Hv50k-2016-15410	A	G	A	A
JHI-Hv50k-2016-15414	C	A	C	C
JHI-Hv50k-2016-15419	A	-	A	A
JHI-Hv50k-2016-15425	T	A	T	T
JHI-Hv50k-2016-15452	T	T	T	T
SCRI_RS_150500	T	A	T	T
JHI-Hv50k-2016-15510	C	A/C	C	C
JHI-Hv50k-2016-15515	C	G	C	C
JHI-Hv50k-2016-15523	G	T	G	G
JHI-Hv50k-2016-15529	T	T	T	T
JHI-Hv50k-2016-15574	C	C	C	C
JHI-Hv50k-2016-15598	T	A	T	T
JHI-Hv50k-2016-15607	A	-	A	A
JHI-Hv50k-2016-15608	T	A	T	T
JHI-Hv50k-2016-15609	T	T	T	T
JHI-Hv50k-2016-15610	T	T	T	T
12_31276	A	C	A	A
JHI-Hv50k-2016-15630	G	T	G	G
JHI-Hv50k-2016-15633	T	C	T	T
JHI-Hv50k-2016-15705	A	C	A	A
JHI-Hv50k-2016-15707	G	G	G	G
JHI-Hv50k-2016-15708	C	C	C	C
JHI-Hv50k-2016-15710	G	G	G	G
JHI-Hv50k-2016-15711	A	T	A	A
JHI-Hv50k-2016-15715	A	C	A	A
JHI-Hv50k-2016-15718	A	A	A	A
JHI-Hv50k-2016-15719	G	C	G	G
JHI-Hv50k-2016-15722	C	T	C	C
JHI-Hv50k-2016-15730	C	C	C/T	C/T
JHI-Hv50k-2016-15731	T	G	T	T
JHI-Hv50k-2016-15732	C	A/G	C	C
JHI-Hv50k-2016-15733	C	T	C	C
JHI-Hv50k-2016-15789	G	C	G	G
JHI-Hv50k-2016-15815	G	G	G	G
JHI-Hv50k-2016-15816	NA	T	NA	NA
JHI-Hv50k-2016-15867	G	C	G	G
JHI-Hv50k-2016-15868	G	C	G	G
JHI-Hv50k-2016-15869	C	C	C	C
JHI-Hv50k-2016-15870	C	C	C	C
JHI-Hv50k-2016-15952	C	C	C	C
JHI-Hv50k-2016-15962	A	C	A	A
JHI-Hv50k-2016-15963	T	C	T	T
JHI-Hv50k-2016-15964	C	C	C	C
JHI-Hv50k-2016-16019	G	C	G	G
JHI-Hv50k-2016-16025	A	T	A	A
JHI-Hv50k-2016-16026	A	T	A	A
JHI-Hv50k-2016-16027	G	C/T	G	G
JHI-Hv50k-2016-16033	T	T	T	T
JHI-Hv50k-2016-16035	A	T	A	A
JHI-Hv50k-2016-16053	C	G	C	C
JHI-Hv50k-2016-16056	G	C	G	G
JHI-Hv50k-2016-16064	T	A	T	T
JHI-Hv50k-2016-16065	T	A	T	T
JHI-Hv50k-2016-16066	C	G	C	C
JHI-Hv50k-2016-16067	A	A	A	A
JHI-Hv50k-2016-16080	NA	G	NA	NA
JHI-Hv50k-2016-16081	A	A	A	A
JHI-Hv50k-2016-16093	C	A	C	C
SCRI_RS_128285	C	T	C	C
JHI-Hv50k-2016-16125	T	G	T	T
JHI-Hv50k-2016-16128	C	-	C	C
JHI-Hv50k-2016-16129	C	G	C	C
JHI-Hv50k-2016-16132	G	C	G	G
11_20617	C	G	C	C
SCRI_RS_126734	C	G	C	C
JHI-Hv50k-2016-16143	G	G	G	G
JHI-Hv50k-2016-16150	T	A	T	T
JHI-Hv50k-2016-16158	C	T	C	C
JHI-Hv50k-2016-16159	A	C	A	A
JHI-Hv50k-2016-16174	C	T	C	C
JHI-Hv50k-2016-16177	C/T	G	C	C
JHI-Hv50k-2016-16178	C	A	C	C
JHI-Hv50k-2016-16180	A/G	C	A	A
JHI-Hv50k-2016-16185	A	C	A	A
JHI-Hv50k-2016-16203	T	G	T	T
JHI-Hv50k-2016-16213	C	T	C	C
JHI-Hv50k-2016-16218	G	G	G	G
JHI-Hv50k-2016-16219	T	-	T	T
JHI-Hv50k-2016-16224	C	C	C	C
JHI-Hv50k-2016-16232	C	-	C	C
JHI-Hv50k-2016-16233	C	G	C	C
JHI-Hv50k-2016-16240	T	-	T	T
JHI-Hv50k-2016-16245	G	-	G	G
JHI-Hv50k-2016-16247	A	-	A	A
JHI-Hv50k-2016-16248	A	-	A	A
JHI-Hv50k-2016-16250	C	-	C	C
JHI-Hv50k-2016-16252	G	-	G	G
JHI-Hv50k-2016-16253	G	-	G	G
JHI-Hv50k-2016-16255	G	-	G	G
JHI-Hv50k-2016-16256	T	-	T	T
JHI-Hv50k-2016-16257	T	G	T	T
JHI-Hv50k-2016-16260	T	T	T	T
JHI-Hv50k-2016-16264	T	-	T	T
JHI-Hv50k-2016-16286	C	T	C	C
JHI-Hv50k-2016-16287	C	T	C	C
JHI-Hv50k-2016-16306	G	A	G	G
11_10760	G	G	G	G
JHI-Hv50k-2016-16328	A	T	A	A
JHI-Hv50k-2016-16331	G	T	G	G
JHI-Hv50k-2016-16332	G	T	G	G
JHI-Hv50k-2016-16335	A	-	A	A
JHI-Hv50k-2016-16350	C	A	C/T	C/T
JHI-Hv50k-2016-16372	G	C	A	A
JHI-Hv50k-2016-16373	NA	A	NA	NA
JHI-Hv50k-2016-16384	G	A	G	G
JHI-Hv50k-2016-16386	C	G	C	C
JHI-Hv50k-2016-16388	G	T	G	G
JHI-Hv50k-2016-16391	A	C	A	A
JHI-Hv50k-2016-16396	G	G	G	G
JHI-Hv50k-2016-16398	A	G	A	A
JHI-Hv50k-2016-16399	T	A	T	T
JHI-Hv50k-2016-16400	T	-	T	T
JHI-Hv50k-2016-16401	T	C	T	T
JHI-Hv50k-2016-16403	A	T	A	A
JHI-Hv50k-2016-16404	A	A	A	A
JHI-Hv50k-2016-16405	C	C	C	C
JHI-Hv50k-2016-16413	C	T	C	C
JHI-Hv50k-2016-16414	G	-	G	G
JHI-Hv50k-2016-16437	C	G	C	C
JHI-Hv50k-2016-16442	A	A	A	A
JHI-Hv50k-2016-16444	T	G	T	T
JHI-Hv50k-2016-16445	T	T	T	T
JHI-Hv50k-2016-16446	T	C	T	T
JHI-Hv50k-2016-16448	C	G	C	C
JHI-Hv50k-2016-16449	G	A	G	G
JHI-Hv50k-2016-16450	T	T	T	T
JHI-Hv50k-2016-16451	G	-	G	G
JHI-Hv50k-2016-16456	A	T	A	A
JHI-Hv50k-2016-16459	A	T	A	A
JHI-Hv50k-2016-16460	G	C	G	G
JHI-Hv50k-2016-16461	T	T	T	T
JHI-Hv50k-2016-16462	C	C	C	C
JHI-Hv50k-2016-16464	C	G	C	C
JHI-Hv50k-2016-16465	G	A	G	G
JHI-Hv50k-2016-16466	T	C/T	T	T
JHI-Hv50k-2016-16467	G	A	G	G
JHI-Hv50k-2016-16468	T	C	T	T
JHI-Hv50k-2016-16469	C	A	C	C
JHI-Hv50k-2016-16470	A	A	A	A
JHI-Hv50k-2016-16472	G	C	G	G
JHI-Hv50k-2016-16473	T	G	T	T
JHI-Hv50k-2016-16474	T	A	T	T
JHI-Hv50k-2016-16475	T	A	T	T
JHI-Hv50k-2016-16477	T	A	T	T
JHI-Hv50k-2016-16478	A	A	A	A
JHI-Hv50k-2016-16479	C	G	C	C
JHI-Hv50k-2016-16480	A	C	A	A
JHI-Hv50k-2016-16481	A	G	A	A
JHI-Hv50k-2016-16482	A	A	A	A
JHI-Hv50k-2016-16486	T	G	T	T
JHI-Hv50k-2016-16487	C	A	C	C
JHI-Hv50k-2016-16488	G	C	G	G
JHI-Hv50k-2016-16489	C	C	C	C
JHI-Hv50k-2016-16490	A	C	A	A
JHI-Hv50k-2016-16491	A	G	A	A
JHI-Hv50k-2016-16492	C	G	C	C
JHI-Hv50k-2016-16494	T	A	T	T
JHI-Hv50k-2016-16495	A	A	A	A
JHI-Hv50k-2016-16496	C	C	C	C
JHI-Hv50k-2016-16497	T	A	T	T
JHI-Hv50k-2016-16498	A	G	A	A
JHI-Hv50k-2016-16499	A	A	A	A
JHI-Hv50k-2016-16500	A	A	A	A
JHI-Hv50k-2016-16504	G	G	G	G
JHI-Hv50k-2016-16505	C	C	C	C
JHI-Hv50k-2016-16506	C	C	C	C
JHI-Hv50k-2016-16507	A	G	A	A
JHI-Hv50k-2016-16508	A	T	A	A
JHI-Hv50k-2016-16509	T	T	T	T
JHI-Hv50k-2016-16510	A	T	A	A
JHI-Hv50k-2016-16514	C	T	C	C
JHI-Hv50k-2016-16516	C	T	C	C
JHI-Hv50k-2016-16517	A	T	A	A
JHI-Hv50k-2016-16518	T	T	T	T
JHI-Hv50k-2016-16521	C	G	C	C
JHI-Hv50k-2016-16524	G	A	G	G
JHI-Hv50k-2016-16526	C	A	C	C
JHI-Hv50k-2016-16527	C	C	C	C
JHI-Hv50k-2016-16542	G	G	G	G
JHI-Hv50k-2016-16559	G	G	G	G
JHI-Hv50k-2016-16560	A	T	A	A
SCRI_RS_161702	G	G	G	G
SCRI_RS_116548	A	A	A	A
JHI-Hv50k-2016-16575	C	-	C	C
JHI-Hv50k-2016-16601	G	G	G	G
JHI-Hv50k-2016-16604	A	G	A	A
JHI-Hv50k-2016-16605	A	C	A	A
JHI-Hv50k-2016-16622	T	G	T	T
JHI-Hv50k-2016-16623	G	T	G	G
JHI-Hv50k-2016-16624	A	T	A	A
JHI-Hv50k-2016-16625	T	A	T	T
JHI-Hv50k-2016-16626	A	T	A	A
JHI-Hv50k-2016-16636	A	G	A	A
JHI-Hv50k-2016-16638	G	C	A/G	A/G
JHI-Hv50k-2016-16641	A	G	A	A
JHI-Hv50k-2016-16644	T	A	T	T
JHI-Hv50k-2016-16648	C	T	C	C
JHI-Hv50k-2016-16650	C	C	C	C
JHI-Hv50k-2016-16651	G	G	G	G
JHI-Hv50k-2016-16654	A	A	A	A
JHI-Hv50k-2016-16655	G	C	G	G
JHI-Hv50k-2016-16657	G	G	G	G
11_21072	T	A	T	T
JHI-Hv50k-2016-16677	T	C	T	T
JHI-Hv50k-2016-16680	A	C	A	A
JHI-Hv50k-2016-16684	T	G	T	T
JHI-Hv50k-2016-16711	T	G	T	T
JHI-Hv50k-2016-16712	G	A	G	G
JHI-Hv50k-2016-16715	C	C	C	C
JHI-Hv50k-2016-16731	T	C	T	T
JHI-Hv50k-2016-16732	T	C	T	T
JHI-Hv50k-2016-16733	C	G	C	C
JHI-Hv50k-2016-16735	T	G	T	T
JHI-Hv50k-2016-16778	C	T	C	C
JHI-Hv50k-2016-16780	C	C	C	C
JHI-Hv50k-2016-16787	C	A	C	C
JHI-Hv50k-2016-16799	C	C	C	C
JHI-Hv50k-2016-16800	C	C	C	C
JHI-Hv50k-2016-16807	C	C	C	C
JHI-Hv50k-2016-16839	T	G	T	T
12_31177	A	G	A	A
JHI-Hv50k-2016-16845	A	A	A	A
JHI-Hv50k-2016-16854	G	G	G	G
JHI-Hv50k-2016-16856	C	T	C	C
JHI-Hv50k-2016-16859	G	T	G	G
JHI-Hv50k-2016-16862	G	A	G	G
JHI-Hv50k-2016-16863	C	C	C	C
JHI-Hv50k-2016-16871	G	G	G	G
JHI-Hv50k-2016-16877	G	G	G	G
JHI-Hv50k-2016-16885	C	T	C	C
JHI-Hv50k-2016-16903	C	G	C	C
JHI-Hv50k-2016-16906	G	C	G	G
JHI-Hv50k-2016-16907	C	G	C	C
JHI-Hv50k-2016-16908	A	G	A	A
JHI-Hv50k-2016-16909	T	A	T	T
JHI-Hv50k-2016-16911	C	G	C	C
JHI-Hv50k-2016-16913	T	T	T	T
JHI-Hv50k-2016-16918	T	A	T	T
JHI-Hv50k-2016-16921	G	G	G	G
JHI-Hv50k-2016-16922	C	C	C	C
JHI-Hv50k-2016-16923	G	C	G	G
JHI-Hv50k-2016-16924	A	T	A	A
JHI-Hv50k-2016-16925	T	G	T	T
JHI-Hv50k-2016-16927	T	C	T	T
JHI-Hv50k-2016-16928	C	T	C	C
JHI-Hv50k-2016-16929	A	C	A	A
JHI-Hv50k-2016-16935	C	G	C	C
SCRI_RS_222748	G	G	G	G
JHI-Hv50k-2016-16937	C	G	C	C
JHI-Hv50k-2016-16943	C	-	C	C
JHI-Hv50k-2016-16945	T	G	T	T
JHI-Hv50k-2016-16946	G	C	G	G
JHI-Hv50k-2016-16965	G	C	G	G
JHI-Hv50k-2016-16966	A	A	T	T
JHI-Hv50k-2016-16967	C	G	C/T	C/T
JHI-Hv50k-2016-16968	C	C	C	C
JHI-Hv50k-2016-16975	C	C	C	C
JHI-Hv50k-2016-16976	T	C	T	T
JHI-Hv50k-2016-16991	G	G	G	G
JHI-Hv50k-2016-16995	T	A	T	T
JHI-Hv50k-2016-16996	C	C	C	C
JHI-Hv50k-2016-17000	C	A	C	C
JHI-Hv50k-2016-17002	C	C	A	A
JHI-Hv50k-2016-17006	A	T	A	A
JHI-Hv50k-2016-17018	G	G	G	G
JHI-Hv50k-2016-17023	C	C	C	C
JHI-Hv50k-2016-17024	A	A	A	A
JHI-Hv50k-2016-17026	G	G	G	G
JHI-Hv50k-2016-17028	T	G	T	T
JHI-Hv50k-2016-17031	C	G	C	C
JHI-Hv50k-2016-17035	T	C	T	T
12_11357	C	C	C	C
JHI-Hv50k-2016-17036	T	A	T	T
JHI-Hv50k-2016-17038	A	C	A	A
JHI-Hv50k-2016-17040	A	G	A	A
JHI-Hv50k-2016-17042	C	G	C	C
JHI-Hv50k-2016-17043	G	T	G	G
12_30817	A	G	A	A
JHI-Hv50k-2016-17064	C/T	C	C/T	C/T
JHI-Hv50k-2016-17065	G	T	G	G
JHI-Hv50k-2016-17066	G	G	G	G
JHI-Hv50k-2016-17082	C	C	C	C
JHI-Hv50k-2016-17085	T	T	T	T
JHI-Hv50k-2016-17086	C	-	C	C
JHI-Hv50k-2016-17142	G	-	G	G
JHI-Hv50k-2016-17144	G	C	C/G	C/G
JHI-Hv50k-2016-17159	T	A	T	T
JHI-Hv50k-2016-17163	T	C	T	T
JHI-Hv50k-2016-17164	A	C	A	A
JHI-Hv50k-2016-17165	C	G	C	C
JHI-Hv50k-2016-17206	C	T	C	C
JHI-Hv50k-2016-17218	T	C	T	T
JHI-Hv50k-2016-17219	G	G	G	G
JHI-Hv50k-2016-17222	G	A	G	G
JHI-Hv50k-2016-17226	G	C	G	G
JHI-Hv50k-2016-17236	NA	C	NA	NA
JHI-Hv50k-2016-17238	G	A	G	G
JHI-Hv50k-2016-17241	T	C	T	T
JHI-Hv50k-2016-17265	T	G	T	T
JHI-Hv50k-2016-17273	G	C	A/G	A/G
12_11498	G	A	G	G
JHI-Hv50k-2016-17275	C	T	C	C
JHI-Hv50k-2016-17277	C	G	C	C
JHI-Hv50k-2016-17331	C	C	C	C
JHI-Hv50k-2016-17346	G	T	G	G
JHI-Hv50k-2016-17362	G	T	G	G
JHI-Hv50k-2016-17364	C	C	C	C
JHI-Hv50k-2016-17372	A	G	A	A
JHI-Hv50k-2016-17393	A	G	A	A
JHI-Hv50k-2016-17394	C	A	C	C
JHI-Hv50k-2016-17431	G	-	G	G
JHI-Hv50k-2016-17441	T	G	T	T
JHI-Hv50k-2016-17442	T	C	T	T
12_30336	G	C	G	G
JHI-Hv50k-2016-17481	A	C	A	A
SCRI_RS_114047	G	C	G	G
SCRI_RS_193392	G	C	G	G
JHI-Hv50k-2016-17496	G	A	G	G
JHI-Hv50k-2016-17526	A	T	A	A
JHI-Hv50k-2016-17531	C	C	C/T	T
JHI-Hv50k-2016-17533	G	C	G	G
JHI-Hv50k-2016-17545	G	C	G	G
JHI-Hv50k-2016-17683	T	A	T	T
SCRI_RS_153785	T	A	T	T
JHI-Hv50k-2016-17700	C	G	C	C
JHI-Hv50k-2016-17701	T	G	T	T
SCRI_RS_170869	A	G	A	A
JHI-Hv50k-2016-17754	C	A	C	C
JHI-Hv50k-2016-17765	A	A	A	A
11_10764	G	T	G	G
JHI-Hv50k-2016-17846	C	-	C	C
JHI-Hv50k-2016-17849	G	G	G	G
JHI-Hv50k-2016-17850	A	C	A	A
JHI-Hv50k-2016-17879	A	T	A	A
JHI-Hv50k-2016-17883	A	T	A	A
JHI-Hv50k-2016-17884	C	A	C	C
JHI-Hv50k-2016-17885	C	G	C	C
SCRI_RS_189483	A	G	A	A
JHI-Hv50k-2016-17888	T	G	T	T
JHI-Hv50k-2016-17890	T	T	T	T
JHI-Hv50k-2016-17892	G	T	G	G
JHI-Hv50k-2016-17893	A	G	A	A
JHI-Hv50k-2016-17894	C	T	C	C
JHI-Hv50k-2016-17895	C	C	C	C
JHI-Hv50k-2016-17896	A	C	A	A
JHI-Hv50k-2016-17898	C	C	C	C
JHI-Hv50k-2016-17900	G	A	G	G
JHI-Hv50k-2016-17901	C	T	C	C
JHI-Hv50k-2016-17902	A	G	A	A
JHI-Hv50k-2016-17903	T	C	T	T
JHI-Hv50k-2016-17904	G	C	G	G
JHI-Hv50k-2016-17905	C	A	C	C
JHI-Hv50k-2016-17906	T	A	T	T
JHI-Hv50k-2016-17907	T	A	T	T
JHI-Hv50k-2016-17926	T	T	T	T
SCRI_RS_140837	G	C	G	G
JHI-Hv50k-2016-17965	A	G	A	A
JHI-Hv50k-2016-17966	A	C	A	A
JHI-Hv50k-2016-17967	C	C	C	C
JHI-Hv50k-2016-17993	G	G	G	G
SCRI_RS_184784	T	C	T	T
JHI-Hv50k-2016-17996	C	T	C	C
SCRI_RS_11615	T	A	T	T
JHI-Hv50k-2016-18006	C	A	C	C
JHI-Hv50k-2016-18027	C	C	C	C
JHI-Hv50k-2016-18032	A	C	A	A
JHI-Hv50k-2016-18039	T	A	T	T
JHI-Hv50k-2016-18042	T	A	T	T
JHI-Hv50k-2016-18043	C	G	C	C
SCRI_RS_189637	C	C	C	C
SCRI_RS_160545	A	A	A	A
11_10275	G	G	G	G
JHI-Hv50k-2016-18068	A	G	A	A
JHI-Hv50k-2016-18132	A	T	A	A
SCRI_RS_147042	C	G	C	C
JHI-Hv50k-2016-18133	G	C	A	A
JHI-Hv50k-2016-18134	A	C
JHI-Hv50k-2016-18136	A	A	A	A
JHI-Hv50k-2016-18138	A	T	T	T
JHI-Hv50k-2016-18139	T	-	G	G
JHI-Hv50k-2016-18141	G	T	G	G
JHI-Hv50k-2016-18142	G	C	C	C
JHI-Hv50k-2016-18146	C	A	T	T
JHI-Hv50k-2016-18148	T	G	C	C
JHI-Hv50k-2016-18149	C	G	A	A
11_10597	A	C	G	G
JHI-Hv50k-2016-18153	G	G	G	G
JHI-Hv50k-2016-18158	G	G	A	A
JHI-Hv50k-2016-18159	A	C	C	C
JHI-Hv50k-2016-18160	C	C	C	C
JHI-Hv50k-2016-18163	T	A	NA	NA
11_20514	A	C	A	A
JHI-Hv50k-2016-18164	C	C	T	T
SCRI_RS_187264	T	T	C	C
JHI-Hv50k-2016-18180	C	C	T	T
JHI-Hv50k-2016-18188	T	T	C	C
JHI-Hv50k-2016-18189	C	C	A	A
JHI-Hv50k-2016-18206	A	A	T	T
JHI-Hv50k-2016-18209	T	T	A	A
JHI-Hv50k-2016-18211	A	A	C	C
SCRI_RS_183171	C	G
JHI-Hv50k-2016-18214	T	C	T	T
JHI-Hv50k-2016-18221	A	T	A	A
JHI-Hv50k-2016-18239	A	G	A	A
11_21095	A	G	A	A
JHI-Hv50k-2016-18243	C	A	C	C
JHI-Hv50k-2016-18297	C	T	C	C
SCRI_RS_141140	T	-	T	T
JHI-Hv50k-2016-18338	T	G	T	T
JHI-Hv50k-2016-18354	G	C	G	G
JHI-Hv50k-2016-18360	G	A	G	G
12_11266	C	G	C	C
JHI-Hv50k-2016-18373	T	G	T	T
JHI-Hv50k-2016-18380	G	C	G	G
JHI-Hv50k-2016-18381	A	C	A	A
JHI-Hv50k-2016-18382	G	C	G	G
JHI-Hv50k-2016-18385	A	G	A	A
JHI-Hv50k-2016-18386	A	A	A	A
JHI-Hv50k-2016-18400	A	C	A	A
JHI-Hv50k-2016-18401	G	C	G	G
JHI-Hv50k-2016-18410	T	C	T	T
JHI-Hv50k-2016-18411	T	T	T	T
JHI-Hv50k-2016-18413	T	T	T	T
11_21134	A	T	A	A
SCRI_RS_9480	C	C	C	C
SCRI_RS_199179	T	A	T	T
JHI-Hv50k-2016-18443	G	C	G	G
JHI-Hv50k-2016-18448	C	G	C	C
JHI-Hv50k-2016-18450	C	G	C	C
JHI-Hv50k-2016-18451	A	T	A	A
SCRI_RS_199178	T	T	T	T
JHI-Hv50k-2016-18456	G	G	G	G
JHI-Hv50k-2016-18462	T	G	T	T
JHI-Hv50k-2016-18464	C	T	C	C
JHI-Hv50k-2016-18465	G	C	G	G
JHI-Hv50k-2016-18467	G	A	G	G
JHI-Hv50k-2016-18468	G	C	G	G
JHI-Hv50k-2016-18480	C	T	C	C
JHI-Hv50k-2016-18514	C/G	G	C	C
SCRI_RS_132461	A	G	A	A
12_30268	A	C	A	A
JHI-Hv50k-2016-18520	T	A/G	T	T
JHI-Hv50k-2016-18529	C	G	C	C
JHI-Hv50k-2016-18530	A	C	A	A
JHI-Hv50k-2016-18534	T	C	T	T
JHI-Hv50k-2016-18539	A	C	A	A
JHI-Hv50k-2016-18542	C	C	C	C
JHI-Hv50k-2016-18574	T	T	T	T
JHI-Hv50k-2016-18575	G	T	G	G
JHI-Hv50k-2016-18603	G	G	G	G
JHI-Hv50k-2016-18606	G	C	G	G
JHI-Hv50k-2016-18607	C	C	C	C
JHI-Hv50k-2016-18608	T	C	T	T
JHI-Hv50k-2016-18612	G	G	G	G
JHI-Hv50k-2016-18613	T	A	T	T
JHI-Hv50k-2016-18614	C	G	C	C
JHI-Hv50k-2016-18616	A	G	A	A
JHI-Hv50k-2016-18618	G	T	G	G
JHI-Hv50k-2016-18619	A	C	A	A
JHI-Hv50k-2016-18626	G	A	G	G
JHI-Hv50k-2016-18627	NA	G	NA	NA
JHI-Hv50k-2016-18628	T	G	G/T	G/T
JHI-Hv50k-2016-18682	G	G	G	G
SCRI_RS_214559	A	G	A	A
JHI-Hv50k-2016-18696	A	G	A	A
JHI-Hv50k-2016-18697	T	C	T	T
12_10314	C	A	C	C
JHI-Hv50k-2016-18699	T	T	T	T
12_20641	A	C	A	A
11_11293	A	T	A/G	A
JHI-Hv50k-2016-18712	A	-	A	A
JHI-Hv50k-2016-18720	C	C	C	C
JHI-Hv50k-2016-18721	C	-	C	C
JHI-Hv50k-2016-18725	C	A	C	C
JHI-Hv50k-2016-18726	T	C	T	T
JHI-Hv50k-2016-18729	T	T	T	T
12_10491	A	C	A	A
JHI-Hv50k-2016-18735	T	G	T	T
JHI-Hv50k-2016-18745	C	G	C	C
JHI-Hv50k-2016-18747	G	A	G	G
JHI-Hv50k-2016-18760	C	G	C	C
JHI-Hv50k-2016-18762	G	A	G	G
JHI-Hv50k-2016-18775	A	C	A	A
JHI-Hv50k-2016-18776	A	G	A	A/T
JHI-Hv50k-2016-18779	C	C	C	C
JHI-Hv50k-2016-18780	G	G	G	G
JHI-Hv50k-2016-18793	A	G	A	A
JHI-Hv50k-2016-18797	C	A	C	C
JHI-Hv50k-2016-18810	NA	G	NA	NA
JHI-Hv50k-2016-18811	G	G	G	G
JHI-Hv50k-2016-18822	T	C	T	T
JHI-Hv50k-2016-18823	T	C	T	T
JHI-Hv50k-2016-18833	C	A	C	C
JHI-Hv50k-2016-18861	A/G	T	A/G	A/G
JHI-Hv50k-2016-18868	C	-	C	C
JHI-Hv50k-2016-18873	G	G	G	G
JHI-Hv50k-2016-18883	C	A	C	C
JHI-Hv50k-2016-18884	A/C	C	A/C	A/C
JHI-Hv50k-2016-18885	T	G	T	T
JHI-Hv50k-2016-18889	C	C	C	C
JHI-Hv50k-2016-18940	C	C	C	C
JHI-Hv50k-2016-18950	T	A	T	T
JHI-Hv50k-2016-19014	C	A	C	C
JHI-Hv50k-2016-19015	C	T
11_10294	G	A	G	G
JHI-Hv50k-2016-19026	C	G	C	C
JHI-Hv50k-2016-19145	T	C	NA	NA
11_10259	A	G	A	A
JHI-Hv50k-2016-19160	A	C	A	A
JHI-Hv50k-2016-19169	T	C	T	T
JHI-Hv50k-2016-19171	G	A	G	G
JHI-Hv50k-2016-19198	A	A	A	A
JHI-Hv50k-2016-19217	T	A	T	T
JHI-Hv50k-2016-19229	C	G	C	C
JHI-Hv50k-2016-19255	T	C	T	T
JHI-Hv50k-2016-19261	A	C	A	A
JHI-Hv50k-2016-19267	A	T	A	A
11_10526	A	C	A	A
JHI-Hv50k-2016-19285	G	C	G	G
JHI-Hv50k-2016-19296	A	G	A	A
JHI-Hv50k-2016-19311	T	C	T	T
12_31467	G	T	G	G
JHI-Hv50k-2016-19334	T	C	T	T
SCRI_RS_151764	T	C	T	T
JHI-Hv50k-2016-19345	T	G	T	T
JHI-Hv50k-2016-19380	NA	G	NA	NA
JHI-Hv50k-2016-19396	T	G	T	T
JHI-Hv50k-2016-19398	NA	C	NA	NA
JHI-Hv50k-2016-19406	A	C	A	A
JHI-Hv50k-2016-19421	A	G	A	A
JHI-Hv50k-2016-19484	C	C	C	C
JHI-Hv50k-2016-19489	A	T	A	A
JHI-Hv50k-2016-19505	T	A	T	T
12_30683	A	T	A	A
JHI-Hv50k-2016-19512	A	T	A	A
JHI-Hv50k-2016-19518	G	G	G	G
JHI-Hv50k-2016-19521	G	C	G	G
JHI-Hv50k-2016-19531	T	A	T	T
JHI-Hv50k-2016-19660	A	G	A	A
JHI-Hv50k-2016-19669	G	G	G	G
JHI-Hv50k-2016-19675	G	C	G	G
JHI-Hv50k-2016-19699	A	C	A	A
JHI-Hv50k-2016-19711	G	G	G	G
JHI-Hv50k-2016-19718	A	C	A	A
JHI-Hv50k-2016-19725	C	G	C	C
JHI-Hv50k-2016-19743	C	C	C	C
JHI-Hv50k-2016-19752	C	C	C	C
JHI-Hv50k-2016-19759	C	T	C	C
JHI-Hv50k-2016-19803	T	A	T	T
JHI-Hv50k-2016-19826	T	G	T	T
JHI-Hv50k-2016-19864	A	G	A	A
JHI-Hv50k-2016-19887	A	T	A	A
JHI-Hv50k-2016-19899	C	G	C	C
JHI-Hv50k-2016-19938	C	G	C	C
SCRI_RS_188937	C	C	C	C
JHI-Hv50k-2016-19943	T	C	T	T
SCRI_RS_182631	A	C	A	A
JHI-Hv50k-2016-19959	G	G	G	G
JHI-Hv50k-2016-19966	T	A	T	T
11_10957	A	C	A	A
12_11301	A	G	A	A
SCRI_RS_160916	A	C	A	A
12_10235	C	G	C	C
JHI-Hv50k-2016-20069	G	G	G	G
JHI-Hv50k-2016-20076	T	T	T	T
SCRI_RS_85918	A	G	A	A
SCRI_RS_85917	G	G	G	G
JHI-Hv50k-2016-20099	C	T	C	C
11_20855	A	C	A	A
12_30796	A	G	A	A
JHI-Hv50k-2016-20261	A	C	A	A
JHI-Hv50k-2016-20270	A	A	A	A
JHI-Hv50k-2016-20293	A	G	A	A
JHI-Hv50k-2016-20303	A	G	A	A
JHI-Hv50k-2016-20318	T	A	T	T
JHI-Hv50k-2016-20344	G	G	G	G
JHI-Hv50k-2016-20368	T	C	T	T
JHI-Hv50k-2016-20391	T	G	T	T
JHI-Hv50k-2016-20404	C	G	C	C
JHI-Hv50k-2016-20408	G	G	G	G
JHI-Hv50k-2016-20414	C	A	C	C
JHI-Hv50k-2016-20419	C	C	C	C
JHI-Hv50k-2016-20431	C	G	C	C
JHI-Hv50k-2016-20445	C	G	C	C
JHI-Hv50k-2016-20454	A	A	A	A
11_11478	A	G	A	A
JHI-Hv50k-2016-20460	G	T	G	G
SCRI_RS_82327	A	G	A	A
JHI-Hv50k-2016-20488	T	A	T	T
JHI-Hv50k-2016-20498	A	G	A	A
JHI-Hv50k-2016-20512	T	C	T	T
JHI-Hv50k-2016-20517	T	G	T	T
JHI-Hv50k-2016-20532	A	G	A	A
JHI-Hv50k-2016-20549	C	C	C	C
JHI-Hv50k-2016-20551	C	G	C	C
JHI-Hv50k-2016-20569	G	A	G	G
JHI-Hv50k-2016-20577	C	A	C	C
JHI-Hv50k-2016-20585	C	C	C	C
JHI-Hv50k-2016-20590	A	G
11_10470	A	G	A	A
JHI-Hv50k-2016-20599	C	C	C	C
JHI-Hv50k-2016-20607	C	C	C	C
JHI-Hv50k-2016-20614	T	T	T	T
JHI-Hv50k-2016-20629	C	-	C	C
JHI-Hv50k-2016-20636	C	G	C	C
JHI-Hv50k-2016-20648	C	G	C	C
JHI-Hv50k-2016-20654	C	G	C	C
SCRI_RS_17924	G	G	G	G
JHI-Hv50k-2016-20679	A	A	A	A
JHI-Hv50k-2016-20684	A	G	A	A
JHI-Hv50k-2016-20687	G	A	G	G
JHI-Hv50k-2016-20692	C	C	C	C
JHI-Hv50k-2016-20708	G	A	G	G
JHI-Hv50k-2016-20719	T	A	T	T
JHI-Hv50k-2016-20725	G	C	G	G
12_30438	G	C	G	G
SCRI_RS_139785	T	G	T	T
12_10159	A	C	A	A
JHI-Hv50k-2016-20742	C	G	C	C
JHI-Hv50k-2016-20746	A	G	A	A
SCRI_RS_149971	A	G	A	A
JHI-Hv50k-2016-20757	C	C	C	C
JHI-Hv50k-2016-20759	G	T	G	G
JHI-Hv50k-2016-20766	T	T	T	T
JHI-Hv50k-2016-20767	A	G	A	A
12_30436	C	C	C	C
JHI-Hv50k-2016-20769	G	C	G	G
JHI-Hv50k-2016-20770	G	C	G	G
JHI-Hv50k-2016-20773	A	G	A	A
11_11162	A	G	A	A
JHI-Hv50k-2016-20775	T	C	T	T
JHI-Hv50k-2016-20776	A	A	A	A
11_10985	A	T	A	A
JHI-Hv50k-2016-20781	A	T	A	A
JHI-Hv50k-2016-20784	C	C	C	C
JHI-Hv50k-2016-20787	A	G	A	A
JHI-Hv50k-2016-20789	A	C	A	A
JHI-Hv50k-2016-20796	T	C	T	T
JHI-Hv50k-2016-20799	A	A	A	A
12_30762	G	C	G	G
JHI-Hv50k-2016-20804	T	A	T	T
JHI-Hv50k-2016-20813	G	A	G	G
SCRI_RS_157259	G	T	G	G
JHI-Hv50k-2016-20816	G	C	G	G
JHI-Hv50k-2016-20819	A	C	A	A
JHI-Hv50k-2016-20820	C	T	T	T
JHI-Hv50k-2016-20825	A	G	A	A
JHI-Hv50k-2016-20828	A/G	G	A	A
JHI-Hv50k-2016-20838	A	G	A	A
JHI-Hv50k-2016-20839	G	T	G	G
SCRI_RS_82277	T	C	T	T
JHI-Hv50k-2016-20842	T	C	T	T
JHI-Hv50k-2016-20851	G	G	G	G
JHI-Hv50k-2016-20853	G	T	G	G
JHI-Hv50k-2016-20858	A	T	A	A
JHI-Hv50k-2016-20860	C	C	C	C
JHI-Hv50k-2016-20862	G	G	G	G
JHI-Hv50k-2016-20878	T	A	T	T
SCRI_RS_182947	C	G	C	C
JHI-Hv50k-2016-20888	A	G	A	A
JHI-Hv50k-2016-20896	A	G	A	A
12_30498	G	G	G	G
JHI-Hv50k-2016-20902	A	C	A	A
JHI-Hv50k-2016-20908	T	T	T	T
JHI-Hv50k-2016-20928	T	C	T	T
JHI-Hv50k-2016-20930	G	C	G	G
JHI-Hv50k-2016-20934	C	G	C	C
JHI-Hv50k-2016-20942	T	T	T	T
JHI-Hv50k-2016-20944	T	C	T	T
SCRI_RS_200107	T	G	T	T
JHI-Hv50k-2016-20953	NA	G	NA	NA
JHI-Hv50k-2016-20959	G	A	G	G
JHI-Hv50k-2016-20967	G	T	G	G
JHI-Hv50k-2016-20976	G	C	G	G
JHI-Hv50k-2016-20985	G	A	G	G
JHI-Hv50k-2016-20987	A	G	A	A
JHI-Hv50k-2016-20991	G	T	G	G
JHI-Hv50k-2016-20994	A	C	A	A
SCRI_RS_173446	T	G	T	T
JHI-Hv50k-2016-21018	T	A	T	T
JHI-Hv50k-2016-21022	G	A	G	G
12_10506	G	C	G	G
JHI-Hv50k-2016-21026	T	C	T	T
JHI-Hv50k-2016-21036	A	G	A	A
JHI-Hv50k-2016-21042	A	G	A	A
JHI-Hv50k-2016-21053	C	T	C	C
11_11336	A	A	A	A
JHI-Hv50k-2016-21063	G	C	G	G
JHI-Hv50k-2016-21067	G	G	G	G
JHI-Hv50k-2016-21076	T	C	T	T
JHI-Hv50k-2016-21079	C	G	C	C
JHI-Hv50k-2016-21080	T	G	T	T
JHI-Hv50k-2016-21081	A	C	A	A
JHI-Hv50k-2016-21084	C	G	C	C
JHI-Hv50k-2016-21086	T	C	T	T
JHI-Hv50k-2016-21094	T	G	T	T
JHI-Hv50k-2016-21104	C	T	C	C
JHI-Hv50k-2016-21127	G	A	G	G
JHI-Hv50k-2016-21131	C/T	T	C	C
11_20757	A	G	A	A
JHI-Hv50k-2016-21136	T	G	T	T
JHI-Hv50k-2016-21143	C	-	C	C
JHI-Hv50k-2016-21166	T	G	T	T
JHI-Hv50k-2016-21173	G	C	G	G
JHI-Hv50k-2016-21235	G	T	G	G
JHI-Hv50k-2016-21238	C	G	C	C
JHI-Hv50k-2016-21248	A	A	A	A
JHI-Hv50k-2016-21289	C	T	C	C
JHI-Hv50k-2016-21372	A	C	A	A
JHI-Hv50k-2016-21380	A	A	A	A
JHI-Hv50k-2016-21386	T	A	T	T
JHI-Hv50k-2016-21391	C	A	C	C
JHI-Hv50k-2016-21397	C	G	T	T
JHI-Hv50k-2016-21445	T	G	T	T
JHI-Hv50k-2016-21464	C	G	C	C
JHI-Hv50k-2016-21472	G	G	G	G
JHI-Hv50k-2016-21478	T	G	T	T
JHI-Hv50k-2016-21508	T	C	T	T
JHI-Hv50k-2016-21519	C	C	C	C
JHI-Hv50k-2016-21546	C	G	C	C
JHI-Hv50k-2016-21571	G	T	G	G
JHI-Hv50k-2016-21574	T	T	T	T
JHI-Hv50k-2016-21579	G	G	G	G
JHI-Hv50k-2016-21592	C	C	C	C
JHI-Hv50k-2016-21604	A	T	A	A
JHI-Hv50k-2016-21611	A	C	A	A
JHI-Hv50k-2016-21618	A	T	A	A
JHI-Hv50k-2016-21677	A	C	A	A
JHI-Hv50k-2016-21679	A	C	A	A
JHI-Hv50k-2016-21727	G	T	G	G
JHI-Hv50k-2016-21734	NA	G	NA	NA
JHI-Hv50k-2016-21742	C	C	C	C
JHI-Hv50k-2016-21751	T	C	T	T
JHI-Hv50k-2016-21784	C	C	C	C
JHI-Hv50k-2016-21844	G	G	G	G
JHI-Hv50k-2016-21846	C	C	C	C
JHI-Hv50k-2016-21879	C	G	C	C
JHI-Hv50k-2016-21897	G	G	G	G
JHI-Hv50k-2016-21903	G	C	G	G
JHI-Hv50k-2016-21932	A	T	A	A
JHI-Hv50k-2016-21954	C	C	C	C
SCRI_RS_167505	G	A	G	G
JHI-Hv50k-2016-21962	C	G	C	C
JHI-Hv50k-2016-21966	A	G	A	A
JHI-Hv50k-2016-21974	G	G	G	G
JHI-Hv50k-2016-21995	T	G	T	T
JHI-Hv50k-2016-22016	C	A	C	C
JHI-Hv50k-2016-22038	G	C	G	G
JHI-Hv50k-2016-22058	G	G	A/G	A/G
JHI-Hv50k-2016-22069	G	G	G	G
JHI-Hv50k-2016-22091	G	T	G	G
JHI-Hv50k-2016-22123	C	A	C	C
12_21408	A	T	A	A
JHI-Hv50k-2016-22138	A	A	A	A
JHI-Hv50k-2016-22145	G	G	G	G
JHI-Hv50k-2016-22168	T	A	T	T
JHI-Hv50k-2016-22200	A	C	A	A
JHI-Hv50k-2016-22255	C	C	C	C
JHI-Hv50k-2016-22269	G	G	G	G
JHI-Hv50k-2016-22293	T	C	T	T
JHI-Hv50k-2016-22309	C	A	C	C
JHI-Hv50k-2016-22318	G	C	G	G
JHI-Hv50k-2016-22324	T	C	T	T
JHI-Hv50k-2016-22328	G	G	G	G
JHI-Hv50k-2016-22341	C	A	C	C
JHI-Hv50k-2016-22354	G	T	G	G
JHI-Hv50k-2016-22373	T	C	T	T
JHI-Hv50k-2016-22410	G	G	G	G
JHI-Hv50k-2016-22442	A	G	A	A
JHI-Hv50k-2016-22491	G	C	G	G
JHI-Hv50k-2016-22497	G	C	G	G
SCRI_RS_147210	G	G	G	G
JHI-Hv50k-2016-22526	T	C	T	T
JHI-Hv50k-2016-22546	G	C	G	G
JHI-Hv50k-2016-22575	C	A/G	C	C
JHI-Hv50k-2016-22580	T	C	T	T
JHI-Hv50k-2016-22586	G	A	G	G
JHI-Hv50k-2016-22594	A	-	A	A
JHI-Hv50k-2016-22596	T	A	T	T
JHI-Hv50k-2016-22609	C	T	C	A
JHI-Hv50k-2016-22624	A	G	A	A
12_30306	A	T	A	A
JHI-Hv50k-2016-22690	T	G	T	T
JHI-Hv50k-2016-22726	G	A	G	G
JHI-Hv50k-2016-22744	G	-	G	G
SCRI_RS_149726	G	C	G	G
JHI-Hv50k-2016-22760	G	C	G	G
JHI-Hv50k-2016-22762	G	C	G	G
JHI-Hv50k-2016-22771	C	G	C	C
JHI-Hv50k-2016-22783	C	C	C	C
JHI-Hv50k-2016-22816	G	A	G	G
JHI-Hv50k-2016-22829	C	A	C	C
JHI-Hv50k-2016-22836	C	A	C	C
JHI-Hv50k-2016-22850	G	G	G	G
JHI-Hv50k-2016-22858	T	T	T	T
JHI-Hv50k-2016-22859	T	G	T	T
JHI-Hv50k-2016-22869	T	C	T	T
JHI-Hv50k-2016-22875	C	A	C	C
JHI-Hv50k-2016-22885	C	G	C	C
JHI-Hv50k-2016-22887	C/T	T	C	C
JHI-Hv50k-2016-22894	T	C	T	T
JHI-Hv50k-2016-22898	G	C	G	G
JHI-Hv50k-2016-22924	C	G	C	C
JHI-Hv50k-2016-22927	T	G	T	T
JHI-Hv50k-2016-23010	C/T	G	T	T
JHI-Hv50k-2016-23021	G	G	G	G
JHI-Hv50k-2016-23022	T	T	T	T
SCRI_RS_193640	A	G	A	A
JHI-Hv50k-2016-23034	G	T	G	G
JHI-Hv50k-2016-23041	T	C	T	T
JHI-Hv50k-2016-23056	T	C	T	T
JHI-Hv50k-2016-23064	C	G	C	C
SCRI_RS_141511	G	G	G	G
JHI-Hv50k-2016-23106	A	A
11_20427	A	C	A	A
JHI-Hv50k-2016-23109	A	G	A	A
JHI-Hv50k-2016-23159	G	G	G	G
JHI-Hv50k-2016-23189	A	C	A	A
12_30562	G	C	G	G
JHI-Hv50k-2016-23192	T	T	T	T
JHI-Hv50k-2016-23217	G	A	G	G
11_20698	G	T	G	G
12_30043	G	G	G	G
JHI-Hv50k-2016-23233	T	C	A	T
12_10489	A	A	A	A
12_11036	A	A	C	C
JHI-Hv50k-2016-23273	G	C	G	G
JHI-Hv50k-2016-23277	C	G	C	C
12_10300	A	A	A	A
JHI-Hv50k-2016-23330	G	T	G	G
11_11287	G	T	G	G
JHI-Hv50k-2016-23368	C	C	C	C
JHI-Hv50k-2016-23394	G	A	G	G
JHI-Hv50k-2016-23414	C	C	C	C
11_21193	A	T	A	A
11_20260	A	C
12_30404	A	A	A	A
JHI-Hv50k-2016-23430	G	G	G	G
12_31381	A	C	A	A
JHI-Hv50k-2016-23486	T	G	T	T
JHI-Hv50k-2016-23499	C	T	C	C
JHI-Hv50k-2016-23511	A/G	A	A	A
JHI-Hv50k-2016-23568	A	T	A	A
JHI-Hv50k-2016-23570	C	C	C	C
JHI-Hv50k-2016-23586	G	G	G	G
JHI-Hv50k-2016-23594	A/G	G	A	A
JHI-Hv50k-2016-23595	C	T	C	C
JHI-Hv50k-2016-23613	C	G	C	C
JHI-Hv50k-2016-23624	G	C	G	G
JHI-Hv50k-2016-23640	T	G	T	T
JHI-Hv50k-2016-23647	A	T	A	A
JHI-Hv50k-2016-23652	NA	A	NA	NA
JHI-Hv50k-2016-23670	A	G	A	A
JHI-Hv50k-2016-23694	C	C	C	C
SCRI_RS_124377	A/G	C	A	A
JHI-Hv50k-2016-23706	C	C	C	C
JHI-Hv50k-2016-23721	A	A	A	A
JHI-Hv50k-2016-23727	G	C	G	G
JHI-Hv50k-2016-23754	T	T	NA	NA
11_20660	T	T	T	T
SCRI_RS_143927	A	T	A	A
JHI-Hv50k-2016-23818	T	C	NA	NA
JHI-Hv50k-2016-23829	T	C	T	T
SCRI_RS_189586	C	G	C	C
JHI-Hv50k-2016-23852	G	C	G	G
12_31208	G	A	G	G
JHI-Hv50k-2016-23940	C	A	C	C
JHI-Hv50k-2016-23949	A	C	A	A
JHI-Hv50k-2016-23975	G	C	G	G
SCRI_RS_138691	G	A	G	G
JHI-Hv50k-2016-23993	A	G	A	A
JHI-Hv50k-2016-24013	A	C	A	A
SCRI_RS_186830	T	A	T	T
JHI-Hv50k-2016-24153	C	T	C	C
JHI-Hv50k-2016-24165	G	A	G	G
JHI-Hv50k-2016-24249	A	C	A	A
JHI-Hv50k-2016-24315	G	T	G	G
SCRI_RS_213103	T	G	T	T
JHI-Hv50k-2016-24407	T	G	T	T
JHI-Hv50k-2016-24426	G	C	G	G
JHI-Hv50k-2016-24433	A	C	A	A
JHI-Hv50k-2016-24484	A	C	A/G	A
JHI-Hv50k-2016-24486	G	T	G	G
JHI-Hv50k-2016-24508	T	G	T	T
JHI-Hv50k-2016-24530	G	A	G	G
JHI-Hv50k-2016-24536	T	T	T	T
JHI-Hv50k-2016-24542	C	T	C	C
JHI-Hv50k-2016-24582	C	A	C	C
JHI-Hv50k-2016-24596	C	C	C	C
JHI-Hv50k-2016-24600	A	C	A	A
JHI-Hv50k-2016-24624	A	T	A	A
JHI-Hv50k-2016-24633	C	G	C	C
JHI-Hv50k-2016-24648	A	G	A	A
11_10342	A	C	A	A
JHI-Hv50k-2016-24730	A	G	A	A
JHI-Hv50k-2016-24745	C	G	C	C
SCRI_RS_155439	G	C	G	G
JHI-Hv50k-2016-24762	C	T	C	C
JHI-Hv50k-2016-24838	A	T	A	A
JHI-Hv50k-2016-24851	T	T	T	T
SCRI_RS_132604	T	G	T	T
SCRI_RS_7197	G	T	G	G
JHI-Hv50k-2016-24899	C	A	C	C
JHI-Hv50k-2016-24903	A	A	A	A
JHI-Hv50k-2016-24921	A	T	A	A
JHI-Hv50k-2016-24939	G	G	G	G
JHI-Hv50k-2016-24990	A	A	A	A
JHI-Hv50k-2016-25001	A	A	A	A
SCRI_RS_236235	T	G	T	T
JHI-Hv50k-2016-25043	T	C	T	T
JHI-Hv50k-2016-25062	C	T	C	C
SCRI_RS_151874	A	T	A	A
JHI-Hv50k-2016-25138	C	C	C	C
JHI-Hv50k-2016-25140	C	T	C	C
12_10938	C	G	C	C
12_30592	C	T	C	C
SCRI_RS_230133	G	C	G	G
JHI-Hv50k-2016-25237	C	G	C	C
SCRI_RS_216058	G	G	G	G
JHI-Hv50k-2016-25298	T	G	T	T
11_11484	G	-	G	G
JHI-Hv50k-2016-25364	C	G	C	C
JHI-Hv50k-2016-25378	A	A	A	A
JHI-Hv50k-2016-25399	C	C	C	C
12_11209	G	A	G	G
JHI-Hv50k-2016-25431	T	T	T	T
JHI-Hv50k-2016-25432	G	T	G	G
JHI-Hv50k-2016-25445	C	A	C	C
JHI-Hv50k-2016-25561	A	C	A	A
JHI-Hv50k-2016-25580	T	T	T	T
SCRI_RS_141598	T	C	T	T
12_31272	G	A	G	G
JHI-Hv50k-2016-25600	A	G	A	A
JHI-Hv50k-2016-25670	T	G	T	T
11_21357	A	C	A	A
JHI-Hv50k-2016-25683	A	G	A	A
SCRI_RS_7813	T	C	T	T
SCRI_RS_171543	A	G	A	A
JHI-Hv50k-2016-25723	C	G	C	C
JHI-Hv50k-2016-25728	C	G	C	C
JHI-Hv50k-2016-25731	T	G	T	T
JHI-Hv50k-2016-25738	C	G	C	C
SCRI_RS_134850	C	C	C	C
JHI-Hv50k-2016-25743	A	C	A	A
JHI-Hv50k-2016-25880	G	T	G	G
JHI-Hv50k-2016-25970	C	C	C	C
11_21312	A	T	A	A
11_10075	A	A	A	A
JHI-Hv50k-2016-26014	A	C	A	A
SCRI_RS_172170	G	-	G	G
JHI-Hv50k-2016-26048	T	A	T	T
JHI-Hv50k-2016-26073	T	T	T	T
JHI-Hv50k-2016-26080	A	G	A	A
SCRI_RS_189248	G	T	G	G
JHI-Hv50k-2016-26103	C	T	C	C
12_31134	A	T	A	A
JHI-Hv50k-2016-26139	T	C	T	T
SCRI_RS_122889	G	A	G	G
JHI-Hv50k-2016-26201	A	A	A	A
SCRI_RS_189898	T	C	T	T
JHI-Hv50k-2016-26213	T	C	T	T
SCRI_RS_163127	C	C	C	C
SCRI_RS_189920	A	A	A	A
JHI-Hv50k-2016-26222	G	T	G	G
JHI-Hv50k-2016-26255	T	G	T	T
SCRI_RS_219043	T	T	T	T
JHI-Hv50k-2016-26297	C	G	A/C	C
JHI-Hv50k-2016-26322	T	C	T	T
JHI-Hv50k-2016-26334	G	C	G	G
SCRI_RS_116685	A	G	A	A
SCRI_RS_160466	C	T	C	C
JHI-Hv50k-2016-26344	T	A	T	T
JHI-Hv50k-2016-26359	G	G	G	G
SCRI_RS_158003	C	C	C	C
JHI-Hv50k-2016-26363	C	A	C	C
SCRI_RS_229932	T	A	T	T
JHI-Hv50k-2016-26365	T	A	T	T
JHI-Hv50k-2016-26369	G	T	G	G
12_11169	A	G	G	G
JHI-Hv50k-2016-26397	C	G	C	C
JHI-Hv50k-2016-26439	G	G	G	G
JHI-Hv50k-2016-26496	A	A	A	A
JHI-Hv50k-2016-26511	T	A	T	T
JHI-Hv50k-2016-26530	C	T	C	C
11_21000	C	C	C	C
JHI-Hv50k-2016-26556	T	C	T	T
SCRI_RS_170542	T	T	T	T
SCRI_RS_125407	A	A	A	A
JHI-Hv50k-2016-26630	A	T	A	A
JHI-Hv50k-2016-26645	C	C	C	C
11_20810	A	T	A	A
JHI-Hv50k-2016-26666	A	T	A	A
JHI-Hv50k-2016-26669	T	G	T	T
JHI-Hv50k-2016-26678	G	G	G	G
11_20912	A	C	A	A
JHI-Hv50k-2016-26700	A	A	A	A
JHI-Hv50k-2016-26705	G	G	G	G
JHI-Hv50k-2016-26709	T	G	T	T
JHI-Hv50k-2016-26750	T	A	T	T
SCRI_RS_153434	A	A	A	A
JHI-Hv50k-2016-26782	C	G	C	C
JHI-Hv50k-2016-26797	T	-	T	T
JHI-Hv50k-2016-26799	C	G	C	C
JHI-Hv50k-2016-26803	G	G	G	G
SCRI_RS_152642	G	A	G	G
JHI-Hv50k-2016-26822	T	G	T	T
JHI-Hv50k-2016-26824	C	A	C	C
SCRI_RS_221609	G	G	G	G
JHI-Hv50k-2016-26859	G	G	G	G
JHI-Hv50k-2016-26878	C	T	C	C
JHI-Hv50k-2016-26883	NA	C	NA	NA
JHI-Hv50k-2016-26888	A	A	A	A
JHI-Hv50k-2016-26890	G	C	G	G
12_30350	G	T	G	G
JHI-Hv50k-2016-26905	C	G	C	C
JHI-Hv50k-2016-26918	G	C	G	G
JHI-Hv50k-2016-26930	T	T	T	T
JHI-Hv50k-2016-26939	G	C	G	G
12_30522	A	T	A	A
JHI-Hv50k-2016-26957	G	T	G	G
JHI-Hv50k-2016-26964	C	C	C	C
JHI-Hv50k-2016-26966	T	T	C/T	C/T
JHI-Hv50k-2016-26982	T	G	T	T
JHI-Hv50k-2016-26989	G	T	G	G
JHI-Hv50k-2016-27002	A	C	A	A
JHI-Hv50k-2016-27008	C	G	C	C
JHI-Hv50k-2016-27013	C	C	C	C
JHI-Hv50k-2016-27021	G	G	G	G
JHI-Hv50k-2016-27040	C	C	C	C
JHI-Hv50k-2016-27050	A	T	A	A
12_11107	G	G	G	G
JHI-Hv50k-2016-27089	A	A	A	A
12_30110	A	A	A	A
12_30694	A	G	A	A
JHI-Hv50k-2016-27127	C	T	C	C
JHI-Hv50k-2016-27177	T	-	T	T
JHI-Hv50k-2016-27205	A	A	A	A
JHI-Hv50k-2016-27240	T	G	T	T
11_20798	A	G	A	A
JHI-Hv50k-2016-27275	G	C	G	G
JHI-Hv50k-2016-27365	C	C	C	C
JHI-Hv50k-2016-27416	T	A	T	T
11_10520	A	A	A	A
JHI-Hv50k-2016-27468	A	T	A	A
JHI-Hv50k-2016-27479	T	A	T	T
JHI-Hv50k-2016-27498	G	T	G	G
JHI-Hv50k-2016-27514	G	A	G	G
SCRI_RS_118168	A	C	A	A
JHI-Hv50k-2016-27562	A	A	A	A
JHI-Hv50k-2016-27563	C	G	C	C
JHI-Hv50k-2016-27566	G	G	G	G
JHI-Hv50k-2016-27571	G	G	G	G
11_21217	A	C	A	A
JHI-Hv50k-2016-27619	C	T	C	C
JHI-Hv50k-2016-27637	C	G	C	C
JHI-Hv50k-2016-27651	C	G	C	C
11_11326	G	A	G	G
JHI-Hv50k-2016-27680	A	T	A	A
JHI-Hv50k-2016-27685	C	T	C	C
12_30786	C	A	C	C
JHI-Hv50k-2016-27700	C	C	C	C
JHI-Hv50k-2016-27713	G	C	G	G
SCRI_RS_153733	G	A	G	G
SCRI_RS_119743	T	A	T	T
12_30672	A	T	A	A
JHI-Hv50k-2016-27727	C	T	C	C
JHI-Hv50k-2016-27737	A	G	A	A
12_30750	A	C	A	A
JHI-Hv50k-2016-27738	T	T	T	T
SCRI_RS_148600	G	-	G	G
JHI-Hv50k-2016-27759	G	-	G	G
JHI-Hv50k-2016-27761	T	T	T	T
JHI-Hv50k-2016-27768	A	G	A	A
JHI-Hv50k-2016-27785	A	G	A	A
JHI-Hv50k-2016-27787	A	G	A	A
11_21361	G	T	G	G
JHI-Hv50k-2016-27805	G	G	G	G
JHI-Hv50k-2016-27806	G	T
12_30478	G	G	G	G
JHI-Hv50k-2016-27810	T	G	T	T
12_30499	G	A	G	G
JHI-Hv50k-2016-27829	G	C	G	G
JHI-Hv50k-2016-27837	G	C	G	G
JHI-Hv50k-2016-27841	T	C	T	T
11_10933	C	T	C	C
JHI-Hv50k-2016-27862	C	A	C	C
JHI-Hv50k-2016-27864	T	G	T	T
JHI-Hv50k-2016-27868	A	C	A	A
JHI-Hv50k-2016-27873	A	A	A	A
SCRI_RS_198546	C	T	C	C
JHI-Hv50k-2016-27889	T	A	T	T
JHI-Hv50k-2016-27903	T	A	T	T
JHI-Hv50k-2016-27916	G	G	G	G
JHI-Hv50k-2016-27921	C	A	C	C
JHI-Hv50k-2016-27929	C	C	C	C
SCRI_RS_14834	A	G	A	A
JHI-Hv50k-2016-27941	T	C	T	T
JHI-Hv50k-2016-27948	G	C	G	G
JHI-Hv50k-2016-27954	G	C	G	G
JHI-Hv50k-2016-27961	C	G	C	C
JHI-Hv50k-2016-27968	A	C	A	A
JHI-Hv50k-2016-27977	NA	C	NA	NA
JHI-Hv50k-2016-28014	G	T	G	G
12_30243	A	T	A	A
11_11256	C	C	C	C
SCRI_RS_167877	A	G	A	A
12_30348	A	C	A	A
JHI-Hv50k-2016-28052	C	G	C	C
JHI-Hv50k-2016-28053	A	C	A	A
JHI-Hv50k-2016-28056	G	G	G	G
JHI-Hv50k-2016-28062	T	T	T	T
JHI-Hv50k-2016-28073	G	A	G	G
SCRI_RS_161643	C	C	C	C
JHI-Hv50k-2016-28094	T	A	T	T
12_30710	A	T	A	A
JHI-Hv50k-2016-28123	T	G	T	T
JHI-Hv50k-2016-28125	A	C	A	A
JHI-Hv50k-2016-28129	C	A	G	G
JHI-Hv50k-2016-28138	T	C	T	T
JHI-Hv50k-2016-28171	C	A	C	C
JHI-Hv50k-2016-28209	T	G	T	T
JHI-Hv50k-2016-28210	C	T	C	C
JHI-Hv50k-2016-28218	C	G	C	C
JHI-Hv50k-2016-28251	C	A	C	C
JHI-Hv50k-2016-28257	A	G	A	A
JHI-Hv50k-2016-28271	G	C	G	G
JHI-Hv50k-2016-28274	C	T	C	C
JHI-Hv50k-2016-28287	G	G	G	G
JHI-Hv50k-2016-28297	C	T	C/T	C/T
JHI-Hv50k-2016-28314	T	G	T	T
JHI-Hv50k-2016-28315	C	A	C	C
JHI-Hv50k-2016-28331	A	T	A	A
JHI-Hv50k-2016-28355	G	T	G	A/G
JHI-Hv50k-2016-28364	G	A	G	G
JHI-Hv50k-2016-28367	G	A/C	G	G
JHI-Hv50k-2016-28378	NA	C	NA	NA
JHI-Hv50k-2016-28380	A	G	A	A
12_10198	G	G	G	G
JHI-Hv50k-2016-28416	A	T	A	A
JHI-Hv50k-2016-28435	C	A	C	C
JHI-Hv50k-2016-28456	T	C	T	T
JHI-Hv50k-2016-28480	A/G	G	A/G	A/G
12_30343	A	A	A	A
JHI-Hv50k-2016-28482	T	G	T	T
JHI-Hv50k-2016-28487	A	A	A	A
JHI-Hv50k-2016-28495	T	G	T	T
JHI-Hv50k-2016-28497	G	G	G	G
JHI-Hv50k-2016-28505	T	C	T	T
JHI-Hv50k-2016-28506	A	C	A	A
JHI-Hv50k-2016-28548	G	C	G	G
JHI-Hv50k-2016-28566	G	C	G	G
JHI-Hv50k-2016-28572	G	C	G	G
JHI-Hv50k-2016-28600	C	G	C	C
JHI-Hv50k-2016-28631	C	T	C	C
JHI-Hv50k-2016-28635	G	A	G	G
JHI-Hv50k-2016-28716	G	C	G	G
JHI-Hv50k-2016-28720	T	C	T	T
JHI-Hv50k-2016-28721	C	G	C	C
JHI-Hv50k-2016-28732	T	C	T	T
JHI-Hv50k-2016-28733	A	G	A	A
JHI-Hv50k-2016-28734	C	C	C	C
JHI-Hv50k-2016-28743	C	G	C	C
JHI-Hv50k-2016-28745	G	G	G	G
JHI-Hv50k-2016-28763	T	T	T	T
JHI-Hv50k-2016-28765	A	A	A	A
JHI-Hv50k-2016-28826	T	C	T	T
11_21053	G	G	G	G
JHI-Hv50k-2016-28834	C	G	C	C
JHI-Hv50k-2016-28880	A	C	A	A
JHI-Hv50k-2016-28956	A	G	A	A
JHI-Hv50k-2016-29000	G	C	G	G
JHI-Hv50k-2016-29001	T	G	C/T	T
JHI-Hv50k-2016-29011	G/T	A	G/T	G/T
JHI-Hv50k-2016-29015	A	G	A	A
JHI-Hv50k-2016-29031	A	C	A	A
JHI-Hv50k-2016-29039	T	A	T	T
JHI-Hv50k-2016-29053	G	G	G	G
JHI-Hv50k-2016-29056	T	T	T	T
JHI-Hv50k-2016-29106	A	-	A	A
JHI-Hv50k-2016-29135	G	A	G	G
JHI-Hv50k-2016-29136	A	G	A	A
JHI-Hv50k-2016-29153	C	G	C	C
JHI-Hv50k-2016-29162	C	G	C	C
JHI-Hv50k-2016-29177	T	C	T	T
JHI-Hv50k-2016-29181	G	G	G	G
12_10105	G	G	G	G
JHI-Hv50k-2016-29207	A	C	A	A
JHI-Hv50k-2016-29216	C	A	C	C
JHI-Hv50k-2016-29220	A	G	A	A
JHI-Hv50k-2016-29224	T	G	T	T
JHI-Hv50k-2016-29236	A	T
11_10768	A	A	A	A
JHI-Hv50k-2016-29255	G	C	G	G
JHI-Hv50k-2016-29259	A	T	A	A
JHI-Hv50k-2016-29271	C	G	C	C
JHI-Hv50k-2016-29272	G	C	G	G
JHI-Hv50k-2016-29288	C	C	C	C
JHI-Hv50k-2016-29301	C	G	C	C
11_21333	C	T	C	C
JHI-Hv50k-2016-29333	G	A	G	G
JHI-Hv50k-2016-29418	C	G	C	C
JHI-Hv50k-2016-29419	T	C	T	T
JHI-Hv50k-2016-29420	C	T	C	C
JHI-Hv50k-2016-29421	T	C	T	T
JHI-Hv50k-2016-29422	C	T	C/T	C/T
JHI-Hv50k-2016-29425	G	T	A	A
JHI-Hv50k-2016-29428	C	C	C	C
JHI-Hv50k-2016-29432	G	C	G	G
JHI-Hv50k-2016-29433	C	C	C	C
JHI-Hv50k-2016-29434	G	G	G	G
JHI-Hv50k-2016-29435	T	T	T	T
SCRI_RS_156506	A	G	A	A
JHI-Hv50k-2016-29468	A	G
[truncated: 42,043 more rows]
