# Supplementary material for: Identifying plant genes shaping microbiota composition in the barley rhizosphere
Source: Nat Commun. 2022 Jun 16;13:3443. doi: 10.1038/s41467-022-31022-y (PMC9203816; doi:10.1038/s41467-022-31022-y)
Supplement: Supplementary file 11 — Source Data [file 41467_2022_31022_MOESM11_ESM.zip]

Archive with 67 entries (67 files):
- Fig 1_Supplementary Fig 3/JH07_cds_test_ASVs
- Fig 1_Supplementary Fig 3/JH15_JH07_rare_ASV_10K.rds
- Fig 1_Supplementary Fig 3/Map_JH07_phyloseq_3.txt
- Fig 2_Supplementary Fig 4-6_Supplementary Table 1-5_Supplementary Data 1/9K Illumina_infinium_map.xlsx
- Fig 2_Supplementary Fig 4-6_Supplementary Table 1-5_Supplementary Data 1/JH07_cds_test_ASVs
- Fig 2_Supplementary Fig 4-6_Supplementary Table 1-5_Supplementary Data 1/JH07_merged_HID144-Barke_Silva138_ASV_enriched_Mapping.csv
- Fig 2_Supplementary Fig 4-6_Supplementary Table 1-5_Supplementary Data 1/JH07_merged_HID144-Barke_Silva138_Family_enriched_Mapping.csv
- Fig 2_Supplementary Fig 4-6_Supplementary Table 1-5_Supplementary Data 1/JH07_merged_HID144-Barke_Silva138_Genus_enriched_Mapping.csv
- Fig 2_Supplementary Fig 4-6_Supplementary Table 1-5_Supplementary Data 1/JH15_JH07_rare_ASV_10K.rds
- Fig 2_Supplementary Fig 4-6_Supplementary Table 1-5_Supplementary Data 1/Map_JH07_phyloseq_3.txt
- Fig 3A_Supplementary Fig 7_Supplementary Fig 8/JH15_Bacterial_quantification_data.xls
- Fig 3A_Supplementary Fig 7_Supplementary Fig 8/JH15_cds_test_17_52.rds
- Fig 3A_Supplementary Fig 7_Supplementary Fig 8/JH15_JH07_rare_ASV_10K.rds
- Fig 3A_Supplementary Fig 7_Supplementary Fig 8/JH15_JH23_quantification_copy_numbers.txt
- Fig 3A_Supplementary Fig 7_Supplementary Fig 8/JH15_Map_batch.txt
- Fig 3A_Supplementary Fig 7_Supplementary Fig 8/JH23_Fungal_quantification_data.xls
- Fig 3B/JH23_dada2.rds
- Fig 3B/JH23_Map.txt
- Fig 3B/JH23_rare_ASV_10K.rds
- Fig 4_Supplementary Data 4/DE genes.csv
- Fig 5_Supplementary Fig 13-18/Data_panel_A.xlsx
- Fig 5_Supplementary Fig 13-18/Data_panel_B.xlsx
- Fig 6/Golden_Promise_Barke_filtered.delta
- Fig 6/Morex_Barke_filtered.delta
- Fig 7/counts_genes.csv
- Fig 7/QRMC-3HS_Fig7C.Tif
- Supplementary Fig 10_Supplementary Data 2/GC-MS data.xlsx
- Supplementary Fig 10_Supplementary Data 2/GC-MS processed dataset.xlsx
- Supplementary Fig 10_Supplementary Data 2/GC-MS_normalization.xlsx
- Supplementary Fig 10_Supplementary Data 2/NonPolar_0322_2.txt
- Supplementary Fig 10_Supplementary Data 2/Polar_Ery_F15_0322.txt
- Supplementary Fig 10_Supplementary Data 2/Polar_Ery_F15_0322-W-005538.txt
- Supplementary Fig 10_Supplementary Data 2/QRMC-3SH_SFig10.xlsx
- Supplementary Fig 11/HIF_all4_reps_1121.txt
- Supplementary Fig 12/Btr1_Btr2_Genotyping_140921.eds
- Supplementary Fig 12/QRMC-3HS_SFig12.xls
- Supplementary Fig 19_Supplementary Data 6/3H_locus_filtered.vcf
- Supplementary Fig 2/JH06_contaminant_list_2.txt
- Supplementary Fig 2/JH07_dada2.silva138.rds
- Supplementary Fig 2/JH15_dada2.silva138.rds
- Supplementary Fig 2/JH15_JH07_Map.txt
- Supplementary Fig 2/JH15_Map.txt
- Supplementary Fig 2/Map_JH07.txt
- Supplementary Fig 2/Mapping_JH07_primers.xlsx
- Supplementary Fig 20/Akashinriki_Barke_filtered.delta
- Supplementary Fig 20/B1K-04-12_Barke_filtered.delta
- Supplementary Fig 20/Hockett_Barke_filtered.delta
- Supplementary Fig 20/HOR13821_Barke_filtered.delta
- Supplementary Fig 20/HOR13942_Barke_filtered.delta
- Supplementary Fig 20/HOR21599_Barke_filtered.delta
- Supplementary Fig 20/HOR3081_Barke_filtered.delta
- Supplementary Fig 20/HOR3365_Barke_filtered.delta
- Supplementary Fig 20/HOR7552_Barke_filtered.delta
- Supplementary Fig 20/HOR9043_Barke_filtered.delta
- Supplementary Fig 20/OUN333_Barke_filtered.delta
- Supplementary Fig 20/RGT_Planet_Barke_filtered.delta
- Supplementary Fig 20/ZDM01467_Barke_filtered.delta
- Supplementary Fig 20/ZDM02064_Barke_filtered.delta
- Supplementary Fig 21/SQ21-259_NLR_Short_deletion_17_F_D07_029.seq
- Supplementary Fig 21/SQ21-259_NLR_Short_deletion_17_R_E07_028.seq
- Supplementary Fig 21/SQ21-259_NLR_Short_deletion_52_F_F07_027.seq
- Supplementary Fig 21/SQ21-259_NLR_Short_deletion_52_R_G07_026.seq
- Supplementary Fig 21/SQ21-259_NLR_Short_deletion_B_F_B07_031.seq
- Supplementary Fig 21/SQ21-259_NLR_Short_deletion_B_R_C07_030.seq
- Supplementary Fig 9/Elemental_analyzer_F15_results.txt
- Supplementary Table 6/QRMC-3HS_STable6.xlsx
- Supplementary Table 7/ROOT_ARCH_CE_3_Entire_root_F15.txt
