# Supplementary material for: Identifying plant genes shaping microbiota composition in the barley rhizosphere
Source: Nat Commun. 2022 Jun 16;13:3443. doi: 10.1038/s41467-022-31022-y (PMC9203816; doi:10.1038/s41467-022-31022-y)
Supplement: Supplementary file 11 — Source Data [file 41467_2022_31022_MOESM11_ESM.zip › Fig 2_Supplementary Fig 4-6_Supplementary Table 1-5_Supplementary Data 1/9K Illumina_infinium_map.xlsx]

## Sheet: 9K Illumina Infinium makers map
Marker		BOPA1_2511_533	BOPA1_8670_388	BOPA2_12_10420	BOPA2_12_30653	BOPA2_12_30969	SCRI_RS_124234	SCRI_RS_138128	SCRI_RS_142714	SCRI_RS_149838	SCRI_RS_180989	SCRI_RS_204276	SCRI_RS_227491	SCRI_RS_120053	SCRI_RS_120059	BOPA1_6195_2137	SCRI_RS_169369	BOPA2_12_11311	BOPA1_3107_422	BOPA1_3220_723	BOPA1_3101_111	BOPA1_4456_443	BOPA2_12_10410	BOPA2_12_10636	SCRI_RS_139538	SCRI_RS_149683	SCRI_RS_161137	SCRI_RS_179144	SCRI_RS_194326	SCRI_RS_207257	SCRI_RS_232577	SCRI_RS_60145	SCRI_RS_60293	SCRI_RS_66630	SCRI_RS_82277	BOPA2_12_11011	BOPA2_12_30933	BOPA1_7372_1253	SCRI_RS_162524	BOPA2_12_30919	SCRI_RS_165792	SCRI_RS_184274	SCRI_RS_1929	SCRI_RS_198544	SCRI_RS_200110	SCRI_RS_222250	SCRI_RS_224686	BOPA2_12_30918	BOPA2_12_30817
Chromosome		1H	1H	1H	1H	1H	1H	1H	1H	1H	1H	1H	1H	1H	1H	1H	1H	1H	1H	1H	1H	1H	1H	1H	1H	1H	1H	1H	1H	1H	1H	1H	1H	1H	1H	1H	1H	1H	1H	1H	1H	1H	1H	1H	1H	1H	1H	1H	1H
Genetic distances (cM)		0	0	0	0	0	0	0	0	0	0	0	0	0.2	0.2	2.3	2.6	3.65	4.1	4.1	5	5	5	5	5	5	5	5	5	5	5	5	5	5	5	6	6	8.5	8.6	9.9	9.9	9.9	9.9	9.9	9.9	9.9	9.9	11.8	12.5
HEB Lines
Hv_HEB_4		-	-	A	A	A	-	-	-	A	A	A	-	-	-	-	-	-	-	A	A	-	-	-	-	-	-	A	A	A	-	A	A	-	A	A	A	-	-	A	A	A	-	-	A	A	A	-	-
Hv_HEB_14		-	-	A	A	A	-	-	-	A	A	A	-	-	-	-	-	-	-	A	A	-	-	-	-	-	-	A	A	A	-	A	A	-	A	A	A	-	-	A	A	A	-	-	A	A	A	-	-
Hv_HEB_19		-	-	A	A	A	-	-	-	A	A	A	-	-	-	-	-	-	-	A	A	-	-	-	-	-	-	A	A	A	-	A	A	-	A	A	A	-	-	A	A	A	-	-	A	A	A	-	-
Hv_HEB_20		-	-	A	A	A	-	-	-	A	A	A	-	-	-	-	-	-	-	A	A	-	-	-	-	-	-	A	A	A	-	A	A	-	A	A	A	-	-	A	A	A	-	-	A	A	A	-	-
Hv_HEB_21		-	-	B	B	B	-	-	-	B	B	B	-	-	-	-	-	-	-	B	B	-	-	-	-	-	-	B	B	B	-	B	B	-	B	B	B	-	-	-	B	B	-	-	B	B	B	-	-
Hv_HEB_23		-	-	A	A	A	-	-	-	A	A	-	-	-	-	-	-	-	-	H	H	-	-	-	-	-	-	H	H	H	-	H	H	-	H	H	H	-	-	-	H	H	-	-	H	H	H	-	-
Hv_HEB_31		-	-	H	H	H	-	-	-	H	H	H	-	-	-	-	-	-	-	H	H	-	-	-	-	-	-	B	H	H	-	H	H	-	H	B	B	-	-	-	B	B	-	-	B	B	B	-	-
Hv_HEB_41		-	-	A	A	A	-	-	-	A	A	A	-	-	-	-	-	-	-	A	A	-	-	-	-	-	-	A	A	A	-	A	A	-	A	A	A	-	-	A	A	A	-	-	A	A	A	-	-
Hv_HEB_44		-	-	A	A	A	-	-	-	A	A	A	-	-	-	-	-	-	-	A	A	-	-	-	-	-	-	A	A	A	-	A	A	-	A	A	A	-	-	A	A	A	-	-	A	A	A	-	-
Hv_HEB_45		-	-	A	A	A	-	-	-	A	A	A	-	-	-	-	-	-	-	A	A	-	-	-	-	-	-	A	A	A	-	A	A	-	A	A	A	-	-	A	B	B	-	-	A	B	B	-	-
Hv_HEB_48		-	-	A	A	A	-	-	-	A	A	A	-	-	-	-	-	-	-	A	A	-	-	-	-	-	-	A	A	A	-	A	A	-	A	A	A	-	-	A	A	A	-	-	A	A	A	-	-
Hv_HEB_51		-	-	A	A	A	-	-	-	A	A	A	-	-	-	-	-	-	-	A	A	-	-	-	-	-	-	A	A	A	-	A	A	-	A	A	A	-	-	A	A	A	-	-	A	A	A	-	-
Hv_HEB_52		-	-	A	A	A	-	-	-	A	A	A	-	-	-	-	-	-	-	A	A	-	-	-	-	-	-	A	A	A	-	A	A	-	A	A	A	-	-	A	A	A	-	-	A	A	A	-	-
Hv_HEB_53		-	-	A	A	A	-	-	-	-	A	-	-	-	-	-	-	-	-	A	A	-	-	-	-	-	-	A	A	A	-	A	A	-	A	A	A	-	-	A	A	A	-	-	A	A	A	-	-
Hv_HEB_55		-	-	A	A	A	-	-	-	A	A	A	-	-	-	-	-	-	-	A	A	-	-	-	-	-	-	A	A	A	-	A	A	-	A	A	A	-	-	A	A	A	-	-	A	A	A	-	-
Hv_HEB_56		-	-	A	A	A	-	-	-	A	A	A	-	-	-	-	-	-	-	A	A	-	-	-	-	-	-	A	A	A	-	A	A	-	A	A	A	-	-	A	A	A	-	-	A	A	A	-	-
Hv_HEB_57		-	-	A	A	A	-	-	-	A	A	A	-	-	-	-	-	-	-	A	A	-	-	-	-	-	-	A	A	A	-	A	A	-	A	A	A	-	-	A	A	A	-	-	A	A	A	-	-
Hv_HEB_61		-	-	A	A	A	-	-	-	A	A	A	-	-	-	-	-	-	-	A	A	-	-	-	-	-	-	A	A	A	-	A	A	-	A	A	A	-	-	A	A	A	-	-	A	A	A	-	-
Hv_HEB_63		-	-	A	A	A	-	-	-	A	A	A	-	-	-	-	-	-	-	A	A	-	-	-	-	-	-	A	-	A	-	A	A	-	A	A	A	-	-	A	A	A	-	-	A	A	A	-	-
Hv_HEB_64		-	-	A	A	A	-	-	-	A	A	A	-	-	-	-	-	-	-	A	A	-	-	-	-	-	-	A	A	A	-	A	A	-	A	A	A	-	-	A	A	A	-	-	A	A	A	-	-
Hv_HEB_65		-	-	A	A	A	-	-	-	A	A	A	-	-	-	-	-	-	-	A	A	-	-	-	-	-	-	A	A	A	-	A	A	-	A	A	A	-	-	A	A	A	-	-	A	A	A	-	-
Hv_HEB_68		-	-	A	A	A	-	-	-	A	A	A	-	-	-	-	-	-	-	A	A	-	-	-	-	-	-	A	A	A	-	A	A	-	A	A	A	-	-	A	A	A	-	-	A	A	A	-	-
Hv_HEB_69		-	-	A	A	A	-	-	-	A	A	-	-	-	-	-	-	-	-	A	A	-	-	-	-	-	-	A	A	A	-	A	A	-	A	A	A	-	-	A	A	A	-	-	A	A	A	-	-
Hv_HEB_76		-	-	A	A	A	-	-	-	A	A	A	-	-	-	-	-	-	-	A	A	-	-	-	-	-	-	A	A	A	-	A	A	-	A	A	A	-	-	A	A	A	-	-	A	A	A	-	-
Hv_HEB_85		-	-	A	A	A	-	-	-	A	A	A	-	-	-	-	-	-	-	A	A	-	-	-	-	-	-	A	A	A	-	A	A	-	A	A	A	-	-	A	A	A	-	-	A	A	A	-	-
Hv_HEB_86		-	-	A	A	A	-	-	-	A	A	A	-	-	-	-	-	-	-	A	A	-	-	-	-	-	-	A	A	A	-	A	A	-	A	A	A	-	-	A	A	A	-	-	A	A	A	-	-
Hv_HEB_91		-	-	A	A	A	-	-	-	A	A	A	-	-	-	-	-	-	-	A	A	-	-	-	-	-	-	A	A	A	-	A	A	-	A	A	A	-	-	A	A	A	-	-	A	A	A	-	-
Hv_HEB_94		-	-	A	A	A	-	-	-	A	A	A	-	-	-	-	-	-	-	A	A	-	-	-	-	-	-	A	A	A	-	A	A	-	A	A	A	-	-	A	A	A	-	-	A	A	A	-	-
Hv_HEB_97		-	-	H	H	H	-	-	-	H	H	H	-	-	-	-	-	-	-	H	H	-	-	-	-	-	-	H	H	H	-	H	H	-	H	H	H	-	-	-	H	H	-	-	H	H	H	-	-
Hv_HEB_98		-	-	B	B	B	-	-	-	B	B	B	-	-	-	-	-	-	-	B	B	-	-	-	-	-	-	B	B	B	-	B	B	-	B	B	B	-	-	-	B	B	-	-	B	B	B	-	-
Hv_HEB_104		-	-	B	B	B	-	-	-	B	-	B	-	-	-	-	-	-	-	B	H	-	-	-	-	-	-	H	H	H	-	H	H	-	H	H	H	-	-	-	H	H	-	-	H	H	H	-	-
Hv_HEB_107		-	A	A	A	A	-	-	-	A	-	A	A	-	-	A	-	A	A	A	A	-	-	-	-	-	-	A	A	A	A	-	A	A	A	-	-	-	A	A	-	A	A	A	A	A	A	-	-
Hv_HEB_109		-	-	A	A	A	-	-	-	A	A	A	-	-	-	-	-	-	-	A	A	-	-	-	-	-	-	A	A	A	-	A	A	-	A	A	A	-	-	A	A	A	-	-	A	A	A	-	-
Hv_HEB_113		-	-	A	A	A	-	-	-	A	A	A	-	-	-	-	-	-	-	A	A	-	-	-	-	-	-	A	A	A	-	A	A	-	A	A	A	-	-	A	A	A	-	-	A	A	A	-	-
Hv_HEB_118		-	-	A	A	A	-	-	-	A	A	A	-	-	-	-	-	-	-	A	A	-	-	-	-	-	-	A	A	A	-	A	A	-	A	A	A	-	-	A	A	A	-	-	A	A	A	-	-
Hv_HEB_120		-	-	A	A	A	-	-	-	A	A	-	-	-	-	-	-	-	-	A	-	-	-	-	-	-	-	A	A	A	-	A	A	-	A	A	A	-	-	A	A	A	-	-	A	A	A	-	-
Hv_HEB_122		-	-	A	A	A	-	-	-	A	A	A	-	-	-	-	-	-	-	A	A	-	-	-	-	-	-	A	A	A	-	A	A	-	A	A	A	-	-	A	A	A	-	-	A	A	A	-	-
Hv_HEB_124		-	-	A	A	A	-	-	-	A	A	A	-	-	-	-	-	-	-	A	A	-	-	-	-	-	-	A	A	A	-	A	A	-	A	A	A	-	-	A	A	A	-	-	A	A	A	-	-
Hv_HEB_125		-	-	A	A	A	-	-	-	A	A	A	-	-	-	-	-	-	-	A	A	-	-	-	-	-	-	A	A	A	-	A	A	-	A	A	A	-	-	A	A	A	-	-	A	A	A	-	-
Hv_HEB_127		-	-	A	A	A	-	-	-	A	A	A	-	-	-	-	-	-	-	A	A	-	-	-	-	-	-	A	A	A	-	A	A	-	A	A	A	-	-	A	A	A	-	-	A	A	A	-	-
Hv_HEB_128		-	-	A	A	A	-	-	-	A	A	A	-	-	-	-	-	-	-	A	A	-	-	-	-	-	-	A	A	A	-	A	A	-	A	A	A	-	-	A	A	A	-	-	A	A	A	-	-
Hv_HEB_132		-	-	A	A	A	-	-	-	A	A	A	-	-	-	-	-	-	-	A	A	-	-	-	-	-	-	A	A	A	-	A	A	-	A	A	A	-	-	A	A	A	-	-	A	A	A	-	-
Hv_HEB_134		-	-	A	A	A	-	-	-	A	A	A	-	-	-	-	-	-	-	A	A	-	-	-	-	-	-	A	A	A	-	A	A	-	A	A	A	-	-	A	A	A	-	-	A	A	A	-	-
Hv_HEB_137		-	-	A	A	A	-	-	-	A	A	A	-	-	-	-	-	-	-	A	A	-	-	-	-	-	-	A	A	A	-	A	A	-	A	A	A	-	-	A	A	A	-	-	A	A	A	-	-
Hv_HEB_139		-	-	A	A	A	-	-	-	A	A	A	-	-	-	-	-	-	-	A	A	-	-	-	-	-	-	A	A	A	-	A	A	-	A	A	A	-	-	A	A	A	-	-	A	A	A	-	-
Hv_HEB_140		-	-	A	A	A	-	-	-	A	A	A	-	-	-	-	-	-	-	A	A	-	-	-	-	-	-	A	A	A	-	A	A	-	A	A	A	-	-	A	A	A	-	-	A	A	A	-	-
Hv_HEB_142		-	-	B	B	B	-	-	-	B	B	B	-	-	-	-	-	-	-	B	B	-	-	-	-	-	-	B	B	B	-	B	B	-	B	B	B	-	-	-	B	B	-	-	B	B	B	-	-
Hv_HEB_143		-	-	B	B	B	-	-	-	B	B	B	-	-	-	-	-	-	-	B	B	-	-	-	-	-	-	B	B	B	-	B	B	-	B	B	B	-	-	-	B	B	-	-	B	B	B	-	-
Hv_HEB_145		-	-	H	H	H	-	-	-	H	H	H	-	-	-	-	-	-	-	H	H	-	-	-	-	-	-	B	H	H	-	H	H	-	H	B	B	-	-	A	B	B	-	-	B	B	B	-	-
[truncated: 5,000 more columns]
