# Supplementary material for: Identifying plant genes shaping microbiota composition in the barley rhizosphere
Source: Nat Commun. 2022 Jun 16;13:3443. doi: 10.1038/s41467-022-31022-y (PMC9203816; doi:10.1038/s41467-022-31022-y)
Supplement: Supplementary file 11 — Source Data [file 41467_2022_31022_MOESM11_ESM.zip › Fig 2_Supplementary Fig 4-6_Supplementary Table 1-5_Supplementary Data 1/JH07_merged_HID144-Barke_Silva138_ASV_enriched_Mapping.csv]

env.OPS_18	Allorhizobium-Neorhizobium-Pararhizobium-Rhizobium	Pedobacter1	Paenibacillus1	Niastella	Paenibacillus2	Stenotrophomonas	Paenibacillus3	Lysobacter1	Asticcacaulis	Variovorax	Paenibacillus4	Bdellovibrio	Duganella	Holophaga	Vicinamibacterales	Lysobacter2	Sorangium	Sphingopyxis	Chryseolinea	Tahibacter	Pedobacter2	Comamonadaceae	Chryseobacterium	Pedobacter3	Asticcacaulis	Pseudomonas	Pseudomonas	Streptomyces1	Lysobacter	Sphingomonas	Nocardia	Streptomyces2	Sphingobacteriaceae	Streptomyces3	Streptomyces4	BOPA1_2511_533	BOPA1_8670_388	BOPA2_12_10420	BOPA2_12_30653	BOPA2_12_30969	SCRI_RS_124234	SCRI_RS_138128	SCRI_RS_142714	SCRI_RS_149838	SCRI_RS_180989	SCRI_RS_204276	SCRI_RS_227491	SCRI_RS_120053	SCRI_RS_120059
																																				1H	1H	1H	1H	1H	1H	1H	1H	1H	1H	1H	1H	1H	1H
																																				0	0	0	0	0	0	0	0	0	0	0	0	0.2	0.2
0.5	2	127.5	95.5	22	52	3.5	13.5	30.5	0.5	36.5	1.5	0	4	4.5	0.5	15	0.5	17	3.5	1.5	7.5	0	0	5	0	2.5	4.5	521.5	38.5	36.5	8	11	6.5	42.5	8	-	-	A	A	A	-	-	-	A	A	A	-	-	-
8.5	0.5	75	104.5	35	62	4	18	41.5	0.5	24	3.5	0	5	2	1	9.5	3.5	7	12	7	49	2.5	0	10	0	0	8	82.5	14.5	30.5	2	1.5	29.5	5.5	4.5	-	-	A	A	A	-	-	-	A	A	A	-	-	-
0.5	1	20.5	83.5	39.5	39.5	0	18.5	72	0	48	3.5	0	2.5	7	1.5	23	9.5	26.5	130	81	61.5	10	17.5	1.5	0	4	54	51	3	78	1.5	2	13.5	2	1	-	-	A	A	A	-	-	-	A	A	A	-	-	-
4	0	103.5	130.5	31	53	5	18.5	16	1	59	3	2	8	5	1	8	0	15	9.5	10.5	43	0.5	1.5	0	0	0	3.5	173	26.5	53.5	6.5	3.5	9.5	7.5	3.5	-	-	A	A	A	-	-	-	A	A	A	-	-	-
11	38.5	71	138.5	23.5	61	1.5	16.5	3.5	33.5	8.5	2.5	2.5	15	7	1.5	8	2	19	6	5	18	3	3.5	0	4.5	1	1	312	9	230.5	7.5	8	12	19.5	4	-	-	B	B	B	-	-	-	B	B	B	-	-	-
0	3.5	89.5	75	22.5	50.5	4	22	3	49.5	19.5	7	0	3	13	2.5	24.5	2	4.5	34	17	77.5	20.5	2.5	2	13	3	27.5	60.5	7	56.5	15	0	15	3.5	1	-	-	A	A	A	-	-	-	A	A	-	-	-	-
97	33	3.5	162	49.5	84	7	33.5	30	49.5	21.5	9	1	10	23	2	8.5	1.5	6	3	3.5	11.5	11.5	4.5	0	6.5	4.5	7.5	33.5	14	44	0.5	0.5	40.5	1	1.5	-	-	H	H	H	-	-	-	H	H	H	-	-	-
32.5	18.5	41	95.5	8.5	46.5	2.5	19.5	75	0	17.5	1.5	2	34.5	2.5	0.5	7.5	2.5	3.5	3	8.5	41.5	2	5	0.5	0	1	67	592	12	59	10.5	13	22.5	36.5	3.5	-	-	A	A	A	-	-	-	A	A	A	-	-	-
13	3	73	56	23	32	0	12	1	0	47	0	2	2	5	0	14	4	13	12	17	60	9	0	0	0	2	6	67	20	111	13	0	29	1	6	-	-	A	A	A	-	-	-	A	A	A	-	-	-
14.5	6.5	72	117	12	71	264.5	29.5	13	253.5	31	5	4.5	12.5	3	0.5	10.5	8	3	14	13.5	36.5	6	5.5	11	29.5	2	15	206.5	6.5	127	9.5	4	16.5	18.5	4.5	-	-	A	A	A	-	-	-	A	A	A	-	-	-
12	30.5	88.5	69	5.5	27	0.5	16.5	17	48	15.5	1	3.5	27.5	4.5	1	12	2.5	16	3.5	11	159	28	1.5	15.5	6.5	5.5	9	1018.5	3.5	25	7	22.5	15	66.5	3	-	-	A	A	A	-	-	-	A	A	A	-	-	-
4	14.5	33	101	14.5	50	3	22.5	24	11	18.5	4.5	1	2.5	17	0.5	22	1.5	2.5	14.5	27.5	0.5	23.5	34	1.5	1.5	2.5	2	436.5	0	91.5	19	17.5	10.5	38	24.5	-	-	A	A	A	-	-	-	A	A	A	-	-	-
7	4	92.5	111	24.5	78.5	13.5	46	24	0.5	29.5	6.5	1	0	9.5	0.5	45.5	1.5	8.5	9.5	12.5	9.5	7.5	0	1.5	0	0.5	0.5	186.5	10.5	12.5	1	14	5.5	9.5	0.5	-	-	A	A	A	-	-	-	A	A	A	-	-	-
4.5	2	19	157.5	8	47	4	21.5	29	284.5	14	1.5	3	16.5	3.5	0.5	8.5	0.5	10	4.5	11.5	46.5	16	2	6	33	1.5	22	744	12.5	84.5	7.5	12	38.5	37	5	-	-	A	A	A	-	-	-	-	A	-	-	-	-
34.5	0.5	30	59	21.5	36.5	40.5	16	8.5	15.5	2	2	11.5	13.5	2	1	5.5	3.5	2	4	0.5	263.5	0	0	0	2	0.5	7	92	9	266.5	2	3	53.5	6	5.5	-	-	A	A	A	-	-	-	A	A	A	-	-	-
15	2	40.5	122	20	65.5	22	29	24.5	0	18.5	2.5	0.5	7	12.5	2.5	11.5	1.5	14	25	15	4	9	1	5.5	0	5.5	5	51.5	10	63	15.5	1.5	45	3	4.5	-	-	A	A	A	-	-	-	A	A	A	-	-	-
0.5	0	118.5	127.5	17.5	59	3.5	21	18.5	192	90	3.5	2	1	9	1	19	2	29.5	4.5	13	15.5	31	0.5	16	19	1	7.5	148.5	33	8	2.5	2	32	7.5	3	-	-	A	A	A	-	-	-	A	A	A	-	-	-
43.5	1	111	59.5	11	25	0.5	15.5	33	0	45.5	2.5	3	10.5	3	0.5	13	0	15.5	6.5	11.5	19	11.5	0.5	2	0	1.5	37	812.5	4.5	30	14.5	15	3.5	73	5	-	-	A	A	A	-	-	-	A	A	A	-	-	-
10.5	1	73.5	103	33.5	30	0	12	54	16.5	57.5	0.5	4.5	1.5	10.5	0.5	13	2	9.5	69	33.5	21.5	47	1.5	9.5	1.5	2	16	266	22.5	141.5	12	11.5	16	22	5.5	-	-	A	A	A	-	-	-	A	A	A	-	-	-
9.5	2.5	26	75	19.5	44	93.5	10.5	17	15	36	3	3	10	10	3	8	3	9.5	21	40	43.5	23	2	1	1.5	9	2	157	18	10.5	5	4.5	0.5	7	1.5	-	-	A	A	A	-	-	-	A	A	A	-	-	-
9	6.5	8.5	102.5	11.5	39.5	25.5	10	8.5	94	17	2	4	26.5	5.5	0	6.5	2.5	9.5	10	13.5	100.5	15.5	20	11.5	13	14.5	13	378	5	43.5	10	6.5	10	23.5	9.5	-	-	A	A	A	-	-	-	A	A	A	-	-	-
1.5	6	70	135	19.5	59.5	201	26.5	12	0	41.5	6.5	1	16	14	1.5	19	1	11	15	3	154.5	0.5	1.5	29.5	0	1	1	12.5	10	22.5	1	0.5	14.5	1	2.5	-	-	A	A	A	-	-	-	A	A	A	-	-	-
68.5	44	11.5	121.5	44.5	84.5	57	30.5	11	27	23.5	7	5	15	11	3.5	9.5	0.5	62.5	8	27	384.5	5.5	3	31	4	0	3	25.5	6.5	18.5	1	0	18.5	0	4	-	-	A	A	A	-	-	-	A	A	-	-	-	-
5.5	4.5	283.5	42.5	22	17.5	10	8.5	9.5	63	52	0.5	5	0	9	0.5	17.5	7.5	33.5	40	52.5	9.5	30.5	22.5	12.5	11	1.5	16	55.5	10.5	135.5	5.5	1.5	18	4.5	5.5	-	-	A	A	A	-	-	-	A	A	A	-	-	-
0	5.5	77	155	53.5	47	8.5	15	30.5	0	25	3	0	2	1.5	0	13.5	5.5	3.5	5.5	3	29.5	1	1	0	0	1	4	160.5	30.5	55	0	3	51.5	11	1	-	-	A	A	A	-	-	-	A	A	A	-	-	-
18.5	12.5	78	119	9.5	47	1	7	4.5	0	30.5	5.5	1	5.5	0.5	0	5	1.5	9	4	1	12.5	1.5	37.5	0	0	1	13	331	33.5	48	1.5	7.5	14.5	22	1.5	-	-	A	A	A	-	-	-	A	A	A	-	-	-
8	27.5	105	122.5	35	65.5	32.5	23	67.5	20.5	135	18	6.5	4	52	1.5	13.5	1.5	68.5	12.5	154.5	176	25.5	21	3.5	1	10.5	0	0	2	60.5	0.5	0	12.5	0	0	-	-	A	A	A	-	-	-	A	A	A	-	-	-
62	19	10	82.5	29.5	46.5	10	19.5	75	2	15.5	4.5	4	43.5	12.5	3.5	21.5	3	1	13	23	80	10	0	0	0	1.5	16	182	15.5	84.5	1	4	11	11.5	3	-	-	A	A	A	-	-	-	A	A	A	-	-	-
13	15	34.5	142	12	58	25	23.5	7	0.5	39.5	4.5	3	9.5	7.5	1.5	14	2.5	18	8	33.5	140	33	2	6	0	5	5	472	5.5	53.5	3.5	14	18	25	3.5	-	-	H	H	H	-	-	-	H	H	H	-	-	-
1.5	0.5	83.5	166.5	7.5	99	0	34	18.5	57.5	44	9.5	0	2	4.5	0.5	18.5	3	13	30	50	105	3.5	0	6.5	7.5	1	5	120	23.5	40.5	2	3.5	18	12	1.5	-	-	B	B	B	-	-	-	B	B	B	-	-	-
2.5	6.5	107	40	4.5	26	17.5	7	30	0	27.5	1	0	10	18	1.5	27	2	24	29	29	38	31	0.5	3.5	0	1.5	15.5	210.5	10	147.5	6.5	5	12	16	1	-	-	B	B	B	-	-	-	B	-	B	-	-	-
1.5	5	126	135.5	69	70	5.5	29	11	111	47	8	9	1	49	3	6.5	29	27	8	4	131.5	0.5	0	3	10.5	2	6.5	3.5	7	103	0	0	3.5	0	0	-	A	A	A	A	-	-	-	A	-	A	A	-	-
25	2.5	63	101.5	12.5	43	14.5	14.5	6.5	16	42.5	3.5	4.5	14	3.5	2.5	6	3.5	9.5	2	7.5	23.5	21.5	0	2.5	3	2	4	503.5	122	12.5	4	6.5	30.5	29.5	3.5	-	-	A	A	A	-	-	-	A	A	A	-	-	-
2	1	73	76	24	29	6	12	56	1	32	1	0	0	0	0	16	0	15	12	5	15	14	0	1	0	3	1	238	35	17	6	4	8	20	9	-	-	A	A	A	-	-	-	A	A	A	-	-	-
2	0	78.5	157.5	20	49	3	12.5	82.5	0	69	4.5	0	7.5	6.5	3	7	1	23	4	2.5	85.5	0.5	26.5	4.5	0	8.5	19	171.5	44	65	3.5	4.5	30.5	7	0.5	-	-	A	A	A	-	-	-	A	A	A	-	-	-
24	0.5	56.5	78.5	46.5	23.5	3	11.5	30	0.5	53.5	1.5	2	17.5	22.5	1	16	8.5	8.5	20	10	33.5	14.5	10.5	1.5	0	1.5	0	111.5	16.5	82.5	7	0.5	15.5	10	1.5	-	-	A	A	A	-	-	-	A	A	-	-	-	-
3	6	16.5	156.5	13	52.5	0.5	14.5	100	97	28.5	1.5	3	16	3	0	7.5	0.5	10.5	5	4.5	89	2.5	2.5	0	12	0.5	7	156.5	33.5	29.5	0.5	3	8	13.5	2.5	-	-	A	A	A	-	-	-	A	A	A	-	-	-
44.5	23	122.5	72.5	110.5	34.5	31	22	24.5	54.5	128	5.5	3	21	129.5	3.5	16	43.5	39	37	121	128	85.5	32	9.5	6.5	1	4.5	3	11.5	75.5	0	0	0	0	0	-	-	A	A	A	-	-	-	A	A	A	-	-	-
0	8	74.5	100	24.5	56	8	25.5	33	0.5	56.5	1.5	0.5	21	3.5	2	21.5	0.5	13	5.5	12.5	2	4	12	4.5	0	0.5	2	240.5	15	248.5	5.5	8.5	0	13.5	2.5	-	-	A	A	A	-	-	-	A	A	A	-	-	-
5	0.5	39	143	45.5	76.5	0.5	34.5	0.5	19	12	5	2	3.5	0.5	1	5.5	7.5	5.5	9.5	3.5	18	0.5	0.5	0	1.5	2	6.5	242	9.5	15	2	9	52	24.5	1	-	-	A	A	A	-	-	-	A	A	A	-	-	-
6.5	94.5	33.5	207.5	20	65.5	3.5	23	0	81.5	24.5	6.5	0	56.5	19	1	8.5	12	14	5	10	340	8.5	23	0	11	1	4	171	13.5	22	0.5	4	0	21	1	-	-	A	A	A	-	-	-	A	A	A	-	-	-
7.5	8	109.5	91	18	44.5	26	13	24.5	13.5	39.5	4	1.5	10.5	4	0	13	2	21.5	9	19	167	13	7	8	0	1	3	336.5	8	30.5	3	6	0	27	5.5	-	-	A	A	A	-	-	-	A	A	A	-	-	-
3	22	28	198	34	98	191	19	12	13	62	13	23	0	31	0	17	10	26	24	30	145	9	0	0	1	0	0	1	49	97	1	0	16	0	0	-	-	A	A	A	-	-	-	A	A	A	-	-	-
14	1	391.5	65.5	57.5	29.5	75.5	21.5	44.5	6.5	13.5	1	10	9	33	1.5	14	9	26.5	6.5	6	56	2	3.5	1.5	0.5	1	24.5	161.5	25	33.5	1.5	4	3	7.5	1.5	-	-	A	A	A	-	-	-	A	A	A	-	-	-
4	0	338.5	50	32.5	35.5	0.5	10.5	80.5	1	63.5	4	0.5	4	35.5	1	18	10	64	61	55	20.5	17.5	1	69	0	5.5	16	30.5	3	59	3.5	0	14	2.5	0.5	-	-	A	A	A	-	-	-	A	A	A	-	-	-
29	5	37.5	101	20	54	3	11.5	32	11	21.5	4	5	66.5	0	1.5	11	2	4.5	9.5	10	49.5	8.5	0.5	4.5	0.5	1.5	34	236.5	6.5	95.5	4	6.5	11	21	4	-	-	A	A	A	-	-	-	A	A	A	-	-	-
21.5	29.5	20	64.5	36	30.5	202.5	14.5	14.5	79.5	5	2.5	3	11.5	2	1	13.5	2.5	15.5	5	8.5	0	0.5	0	0.5	3.5	0.5	7.5	142.25	17	251.5	3	3.5	13.75	9.5	4.5	-	-	B	B	B	-	-	-	B	B	B	-	-	-
11	0	11.5	107.5	8	53.5	0	15	35	14	23.5	2	6	15	0.5	1	10	7	6.5	4	11	65.5	14	3.5	7.5	0	1.5	21	234.25	10.25	71.75	0.5	7.25	6.5	16.25	1.75	-	-	B	B	B	-	-	-	B	B	B	-	-	-
2.5	0	198.5	64.5	28.5	33.5	0.5	9.5	21.5	20.5	47.5	2	0	0	8.5	0.5	33	1.5	16.5	21.5	38	18	22	0	3.5	2.5	8.5	18	112.5	7.5	88.5	8	0	31	7	3	-	-	H	H	H	-	-	-	H	H	H	-	-	-
[truncated: 5,000 more columns]
