# Supplementary material for: Identifying plant genes shaping microbiota composition in the barley rhizosphere
Source: Nat Commun. 2022 Jun 16;13:3443. doi: 10.1038/s41467-022-31022-y (PMC9203816; doi:10.1038/s41467-022-31022-y)
Supplement: Supplementary file 11 — Source Data [file 41467_2022_31022_MOESM11_ESM.zip › Fig 2_Supplementary Fig 4-6_Supplementary Table 1-5_Supplementary Data 1/JH07_merged_HID144-Barke_Silva138_Family_enriched_Mapping.csv]

Sphingobacteriaceae	Paenibacillaceae	Microscillaceae	Opitutaceae	Caulobacteraceae	Comamonadaceae	Chitinophagaceae	Alcaligenaceae	Micromonosporaceae	Holophagaceae	Labraceae	Polyangiaceae	Rhodanobacteraceae	Weeksellaceae	Streptomycetaceae	Solirubrobacteraceae	Nocardiaceae	BOPA1_2511_533	BOPA1_8670_388	BOPA2_12_10420	BOPA2_12_30653	BOPA2_12_30969	SCRI_RS_124234	SCRI_RS_138128	SCRI_RS_142714	SCRI_RS_149838	SCRI_RS_180989	SCRI_RS_204276	SCRI_RS_227491	SCRI_RS_120053	SCRI_RS_120059	BOPA1_6195_2137	SCRI_RS_169369	BOPA2_12_11311	BOPA1_3107_422	BOPA1_3220_723	BOPA1_3101_111	BOPA1_4456_443	BOPA2_12_10410	BOPA2_12_10636	SCRI_RS_139538	SCRI_RS_149683	SCRI_RS_161137	SCRI_RS_179144	SCRI_RS_194326	SCRI_RS_207257	SCRI_RS_232577	SCRI_RS_60145	SCRI_RS_60293	SCRI_RS_66630
																	1H	1H	1H	1H	1H	1H	1H	1H	1H	1H	1H	1H	1H	1H	1H	1H	1H	1H	1H	1H	1H	1H	1H	1H	1H	1H	1H	1H	1H	1H	1H	1H	1H
																	0	0	0	0	0	0	0	0	0	0	0	0	0.2	0.2	2.3	2.6	3.65	4.1	4.1	5	5	5	5	5	5	5	5	5	5	5	5	5	5
310	177	12	3	101	76.5	631	2.5	35	3.5	1.5	7	20.5	9.5	1079	15	6.5	-	-	A	A	A	-	-	-	A	A	A	-	-	-	-	-	-	-	A	A	-	-	-	-	-	-	A	A	A	-	A	A	-
175	210.5	18.5	8.5	70	84	775	2	47.5	4	0.5	8.5	18.5	1	713	32.5	6	-	-	A	A	A	-	-	-	A	A	A	-	-	-	-	-	-	-	A	A	-	-	-	-	-	-	A	A	A	-	A	A	-
242	173	191	31	195.5	165	1069	6.5	71.5	8.5	1	27	106.5	22	517.5	14.5	6.5	-	-	A	A	A	-	-	-	A	A	A	-	-	-	-	-	-	-	A	A	-	-	-	-	-	-	A	A	A	-	A	A	-
359	204	17.5	10	72	109	828	0.5	58	4	0.5	11.5	28.5	9	957	34.5	16.5	-	-	A	A	A	-	-	-	A	A	A	-	-	-	-	-	-	-	A	A	-	-	-	-	-	-	A	A	A	-	A	A	-
133.5	224.5	18	6.5	130.5	120	456.5	1	48	8.5	0	5.5	23.5	5	1227	37.5	15	-	-	B	B	B	-	-	-	B	B	B	-	-	-	-	-	-	-	B	B	-	-	-	-	-	-	B	B	B	-	B	B	-
417.5	179	63.5	11.5	152.5	134	785.5	1.5	52.5	12.5	1	12	31.5	4.5	726	34	30	-	-	A	A	A	-	-	-	A	A	-	-	-	-	-	-	-	-	H	H	-	-	-	-	-	-	H	H	H	-	H	H	-
85.5	312	28	22.5	212.5	140	621.5	0	52.5	16	1	17.5	28	11	455	54.5	1.5	-	-	H	H	H	-	-	-	H	H	H	-	-	-	-	-	-	-	H	H	-	-	-	-	-	-	B	H	H	-	H	H	-
356.5	173	10	2	80	71	456.5	1.5	31.5	3	1	7	35.5	3.5	1450.5	23	14	-	-	A	A	A	-	-	-	A	A	A	-	-	-	-	-	-	-	A	A	-	-	-	-	-	-	A	A	A	-	A	A	-
203	86	21	16	68	119	600	0	58	3	2	13	13	11	904	33	24	-	-	A	A	A	-	-	-	A	A	A	-	-	-	-	-	-	-	A	A	-	-	-	-	-	-	A	A	A	-	A	A	-
146.5	241.5	36.5	22	345.5	105.5	780.5	1.5	66	4	1.5	21	14.5	8	1001.5	29	8	-	-	A	A	A	-	-	-	A	A	A	-	-	-	-	-	-	-	A	A	-	-	-	-	-	-	A	A	A	-	A	A	-
303.5	139.5	12	6	190	138.5	464.5	7	28	5.5	1.5	12	36.5	7.5	1927	28.5	11	-	-	A	A	A	-	-	-	A	A	A	-	-	-	-	-	-	-	A	A	-	-	-	-	-	-	A	A	A	-	A	A	-
202.5	175.5	41	11.5	116	211	587	3	35	8	2	6	40.5	39	1463	20	31.5	-	-	A	A	A	-	-	-	A	A	A	-	-	-	-	-	-	-	A	A	-	-	-	-	-	-	A	A	A	-	A	A	-
251.5	257.5	22	7.5	65	108.5	591	0	24	9	1.5	10	24.5	3	690.5	14.5	5.5	-	-	A	A	A	-	-	-	A	A	A	-	-	-	-	-	-	-	A	A	-	-	-	-	-	-	A	A	A	-	A	A	-
239.5	232	13.5	6	394.5	93	355	1	28.5	2	1	5.5	33	4.5	1610	17.5	11.5	-	-	A	A	A	-	-	-	-	A	-	-	-	-	-	-	-	-	A	A	-	-	-	-	-	-	A	A	A	-	A	A	-
519.5	130.5	37	31.5	57.5	70.5	486.5	3.5	71	4	1	8	37	7.5	711	34.5	5	-	-	A	A	A	-	-	-	A	A	A	-	-	-	-	-	-	-	A	A	-	-	-	-	-	-	A	A	A	-	A	A	-
123.5	216.5	50	12	144	196.5	449.5	0	52.5	11	1.5	11.5	29.5	5.5	1032.5	39	14.5	-	-	A	A	A	-	-	-	A	A	A	-	-	-	-	-	-	-	A	A	-	-	-	-	-	-	A	A	A	-	A	A	-
368.5	210	14.5	4	271	205	560	0.5	44	6	2.5	11.5	38.5	19.5	577	18	5	-	-	A	A	A	-	-	-	A	A	A	-	-	-	-	-	-	-	A	A	-	-	-	-	-	-	A	A	A	-	A	A	-
390	130	17.5	6	78	142	670	9	26	1.5	0.5	7.5	13	4.5	1527.5	27	17.5	-	-	A	A	A	-	-	-	A	A	A	-	-	-	-	-	-	-	A	A	-	-	-	-	-	-	A	A	A	-	A	A	-
264.5	155	128	8.5	118	156	985.5	0	49	8	1	15	54	5	1187	19.5	19	-	-	A	A	A	-	-	-	A	A	A	-	-	-	-	-	-	-	A	A	-	-	-	-	-	-	A	-	A	-	A	A	-
173.5	155.5	36.5	5.5	71.5	123.5	448.5	10.5	58	8	3.5	13	51.5	5.5	807	58	14	-	-	A	A	A	-	-	-	A	A	A	-	-	-	-	-	-	-	A	A	-	-	-	-	-	-	A	A	A	-	A	A	-
172	160	21	6	180.5	118	458.5	30.5	42.5	4	3.5	14.5	23	25.5	1194.5	23.5	14	-	-	A	A	A	-	-	-	A	A	A	-	-	-	-	-	-	-	A	A	-	-	-	-	-	-	A	A	A	-	A	A	-
256	241	32.5	14.5	158	91	799.5	46	31	8.5	1.5	3	34.5	19.5	390	22.5	4	-	-	A	A	A	-	-	-	A	A	A	-	-	-	-	-	-	-	A	A	-	-	-	-	-	-	A	A	A	-	A	A	-
513.5	235.5	30.5	11.5	137.5	123.5	713	5	40	14.5	1	5.5	56.5	13	368.5	14	3	-	-	A	A	A	-	-	-	A	A	-	-	-	-	-	-	-	-	A	A	-	-	-	-	-	-	A	A	A	-	A	A	-
562.5	65.5	66	15	174.5	231	600	5.5	39	12.5	1	26.5	73	22	657.5	20	7.5	-	-	A	A	A	-	-	-	A	A	A	-	-	-	-	-	-	-	A	A	-	-	-	-	-	-	A	A	A	-	A	A	-
433.5	219	18.5	16.5	108	65	950	6	70.5	1	0	10.5	23	4.5	716	31	1.5	-	-	A	A	A	-	-	-	A	A	A	-	-	-	-	-	-	-	A	A	-	-	-	-	-	-	A	A	A	-	A	A	-
217	201	11.5	3.5	227	227.5	528.5	5.5	30.5	1	2.5	6	15	36	807	18	5	-	-	A	A	A	-	-	-	A	A	A	-	-	-	-	-	-	-	A	A	-	-	-	-	-	-	A	A	A	-	A	A	-
1101	230.5	46.5	15.5	102	576.5	589	24	15.5	43	2.5	12	204	36.5	283.5	5	15.5	-	-	A	A	A	-	-	-	A	A	A	-	-	-	-	-	-	-	A	A	-	-	-	-	-	-	A	A	A	-	A	A	-
116	148.5	34.5	12.5	73.5	202.5	626	5	26	12.5	3.5	13	62.5	3	512	16.5	3	-	-	A	A	A	-	-	-	A	A	A	-	-	-	-	-	-	-	A	A	-	-	-	-	-	-	A	A	A	-	A	A	-
311	238	28.5	14.5	169	228	473.5	15.5	25.5	5.5	0	10.5	58	4	965.5	21	16	-	-	H	H	H	-	-	-	H	H	H	-	-	-	-	-	-	-	H	H	-	-	-	-	-	-	H	H	H	-	H	H	-
264	338.5	73	11.5	135.5	144	809.5	15	21	4	0.5	16	74	17	449	23.5	14.5	-	-	B	B	B	-	-	-	B	B	B	-	-	-	-	-	-	-	B	B	-	-	-	-	-	-	B	B	B	-	B	B	-
513.5	88.5	64.5	0.5	123	145.5	643.5	1	22.5	16	4.5	11.5	43	0.5	555.5	17	10	-	-	B	B	B	-	-	-	B	-	B	-	-	-	-	-	-	-	B	H	-	-	-	-	-	-	H	H	H	-	H	H	-
305	257.5	61.5	40	190.5	86	896	11	95	51	1	34.5	40.5	2.5	293.5	26.5	1.5	-	A	A	A	A	-	-	-	A	-	A	A	-	-	A	-	A	A	A	A	-	-	-	-	-	-	A	A	A	A	-	A	A
202.5	150.5	15.5	7	97	149	380.5	6.5	28.5	8.5	1	9	24	0.5	1121	25	8.5	-	-	A	A	A	-	-	-	A	A	A	-	-	-	-	-	-	-	A	A	-	-	-	-	-	-	A	A	A	-	A	A	-
295	123	30	5	54	115	685	0	25	3	3	6	28	2	922	31	19	-	-	A	A	A	-	-	-	A	A	A	-	-	-	-	-	-	-	A	A	-	-	-	-	-	-	A	A	A	-	A	A	-
219	245.5	24	7.5	109.5	139	767	4.5	32.5	10	1.5	8	19	23.5	736	32	4.5	-	-	A	A	A	-	-	-	A	A	A	-	-	-	-	-	-	-	A	A	-	-	-	-	-	-	A	A	A	-	A	A	-
119.5	122.5	55.5	13	93.5	233.5	603.5	0	29.5	19.5	4	20	32	13.5	612	19	6.5	-	-	A	A	A	-	-	-	A	A	-	-	-	-	-	-	-	-	A	-	-	-	-	-	-	-	A	A	A	-	A	A	-
180	221.5	16.5	2	188.5	80.5	379	2	49	2.5	0	3	17	3	964.5	17.5	0.5	-	-	A	A	A	-	-	-	A	A	A	-	-	-	-	-	-	-	A	A	-	-	-	-	-	-	A	A	A	-	A	A	-
319	134.5	87	36.5	162.5	375	1317.5	9	32.5	122.5	6	78	189	32.5	213.5	13	2.5	-	-	A	A	A	-	-	-	A	A	A	-	-	-	-	-	-	-	A	A	-	-	-	-	-	-	A	A	A	-	A	A	-
171.5	204	14.5	1	60.5	180.5	538.5	43	44.5	3.5	2	10.5	34.5	13	763	19.5	4	-	-	A	A	A	-	-	-	A	A	A	-	-	-	-	-	-	-	A	A	-	-	-	-	-	-	A	A	A	-	A	A	-
440.5	264	23	8	83	58	702.5	1	41.5	1.5	0	15	15.5	12.5	818.5	22.5	4	-	-	A	A	A	-	-	-	A	A	A	-	-	-	-	-	-	-	A	A	-	-	-	-	-	-	A	A	A	-	A	A	-
614.5	261.5	19.5	22.5	153	114	373.5	7.5	46	17	1.5	18.5	56	24	581	18.5	4	-	-	A	A	A	-	-	-	A	A	A	-	-	-	-	-	-	-	A	A	-	-	-	-	-	-	A	A	A	-	A	A	-
350	172.5	32	10	136	126.5	413.5	18	35.5	6.5	3	10.5	43	18.5	854	18	9	-	-	A	A	A	-	-	-	A	A	A	-	-	-	-	-	-	-	A	A	-	-	-	-	-	-	A	A	A	-	A	A	-
242	383	78	36	111	125	1254	42	17	34	1	14	51	8	313	10	0	-	-	A	A	A	-	-	-	A	A	A	-	-	-	-	-	-	-	A	A	-	-	-	-	-	-	A	A	A	-	A	A	-
547.5	130	21	29	78	123	776	30	31	24.5	4	17.5	31.5	14.5	461	16	4	-	-	A	A	A	-	-	-	A	A	A	-	-	-	-	-	-	-	A	A	-	-	-	-	-	-	A	A	A	-	A	A	-
587.5	113.5	124.5	15.5	97.5	152	919.5	1	29	28.5	11.5	24.5	70.5	42.5	348.5	15	10.5	-	-	A	A	A	-	-	-	A	A	A	-	-	-	-	-	-	-	A	A	-	-	-	-	-	-	A	A	A	-	A	A	-
228	169.5	37	10	70	90.5	559.5	0	38	2.5	1.5	15	30	5.5	741	21	10.5	-	-	A	A	A	-	-	-	A	A	A	-	-	-	-	-	-	-	A	A	-	-	-	-	-	-	A	A	A	-	A	A	-
135.75	171.5	20.75	9.5	130.25	68.25	487	6.75	58.25	4.25	1.5	9.25	17.75	4	869	31.25	6.25	-	-	B	B	B	-	-	-	B	B	B	-	-	-	-	-	-	-	B	B	-	-	-	-	-	-	B	B	B	-	B	B	-
284.5	244.75	21.5	8	89.25	168	756	4.5	26.75	6	1.25	11.75	40.5	9.5	668.5	27	2.5	-	-	B	B	B	-	-	-	B	B	B	-	-	-	-	-	-	-	B	B	-	-	-	-	-	-	B	B	B	-	B	B	-
478.5	119.5	45.5	10	118	211	549.5	5	31.5	7.5	2.5	18.5	67	6	699	19.5	11	-	-	H	H	H	-	-	-	H	H	H	-	-	-	-	-	-	-	H	H	-	-	-	-	-	-	B	H	H	-	H	H	-
[truncated: 5,000 more columns]
