# Supplementary material for: Identifying plant genes shaping microbiota composition in the barley rhizosphere
Source: Nat Commun. 2022 Jun 16;13:3443. doi: 10.1038/s41467-022-31022-y (PMC9203816; doi:10.1038/s41467-022-31022-y)
Supplement: Supplementary file 11 — Source Data [file 41467_2022_31022_MOESM11_ESM.zip › Fig 2_Supplementary Fig 4-6_Supplementary Table 1-5_Supplementary Data 1/JH07_merged_HID144-Barke_Silva138_Genus_enriched_Mapping.csv]

Pedobacter	Paenibacillus	Ramlibacter	Rhodanobacter	Asticcacaulis	Thermomonas	Variovorax	Dokdonella	Bdellovibrio	Microbacterium	P3OB-42	Holophaga	Sorangium	Chryseolinea	Tahibacter	Comamonadaceae	Chryseobacterium	Streptomyces	Burkholderiaceae	BOPA1_2511_533	BOPA1_8670_388	BOPA2_12_10420	BOPA2_12_30653	BOPA2_12_30969	SCRI_RS_124234	SCRI_RS_138128	SCRI_RS_142714	SCRI_RS_149838	SCRI_RS_180989	SCRI_RS_204276	SCRI_RS_227491	SCRI_RS_120053	SCRI_RS_120059	BOPA1_6195_2137	SCRI_RS_169369	BOPA2_12_11311	BOPA1_3107_422	BOPA1_3220_723	BOPA1_3101_111	BOPA1_4456_443	BOPA2_12_10410	BOPA2_12_10636	SCRI_RS_139538	SCRI_RS_149683	SCRI_RS_161137	SCRI_RS_179144	SCRI_RS_194326	SCRI_RS_207257	SCRI_RS_232577	SCRI_RS_60145
																			1H	1H	1H	1H	1H	1H	1H	1H	1H	1H	1H	1H	1H	1H	1H	1H	1H	1H	1H	1H	1H	1H	1H	1H	1H	1H	1H	1H	1H	1H	1H
																			0	0	0	0	0	0	0	0	0	0	0	0	0.2	0.2	2.3	2.6	3.65	4.1	4.1	5	5	5	5	5	5	5	5	5	5	5	5
303.5	170	9.5	2.5	2	7.5	55.5	2	0	0.5	0	3	0	6.5	2.5	10	5.5	1130	1.5	-	-	A	A	A	-	-	-	A	A	A	-	-	-	-	-	-	-	A	A	-	-	-	-	-	-	A	A	A	-	A
128	217	6.5	2	1	2.5	34.5	1.5	0.5	0.5	1	4	5.5	13	10	17.5	0.5	757.5	2	-	-	A	A	A	-	-	-	A	A	A	-	-	-	-	-	-	-	A	A	-	-	-	-	-	-	A	A	A	-	A
235	163.5	12.5	0	41.5	1	85	7.5	4	0.5	3.5	8.5	8.5	172	87.5	46.5	24	494.5	5	-	-	A	A	A	-	-	-	A	A	A	-	-	-	-	-	-	-	A	A	-	-	-	-	-	-	A	A	A	-	A
353	218.5	12.5	0.5	0	5	69.5	3	2	1	2	5.5	2	13	7	19	5	948.5	3.5	-	-	A	A	A	-	-	-	A	A	A	-	-	-	-	-	-	-	A	A	-	-	-	-	-	-	A	A	A	-	A
131	221	11.5	1	41	4.5	49	2.5	1.5	4.5	0	5.5	1.5	15.5	10	45.5	6.5	1214	12.5	-	-	B	B	B	-	-	-	B	B	B	-	-	-	-	-	-	-	B	B	-	-	-	-	-	-	B	B	B	-	B
407	175	10.5	0.5	48	0.5	72.5	2.5	0	2.5	2	12.5	2.5	58	11.5	35.5	4	733.5	4.5	-	-	A	A	A	-	-	-	A	A	-	-	-	-	-	-	-	-	H	H	-	-	-	-	-	-	H	H	H	-	H
26.5	291	26.5	1	50	0.5	55.5	3.5	6.5	1	4	13.5	3	22	1.5	39	13	427	21.5	-	-	H	H	H	-	-	-	H	H	H	-	-	-	-	-	-	-	H	H	-	-	-	-	-	-	B	H	H	-	H
332	167	23.5	0.5	0	2.5	22	2	3	1	2	3	1	9	9.5	22	5	1454	2	-	-	A	A	A	-	-	-	A	A	A	-	-	-	-	-	-	-	A	A	-	-	-	-	-	-	A	A	A	-	A
155	75	23	1	0	0	47	3	1	0	0	6	6	32	6	29	19	865	3	-	-	A	A	A	-	-	-	A	A	A	-	-	-	-	-	-	-	A	A	-	-	-	-	-	-	A	A	A	-	A
112.5	230.5	17.5	1	281	1.5	38	2	6.5	0.5	0.5	1.5	11.5	29.5	12	23	9	1009.5	7.5	-	-	A	A	A	-	-	-	A	A	A	-	-	-	-	-	-	-	A	A	-	-	-	-	-	-	A	A	A	-	A
264.5	130.5	17	1	57	1.5	52	1.5	4	0	2	3.5	2.5	14	10	49.5	6	1912.5	1.5	-	-	A	A	A	-	-	-	A	A	A	-	-	-	-	-	-	-	A	A	-	-	-	-	-	-	A	A	A	-	A
120	171.5	17	1.5	11.5	2	78	3.5	3.5	1.5	0.5	12	4	34.5	25.5	81	42.5	1481.5	0	-	-	A	A	A	-	-	-	A	A	A	-	-	-	-	-	-	-	A	A	-	-	-	-	-	-	A	A	A	-	A
232	261.5	8	1.5	0	4.5	36.5	3	2	0.5	1	10	0	17.5	9	30	3.5	698.5	6	-	-	A	A	A	-	-	-	A	A	A	-	-	-	-	-	-	-	A	A	-	-	-	-	-	-	A	A	A	-	A
197	245.5	15	1	335	1.5	34.5	3.5	4	0	1.5	1	1	9.5	11	32	6.5	1599.5	0	-	-	A	A	A	-	-	-	-	A	-	-	-	-	-	-	-	-	A	A	-	-	-	-	-	-	A	A	A	-	A
475	119	25.5	1.5	21.5	3	16	2	17	5	0	3	2	11	1.5	10.5	9	711	1.5	-	-	A	A	A	-	-	-	A	A	A	-	-	-	-	-	-	-	A	A	-	-	-	-	-	-	A	A	A	-	A
88.5	217.5	11.5	1	1	3	43	5.5	5.5	1.5	2	13.5	0.5	35.5	10	78.5	2.5	1014	0	-	-	A	A	A	-	-	-	A	A	A	-	-	-	-	-	-	-	A	A	-	-	-	-	-	-	A	A	A	-	A
369.5	216.5	12.5	0.5	191	5	94.5	3.5	2.5	1.5	0	3.5	2.5	9.5	18	59.5	26.5	555	6.5	-	-	A	A	A	-	-	-	A	A	A	-	-	-	-	-	-	-	A	A	-	-	-	-	-	-	A	A	A	-	A
395	120.5	8.5	0	0.5	2.5	83.5	2.5	3.5	0.5	1.5	2	0.5	24	12	23.5	2.5	1475	0	-	-	A	A	A	-	-	-	A	A	A	-	-	-	-	-	-	-	A	A	-	-	-	-	-	-	A	A	A	-	A
247.5	144.5	11.5	2	23.5	2	77.5	2	3.5	0	1	8	3	120.5	44.5	58.5	4.5	1202.5	4	-	-	A	A	A	-	-	-	A	A	A	-	-	-	-	-	-	-	A	A	-	-	-	-	-	-	A	-	A	-	A
149	137.5	10.5	0.5	18	1	50.5	1	1.5	7.5	1.5	14	3.5	26.5	33.5	47	5	781.5	5.5	-	-	A	A	A	-	-	-	A	A	A	-	-	-	-	-	-	-	A	A	-	-	-	-	-	-	A	A	A	-	A
145	168.5	12	0	116	2.5	47	3	3.5	1	1.5	2	2	18.5	14	38	17	1250.5	4	-	-	A	A	A	-	-	-	A	A	A	-	-	-	-	-	-	-	A	A	-	-	-	-	-	-	A	A	A	-	A
234.5	253.5	24	1	0.5	8	51.5	4	0.5	0.5	1	11	1	25	4	10.5	16	388	9.5	-	-	A	A	A	-	-	-	A	A	A	-	-	-	-	-	-	-	A	A	-	-	-	-	-	-	A	A	A	-	A
457	251.5	13.5	15	28	26.5	58.5	3	10	3	0	14	1	8.5	30	14	13	337.5	2	-	-	A	A	A	-	-	-	A	A	-	-	-	-	-	-	-	-	A	A	-	-	-	-	-	-	A	A	A	-	A
501	76.5	11.5	1.5	76.5	2	109.5	7.5	5	0.5	0.5	7	7.5	62.5	57	78.5	24.5	642.5	6.5	-	-	A	A	A	-	-	-	A	A	A	-	-	-	-	-	-	-	A	A	-	-	-	-	-	-	A	A	A	-	A
353.5	208.5	6.5	3	0	2	35.5	2	0	1.5	0	2	2	13	4	13	7	713.5	0	-	-	A	A	A	-	-	-	A	A	A	-	-	-	-	-	-	-	A	A	-	-	-	-	-	-	A	A	A	-	A
183.5	199	12.5	0.5	0	4	178	1.5	0	5	0	1	1	8	2	6	39	815.5	2	-	-	A	A	A	-	-	-	A	A	A	-	-	-	-	-	-	-	A	A	-	-	-	-	-	-	A	A	A	-	A
1135.5	208.5	27	17	40	20.5	409.5	6	11.5	3.5	3.5	49	1.5	32	146	65	31	300	0	-	-	A	A	A	-	-	-	A	A	A	-	-	-	-	-	-	-	A	A	-	-	-	-	-	-	A	A	A	-	A
118	150	40.5	5.5	3.5	1	50	9.5	4.5	0.5	1.5	10	6	18.5	31.5	35.5	4.5	515.5	6	-	-	A	A	A	-	-	-	A	A	A	-	-	-	-	-	-	-	A	A	-	-	-	-	-	-	A	A	A	-	A
294	263.5	15	0	1.5	0.5	128.5	8	3	2	2.5	5	3	22	37.5	50	3.5	990	2	-	-	H	H	H	-	-	-	H	H	H	-	-	-	-	-	-	-	H	H	-	-	-	-	-	-	H	H	H	-	H
230.5	330.5	11	0.5	60.5	1	86.5	7.5	1	0.5	3.5	6	4	75.5	52.5	18	16	434	0	-	-	B	B	B	-	-	-	B	B	B	-	-	-	-	-	-	-	B	B	-	-	-	-	-	-	B	B	B	-	B
487	83	15	3	1	5	39	6	0	0	0.5	17	0.5	55.5	15.5	66	0.5	545.5	0.5	-	-	B	B	B	-	-	-	B	-	B	-	-	-	-	-	-	-	B	H	-	-	-	-	-	-	H	H	H	-	H
294.5	246.5	13.5	13	120	6	62.5	4.5	11.5	2.5	20	57.5	24	23	3	8	1.5	286.5	1	-	A	A	A	A	-	-	-	A	-	A	A	-	-	A	-	A	A	A	A	-	-	-	-	-	-	A	A	A	A	-
161.5	160.5	14.5	1.5	33.5	5.5	85	2.5	1.5	0	1	10.5	6	3	4	36	0.5	1072	0	-	-	A	A	A	-	-	-	A	A	A	-	-	-	-	-	-	-	A	A	-	-	-	-	-	-	A	A	A	-	A
313	122	14	0	0	4	62	1	0	1	0	3	0	14	6	29	2	799	0	-	-	A	A	A	-	-	-	A	A	A	-	-	-	-	-	-	-	A	A	-	-	-	-	-	-	A	A	A	-	A
194.5	231.5	10.5	1	2	3	101	0.5	0	1	0	6.5	3	9	0.5	13.5	25.5	685	2.5	-	-	A	A	A	-	-	-	A	A	A	-	-	-	-	-	-	-	A	A	-	-	-	-	-	-	A	A	A	-	A
108	104	14.5	2.5	8.5	1	148	4.5	1	0	0.5	20	4	38	13	76	13	642.5	2.5	-	-	A	A	A	-	-	-	A	A	-	-	-	-	-	-	-	-	A	-	-	-	-	-	-	-	A	A	A	-	A
166.5	232.5	7	0.5	100	1	40	3	1.5	0.5	0.5	1.5	1	11.5	8	10.5	2	986.5	4.5	-	-	A	A	A	-	-	-	A	A	A	-	-	-	-	-	-	-	A	A	-	-	-	-	-	-	A	A	A	-	A
285	150.5	14.5	20.5	60	13.5	192	19	10.5	1	13.5	119.5	45.5	77.5	119	125	32	228	0.5	-	-	A	A	A	-	-	-	A	A	A	-	-	-	-	-	-	-	A	A	-	-	-	-	-	-	A	A	A	-	A
181.5	178	5	0.5	0	1	127	2	0.5	0	0	0.5	0	12.5	15.5	17.5	10	762	1	-	-	A	A	A	-	-	-	A	A	A	-	-	-	-	-	-	-	A	A	-	-	-	-	-	-	A	A	A	-	A
383.5	253.5	16.5	0	29	4.5	20	1.5	4.5	2	0	0.5	4.5	22.5	3	15.5	15	836	4	-	-	A	A	A	-	-	-	A	A	A	-	-	-	-	-	-	-	A	A	-	-	-	-	-	-	A	A	A	-	A
596.5	309	13	5	94.5	9	56	8.5	0	4.5	1.5	11.5	10	7.5	12.5	24.5	27.5	587.5	2	-	-	A	A	A	-	-	-	A	A	A	-	-	-	-	-	-	-	A	A	-	-	-	-	-	-	A	A	A	-	A
309.5	156.5	16.5	2	14.5	9	67.5	5.5	3.5	3.5	0	4	2.5	17	19	37.5	15	855	1.5	-	-	A	A	A	-	-	-	A	A	A	-	-	-	-	-	-	-	A	A	-	-	-	-	-	-	A	A	A	-	A
228	328	10	5	20	1	96	8	14	6	7	26	7	53	18	34	2	331	1	-	-	A	A	A	-	-	-	A	A	A	-	-	-	-	-	-	-	A	A	-	-	-	-	-	-	A	A	A	-	A
534.5	142	16.5	3.5	9	4	95	6	11	2	4	30	9.5	13.5	7.5	10.5	18	468	8.5	-	-	A	A	A	-	-	-	A	A	A	-	-	-	-	-	-	-	A	A	-	-	-	-	-	-	A	A	A	-	A
554	125.5	12.5	0.5	2	2	72.5	9.5	3	0	7.5	30.5	8.5	108.5	57	45	53	337	2	-	-	A	A	A	-	-	-	A	A	A	-	-	-	-	-	-	-	A	A	-	-	-	-	-	-	A	A	A	-	A
231	163.5	11	1	9	11.5	36.5	4	5	0	0.5	1	6	33	9.5	17.5	8	730	1.5	-	-	A	A	A	-	-	-	A	A	A	-	-	-	-	-	-	-	A	A	-	-	-	-	-	-	A	A	A	-	A
124	158.5	12	1.25	38.75	2.5	25.25	1.5	3	2.75	1.25	6.5	1.25	7	3	16.25	3.25	668.5	7.75	-	-	B	B	B	-	-	-	B	B	B	-	-	-	-	-	-	-	B	B	-	-	-	-	-	-	B	B	B	-	B
258.75	228.25	17.75	0.75	15.75	3.25	115	3	2.75	2.25	1	3.5	4.5	15	18	15.75	11	643	1.25	-	-	B	B	B	-	-	-	B	B	B	-	-	-	-	-	-	-	B	B	-	-	-	-	-	-	B	B	B	-	B
442.5	121.5	8	2	25	1.5	83.5	5.5	2	0.5	0.5	8	1.5	43.5	49	74	11	652	2.5	-	-	H	H	H	-	-	-	H	H	H	-	-	-	-	-	-	-	H	H	-	-	-	-	-	-	B	H	H	-	H
[truncated: 5,000 more columns]
