# Supplementary material for: Identifying plant genes shaping microbiota composition in the barley rhizosphere
Source: Nat Commun. 2022 Jun 16;13:3443. doi: 10.1038/s41467-022-31022-y (PMC9203816; doi:10.1038/s41467-022-31022-y)
Supplement: Supplementary file 11 — Source Data [file 41467_2022_31022_MOESM11_ESM.zip › Fig 3A_Supplementary Fig 7_Supplementary Fig 8/JH15_Bacterial_quantification_data.xls]

## Sheet: Results
Block Type	96well
Chemistry	SYBR_GREEN
Experiment File Name	C:\Users\CE42229\University of Dundee\Davide Bulgarelli (Staff) - BBSRC_801633 (1)\JH15_CE\Jh15_Bacterial-fungal_quantification\JH15_Bacterial_quantification.eds
Experiment Run End Time	2021-01-13 18:30:37 PM GMT
Instrument Type	steponeplus
Passive Reference	ROX
Well	Sample Name	Target Name	Sample	Reporter	Quencher	RQ	RQ Min	RQ Max	Cт	Cт Mean	Cт SD	ΔCт	ΔCт Mean	ΔCт SE	HK Control ΔCт Mean	HK Control ΔCт SE	ΔΔCт	Automatic Ct Threshold	Ct Threshold	Automatic Baseline	Baseline Start	Baseline End	Efficiency	Tm1	Tm2	Tm3	Comments	BADROX	OFFSCALE	HIGHSD	NOISE	SPIKE	CTFAIL	MTP
B11	Barke	Bacterial_DNA	UNKNOWN	SYBR	None				30.3459	23.1766	5.01633							TRUE	0.821469	TRUE	3	34	1	85.1314				Y	Y	Y	N	Y	N	N
B5	Barke	Bacterial_DNA	UNKNOWN	SYBR	None				20.2724	23.1766	5.01633							TRUE	0.821469	TRUE	3	12	1	85.4306				Y	Y	Y	N	Y	N	N
C9	Barke	Bacterial_DNA	UNKNOWN	SYBR	None				20.7543	23.1766	5.01633							TRUE	0.821469	TRUE	3	16	1	85.1297				Y	Y	Y	N	Y	N	N
D7	Barke	Bacterial_DNA	UNKNOWN	SYBR	None				18.5209	23.1766	5.01633							TRUE	0.821469	TRUE	3	13	1	84.9805				Y	Y	Y	N	Y	N	N
D8	Barke	Bacterial_DNA	UNKNOWN	SYBR	None				Undetermined	23.1766	5.01633							TRUE	0.821469	TRUE	3	30	1	84.831				Y	Y	N	N	Y	N	N
E9	Barke	Bacterial_DNA	UNKNOWN	SYBR	None				32.0721	23.1766	5.01633							TRUE	0.821469	TRUE	3	35	1	84.9803				Y	Y	Y	N	Y	N	N
G10	Barke	Bacterial_DNA	UNKNOWN	SYBR	None				21.0863	23.1766	5.01633							TRUE	0.821469	TRUE	3	15	1	84.9803				Y	Y	Y	N	Y	N	N
G8	Barke	Bacterial_DNA	UNKNOWN	SYBR	None				20.2444	23.1766	5.01633							TRUE	0.821469	TRUE	3	12	1	85.2794				Y	Y	Y	N	Y	N	N
H10	Barke	Bacterial_DNA	UNKNOWN	SYBR	None				21.0837	23.1766	5.01633							TRUE	0.821469	TRUE	3	12	1	85.1297				Y	Y	Y	N	N	N	N
H9	Barke	Bacterial_DNA	UNKNOWN	SYBR	None				20.9275	23.1766	5.01633							TRUE	0.821469	TRUE	3	11	1	85.1297				Y	Y	Y	N	Y	N	N
A6	Bulk	Bacterial_DNA	UNKNOWN	SYBR	None				34.1277	23.1766	5.01633							TRUE	0.821469	TRUE	3	16	1	84.9822				Y	Y	Y	N	Y	N	N
A9	Bulk	Bacterial_DNA	UNKNOWN	SYBR	None				21.9084	23.1766	5.01633							TRUE	0.821469	TRUE	3	15	1	84.5318				Y	Y	Y	N	Y	N	N
B8	Bulk	Bacterial_DNA	UNKNOWN	SYBR	None				29.8942	23.1766	5.01633							TRUE	0.821469	TRUE	3	33	1	84.5321				Y	Y	Y	N	Y	N	N
B9	Bulk	Bacterial_DNA	UNKNOWN	SYBR	None				24.2492	23.1766	5.01633							TRUE	0.821469	TRUE	3	18	1	84.8308				Y	Y	Y	Y	Y	N	N
C5	Bulk	Bacterial_DNA	UNKNOWN	SYBR	None				22.0929	23.1766	5.01633							TRUE	0.821469	TRUE	3	16	1	84.6832				Y	Y	Y	N	Y	N	N
D5	Bulk	Bacterial_DNA	UNKNOWN	SYBR	None				21.867	23.1766	5.01633							TRUE	0.821469	TRUE	3	14	1	84.5337				Y	Y	Y	N	Y	N	N
D9	Bulk	Bacterial_DNA	UNKNOWN	SYBR	None				31.564	23.1766	5.01633							TRUE	0.821469	TRUE	3	33	1	84.2328				Y	Y	Y	N	Y	N	N
E7	Bulk	Bacterial_DNA	UNKNOWN	SYBR	None				30.5427	23.1766	5.01633							TRUE	0.821469	TRUE	3	34	1	84.5321				Y	Y	Y	N	Y	N	N
F9	Bulk	Bacterial_DNA	UNKNOWN	SYBR	None				22.6526	23.1766	5.01633							TRUE	0.821469	TRUE	3	15	1	84.8308				Y	Y	Y	N	Y	N	N
H4	Bulk	Bacterial_DNA	UNKNOWN	SYBR	None				22.8055	23.1766	5.01633							TRUE	0.821469	TRUE	3	15	1	84.6845				Y	Y	Y	N	Y	N	N
B7	124_17	Bacterial_DNA	UNKNOWN	SYBR	None				20.6527	23.1766	5.01633							TRUE	0.821469	TRUE	3	15	1	84.9805				Y	Y	Y	N	Y	N	N
C10	124_17	Bacterial_DNA	UNKNOWN	SYBR	None				29.4294	23.1766	5.01633							TRUE	0.821469	TRUE	3	33	1	84.8308				Y	Y	Y	N	Y	N	N
C4	124_17	Bacterial_DNA	UNKNOWN	SYBR	None				Undetermined	23.1766	5.01633							TRUE	0.821469	TRUE	3	33	1	85.1329				Y	Y	N	N	Y	N	N
C7	124_17	Bacterial_DNA	UNKNOWN	SYBR	None				19.0785	23.1766	5.01633							TRUE	0.821469	TRUE	3	15	1	85.13				Y	Y	Y	N	Y	N	N
C8	124_17	Bacterial_DNA	UNKNOWN	SYBR	None				18.6513	23.1766	5.01633							TRUE	0.821469	TRUE	3	12	1	84.831				Y	Y	Y	N	Y	N	N
E4	124_17	Bacterial_DNA	UNKNOWN	SYBR	None				29.3726	23.1766	5.01633							TRUE	0.821469	TRUE	3	32	1	85.1329				Y	Y	Y	N	Y	N	N
F4	124_17	Bacterial_DNA	UNKNOWN	SYBR	None				19.61	23.1766	5.01633							TRUE	0.821469	TRUE	3	13	1	84.834				Y	Y	Y	N	Y	N	N
F5	124_17	Bacterial_DNA	UNKNOWN	SYBR	None				19.3333	23.1766	5.01633							TRUE	0.821469	TRUE	3	11	1	84.9822				Y	Y	Y	N	Y	N	N
F8	124_17	Bacterial_DNA	UNKNOWN	SYBR	None				20.219	23.1766	5.01633							TRUE	0.821469	TRUE	3	15	1	84.831				Y	Y	Y	N	N	N	N
G4	124_17	Bacterial_DNA	UNKNOWN	SYBR	None				20.7748	23.1766	5.01633							TRUE	0.821469	TRUE	3	15	1	85.1329				Y	Y	Y	N	N	N	N
A11	124_52	Bacterial_DNA	UNKNOWN	SYBR	None				17.8552	23.1766	5.01633							TRUE	0.821469	TRUE	3	12	1	85.2809				Y	Y	Y	N	Y	N	N
B10	124_52	Bacterial_DNA	UNKNOWN	SYBR	None				19.9118	23.1766	5.01633							TRUE	0.821469	TRUE	3	13	1	85.1297				Y	Y	Y	N	Y	N	N
C6	124_52	Bacterial_DNA	UNKNOWN	SYBR	None				31.2078	23.1766	5.01633							TRUE	0.821469	TRUE	3	34	1	85.1317				Y	Y	Y	N	Y	N	N
D10	124_52	Bacterial_DNA	UNKNOWN	SYBR	None				32.457	23.1766	5.01633							TRUE	0.821469	TRUE	3	33	1	85.2792				Y	Y	Y	N	Y	N	N
E10	124_52	Bacterial_DNA	UNKNOWN	SYBR	None				29.2633	23.1766	5.01633							TRUE	0.821469	TRUE	3	13	1	85.4287				Y	Y	Y	N	Y	N	N
E5	124_52	Bacterial_DNA	UNKNOWN	SYBR	None				Undetermined	23.1766	5.01633							TRUE	0.821469	TRUE	3	33	1	85.1317				Y	Y	N	N	Y	N	N
E6	124_52	Bacterial_DNA	UNKNOWN	SYBR	None				28.1855	23.1766	5.01633							TRUE	0.821469	TRUE	3	32	1	84.9822				Y	Y	Y	N	Y	N	N
F7	124_52	Bacterial_DNA	UNKNOWN	SYBR	None				19.8168	23.1766	5.01633							TRUE	0.821469	TRUE	3	14	1	84.9805				Y	Y	Y	N	N	N	N
G7	124_52	Bacterial_DNA	UNKNOWN	SYBR	None				21.0957	23.1766	5.01633							TRUE	0.821469	TRUE	3	16	1	85.2794				Y	Y	Y	N	Y	N	N
G9	124_52	Bacterial_DNA	UNKNOWN	SYBR	None				21.2965	23.1766	5.01633							TRUE	0.821469	TRUE	3	14	1	84.8308				Y	Y	Y	N	Y	N	N
H1	NTC	Bacterial_DNA	UNKNOWN	SYBR	None				Undetermined	34.294								TRUE	0.821469	TRUE	3	34	1	51.3489				Y	N	N	N	N	N	N
H2	NTC	Bacterial_DNA	UNKNOWN	SYBR	None				Undetermined	34.294								TRUE	0.821469	TRUE	3	34	1	83.9341	51.3489			Y	Y	N	N	N	N	Y
H3	NTC	Bacterial_DNA	UNKNOWN	SYBR	None				34.294	34.294								TRUE	0.821469	TRUE	3	24	1	85.1329	69.8845			Y	Y	N	N	N	N	Y
A1	St 1	Bacterial_DNA	UNKNOWN	SYBR	None				12.2846	12.0726	0.339875							TRUE	0.821469	TRUE	1	2	1	85.1299				Y	Y	N	N	Y	N	N
A2	St 1	Bacterial_DNA	UNKNOWN	SYBR	None				12.2527	12.0726	0.339875							TRUE	0.821469	TRUE	3	7	1	85.2794				Y	Y	N	N	Y	N	N
A3	St 1	Bacterial_DNA	UNKNOWN	SYBR	None				11.6806	12.0726	0.339875							TRUE	0.821469	TRUE	3	5	1	85.1329				Y	Y	N	N	Y	N	N
B1	St 2	Bacterial_DNA	UNKNOWN	SYBR	None				18	18.5017	0.434986							TRUE	0.821469	TRUE	3	12	1	85.2794				Y	Y	N	N	Y	N	N
B2	St 2	Bacterial_DNA	UNKNOWN	SYBR	None				18.7729	18.5017	0.434986							TRUE	0.821469	TRUE	3	11	1	85.1299				Y	Y	N	N	Y	N	N
B3	St 2	Bacterial_DNA	UNKNOWN	SYBR	None				18.7323	18.5017	0.434986							TRUE	0.821469	TRUE	3	12	1	85.2824				Y	Y	N	N	N	N	N
C1	St 3	Bacterial_DNA	UNKNOWN	SYBR	None				26.283	26.9321	0.564673							TRUE	0.821469	TRUE	3	21	1	85.2794				Y	Y	Y	N	Y	N	N
C2	St 3	Bacterial_DNA	UNKNOWN	SYBR	None				27.2038	26.9321	0.564673							TRUE	0.821469	TRUE	3	21	1	85.2794				Y	Y	Y	N	Y	N	N
C3	St 3	Bacterial_DNA	UNKNOWN	SYBR	None				27.3096	26.9321	0.564673							TRUE	0.821469	TRUE	3	21	1	85.2824				Y	Y	Y	N	Y	N	N
D1	St 4	Bacterial_DNA	UNKNOWN	SYBR	None				34.6136	34.462	0.76392							TRUE	0.821469	TRUE	3	26	1	85.2794				Y	Y	Y	N	N	N	N
D2	St 4	Bacterial_DNA	UNKNOWN	SYBR	None				35.1388	34.462	0.76392							TRUE	0.821469	TRUE	3	28	1	85.4288				Y	Y	Y	N	N	N	N
D3	St 4	Bacterial_DNA	UNKNOWN	SYBR	None				33.6337	34.462	0.76392							TRUE	0.821469	TRUE	3	29	1	85.2824				Y	Y	Y	N	Y	N	N
E1	St 5	Bacterial_DNA	UNKNOWN	SYBR	None				31.6626	31.114	0.51208							TRUE	0.821469	TRUE	3	27	1	85.2794				Y	Y	Y	N	Y	N	N
E2	St 5	Bacterial_DNA	UNKNOWN	SYBR	None				31.0308	31.114	0.51208							TRUE	0.821469	TRUE	3	24	1	85.2794				Y	Y	Y	N	N	N	N
E3	St 5	Bacterial_DNA	UNKNOWN	SYBR	None				30.6486	31.114	0.51208							TRUE	0.821469	TRUE	3	25	1	85.2824				Y	Y	Y	N	Y	N	N
F1	St 6	Bacterial_DNA	UNKNOWN	SYBR	None				35.8999	33.9859	1.68652							TRUE	0.821469	TRUE	3	31	1	85.5783	69.2857			Y	Y	Y	N	N	N	Y
F2	St 6	Bacterial_DNA	UNKNOWN	SYBR	None				33.3396	33.9859	1.68652							TRUE	0.821469	TRUE	3	26	1	85.7278				Y	Y	Y	N	N	N	N
F3	St 6	Bacterial_DNA	UNKNOWN	SYBR	None				32.718	33.9859	1.68652							TRUE	0.821469	TRUE	3	24	1	85.4319				Y	Y	Y	N	N	N	N
G1	St 7	Bacterial_DNA	UNKNOWN	SYBR	None				38.0171	38.6682	0.649281							TRUE	0.821469	TRUE	3	31	1	87.5215	83.6351	52.2457		Y	Y	Y	N	N	N	Y
G2	St 7	Bacterial_DNA	UNKNOWN	SYBR	None				39.3156	38.6682	0.649281							TRUE	0.821469	TRUE	3	33	1	85.5783	51.3489			Y	Y	Y	N	N	N	Y
G3	St 7	Bacterial_DNA	UNKNOWN	SYBR	None				38.672	38.6682	0.649281							TRUE	0.821469	TRUE	3	30	1	85.7309				Y	Y	Y	N	N	N	N
Analysis Type	Singleplex
Endogenous Control	Bacterial_DNA
RQ Min/Max Confidence Level	95.0
Reference Sample	St 1

## Sheet: Standarts
St 7	12.2846
St 7	12.2527
St 7	11.6806	12.0726	St 1					fg	ln	CT
St 6	18					St 7	38.6682	20	2.99573	38.6682
St 6	18.7729					St 6	35.8999	200	5.29832	35.8999
St 6	18.7323	18.5017	St 2			St 5	34.462	2000	7.6009	34.462
St 5	26.283					St 4	31.114	20000	9.90349	31.114
St 5	27.2038					St 3	26.9321	200000	12.2061	26.9321
St 5	27.3096	26.9321	St 3			St 2	18.5017	2000000	14.5087	18.5017
St 4	31.6626					St 1	12.0726	20000000	16.8112	12.0726
St 4	31.0308
St 4	30.6486	31.114	St 4
St 3	34.6136
St 3	35.1388
St 3	33.6337	34.462	St 5
St 2	35.8999
St 2
St 2		35.8999	St 6
St 1	38.0171
St 1	39.3156
St 1	38.672	38.6682	St 7

## Sheet: Concentration calculation
	Bacteria
	Sample	CT	Concentration	Concentrations (fg/ul)	16S copy numbers	Log (fg)	Concentrations (fg)	16S copy numbers	y = -1.894x + 46.993			20	28
A11	124_52	17.8552	15.3843	4.80064e+06	6.7209e+06	22.6802	3.8101e+06	5.33414e+06	-1.894	46.993
D7	Barke	18.5209	15.0328	3.378e+06	4.7292e+06	22.1732	1.99591e+06	2.79427e+06							fg	ng
C8	124_17	18.6513	14.9639	3.15324e+06	4.41453e+06	22.0738	1.96807e+06	2.75529e+06					St 7	38.6682	20	2e-05
C7	124_17	19.0785	14.7384	2.51654e+06	3.52316e+06	21.7484	1.87686e+06	2.6276e+06					St 6	35.8999	200	0.0002
F5	124_17	19.3333	14.6039	2.19977e+06	3.07968e+06	21.5543	1.82245e+06	2.55143e+06					St 5	34.462	2000	0.002
F4	124_17	19.61	14.4578	1.90075e+06	2.66104e+06	21.3436	1.76337e+06	2.46872e+06					St 4	31.114	20000	0.02
F7	124_52	19.8168	14.3486	1.70412e+06	2.38576e+06	21.186	1.71921e+06	2.40689e+06					St 3	26.9321	200000	0.2
B10	124_52	19.9118	14.2984	1.62082e+06	2.26914e+06	21.1137	1.69894e+06	2.37852e+06					St 2	18.5017	2000000	2
F8	124_17	20.219	14.1362	1.37811e+06	1.92935e+06	20.8797	1.63334e+06	2.28668e+06					St 1	12.0726	20000000	20
G8	Barke	20.2444	14.1228	1.35975e+06	1.90365e+06	20.8603	1.62792e+06	2.27909e+06
B5	Barke	20.2724	14.108	1.33982e+06	1.87575e+06	20.839	1.62195e+06	2.27073e+06
B7	124_17	20.6527	13.9072	1.09604e+06	1.53446e+06	20.5493	1.54073e+06	2.15703e+06
C9	Barke	20.7543	13.8536	1.0388e+06	1.45432e+06	20.4719	1.51904e+06	2.12666e+06
G4	124_17	20.7748	13.8428	1.02763e+06	1.43868e+06	20.4563	1.51467e+06	2.12054e+06
H9	Barke	20.9275	13.7622	948055	1.32728e+06	20.34	1.48208e+06	2.07491e+06					The standards included in the Femto Bacterial DNA Quantification kit are serial dilutions of E. coli genomic DNA. Each E. coli genome has about 7 copies of 16S rRNA gene. One can back calculate from the amount of genomic DNA to determine genomic copies, and then multiply by a factor of 7 to determine total copies of the 16S rRNA gene.
H10	Barke	21.0837	13.6797	872970	1.22216e+06	20.221	1.44871e+06	2.02819e+06
G10	Barke	21.0863	13.6783	871801	1.22052e+06	20.2191	1.44817e+06	2.02743e+06					Genome copy # = DNA (g) / (g_to_bp const. x genome size) With DNA (g) = 20 ng g to bp const = 1.096 x 10^-21 g genome size = 4.6 x 10^6 bp 20 x 10^-9 g / (1.096 x 10^-21 g/bp x 4.6 x 10^6 bp) = 4.0 x 10^6 copies																			28*10^6
G7	124_52	21.0957	13.6733	867453	1.21443e+06	20.2119	1.44615e+06	2.0246e+06
G9	124_52	21.2965	13.5673	780212	1.0923e+06	20.0589	1.40328e+06	1.96459e+06					https://www.zymoresearch.com/collections/femto-dna-quantification-kits/products/femto-fungal-dna-quantification-kit																ng	20	28*10^6	copies
D5	Bulk	21.867	13.2661	577279	808191	19.6243	1.28146e+06	1.79405e+06																					fg	20	28	copies
A9	Bulk	21.9084	13.2443	564815	790741	19.5928	1.27263e+06	1.78169e+06
C5	Bulk	22.0929	13.1468	512389	717344	19.4523	1.23324e+06	1.72654e+06					Genome copy # = DNA (g) / (g_to_bp const. x genome size) With DNA (g) = 20 ng g to bp const = 1.096 x 10^-21 g genome size = 4.6 x 10^6 bp 20 x 10^-9 g / (1.096 x 10^-21 g/bp x 4.6 x 10^6 bp) = 4.0 x 10^6 copies
F9	Bulk	22.6526	12.8513	381300	533820	19.026	1.11374e+06	1.55924e+06
H4	Bulk	22.8055	12.7706	351718	492405	18.9095	1.08109e+06	1.51352e+06
B9	Bulk	24.2492	12.0083	164118	229765	17.8098	772839	1.08197e+06
E6	124_52	28.1855	9.93003	20538	28753.2	14.8114	146051	204471
E10	124_52	29.2633	9.36097	11625.7	16276	13.9905	99659.4	139523
E4	124_17	29.3726	9.30327	10973.8	15363.3	13.9072	94955	132937
C10	124_17	29.4294	9.27331	10649.9	14909.9	13.864	92512.7	129518
B8	Bulk	29.8942	9.02787	8332.09	11664.9	13.5099	72503.9	101506
B11	Barke	30.3459	8.78939	6564.23	9189.92	13.1658	53062.5	74287.5
E7	Bulk	30.5427	8.68547	5916.29	8282.81	13.0159	44590.2	62426.3
C6	124_52	31.2078	8.33432	4164.36	5830.11	12.5093	15963.8	22349.3
D9	Bulk	31.564	8.14626	3450.46	4830.64	12.238	632.955	886.137
E9	Barke	32.0721	7.87798	2638.53	3693.95	11.8509	14849	20788.6
D10	124_52	32.457	7.67475	2153.29	3014.6	11.5578	12779.6	17891.4
A6	Bulk	34.1277	6.79266	891.278	1247.79	10.2852	3797.4	5316.36
D8	Barke	Undetermined
C4	124_17	Undetermined
E5	124_52	Undetermined

## Sheet: Bacterial-Fungal ratios
Valid samples>NTC
	Bacteria				Fungal
Well	Sample	CT	Concentration (fg)	Concentration_bacterial (fg/ul)	Well	Sample	CT	Concentration (fg)	Concentration_fungal (fg/ul)	Log Bacterial	Log Fungal	Bacterial_ratio	Fungal_ratio	16S copy numbers	Log 16S copy numbers/ul DNA	ITS copy numbers	Log ITS copy numbers/ul DNA
A11	124_52	17.8552	3.8101e+06	1.90505e+06	A11	124_52	9.22012	8.07587e+06	4.03794e+06	20.8614	21.9452	0.950614	1.05195	6.7209e+06	22.6802	618561	19.2386
D7	Barke	18.5209	1.99591e+06	997955	D7	Barke	22.3892	38120.1	19060.1	19.9286	14.2183	1.40162	0.71346	4.7292e+06	22.1732	2919.76	11.5116
C8	124_17	18.6513	1.96807e+06	984033	C8	124_17	21.2217	71887.7	35943.8	19.9083	15.1335	1.31552	0.760156	4.41453e+06	22.0738	5506.14	12.4268
C7	124_17	19.0785	1.87686e+06	938429	C7	124_17	22.5249	34193.3	17096.7	19.8399	14.0614	1.41094	0.708745	3.52316e+06	21.7484	2618.99	11.3548
F5	124_17	19.3333	1.82245e+06	911227	F5	124_17	21.0266	77532.5	38766.2	19.7975	15.2425	1.29883	0.769923	3.07968e+06	21.5543	5938.5	12.5359
F4	124_17	19.61	1.76337e+06	881684	F4	124_17	20.3515	97056.8	48528.4	19.7499	15.5665	1.26874	0.788183	2.66104e+06	21.3436	7433.94	12.8599
F7	124_52	19.8168	1.71921e+06	859604	F7	124_52	21.6762	58742.7	29371.3	19.7133	14.8421	1.3282	0.752898	2.38576e+06	21.186	4499.32	12.1355
B10	124_52	19.9118	1.69894e+06	849471	B10	124_52	22.1497	45046.3	22523.2	19.6962	14.4591	1.3622	0.734107	2.26914e+06	21.1137	3450.27	11.7525
F8	124_17	20.219	1.63334e+06	816671	F8	124_17	21.6802	58626	29313	19.6394	14.8393	1.32348	0.755586	1.92935e+06	20.8797	4490.38	12.1326
G8	Barke	20.2444	1.62792e+06	813959	G8	Barke	22.5461	33582.3	16791.2	19.6346	14.0354	1.39893	0.714831	1.90365e+06	20.8603	2572.19	11.3288
B5	Barke	20.2724	1.62195e+06	810974	B5	Barke	22.058	47699	23849.5	19.6293	14.5417	1.34987	0.740815	1.87575e+06	20.839	3653.45	11.835
B7	124_17	20.6527	1.54073e+06	770366	B7	124_17	23.7392	17819.2	8909.62	19.5552	13.1211	1.49036	0.670981	1.53446e+06	20.5493	1364.84	10.4145
C9	Barke	20.7543	1.51904e+06	759521	C9	Barke	23.0133	20069.3	10034.7	19.5347	13.2927	1.46958	0.680465	1.45432e+06	20.4719	1537.18	10.5861
G4	124_17	20.7748	1.51467e+06	757335	G4	124_17	21.4875	64199.5	32099.7	19.5306	14.9703	1.30462	0.766505	1.43868e+06	20.4563	4917.27	12.2636
H9	Barke	20.9275	1.48208e+06	741038	H9	Barke	24.5876	15262	7631.01	19.4992	12.8977	1.51184	0.661446	1.32728e+06	20.34	1168.98	10.191
H10	Barke	21.0837	1.44871e+06	724355	H10	Barke	29.0444	1945.58	972.791	19.4663	9.92599	1.96115	0.509905	1.22216e+06	20.221	149.019	7.21936
G10	Barke	21.0863	1.44817e+06	724084	G10	Barke	24.1976	16437.4	8218.72	19.4658	13.0047	1.49683	0.668079	1.22052e+06	20.2191	1259	10.2981
G7	124_52	21.0957	1.44615e+06	723073	G7	124_52	23.8879	17370.9	8685.44	19.4638	13.0844	1.48756	0.672243	1.21443e+06	20.2119	1330.5	10.3778
G9	124_52	21.2965	1.40328e+06	701641	G9	124_52	23.7326	17839.2	8919.6	19.4204	13.1228	1.4799	0.675722	1.0923e+06	20.0589	1366.37	10.4161
D5	Bulk	21.867	1.28146e+06	640731	D5	Bulk	25.7136	11868.4	5934.2	19.2894	12.5348	1.53886	0.649832	808191	19.6243	909.045	9.82821
A9	Bulk	21.9084	1.27263e+06	636317	A9	Bulk	23.51	18510.1	9255.05	19.2794	13.176	1.46322	0.683426	790741	19.5928	1417.76	10.4694
C5	Bulk	22.0929	1.23324e+06	616620	C5	Bulk	24.9905	14047.7	7023.86	19.234	12.778	1.50524	0.664346	717344	19.4523	1075.97	10.0714
F9	Bulk	22.6526	1.11374e+06	556872	F9	Bulk	25.2991	13117.7	6558.84	19.087	12.6792	1.50537	0.664286	533820	19.026	1004.73	9.9726
H4	Bulk	22.8055	1.08109e+06	540543	H4	Bulk	25.7441	11776.4	5888.22	19.0441	12.5236	1.52065	0.657613	492405	18.9095	902.001	9.81699
B9	Bulk	24.2492	772839	386420	B9	Bulk	26.0343	10901.7	5450.84	18.5598	12.4123	1.49528	0.668771	229765	17.8098	834.999	9.70563
E6	124_52	28.1855	146051	73025.3	E6	124_52	18.7695	142814	71407	16.1561	16.1238	1.00201	0.997999	28753.2	14.8114	10938.6	13.4171
E10	124_52	29.2633	99659.4	49829.7	E10	124_52	21.7994	55178.4	27589.2	15.6047	14.7518	1.05782	0.945343	16276	13.9905	4226.31	12.0452
E4	124_17	29.3726	94955	47477.5	E4	124_17	21.7402	56892.1	28446.1	15.535	14.7959	1.04995	0.952429	15363.3	13.9072	4357.58	12.0893
C10	124_17	29.4294	92512.7	46256.3	C10	124_17	20.1184	103800	51899.9	15.4974	15.6634	0.989397	1.01072	14909.9	13.864	7950.41	12.9568
B8	Bulk	29.8942	72503.9	36252	B8	Bulk	25.4432	12683.2	6341.62	15.1458	12.6306	1.19913	0.833938	11664.9	13.5099	971.457	9.92401
B11	Barke	30.3459	53062.5	26531.2	B11	Barke	23.5221	18473.6	9236.79	14.6954	13.1732	1.11556	0.896415	9189.92	13.1658	1414.96	10.4665
E7	Bulk	30.5427	44590.2	22295.1	E7	Bulk	27.2345	7284.19	3642.1	14.4444	11.8306	1.22094	0.819039	8282.81	13.0159	557.923	9.12392
C6	124_52	31.2078	15963.8	7981.9	C6	124_52	22.968	21377.9	10688.9	12.9625	13.3838	0.968521	1.0325	5830.11	12.5093	1637.41	10.6772
D9	Bulk	31.564	632.955	316.477	D9	Bulk	26.6661	8997.52	4498.76	8.30596	12.1353	0.684445	1.46104	4830.64	12.238	689.154	9.42868
E9	Barke	32.0721	14849	7424.51	E9	Barke	23.4902	18569.8	9284.9	12.8581	13.1807	0.975526	1.02509	3693.95	11.8509	1422.33	10.474
D10	124_52	32.457	12779.6	6389.79	D10	124_52	Undetermined	Undetermined	#VALUE!	12.6416	#VALUE!	#VALUE!	#VALUE!	3014.6	11.5578	Undetermined	#VALUE!
A6	Bulk	34.1277	3797.4	1898.7	A6	Bulk	28.3864	3812.21	1906.1	10.8908	10.8964	0.999485	1.00052	1247.79	10.2852	291.991	8.18978
D8	Barke	Undetermined			D8	Barke	17.1072	190896	95448							14621.4	13.8358
C4	124_17	Undetermined			C4	124_17	21.4946	63995.8	31997.9							4901.67	12.2591
E5	124_52	Undetermined			E5	124_52	22.5683	79855.6	39927.8							6116.43	12.5785
