# Supplementary material for: Identifying plant genes shaping microbiota composition in the barley rhizosphere
Source: Nat Commun. 2022 Jun 16;13:3443. doi: 10.1038/s41467-022-31022-y (PMC9203816; doi:10.1038/s41467-022-31022-y)
Supplement: Supplementary file 11 — Source Data [file 41467_2022_31022_MOESM11_ESM.zip › Fig 3A_Supplementary Fig 7_Supplementary Fig 8/JH15_JH23_quantification_copy_numbers.txt]

Sample	Genotype	CT_bacterial	Bacterial (fg)	Concentration_bacterial (fg/ul)	Log_bacterial	16S_copies	Log_16S_copies	CT_fungal	Concentration_fungal (fg)	Concentration_fungal (fg/ul)	Log_fungal	ITS_copies	Log_ITS_copies	Bacterial_ratio	Fungal_ratio
Barke	Barke	18.52088737	1995909.777	997954.8885	19.92861508	2794273.688	21.4140419	22.38918304	38120.12978	19060.06489	14.21826541	2919.761784	11.51163495
Barke	Barke	20.24439621	1627917.994	813958.9969	19.6345966	2279085.191	21.12002342	22.54607201	33582.30028	16791.15014	14.03541343	2572.192633	11.32878298
Barke	Barke	20.27235413	1621948.611	810974.3056	19.62929668	2270728.056	21.11472351	22.05800629	47699.02968	23849.51484	14.5416723	3653.44517	11.83504184
Barke	Barke	20.75432014	1519042.533	759521.2666	19.53473084	2126659.546	21.02015766	23.0132637	20069.32757	10034.66378	13.29270466	1537.184055	10.5860742
Barke	Barke	20.92745399	1482076.181	741038.0906	19.49918818	2074906.654	20.984615	24.5876236	15262.02568	7631.012838	12.89765884	1168.975016	10.19102838
Barke	Barke	21.0837307	1448709.052	724354.5258	19.46633645	2028192.672	20.95176328	29.04435921	1945.581615	972.7908077	9.925985786	149.0192946	7.219355328
Barke	Barke	21.08626938	1448167.01	724083.5049	19.46579656	2027433.814	20.95122339	24.19764328	16437.44567	8218.722833	13.00469851	1259.004782	10.29806805
Barke	Barke	30.34589386	53062.48331	26531.24166	14.69540457	74287.47664	16.1808314	23.52209473	18473.58247	9236.791234	13.17317605	1414.960034	10.46654559
Barke	Barke	32.07210922	14849.01928	7424.509642	12.85808003	20788.627	14.34350686	23.49017334	18569.79511	9284.897555	13.18067028	1422.329316	10.47403982
Barke	Barke	NA	NA	NA	NA	NA	NA	17.10717583	190896.0031	95448.00157	16.54242737	14621.4312	13.83579691
Bulk	Bulk	21.86704254	1281461.68	640730.8401	19.28935891	1794046.352	20.77478573	25.71355629	11868.40876	5934.204382	12.5348389	909.0453404	9.828208443
Bulk	Bulk	21.90838432	1272634.667	636317.3333	19.2793869	1781688.533	20.76481372	23.50997734	18510.10487	9255.052435	13.17602545	1417.757419	10.46939499
Bulk	Bulk	22.09288788	1233240.733	616620.3665	19.23402302	1726537.026	20.71944984	24.99050331	14047.72626	7023.863129	12.77804902	1075.967331	10.07141856
Bulk	Bulk	22.65255737	1113743.942	556871.9709	19.08698615	1559241.519	20.57241298	25.29907036	13117.68989	6558.844947	12.67922605	1004.732404	9.972595597
Bulk	Bulk	22.80551147	1081086.231	540543.1157	19.04405017	1513520.724	20.529477	25.74407005	11776.43877	5888.219385	12.52361571	902.0010183	9.816985252
Bulk	Bulk	24.24920273	772839.1784	386419.5892	18.55980871	1081974.85	20.04523553	26.03429985	10901.67178	5450.835892	12.41226177	834.9993782	9.705631313
Bulk	Bulk	29.89421463	72503.93611	36251.96805	15.1457717	101505.5106	16.63119853	25.44320869	12683.24981	6341.624904	12.63063683	971.4570308	9.924006374
Bulk	Bulk	30.54272842	44590.20999	22295.105	14.44443937	62426.29399	15.9298662	27.2345047	7284.194918	3642.097459	11.83055381	557.9234403	9.123923355
Bulk	Bulk	31.5639782	632.9546926	316.4773463	8.305958424	886.1365697	9.791385251	26.66605759	8997.522674	4498.761337	12.13531212	689.1535525	9.42868166
Bulk	Bulk	34.12770844	3797.400808	1898.700404	10.89079657	5316.361131	12.37622339	28.38643837	3812.209777	1906.104888	10.89641179	291.991252	8.189781336
124_17	124_17	18.65129662	1968065.691	984032.8453	19.90834695	2755291.967	21.39377377	21.22171783	71887.69384	35943.84692	15.1334572	5506.144455	12.42682674
124_17	124_17	19.07847595	1876857.289	938428.6445	19.83988753	2627600.205	21.32531435	22.52494621	34193.33912	17096.66956	14.06142769	2618.994358	11.35479724
124_17	124_17	19.33328056	1822453.156	911226.5782	19.7974503	2551434.419	21.28287713	21.02655792	77532.46575	38766.23288	15.24251293	5938.498422	12.53588247
124_17	124_17	19.61000824	1763368.161	881684.0806	19.74990229	2468715.426	21.23532911	20.35153198	97056.80059	48528.40029	15.56654168	7433.939467	12.85991123
124_17	124_17	20.21899605	1633341.262	816670.631	19.63939482	2286677.767	21.12482165	21.68022156	58626.01057	29313.00528	14.83925327	4490.383066	12.13262281
124_17	124_17	20.65273285	1540732.756	770366.3778	19.55518521	2157025.858	21.04061204	23.73919106	17819.24338	8909.62169	13.12114846	1364.841782	10.414518
124_17	124_17	20.77480316	1514669.14	757334.5699	19.53057126	2120536.796	21.01599809	21.48752785	64199.45049	32099.72524	14.97027333	4917.273451	12.26364287
124_17	124_17	29.37261391	94954.99246	47477.49623	15.53495623	132936.9894	17.02038306	21.74016762	56892.14098	28446.07049	14.79594175	4357.579578	12.0893113
124_17	124_17	29.42935562	92512.68099	46256.34049	15.49736351	129517.7534	16.98279034	20.11840248	103799.7984	51899.89921	15.66344412	7950.41062	12.95681366
124_17	124_17	NA	NA	NA	NA	NA	NA	21.49456978	63995.77088	31997.88544	14.96568895	4901.672876	12.25905849
124_52	124_52	17.85521126	3810103.171	1905051.586	20.86139863	5334144.44	22.34682546	9.220123291	8075870.717	4037935.358	21.94518638	618560.8189	19.23855593
124_52	124_52	19.8168335	1719208.251	859604.1257	19.71331288	2406891.552	21.19873971	21.67618752	58742.69052	29371.34526	14.84212172	4499.320015	12.13549127
124_52	124_52	19.91175461	1698941.347	849470.6733	19.69620462	2378517.885	21.18163144	22.14971924	45046.33995	22523.16998	14.45912227	3450.265848	11.75249181
124_52	124_52	21.09573936	1446145.043	723072.5217	19.46378083	2024603.061	20.94920765	23.88794708	17370.88535	8685.442673	13.08438367	1330.500381	10.37775321
124_52	124_52	21.29649353	1403281.391	701640.6956	19.4203729	1964593.948	20.90579973	23.73256683	17839.20911	8919.604556	13.12276404	1366.371031	10.41613358
124_52	124_52	28.18551826	146050.6869	73025.34343	16.15610962	204470.9616	17.64153644	18.7695446	142813.933	71406.96651	16.12377721	10938.64754	13.41714675
124_52	124_52	29.26331711	99659.4119	49829.70595	15.60471844	139523.1767	17.09014527	21.7994194	55178.35247	27589.17624	14.75181476	4226.314176	12.0451843
124_52	124_52	31.20779991	15963.79754	7981.89877	12.96251627	22349.31656	14.44794309	22.9680233	21377.85322	10688.92661	13.38382936	1637.408876	10.67719891
124_52	124_52	32.45702362	12779.5852	6389.792599	12.64155339	17891.41928	14.12698022	NA	NA	NA	NA	NA	NA
124_52	124_52	NA	NA	NA	NA	NA	NA	22.56832123	79855.58289	39927.79145	15.28510565	6116.434559	12.5784752
