# Supplementary material for: Identifying plant genes shaping microbiota composition in the barley rhizosphere
Source: Nat Commun. 2022 Jun 16;13:3443. doi: 10.1038/s41467-022-31022-y (PMC9203816; doi:10.1038/s41467-022-31022-y)
Supplement: Supplementary file 11 — Source Data [file 41467_2022_31022_MOESM11_ESM.zip › Fig 3A_Supplementary Fig 7_Supplementary Fig 8/JH15_Map_batch.txt]

#SampleID	Genotype	BarcodeSequence	LinkerPrimerSequence	ReversePrimer	Microhabitat	Description	Sample	Sampling_date
JH15.66	Bulk	TGTGCGATAACA	TATGGTAATTGTGTGCCAGCMGCCGCGGTAA	GGACTACHVGGGTWTCTAAT	BULK	BULK	JH15.66	batch2
JH15.22	Barke	CTCACCTAGGAA	TATGGTAATTGTGTGCCAGCMGCCGCGGTAA	GGACTACHVGGGTWTCTAAT	RHIZO	BARKE	JH15.22	batch1
JH15.54	Barke	CTGCTATTCCTC	TATGGTAATTGTGTGCCAGCMGCCGCGGTAA	GGACTACHVGGGTWTCTAAT	RHIZO	BARKE	JH15.54	batch2
JH15.69	Barke	GCCTAGCCCAAT	TATGGTAATTGTGTGCCAGCMGCCGCGGTAA	GGACTACHVGGGTWTCTAAT	RHIZO	BARKE	JH15.69	batch2
JH15.72	Barke	GTCACGGACATT	TATGGTAATTGTGTGCCAGCMGCCGCGGTAA	GGACTACHVGGGTWTCTAAT	RHIZO	BARKE	JH15.72	batch2
JH15.87	Barke	TCATGCTCCATT	TATGGTAATTGTGTGCCAGCMGCCGCGGTAA	GGACTACHVGGGTWTCTAAT	RHIZO	BARKE	JH15.87	batch2
JH15.91	Barke	TACTCGGGAACT	TATGGTAATTGTGTGCCAGCMGCCGCGGTAA	GGACTACHVGGGTWTCTAAT	RHIZO	BARKE	JH15.91	batch2
JH15.96	Barke	CACTCATCATTC	TATGGTAATTGTGTGCCAGCMGCCGCGGTAA	GGACTACHVGGGTWTCTAAT	RHIZO	BARKE	JH15.96	batch2
JH15.111	Barke	GACATTGTCACG	TATGGTAATTGTGTGCCAGCMGCCGCGGTAA	GGACTACHVGGGTWTCTAAT	RHIZO	BARKE	JH15.111	batch3
JH15.113	Barke	GCCAACAACCAT	TATGGTAATTGTGTGCCAGCMGCCGCGGTAA	GGACTACHVGGGTWTCTAAT	RHIZO	BARKE	JH15.113	batch3
JH15.117	Barke	ACCCAAGCGTTA	TATGGTAATTGTGTGCCAGCMGCCGCGGTAA	GGACTACHVGGGTWTCTAAT	RHIZO	BARKE	JH15.117	batch3
JH15.15	Bulk	TCTCTACCACTC	TATGGTAATTGTGTGCCAGCMGCCGCGGTAA	GGACTACHVGGGTWTCTAAT	BULK	BULK	JH15.15	batch1
JH15.23	Bulk	GTGTTGTCGTGC	TATGGTAATTGTGTGCCAGCMGCCGCGGTAA	GGACTACHVGGGTWTCTAAT	BULK	BULK	JH15.23	batch1
JH15.24	Bulk	CCACAGATCGAT	TATGGTAATTGTGTGCCAGCMGCCGCGGTAA	GGACTACHVGGGTWTCTAAT	BULK	BULK	JH15.24	batch1
JH15.30	Bulk	ATGGGTTCCGTC	TATGGTAATTGTGTGCCAGCMGCCGCGGTAA	GGACTACHVGGGTWTCTAAT	BULK	BULK	JH15.30	batch1
JH15.57	Bulk	TGTAACGCCGAT	TATGGTAATTGTGTGCCAGCMGCCGCGGTAA	GGACTACHVGGGTWTCTAAT	BULK	BULK	JH15.57	batch2
JH15.77	Bulk	ACTTGGTGTAAG	TATGGTAATTGTGTGCCAGCMGCCGCGGTAA	GGACTACHVGGGTWTCTAAT	BULK	BULK	JH15.77	batch2
JH15.79	Bulk	TCACCTCCTTGT	TATGGTAATTGTGTGCCAGCMGCCGCGGTAA	GGACTACHVGGGTWTCTAAT	BULK	BULK	JH15.79	batch2
JH15.89	Bulk	GAGAGCAACAGA	TATGGTAATTGTGTGCCAGCMGCCGCGGTAA	GGACTACHVGGGTWTCTAAT	BULK	BULK	JH15.89	batch2
JH15.92	Bulk	CGTGCTTAGGCT	TATGGTAATTGTGTGCCAGCMGCCGCGGTAA	GGACTACHVGGGTWTCTAAT	BULK	BULK	JH15.92	batch2
JH15.7	17	ACAATAGACACC	TATGGTAATTGTGTGCCAGCMGCCGCGGTAA	GGACTACHVGGGTWTCTAAT	RHIZO	B124.BARKE	JH15.7	batch1
JH15.10	17	GTGGAGTCTCAT	TATGGTAATTGTGTGCCAGCMGCCGCGGTAA	GGACTACHVGGGTWTCTAAT	RHIZO	B124.BARKE	JH15.10	batch1
JH15.12	17	GCTCGAAGATTC	TATGGTAATTGTGTGCCAGCMGCCGCGGTAA	GGACTACHVGGGTWTCTAAT	RHIZO	B124.BARKE	JH15.12	batch1
JH15.14	17	AGGCTTACGTGT	TATGGTAATTGTGTGCCAGCMGCCGCGGTAA	GGACTACHVGGGTWTCTAAT	RHIZO	B124.BARKE	JH15.14	batch1
JH15.26	17	GATTCCGGCTCA	TATGGTAATTGTGTGCCAGCMGCCGCGGTAA	GGACTACHVGGGTWTCTAAT	RHIZO	B124.BARKE	JH15.26	batch1
JH15.50	17	GTTGTTCTGGGA	TATGGTAATTGTGTGCCAGCMGCCGCGGTAA	GGACTACHVGGGTWTCTAAT	RHIZO	B124.BARKE	JH15.50	batch1
JH15.68	17	GATTATCGACGA	TATGGTAATTGTGTGCCAGCMGCCGCGGTAA	GGACTACHVGGGTWTCTAAT	RHIZO	B124.BARKE	JH15.68	batch2
JH15.71	17	ACTCCTTGTGTT	TATGGTAATTGTGTGCCAGCMGCCGCGGTAA	GGACTACHVGGGTWTCTAAT	RHIZO	B124.BARKE	JH15.71	batch2
JH15.105	17	CCTGCGAAGTAT	TATGGTAATTGTGTGCCAGCMGCCGCGGTAA	GGACTACHVGGGTWTCTAAT	RHIZO	B124.BARKE	JH15.105	batch3
JH15.51	17	AGCAACATTGCA	TATGGTAATTGTGTGCCAGCMGCCGCGGTAA	GGACTACHVGGGTWTCTAAT	RHIZO	B124.BARKE	JH15.51	batch3
JH15.25	52	TATCGACACAAG	TATGGTAATTGTGTGCCAGCMGCCGCGGTAA	GGACTACHVGGGTWTCTAAT	RHIZO	B124.HID2	JH15.25	batch1
JH15.32	52	AACTAGTTCAGG	TATGGTAATTGTGTGCCAGCMGCCGCGGTAA	GGACTACHVGGGTWTCTAAT	RHIZO	B124.HID2	JH15.32	batch1
JH15.35	52	GTACGATATGAC	TATGGTAATTGTGTGCCAGCMGCCGCGGTAA	GGACTACHVGGGTWTCTAAT	RHIZO	B124.HID2	JH15.35	batch1
JH15.58	52	AGCAGAACATCT	TATGGTAATTGTGTGCCAGCMGCCGCGGTAA	GGACTACHVGGGTWTCTAAT	RHIZO	B124.HID2	JH15.58	batch2
JH15.59	52	TGGAGTAGGTGG	TATGGTAATTGTGTGCCAGCMGCCGCGGTAA	GGACTACHVGGGTWTCTAAT	RHIZO	B124.HID2	JH15.59	batch2
JH15.95	52	TACCGAAGGTAT	TATGGTAATTGTGTGCCAGCMGCCGCGGTAA	GGACTACHVGGGTWTCTAAT	RHIZO	B124.HID2	JH15.95	batch2
JH15.104	52	ATGTGTGTAGAC	TATGGTAATTGTGTGCCAGCMGCCGCGGTAA	GGACTACHVGGGTWTCTAAT	RHIZO	B124.HID2	JH15.104	batch3
JH15.108	52	GCTCTCCGTAGA	TATGGTAATTGTGTGCCAGCMGCCGCGGTAA	GGACTACHVGGGTWTCTAAT	RHIZO	B124.HID2	JH15.108	batch3
JH15.109	52	GTTAAGCTGACC	TATGGTAATTGTGTGCCAGCMGCCGCGGTAA	GGACTACHVGGGTWTCTAAT	RHIZO	B124.HID2	JH15.109	batch3
JH15.115	52	ATCAGTACTAGG	TATGGTAATTGTGTGCCAGCMGCCGCGGTAA	GGACTACHVGGGTWTCTAAT	RHIZO	B124.HID2	JH15.115	batch3
