# Supplementary material for: Identifying plant genes shaping microbiota composition in the barley rhizosphere
Source: Nat Commun. 2022 Jun 16;13:3443. doi: 10.1038/s41467-022-31022-y (PMC9203816; doi:10.1038/s41467-022-31022-y)
Supplement: Supplementary file 11 — Source Data [file 41467_2022_31022_MOESM11_ESM.zip › Fig 3A_Supplementary Fig 7_Supplementary Fig 8/JH23_Fungal_quantification_data.xls]

## Sheet: Results
Block Type	96well
Chemistry	SYBR_GREEN
Experiment File Name	C:\Users\CE42229\University of Dundee\Davide Bulgarelli (Staff) - BBSRC_801633 (1)\JH15_CE\Jh15_Bacterial-fungal_quantification\JH15_Fungal_quantification.eds
Experiment Run End Time	2021-01-13 18:34:56 PM GMT
Instrument Type	steponeplus
Passive Reference	ROX
Well	Sample Name	Target Name	Task	Reporter	Quencher	RQ	RQ Min	RQ Max	Cт	Cт Mean	Cт SD	ΔCт	ΔCт Mean	ΔCт SE	HK Control ΔCт Mean	HK Control ΔCт SE	ΔΔCт	Automatic Ct Threshold	Ct Threshold	Automatic Baseline	Baseline Start	Baseline End	Efficiency	Tm1	Tm2	Tm3	Comments	BADROX	OFFSCALE	HIGHSD	NOISE	SPIKE	NOSIGNAL	EXPFAIL	MTP
B11	Barke	Fungal_DNA	UNKNOWN	SYBR	None				23.5221	22.5907	2.92711							TRUE	3.50748	TRUE	3	19	1	78.3321				Y	Y	Y	N	Y	N	N	N
B5	Barke	Fungal_DNA	UNKNOWN	SYBR	None				22.058	22.5907	2.92711							TRUE	3.50748	TRUE	3	17	1	78.9315				Y	Y	Y	N	Y	N	N	N
C9	Barke	Fungal_DNA	UNKNOWN	SYBR	None				23.0133	22.5907	2.92711							TRUE	3.50748	TRUE	3	17	1	78.7777				Y	Y	Y	N	Y	N	N	N
D7	Barke	Fungal_DNA	UNKNOWN	SYBR	None				22.3892	22.5907	2.92711							TRUE	3.50748	TRUE	3	16	1	78.7769				Y	Y	Y	N	N	N	N	N
D8	Barke	Fungal_DNA	UNKNOWN	SYBR	None				17.1072	22.5907	2.92711							TRUE	3.50748	TRUE	3	12	1	78.6273				Y	Y	Y	N	Y	N	N	N
E9	Barke	Fungal_DNA	UNKNOWN	SYBR	None				23.4902	22.5907	2.92711							TRUE	3.50748	TRUE	3	16	1	78.6281				Y	Y	Y	N	Y	N	N	N
G10	Barke	Fungal_DNA	UNKNOWN	SYBR	None				24.1976	22.5907	2.92711							TRUE	3.50748	TRUE	3	19	1	78.9274				Y	Y	Y	N	Y	N	N	N
G8	Barke	Fungal_DNA	UNKNOWN	SYBR	None				22.5461	22.5907	2.92711							TRUE	3.50748	TRUE	3	17	1	78.6273				Y	Y	Y	N	N	N	N	N
H10	Barke	Fungal_DNA	UNKNOWN	SYBR	None				29.0444	22.5907	2.92711							TRUE	3.50748	TRUE	3	30	1	78.9274				Y	Y	Y	N	Y	N	N	N
H9	Barke	Fungal_DNA	UNKNOWN	SYBR	None				24.5876	22.5907	2.92711							TRUE	3.50748	TRUE	3	17	1	78.9274				Y	Y	Y	N	Y	N	N	N
A6	Bulk	Fungal_DNA	UNKNOWN	SYBR	None				28.3864	22.5907	2.92711							TRUE	3.50748	TRUE	3	23	1	82.673	76.6866	88.3601		Y	Y	Y	N	N	N	N	Y
A9	Bulk	Fungal_DNA	UNKNOWN	SYBR	None				23.51	22.5907	2.92711							TRUE	3.50748	TRUE	3	19	1	82.3695	89.8522			Y	Y	Y	N	Y	N	N	Y
B8	Bulk	Fungal_DNA	UNKNOWN	SYBR	None				25.4432	22.5907	2.92711							TRUE	3.50748	TRUE	3	20	1	81.7698	88.0548			Y	Y	Y	N	N	N	N	Y
B9	Bulk	Fungal_DNA	UNKNOWN	SYBR	None				26.0343	22.5907	2.92711							TRUE	3.50748	TRUE	3	20	1	78.6281	82.3695	64.7102		Y	Y	Y	N	Y	N	N	Y
C5	Bulk	Fungal_DNA	UNKNOWN	SYBR	None				24.9905	22.5907	2.92711							TRUE	3.50748	TRUE	3	23	1	82.8226	87.1628			Y	Y	Y	N	Y	N	N	Y
D5	Bulk	Fungal_DNA	UNKNOWN	SYBR	None				25.7136	22.5907	2.92711							TRUE	3.50748	TRUE	3	23	1	80.7274				Y	Y	Y	N	Y	N	N	N
D9	Bulk	Fungal_DNA	UNKNOWN	SYBR	None				26.6661	22.5907	2.92711							TRUE	3.50748	TRUE	3	22	1	87.1584	81.9205			Y	Y	Y	N	Y	N	N	Y
E7	Bulk	Fungal_DNA	UNKNOWN	SYBR	None				27.2345	22.5907	2.92711							TRUE	3.50748	TRUE	3	22	1	78.7769	82.518	86.708		Y	Y	Y	N	Y	N	N	Y
F9	Bulk	Fungal_DNA	UNKNOWN	SYBR	None				25.2991	22.5907	2.92711							TRUE	3.50748	TRUE	3	21	1	82.2198	89.2536	78.4784		Y	Y	Y	N	Y	N	N	Y
H4	Bulk	Fungal_DNA	UNKNOWN	SYBR	None				25.7441	22.5907	2.92711							TRUE	3.50748	TRUE	3	20	1	78.1876	81.7802	88.0673		Y	N	Y	N	Y	N	N	Y
B7	124_17	Fungal_DNA	UNKNOWN	SYBR	None				23.7392	22.5907	2.92711							TRUE	3.50748	TRUE	3	18	1	78.4777				Y	Y	Y	N	N	N	N	N
C10	124_17	Fungal_DNA	UNKNOWN	SYBR	None				20.1184	22.5907	2.92711							TRUE	3.50748	TRUE	3	16	1	78.7777				Y	Y	Y	N	N	N	N	N
C4	124_17	Fungal_DNA	UNKNOWN	SYBR	None				21.4946	22.5907	2.92711							TRUE	3.50748	TRUE	3	17	1	78.936				Y	Y	Y	N	N	N	N	N
C7	124_17	Fungal_DNA	UNKNOWN	SYBR	None				22.5249	22.5907	2.92711							TRUE	3.50748	TRUE	3	19	1	78.7769				Y	Y	Y	N	Y	N	N	N
C8	124_17	Fungal_DNA	UNKNOWN	SYBR	None				21.2217	22.5907	2.92711							TRUE	3.50748	TRUE	3	14	1	78.7769				Y	Y	Y	N	N	N	N	N
E4	124_17	Fungal_DNA	UNKNOWN	SYBR	None				21.7402	22.5907	2.92711							TRUE	3.50748	TRUE	3	18	1	78.936				Y	Y	Y	N	Y	N	N	N
F4	124_17	Fungal_DNA	UNKNOWN	SYBR	None				20.3515	22.5907	2.92711							TRUE	3.50748	TRUE	3	15	1	78.7863				Y	Y	Y	N	Y	N	N	N
F5	124_17	Fungal_DNA	UNKNOWN	SYBR	None				21.0266	22.5907	2.92711							TRUE	3.50748	TRUE	3	17	1	78.7818				Y	Y	Y	N	Y	N	N	N
F8	124_17	Fungal_DNA	UNKNOWN	SYBR	None				21.6802	22.5907	2.92711							TRUE	3.50748	TRUE	3	16	1	78.7769				Y	Y	Y	N	Y	N	N	N
G4	124_17	Fungal_DNA	UNKNOWN	SYBR	None				21.4875	22.5907	2.92711							TRUE	3.50748	TRUE	3	14	1	79.0857				Y	Y	Y	N	N	N	N	N
A11	124_52	Fungal_DNA	UNKNOWN	SYBR	None				9.22012	22.5907	2.92711							TRUE	3.50748	TRUE	1	2	1	78.6314				Y	Y	Y	N	N	N	N	N
B10	124_52	Fungal_DNA	UNKNOWN	SYBR	None				22.1497	22.5907	2.92711							TRUE	3.50748	TRUE	3	17	1	78.7777				Y	Y	Y	N	N	N	N	N
C6	124_52	Fungal_DNA	UNKNOWN	SYBR	None				22.968	22.5907	2.92711							TRUE	3.50748	TRUE	3	17	1	78.9315				Y	Y	Y	N	N	N	N	N
D10	124_52	Fungal_DNA	UNKNOWN	SYBR	None				Undetermined	22.5907	2.92711							TRUE	3.50748	TRUE	3	23	1	78.7777				Y	Y	N	Y	Y	N	N	N
E10	124_52	Fungal_DNA	UNKNOWN	SYBR	None				21.7994	22.5907	2.92711							TRUE	3.50748	TRUE	3	17	1	78.7777				Y	Y	Y	N	Y	N	N	N
E5	124_52	Fungal_DNA	UNKNOWN	SYBR	None				20.9462	22.5907	2.92711							TRUE	3.50748	TRUE	3	17	1	78.7818				Y	Y	Y	N	Y	N	N	N
E6	124_52	Fungal_DNA	UNKNOWN	SYBR	None				18.7695	22.5907	2.92711							TRUE	3.50748	TRUE	3	13	1	78.9315				Y	Y	Y	N	Y	N	N	N
F7	124_52	Fungal_DNA	UNKNOWN	SYBR	None				21.6762	22.5907	2.92711							TRUE	3.50748	TRUE	3	18	1	78.7769				Y	Y	Y	N	N	N	N	N
G7	124_52	Fungal_DNA	UNKNOWN	SYBR	None				23.8879	22.5907	2.92711							TRUE	3.50748	TRUE	3	20	1	78.328				Y	Y	Y	N	N	N	N	N
G9	124_52	Fungal_DNA	UNKNOWN	SYBR	None				23.7326	22.5907	2.92711							TRUE	3.50748	TRUE	3	17	1	78.3288				Y	N	Y	N	Y	N	N	N
H1	NTC	Fungal_DNA	UNKNOWN	SYBR	None				Undetermined									TRUE	3.50748	TRUE	3	44	1	51.5442				Y	N	N	N	Y	N	Y	N
H2	NTC	Fungal_DNA	UNKNOWN	SYBR	None				Undetermined									TRUE	3.50748	TRUE	3	34	1	51.5442				Y	N	N	N	N	N	N	N
H3	NTC	Fungal_DNA	UNKNOWN	SYBR	None				Undetermined									TRUE	3.50748	TRUE	3	44	1	51.5423				Y	N	N	N	Y	N	Y	N
A1	St 1	Fungal_DNA	UNKNOWN	SYBR	None				8.03968	6.243	1.68202							TRUE	3.50748	TRUE	3	5	1	80.7331				Y	Y	Y	N	Y	N	N	N
A2	St 1	Fungal_DNA	UNKNOWN	SYBR	None				4.7058	6.243	1.68202							TRUE	3.50748	TRUE	1	2	1	80.5834				Y	Y	Y	N	N	N	N	N
A3	St 1	Fungal_DNA	UNKNOWN	SYBR	None				5.98351	6.243	1.68202							TRUE	3.50748	TRUE	1	2	1	80.882				Y	Y	Y	N	N	N	N	N
B1	St 2	Fungal_DNA	UNKNOWN	SYBR	None				8.37884	10.7371	2.1676							TRUE	3.50748	TRUE	1	3	1	80.5834				Y	Y	Y	N	Y	N	N	N
B2	St 2	Fungal_DNA	UNKNOWN	SYBR	None				11.19	10.7371	2.1676							TRUE	3.50748	TRUE	3	7	1	80.5834				Y	Y	Y	N	N	N	N	N
B3	St 2	Fungal_DNA	UNKNOWN	SYBR	None				12.6425	10.7371	2.1676							TRUE	3.50748	TRUE	3	6	1	80.882				Y	Y	Y	N	Y	N	N	N
C1	St 3	Fungal_DNA	UNKNOWN	SYBR	None				18.0209	16.7924	1.0713							TRUE	3.50748	TRUE	3	13	1	80.7331				Y	Y	Y	N	N	N	N	N
C2	St 3	Fungal_DNA	UNKNOWN	SYBR	None				16.3036	16.7924	1.0713							TRUE	3.50748	TRUE	3	9	1	80.7331				Y	Y	Y	N	Y	N	N	N
C3	St 3	Fungal_DNA	UNKNOWN	SYBR	None				16.0527	16.7924	1.0713							TRUE	3.50748	TRUE	3	11	1	80.882	76.99			Y	Y	Y	N	Y	N	N	Y
D1	St 4	Fungal_DNA	UNKNOWN	SYBR	None				24.9821	23.0157	1.99772							TRUE	3.50748	TRUE	3	21	1	80.8828				Y	Y	Y	N	Y	N	N	N
D2	St 4	Fungal_DNA	UNKNOWN	SYBR	None				23.0769	23.0157	1.99772							TRUE	3.50748	TRUE	3	15	1	80.8828				Y	Y	Y	N	Y	N	N	N
D3	St 4	Fungal_DNA	UNKNOWN	SYBR	None				20.988	23.0157	1.99772							TRUE	3.50748	TRUE	3	15	1	81.0317				Y	Y	Y	N	Y	N	N	N
E1	St 5	Fungal_DNA	UNKNOWN	SYBR	None				29.8807	28.9877	1.12222							TRUE	3.50748	TRUE	3	25	1	80.8828				Y	Y	Y	N	Y	N	N	N
E2	St 5	Fungal_DNA	UNKNOWN	SYBR	None				27.728	28.9877	1.12222							TRUE	3.50748	TRUE	3	22	1	80.8828				Y	Y	Y	N	Y	N	N	N
E3	St 5	Fungal_DNA	UNKNOWN	SYBR	None				29.3544	28.9877	1.12222							TRUE	3.50748	TRUE	3	24	1	81.1814				Y	Y	Y	N	N	N	N	N
F1	St 6	Fungal_DNA	UNKNOWN	SYBR	None				33.3209	30.8621	2.14431							TRUE	3.50748	TRUE	3	28	1	80.8828				Y	Y	Y	N	Y	N	N	N
F2	St 6	Fungal_DNA	UNKNOWN	SYBR	None				29.8848	30.8621	2.14431							TRUE	3.50748	TRUE	3	22	1	80.7331				Y	Y	Y	N	N	N	N	N
F3	St 6	Fungal_DNA	UNKNOWN	SYBR	None				29.3805	30.8621	2.14431							TRUE	3.50748	TRUE	3	25	1	81.0317	89.2648			Y	Y	Y	N	Y	N	N	Y
G1	St 7	Fungal_DNA	UNKNOWN	SYBR	None				35.5206	33.1097	2.21646							TRUE	3.50748	TRUE	3	30	1	80.8828	77.5897			Y	Y	Y	N	Y	N	N	Y
G2	St 7	Fungal_DNA	UNKNOWN	SYBR	None				31.1603	33.1097	2.21646							TRUE	3.50748	TRUE	3	26	1	79.9846	84.0262			Y	Y	Y	N	N	N	N	Y
G3	St 7	Fungal_DNA	UNKNOWN	SYBR	None				32.6484	33.1097	2.21646							TRUE	3.50748	TRUE	3	29	1	80.882				Y	Y	Y	N	Y	N	N	N
Analysis Type	Singleplex
Endogenous Control	Fungal_DNA
RQ Min/Max Confidence Level	95.0
Reference Sample	St1

## Sheet: Standards
St 1	8.03968
St 1	4.7058
St 1	5.98351	6.243	St 1					fg			ln [ ]
St 2	8.37884					St 7	33.1097	20			2.99573
St 2	11.19					St 6	30.8621	200			5.29832
St 2	12.6425	10.7371	St 2			St 5	28.9877	2000			7.6009
St 3	18.0209					St 4	23.0157	20000			9.90349
St 3	16.3036					St 3	16.7924	200000			12.2061
St 3	16.0527	16.7924	St 3			St 2	10.7371	2000000			14.5087
St 4	24.9821					St 1	6.243	20000000			16.8112
St 4	23.0769
St 4	20.988	23.0157	St 4
St 5	29.8807
St 5	27.728
St 5	29.3544	28.9877	St 5
St 6	33.3209
St 6	29.8848
St 6	29.3805	30.8621	St 6
St 7	35.5206
St 7	31.1603
St 7	32.6484	33.1097	St 7

## Sheet: Fungal concentration
	Bacteria											LN
	Sample	CT	Concentration	Concentrations (fg)	Concentrations (fg/ul)	Log_concentration	ITS copy numbers	y = -4.7516x + 40.399		20	1.53187	CT	Concentration
A11	124_52	9.22012	22.8475	8.07587e+06	4.03794e+06	21.9452	618561	-0.4702	19.963			2.22139	37.7321	2.43682e+16	2.89004
D8	Barke	17.1072	6.07364	190896	95448	16.5424	14621.4					2.8395	36.4175	6.54505e+15	2.78935				fg	ng		ln	ln
E6	124_52	18.7695	2.53819	142814	71407	16.1238	10938.6					2.93224	36.2203	5.3735e+15	2.77424		St 7	33.1097	20	2e-05		3.49983	2.99573
C10	124_17	20.1184	-0.330503	103800	51899.9	15.6634	7950.41					3.00163	36.0727	4.63615e+15	2.76294		St 6	30.8621	200	0.0002		3.42953	5.29832
F4	124_17	20.3515	-0.826312	97056.8	48528.4	15.5665	7433.94					3.01316	36.0482	4.52393e+15	2.76106		St 5	28.9877	2000	0.002		3.36687	7.6009
E5	124_52	20.9462	-2.09111	79855.6	39927.8	15.2851	6116.43					3.04196	35.9869	4.25513e+15	2.75637		St 4	23.0157	20000	0.02		3.13617	9.90349
F5	124_17	21.0266	-2.26193	77532.5	38766.2	15.2425	5938.5					3.04579	35.9788	4.22063e+15	2.75575		St 3	16.7924	200000	0.2		2.82093	12.2061
C8	124_17	21.2217	-2.67698	71887.7	35943.8	15.1335	5506.14					3.05503	35.9591	4.13851e+15	2.75424		St 2	10.7371	2000000	2		2.37371	14.5087
G4	124_17	21.4875	-3.2423	64199.5	32099.7	14.9703	4917.27					3.06747	35.9326	4.03039e+15	2.75221		St 1	6.243	20000000	20		1.83146	16.8112
C4	124_17	21.4946	-3.25727	63995.8	31997.9	14.9657	4901.67					3.0678	35.9319	4.02758e+15	2.75216
F7	124_52	21.6762	-3.64353	58742.7	29371.3	14.8421	4499.32					3.07621	35.914	3.95615e+15	2.75079
F8	124_17	21.6802	-3.65211	58626	29313	14.8393	4490.38					3.0764	35.9137	3.95459e+15	2.75076
E4	124_17	21.7402	-3.7796	56892.1	28446.1	14.7959	4357.58					3.07916	35.9078	3.93143e+15	2.75031
E10	124_52	21.7994	-3.90561	55178.4	27589.2	14.7518	4226.31					3.08188	35.902	3.90874e+15	2.74987
B5	Barke	22.058	-4.45556	47699	23849.5	14.5417	3653.45					3.09368	35.8769	3.81193e+15	2.74795
B10	124_52	22.1497	-4.65062	45046.3	22523.2	14.4591	3450.27					3.09782	35.8681	3.77844e+15	2.74727
D7	Barke	22.3892	-5.1599	38120.1	19060.1	14.2183	2919.76					3.10858	35.8452	3.69301e+15	2.74552
C7	124_17	22.5249	-5.44863	34193.3	17096.7	14.0614	2618.99					3.11462	35.8324	3.64584e+15	2.74453
G8	Barke	22.5461	-5.49356	33582.3	16791.2	14.0354	2572.19					3.11556	35.8304	3.63857e+15	2.74438
C6	124_52	22.968	-6.39095	21377.9	10688.9	13.3838	1637.41					3.1341	35.7909	3.49788e+15	2.74136			The standards included in the Femto Bacterial DNA Quantification kit are serial dilutions of E. coli genomic DNA. Each E. coli genome has about 7 copies of 16S rRNA gene. One can back calculate from the amount of genomic DNA to determine genomic copies, and then multiply by a factor of 7 to determine total copies of the 16S rRNA gene.
C9	Barke	23.0133	-6.48716	20069.3	10034.7	13.2927	1537.18					3.13607	35.7867	3.48327e+15	2.74104
E9	Barke	23.4902	-7.50143	18569.8	9284.9	13.1807	1422.33					3.15658	35.7431	3.33459e+15	2.7377			Genome copy # = DNA (g) / (g_to_bp const. x genome size) With DNA (g) = 20 ng g to bp const = 1.096 x 10^-21 g genome size = 4.6 x 10^6 bp 20 x 10^-9 g / (1.096 x 10^-21 g/bp x 4.6 x 10^6 bp) = 4.0 x 10^6 copies																			28*10^6
A9	Bulk	23.51	-7.54355	18510.1	9255.05	13.176	1417.76					3.15742	35.7413	3.32862e+15	2.73756
B11	Barke	23.5221	-7.56932	18473.6	9236.79	13.1732	1414.96					3.15794	35.7402	3.32497e+15	2.73748			https://www.zymoresearch.com/collections/femto-dna-quantification-kits/products/femto-fungal-dna-quantification-kit																ng	20	28*10^6	copies
G9	124_52	23.7326	-8.01694	17839.2	8919.6	13.1228	1366.37					3.16685	35.7213	3.26257e+15	2.73603																			fg	20	28	copies
B7	124_17	23.7392	-8.03103	17819.2	8909.62	13.1211	1364.84					3.16713	35.7207	3.26064e+15	2.73598
G7	124_52	23.8879	-8.3474	17370.9	8685.44	13.0844	1330.5					3.17337	35.7074	3.21761e+15	2.73496			Genome copy # = DNA (g) / (g_to_bp const. x genome size) With DNA (g) = 20 ng g to bp const = 1.096 x 10^-21 g genome size = 4.6 x 10^6 bp 20 x 10^-9 g / (1.096 x 10^-21 g/bp x 4.6 x 10^6 bp) = 4.0 x 10^6 copies
G10	Barke	24.1976	-9.00605	16437.4	8218.72	13.0047	1259					3.18626	35.68	3.13065e+15	2.73286
H9	Barke	24.5876	-9.83544	15262	7631.01	12.8977	1168.98					3.20224	35.646	3.02599e+15	2.73026			ITS copy#=20ng* 1.079 x 10^-12 genome size#=12.1*10^6 20 ng / ( 1.079 x 10^-12 ng/bp x 12.1 x 10^6 bp) = 1531874 copies in 20 ng												1.53187e+06	ng	20	1.53187e+06
C5	Bulk	24.9905	-10.6923	14047.7	7023.86	12.778	1075.97					3.2185	35.6115	2.92319e+15	2.72761																fg	20	1.53187
F9	Bulk	25.2991	-11.3485	13117.7	6558.84	12.6792	1004.73					3.23077	35.5854	2.84788e+15	2.72561
B8	Bulk	25.4432	-11.6551	12683.2	6341.62	12.6306	971.457					3.23645	35.5733	2.81368e+15	2.72469
D5	Bulk	25.7136	-12.23	11868.4	5934.2	12.5348	909.045					3.24702	35.5508	2.75114e+15	2.72297
H4	Bulk	25.7441	-12.2949	11776.4	5888.22	12.5236	902.001					3.2482	35.5483	2.74421e+15	2.72277
B9	Bulk	26.0343	-12.9122	10901.7	5450.84	12.4123	834.999					3.25941	35.5244	2.67955e+15	2.72095
D9	Bulk	26.6661	-14.2558	8997.52	4498.76	12.1353	689.154					3.28339	35.4734	2.54634e+15	2.71704
E7	Bulk	27.2345	-15.4647	7284.19	3642.1	11.8306	557.923					3.30448	35.4286	2.43464e+15	2.71361
A6	Bulk	28.3864	-17.9146	3812.21	1906.1	10.8964	291.991					3.34591	35.3405	2.22931e+15	2.70686
H10	Barke	29.0444	-19.3138	1945.58	972.791	9.92599	149.019					3.36882	35.2917	2.12328e+15	2.70312
D10	124_52	Undetermined				#NUM!
