# Supplementary material for: Identifying plant genes shaping microbiota composition in the barley rhizosphere
Source: Nat Commun. 2022 Jun 16;13:3443. doi: 10.1038/s41467-022-31022-y (PMC9203816; doi:10.1038/s41467-022-31022-y)
Supplement: Supplementary file 11 — Source Data [file 41467_2022_31022_MOESM11_ESM.zip › Fig 3B/JH23_Map.txt]

#SampleID	Genotype	Sample_name	BarcodeSequence	LinkerPrimerSequence	ReversePrimer	Microhabitat	Description	Batch
JH15.7	17	JH15.7	TTAAGACAGTCG	GGCTTGGTCATTTAGAGGAAGTAA	GCTGCGTTCTTCATCGATGC	RHIZO	B124.BARKE	batch1
JH15.10	17	JH15.10	GTCGAATTTGCG	GGCTTGGTCATTTAGAGGAAGTAA	GCTGCGTTCTTCATCGATGC	RHIZO	B124.BARKE	batch1
JH15.12	17	JH15.12	AGGGTGACTTTA	GGCTTGGTCATTTAGAGGAAGTAA	GCTGCGTTCTTCATCGATGC	RHIZO	B124.BARKE	batch1
JH15.14	17	JH15.14	CGTAGGTAGAGG	GGCTTGGTCATTTAGAGGAAGTAA	GCTGCGTTCTTCATCGATGC	RHIZO	B124.BARKE	batch1
JH15.26	17	JH15.26	GACTTCATGCGA	GGCTTGGTCATTTAGAGGAAGTAA	GCTGCGTTCTTCATCGATGC	RHIZO	B124.BARKE	batch1
JH15.50	17	JH15.50	GTAAATTCAGGC	GGCTTGGTCATTTAGAGGAAGTAA	GCTGCGTTCTTCATCGATGC	RHIZO	B124.BARKE	batch1
JH15.68	17	JH15.68	AGTGTTTCGGAC	GGCTTGGTCATTTAGAGGAAGTAA	GCTGCGTTCTTCATCGATGC	RHIZO	B124.BARKE	batch2
JH15.71	17	JH15.71	CGCTCACAGAAT	GGCTTGGTCATTTAGAGGAAGTAA	GCTGCGTTCTTCATCGATGC	RHIZO	B124.BARKE	batch2
JH15.105	17	JH15.105	TGGCAAATCTAG	GGCTTGGTCATTTAGAGGAAGTAA	GCTGCGTTCTTCATCGATGC	RHIZO	B124.BARKE	batch3
JH15.51	17	JH15.51	TCGTCAAACCCG	GGCTTGGTCATTTAGAGGAAGTAA	GCTGCGTTCTTCATCGATGC	RHIZO	B124.BARKE	batch3
JH15.25	52	JH15.25	GCATCAGAGTTA	GGCTTGGTCATTTAGAGGAAGTAA	GCTGCGTTCTTCATCGATGC	RHIZO	B124.HID2	batch1
JH15.32	52	JH15.32	CGCAGATTAGTA	GGCTTGGTCATTTAGAGGAAGTAA	GCTGCGTTCTTCATCGATGC	RHIZO	B124.HID2	batch1
JH15.35	52	JH15.35	GTGGTCATCGTA	GGCTTGGTCATTTAGAGGAAGTAA	GCTGCGTTCTTCATCGATGC	RHIZO	B124.HID2	batch1
JH15.58	52	JH15.58	CTGAAGGGCGAA	GGCTTGGTCATTTAGAGGAAGTAA	GCTGCGTTCTTCATCGATGC	RHIZO	B124.HID2	batch2
JH15.59	52	JH15.59	ACTGATGGCCTC	GGCTTGGTCATTTAGAGGAAGTAA	GCTGCGTTCTTCATCGATGC	RHIZO	B124.HID2	batch2
JH15.95	52	JH15.95	TGTGGCTCGTGT	GGCTTGGTCATTTAGAGGAAGTAA	GCTGCGTTCTTCATCGATGC	RHIZO	B124.HID2	batch2
JH15.104	52	JH15.104	ACGCGAACTAAT	GGCTTGGTCATTTAGAGGAAGTAA	GCTGCGTTCTTCATCGATGC	RHIZO	B124.HID2	batch3
JH15.108	52	JH15.108	AGTTGTAGTCCG	GGCTTGGTCATTTAGAGGAAGTAA	GCTGCGTTCTTCATCGATGC	RHIZO	B124.HID2	batch3
JH15.109	52	JH15.109	CTGATCCATCTT	GGCTTGGTCATTTAGAGGAAGTAA	GCTGCGTTCTTCATCGATGC	RHIZO	B124.HID2	batch3
JH15.115	52	JH15.115	CTCGTGAATGAC	GGCTTGGTCATTTAGAGGAAGTAA	GCTGCGTTCTTCATCGATGC	RHIZO	B124.HID2	batch3
JH15.22	Barke	JH15.22	GTTATCGCATGG	GGCTTGGTCATTTAGAGGAAGTAA	GCTGCGTTCTTCATCGATGC	RHIZO	BARKE	batch1
JH15.54	Barke	JH15.54	TGGGTCCCACAT	GGCTTGGTCATTTAGAGGAAGTAA	GCTGCGTTCTTCATCGATGC	RHIZO	BARKE	batch2
JH15.69	Barke	JH15.69	CACTGGTGCATA	GGCTTGGTCATTTAGAGGAAGTAA	GCTGCGTTCTTCATCGATGC	RHIZO	BARKE	batch2
JH15.72	Barke	JH15.72	TTCGATGCCGCA	GGCTTGGTCATTTAGAGGAAGTAA	GCTGCGTTCTTCATCGATGC	RHIZO	BARKE	batch2
JH15.87	Barke	JH15.87	ACACGCGGTTTA	GGCTTGGTCATTTAGAGGAAGTAA	GCTGCGTTCTTCATCGATGC	RHIZO	BARKE	batch2
JH15.91	Barke	JH15.91	GGTTCGGTCCAT	GGCTTGGTCATTTAGAGGAAGTAA	GCTGCGTTCTTCATCGATGC	RHIZO	BARKE	batch2
JH15.96	Barke	JH15.96	CAACGTGCTCCA	GGCTTGGTCATTTAGAGGAAGTAA	GCTGCGTTCTTCATCGATGC	RHIZO	BARKE	batch2
JH15.111	Barke	JH15.111	AACTTTCAGGAG	GGCTTGGTCATTTAGAGGAAGTAA	GCTGCGTTCTTCATCGATGC	RHIZO	BARKE	batch3
JH15.113	Barke	JH15.113	TACACAAGTCGC	GGCTTGGTCATTTAGAGGAAGTAA	GCTGCGTTCTTCATCGATGC	RHIZO	BARKE	batch3
JH15.117	Barke	JH15.117	AGCTATGTATGG	GGCTTGGTCATTTAGAGGAAGTAA	GCTGCGTTCTTCATCGATGC	RHIZO	BARKE	batch3
JH15.15	Bulk	JH15.15	TTCTGAGAGGTA	GGCTTGGTCATTTAGAGGAAGTAA	GCTGCGTTCTTCATCGATGC	BULK	BULK	batch1
JH15.23	Bulk	JH15.23	TCTGCACTGAGC	GGCTTGGTCATTTAGAGGAAGTAA	GCTGCGTTCTTCATCGATGC	BULK	BULK	batch1
JH15.24	Bulk	JH15.24	GCTTGAGCTTGA	GGCTTGGTCATTTAGAGGAAGTAA	GCTGCGTTCTTCATCGATGC	BULK	BULK	batch1
JH15.30	Bulk	JH15.30	AGAGTCTTGCCA	GGCTTGGTCATTTAGAGGAAGTAA	GCTGCGTTCTTCATCGATGC	BULK	BULK	batch1
JH15.57	Bulk	JH15.57	CTGTCAGTGACC	GGCTTGGTCATTTAGAGGAAGTAA	GCTGCGTTCTTCATCGATGC	BULK	BULK	batch2
JH15.66	Bulk	JH15.66	CGATGCTGTTGA	GGCTTGGTCATTTAGAGGAAGTAA	GCTGCGTTCTTCATCGATGC	BULK	BULK	batch2
JH15.77	Bulk	JH15.77	CCGAGGTATAAT	GGCTTGGTCATTTAGAGGAAGTAA	GCTGCGTTCTTCATCGATGC	BULK	BULK	batch2
JH15.79	Bulk	JH15.79	ACGACTGCATAA	GGCTTGGTCATTTAGAGGAAGTAA	GCTGCGTTCTTCATCGATGC	BULK	BULK	batch2
JH15.89	Bulk	JH15.89	AACGTAGGCTCT	GGCTTGGTCATTTAGAGGAAGTAA	GCTGCGTTCTTCATCGATGC	BULK	BULK	batch2
JH15.92	Bulk	JH15.92	ATTCGGTAGTGC	GGCTTGGTCATTTAGAGGAAGTAA	GCTGCGTTCTTCATCGATGC	BULK	BULK	batch2
