# Supplementary material for: Identifying plant genes shaping microbiota composition in the barley rhizosphere
Source: Nat Commun. 2022 Jun 16;13:3443. doi: 10.1038/s41467-022-31022-y (PMC9203816; doi:10.1038/s41467-022-31022-y)
Supplement: Supplementary file 11 — Source Data [file 41467_2022_31022_MOESM11_ESM.zip › Fig 4_Supplementary Data 4/DE genes.csv]

target	contrast	adj.pval	log2FC	up.down
BaRT2v18chr3HG150360	TissueHEB_124_52-TissueBarke	1.49452463794194e-09	-10.795919344347	down-regulated
BaRT2v18chr3HG152530	TissueHEB_124_52-TissueBarke	1.49452463794194e-09	-12.0664300759619	down-regulated
BaRT2v18chr3HG120970	TissueHEB_124_52-TissueBarke	9.28841849576425e-09	-4.95372766427578	down-regulated
BaRT2v18chr3HG121930	TissueHEB_124_52-TissueBarke	9.28841849576425e-09	-11.0052624575225	down-regulated
BaRT2v18chr3HG122380	TissueHEB_124_52-TissueBarke	9.28841849576425e-09	-9.91105170134647	down-regulated
BaRT2v18chr3HG151510	TissueHEB_124_52-TissueBarke	1.12692978187288e-08	8.16563357153849	up-regulated
BaRT2v18chr3HG122840	TissueHEB_124_52-TissueBarke	1.26622324171316e-08	3.96234495197785	up-regulated
BaRT2v18chr3HG149730	TissueHEB_124_52-TissueBarke	7.2769078530544e-08	-9.19156782172874	down-regulated
BaRT2v18chr3HG150050	TissueHEB_124_52-TissueBarke	1.34948160779525e-07	-3.04246931060642	down-regulated
BaRT2v18chr3HG151380	TissueHEB_124_52-TissueBarke	3.57061549921936e-07	-10.9931684132424	down-regulated
BaRT2v18chr3HG165580	TissueHEB_124_52-TissueBarke	7.54748265432283e-07	12.1588987515228	up-regulated
BaRT2v18chr5HG260930	TissueHEB_124_52-TissueBarke	7.54748265432283e-07	8.63246814801276	up-regulated
BaRT2v18chr3HG150040	TissueHEB_124_52-TissueBarke	8.53619880560132e-07	-4.78162048076985	down-regulated
BaRT2v18chr3HG121340	TissueHEB_124_52-TissueBarke	2.78992233490086e-06	-2.8097113197768	down-regulated
BaRT2v18chr3HG148420	TissueHEB_124_52-TissueBarke	2.78992233490086e-06	-3.52077183380157	down-regulated
BaRT2v18chr3HG123110	TissueHEB_124_52-TissueBarke	7.42179417224926e-06	2.69059743271331	up-regulated
BaRT2v18chr3HG123500	TissueHEB_124_52-TissueBarke	7.89212834446317e-06	-5.3645372158272	down-regulated
BaRT2v18chr3HG120900	TissueHEB_124_52-TissueBarke	8.21255181838411e-06	6.80464375141684	up-regulated
BaRT2v18chr3HG120890	TissueHEB_124_52-TissueBarke	1.21162591197561e-05	8.5642081103652	up-regulated
BaRT2v18chr1HG000240	TissueHEB_124_52-TissueBarke	1.4957572566962e-05	-4.61757663397197	down-regulated
BaRT2v18chr3HG149440	TissueHEB_124_52-TissueBarke	1.79334484396584e-05	6.66401124352743	up-regulated
BaRT2v18chr3HG152800	TissueHEB_124_52-TissueBarke	4.07390303438034e-05	-2.09983014452461	down-regulated
BaRT2v18chr3HG122830	TissueHEB_124_52-TissueBarke	4.25580403968069e-05	-1.33601706185639	down-regulated
BaRT2v18chr3HG152290	TissueHEB_124_52-TissueBarke	0.000124360650319457	2.50492022581398	up-regulated
BaRT2v18chr3HG121250	TissueHEB_124_52-TissueBarke	0.000152508386729211	1.12306977266062	up-regulated
BaRT2v18chr3HG151340	TissueHEB_124_52-TissueBarke	0.000246884549436864	6.42114869289449	up-regulated
BaRT2v18chr7HG341610	TissueHEB_124_52-TissueBarke	0.000290968909516426	-1.96475973425002	down-regulated
BaRT2v18chr4HG211460	TissueHEB_124_52-TissueBarke	0.000386795240280525	1.2560668857044	up-regulated
BaRT2v18chr3HG152260	TissueHEB_124_52-TissueBarke	0.000648897054470013	2.07010364422867	up-regulated
BaRT2v18chr3HG171070	TissueHEB_124_52-TissueBarke	0.000745195403027059	1.15731456741165	up-regulated
BaRT2v18chr4HG185180	TissueHEB_124_52-TissueBarke	0.000745195403027059	2.1492365251644	up-regulated
BaRT2v18chr3HG140760	TissueHEB_124_52-TissueBarke	0.000778355460630996	-2.05323896461118	down-regulated
BaRT2v18chr3HG148600	TissueHEB_124_52-TissueBarke	0.00114086717309402	-1.27847048728881	down-regulated
BaRT2v18chr6HG287890	TissueHEB_124_52-TissueBarke	0.00125650218398845	3.79283502700032	up-regulated
BaRT2v18chr3HG165900	TissueHEB_124_52-TissueBarke	0.00130181747236931	2.0236807032965	up-regulated
BaRT2v18chr2HG077170	TissueHEB_124_52-TissueBarke	0.00137962598055869	1.51238902475232	up-regulated
BaRT2v18chr3HG149520	TissueHEB_124_52-TissueBarke	0.00141416771560984	-2.32353973588867	down-regulated
BaRT2v18chr7HG371420	TissueHEB_124_52-TissueBarke	0.00163970616131339	-2.45513627371075	down-regulated
BaRT2v18chr2HG062470	TissueHEB_124_52-TissueBarke	0.00170450558216165	1.9329309372157	up-regulated
BaRT2v18chr4HG190120	TissueHEB_124_52-TissueBarke	0.00170450558216165	-1.53607158242941	down-regulated
BaRT2v18chr6HG326760	TissueHEB_124_52-TissueBarke	0.00170450558216165	10.1018670281224	up-regulated
BaRT2v18chr7HG334130	TissueHEB_124_52-TissueBarke	0.00170450558216165	3.18425705317072	up-regulated
BaRT2v18chr5HG252280	TissueHEB_124_52-TissueBarke	0.00174341453473907	1.49666572329737	up-regulated
BaRT2v18chr2HG060870	TissueHEB_124_52-TissueBarke	0.00175378489610259	-2.51532382332865	down-regulated
BaRT2v18chr6HG293860	TissueHEB_124_52-TissueBarke	0.00175378489610259	7.10990523292008	up-regulated
BaRT2v18chr1HG047970	TissueHEB_124_52-TissueBarke	0.00179042189730622	10.0838219120243	up-regulated
BaRT2v18chr7HG371280	TissueHEB_124_52-TissueBarke	0.00224643579932999	1.97359468872829	up-regulated
BaRT2v18chr3HG120830	TissueHEB_124_52-TissueBarke	0.00242254666125132	1.76084187917998	up-regulated
BaRT2v18chrUnG391580	TissueHEB_124_52-TissueBarke	0.0030994032651837	3.30065193243556	up-regulated
BaRT2v18chr3HG148060	TissueHEB_124_52-TissueBarke	0.0036626174297324	1.66211234132992	up-regulated
BaRT2v18chr6HG291070	TissueHEB_124_52-TissueBarke	0.0039009850031029	1.72144054797056	up-regulated
BaRT2v18chr3HG119370	TissueHEB_124_52-TissueBarke	0.00409335810771401	2.44774172987118	up-regulated
BaRT2v18chr3HG151920	TissueHEB_124_52-TissueBarke	0.00409335810771401	-1.30057587422687	down-regulated
BaRT2v18chr3HG148630	TissueHEB_124_52-TissueBarke	0.0041093324860778	-9.78217454662516	down-regulated
BaRT2v18chr3HG151420	TissueHEB_124_52-TissueBarke	0.0041093324860778	1.77457750015769	up-regulated
BaRT2v18chr5HG277230	TissueHEB_124_52-TissueBarke	0.0041093324860778	8.45697322093798	up-regulated
BaRT2v18chr2HG075280	TissueHEB_124_52-TissueBarke	0.00411362220201879	3.79797856469016	up-regulated
BaRT2v18chr7HG334120	TissueHEB_124_52-TissueBarke	0.00419711707830477	3.2995924320331	up-regulated
BaRT2v18chrUnG390250	TissueHEB_124_52-TissueBarke	0.00433366565248534	3.88850938594862	up-regulated
BaRT2v18chr5HG251820	TissueHEB_124_52-TissueBarke	0.00465608517950336	2.51148831023089	up-regulated
BaRT2v18chr6HG296250	TissueHEB_124_52-TissueBarke	0.00468591289913968	1.59515111583228	up-regulated
BaRT2v18chr3HG150930	TissueHEB_124_52-TissueBarke	0.00487289565569163	-4.46800332478322	down-regulated
BaRT2v18chr7HG329940	TissueHEB_124_52-TissueBarke	0.0049269461959106	1.17760958722493	up-regulated
BaRT2v18chr3HG158910	TissueHEB_124_52-TissueBarke	0.00496431639396389	1.97325916619	up-regulated
BaRT2v18chr5HG235040	TissueHEB_124_52-TissueBarke	0.00496431639396389	1.01154028754267	up-regulated
BaRT2v18chr1HG048110	TissueHEB_124_52-TissueBarke	0.00601186309709683	3.80871883778793	up-regulated
BaRT2v18chr2HG059160	TissueHEB_124_52-TissueBarke	0.00654142066260997	4.45118441938301	up-regulated
BaRT2v18chr1HG007390	TissueHEB_124_52-TissueBarke	0.00705821302052624	-1.86079895177852	down-regulated
BaRT2v18chr1HG043390	TissueHEB_124_52-TissueBarke	0.00705821302052624	2.89177004761587	up-regulated
BaRT2v18chr1HG046250	TissueHEB_124_52-TissueBarke	0.00705821302052624	-1.28512008232883	down-regulated
BaRT2v18chr5HG277420	TissueHEB_124_52-TissueBarke	0.00705821302052624	1.77526301429319	up-regulated
BaRT2v18chr3HG152730	TissueHEB_124_52-TissueBarke	0.00720668929464971	-1.52473441929008	down-regulated
BaRT2v18chr3HG165140	TissueHEB_124_52-TissueBarke	0.00757520914029318	2.05620881273323	up-regulated
BaRT2v18chr1HG045360	TissueHEB_124_52-TissueBarke	0.00789461040271485	6.05537653869047	up-regulated
BaRT2v18chr3HG154670	TissueHEB_124_52-TissueBarke	0.00789461040271485	1.47788087576069	up-regulated
BaRT2v18chr3HG157560	TissueHEB_124_52-TissueBarke	0.00789461040271485	1.19930205610648	up-regulated
BaRT2v18chr2HG052790	TissueHEB_124_52-TissueBarke	0.00839365939154091	4.82775127587194	up-regulated
BaRT2v18chr7HG375680	TissueHEB_124_52-TissueBarke	0.00839365939154091	-1.89445489250727	down-regulated
BaRT2v18chr3HG147210	TissueHEB_124_52-TissueBarke	0.00846069002488709	1.74896227863183	up-regulated
BaRT2v18chr1HG044510	TissueHEB_124_52-TissueBarke	0.00865493459455858	-2.12478880870553	down-regulated
BaRT2v18chr6HG292690	TissueHEB_124_52-TissueBarke	0.00874735561787577	1.4233796515103	up-regulated
BaRT2v18chr1HG049420	TissueHEB_124_52-TissueBarke	0.00925414838487175	2.29843175194589	up-regulated
BaRT2v18chr1HG033020	TissueHEB_124_52-TissueBarke	0.00970582869904385	1.01749308166678	up-regulated
BaRT2v18chr5HG224160	TissueHEB_124_52-TissueBarke	0.00970582869904385	12.3811892238666	up-regulated
BaRT2v18chr3HG150360	TissueHEB_124_52-TissueHEB_124_17	2.25100423339897e-09	-10.6523196516059	down-regulated
BaRT2v18chr3HG152530	TissueHEB_124_52-TissueHEB_124_17	2.25100423339897e-09	-11.9097498227292	down-regulated
BaRT2v18chr3HG120970	TissueHEB_124_52-TissueHEB_124_17	9.94433343328381e-09	-5.10688291944069	down-regulated
BaRT2v18chr3HG121930	TissueHEB_124_52-TissueHEB_124_17	9.94433343328381e-09	-10.8470322629216	down-regulated
BaRT2v18chr3HG122380	TissueHEB_124_52-TissueHEB_124_17	9.94433343328381e-09	-9.82565784871102	down-regulated
BaRT2v18chr3HG151510	TissueHEB_124_52-TissueHEB_124_17	9.94433343328381e-09	9.30060370178818	up-regulated
BaRT2v18chr3HG122840	TissueHEB_124_52-TissueHEB_124_17	3.36419467856502e-08	3.62478387662951	up-regulated
BaRT2v18chr3HG149730	TissueHEB_124_52-TissueHEB_124_17	1.27568595532924e-07	-9.0592130092365	down-regulated
BaRT2v18chr3HG150050	TissueHEB_124_52-TissueHEB_124_17	2.3022685470726e-07	-3.04013946592935	down-regulated
BaRT2v18chr3HG151380	TissueHEB_124_52-TissueHEB_124_17	3.3631533538023e-07	-11.2428837829816	down-regulated
BaRT2v18chr3HG150040	TissueHEB_124_52-TissueHEB_124_17	7.88924944572557e-07	-5.01756674139267	down-regulated
BaRT2v18chr5HG260930	TissueHEB_124_52-TissueHEB_124_17	7.88924944572557e-07	8.73669211100832	up-regulated
BaRT2v18chr3HG165580	TissueHEB_124_52-TissueHEB_124_17	2.75199898197348e-06	9.44824592123972	up-regulated
BaRT2v18chr3HG121340	TissueHEB_124_52-TissueHEB_124_17	5.28540387586381e-06	-2.75767520393965	down-regulated
BaRT2v18chr3HG120900	TissueHEB_124_52-TissueHEB_124_17	5.32624143828409e-06	7.67753123402546	up-regulated
BaRT2v18chr3HG148420	TissueHEB_124_52-TissueHEB_124_17	5.32624143828409e-06	-3.42453903587228	down-regulated
BaRT2v18chr3HG149520	TissueHEB_124_52-TissueHEB_124_17	6.9160578779631e-06	-4.08521254659727	down-regulated
BaRT2v18chr1HG000240	TissueHEB_124_52-TissueHEB_124_17	9.20348598884202e-06	-4.9291373528555	down-regulated
BaRT2v18chr3HG120890	TissueHEB_124_52-TissueHEB_124_17	1.3214799431185e-05	8.32089829166512	up-regulated
BaRT2v18chr3HG122830	TissueHEB_124_52-TissueHEB_124_17	2.10548486378407e-05	-1.52880029892008	down-regulated
BaRT2v18chr3HG123500	TissueHEB_124_52-TissueHEB_124_17	2.10548486378407e-05	-5.21521551227125	down-regulated
BaRT2v18chr3HG123110	TissueHEB_124_52-TissueHEB_124_17	2.15020022744272e-05	2.44130999063617	up-regulated
BaRT2v18chr3HG152290	TissueHEB_124_52-TissueHEB_124_17	2.91736554532039e-05	3.02598309094381	up-regulated
BaRT2v18chr3HG149440	TissueHEB_124_52-TissueHEB_124_17	3.53297590834718e-05	6.22393830578609	up-regulated
BaRT2v18chr3HG152800	TissueHEB_124_52-TissueHEB_124_17	8.6925522019573e-05	-2.08829572438705	down-regulated
BaRT2v18chr3HG121250	TissueHEB_124_52-TissueHEB_124_17	0.000223068540728683	1.11675474571614	up-regulated
BaRT2v18chr3HG120830	TissueHEB_124_52-TissueHEB_124_17	0.00146918089118583	2.00306161583911	up-regulated
BaRT2v18chr3HG120990	TissueHEB_124_52-TissueHEB_124_17	0.00146918089118583	-1.21045768384351	down-regulated
BaRT2v18chr3HG148560	TissueHEB_124_52-TissueHEB_124_17	0.00146918089118583	-1.04372137744139	down-regulated
BaRT2v18chr3HG171070	TissueHEB_124_52-TissueHEB_124_17	0.00165157343415206	1.1421714639912	up-regulated
BaRT2v18chr3HG152260	TissueHEB_124_52-TissueHEB_124_17	0.00302269264003348	1.82239015781923	up-regulated
BaRT2v18chr3HG140760	TissueHEB_124_52-TissueHEB_124_17	0.00326322673741962	-1.88127334444931	down-regulated
BaRT2v18chr3HG148600	TissueHEB_124_52-TissueHEB_124_17	0.00503213316849364	-1.12904864652062	down-regulated
BaRT2v18chr7HG341610	TissueHEB_124_52-TissueHEB_124_17	0.00557491196106561	-1.51847049152462	down-regulated
BaRT2v18chr3HG150630	TissueHEB_124_52-TissueHEB_124_17	0.0072116258189993	1.69975605211626	up-regulated
BaRT2v18chr3HG148630	TissueHEB_124_52-TissueHEB_124_17	0.00783408517407681	-9.86130829806025	down-regulated
BaRT2v18chr3HG151340	TissueHEB_124_52-TissueHEB_124_17	0.00849555049692814	3.50515591705637	up-regulated
