# Supplementary material for: Identifying plant genes shaping microbiota composition in the barley rhizosphere
Source: Nat Commun. 2022 Jun 16;13:3443. doi: 10.1038/s41467-022-31022-y (PMC9203816; doi:10.1038/s41467-022-31022-y)
Supplement: Supplementary file 11 — Source Data [file 41467_2022_31022_MOESM11_ESM.zip › Fig 6/Golden_Promise_Barke_filtered.delta]

/cluster/db/mecoulter/genomes/mummer_results/3H_locus/Barke_chr3H_31000000_39000000_sequence.fasta /cluster/db/mecoulter/genomes/mummer_results/3H_locus/Golden_Promise_chr3H_25000000_33000000_sequence.fasta
NUCMER
>Barke_chr3H_31000000_39000000 Golden_Promise_chr3H_25000000_33000000 8000001 8000001
257052 259936 920 3841 41 41 0
-902
-1
-1
-1
-1
-1
-1
-1
-1
-1
-1
-1
-1
-1
-1
-1
-1
-1
-1
-1
-1
-1
-1
-1
-1
-1
-1
-1
-1
-1
-1
-1
-1
-1
-1
-1
-1
0
261184 263114 5432 7362 0 0 0
0
262944 267275 7463 11794 0 0 0
0
267448 268561 12095 13208 0 0 0
0
268467 271367 13209 16109 0 0 0
0
271328 277633 16110 22415 0 0 0
0
277438 278747 22516 23825 0 0 0
0
278564 282251 28484 32171 0 0 0
0
282168 283732 32170 33734 0 0 0
0
288135 298480 33835 44180 0 0 0
0
299397 300878 45362 46843 0 0 0
0
308363 319298 53512 64489 48 48 0
-755
-1
-1
-1
-1
-1
-1
-1
-1
-1
-1
-1
-1
-1
-1
-1
-1
-1
-1
-1
-1
-1
-1
-1
-1
-1
-1
-1
-1
-1
-1
-1
-1
-1
-1
-1
-1
-1
-1
-1
-1
-1
0
320909 340433 65216 84789 132 132 0
-1060
-1
-1
-1
-1
-1
-1
-1
-1
-1
-1
-1
-1
-1
-1
-1
-1
-1
-1
-1
-1
-1
-1
-1
-1
-1
-1
-1
-1
-1
-1
-1
-1
-1
-1
-1
-1
-1
-1
-1
-1
-1
-1
-1
-1
-1
-1
-1
-1
-1
-1
-1
-1
-1
-1
-1
-1
-1
-1
-1
-1
-1
-2667
-1
-1
-1
-1
-1
-1
-1
-1
-1
-1
-1
-1
-1
-1
-1
-1
-1
-1
-1
-1
-1
-1
-1
-1
-1
-1
-1
12330
1
1
1
1
1
1
1
1
1
1
1
1
1
1
1
1
1
1
1
1
1
1
1
1
1
1
1
1
1
1
1
1
1
1
1
1
1
1
1
1
0
348764 351035 86218 88489 0 0 0
0
350939 354330 89351 92742 0 0 0
0
354204 371886 93249 110939 47 47 0
-8367
-31
-4
-6
-5
-12
-9
-1
0
371841 374522 111329 113923 87 87 0
2236
1
1
1
1
1
1
1
1
1
1
1
1
1
1
1
1
1
1
1
1
1
1
1
4
1
1
1
1
1
3
1
1
1
1
1
1
3
1
1
1
1
1
3
1
1
1
1
1
5
1
1
1
1
1
1
1
3
2
1
1
1
3
1
2
1
1
2
4
1
1
1
1
1
1
1
1
2
1
4
1
1
2
1
1
1
1
0
374395 383645 113924 123174 0 0 0
0
393229 395133 123672 125576 0 0 0
0
395021 398090 125575 128644 0 0 0
0
397965 400589 128645 131269 0 0 0
0
401241 403147 132381 134287 0 0 0
0
402949 407919 134388 139358 0 0 0
0
407848 411196 139359 142707 0 0 0
0
411095 416833 142708 148446 0 0 0
0
416672 419325 148547 151200 0 0 0
0
419167 423188 151301 155322 0 0 0
0
422991 436918 155423 169303 48 48 0
4430
2
1
1
1
2
1
1
1
6
1
1
3
1
1
1
1
1
1
1
1
1
4
1
3
1
1
1
1
3
1
1
1
1
1
1
3
1
1
1
1
1
1
1
1
1
1
0
436839 438761 169916 171838 0 0 0
0
438653 444874 171838 178021 44 44 0
3303
1
1
1
1
1
3
1
1
1
1
1
1
1
2
4
1
1
1
1
1
1
1
1
1
2
1
1
1
14
3
1
1
1
2
3
1
1
0
444787 446903 179835 181951 0 0 0
0
447591 449538 182778 184725 0 0 0
0
449424 450968 184726 186270 0 0 0
0
450859 455823 186371 191335 0 0 0
0
456415 460993 191803 196381 0 0 0
0
469176 476533 196482 203839 0 0 0
0
476548 486352 203940 213744 0 0 0
0
486395 503292 213845 230760 18 18 0
-15634
-1
-1
-1
-1
-1
-1
-1
-1
-1
-1
-1
-1
-1
-1
-1
-1
-1
0
503292 510846 230866 238349 72 72 0
1229
1
1
1
1
1
1
1
1
1
1
1
1
1
1
1
1
1
1
1
1
1
1
1
1
1
1
1
1
1
1
1
1
1
1
1
1
1
1
1
1
1
1
1
1
1
1
1
1
1
1
1
1
1
1
1
1
1
1
1
1
1
1
1
1
1
1
1
1
1
1
0
510897 518547 238450 246100 0 0 0
0
518861 520642 246202 247983 0 0 0
0
520596 523055 247984 250443 0 0 0
0
522943 530391 250444 257892 0 0 0
0
530912 533233 258790 261111 0 0 0
0
534051 537540 262533 266064 69 69 0
-2008
-1
-1
-1
-1
-1
-1
-1
-1
-1
-1
-790
-1
-1
-1
-1
-1
-1
-1
-1
-1
-1
-1
-1
-1
-1
-1
-1
-1
-1
-1
-1
-1
-1
-1
-1
-1
-1
-1
-1
-1
-1
0
537445 538728 266063 267345 2 2 0
1277
0
538979 548366 267793 277158 23 23 0
1599
1
1
1
1
1
1
1
1
1
1
1
1
1
1
1
1
1
1
1
1
1
0
549477 551431 278406 280360 0 0 0
0
551334 552678 280360 281704 0 0 0
0
552561 555599 281705 284743 1 1 0
0
555803 560125 285116 289438 0 0 0
0
560056 567794 289439 297170 18 18 0
1758
1
1
1
1
1
1
0
567847 598631 297271 328055 0 0 0
0
601322 602421 330984 332083 0 0 0
0
602676 604796 332212 334332 0 0 0
0
604704 609859 334331 339486 0 0 0
0
609979 615215 339611 344847 0 0 0
0
617949 619110 347617 348778 0 0 0
0
619222 620268 348780 349826 0 0 0
0
620183 627928 349825 357587 17 17 0
-387
-1
-1
-1
-1
-1
-1
-1
-1
-1
-1
-1
-1
-1
-1
-1
-1
0
638083 639189 363066 364172 0 0 0
0
639063 643384 364173 368587 93 93 0
-478
-1
-1
-1
-1
-1
-1
-1
-1
-1
-1
-1
-1
-1
-1
-1
-1
-1
-1
-1
-1
-1
-1
-2886
-1
-1
-1
-1
-1
-1
-1
-1
-1
-1
-1
-1
-1
-1
-1
-1
-1
-1
-1
-1
-1
-1
-1
-1
-1
-1
-1
-1
-1
-1
-1
-1
-1
-1
-1
-1
-1
-1
-1
-1
-1
-1
-1
-1
-1
-1
-1
-1
-1
-1
-1
-1
-1
-1
-1
-1
-1
-1
-1
-1
-1
-1
-1
-1
-1
-1
-1
-1
-1
0
644755 662786 370238 388205 93 93 0
15214
1
1
1
1
1
1
1
1
1
1
1
1
1
1
1
1
1
1
1
1
1
1
1
1
1
1
1
1
1
1
1
1
1
1
1
1
1
1
1
1
1
1
1
2415
1
1
1
1
1
1
1
1
1
1
1
1
1
1
1
1
1
1
1
0
663327 670531 388963 396142 38 38 0
2934
18
1
1
2
2
1
1
1
1
1
1
1
2
1
1
1
1
1
1
1
1
1
1
1
0
670930 692052 396509 417499 140 140 0
2576
1
1
1
1
1
1
1
2
1
1
1
1
1
1
1
8
1
1
4
2
1
1
1
1
1
1
1
1
1
1
1
1
1
2
1
1
1
1
1
1
1
3
1
1
1
1
1
1
4
1
1
2
1
3
1
1
1
5
1
1
1
1
2
2
1
3
1
3
2
1
6356
2
4
5
2
1
4
1
1
2
2
1
1
1
1
1
2
1
4
1
1
1
1
1
2
1
1
1
1
3
2
1
3
1
1
1
2
1
1
3
1
1
5
1
1
1
1
8
5
1
1
3
1
1
1
1
1
3
1
1
1
0
691925 712413 417500 437988 0 0 0
0
712559 715891 437957 441289 0 0 0
0
715764 720001 441290 445527 0 0 0
0
719920 723933 445841 449854 0 0 0
0
723815 725159 451469 452813 0 0 0
0
725482 730871 453323 458712 0 0 0
0
730895 748102 458813 476020 0 0 0
0
748029 752883 476021 480875 0 0 0
0
753152 754792 480922 482562 0 0 0
0
755018 756410 482692 484084 0 0 0
0
762382 763805 488973 490396 0 0 0
0
764134 765729 490539 492134 0 0 0
0
765895 768849 492318 495272 0 0 0
0
768740 772065 495273 498598 0 0 0
0
772257 778881 500544 507200 32 32 0
-4060
-1
-1
-1
-1
-1
-1
-1
-1
-1
-1
-1
-1
-1
-1
-1
-1
-1
-1
-1
-1
-1
-1
-1
-1
-1
-1
-1
-1
-1
-1
-1
0
778881 788357 507327 516806 3 3 0
-1663
-1
-1
0
798555 807138 522597 531252 72 72 0
-1216
-1
-1
-1
-1
-1
-1
-1
-1
-1
-1
-1
-1
-1
-1
-1
-1
-1
-1
-1
-1
-1
-1
-1
-1
-1
-1
-1
-1
-1
-1
-2680
-1
-1
-1
-1
-1
-1
-1
-1
-1
-1
-1
-1
-1
-1
-1
-1
-1
-1
-1
-1
-1
-1
-1
-1
-1
-1
-1
-1
-1
-1
-1
-1
-1
-1
-1
-1
-1
-1
-1
-1
0
807864 813467 532150 537753 1 1 0
0
814374 816008 538752 540386 0 0 0
0
815950 819170 540385 543605 0 0 0
0
819511 821169 543804 545462 0 0 0
0
821887 824549 546413 549075 1 1 0
0
824534 827042 549099 551702 95 95 0
-637
-1
-1
-1
-1
-1
-1
-1
-1
-1
-559
-1
-1
-1
-1
-1
-1
-1
-1
-1
-1
-1
-1
-1
-1
-1
-1
-1
-1
-1
-1
-1
-1
-1
-1
-1
-1
-1
-1
-1
-1
-1
-1
-1
-1
-1
-1
-1
-1
-1
-1
-1
-1
-1
-1
-1
-1
-1
-1
-1
-1
-1
-1
-1
-1
-1
-1
-1
-1
-1
-1
-1
-1
-1
-1
-1
-1
-1
-1
-1
-1
-1
-1
-1
-1
-1
-1
-1
-1
-1
-1
-1
-1
-1
-1
0
833110 834147 557474 558546 46 46 0
-611
-1
-1
-1
-1
-1
-1
-1
-1
-1
-1
-1
-1
-1
-1
-1
-1
-1
-1
-1
-1
-1
-1
-1
-1
-1
-1
-1
-1
-1
-1
-1
-1
-1
-1
0
835487 843387 559890 567790 0 0 0
0
843260 846701 567791 571266 34 34 0
-2129
-1
-1
-1
-1
-1
-1
-1
-1
-1
-1
-1
-1
-1
-1
-1
-1
-1
-1
-1
-1
-1
-1
-1
-1
-1
-1
-1
-1
-1
-1
-1
-1
-1
0
846610 855081 571809 580280 0 0 0
0
855006 858949 580280 584223 0 0 0
0
859186 862329 584844 587987 0 0 0
0
862221 873980 587988 599747 0 0 0
0
873867 875079 599748 600960 0 0 0
0
874975 883037 600961 609081 58 58 0
-3965
-1
-1
-1
-1
-1
-1
-1
-1
-1
-1
-1
-1
-1
-1
-1
-1
-1
-1
-1
-1
-1
-1
-1
-1
-1
-1
-1
-1
-1
-1
-1
-1
-1
-1
-310
-1
-1
-1
-1
-1
-1
-1
-1
-1
-1
-1
-1
-1
-1
-1
-1
-1
-1
-1
-1
-1
-1
0
884269 885551 610720 612002 0 0 0
0
885690 919474 612038 645842 32 32 0
-1708
-1
-1
-1
-1
-1
-1
-1
-1
-1
-1
-1
-1
-1
-1
-1
-1
-1
-1
-1
-1
-1
-1
-1
-1
-1
32053
1
1
1
1
1
0
920102 923613 647349 650860 0 0 0
0
927815 941505 654958 668648 0 0 0
0
941705 953688 668754 680737 0 0 0
0
958743 966094 684882 692279 116 116 0
2158
1
1
1
1
1
1
1
1
1
1
1
1
1
1
1
1
1
-4275
-1
-1
-1
-1
-1
-1
-1
-1
-1
-1
-1
-1
-1
-1
-1
-1
-1
-1
-1
-1
-1
-1
-1
-1
-1
-1
-3
-1
-1
-1
-5
-1
-3
-1
-1
-1
-5
-1
-1
-1
-2
-1
-1
-1
-1
-1
-1
-1
-1
-1
-3
-1
-1
-3
-1
-9
-1
-1
-1
-1
-1
-19
-2
0
966043 967855 692279 694075 35 35 0
1149
1
1
1
1
1
1
1
1
1
1
1
1
1
1
1
0
973487 976006 699455 701974 0 0 0
0
975906 977243 701974 703311 0 0 0
0
977144 989078 703310 715244 0 0 0
0
988998 991822 715244 718171 103 103 0
-382
-1
-1
-1
-1
-1
-1
-1
-1
-1
-1
-1
-1
-1
-1
-1
-1
-1
-1
-1
-1
-1
-1
-1
-1
-1
-1
-1
-1774
-1
-1
-1
-1
-1
-1
-1
-1
-1
-1
-1
-1
-1
-1
-1
-1
-1
-1
-1
-1
-1
-1
-1
-1
-1
-1
-1
-1
-1
-1
-1
-1
-1
-1
-1
-1
-1
-1
-1
-1
-1
-1
-1
-1
-1
-1
-1
-1
-1
-1
-1
-1
-1
-1
-1
-1
-1
-1
-1
-1
-1
-1
-1
-1
-1
-1
-1
-1
-1
-1
-1
-1
-1
-1
0
991937 1020765 718335 747110 59 59 0
3260
7132
1
1
1
1
4
1
1
6
1
2
5
1
1
1
1
1
1
1
1
4
1
1
2
1
1
6
1
2
1
1
2
1
1
1
1
5
1
1
1
1
1
1
1
1
1
1
1
2
1
1
1
0
1021496 1032903 748005 759459 60 60 0
-10980
-1
-1
-1
-1
-1
-1
-1
-1
-1
-1
-1
-1
-1
-1
-1
-1
-1
-1
-1
-1
-1
-1
-1
-1
-1
-1
-1
-1
-1
-1
-1
-1
-1
-1
-1
-1
-1
-1
-1
-1
-1
-1
-1
-1
-1
-1
0
1041048 1042767 760950 762669 0 0 0
0
1042691 1054314 762670 774293 1 1 0
0
1054517 1058026 774838 778350 3 3 0
-118
-1
-1
0
1059144 1062269 779601 782757 33 33 0
5
-2817
-1
-1
-1
-1
-1
-1
-1
-1
-1
-1
-1
-1
-1
-1
-1
-1
-1
-1
-1
-1
-1
-1
-1
-1
-1
-1
-1
-1
-1
-1
-1
0
1069546 1070985 784482 785921 0 0 0
0
1070871 1071877 785912 786918 2 2 0
0
1072252 1073711 787435 788894 0 0 0
0
1073615 1079796 788895 795076 0 0 0
0
1081583 1082636 800681 801734 0 0 0
0
1087384 1091626 804661 808903 0 0 0
0
1091500 1102445 808903 819849 3 3 0
-10940
0
1104438 1142400 821870 859832 0 0 0
0
1143836 1174009 865375 895548 0 0 0
0
1174164 1177930 895807 899573 0 0 0
0
1182301 1201929 903965 923663 113 113 0
-19089
-1
-1
-1
-1
-1
-1
-1
-1
-1
-1
-1
-2
-2
-4
-1
-1
-1
-5
-1
-1
-1
-1
-1
-1
-1
-1
-1
-1
-1
-1
-1
-1
-2
-1
-3
-1
-1
-1
-1
-1
-1
-1
-1
-1
-1
-1
-1
-1
-2
-1
-4
-1
-1
-1
-1
-1
-1
-227
-4
-5
-1
-1
-8
-1
-1
-1
-1
-1
-2
-1
33
0
1202846 1204341 924314 925809 0 0 0
0
1204794 1214244 926314 935764 0 0 0
0
1214394 1223230 935925 944691 70 70 0
3384
1
1
1
1
1
1
1
1
1
1
1
1
1
1
1
1
1
1
1
1
1
1
1
1
1
1
1
1
1
1
1
1
1
1
1
1
1
1
1
1
1
1
1
1
1
1
1
1
1
1
1
1
1
1
1
1
1
1
1
1
1
3
1
1
1
1
1
1
1
0
1226696 1229062 948978 951346 2 2 0
-316
-1
0
1232077 1243133 953469 964568 52 52 0
-7766
-1
-1
-1
-1
-1
-1
-1
-1
-1
-1
-1
-1
-1
-1
-1
-1
-1
-1
-1
-1
-1
-1
-1
-1
-1
-1
-1
-1
-1
-1
-1
-1
-1
-1
-1
-1
-1
-1
-1
-1
-1
-1
0
1243712 1273601 965310 995231 72 72 0
-27644
-1
-1
-1
-1
-1
-1
-1
-1
-1
-53
-1
-1
-1
-46
-1
-1
-743
-1
-1
-1
-1
-1
-1
-1
-1
-1
-1
-1
-1
-1
-1
0
1277424 1280663 998291 1001488 155 155 0
290
-777
-480
-1
-1
-99
99
84
1
66
1
1
-415
-205
-1
-3
-335
53
1
1
1
5
1
1
8
4
5
1
1
3
1
4
1
1
1
1
3
5
3
1
4
1
1
1
2
1
1
4
1
1
8
1
1
6
1
1
1
13
1
2
2
1
2
-52
-1
127
0
1300348 1304722 1077178 1081524 209 209 0
-265
1807
87
-3
-7
-57
-1
-1
-1
-1
-2
-3
-1
-1
-2
-3
-1
-1
-1
468
1
1
1
1
1
1
1
1
1
1
1
869
2
63
1
1
1
1
1
1
1
1
1
1
1
1
1
1
3
1
1
1
1
1
1
1
1
1
1
1
1
1
1
1
1
1
-102
-1
-1
-1
0
1306011 1308024 1127319 1129331 30 30 0
880
0
1319081 1320543 1130826 1132288 21 21 0
0
1323488 1329890 1135560 1141993 212 212 0
1451
1
1
1
1
1
1
1
1
1
1
1
1
1
1
1
1
1
1
1
1
1
1
1
1
1
1
1
1
1
1
1
1
1
1
1
1
1
1
1
-340
-1
-1
-1
-1
-1
-1
-1
-1
-1
-1
-1
-1
-1
-1
-1
-1
-1
-1
-1
-1
-1
-1
-1
-1
-1
-1
-1
-1
-1
-1
-1
-1
-1
-1
-1
-1
-1
-1
-1
-1
-1
-1
-1
-1
-1
-1
-1
-1
-1
-1
-1
-1
-1
-1
-1
-1
-1
-1
-1
-1
-1
-1
-1
-1
-1
-1
-1
-1
-1
-1
-2
-1
377
1
5
1
-823
-1
-1
-1
131
1537
0
1339989 1341419 1143860 1145290 18 18 0
0
1341327 1344036 1145290 1148048 84 84 0
399
-527
-1
-1
-1
-1
-1
-1
-1
-1
-1
-1
-1
-1
-1
-1
-1
-1
-1
-1
-1
-1
-1
-1
-1
-1
-1
-1
-1
-1
-1
-1
-1
-1
-1
-1
-1
-1
-1
-1
-1
-1
-1
-1
-1
-1
-1
-1
-1
-1
-1
0
1343920 1351238 1148049 1155345 216 216 0
2488
-494
-1
-1
-1
469
3107
-213
13
8
1
1
1
1
1
55
1
1
1
1
1
1
1
1
1
1
1
2
1
1
1
1
-369
70
0
1350485 1355702 1154825 1159972 226 226 0
72
1
1
2
1
2
3
1
1
1
1
1
1
1
1
1
1
-113
18
1
1
2
1
3
1
350
1
1
1
1
1
1
1
1
1
1
1
1
1
1
1
4
1
1
1
1
1
1
1
1
1
1
1
1
1
1
1
1
1
1
1
1
1
1
1
1
1
1
1
1
1
1
1
1
1
1
1
1
1
1
1
1
1
1
1
1
1
1
1
1
1
1
1
1
1
2173
-1068
-1
-1
-1
-1
-1
-1
-1
-1
-1
-1
-1
-1
-1
-1
-1
-1
-1
-1
-1
-1
-1
-1
-1
-1
-1
-1
202
1
1
0
1355556 1361873 1160073 1166500 214 214 0
-1732
-828
-2733
-1
-1
-1
-1
-1
-1
-1
-1
-1
-1
-1
-1
-1
-1
-1
-1
-1
-1
-1
-1
-1
-1
-1
-1
-1
-1
-1
-1
-1
-1
-1
-1
-1
-1
-1
-1
-1
-1
-1
-1
-1
-1
-1
-1
-1
-1
-1
-1
-1
-1
-1
-1
-1
-1
-1
-1
-1
-1
-1
-1
-1
-1
-1
-1
-1
-1
-1
-1
-1
-75
-398
-1
-1
-1
-1
-1
-1
-1
-1
-1
-1
-1
-1
-1
-1
-1
-1
-1
-1
-1
-1
-1
-1
-1
-1
-1
-1
-1
-1
-1
-1
-1
-1
-1
-1
-1
-1
0
1362387 1366049 1167024 1170658 170 170 0
337
1
1
1
1
1
1
1
1
1
1
1
1
1
1
1
1
1
319
-453
-1
-1
-1
-1
-1
-1
-1
-1375
-1
-1
-1
-1
-1
-1
-1
-1
-1
-1
-1
-1
-1
-1
535
1
1
1
1
1
1
1
1
1
1
1
1
1
1
1
1
1
1
1
1
1
1
1
1
1
1
1
1
1
1
1
0
1367324 1368407 1172273 1173358 28 28 0
-951
-1
0
1368642 1372700 1173753 1177863 120 120 0
-423
-401
-1
-1
-1
-1
-1
-1
-1
-1
-1
-1
-1
-1
-1
-1
-1
-1
-1
-1
-1
-1
-1
-1
-85
-195
-1
-1
-1
-1
-1
-1
-1
-1
-1
-1
-1
-1
-1
-1
-1
-1
-1
-1
-1
-1
-1
-1
-1
-1
-1
-74
-1402
135
0
1372653 1377405 1177863 1182612 175 175 0
633
1
1
1
1
1
1
1
1
1
1
1
1
1
1
1
1
1
1
1
1
5
1
1
1
1
1
1
1
1
1
1
1
1
1
1
1
1
1
1
1
-664
-1
-1
-1
-1
-1
-1
-1
-1
-1
-1
-1
-1
-1
-1
-1
-1
-1
-1
-1
-1
-1
-1
-1
-1
-1
-1
-1
-1
-1
-1
-1
-1
-1
-1
-1
-1
-1
-1
-1
-1
-1
-1
-1
-1
-1
-1
-1
-1
2539
584
1
1
1
1
1
1
1
1
1
0
1377827 1382685 1183257 1188109 80 80 0
-427
860
867
1
1
1
1
610
-94
63
-50
-69
1588
1
0
1383582 1388979 1192383 1197780 54 54 0
3634
-489
-1
-1
39
1
0
1388977 1399626 1197817 1208651 272 272 0
2377
-1308
-1
-1
-1
-1
-1
-1
-1
-1
-1
-1
-1
-1
-1
-4
-1
-1
-1
-1
-1
-1
-1
-1
-1
-1
-1
-1
-1
-1
-1
-1
-4
-1
-1
-1
-1
-1
-1
-1
-1
-1
-3
-2
-1
-1
-1
-1
-1
-1
-1
-2837
-1
-1
-1
-1
-1
-1
-1
-1
-1
-1
-1
-1
-1
-1
-1
-1
-1
-1
-1
-1
-1
-1
-1
-1
-1
-1
-1
-1
-1
-1
-1
-1
-1
-1
-1
-1
-1
-1
-1
-1
-1
-1
-1
-1
-7
-1
-1
-1
-1
-1
-1
-1
-1
-1
-1
-1
-1
-1
-2
-1
-1
-1
-296
-1
-1
-1
-1
-1
-1
-1
-1
-1
-1
-1
-1
-1
-1
-1
-1
-1
-3
-1
-1
-1
-1
-1
-1
-1
-1
-1
-1
-1
-1
-1
-1
-1
-1
-1
-1
-1
-1
-1
-1
-1
-1
-1
-1
-1
-1
-1
-1
-1
-1
-1
-1
-1
-1
-1
-1
-1
-1
-1
-1
-1
-1
-1
-1
-1
-1
-1
-413
87
-2586
-1
-1
-1
-1
0
1405436 1406912 1209081 1210557 28 28 0
196
1
8
90
3
1
-390
-1
-1
-1
-1
-1
0
1406912 1410200 1210652 1213972 100 100 0
599
-215
-30
-1
-118
-1
-74
170
-16
-276
-1
-1
-1
-1
-1
-1
-1
-1
-1
-1
-1
-1
-1
-1
-1
-1
-1
-1
-1
-1
-1
-299
-1
-1
-1
-1
-1
767
0
1434198 1439015 1214073 1218924 107 107 0
-166
-1
-1
-1
-1
-1
-1
-1
-1
-1
-1
-598
-1
-1
-3685
-1
-1
-1
-1
-1
-1
-1
-1
-1
-1
-1
-1
-1
-1
-1
-1
-1
-1
-1
0
1440837 1442956 1218920 1221038 47 47 0
557
0
1443029 1446031 1221139 1224139 68 68 0
734
306
0
1465057 1472555 1224136 1231652 191 191 0
-306
-1
-1
-1
-1
-1
-1
-2
-1
-1
-1
-1
-1
-1
-1
-1
-56
151
271
1
27
177
133
160
-404
389
-851
-1
-1
112
48
323
-952
1162
-532
-1
-1
-1
-1
-4
-65
-884
0
1472626 1483359 1231805 1242535 302 302 0
-802
-1
-1
-1
-1
-1
-1
92
185
34
70
1
2
1
1
1
668
153
1
1
1
1
1
1
1
1
-270
-1
-1
-1
-1
-1
-1
-1
-1
-1
-1
-1
-1
-1
-1
-1
-1
-1
-1
-1
-1
-1
-1
-1
-1
-1
-1
-1
-1
-1
-1
-1
-1
-1
-1
-3
14
54
21
1
1
1
1
1
1
1
2
1
1
1
1
1
1
1
1
1
1
1
1
1
1
1
2
-362
-1
-2
-4
-1
-1
-1
9
8
1
1
2
-663
-1
-1
-1
-1
-1
-1
-1
-1
-1
-1
-1
-1
-1
-1
-1
-1
-1
-1
-633
215
14
683
3154
-374
508
1
1
1
1
1
1
1
1
1
1
1
1
1
1
1
1
1
1
1
1
-221
-1
0
1483392 1486324 1242533 1245420 90 90 0
358
1
1
1
1
1
4
1
1
1
1
1
1
1
1
2
1
1
1
3
1
1
1
1
1
1
1
794
1
1
1
1
1
1
1
1
1
1
1
1
1
1
1
1
1
1
1
-481
-926
-78
235
0
1504252 1506440 1249651 1251838 57 57 0
394
0
1506438 1509480 1252680 1255714 145 145 0
-283
-1
-1
-1
-1
43
971
1
1
1
1
1
1
1
1
1
1
1
488
-175
-1
628
0
1509476 1512747 1268807 1272080 78 78 0
828
87
-226
357
-458
-1
-1015
-1
0
1512749 1513814 1272176 1273240 15 15 0
520
0
1514055 1515543 1279481 1280968 41 41 0
1201
0
1515539 1517135 1282206 1283811 55 55 0
-437
309
-589
-219
-1
-1
-1
-1
-1
-1
-2
0
1537949 1540134 1283806 1285993 56 56 0
312
-190
-50
859
-627
-1
-1
43
0
1545451 1548697 1293032 1296274 100 100 0
-533
135
1
9
1
-7
-6
11
1
10
-18
-3
9
2377
0
1557499 1564747 1296270 1303513 171 171 0
-948
-1
-1
-1
-1
-1
-1
-2
-1
-1
-1
-1
704
-73
333
1
1
1
1
1
1
465
5
1
1
1
1
1
1
1
1
1
-305
-121
21
-765
877
-122
-7
289
778
-870
6
0
1565063 1566407 1303525 1304871 27 27 0
-480
-1
0
1566049 1567276 1304667 1305889 20 20 0
758
1
1
1
1
1
-411
0
1572507 1575682 1318302 1321499 140 140 0
-268
-1
-1
-229
-438
-1
-1
-1
-1
-1
-1
-1
-1
-1
-1
-1
-1
-1
-1
-1
-1
-1
-1
-1
37
122
-44
375
1
1
1
1115
-518
-1
-1
-1
0
1578901 1580984 1325124 1327218 90 90 0
670
-946
-1
-1
-1
-1
-4
-7
-84
-1
-1
-1
-1
0
1588619 1589651 1329657 1330688 38 38 0
-68
-6
-2
536
3
1
1
0
1644949 1646034 1418002 1419087 50 50 0
0
1661861 1664272 1420170 1422564 114 114 0
1267
24
1
1
1
5
1
1
1
2
1
1
1
1
1
1
1
-598
400
0
1676588 1685438 1427974 1436834 437 437 0
-26
-1
21
1
1
254
1
1
4
1
1
6
1
1
1
1
4
1
1
1
1
1
1
1
2
1
2
2
1
1
1
3
2
1
6
1
3
-303
-1700
-1
330
-50
-7
-1
523
4
-12
-1
-1
-1
-1
-1
-1
-1
-1
-1
-1
-1
-1
-1
-1
-1
-1
-1
-855
-132
669
-182
-728
-494
-826
-210
415
1
-51
-347
-1
-1
-1
-1
-1
-1
-1
-1
-1
-4
-1
-3
-1
-1
-1
-1
-1
642
0
1695211 1708006 1441823 1454598 335 335 0
1089
707
1
1
1
1
1
1
1
1
1
1
1
1
1
1
1
1
1
1
1
1
1
1
1
1
1
1
1
1
1
1
1
1
1
1
1
1
1
-81
-1
-1
-747
-1327
-555
-1
-1
-1
-1
-1
-1
-1
-1
-1
-558
-522
-510
8
1
1
-26
-1
-1
-1490
0
1707884 1714757 1454598 1461470 36 36 0
4874
0
1714625 1725908 1461466 1472763 87 87 0
9557
1
1
-147
-1
-1
-1
-1
-1
-1
-1
-1
-1
-1
-1
-1
-1
-1
-1
-1
0
1725791 1736464 1472763 1483557 301 301 0
973
-112
-1
619
3
80
1
1
1
1
1
52
1
1
1
1
1
1
1
1
1
1
1
1
1
1
1
1
1
1
1
-1685
-1
-1
-1
-1
-1
-1
-1
-1
-1
-1
-1
-6
-1
-1
-1
-1
-1
-1
-1
-1
-1
-1
-1
-1
-1
-1
-1
-1
-1
-1
-1
-1
-1
-1
-1
-1
-1
-1
-1
-1
-1
-1
-1
-1
-1
-1
-1
-1
-1
-1
-1
-1
-1
-1
-1
-1
-1
-1
-1
-1
-1
-1
-1
-1
-1
-4579
-1
-1
-1
-1
-1
-1
-1
-1
-1
-1
-1
-1
-1
-1
-1
-1
-1
-1
-1
-1
-1
-1
-1
-1
-1
-1
-1
-1
-1
-1
-1
-1
-1
-1
-1
-1
-1
-1
-1
-1
-1
-1
-1
-1
-1
-1
-1
-1
-1
-1
-1
-1
-1
-1
-1
-1
-1
-1
-1
-1
-1
-1
-1
-1
-1
-1
-1
-1
-1
-1
-1
-1
-1
-1
-1
-1
-1
-1
-1
-1
-1
-1
258
1
-1205
0
1736402 1760539 1483558 1507679 260 260 0
833
-363
494
342
-91
-1560
-1
-1
-1
-1
-1
-1
-1
-1
-1
-1
-1
-1
-1
-1
-1
-1
-1569
184
1
1
1
1
1374
-54
1088
755
-529
-1
6082
-1859
-1
-1
1999
843
1
1
1
1
1
1
1
1
1
1
1
1
1
3
1
1
1
1
1
1
1444
1323
-206
-1
-1
-1
-1
-1
-1
-1
-1
-1
-1
-1
-1
-1
-1
-1
-1
-1
-1
-1
-1
-1
129
1
1
1
1
1
1
1
1
1
1
1
1
1
1
1
1
1
2
1
1
1
1
1
1
1
1
1
1
-332
0
1760611 1772381 1507780 1519552 80 80 0
551
-4195
-415
1327
-4296
-1
0
1773398 1775667 1521015 1523284 25 25 0
0
1775627 1776767 1523285 1524426 9 9 0
-634
0
1776714 1778079 1524426 1525791 5 5 0
0
1779808 1781630 1527547 1529368 25 25 0
326
0
1781633 1785127 1529470 1532966 27 27 0
-2330
-1
0
1785126 1788525 1635024 1638421 20 20 0
1178
1109
0
1788397 1795458 1638416 1645483 45 45 0
462
-317
-1
-1
-1
-1
-1
-1
-1
1422
-1162
252
0
1796353 1798098 1646530 1648277 13 13 0
-388
-1
0
1798011 1802057 1648278 1652353 72 72 0
-3027
-1
-1
-1
-1
-1
-1
-1
-1
-1
-1
-1
-1
-1
-1
-1
-1
-1
-1
-1
-1
-1
-1
-1
-1
-1
-1
-1
-1
0
1802015 1814613 1652354 1664959 90 90 0
-761
-5552
814
2093
-1886
-1
-1
-1
-1
-1
-1
0
1827292 1829325 1666514 1668547 63 63 0
-693
-1
-1
-1
-1
-1
-1
-1
-1
-1
-2
-2
-1
-52
50
-180
-1
354
347
1
1
-63
-1
-1
-1
197
1
1
1
1
1
1
1
1
1
1
1
1
1
1
0
1846808 1851452 1675512 1680147 124 124 0
698
1
1
1
1
1
1
1
1
1
1
1
1
1
1
-153
-1
-1
-10
-1
-1
2616
1
1
1
1
-539
-417
-1
-1
-1
0
1854481 1857151 1682491 1685161 16 16 0
0
1857379 1860171 1685603 1688395 28 28 0
0
1860703 1864689 1696558 1700525 49 49 0
452
2342
1
1
1
1
1
1
1
1
1
1
1
1
1
2
1
839
1
0
1867979 1870692 1711354 1714069 39 39 0
-196
55
-72
722
-1297
-1
0
1882466 1883958 1732562 1734054 19 19 0
0
1883635 1905291 1734502 1756089 477 477 0
334
518
1
1
1
1
1
1
1
1
1
1
1
1
1
1
1
1
1
1
1
1
1
1
1
1
1
1
1
1
1
1
1
1
1
1
1
1
1
1
1
1
1
1
1
1
1
1
1
1
1
1
1
1
1
1
1
1
1
1
1
1
1
126
-161
-235
-1
-2630
16
-58
268
-268
938
1
-372
-80
-49
111
-691
-1
-1
-1
-1
-1
-1
-1
-1
-1
-1
-1
-1
-1
-1
-1
-1
-1
-1
-1
-1
-1
-1
-1
-1
-1
-1
-1
-1
-1
-1
-1
-1
-1
-1
-1
-1
-1
-1
-1
-310
36
-48
-541
-1
-1
-1
-1
-1
-1
-1
-1
-1
38
527
1
-3689
-1
-1
-1
-1
-1
-1
-3
-1
-1
-457
-1
-1
-1
-1
-1
-1
-1
-1
-1
-1
-1
-1
-1
-1
-1
-1
-1
-1
-2325
-202
-387
-3
35
1
1
1050
389
1
1
1
1
1
1
1
1
1
1
1
1
1
1
1
1
-195
63
1
1
1
1
1
1
1
1
1
1
1
1
1
1
1
1
1
1
1
1
1
1
1
1
1
1
1
5
1
1
1
1
1
1
1
1
1
1
1
1
1
3
1
1
1
1
1
1
1
1
1
1
1
1
1
1
1
1
1
1
1
1
1
1
1
1
1
1
1
2
3356
-991
-2
0
2066741 2068780 1756365 1758391 53 53 0
632
1
1
1
1
1
1
1
1
1
160
-389
111
54
-471
178
1
0
2068780 2070699 1758900 1760780 81 81 0
-32
-1
-1
-686
-1
-1
528
1
1
1
1
6
1
1
1
1
1
1
1
1
1
1
1
1
1
1
1
1
1
1
1
1
1
1
1
4
1
1
1
1
1
1
1
1
1
1
1
1
1
1
1
1
-20
0
2079686 2089168 1761495 1770936 294 294 0
-123
-236
-60
-1
-1
-1
90
1
1
1
1
1
1
1
1
1
2
2
1
1
2
1
1
1
-460
-1
-1
-1
-1
-1
-1
-1
-1
-1
-1
-1218
-19
5
2220
1
1
1
1
1
1
1
1
1
1
1
1
1
1
1
1
1
1
1
1
1
1
1
1
1
1
1
1
1
1
1
1
1
1
1
1
1
-972
-2228
358
817
67
1
-78
157
196
0
2089163 2096978 1772936 1780780 208 208 0
2110
1
1
1
1
1
-1999
-1534
315
-113
-890
-238
-1
-1
-1
-1
-1
-1
-1
-1
-1
-1
-1
-1
-1
-1
-1
-1
-1
-1
-1
-1
-1
-1
-1
-1
-1
-1
-1
-1
-1
-1
-1
0
2096872 2106668 1780781 1790548 330 330 0
-3312
-439
637
1
1
1
1
1
1
1
1
1
1
1
51
1
1
1
1
1
1
1
1
1
3
1
1
1
4
1
1
1
1
1
1
699
1
1
1
1
1
1
1
2
1
1
1
1
1
1
1
1
-39
-1
-1
-1
-207
-82
-1
-160
857
21
-556
-1
-1
-1
-1
-1
-1
-1
-1
-1
-1
-1
-1
0
2112769 2115754 1795435 1798419 68 68 0
1970
0
2120438 2123802 1801066 1804444 112 112 0
1174
1
1
1
1
1
1
-521
-1
-1
-1
-1
-1
-1
-1
-1
-1
-1
-1
-1
-1
-1
-1
-1
-1
-1
-1
-378
0
2123797 2134196 1805963 1816387 260 260 0
-1062
-34
1127
1
1
1
1
1
1
1
1
2
1
1
1
1
1
1
1
197
-2260
-1
-1
-1
-1
-1
-1
-1
-1
-1
-3
-1
-1
-1
-1
-980
2281
-818
-1
-1
-1
-1
-1
-1
-1
-1
-1
-1
-1
-1
-1
-1
-1
-1
-1
-1
-1
-1
-1
-1
-1
-1
-1
-1
-1
838
501
0
2136074 2145075 1816381 1825374 189 189 0
605
429
-262
571
1
1
1
1
1
1
1
1
1
1
8
1
552
1
581
1
1
1
1
14
1
1
-105
-1
-1
198
1
-147
-1
-1
-1
-1
-1
-33
-16
-1
5
1
1
1
-46
-1
-1
-1
-1
50
-384
154
1
-35
190
974
-261
-1607
-12
-1
-1
-1
-1
-1
-1
-1
791
52
0
2145072 2150362 1825574 1830871 100 100 0
-114
-1
-1
-1
-1
-1
-1
-1
203
1
-851
-117
316
-1232
477
0
2156682 2158854 1847951 1850137 100 100 0
-786
-1
-1
-1
-1
-1
-1
-1
-1
-1
-1
-1
-1
-2
-1
-377
-1
-1
-1
-1
-1
-1
-1
-1
-1
-1
-1
-1
-1
-1
-1
-1
-1
-1
527
1
1
1
1
1
1
1
1
1
1
1
1
1
1
1
1
1
1
1
1
-342
0
2170414 2173179 1900412 1903178 24 24 0
-319
-338
52
0
2237990 2244301 1910673 1916984 10 10 0
0
2245827 2247820 1918273 1920274 49 49 0
-545
-1
-48
-1
-1
-1
-489
-1
-1
-1
222
251
0
2247817 2251593 1920747 1924482 114 114 0
193
-657
-371
1076
1
1
1
72
-9
-1
-1
-1
-156
-1
-1
133
4
1
1
4
8
1
1
1
1
1
1
1
1
1
1
1
1
5
192
95
546
1
1
1
1
1
1
1
1
1
1
1
1
1
1
1
1
1
197
1
1
1
1
0
2256077 2259137 1924452 1927468 137 137 0
199
1
11
1
1
1
1
1
1
1
2
1
1
1
1
1
1
1
1
1
1
1
1
1
1
1
1
3
1
1
1
1
1
1
2
1
1
4
1
4
1
1
1
1
1
1
1
2
1
1
1
1
1
1
-499
-233
-31
-1
-1
-38
-1
-1
-1
-1
-1
-1
-1
-1
-449
119
1
1
1
-322
-1
20
196
580
0
2259753 2261149 1927465 1928861 21 21 0
0
2261718 2263811 1936886 1938980 43 43 0
-1483
0
2263628 2266339 1939081 1941791 53 53 0
343
0
2266341 2268661 1941898 1944220 37 37 0
576
-72
-781
-50
0
2268638 2272109 1945780 1949286 127 127 0
189
1
1
-167
-1
-1
-1
-1
-1
-1
-1
-1
-1
-1
-1
-1
-1
-2
-2
-1
-4
-1
-1
-1
-2
-4
-1
-1
-1
-1
-1
-1
-1
-1
-1
-1
-1
-1
-1
-1
-1
-1
-1
-1
-1
-1
-1
-1
-1
-1
-1
-1
413
1
1
1
1
1
1
1
1
1
1
65
-962
0
2286281 2289123 1952344 1955182 43 43 0
-729
-2
-1
557
1
1
1
1
1
738
0
2294649 2295780 1955831 1956939 49 49 0
-88
-1
-1
451
-205
61
1
1
1
1
1
1
1
1
1
1
1
1
1
1
1
1
1
1
1
-45
112
1
1
6
1
44
1
0
2295824 2300198 1957040 1961361 84 84 0
461
1
1
1
1
1
1
1
1
1
1
1
1
1
1
1
1
1
1
1
1
1
1
1
1
1
1
1
1
1
1
1
1
1
1
1
1
1
1
1
1
1
1
1
1
1
1
1
1
1
1
1
1
0
2300199 2306957 1961457 1968218 29 29 0
-4262
-1422
-859
-1
-1
208
1
0
2308693 2324746 1968219 1984280 178 178 0
-302
-1
-1
-1
-1
8
-1272
-1
-1
1107
-463
1052
208
-2435
-1
-2402
-839
1095
-54
849
-1290
2311
0
2333666 2341865 1984276 1992515 261 261 0
-1021
-1
-1
-1
-1
-1
-1
-1
-1
-1
-1
-1
-1
-1
-1
-1777
-1
-1
-1
-1
-1
-1
-1
-1
-1
-1
-1
-1
-1
-1
-1
-1
-1
-892
-1
-1
-1
-1
-2697
-1
-1
-1
-1
-1
-1
-1
-1
-1
-1
-1
-1
-1
-1
-1
-1
-1
-1
-1
-1
-1
-1
-1
-1
-1
-1
-1
-1
-1
-1
-1
-1
-1
-1
-1
-1
-1
-1
-1
-1
-1
-1
-1
-1
-1
-1
278
1
1
1
1
1
1
1
1
1
1
1
1
1
1
1
1
1
1
1
1
1
1
1
1
1
1
1
1
1
1
1
1
1
1
1
1
1
1
1
1
1
1
1
1
1
1
620
-151
-1
-1
-1
412
0
2341825 2343656 1993161 1994988 49 49 0
778
1
1
1
1
-1041
0
2345458 2349305 1996862 2000710 82 82 0
-614
-35
284
-352
158
0
2349745 2350905 2000501 2001661 24 24 0
0
2350819 2355273 2001666 2006121 71 71 0
298
-3321
-136
0
2355175 2356494 2006122 2007438 29 29 0
1034
83
92
0
2360200 2365869 2013436 2019186 178 178 0
-270
-449
-5
-1
-1
-1
-1
-1
-5
-3701
-1
-1
-1
-1
-1
-1
-1
-1
-1
-1
-1
-1
-1
-1
-1
-1
-1
-1
-1
-1
-1
-1
-1
-1
-1
-1
-1
-1
-1
-1
-1
-1
-1
-1
-1
-1
-1
-1
-1
-1
-1
-1
-1
-1
-1
-1
-1
-1
-1
-1
-1
-1
-1
-1
-1
-1
-1
-1
-1
-1
-1
-1
-1
-1
-1
-1
-1
-1
-1
-1
-1
0
2365693 2371018 2019287 2024626 95 95 0
-2369
-1
-1
-1
-1
-1
-1
-1
-1
-1
-1
-1
-485
-68
-74
1573
0
2371113 2373082 2024727 2026696 20 20 0
0
2380788 2391906 2026693 2037771 231 231 0
731
668
606
1
1
1
1
1
1
1
1
1
1
1
1
1
1
1
1
1
1
1
1
1
1
1
1
1
1
1
1
1
1
1
1
1
1
1
-1643
-818
-1
-1
-1
-1
-1
-1
-1
-1
-1
-1
-1
-1
-1
-1
-1
-1
-1
-1
-1
-1
-1
654
652
622
1203
1
1
1
1
1
1
1
1
1
1
1
1
1
3
1
2
1
1
1908
94
688
0
2392704 2404684 2038470 2050479 274 274 0
-824
-1
-1
-1
-1
-5
-5
-1
-2
-1
-2
-1
-1
-1
-1
-1
-50
-669
-1
-1
-1
-1
-1
-1
-1
-1
-1
-1
-2267
19
36
-1298
-1
-1
-1
-1
-1
969
16
-25
565
1
1
1
1
1
1
1
1
1
1
1
1
1513
-1550
-1
-1
-1
-1
-1
-1
-1
-1
-1
-1
0
2408885 2411843 2056241 2059207 53 53 0
-671
-825
-485
-1
-1
-1
-1
-1
0
2413487 2433979 2061471 2081917 491 491 0
-82
-1
-1
-1
28
-4
-10
12
381
1
1
1
1
1
-35
-1
-1
-394
-1
-1
-15
-1
-1
96
-277
-1
-1
-1
-1
-1
402
1
1
9
1
1
32
1
1
-220
178
1
1
1
1
1
1
1
1
-96
-1
-3
-1
-1
-1
-448
156
1
1
1
1
1
1
1
1
1
1
1
1
1
1
1
1
1
3
1
1
1
1
1
1
1
1
1
1
1
1
3
1
1
1
1
1
1
1
1
2
1
98
-66
-2782
-1134
48
-862
-150
-1
-2573
-353
-1
-1
-462
1116
867
1
1
1
1
1
1
1
1
1
1
1
1
1
1
1
1
224
-2368
-1
-1
-3
-2118
448
0
2434045 2439164 2081919 2087037 80 80 0
926
-1098
258
726
-1468
0
2439165 2442835 2087262 2090933 71 71 0
797
-820
-1255
0
2442784 2454403 2090933 2102559 223 223 0
-538
-420
-1958
-366
-1
-1
-1
-1
-1
-1
-1
320
1
1
1
765
-2269
-3299
-1
-1
-1
-1
193
-15
-1
-1
1240
1
1
1
1
1
1
0
2454629 2455709 2102615 2103696 11 11 0
-85
0
2455583 2461101 2103696 2109223 130 130 0
-469
-1
-1
-1
-1
-1
-1
-1
-1
-1
4702
0
2461945 2468265 2110552 2116949 190 190 0
-89
65
-423
-61
-183
-1841
-1
-1
-1
-1
-1
-1
-1
-1
-1
-1
-1
-1
-1
-1
-1
-1
-1
-1
-1
-1
-1
-1
-1
-1
-1
-1
-1
-1
-1
-1
-1
-1
-1
-1
-1
-1
-1
-1
-1
-1
-1
-1
-1
-1
-1
-1
-1
-1
-1
-1
-1
-1
-1
-1
-1
-1
-1
-1
-1
-1
-1
-1
-1
-1
-1
-1
-2
-1
-1
-1101
-365
-1
-1
0
2468186 2483888 2117689 2133420 387 387 0
-205
1305
209
-1377
-1
-1
-1
-1
-1
-1
-1
-1
-1
-1
-1
2326
1
1
1
1
1
1
1
-3224
-297
-265
1043
1745
1
1
1
1
-385
-1
-1
-1
-1
-1
-1
-1
-1
-1
-1
-1
-1
-1
-1
-1
-1
-1
-1
-1
-1
-1
-1
-1
-1
-1
-1
-1
-1
-1
-11
557
611
0
2483942 2486419 2134278 2136755 61 61 0
0
2487219 2498250 2136990 2147954 281 281 0
85
1
1
1
1
1
1
1
1
1
1
1
1
1
1
1
1
1
1
1
1
1
1
1
1
1
1
1
1
1
1
1
1
1
1
1
1
1
1
1
1
1
1
1
1
1
1
1
1
1
1
1
1
1
1
1
1
1
1
1
1
1
1
1
1
1
1
1
1
1
1555
-2460
-1
-1
-1
-1
-3
-1
-1
-1
-1
-1
-1
-1
-4
-1
-1
-1
-1
-1
-2
-1
-379
2027
1
1
1
1
1
1
1
1
1
1
1
1
1
1
1
1
1
0
2509041 2511091 2147949 2150001 36 36 0
239
-860
-1
-31
0
2513290 2521333 2152515 2160612 162 162 0
-577
-1
-135
-1
-1
-1
-1
-1
-1
-1
-1
-1
-1
-1
-1
-1
-1
-1
-1
-1
-1
-6
-1
-1
-1
-1
-1
-1
-1
-1
-1
-1
-1
-1
-1
-1
-1
-1
-1
-1
-1
-1
-1
-1
-1
-1
-1
-1
-1
-1
-1
-1
-1
-1
-3
-1
400
1
1
-5391
-1
1228
0
2521481 2533251 2160713 2172477 187 187 0
-2207
23
-39
399
1058
-4139
3164
-464
213
1
1
1
1
1
0
2533263 2546591 2172037 2185233 277 277 0
378
1
1
1
1
1
78
1
1
1
-210
-1417
279
590
-2634
-1
-1
171
1
1
1
1
1
1
1
1
1
1
1
1
1
2
462
1
1
1
1
1
1
1
1
1
1
1
1
1
1
1
1
1
1
1
1
1
1
1
1
1
1
1
1
1
1
1
1
1
1
1
1
1
1
1571
383
-1678
-88
-866
-1
566
1
1
1
1
1
1
1
1
1
1
1
1
1
1
1
1
1
1
1
1
1
1
1
1
1
1
1
1
1
1
1
1
1
1
1
1
1
1
1
1
1
1
1
1
1
1
1
1
1
1
1
1
1
1
1
1
1
1
1
1
1
1
1
1
1
1
1
1
1
1
1
1
0
2571754 2578867 2188004 2195026 156 156 0
919
31
175
353
52
93
107
1
1
1
1
1
1
1
1
1
1
1
1
1
1
1
1
1
1
1
1
1
1
1
1
1
1
1
1
1
1
1
1
1
1
1
1
1
1
1
1
1
1
1
1
1
1
1
1
1
1
1
1
1
1
1
1
1
1
1
1
1
1
1
1
1
1
1
1
1
1
1
1
1
1
1
1
1
1
1
1
1
1
1748
1
68
-3454
0
2578869 2594425 2195118 2210726 208 208 0
-3346
-1
-1
-1
-1
-1
-1
-1
-764
-1
-1
-1
-1
-1
-1
-1
-1
-1
-1
-1
-120
-1
-155
-1
-1
-1
-205
4
-501
-1
-1
-1
-1
-1
572
1
2
3
1
-172
-1
-1
-1
-1
-1
-522
120
1
1
1
1
1
1
-3606
-1
-1
-1
-1
-1
-364
1365
1
-1290
-1
-1
-1
-1
-1
-1
-1
-3
-1
-1
-1
-1
-1
-1
-1
-1
-1
-1116
-1
0
2607988 2611126 2210721 2213859 69 69 0
-636
532
0
2611144 2618188 2213960 2221004 123 123 0
-1529
-3035
-685
898
1
1
1
-198
0
2618060 2632031 2221004 2234978 191 191 0
-2359
-1124
-4475
2443
-3570
0
2640657 2648170 2234968 2242511 193 193 0
-1034
-1
-1
-1
-1
-1
-1
-1
-1
-1
-1
-1
-1
-1
-1
-1
-3
-1
-1
-554
1187
91
425
1
1
1
-266
-88
-1
-89
210
882
30
-182
1105
61
-279
-1
-1
-1
-1
-60
73
-40
275
-329
-28
-1
-1
-6
-1
-1
-1
-1
-5
-1
-1
22
73
-40
0
2648167 2654596 2242622 2249052 84 84 0
441
-289
-1
-1
-1
-1
-1
-131
-1
-1
-1
-1
-1
-598
-1
201
1
1
1
1
1
1
1
1
1
1
1
1
1
1
1
1
1
1
1
1
1
1
1
193
1
1
236
-27
-1105
-1
-1
-1
-1
-1
-1
-1
-1
-982
-1
-1
-1
-1
-1
0
2654729 2667494 2249138 2261903 6 6 0
0
2668297 2670960 2263642 2266305 5 5 0
0
2671954 2674398 2266847 2269291 2 2 0
0
2674325 2675521 2269292 2270488 0 0 0
0
2684004 2690420 2273667 2280083 2 2 0
0
2690335 2692725 2280747 2283137 1 1 0
0
2692598 2698249 2283138 2288747 76 76 0
783
1
1
1
1
1
1
1
1
1
1
1
1
1
1
1
1
1
1
1
1
1
1
1
1
1
1
1
1
1
1
1
1
1
1
1
1
1
1
1
1
1
0
2698168 2716374 2289574 2307780 19 19 0
11002
-1359
0
2716724 2724795 2307881 2315952 8 8 0
0
2726059 2728236 2317238 2319414 3 3 0
-711
182
1
0
2730349 2731699 2319515 2320889 25 25 0
-726
-1
-1
-1
-1
-1
-1
-1
-1
-1
-1
-1
-1
-1
-1
-1
-1
-1
-1
-1
-1
-1
-1
-1
0
2732378 2733399 2321786 2322834 46 46 0
10
-5
-667
-1
-1
-1
-1
-1
-1
-1
-1
-1
-1
-1
-1
-1
-1
-1
-1
-1
-1
-1
-1
-1
-1
-1
-1
-1
-1
0
2733327 2744999 2322817 2334492 8 8 0
-13
-4
-1
0
2745001 2748119 2334604 2337723 7 7 0
-854
0
2748070 2760128 2337724 2349778 16 16 0
5789
1
1
1
0
2760119 2764607 2350265 2354753 4 4 0
0
2764552 2784155 2354753 2374447 103 103 0
-17477
-1
-1
-1
-1
-1
-1
-1
-1
-1
-1
-1
-1
-1
-1
-1
-1
-1
-1
-1
-1
-1
-1
-1
-1
-1
-1
-1
-1
-1
-1
-1
-1
-1
-1
-1
-1
-1
-1
-1
-1
-1
-1
-1
-1
-1
-1
-1
-1
-1
-1
-1
-1
-1
-1
-1
-1
-1
-1
-1
-1
-1
-1
-1
-1
-1
-1
-1
-1
-1
-1
-1
-1
-1
-1
-1
-1
-1
-1
-1
-1
-1375
-1
-1
-1
-1
-1
-1
-1
-1
-1
0
2781948 2798717 2372230 2389084 94 94 0
-1469
-1
-1
-1
-1
-1
-1
-1
-1
-1
-667
-1
-1
-1
-1
-1
-1
-1
-1
-1
-1
-1
-1
-1
-1
-1
-1
-1
-1
-1
-1
-1
-1
-1
-1
-1
-1
-1
-1
-1
-1
-1
-1
-1
-1
-1
-1
-1
-1
-1
-1
-1
-1
-1
-1
-1
-1
-1
-1
-1
-1
-1
-1
-1
-1
-1
-1
-1
-1
-1
-1
-1
-1
-1
-1
-1
-1
-1
-1
-1
-1
-1
-6571
-1059
-6195
0
2798810 2802207 2389084 2392481 1 1 0
0
2802265 2805899 2392582 2396216 1 1 0
0
2805997 2822274 2396209 2412493 17 17 0
13770
-512
-1
-1714
-1
-1
-1
-1
-1
0
2822177 2826043 2412494 2416351 12 12 0
796
1
1
1
1
1
1
1
1
0
2825944 2831116 2416718 2421891 8 8 0
-373
0
2835281 2837345 2424737 2426801 0 0 0
0
2837293 2838879 2426801 2428329 63 63 0
944
1
1
5
1
1
1
2
1
1
1
4
1
1
4
2
1
1
1
3
1
1
2
1
3
1
2
1
2
1
1
1
1
2
2
1
1
1
1
2
1
1
1
1
6
1
1
1
1
230
1
1
1
1
1
1
1
1
0
2838809 2840017 2428329 2429537 1 1 0
0
2845625 2847824 2431580 2433779 2 2 0
0
2848262 2849769 2434428 2435935 0 0 0
0
2849655 2852219 2435932 2438496 0 0 0
0
2853014 2854808 2439752 2441546 0 0 0
0
2854813 2857923 2442297 2445407 4 4 0
0
2858617 2878247 2445784 2465413 10 10 0
6803
-292
11506
0
2878328 2880353 2465529 2467600 60 60 0
-1187
-1
-1
-1
-1
-1
-1
-1
-1
-1
-1
-1
-1
-1
-1
-1
-1
-1
-1
-1
-1
-1
-364
-1
-1
-1
-1
-1
-1
-1
-1
-1
-1
-1
-1
-1
-1
-1
-1
-1
-1
-1
-1
-1
-1
-1
0
2884883 2886368 2469073 2470560 2 2 0
-969
-125
0
2891772 2898170 2474252 2480672 29 29 0
-761
-1
-1
-1
-1
-1
-1
-1
-1
-1
-1
-1
-1
-1
-1
-1
-1
-1
-1
-1
-1
-1
0
2898043 2902429 2480668 2485055 4 4 0
-5
0
2903103 2915793 2485728 2498418 2 2 0
0
2916015 2917884 2498517 2500386 1 1 0
0
2917983 2920480 2500389 2502886 0 0 0
0
2920439 2954953 2502889 2537400 34 34 0
-12286
379
1
12158
1
0
2954865 2957092 2537400 2539627 0 0 0
0
2956985 2960305 2539628 2542997 64 64 0
-744
-1
-1
-1
-1
-1
-1
-1
-1
-1
-1
-1
-1
-1
-1
-1
-1
-1
-1
-1
-1
-1
-1
-1
-1
-1
-1
-1
-1
-1
-1
-435
-1
-1
-1
-1
-1
-1
-1
-1
-1
-1
-1
-1
-1
-1
-1
-1
-1
0
2960996 2972311 2544057 2555375 101 101 0
4168
1
1
1
1
1
1
1
1
1
1
1
1
1
1
1
1
1
1
1
1
1
-189
-5454
-1
-1
-1
-1
-1
-1
-1
-1
-1
-1
-1
-1
-1
-1
-1
-1
-1
-1
-1
-1
-1
-1
-1
0
2972203 2975406 2555375 2558578 1 1 0
0
2975639 2976837 2559001 2560199 0 0 0
0
2977555 2979059 2560366 2561870 1 1 0
0
2979042 2982534 2561906 2565398 3 3 0
0
2985176 2987567 2567842 2570233 2 2 0
0
2987880 3002556 2570707 2585378 16 16 0
-7
-923
331
1
1
11
3829
1
-578
2455
808
0
3011970 3017048 2587965 2593076 33 33 0
-597
-1
-1
-1
-1
-1
-1
-1
-1
-1
-1
-1
-1
-1
-1
-1
-1
-1
-1
-1
-1
-1
-1
-1
-1
-1
-1
-1
-1
-1
-1
-1
-3502
0
3016980 3022283 2593528 2598830 9 9 0
1033
0
3022141 3032410 2598931 2609287 94 94 0
-1984
-1
-1
-1
-1
-1
-1
-1
-1
-1
-1
-1
-1
-1
-1
-1
-1
-1
-1
-1
-1
-1
-1
-1
-1
-1
-1
-1
-1
-1
-1
-1
-1
-1
-1
-1
-1
-1
-1
-1
-1
-1
-1
-1
-1
-1
-1
-1
-1
-1
-1
-1
-1
-1
-1
-1
-1
-1
-1
-1
-1
-1
-1
-1
-1
-1
-1
-5
-1
-1
-1
-1
-1
-1
-1
-1
-1
-1
-1
-1
-1
-1
-1
-1
-1
-1
-1
0
3033080 3049373 2609971 2626246 31 31 0
102
1
1
4629
1
1
1
1
1
1
1
1
1
1
1
1
1
1
1
-291
0
3049239 3052374 2626240 2629375 7 7 0
0
3052307 3055214 2629376 2632326 64 64 0
-1409
-1
-1
-1
-1
-1
-1
-1
-1
-1
-1
-1
-1
-1
-1
-1
-1
-1
-1
-1
-1
-1
-1
-1
-1
-1
-1
-1
-1
-1
-1
-1
-1
-1
-1
-1
-1
-1
-1
-1
-1
-1
-1
0
3057438 3059120 2635437 2637119 1 1 0
0
3058995 3069126 2637120 2647287 48 48 0
-3412
-1
-1
-1
-1
-1
-1
-1
-1
-1
-1
-1
-1
-1
-1
-1
-1
-1
-1
-1
-1
-1
-1
-1
-1
-1
-1
-1
-1
-1
-1
-1
-1
-1
-1
-1
0
3068999 3095057 2647288 2673379 59 59 0
11719
-1633
-1
-1
-1
-1
-1
-1
-1
-3
-1
-1
-1
-1
-1
-1
-1
-1
-1
-1
-1
-1
-1
-1
-1
-1
-1
-1
-1
-1
-1
-1
-1
-1
-8132
0
3095631 3114996 2674148 2693473 50 50 0
8908
1
1
3
1
1
1
1
1
1
1
1
1
1
1
1
1
1
1
1
1
2
1
2
1
1
1
2
2
1
1
1
1
1
1
1
1
1
3
1
0
3115110 3121026 2693574 2699490 7 7 0
0
3123500 3133450 2702391 2712340 7 7 0
4663
0
3133338 3135182 2712339 2714183 2 2 0
0
3135057 3153783 2714183 2732910 15 15 0
-15222
0
3153857 3172113 2733011 2751264 17 17 0
4556
9940
2069
0
3172226 3191230 2751255 2770260 12 12 0
-18496
0
3191345 3194902 2770381 2773939 12 12 0
-2284
0
3194926 3196194 2774268 2775536 1 1 0
0
3196011 3200908 2777381 2782276 59 59 0
3621
1
0
3200835 3203979 2782276 2785421 1 1 0
-1738
0
3204067 3211716 2785418 2793067 7 7 0
0
3217608 3225127 2798120 2805640 5 5 0
-1390
0
3225004 3226264 2805741 2807001 2 2 0
0
3226160 3240766 2807002 2821687 91 91 0
-1939
-1
-1
-1
-1
-1
-1
-1
-1
-1
-1
-1
-1
-1
-1
-1
-1
-1
-1
-1
-1
-1
-1
-1
-1
-1
-1
-1
-1
-1
-1
-1
-1
-1
-1
-1
-1
-1
-1
-1
-1
-1
-1
-1
-1
-1
-1
-5
-1
-1
-1
-1
-1
-1
-1
-1
-1
-1
-1
-1
-1
-1
-1
-1
-1
-1
-1
-1
-1
-1
-1
-1
-1
-1
-1
-1
-1
-2
-1
0
3240804 3252610 2821788 2833594 7 7 0
0
3252687 3269825 2833695 2850832 17 17 0
-3081
3989
1405
0
3270197 3279503 2850843 2860149 6 6 0
0
3279514 3284376 2859831 2864693 6 6 0
0
3284291 3287551 2864694 2867954 2 2 0
0
3287438 3291641 2867954 2872157 5 5 0
-2721
6
0
3292387 3301039 2876367 2885019 1 1 0
0
3301223 3304096 2885063 2887937 2 2 0
-2052
0
3304057 3305591 2887937 2889471 0 0 0
0
3312537 3313548 2893319 2894330 0 0 0
0
3315828 3318781 2898249 2901212 15 15 0
-1601
-1
-1
-1
-1
-1
-1
-1
-1
-1
0
3318888 3334252 2901214 2916622 56 56 0
-744
-1
-1
-1
-1
-1
-1
-1
-1
-1
-1
-1
-1
-1
-1
-1
-1
-1
-1
-1
-1
-1
-1
-1
-1
-1
-1
-1
-1
-1
-1
-1
-1
-1
-1
-1
-1
-1
-1
-1
-1
-1
-1
-13495
0
3334130 3337189 2916622 2919681 2 2 0
0
3337105 3339882 2919682 2922459 2 2 0
0
3340266 3350999 2922591 2933329 10 10 0
-7238
-1
-1
-2312
-1
0
3351161 3361014 2933356 2943214 18 18 0
-886
-1
-1
-1
-2300
0
3360933 3362300 2944319 2945686 0 0 0
0
3363459 3397939 2946310 2980792 23 23 0
-15708
-16829
0
3397977 3401256 2981032 2984311 4 4 0
0
3401169 3404668 2984309 2987808 0 0 0
0
3405011 3406401 2987824 2989214 1 1 0
0
3406286 3409927 2989215 2992856 2 2 0
0
3409807 3413191 2992857 2996229 127 127 0
1175
1
1
1
1
1
1
1
1
1
1
1
1
1
1
1
1
1
1
1
1
1
1
1
1
1
1
1
1
1
1
1
1
1
1
1
1
1
1
1
1
1
1
1
1
-1837
-1
-1
-1
-1
-1
-1
-1
-1
-1
-1
-1
-1
-1
-1
-1
-1
-1
-1
-1
-1
-1
-1
-1
-1
-1
-1
-1
-1
-1
-1
-1
-1
0
3413334 3417090 2996285 3000042 1 1 0
-296
0
3417209 3420107 3000158 3003056 3 3 0
0
3424432 3428470 3007917 3011955 3 3 0
0
3428343 3438291 3011956 3021904 2 2 0
0
3438110 3440536 3022005 3024393 54 54 0
546
1
1
1
1
1
1
1
1
1
1
1
1
1
1
1
1
1
1
1
1
1
1
1
1
1
1
1
1
1
1
1
1
1
1
1
1
1
0
3440433 3446213 3024394 3030175 1 1 0
-296
0
3446084 3450032 3030174 3034122 3 3 0
0
3459208 3460238 3033093 3034122 25 25 0
-185
293
4
0
3463645 3467599 3034223 3038127 72 72 0
924
1
1
1
1
1
1
1
1
1
1
1
1
1
1
1
1
1
1
1
1
1
1
1
1
1
1
1
1
1
1
1
1
1
1
1
1
1
1
1
1
1
1
1
1
1
1
1
1
1
0
3467502 3476146 3038128 3046794 72 72 0
2195
1
1
1
-23
-10
-1
-2
-6
-1
-1
-1
6
-18
-1
-1
-7
-4
-1
-1
-1
-1
-6
-1
-1
-1
-1
-7
-2
-2
-1
-1
0
3484587 3489492 3046895 3051799 6 6 0
4564
0
3489432 3491629 3051788 3053985 3 3 0
0
3491810 3572291 3054171 3134575 224 224 0
-1492
-1
-1
-1
-1
-1
-1
-1
-1
-1
-1
-1
-1
-1
-1
-1
-1
-1
-1
-1
-1
-1
-1
-1
-1
-1
-1
-1
-1
-1
561
1
1
1
1
1
1
1
1
1
1
1
1
1
1
1
1
1
1
1
-12483
-1
-1
27208
1979
1
1
1
1
1
1
1
1
1
1
2
1
1
3
1
1
1
1
2
1
1
1
5
1
1
1
2
2
1
1
1
1
1
2
2
4
1
2
1
1
1
4
5
4
1
4
1
1
1
1
6
1
1
5
1
1
1
-11012
6713
1
1
1
1
10494
1
1
1
1
1
1
1
1
1
1
1
1
1
1
1
1
1
1
1
1
1
1
1
1
1
1
0
3581038 3588203 3134676 3141841 2 2 0
0
3588502 3593567 3141761 3146826 3 3 0
0
3594554 3596170 3148145 3149761 0 0 0
0
3596050 3598192 3149761 3151903 0 0 0
0
3598098 3600756 3151902 3154560 0 0 0
0
3600670 3608818 3154558 3162706 0 0 0
0
3609062 3623501 3162825 3177270 12 12 0
-12101
-1
-1
-1
-1
-1
-1
-1
906
1
0
3623405 3625091 3177262 3178948 2 2 0
0
3628378 3629943 3182586 3184151 0 0 0
0
3630338 3660448 3184252 3214321 67 67 0
23419
1
2
1
4
1
1
1
6
1
2
3
1
2
4
1
1
1
3
10
1
1
1
4
4
1
1
1
1
2
1
3
1
3
5
1
5
1
-3
9
1
1
1
1
1
1
1
1
1
-957
-1
-1
-1
-1
-1
0
3664197 3665776 3214422 3216001 0 0 0
0
3665723 3667335 3216001 3217658 48 48 0
-490
-1
-1
-1
-1
-1
-1
-1
-1
-1
-1
-1
-1
-1
-1
-1
-1
-1
-1
-1
-1
-1
-1
-1
-1
-1
-1
-1
-1
-1
-1
-1
-1
-1
-1
-1
-1
-1
-1
-1
-1
-1
-1
-1
-1
0
3670227 3684462 3218173 3232394 30 30 0
1791
1
1
1
1
1
1
1
1
1
1
1
1
1
1
1
1
1
-11914
-1
-1
-1
-1
-1
-1
-1
420
1
1
1
0
3684434 3689007 3232730 3237312 57 57 0
-1095
-1
-2
-3
-3
-1
-4
-4
-3
-14
-1
-1
-1
-19
26
11
1
2
211
0
3688898 3691009 3237312 3239423 0 0 0
0
3690949 3714539 3239424 3262968 53 53 0
18830
1
1
1
1
1
1
1
1
1
1
1
1
1
1
1
1
1
1
1
1
1
1
1
1
1
1
1
1
1
1
1
1
1
1
1
1
1
1
1
1
1
1
1
1
1
0
3714412 3717007 3264202 3266797 0 0 0
0
3717170 3718764 3267179 3268773 1 1 0
0
3719846 3750678 3271270 3302108 50 50 0
21286
1
1
-1111
-1
7
-4
-1
-1
-1
-5
-3
-1
-1
-1
-11
5
-12
-1
7
13
5076
0
3750599 3752084 3302109 3303594 0 0 0
0
3752037 3754050 3303595 3305608 1 1 0
0
3753970 3778463 3305608 3330135 34 34 0
-24121
-1
-1
-1
-1
-1
-1
-1
-1
-1
-1
-1
-1
-1
-1
-1
-1
-1
-1
-1
-1
-1
-1
-1
-1
-1
-1
-1
-1
-1
-1
-1
-1
-1
0
3779153 3785182 3330236 3336297 34 34 0
-1009
-1
-1
-1
-1
-1
-1
-1
-1
-1
-1
-1
-1
-1
-1
-1
-1
-1
-1
-1
-1
-1
-1
-1
-1
-1
-1
-1
-1
-1
-1
-1
0
3785114 3790334 3336292 3341512 0 0 0
0
3790380 3792510 3341613 3343743 0 0 0
0
3792669 3800373 3343781 3351485 0 0 0
0
3801223 3810012 3352415 3361204 3 3 0
0
3809897 3812299 3361508 3363910 0 0 0
0
3812177 3822783 3363911 3374517 4 4 0
0
3828513 3830028 3380327 3381842 0 0 0
0
3829901 3831886 3381843 3383820 49 49 0
432
1
1
1
1
1
1
1
0
3831783 3834751 3383820 3386806 21 21 0
689
-1461
-1
-1
-1
-1
-1
-1
-1
-1
-1
-1
-1
-1
-1
-1
-1
-1
-1
-1
0
3834629 3841481 3386806 3393658 2 2 0
0
3841529 3849365 3393759 3401595 0 0 0
0
3849265 3871323 3401591 3423649 3 3 0
0
3880940 3892848 3424148 3436001 56 56 0
2354
1
1
1
1
1
1
1
1
1
1
1
1
1
1
1
1
1
1
1
1
1
1
1
1
1
1
1
1
1
1
1
1
1
1
1
1
1
1
1
1
1
1
1
1
1
1
1
1
1
1
1
1
1
1
0
3892729 3893981 3436766 3438018 0 0 0
0
3893869 3899265 3438018 3443414 0 0 0
0
3900055 3913983 3444379 3458307 2 2 0
0
3913896 3915218 3458308 3459630 0 0 0
0
3915144 3916359 3459631 3460846 0 0 0
0
3916232 3920124 3460847 3464804 135 135 0
-1941
-1
-1
-1
-1
-1
-1
-1
-1
-1
-1
-1
-1
-1
-1
-1
-1
-1
-1
-1
-1
-1
-1
-1
-1
-1
-1
-1
-1
-1
-1
-1
-1240
-1
-1
-1
-1
-1
-1
-1
-1
-1
-1
-1
-1
-1
-1
-1
-1
-1
-1
-1
-1
-1
-1
-1
-1
-1
-1
-1
-1
-1
-1
-1
-1
0
3922437 3933886 3466767 3478215 2 2 0
655
0
3940355 3941507 3481669 3482822 1 1 0
-5
0
3942079 3943270 3483656 3484863 16 16 0
-588
-1
-1
-1
-1
-1
-1
-1
-1
-1
-1
-1
-1
-1
-1
-1
0
3943459 3945527 3484907 3487001 26 26 0
-1179
-1
-1
-1
-1
-1
-1
-1
-1
-1
-1
-1
-1
-1
-1
-1
-1
-1
-1
-1
-1
-1
-1
-1
-1
-1
0
3945742 3957462 3487441 3499161 1 1 0
0
3947464 3958590 3489163 3500348 60 60 0
-9941
-1
-1
-1
-1
-1
-1
-1
-1
-1
-1
-1
-1
-1
-1
-1
-1
-1
-1
-1
-1
-1
-1
-1
-1
-1
-1
-1
-1
-1
-1
-1
-1
-1
-1
-1
-1
-1
-1
-1
-1
-1
-1
-1
-1
-1
-1
-1
-1
-1
-1
-1
-1
-1
-1
-1
-1
-1
-1
0
3958517 3977675 3500349 3519456 52 52 0
6217
171
1
1
1
1
1
1
1
1
1
1
1
1
2
1
2
7
1
1
1
1
1
1
1
1
2
1
1
1
1
1
1
1
5
1
1
1
1
1
1
1
1
2
1
1
1
2
1
1
1
0
3979800 3981431 3521000 3522631 1 1 0
0
3981385 4006413 3522631 3547660 2 2 0
-15097
0
4006464 4038793 3547761 3580090 3 3 0
0
4040108 4058516 3581260 3599599 80 80 0
13754
1
1
1
1
1
1
1
1
1
1
1
1
1
3
1
1
1
2
1
1
3
1
1
1
1
1
1
2
1
2
3
1
1
1
2
1
4
1
8
1
1
1
3
3
3
1
3
4
1
1
1
1
1
1
3
1
1
6
1
1
1
1
5
5
1
1
1
1
0
4058402 4095580 3599595 3636778 6 6 0
-26680
-1
-1
-336
-1
0
4095540 4096644 3636779 3637904 33 33 0
-353
-1
-1
-1
-1
-1
-1
-1
-1
-1
-1
-1
-1
-1
-1
-1
-1
-1
-1
-1
-1
0
4096569 4098612 3637905 3639948 0 0 0
0
4099572 4123407 3641006 3664863 95 95 0
-6267
-17205
-1
-1
-1
-5
-1
-1
-1
-1
-1
-1
-4
-1
-1
-1
-3
-1
-89
-1
-1
-1
-1
-1
-1
-61
41
1
1
1
1
1
1
-66
-5
5
-28
-15
0
4126290 4127703 3666900 3668313 0 0 0
0
4128022 4136999 3668414 3677292 133 133 0
172
1
1
1
5
1
7
4
5
20
1
5
454
1
1
1
1
1
1
1
1
1
1
1
1
1
1
1
1
1
1
1
1
1
1
1
1
1
1
1
1
1
1
1
1
1
1
1
1
1
1
1
1
1
1
1
1
1
1
1
1
1
1
1
1
1
1
1
1
1
1
1
1
1
1
1
1
1
1
5896
1
1
1
3
1
1
1
1
1
1
1
4
1
1
1
1
11
7
4
0
4137120 4140043 3677431 3680354 0 0 0
0
4140007 4141622 3680355 3681970 0 0 0
0
4141612 4143252 3682019 3683659 0 0 0
0
4143170 4172560 3683660 3713051 3 3 0
-19465
0
4172620 4178617 3713152 3719149 0 0 0
0
4178515 4180737 3719424 3721646 0 0 0
0
4180613 4189443 3721647 3730467 49 49 0
-2026
-1
-1
-1
-1
-1
-1
-1
-1
-1
-1
-1
-1
-1
-1
-1
709
1
1
1
1
1
1
1
1
2
1
2
1
2
1
2
1
1
1
3
2
1
1
5
15
1
0
4190091 4216380 3731291 3757580 2 2 0
0
4216415 4222072 3757681 3763338 0 0 0
0
4221968 4230255 3763338 3771631 23 23 0
-5549
-1
-1
-1
-1
-1
0
4230163 4231855 3771631 3773323 0 0 0
0
4232346 4245497 3774831 3788015 34 34 0
-4253
-1
-1
-1
-1
-1
-1
-1
-1
-1
-1
-1
-1
-1
-1
-1
-1
-1
-1
-1
-1
-1
-1
-1
-1
-1
-1
-1
-1
-1
-1
-1
-1
0
4245449 4248395 3788016 3790944 40 40 0
2020
1
1
1
1
1
1
1
1
1
1
1
1
1
1
1
1
1
0
4248310 4250868 3790945 3793503 0 0 0
0
4250757 4252615 3793504 3795362 0 0 0
0
4253865 4260688 3796601 3803437 14 14 0
-533
-1
-1
-1
-1
-1
-1
-1
-1
-1
-1
-1
-1
0
4260795 4269770 3803538 3812513 3 3 0
0
4269968 4270973 3813153 3814158 0 0 0
0
4277938 4279481 3814865 3816408 1 1 0
0
4279374 4282870 3816408 3819904 0 0 0
0
4283901 4290714 3821388 3828201 0 0 0
0
4290619 4294142 3828202 3831735 10 10 0
-1151
-1
-1
-1
-1
-1
-1
-1
-1
-1
0
4294142 4295486 3831824 3833168 0 0 0
0
4295410 4297727 3833169 3835486 0 0 0
0
4298143 4299700 3836024 3837599 42 42 0
196
-90
-145
-1
-1
-1
-1
-6
-1
-2
-1
-1
-1
-1
-1
-3
-2
-1
-1
-2
0
4300362 4304669 3838495 3842802 0 0 0
0
4312485 4324560 3850036 3862111 0 0 0
0
4324957 4329535 3862670 3867248 1 1 0
0
4329609 4334784 3867349 3872524 1 1 0
0
4334651 4336528 3872625 3874502 0 0 0
0
4364124 4369596 3877203 3882675 0 0 0
0
4369782 4372297 3882692 3885207 0 0 0
0
4372403 4373618 3885278 3886493 0 0 0
0
4373589 4406633 3886517 3919522 100 100 0
2778
1
1
1
1
3
1
10
2
1
5
2
4
9
1
1
2
-11754
4998
1
1
1
1
1
1
1
1
1
1
1
1
1
1
1
1
1
1
1
1
3
1
1
1
1
1
1
1
1
1
1
1
1
1
1
1
1
2
1
1
-9442
-2
-1
-5
-1
-5
-1
-3
-2
-1
-1
-1
-1
-1
-5
-1
-1
-1
0
4412395 4423554 3925106 3936265 0 0 0
0
4423535 4425171 3936382 3938018 0 0 0
0
4425110 4426293 3938019 3939202 0 0 0
0
4427009 4430976 3940902 3944869 0 0 0
0
4446144 4463873 3950414 3968142 2 2 0
2005
0
4465416 4466759 3970011 3971354 1 1 0
0
4466966 4498948 3971407 4003381 10 10 0
11150
1
12740
1
1
1
1
1
0
4499886 4501129 4004620 4005863 1 1 0
0
4501545 4502706 4006641 4007835 33 33 0
-874
-1
-1
-1
-1
-1
-1
-1
-1
-1
-1
-1
-1
-1
-1
-1
-1
-1
-1
-1
-1
-1
-1
-1
-1
-1
-1
-1
-1
-1
-1
-1
-1
0
4504170 4505385 4009129 4010349 27 27 0
-387
-1
-1
-1
-1
0
4507789 4510247 4010450 4012908 0 0 0
0
4510193 4512368 4012909 4015084 0 0 0
0
4512254 4514093 4015085 4016924 1 1 0
0
4514036 4515485 4016925 4018374 0 0 0
0
4515327 4520881 4018475 4023998 32 32 0
805
1
1
1
1
1
1
1
1
1
1
1
1
1
1
1
1
1
1
1
1
1
1
1
1
1
1
1
1
1
1
0
4523268 4525451 4024099 4026282 0 0 0
0
4527242 4559856 4027773 4060393 12 12 0
-7263
-1
-1
-1
-1
-1
0
4559903 4578521 4060494 4079112 0 0 0
0
4584588 4598495 4083628 4097535 1 1 0
0
4598610 4609447 4097636 4108467 8 8 0
-53
6675
1
1
3124
1
1
1
0
4609701 4616226 4108792 4115317 0 0 0
0
4616325 4617446 4115307 4116428 0 0 0
0
4617992 4619468 4116924 4118400 0 0 0
0
4619404 4621396 4118401 4120393 0 0 0
0
4621329 4624330 4120394 4123395 0 0 0
0
4624223 4634375 4123394 4133497 50 50 0
2799
1
1
1
1
1
1
1
1
1
1
1
1
1
1
1
1
1
1
1
1
1
1
1
1
1
1
1
1
1
1
1
1
1
1
1
1
1
1
1
1
1
1
1
1
1
1
1
1
0
4635285 4636897 4133598 4135210 0 0 0
0
4637700 4639728 4135892 4137920 0 0 0
0
4641223 4646918 4139957 4145652 5 5 0
445
-191
0
4646947 4656449 4145753 4155255 1 1 0
0
4656375 4659923 4155254 4158802 2 2 0
0
4659796 4664898 4158803 4163905 0 0 0
0
4665460 4671150 4164656 4170346 0 0 0
0
4671029 4685312 4170346 4184630 4 4 0
-11242
0
4685604 4687213 4184714 4186323 0 0 0
0
4687527 4690043 4186368 4188845 68 68 0
577
1
1
1
1
1
1
1
1
1
1
1
1
1
1
1
1
1
1
1
580
1
1
1
1
1
1
1
1
1
1
1
1
1
1
1
1
1
1
0
4689952 4696451 4188846 4195311 44 44 0
2177
1
1
1
1
1
1
1
1
1
1
1
1
1
1
1
1
1
1
1
1
1
1
1
1
1
1
1
1
1
1
1
1
1
1
1
1
-2680
-1
-1
0
4696349 4698927 4197218 4199796 0 0 0
0
4698839 4709146 4200040 4210347 0 0 0
0
4709029 4718842 4210348 4220192 33 33 0
-3640
-1
-1
-1
-1
-1
-1
-1
-1
-1
-1
-1
-1
-1
-1
-1
-1
-1
-1
-1
-1
-1
-1
-1
-1
-1
-1
-1
-1
-1
-1
0
4719284 4725012 4220578 4226306 0 0 0
0
4725130 4729112 4226407 4230352 57 57 0
1532
1
1
1
1
1
1
1
1
1
1
1
1
1
1
1
1
1
1
1
1
1
1
1
1
1
1
1
1
1
1
1
1
1
1
1
1
0
4729857 4734935 4231279 4236377 21 21 0
-931
-1
-1
-1
-1
-1
-1
-1
-1
-1
-1
-1
-1
-1
-1
-1
-1
-1
-1
-1
0
4735043 4755685 4236367 4257009 6 6 0
10676
-5077
0
4755562 4760823 4257010 4262271 1 1 0
0
4760871 4764846 4262568 4266543 0 0 0
0
4764958 4780717 4266820 4282579 1 1 0
0
4781407 4786975 4283497 4289063 3 3 0
3811
1
0
4789845 4791454 4289164 4290773 0 0 0
0
4792123 4793746 4291773 4293396 0 0 0
0
4793548 4795113 4293497 4295062 0 0 0
0
4796117 4813752 4295938 4313573 0 0 0
0
4814490 4816513 4314421 4316444 1 1 0
0
4817473 4818536 4317795 4318858 1 1 0
0
4819698 4820945 4320081 4321327 1 1 0
5
0
4821400 4823064 4322111 4323775 1 1 0
0
4822890 4824542 4323876 4325528 0 0 0
0
4824483 4826542 4325529 4327588 0 0 0
0
4826461 4827639 4327589 4328767 1 1 0
0
4829122 4830485 4330468 4331831 0 0 0
0
4831023 4842483 4338176 4349636 1 1 0
0
4847285 4850323 4349737 4352775 0 0 0
0
4850334 4865679 4352876 4368221 1 1 0
0
4865679 4892256 4368458 4395053 19 19 0
-4472
-1
-1
-1
-1
-1
-1
-1
-1
-1
-1
-1
-1
-1
-1
-1
-1
-1
0
4892139 4913282 4395314 4416457 4 4 0
0
4913444 4921255 4416558 4424369 0 0 0
0
4921571 4931939 4424470 4434854 16 16 0
-8414
-1
-1
-1
-1
-1
-1226
-1
-1
-1
-1
-1
-1
-1
-1
-1
0
4932567 4933884 4435689 4437006 0 0 0
0
4933686 4935292 4437107 4438713 1 1 0
0
4935204 4936770 4438714 4440280 0 0 0
0
4936730 4938277 4440281 4441849 67 67 0
-1141
-1
-1
-1
-1
-1
-1
-1
-1
-1
-1
-1
-1
-1
-1
-1
-1
-1
-1
-1
-1
0
4938964 4940186 4442759 4443981 0 0 0
0
4941448 4960997 4444996 4464545 0 0 0
0
4963624 4969387 4464646 4470436 33 33 0
-979
-1
-1
-1
-1
-1
-1
-1
-1
-1
-1
-1
-1
-1
-1
-1
-1
-1
-1
-1
-1
-1
-1
-1
-1
-1
-1
-1
2224
0
4969764 4972497 4470537 4473270 0 0 0
0
4972409 4975172 4473268 4476031 0 0 0
0
4975050 4982438 4476032 4483420 0 0 0
0
4984349 5014419 4485628 4515698 1 1 0
0
5015117 5030671 4516992 4532548 3 3 0
-831
-1
0
5030695 5039030 4532649 4540984 0 0 0
0
5038883 5042030 4540989 4544136 1 1 0
0
5041838 5045846 4544237 4548245 0 0 0
0
5054739 5059993 4551423 4556677 0 0 0
0
5059868 5063037 4556676 4559845 0 0 0
0
5062985 5068811 4559846 4565633 80 80 0
600
1
1
1
1
1
1
1
1
1
1
1
1
1
1
1
1
1
1
1
1
1
1
1
1
1
1
1
1
1
1
1
1
1
1
1
1
1
1
0
5069262 5076522 4566353 4573613 1 1 0
0
5076656 5086782 4573714 4583904 137 137 0
-5546
-1
-1
-1
-1
-1
-1
-1
-1
-1
-1
-1
-1
-1
-1
-1
-1
-1
-1
-1
-1
-1
-1
-1
-1
-1
-1
-1
-1
-1
-1
-337
-1
-1
-1
-1
-1
-1
-1
-1
-1
-1
-1
-1
-1
-1
-1
-1
-1
-1
-1
-1
-1
-1
-1
-1
-1
-1
-1
-1
-1
-1
-1
-1
-1
-1
-1
-1
-1
-1
-1
-1
-1
3726
1
1
1
1
1
1
1
1
0
5087370 5088370 4584483 4585483 0 0 0
0
5088542 5089961 4585872 4587291 0 0 0
0
5089783 5092041 4587392 4589607 75 75 0
1838
1
1
1
1
1
1
1
1
1
1
1
1
1
1
1
1
1
1
1
1
1
1
1
1
1
1
1
1
1
1
1
1
1
1
1
1
1
1
1
1
1
1
0
5091923 5102298 4589608 4599983 0 0 0
0
5102332 5113320 4600084 4611072 3 3 0
0
5113466 5116115 4611101 4613749 3 3 0
-2470
144
1
0
5117123 5126850 4614416 4624143 0 0 0
0
5126734 5129146 4624944 4627356 0 0 0
0
5129099 5132908 4627357 4631166 0 0 0
0
5132823 5141413 4631166 4639756 1 1 0
0
5141752 5150014 4640243 4648505 0 0 0
0
5150610 5156648 4649371 4655409 0 0 0
0
5156754 5178782 4655510 4677520 84 84 0
20246
1
1
3
6
1
1
2
2
8
1
4
1
1
3
1
1
1
0
5178674 5180351 4677521 4679198 0 0 0
0
5187745 5190117 4682508 4684880 0 0 0
0
5190168 5193759 4685222 4688813 0 0 0
0
5197094 5201538 4691939 4696383 0 0 0
0
5202154 5208018 4697518 4703318 69 69 0
1786
1
1
1
1
1
1
1
1
1
1
1
1
1
1
1
1
1
1
1
1
1
1
1
1
1
1
1
1
1
1
1
1
1
1
1
1
1
1
1
1
1
1
1
1
1
1
1
1
1
1
1
1
1
1
2754
1
1
1
1
1
1
1
1
0
5207903 5219566 4703780 4715440 3 3 0
1835
1
1
0
5219798 5226828 4715400 4722372 66 66 0
1724
1
1
1
2
1
1
1
1
1
1
1
4
2
5
1
4
1
1
1
1
1
1
1
1
1
1
1
3
1
4
1
1
1
1
1
1
4
1
1
1
1
1
1
1
1
2
4
3
3
1
9
1
1
2
1
2
1
0
5227783 5228936 4723610 4724763 0 0 0
0
5229704 5233323 4725413 4729113 81 81 0
-469
-1
-1
-1
-1
-1
-1
-1
-1
-1
-1
-1
-1
-1
-1
-1
-1
-1
-1
-1
-1
-1
-1
-1
-1
-1
-1
-1
-1
-1
-1
-1
-1
-1
-1
-1
-1
-1
-1
-1
-1
-1
-1
-1
-1
-1
-1
-1
-1
-472
-1
-1
-1
-1
-1
-1
-1
-1
-1
-1
-1
-1
-1
-1
-1
-1
-1
-1
-1
-1
-1
-1
-1
-1
-1
-1
-1
-1
-1
-1
-1
0
5233205 5234640 4729113 4730548 1 1 0
0
5234495 5236787 4730649 4732941 0 0 0
0
5236967 5244186 4733277 4740496 0 0 0
0
5244163 5248147 4740527 4744511 3 3 0
0
5252593 5253664 4749082 4750153 0 0 0
0
5253494 5256649 4750254 4753409 1 1 0
0
5256513 5258785 4753510 4755782 0 0 0
0
5258895 5261262 4755838 4758179 72 72 0
867
1
1
1
1
1
1
1
1
1
1
1
1
1
1
1
1
1
1
1
1
1
1
1
1
1
0
5261135 5263546 4758180 4760606 18 18 0
-467
-1
-1
-1
-1
-1
-1
-1
-1
-1
-1
-1
-1
-1
-1
0
5263488 5268886 4760602 4766017 100 100 0
2168
1
1
1
1
1
1
1
1
1
1
1
1
1
1
1
1
1
1
1
1
-1799
-1
-1
-1
-1
-1
-1
-1
-1
-1
-1
-1
-1
-1
-1050
-1
-1
-1
-1
-1
-1
-1
-1
-1
-1
-1
-1
-1
-1
-1
-1
-1
-1
-1
-1
-1
-1
-1
0
5268996 5276706 4766084 4773794 1 1 0
0
5276921 5282069 4773895 4779043 0 0 0
0
5284136 5289138 4780711 4785711 3 3 0
3442
1
0
5290732 5292130 4787488 4788886 0 0 0
0
5292993 5295093 4788987 4791087 0 0 0
0
5294962 5296010 4791083 4792132 1 1 0
-5
0
5295935 5297341 4792133 4793539 0 0 0
0
5297305 5299245 4793640 4795579 2 2 0
501
0
5299506 5307341 4795680 4803515 1 1 0
0
5307641 5317179 4803616 4813154 2 2 0
1935
-47
0
5319101 5323281 4815115 4819291 53 53 0
386
1
1
1
0
5324550 5326084 4820927 4822468 42 42 0
-598
-1
-1
-1
-1
-1
-1
0
5327338 5328809 4823402 4824873 0 0 0
0
5334253 5337259 4826008 4829045 31 31 0
-398
-1
-1
-1
-1
-1
-1
-1
-1
-1
-1
-1
-1
-1
-1
-1
-1
-1
-1
-1
-1
-1
-1
-1
-1
-1
-1
-1
-1
-1
-1
0
5337405 5346440 4829415 4838450 0 0 0
0
5346799 5349708 4839007 4841916 0 0 0
0
5350074 5351239 4842017 4843182 0 0 0
0
5356313 5357365 4847660 4848712 0 0 0
0
5361481 5366451 4850224 4855194 1 1 0
0
5384822 5400283 4859667 4875128 0 0 0
0
5400556 5405783 4875276 4880503 0 0 0
0
5415054 5417771 4886083 4888800 2 2 0
0
5417663 5432167 4889226 4903730 0 0 0
0
5432909 5458926 4904392 4930410 3 3 0
-1706
0
5458802 5460673 4930410 4932250 32 32 0
928
1
1
1
1
1
1
1
1
1
1
1
1
1
1
1
1
1
1
1
1
1
1
1
1
1
1
1
1
1
1
0
5460649 5467702 4932269 4939322 0 0 0
0
5467655 5470421 4939322 4942088 0 0 0
0
5470309 5471455 4942089 4943235 0 0 0
0
5471358 5473302 4943236 4945180 0 0 0
0
5473353 5488582 4945598 4960827 2 2 0
0
5489151 5490477 4960928 4962254 0 0 0
0
5491420 5493769 4963024 4965373 2 2 0
0
5494886 5497835 4966362 4969311 0 0 0
0
5497754 5499022 4969310 4970578 1 1 0
0
5500216 5501543 4971832 4973157 66 66 0
416
1
0
5501918 5534103 4973881 5006039 49 49 0
25264
6
1
1
1
2
7
7
1
1
1
6
4
1
7
1
13
12
1
1
1
1
1
3
1
1
1
0
5535424 5537346 5007658 5009580 0 0 0
0
5537622 5539271 5009669 5011315 37 37 0
-938
-1
-1
-1
-1
-1
-1
-587
3
1
1
4
4
2
11
5
2
1
1
0
5539821 5542300 5011980 5014423 52 52 0
492
1
1
1
1
1
1
1
1
1
1
1
1
1
1
1
1
1
1
1
1
1
1
1
1
1
1
1
1
1
1
1
1
1
1
1
0
5542231 5560314 5014424 5032507 2 2 0
0
5560815 5562575 5032716 5034416 75 75 0
1091
1
1
1
1
1
1
1
1
1
1
1
1
1
1
1
1
1
1
1
1
1
1
1
1
1
1
1
1
1
1
1
1
1
1
1
1
1
1
1
1
1
1
1
1
1
1
1
1
1
1
1
1
1
1
1
1
1
1
1
0
5562972 5564945 5036301 5038280 39 39 0
-720
-1
-1
-1
-1
-1
0
5566453 5567475 5039996 5041018 0 0 0
0
5569164 5570757 5043169 5044728 75 75 0
1071
1
1
1
1
1
1
1
1
1
1
1
1
1
1
1
1
1
1
1
1
1
1
1
1
1
1
1
1
1
1
1
1
1
0
5571291 5573730 5045367 5047798 33 33 0
731
1
1
1
1
1
1
1
1
-387
0
5573717 5591671 5048056 5065975 38 38 0
8601
1
1
5
1
1
1
1
7
3
1
1
3
4
4
1
4
1
1
1
1
1
1
2
1
1
2
1
1
1
2
1
1
1
3
0
5593129 5600068 5067357 5074296 1 1 0
0
5600128 5624266 5074397 5098535 2 2 0
0
5624151 5646815 5098536 5121200 0 0 0
0
5647493 5648821 5122521 5123849 0 0 0
0
5648709 5661329 5123850 5136534 142 142 0
350
1
1
1
1
-697
-1
-1
-1
-1
-1
-1
-1
-1
-1
-1
-1
-1
-1
-1
-1
-1
-1
-1
-1
-1
-1
-1
-1
-1
-1
-1
-1
-1
-1
-1
-1
-1
-1
-1
-1
-1
-1
-1
-1
-1
-1
-1
-1
-1
-276
-1
-1
-1
-1
-1
-1
-1
-1
-1
-1
-1
-1
-1
-1
-1
-1
-1
-1
-1
-1
-1
-1
-1
0
5661204 5663947 5136534 5139277 0 0 0
0
5663829 5703425 5139276 5178794 101 101 0
373
6
1
1
1
1
13
1
11
1
1
1
6561
1
1
1
1
1
1
1
1
1
1
1
1
1
1
1
1
1
1
1
1
1
1
1
1
1
1
1
1
1
1
1
1
1
1
1
1
1
1
1
1
1
1
1
1
1
1
1
1
1
1
1
1
1
1
1
1
1
1
1
1
1
1
1
1
-15655
1978
1
0
5703440 5710878 5178895 5186333 0 0 0
0
5710831 5711915 5186334 5187418 0 0 0
0
5712152 5714441 5189216 5191506 13 13 0
-502
0
5714355 5715841 5191506 5193005 15 15 0
-894
-1
-1
-1
-1
-1
-1
-1
-1
-1
-1
-1
-1
0
5717165 5718556 5193609 5195000 0 0 0
0
5719222 5722117 5195589 5198483 26 26 0
939
0
5722008 5728561 5198484 5205008 30 30 0
515
1
1
1
1
1
1
1
1
1
1
1
1
1
1
1
1
1
1
1
1
1
1
1
1
1
1
1
1
0
5728702 5731126 5205008 5207432 0 0 0
0
5731001 5732553 5207433 5208985 1 1 0
0
5732393 5734984 5209086 5211677 1 1 0
0
5734943 5738039 5211778 5214874 1 1 0
0
5745965 5773235 5219012 5246282 4 4 0
0
5773283 5787732 5246383 5260832 1 1 0
0
5788012 5796377 5261158 5269523 2 2 0
0
5797901 5799538 5272135 5273776 73 73 0
507
-518
-1
-1
-1
-1
0
5815617 5817022 5274277 5275682 0 0 0
0
5816917 5818461 5275683 5277227 0 0 0
0
5818353 5821646 5277228 5280521 0 0 0
0
5821523 5826637 5280522 5285636 0 0 0
0
5826795 5828665 5285737 5287607 0 0 0
0
5828761 5844579 5287609 5303427 0 0 0
0
5844499 5846389 5303427 5305317 1 1 0
0
5846325 5864055 5305316 5322970 77 77 0
975
1
1
1
1
1
1
1
1
1
1
1
1
1
1
1
1
1
1
1
1
1
1
1
1
1
1
1
1
1
1
1
1
1
1
1
1
1
1
1
1
1
1
1
1
1
1
1
1
1
1
1
1
1
1
1
1
1
1
1
1
1
1
1
1
1
1
1
1
1
1
1
1
1
1
1
0
5864313 5872102 5323090 5330879 1 1 0
0
5872013 5874609 5330874 5333469 1 1 0
2592
0
5874536 5875688 5333465 5334617 0 0 0
0
5876479 5879358 5334929 5337808 0 0 0
0
5879299 5895769 5337809 5354254 67 67 0
1160
1
1
1
1
1
1
1
1
1
1
1
1
1
1
1
1
1
1
1
1
1
1
1
1
0
5904328 5911331 5354803 5361806 2 2 0
0
5911432 5914604 5361810 5364982 0 0 0
0
5914508 5928647 5364981 5379120 0 0 0
0
5928939 5944987 5379222 5395270 1 1 0
0
5944956 5946585 5395508 5397137 0 0 0
0
5946483 5947525 5397133 5398175 1 1 0
0
5947425 5950084 5398175 5400834 0 0 0
0
5950065 5960211 5400858 5411004 0 0 0
0
5960173 5969488 5411069 5420314 101 101 0
1232
1
1
1
1
1
1
1
2
1
3581
1
1
2
1
1
3
1
1
1
1
1
1
1
1
1
2
1
2
2
1
1
1
3
1
3
1
1
1
1
1
1
1
1
2
1
1
1
1
1
18
1
1
7
3069
1
1
1
1
1
1
1
1
1
1
1
1
1
1
1
0
5969359 5971016 5423634 5425304 23 23 0
-743
-1
-1
-1
-1
-1
-1
-1
-1
-1
-1
-1
-1
0
5970936 5972723 5425304 5427091 0 0 0
0
5972525 5978514 5427192 5433182 3 3 0
-728
0
5999925 6001076 5462731 5463882 0 0 0
0
6001033 6006183 5463882 5469032 1 1 0
0
6022999 6024156 5470309 5471466 4 4 0
0
6062444 6064266 5471747 5473561 9 9 0
878
1
1
1
1
1
1
1
0
6069746 6083692 5473662 5487608 4 4 0
0
6083583 6085026 5487609 5489052 0 0 0
0
6084906 6095543 5489049 5499612 83 83 0
1695
1
1
1
1
1
1
1
1
1
1
1
1
1
1
1
1
1
1
1
1
1
1
1
1
1
1
1
1
1
1
1
1
1
1
1
1
1
1
1
1
1
1
1
1
1
1
1
1
1
1
1
1
1
1
1
1
1
1
1
1
1
1
1
1
1
1
1
1
1
1
1
1
1
1
1
1
-3818
-1
-1
0
6095568 6126478 5499713 5530540 86 86 0
-7972
13316
1
1
1
1
1
1
1
1
1
1
1
1
1
1
1
1
1
1
1
1
1
1
1
1
1
1
1
1
1
1
1
1
1
1
3
6
1
1
2
1
1
1
1
4
1
1
1
1
1
1
1
1
1
1
2
1
3
4
1
1
1
1
1
1
1
1
1
1
1
1
1
1
1
1
1
2
2
3
1
1
1
1
2
0
6126772 6137049 5531170 5541477 33 33 0
-2077
-1
-1
-1
-1
-1
-1
-1
-1
-1
-1
-1
-1
-1
-1
-1
-1
-1
-1
-1
-1
-1
-1
-1
-1
-1
-1
-1
-1
-1
-1
984
0
6136936 6151164 5541477 5555761 93 93 0
-2594
-1
-1
-1
-1
-1
-1
-1
-1
-1
-1
-1
-1
-1
-1
-1
-1
-1
-1
-1
-1
-3597
-1
-1
-1
-1
-1
-1
-1
-1
-1
-1
-1
-1
-1
-1
-1
-1
-1
-1
-1
-1
-1
-1
-1
-1
-1
-1
-1
-1
-1
-1
-1
-1
-1
-1
0
6151047 6155383 5555762 5560098 1 1 0
0
6155885 6157465 5560568 5562148 1 1 0
0
6158822 6161086 5562249 5564469 85 85 0
605
1
1
1
1
1
1
1
934
1
1
1
1
1
1
1
1
1
1
1
1
1
1
1
1
1
1
1
1
1
1
1
1
1
1
1
1
1
1
1
1
1
1
1
0
6160991 6162895 5564469 5566387 45 45 0
-1234
-1
-1
-1
-1
-1
-1
-1
-1
-1
-1
-1
-1
-1
0
6167187 6173977 5571058 5577842 26 26 0
71
1
1
1
1
1
0
6176405 6197231 5580077 5600793 123 123 0
-7237
2546
1
1
1
1
1
9
1
1
1
1
1
1
1
1
1
1
1
1
1
3
1
1
1
1
1
1
1
1
1
3
1
1
-4856
2699
1
1
1
1
1
1
1
1
1
1
1
1
1
1
1
1
1
1
1
1
1
1
1
1
1
1
1
1
1
1
1
1
1
1
1
1
1
1
1
1
1
1
1
1
1
1
1
1
1
1
1
1
1
1
1
1
1
1
1
1
1
1
1
1
1
1
1
1
1
1
1
1
1
1
1
1
1
1
0
6197295 6199886 5601435 5604006 83 83 0
1902
1
1
1
1
1
1
1
1
1
1
1
1
1
1
1
1
1
1
1
0
6200289 6202282 5604185 5606178 0 0 0
0
6203076 6204176 5606631 5607731 0 0 0
0
6207174 6212278 5610467 5615571 0 0 0
0
6212786 6224256 5615686 5627085 73 73 0
3574
1
1
1
1
1
1
1
1
1
1
1
1
1
1
1
1
1
1
1
1
1
1
1
1
1
1
1
1
1
1
1
1
1
1
1
1
1
1
1
1
1
1
1
1
1
1
1
1
1
1
1
1
1
1
1
1
1
1
1
1
1
1
1
1
1
1
1
1
1
1
0
6224396 6237100 5627197 5639901 2 2 0
0
6236988 6238700 5642708 5644420 1 1 0
0
6238581 6258342 5644418 5664155 24 24 0
17729
1
1
1
1
1
1
1
1
1
1
1
1
1
1
1
1
1
1
1
1
1
1
1
0
6258342 6277419 5664283 5683356 8 8 0
-5015
-1
6612
1
1
1
1
1
0
6277472 6303279 5683457 5709309 70 70 0
-684
-1
-1
-1
-1
-1
-1
-1
-1
-1
-1
-1
-17675
-6
-3
-8
-1
-1
-1
-3
-4
-3
-2
-3
-3
-1
-1
-1
-1
-4
-1
-8
-14
-1
-1
-1
-1
-3
-6
-10
-7
-3
-2
-1
-5
0
6303326 6313422 5709410 5719506 1 1 0
0
6313952 6317763 5720003 5723814 1 1 0
0
6317736 6319527 5724125 5725916 0 0 0
0
6327153 6328400 5729839 5731086 0 0 0
0
6329006 6340802 5731725 5743521 1 1 0
0
6340719 6344629 5744060 5747970 0 0 0
0
6345184 6346269 5748699 5749784 0 0 0
0
6346566 6352684 5749913 5756031 2 2 0
585
-5529
0
6352934 6369011 5756132 5772167 242 242 0
-584
-1
-1
588
1
1
3906
-24
416
9
1
1
1
1
1
1
1
1
1
1
4
1
1
1
1
1
1
1
1
1
1
1
1
1
1
1
1
1
1
1
1
1
1
1
1
1
1
1
1
1
1
1
1
1
1
1
1
3
1
1
1
1
1
1
5
1
1
2
1
2
-1501
-1
-1
-1
-1
-1
-1
-1
-1
-1
-1
430
1
1
-2664
264
329
-2342
-1
-1
-1
-1
-1
-1
-2
204
1
-1012
-1
-1
-1
-103
-1
-1
0
6369394 6376678 5772691 5779992 285 285 0
-1184
608
-39
-1
-211
-87
-1
-1
-1
-1
-1
-1
-1
-1
-1
-1
-1
-1
-1
-1
-1
-1
-1
-1
-1
-1
-1
-1
-1
-1
-1
-1
-1
-1
-1
-4
-1
-1
-1
-1
-1
-1
-1
-1
-1
-1
-1
-2
-1
-1
-1
-1
-1
-1
-4
-1
-1
-5
-1
-1
-4
-1
-1
-1
-1
-1
-1
-1
-1
-1
-1
-1
-1
-1
-1
-1
-1
-1
-1
-1
-1
-1
198
1
1
1
3
2
1
1
1
2
1
1
112
1
1
1
3
1
1
1
1
1
1
1
1
1
2
1
1
1
1
1
1
4
1
1
1
1
1
4
1
1
1
1
1
1
1
1
1
1
1
1
2
1
1
1
14
1
1
1
1
1
1
800
311
-340
-2657
0
6376678 6380531 5780116 5783986 111 111 0
-480
-1
-1
-1
-1
-1
-1
-1
-1
-1
-1
-1
161
-48
-80
-1
-129
-2
-1952
-1
213
0
6380533 6383139 5784116 5786725 46 46 0
-219
-117
-1
1414
-233
0
6382961 6388267 5786826 5792192 175 175 0
-3165
-1
-1
701
1
1
1
1
1
1
1
1
1
1
1
66
-148
-994
-1
-1
-1
-1
-1
-1
-1
-1
-1
-1
-1
-1
-1
-1
-1
-1
-1
-1
-1
-1
-1
-1
-1
-1
-1
-1
-5
-1
-1
-1
-1
-1
-1
-1
-1
-1
-1
-1
-1
-3
-1
-1
-1
-1
-1
-1
-1
-1
-1
-1
-1
-1
-1
-1
-1
-1
-1
-1
-1
-1
-1
-1
-1
-4
-1
-1
-1
-1
0
6388704 6394173 5792207 5797683 176 176 0
-409
38
-2159
-858
-1
-1
-1
268
1
1
1
1
1
1
1
1
1
5
1
2
377
1
1
126
1
1
1
1
1
1
1
1
1
1
1
1
1
1
1
1
1
1
1
1
1
1
-162
-1
-1
-1
-1
-1
-1
-1
-1
-3
-1
-1
-1
-1
-1
-1
-1
-1
-1
-1
-2
-36
-1
-1
-1
-1
-1
-1
-1
-1
-1
-1
-1
-1
-1
-1
-1
-4
-1
-1
-1
-1
595
0
6396032 6397781 5799687 5801433 36 36 0
19
1
161
1
-180
0
6398426 6399720 5802068 5803370 27 27 0
-475
-1
-1
-1
-1
-1
-1
-1
0
6402613 6406643 5810427 5814462 103 103 0
1423
-52
-1
-1
-1
-1
-1
-1
-147
35
1
112
-1213
0
6409632 6412064 5814563 5816998 32 32 0
-59
-488
-750
0
6411987 6415092 5816999 5820101 64 64 0
773
1343
1
-187
139
0
6414965 6426760 5820102 5831799 446 446 0
582
-5
-1
-1
-1
-1
-1
-1
-4
-1
-1
-1
-1
-1
-1
-1
-1
-1
-1
-1
-3
-1
-1
-1
-1
-1
-1
-1
-1
109
26
1
1
1
1
1
1
993
1
1
1
1
1
1
1
1
1
1
1
1
1
1
1
1
1
1
1
1
1
1
1
1
1
1
1
1
1
1
1
1
1
1
1
1
1
1
1
1
1
1
1
1
1
1
434
647
1
31
1
1
1
1
1
1
1
1
1
1
1
1
1
1
1
1
1
1
1
1
1
1
1
1
1
1
1
1
1
3494
1
1
1
1
1
1
1
1
1
1
1
98
1
1
1
1
1
1
1
1
1
1
1
1
1
1
1
1
1
1
1
1
1
1
1
1
1
1
1
1
1
1
6
1
1
1
1
1
1
5
1
1
1358
1
-455
-1
-73
48
-309
32
1
1
1
1
6
1
1
-2453
-1
-1
-1
-1
-1
-1
-1
-1
-1
-1
-1
-1
-1
-1
-1
-1
-1
-1
-1
-1
-1
-1
0
6426847 6429467 5831931 5834562 72 72 0
235
1
1
1
1
1
-383
-485
-1
-6
-1
-4
-421
-1
-1
-75
-115
-154
-144
-1
-1
-1
-232
0
6429616 6451598 5834561 5856511 175 175 0
568
-1017
-1
-2929
-1343
240
256
1
1
1
1
1
1
1
1
1
1
1
1
2116
1
1
1
1
1
1
1
1
1
1
1
1
1
1
3
1
1
975
1
2423
-3327
-1
496
1
146
426
1
-317
-2826
-263
0
6451598 6453005 5856634 5858041 8 8 0
0
6453652 6455866 5858912 5861212 101 101 0
-653
-1
-1
-1
-1
-1
-1
-1
-1
-1
-1
-1
-1
-1
-1
-1
-1
-1
-1
-1
-1
-1
-1
-1
-1
-1
-1
-1
-1
-1
-1
-1
-1
-1
-1
-1
-1
-1
-1
-1
-1
-1
-1
-1
-1
-1
-1
-1
-1
-1
-1
-1
-1
-1
-1
-1
-1
-1
-1
-1
-1
-1
-1
-1
-1
-1
-1
-1
-1
-1
-1
-1
-1
-1
-1
-1
-1
-1
-1
-1
-1
-1
-2
-1
-1
-1
0
6455776 6456780 5861212 5862216 4 4 0
0
6491644 6498735 5866841 5873935 50 50 0
-2040
-6
-2098
153
1
-1283
-1
0
6498753 6503185 5878384 5882799 51 51 0
393
830
-1544
670
1
1
1
1
-34
-1
886
1
1
1
1
1
1
1
1
1
1
1
1
0
6510029 6512697 5883920 5886585 46 46 0
1202
1
1
1
-576
-1
42
1
-301
0
6526969 6541619 5966093 5980679 246 246 0
2994
1
691
1
1
1
1
1
1
1
1
1
1
1
1
1
1
1
1
1
1
1
1
1
1
1
1
1
1
1
1
1
1
-1788
-1
-1
-1
-1
-1
-1
-1
-1
-1
-1
-2
-1668
-1
20
1
1
1
1
1
1
1
1
1
1
1
1
1
1
-115
-1
-1
-1
-2
-8
-167
1010
1
1
1016
1815
1
1
1
1
1
1
1
1
1
1
1
1
1
1
1
1
1
1
1
1
1
1
1
1
1
1
1
1
1
1
1
2503
0
6541933 6551053 5981132 5990237 159 159 0
151
449
1
-496
-613
2426
1
1
1
1
1
1
1
1
2
1
3
4
1
1
1
1
1
1
5
1
15
1
1
-598
-1343
-1
-1
-1
-1
-1
-1280
-1
-1443
0
6551532 6554254 5990553 5993275 20 20 0
0
6554563 6562495 5993549 6001354 246 246 0
89
1
957
20
57
1
1
3
1
1
1
1
1
1
1
1
1
1
1
1
1
1
1
1
1
2
7
69
1
1
1
1
1
1
1
2
1
1
1
1
1
1
1
1
1
1
1
1
1
1
-315
16
1
130
1
1
1
1
343
1
1
1
1
1
1
1
1
1
1
1
1
1
1
1
1
1
1
3
1
1
1
1
1
1
1
1
1
1
1
1
1
1
1
1
1
1
1
1
1
1
1
1
1
1
1
1
1
1
1
1
1
1
1
1
1
1
1
1
1
1
4
1
1
1
628
1
3
1
6
170
-2477
1232
1
-99
-58
32
-80
-1
79
-39
372
0
6562581 6564723 6001865 6003980 98 98 0
1517
1
1
1
1
1
1
1
1
1
1
1
1
1
1
1
1
1
1
1
1
1
1
1
1
1
1
1
1
1
1
-309
-1
-1
-1
0
6567255 6589081 6006774 6028557 423 423 0
-1185
-3
-1046
-869
1399
1
1
1
1
1
1
1
1
1
3
1
1
808
-707
-1
-3
-1
-1
-1
-1
-1
-1
-1
-1
-1
-1
-1
-1
-1
-1
-1
-205
39
70
4
1
1
1
1
1
1
1
1
539
1
680
1
1
1
1
1
1
1
1
1
1
1
1
1
7212
1
1
1
59
1
1
1
-53
29
1
1
-516
67
1053
1
1
1
1
1
1
1
1
1
1
1
1
1
1
1
1
1
1
1
1
1
1
580
1
-244
-1
-1
-4
-1
-1
-1
-1
-444
-307
1228
-539
136
307
137
1
37
131
1
-367
-578
-1
-1
-1
-1
-1
0
6589649 6606826 6028554 6045907 436 436 0
-1064
-126
-1
-1
-1
-1
-1
-1
-1
-1
-1
-1
-1
-1
-1
-1
-1
-1
-1
-1
-1
-1
-1
-1
-1
-1
-1
-1
-2
-1
-1
-1
-1
-1
-48
-10
-1
-1
-1
-1
-1
-2
-1
-20
-1
-1
-1
-1
-1
-1
-1
-1
-1
-1
-1
-1
-1
-1
-1
61
44
215
1207
-239
-778
-240
-1
-1
-1
-1
-1
-1
-1
-1
-1
-1
-1
-1
-1
-1
-1
-1
-1
-1
-1
-1
-1
-1
-1
-1
-1
-1
-1
-1
-1
-1
-1
-1
-1
-1
-1
-1
-1
-1
-1
-1
-1
-1259
-4
-1175
601
2942
-6080
-648
-1
-36
-1
-1
-1
-1
-1
-1
-1
-1
-1
-1
-1
-1
-1
-1
-1
-1
-1
-1
-1
-1
-1
-1
-1
-1
-1
-1
-1
-1
-1
-1
-1
-1
-1
-1
-1
-1
-1
-1
-1
-1
-1
-1
-1
-1
-1
-1
-1
-1
-1
-1
-1
-1
-1
-1
-1
-1
-1
-1
-1
-1
-1
-1
-1
-1
-1
-1
-1
-1
-1
-1
-1
-1
-1
180
0
6606831 6609477 6046032 6048674 46 46 0
458
714
452
-302
289
1
0
6609479 6612872 6048764 6052235 137 137 0
-1575
-21
125
-83
-278
-1
-1
-1
-1
-1
-1
-1
-1
-1
-1
-1
-1
-1
-1
-1
-1
-1
-1
-1
-1
-1
-1
-1
-1
-1
-1
-1
-1
-1
-1
-1
-1
-1
-1
-1
-1
-1
-1
-1
-1
-1
-1
-1
-1
-1
-1
-1
-1
-1
-1
-1
-1
-1
-1
-1
-1
-1
-1
-1
-1
-1
-1
-1
-1
-1
-1
-1
-1
-1
-1
-1
-1
-3
-1
-1
0
6619172 6621920 6051981 6054729 42 42 0
0
6621922 6626091 6054841 6059008 60 60 0
1668
253
-1012
267
1
-135
0
6626209 6643165 6059139 6076172 362 362 0
-451
-1
-1
-1
-1
-1
-1
-1
-1
-1
-1111
671
-972
1325
1
1
909
-904
-1
-1
822
919
-4349
-1
-1
-1
-1
-1
-1
-1
-1
-1
-1
-1
-1
-1
-1
-1
-1
-1
-1
-1
-1
-1
-1
-1
-1
-1
-1
-1
-1
-1
-1
-1
-1
-1
-1
-1
-1
-1
-1
-1
-1
-1
-1
-1
-1
-1
-1
-1
-1
-1
-1
-1
-1
-1
-1
-1
-1
-1
-1
-1
-1
-1
-1
-1
-1
-1
-1
-1
-1
-1
-1
-1
-1
-1
-1
-1
-1
-1
1259
1020
1
1
800
582
1
1
1
4
-10
0
6669354 6676132 6082234 6089000 115 115 0
1414
840
1226
-978
-1
-1
978
1
1
1
1
1
1
1
1
1
1
1
1
-478
0
6676219 6692928 6089000 6105720 317 317 0
327
485
118
-965
-468
677
1
1
1
675
-68
-1
-1
-1
-1
-1
-1
506
-516
260
1
870
-88
43
45
-1582
58
1213
1
1
1
1
1
1
1
1
1
-1748
-1
-1
-1
-1
-1
-1
-1
-1
-1
-1
-966
241
-398
-610
-709
769
-177
-1
-1
-1
-1
-1
-1
-1
-381
-1518
-1
0
6693861 6701001 6107051 6114186 175 175 0
283
1
67
1
1
1
1
3264
905
1
1
1
-512
242
-797
-1
-1
-1
-117
57
1
-278
-1
-1
-1
0
6700999 6706144 6114772 6119900 95 95 0
903
1
1
1
1
1
1
1
1
1
1
1
1
1
1
1
1
1
1
1
1
419
1
-1692
-1
-1
-1
-1691
-40
0
6716675 6718509 6125760 6127594 19 19 0
0
6718311 6720314 6127695 6129698 32 32 0
0
6720202 6726173 6130193 6136171 80 80 0
342
982
-1901
-1
-1
-1
-607
-1807
-1
-1
-1
-1
-1
-1
276
1
1
0
6725869 6741347 6136228 6151685 198 198 0
242
1
1
1
1
1
-300
225
-1376
518
1
1
1
1
1
1
1
1
1
1
1
1
1
1
1
1
1
1
1
1
1
1
1
1
1
1
1
3494
-1139
1519
1
1
1
1
1
1
1
1
1
1
1
-67
-461
-57
-1
-1
-1
-1
-1
-1
-1
-1
-1
-1
-1
-1
-1
-1
-1
-1
-1
-1
-1
-1
-1
-1
-1
4926
2
0
6741387 6747640 6151786 6158051 72 72 0
-795
-1
-1
-1
-1
-1
-1
-1
-1
-1
-1
-1
-394
186
417
490
-1460
-114
0
6748674 6752196 6162853 6166357 57 57 0
1471
1
1
1
1
1
-1604
385
1
1
1
1
1
1
1
1
1
1
1
1
0
6755136 6756268 6167182 6168314 7 7 0
0
6756167 6766967 6168314 6179061 223 223 0
197
1
1
1
1
1137
145
-810
-9
67
1
563
1
36
5
1
1
1
1
1
1
2
1
4
1
1
4
1
4
1
2
4
1
1
1
2
1
2
1
1
1
2
1
1
7
1
1
3
1
1
1
1
1
2
3
1
1
4
6
378
-122
105
1
795
362
2015
3226
-484
-1
-1
-1
-1
-1
-1
-1
0
6767035 6771755 6179163 6183875 86 86 0
458
-1429
-39
22
1
1
1
1
1
1
86
112
0
6772012 6788457 6193924 6210476 463 463 0
-818
-1460
-899
-1
-2425
-1
-727
-563
-1
-1
-677
-184
-1085
-1
-1
-1
-1
-1
-1
-1
-82
-186
-1
-1
-1
-1
-1
-1
-1
-277
-492
-1
-1
-1
-1
-1
-1
-1
-1
-1
-1
-1
-1
-80
-1
-1
-1
-1
-1
-1
-1
-1
-1
-1
-1
-1
-1
-1
-1
-1
-1
-1
-1
-1
-1
-289
-1
-1
-1
-1
-1
-1
-1
-1
-1
-1
-1
-1
-1
-1
-1
-1
-1
-1
-1
-1
-1
-1
-1
-1
-1
-1
-1
-1
-1
-1
-1
-1
-1
-1
-1
-1
-1
-1
-1
-1
-1
-1
-1
-1
-1
-1
-1
-1
-1
-1
-1
-1
70
-39
3
58
528
1
1
5
1
1
1
1
1
1
-253
2131
-2803
0
6788558 6805271 6210597 6227334 557 557 0
-29
-195
-34
-1
308
-3
-80
-15
215
-316
1329
324
76
1
-143
-1
-4
-1
-1
-1
-1
-1
-1
-1
-1
-1
-1
-1
-1
-1
-1
-1
-1
-1
-1
-1
-1
-1
-1
-1
-1
-1
-1
-1
-4
-1
-1
-1
-1
-1
-1
-1
-1
-1
-1
-1
-1
-1
-1
-1
-1
-1
-1
-5
-1
135
-639
-1
29
1
3185
1138
416
843
160
1005
1
-671
-1
499
467
2321
1
1
1
1
1
1
1
1
1
1
1
5
1
1
1
1
1
1
2
1
87
388
-178
479
-359
-1
-1
39
2
-516
0
6805330 6811718 6227436 6233836 231 231 0
1311
-1659
716
-63
48
1
1
1
-105
-1
-1
-1
-1
-1
-1
-1
-1
-1
-1
-1
-1
-4
-3
-1
-1
-4
7
-122
17
21
0
6811720 6815654 6233929 6237864 137 137 0
-304
507
-1152
30
689
1
-715
-169
-285
0
6815531 6826131 6237861 6248467 314 314 0
-37
-2894
-993
-122
91
-455
-1
3225
-284
-2419
0
6831509 6833548 6253921 6255959 58 58 0
1547
0
6834301 6837672 6256431 6259804 134 134 0
960
-576
-1
-3
-41
-50
86
948
0
6839575 6841914 6261926 6264270 76 76 0
-489
-479
-812
-1
-129
0
6841824 6844749 6264813 6267733 107 107 0
207
-72
-1
-1
-1
481
505
1
1
1
1
1
1
5
-495
0
6844948 6849860 6267732 6272650 202 202 0
1780
-65
-95
-1
-1
-1
-121
-1
-727
-1
-1
-1
-1
-1
-1
-1
-1
-1
-1
-1
690
1
1
1
1
1
1
1
1
1
1
1
457
-968
0
6849860 6854081 6272747 6276968 139 139 0
-596
-357
-665
489
1
1
-118
1871
0
6853966 6854965 6276968 6277971 28 28 0
-478
-1
-1
-1
-1
-1
321
19
0
6858647 6863826 6278758 6283978 208 208 0
-1205
-1
-1
-1
-1
-6
-1
-1
-1
-1
-1
-1
-1
-1
-1
-1
-1
-1
-1
-1
-1
-1
-2
-1
-1
-1
-1
-1
-1
-1
-1
-1
-1
-1
-1
-4
-1
-1
-1
-993
-1
0
6863919 6865402 6284081 6285562 68 68 0
783
115
1
-274
0
6865398 6875211 6319250 6329076 322 322 0
793
-1762
-201
-59
-474
-1
-1
-1
-1370
-1
158
-1309
-1
-1
-1
-1
-1
-1
797
413
-185
-1631
94
0
6875259 6882915 6329177 6336840 311 311 0
504
-233
-1
-1
-1
-1
-1
-1
-1
-1
-2200
243
70
776
-1049
-710
129
-360
1322
0
6883520 6886631 6337730 6340843 91 91 0
-8
-2005
0
6887445 6890084 6347098 6349737 93 93 0
-359
142
1
1
-53
-438
-1
-1
28
-20
-1
-432
-1
306
1
1
1
1
1
-857
0
6889955 6894685 6349735 6354468 158 158 0
242
1
-88
-1
-1
-160
967
8
-963
-1
-439
-1
-1
-1
-1
197
1
1
4
1
-337
0
6894684 6898231 6356911 6360504 159 159 0
-694
-1
-1
-1
-1
-1
-1
-1
-1
-1
-1
-1
-1
-1
-1
-1
-1
-1
-1
-1
-1
-1
-1
-1
-1
-1
-1
-1
-1
-1
-1
-1
-1
-1
-1
-1
-1
-1
-1
-1
-1
-1
-1
-1
-1
-1679
0
6901476 6906623 6365944 6371079 185 185 0
167
63
105
1
1
1
1
1
1
1
-863
-1
-1
-1
279
1
244
1142
1501
143
0
6913159 6921980 6372810 6381596 267 267 0
-27
-207
-762
-1
-1
-1
-1
-1
-1
-1
292
125
1
1
1
1
1
1
1
1
1
1
1
1
1
1
3
1
1
1
1
1
1
1
1
1
1
1
1
1
1
1
1
1
1
1
2
1
1
1
1
1
718
1
265
-2350
710
972
-517
0
6925079 6926427 6381592 6382939 47 47 0
218
0
6926419 6930037 6387983 6391598 91 91 0
636
1
1268
0
6931852 6940818 6391593 6400559 191 191 0
-1498
53
47
1
1
1
1
1
1
-622
-22
-1326
49
1
354
1883
-544
-2390
-1
-1
-1
-1
-1
-1
0
6943155 6951118 6400557 6408558 238 238 0
241
1
1
1428
-587
-1292
-111
12
1
-382
1204
-26
-586
-1
-19
-516
-1
-1
-1
-1
-1
-1
-1
-1
-1
-1
-1
-1
-1
-1
-1
-1
-1
-1
-1
-1
-1
-1
-1
-1
-1
-1
-1
-1
-1
-1
-1
-1
-1
-1
-1
-119
0
6952910 6954064 6412629 6413776 53 53 0
88
1
1
26
2
1
384
0
6955354 6969737 6414701 6429116 189 189 0
427
1
22
1
1
1
-763
37
1
5
1
1
1
1
1
1
1
1
1
1
1
1
1
1
1
1
1
1
1
1
1
1
1
1
1
1
-1410
-57
32
133
1
1
-50
-3834
-1
-1
-1
-1
-1
-1
-1
-1
-1
-1
-1
-1
-1
-1
-1
-1
-1
-1
-6
-1
-1
-1
-1
-1
-1
-1
-1
-1
-1
-1
-1
-1
-1
-1
-3
-1
-1
-1
-1
-1
-1
-1
-1
-1
-1
-1
-1
-1
-1
-1
-1
-1
-1
-1
-1
-1
-1
-1
-1
-1
-1
-1176
-3137
-1
-1
-1
0
6969730 6979471 6429296 6439026 277 277 0
762
1
1
3
1
1
1
-216
-1
-1
-1
-89
10
1063
-135
-424
-1533
-1
-1
-1
-1
-1
-1
-1
556
1
-110
-1
-1
3492
313
1
-816
-1
-1
89
1
1
1
1
1
1
1
1
1
1
1
1
1
1
1
1
1
0
6995039 6997068 6439025 6441054 46 46 0
0
6997185 7022596 6441245 6466681 991 991 0
-2815
-1
-1
-1
-478
106
60
-10
-1
-1
-10
-1
-1
-3
14
-3
-1
-1
-5
-8
-1
-1
-1
-17
-1
-1
-2
-1
-1
-1
-1660
4077
1
1
1
1
1
1
1
1
1
1
1
1
1
1
1
1
1
1
1
1
1
1
1
1
1
1
1
1
1
1
1
1
1
1
1
1
1
1
1
1
1
1
1
1
1
1
1
1
1
1
1
1
2
1
1
1
1
1
1
-245
-1
-1
-1
-1
-1
-1
-1
-1
-1
-1
-1
-1
-1
-1
-1
-1
-1
-1
-1
-1
-1
-1
-1
-1
-1
-1
-1
-1
-1
-1
-1
-1
-1
-1
-1
-1
-1
-1
-1
-1
-1
-1
-1
-1
-1
-1
-1
-1
-1
-1
-1
-1
-1
-1
-1
-1
-1
-1
-1
-1
-1
-1
-1
-1
-1
-1
-1
-1
-1
-1
-1
-1
-1
-1
-1
-1
-1
-1
-1
-1
-1
-1
-1
1141
-1066
847
1615
-349
2337
25
1
1
1699
1
1
1
1
1
1
1
1
1
1
1
1
1
1
1
1
1
1
1
1
1
1
1
1
1
1
1
1
1
1
1
1
1
1
1
1
1
1
1
1
1
1
1
1
288
1
1
1
1
1
1
1
1
1
1
1
1
1
1
1
-1839
-1
-410
-1
-1
-1
-1
-1
-1
-1
-1
-1
-1
-1
-1
-5
-2
6
2
-4
-1
-3
-2
-16
-2
-1
-1
-1
-1
-1
-1
-202
-1
-1
416
11
505
-1379
-1
-1
-1
-1
-1
-1
-1
-1
-1
-1
-1
-1
-1
-1
-1
-1
-1
-1
434
1
-47
-550
44
1
1
218
0
7025699 7042923 6462406 6479594 458 458 0
121
1
1
1
1
1
-179
-1
-1
-268
-1
-1
-1
-1
-1
-1
-1
-1
-1
-1
-1
155
14
-385
120
1830
1
-598
41
1
227
81
1
1
-450
-791
-292
153
1967
1
1
1
1
1
79
228
1
1
1
1
1
1
1
1
4
1
1
1
1
1
1
1
1
1
1
1
1
1
1
1
1
1
1
1
1
1
1
2
1
2
1
1
3
780
-3426
-1
-2222
575
1
-1042
-37
-1
-1
-1
-1
-1
-1
-1
-1
-1
-1
-1
-1
-1
-1
-1
-592
237
1
1
1
1
1
1
1
1
1
1
0
7043408 7060570 6483737 6500992 418 418 0
25
1
1
-149
-1
-76
2170
1
1
1265
-2408
-299
-89
-1
-1
-1
-1
-1
-1
-1
-1
-1
-1
-1
-1
-1
-1
-1
-1
-1
-1
-1
-1
-1
-1
-1
-1
-1
-1
-1
-1
-1
-1
-1
-1
-1
-1
-1
-1
-1
-1
-2
-1179
1081
284
1
2867
2318
1
-56
-1
-1
-1
-1431
-223
332
-423
-1
-1
-1
-1
-1
-1
-1
-1
-1
-1
-1
-1
-1
-1
-1
-1
-1
-1
-1
-1
-1
-1
-1
-1
-1
-1
-1
-1
-1
-1
-1
-1
-1
-1
-1
-1
-1
-1
-1
-1
-1
-1
-1
-1
-1
-1
-1
-1
-1
-1
-1
-2
-1
-1
-1
347
0
7060463 7061761 6500999 6502297 27 27 0
1067
-36
0
7061895 7063930 6502425 6504458 53 53 0
743
96
0
7063816 7065247 6504459 6505890 19 19 0
0
7065119 7080697 6505890 6521549 491 491 0
338
-59
1291
-1171
158
224
115
2
-166
-1
18
172
1021
83
1
1
-634
-1
-1
-1
-4
-1
-4
-1
-3
-1
-1
-1
-1
-1
-1
1228
1
1
1
1
1
1
1
1
1
1
1
1
1
1
1
1
1
1
1
1
1
1
1
-2127
-1
-1
-1
-1
-1
-1
-1
-11
69
-128
-1
-1
-1
-2342
-1
-1
-1
-1
-1
-1
-1
-1
-1
-1
-1
-1
-1
-1
-1
-1
-1
-1
-1
-1
-1
-1
-1
-1
-1
-1
-1
-1
-1
-1
-1
-1
-1
-1
-1
-1
-1
-1
-1
-1
-1
-1
-1
-1
-1
-1
-5
-1
-1
-1
-1
-1
-1
-1
-1
-1
-1
-1
-1
-1
-1
-1
-1
-1
-1
-1
-1
-1
-1
-1
-1
-1
-1
-1
-1
-1
-1
-1
-1
-1
-1
-1
-1
-1
593
-1146
526
-1588
-1
0
7080697 7087072 6521657 6528067 177 177 0
767
1549
-1034
-1
-1
-1
-1
-1
-1
-1
-1
-1
-1
-1
-1
-1
-1
-1
-1
-1
-1
-1
-1
-1
-1
-1
-1
-1
-1
-1
-1
-1
-1
-1
-1
-1
-1
-1
-1
-1
-1
896
870
0
7086957 7088036 6528062 6529141 25 25 0
0
7087950 7088951 6529167 6530168 23 23 0
-426
94
0
7088852 7092237 6530169 6533581 107 107 0
-228
-1
-1
-1
-1
-1
-1
-1
-1
-1
-1
-1
-1
-1
-1
-1
-1
-1
-1
-1
-1
-1
-1
-1
-1
-1
-1
-427
-1
-1
-1
-1
392
1811
384
1
1
0
7098524 7106058 6536910 6544493 202 202 0
-26
883
86
2497
-1287
-1
-1
-1
-1
-1
-1
-1
-1
-1
-1
-1
-1
-1
-1
-1
-1
-1
-1
-4
-1
-1
-1
-1
-1
-1
-1
-1
-1
-1
-1
-1
-3
-1
-1
-1
-1
-1
-24
-930
-710
-1
-1
-1
-1
-1
-1
-1
-1
-1
-1
-1
-1
-1
124
1
864
0
7114986 7118648 6544489 6548152 52 52 0
-2458
0
7122439 7138106 6552607 6568266 360 360 0
694
150
28
1764
-2088
-382
-47
-46
-2170
1532
-1569
-1
-1
-1
-1
-1
-1
-1
-1
-1
-1
-1
-1
-1
-1
1339
-251
41
1
1
1
1
1
1
1
1
1
1
1
1
1
1
1
1
1
1
1
1
1
1
1
1
1
-194
-2079
-1222
0
7138668 7149232 6568334 6578873 215 215 0
1004
-709
-879
102
1
1
1
1
1
1
1
1
1
1
1
1
1
1
1
1
1
1
1
1
1
1
1
1
1
1
1
-686
-1
-1
-1
-1
-1
-1
-1
-1
-1
-1
-1
-1
-1
780
250
1
234
-150
508
176
1
1
1
-1798
-1
-1
117
-219
-1
1265
1
1
292
1
1
174
-915
206
1
0
7185391 7201260 6579129 6594951 772 772 0
54
-3
-1238
-122
-1111
-1
-1
383
1
1
1
1
1
1
1
1
426
1
1
16
1
1
1
1
1
1
1
1
1
2
1
1
1
1
1
1
1
3
1
6
69
-310
-1
-117
-9
-5
-195
-1
-1
-1
-1
-1
-342
29
1357
-271
-1
-1
177
220
141
1
315
149
59
-49
140
1
1
1
1
1
1
1
1
1
-39
316
1
1
1
1
2
-198
229
279
55
130
-1079
716
488
1
1
1
138
-57
12
1
1
1
1
-9
-201
-1
-1
-1
-1
-1
-1
-1
-1
-1
-1
255
1
4
1
1
1
1
1
1
1
1
1
1
1
1
2
3
1
1
1
1
1
1
1
1
1
1
3
1
1
1
1
1
1
1
1
1
1
2
1
1
1
1
1
6
1
1
1
1
1
1
1
1
1
1
-300
-1
-1
-1
-1
-1
-1
-1
-1
-1
-9
-1
-1
-3
-1
-1
-4
-1
-1
-1
-1
-1
1382
-2111
-1
-1
-1
-1
-1
-1
-1
-1
-1
-1
-1
-1
-1
-1
-1
-1
-1
-1
-1
-1
-1
-1
-1
-1
-1
-1
-1
-1
-1
-1
47
343
1
1
1
1
1
0
7201270 7207105 6601199 6607046 227 227 0
-1455
-1
-1
-1
-1
-1
-1
-1
-1
-1
-1
-165
-1
-1
-1
-1
-1
-1
-1
-1
-1
-1
-1
-1180
-1
-1
462
1
1
1
-336
-1
-1
-1
-1
-119
-84
-66
848
1
1
1
1
1
1
1
1
1
1
1
1
1
5
282
1
1
0
7220783 7222688 6611947 6613861 73 73 0
894
-531
-1
-1
-1
-1
-1
-1
-1
-1
-1
0
7228109 7229560 6623962 6625419 72 72 0
-166
-1
-1
-1
-1
-1
-1059
19
0
7229197 7232785 6634133 6637693 146 146 0
1564
-477
-1
-1
84
14
-341
-1
-317
187
247
162
55
1
1
1
1
1
1
1
1
1
1
1
1
1
1
1
1
1
1
1
1
1
1
1
1
1
1
30
0
7232876 7236423 6637858 6641413 130 130 0
-157
479
1
-22
-1
65
1
1
5
1
1
1
1
1
1
1
1
3
-267
-1
-1
-1
-1
-1
-1
-1
-1
-1
-1
-1
-1
-1
-1
-1
-1
-1
-1
-1
22
-118
-1
-1
1370
1
304
-81
0
7236902 7240905 6641415 6645464 148 148 0
1061
400
-58
118
-297
-1
-1
-1
-1
-1
-1
-1
-1
-1
-1
-1
-1
-1
-1
-1
-1
-1
-1
-1
-1
-1
-1
-1623
-1
-1
-1
-1
-1
-1
-1
-1
-1
-1
-1
-1
-1
-1
-1
-1
-1
-1
-1
-1
-1
-1
-1
-1
0
7240902 7254489 6658208 6671790 325 325 0
111
-4663
-1418
-38
361
2145
972
1214
1
1
461
1
-746
0
7256189 7259391 6671792 6675042 130 130 0
-974
-1
-575
-1
-1
-1
-1
-1
-1
-1
-1
-1
-1
-1
-1
-1
-1
-1
-1
-1
-1
-1
-1
-1
-1
-1
-885
-325
-256
-1
-1
-1
-1
-1
-1
-1
-1
-1
-1
-1
-1
-1
-1
-1
-1
-1
-1
-1
0
7259610 7264968 6675497 6680908 270 270 0
-398
100
1
1
1
-569
-24
-1
-1
-1
63
1
1
1
1
1
1
-95
-1
-1
-1
-1
-1
-1
-1
-1
-1
-1
-1
-1
-53
-1
46
1
1
1
108
1
1
1
1
1
1
1
1
1
1
1
1
1
1
1
1
-55
-1
-1
70
403
1
1
1
147
-3
-141
-1
-1
-1
-1
-2
-2
-26
-1
-1
-1
-1
-1
-77
-92
-1
-1
-1
-349
-1
-1
-1
-60
-1
289
1
1
1
1
-523
-1
-1
-2
-2
-1
-1
-1
-1
-1
-1
-1
84
1
1
1
1
1
1
1
1
1
1
-541
-1
-1
-1
-1
-1
-1
-1
-1
-1
-1
-1
-1
-1
-1
-1
-1
-1
-1
-1
-1
-1
-1
-1
-1
-1
-1
-1
-1
-1
-1
-1
-1
-1
-1
-1
-1
-1
-1
-1
-1
-1
-1
-1
-1
-1
-1
675
1
-11
0
7265653 7270951 6682113 6687418 125 125 0
-97
-308
-559
1578
637
1
1
177
-254
-1
-1
-1
-1
-1
-1
-1
-1
-1
-1
-1
-1
-3
1233
435
1
1
1
0
7307728 7310400 6687621 6690295 18 18 0
-462
-1
0
7311059 7312779 6691326 6693046 2 2 0
0
7312652 7315821 6693047 6696193 38 38 0
1820
1
1
1
1
1
1
1
1
1
1
1
1
1
1
1
1
1
1
1
1
1
1
0
7315748 7318625 6696194 6699080 9 9 0
-2122
-1
-1
-1
-1
-1
-1
-1
-1
0
7319745 7326061 6699181 6705497 2 2 0
0
7326517 7328367 6706150 6708000 0 0 0
0
7328300 7330661 6708000 6710392 32 32 0
-581
-1
-1
-1
-1
-1
-1
-1
-1
-1
-1
-1
-1
-1
-1
-1
-1
-1
-1
-1
-1
-1
-1
-1
-1
-1
-1
-1
-1
-1
-1
0
7348641 7350725 6714495 6716579 1 1 0
0
7351157 7354043 6717123 6720009 0 0 0
0
7359496 7361242 6720870 6722616 0 0 0
0
7361827 7368635 6727404 6734259 72 72 0
653
1
1
1
1
1
1
1
1
1
1
1
-1462
-1
-1
-1
-1
-1
-1
-1
-1
-1
-1
-1
-1
-1
-1
-1
-1
-1
-1
-1
-1
-1
-1
-1
-1
-1
-1
-1
-1
-1
-1
-1
-1
-1
-1
-1
-1
-1
-1
-1
-1
-1
-1
-1
-1
-1
-1
-1
-1
-1
-1
-1
-1
-1
-1
-1
-1
-1
-1
0
7368575 7371277 6735321 6738023 1 1 0
0
7371214 7372263 6738023 6739072 0 0 0
0
7380701 7382345 6746447 6748092 1 1 0
-573
0
7382268 7384167 6748956 6750855 1 1 0
0
7383970 7388759 6752229 6757018 5 5 0
2060
1
-2064
-1
0
7389776 7406217 6758113 6774554 1 1 0
0
7417909 7429780 6775989 6787860 1 1 0
0
7429715 7432013 6787861 6790125 34 34 0
2061
1
1
1
1
1
1
1
1
1
1
1
1
1
1
1
1
3
1
1
1
1
1
1
3
1
1
1
1
3
1
1
1
1
0
7432835 7440053 6791935 6799151 2 2 0
3516
1
0
7439939 7452416 6799151 6811627 5 5 0
10218
0
7452304 7455665 6811872 6815233 0 0 0
0
7475050 7476250 6826330 6827530 0 0 0
0
7476096 7477838 6827631 6829373 0 0 0
0
7477732 7484805 6829371 6836476 34 34 0
-2914
-1
-1
-1
-1
-1
-1
-1
-1
-1
-1
-1
-1
-1
-1
-1
-1
-1
-1
-1
-1
-1
-1
-1
-1
-1
-1
-1
-1
-1
-1
-1
0
7485498 7488650 6837015 6840158 36 36 0
2265
1
1
1
579
1
1
1
1
0
7488589 7489605 6840159 6841175 1 1 0
0
7489732 7491691 6841538 6843497 2 2 0
0
7499960 7503948 6844593 6848569 79 79 0
330
1
1
1
1
1
1
1
1
1
1
1
0
7503852 7505561 6848569 6850278 1 1 0
0
7505539 7508777 6850320 6853558 1 1 0
0
7508685 7510830 6853559 6855704 0 0 0
0
7510709 7531456 6855705 6876386 73 73 0
1913
1
1
1
1
1
1
1
1
1
1
1
1
1
1
1
1
1
1
1
1
1
1
1
1
1
1
1
1
1
1
1
1
1
1
1
1
1
1
1
1
1
1
1
1
1
1
1
1
1
1
1
1
1
1
1
1
1
1
1
1
1
1
1
1
1
0
7531345 7535761 6876387 6880799 5 5 0
771
1
1
1
0
7535634 7539644 6880800 6884810 0 0 0
0
7539589 7548897 6884811 6894119 0 0 0
0
7548824 7550929 6894120 6896225 1 1 0
0
7551106 7553014 6896568 6898476 0 0 0
0
7555398 7575842 6901041 6921464 24 24 0
3250
1
1
1
1
1
1
1
1
1
1
1
1
1
1
1
1
1
1
1
1
0
7575889 7584374 6921565 6930050 0 0 0
0
7584300 7585455 6930051 6931206 0 0 0
0
7593544 7600939 6934705 6942100 0 0 0
0
7603603 7618989 6944987 6960403 210 210 0
-1661
-1
-1
-1
-1
-1
-1
-1
-1
-1
-1
-1
-1
-1
-1
-1
-1
-1
-1
-1
-1
305
1
-598
-5
-1
-1
-1
-1
-1
-5
-1
-1
-1
-1
-2
-1
-1
-1
-1
-5
-1
-2
-1
-2
-5
-1
-1
-1
-1
-1
20
-8
-1
-1
-1
-1
-1
-1
-3
-4
-1
-1
-1
-1
-1
-3
-1
-1
-1
9158
1
1
1
1
1
1
1
1
1
1
1
1
2
1
1
1
1
1
1
1
1
1
1
1
5
1
1
1
1
1
1
1
1
1
1
1
1
1
1
1
3
1
1
1
1
1
2
1
1
5
1
1
1
1
1
1
1
1
1
1
1
1
1
1
-3164
-1
-1
-1
-1
-1
-1
-1
-1
-1
-1
-1
-1
-1
-1
-1
-1
-1
-1
-1
-1
-1
-1
-1
-1
-1
-1
-1
-1
-1
-1
0
7618989 7621073 6960522 6962606 0 0 0
0
7624264 7634424 6966628 6976753 42 42 0
2341
1
1
3
1
3
1
1
1
1
4
1
1
1
1
1
5
1
1
1
1
1
5
1
1
1
1
1
1
10
1
5
1
1
1
0
7635706 7637508 6978007 6979809 1 1 0
0
7638697 7643245 6981478 6986026 2 2 0
0
7643135 7646671 6986024 6989560 2 2 0
0
7646547 7653464 6989559 6996476 0 0 0
0
7654665 7658910 6997996 7002241 0 0 0
0
7658818 7661756 7002242 7005180 0 0 0
0
7661890 7670071 7005196 7013376 4 4 0
7763
0
7670597 7672172 7013707 7015282 1 1 0
0
7672043 7684839 7015280 7028076 4 4 0
0
7684752 7692295 7028076 7035619 2 2 0
0
7692235 7700794 7035620 7044179 0 0 0
0
7700938 7713307 7044171 7056541 5 5 0
-1518
0
7713195 7716365 7056540 7059699 21 21 0
2263
1
1
1
1
1
1
1
1
1
1
0
7716309 7731835 7059696 7075222 3 3 0
0
7731750 7734150 7075223 7077623 3 3 0
0
7734552 7744769 7079081 7089298 2 2 0
0
7744659 7748025 7089299 7092665 0 0 0
0
7747937 7756283 7092982 7101328 1 1 0
0
7756310 7765037 7101429 7110156 2 2 0
0
7765151 7767176 7110158 7112183 0 0 0
0
7767853 7804034 7113201 7149374 75 75 0
-179
26894
1
1
4
1
1
1
1
3
1
1
1
2
1
1
1
1
1
1
5
1
1
1
2
1
2
1
5
1
1
2
1
2
1
1
2
1
1
1
2
-249
-1
-7351
-1
-1
-1
-1
-1
-1
-1
-1
-1
-1
-1
-1
-1
-1
-1
-1
-1
-1
-1
-1
-1
-1
-1
-1
-1
-1
-1
-1
0
7804034 7806544 7149465 7152041 67 67 0
-1666
-1
-1
-1
-1
-1
-1
-1
-1
-1
-1
-1
-1
-1
-1
-1
-1
-1
-1
-1
-1
-1
-1
-1
-1
-1
-1
-1
-1
-1
-1
-1
-1
-1
-1
-1
-1
-343
-1
-1
-1
-1
-1
-1
-1
-1
-1
-1
-1
-1
-1
-1
-1
-1
-1
-1
-1
-1
-1
-1
-1
-1
-1
-1
-1
-1
0
7807421 7810410 7152953 7155949 46 46 0
1005
1
1
1
1
1
-686
-1
-1
-1
-1
-1
-1
-1
-1
-1
-1
-1
-1
0
7810630 7813052 7156050 7158472 0 0 0
0
7812972 7816798 7159510 7163335 3 3 0
2987
0
7817972 7819199 7164534 7165761 1 1 0
0
7819412 7824643 7166075 7171306 2 2 0
0
7824546 7827825 7171780 7175059 2 2 0
0
7827730 7830441 7175056 7177823 59 59 0
-1306
-1
-1
-1
-1
-1
-1
-1
-3
-1
-1
-1
-1
-1
-1
-1
-1
-1
-1
-1
-1
-1
-1
-1
-1
-1
-1
-1
-1
-1
-1
-1
-1
-1
-1
-1
-1
-1
-1
-1
-1
-1
-1
-1
-1
-3
-1
-1
-1
-1
-3
-1
-2
-1
-1
-4
0
7830572 7832471 7177889 7179788 0 0 0
0
7832390 7858023 7180011 7205647 10 10 0
-7914
-1
-1
-1
-14432
218
1
0
7858412 7860400 7205762 7207750 2 2 0
0
7861052 7863356 7208370 7210674 1 1 0
0
7863319 7864763 7210674 7212118 0 0 0
0
7865156 7866690 7212615 7214149 2 2 0
0
7867236 7875921 7214250 7222935 3 3 0
0
7878098 7879659 7224575 7226136 0 0 0
0
7879608 7882866 7226137 7229395 0 0 0
0
7883627 7886013 7230122 7232508 1 1 0
0
7886435 7898246 7232943 7244754 3 3 0
0
7898118 7904654 7244754 7251290 3 3 0
0
7904601 7906840 7251289 7253528 1 1 0
0
7918070 7924830 7253629 7260389 2 2 0
0
7924862 7934736 7260490 7270453 90 90 0
-7439
-1
-1
-1
-1
-1
-1
-1
-1
-1
-1
-1
-1
-1
-1
-1
-1
-1
-1
-1
-1
-1
-1
-1
-1
-1
-1
-1
-1
-1
-1
-1
-1
-1
-1
-1
-1
-1
-1
-1
-1
-1
-1
-1
-1
-1
-1
-1
-1
-1
-1
-1
-1
-1
-1
-1
-1
-1
-1
-1
-1
-1
-697
-1
-1
-1
-1
-1
-1
-1
-1
-1
-1
-1
-1
-1
-1
-1
-1
-1
-1
-1
-1
-1
-1
-1
-1
-1
-1
0
7934629 7935870 7270453 7271694 1 1 0
0
7936211 7941994 7272164 7277945 27 27 0
1648
1
0
7945431 7949376 7278046 7281991 2 2 0
0
7949218 7950560 7281921 7283257 19 19 0
-30
25
12
6
1
1
1
1
0
7951055 7958408 7284095 7291480 43 43 0
1180
1
-2350
-1
-1
-1
-1
-1
-1
-1
-1
-1
-1
-1
-1
-1
-1
-1
-1
-1
-1
-1
-1
-1
-1
-1
-1
-1
-1
-1
-1
-1
-1
-1
-1
-1
0
7958282 7972330 7291478 7305526 4 4 0
0
7972356 7990976 7305627 7324348 105 105 0
-16740
-1
-1
-1
-1
-1
-1
-1
-1
-1
-1
-1
-1
-1
-1
-1
-1
-1
-1
-1
-1
-1
-1
-1
-1
-1
-1
-1
-1
-1
-1
-1
-1
-490
-1
-1
-1
-1
-1
-1
-1
-1
-1
-1
-1
-1
-1
-1
-1
-1
-1
-1
-1
-1
-1
-1
-1
-1
-1
-1
-1
-1
-1
-1
-1
-1
-1
-1
-1
-1
-1
-1
-1
-1
-1
-1
-1
-1
-1
-1
-1
-1
-1
-1
-1
-1
-1
-1
-1
-1
-1
-1
-1
-1
-1
-1
-1
-1
-1
-1
-1
0
7996214 7997388 7865447 7866623 58 58 0
330
-7
121
1
1
1
1
-78
-1
-1
-1
-1
-1
18
-5
-338
0
