# Supplementary material for: Identifying plant genes shaping microbiota composition in the barley rhizosphere
Source: Nat Commun. 2022 Jun 16;13:3443. doi: 10.1038/s41467-022-31022-y (PMC9203816; doi:10.1038/s41467-022-31022-y)
Supplement: Supplementary file 11 — Source Data [file 41467_2022_31022_MOESM11_ESM.zip › Fig 6/Morex_Barke_filtered.delta]

/cluster/db/mecoulter/genomes/mummer_results/3H_locus/Barke_chr3H_31000000_39000000_sequence.fasta /cluster/db/mecoulter/genomes/mummer_results/3H_locus/Morex_chr3H_30000000_38000000_sequence.fasta
NUCMER
>Barke_chr3H_31000000_39000000 Morex_chr3H_30000000_38000000 8000001 8000001
82705 88926 7813 14029 180 180 0
2543
1
1
1
2517
-127
-89
31
14
0
90399 100128 14029 23747 317 317 0
4423
1
1
1
1
1
1
1
1
1
89
-899
-430
689
778
-377
192
-1260
312
0
100138 109654 36976 46476 242 242 0
-1110
-31
581
347
-20
54
-87
1076
1
1
1
1
1
1
2
3
1
1
1
1
1
1611
2984
1
0
110370 114101 46478 50187 126 126 0
2165
3
1
1
2
1
1
1
1
1
1
1
1
1
1
1
1
1
1
1
1
1
1
1
1
175
-97
-1
-1
-943
0
115372 116823 51414 52865 40 40 0
0
116838 120641 53596 57363 158 158 0
-278
-398
12
-334
478
1
1
1
1
1
1
1
1
1
1
1
1
1
1
1
1
1
1
1
1
1
1
1
1
1
1
1
1
1
3
1
44
201
1
1
-274
334
175
574
0
122012 139718 68111 85913 792 792 0
609
1
1
1
1
1
-95
-132
169
1
1
1
1
1
1
1
1
1
5
-94
231
73
1
1
1
1
1
1
1
1
1
1
1
1
1
229
-287
-1
-1
-1
-1
-1
-1
-1
-1
-1
-1
-1
-1
-1
-1
-1
-1
-1
-1
-188
-111
-1
-2
-1
-1
-1
-1
-2
-3
-444
-1
-193
1605
1
1
181
1
1
1
1
1
1
1
1
1
-174
-1
-1
-1
-1
-1
-1
-1
-1
-1
-1
-1
-206
-1
-1
-1
-1
-1
-1
-1
-1
-2789
-1
-1
-34
-1
-1
-1
-1
-1
-1
-106
555
386
1
-618
-1058
-1
-1
-1
-1
-1
-142
-1
-1
-1
-1
-1
-1
105
-96
-162
-1
-894
-1
-1
-1
-1
-1
-1
-1
-1
-1
-1
-1
-1
1470
49
1
1
1
1
1
1
1
1
1
1
-41
-1
-1
82
1
-221
56
83
-304
74
1
-709
-1
-1
-1
-1
-1
-1
-1
-1
-1
-1
-1
-1
-1
-1
-1
-1
-1
-1
-1
-1
-1
-1
-1
-1
-1
-1
-1
-1
-1
-1
-1
-1
-1
-1
-1
-1
-1
-1
-1
-1
-1
-221
85
-1620
-1
-1
-1
-1
-1
-1
-1
-1
-1
-1
-1
-1
-1
-1
-1
221
-21
-102
-9
-11
-104
0
139721 148767 85880 94840 294 294 0
-9
6
108
1
1
1
1719
244
1
1
1
1
1
1
1
202
-48
-1
-1
-1
-1
-1
394
-1024
-669
697
-481
2036
1
1
1
1
1
1
1
1
1
1
1
1
1
1
1
1
1
1
1
1
1
1
1
1
1
1
1
1
1
1
1
1
1
1
1
1
1
1
1
1
1
1
1
1
1
1
1
1
1
1
1
1
1
1
1
1
1
1
1
1
1
1
1
1
1
1
1
1
1
1
1
1
56
1
1
1
1
1
1
-156
-1
-1
-1
-1
-1
16
1
1
357
484
0
148594 155912 94713 102035 42 42 0
-442
838
192
-538
-26
-1
-1814
-1
-1728
1628
0
155909 177867 102843 124806 414 414 0
229
-2332
-397
-1
-1
-1
-1
-1
-1
-1
-1
-1
-1
-1
-1
-1
-1
-3
-1
-1
-1418
-435
3137
1
1
1
1
1
1
1
1
1
1
1
1
1
1
1
1
1
1
1
1
1
1
1
1
1
1
1
1
-919
1010
-160
-1
-1
-1
-1
-1
-5620
-2059
-1
-888
548
1
-51
-813
-1
-1
-1
-1133
0
187427 190243 129630 132449 74 74 0
-903
-1221
-1
-1
-1
102
1
0
190903 214866 132447 156420 348 348 0
-84
-1
-1
-1
-1
-1
-1
-1
-1
-1
-1
-1
-1
-1
-1
69
1
-4096
-1
-1236
304
-1744
-1
-1
-1
-1
-1
-1
-1
-1
-1
-1
-1
-1
-1
-1
-1
-1
-817
1003
1
1
1
1
1
1
1
1
2925
1
1
1
1
1
1
-735
-1
-407
-1
-1
-1
-267
-1
-1
-1
133
1
-370
-1
-1
812
-1486
-1
763
1
1201
58
1
1
-106
764
1
604
1
1
1
1
1
1
1
2866
791
1
1
0
215235 228220 156650 169729 222 222 0
-77
-20
-265
1391
19
-267
-1
-1
-2987
-37
-176
-1
-1
-1
-1
-1
-1
-1
-1
-1
-1
-1
-1
-1
-1
-1
-1
-1
-1
-1
-1
-1
-1
-1
-1
-1
-1
-1
-1
-1
-1
-1
-1
-1
-1
-1
-1
-1
-1
-1
-1
-1
-1
-1
-1
-1
-1
-1
-1
-1
-1
-1
-1
-1
-1
-1
-1
-1
-1
-1
-1
-1
-79
89
-367
33
394
1617
1
1
1
1
1
1
1
1
1
1
1
1
1
1
1
1
1
-2723
-1
-1
-1
-1
-1
-345
-1
-1
-1
-1
-1
-1
-1
-1
-1
-1
-1
-1
-1
-1
-1
-1
-1
-1
-1
-1
-1
-1
-1
-1
-1
-1
-1
-1
-1
-1
-1
-1
-1
-1
-3
-1
-1
-613
0
228211 247279 169681 188680 296 296 0
30
1
-376
-68
-1
-1
-1
24
2
1
2
1
1
2
1
1
1
1
1
1
1
1
1
1
1
1
1
2
3
1
1
1
1
1
1
1
1
1
3
1
1
1
1
1
1
1
1
1
3
1
1
1
1
1
1
1
1
1
1
6
1
1
1
1
2
1
1
1
1
1
1
1
2
1
1
1
1
1
1
1
1
363
449
1
1
2964
-746
-1
-1
-1
-1
-1
-1
-1
-1
-1
1102
1
1
-192
-1
38
1
1
1
1
1
1
1
1
2451
-6802
-1
91
1681
1
1
1
1
1
663
1
1
1
1
1
1
1
1
1
1
1
1
1
1
1
1
1
1
1
1
1
1
1
1
1
1
1
1
-835
-1
-1
-1
-1
-1
-1
-1
-1
-1
-1
-1
-1
-1
-1
-1
-1
-1
-1
-1
-1
-1
-1
-1
-1
-1
-1
-1
-1
-1
-1
-1
-1
-1
-1
-1
-1
-1
-42
-1
-1
-1
0
247585 259272 189300 200924 178 178 0
-116
-1
-2
140
1
1
1
1
1
1
1
1
-1855
4823
1
1
1
1
1
1
1
1
1
1
1
1
1
1
1
1
1
1
1
1
1
1
1
1
1
1
1
1
1
1
1
1
1
1
1
1
1
1
1
1
1
2
1
1
145
1
-1735
-1
-1
381
1
1
-427
-1
-1
398
1
1
1
1
1
1
1
1
25
1
1
1
1
1
1
1
1
1
1
2
-588
-1
-1
-1
-1
-1
-1
-1
237
0
259274 302330 201522 244614 469 469 0
695
2073
-91
-102
-1
-1
-1
-1
-1
-1
-1
-1
-1
-1
-1
-1
-1
-1
-1
-1
-1
-1
-1
-1
-1
-1
-1
-1
-1
-1
-1
-1
-1
-1
-1
-1
-1
-1
-1
-1
-1
-1
-1
-1
-1
-1
-3279
-1
-1
-1
3947
2096
879
1
9
-2975
6881
2261
1
1
1
-1216
-2825
1321
1
82
48
1
2291
-31
-2598
235
-3555
-2274
0
309295 319099 243768 253614 156 156 0
-2052
-3793
487
-192
-7
-226
-1461
-1
-1
-1
-1
-1
-1
-1
-1
-1
-1
-1
-1
-1
-1
-1
-1
-1
-1
-1
-1
-1
-1
-1
-1
-1
-1
-1
-1
-1
-1
-1
-1
-1
-1
-173
-42
-1
-1
-1
-1
113
572
1
1
-650
0
322042 325463 260172 263590 75 75 0
-2093
722
-118
-1
47
1
146
104
165
0
325461 343520 264130 282204 38 38 0
-130
-1
-1
-1
-1
-1
-3697
-1
-1
-1
-1
-11460
-1
-3
-1
-53
-44
519
1
0
343531 391191 282323 329910 173 173 0
-4995
-1
-14034
-3
-11
-31
-4
-6
-5
-12
-8
-1
-2
-1
11446
1
1
1
1
1
1
1
1
1
1
1
1
1
1
1
1
1
1
1
1
1
1
1
4
1
1
1
1
1
3
1
1
1
1
1
1
3
1
1
1
1
1
3
1
1
1
1
1
5
1
1
1
1
1
1
1
3
2
1
1
1
3
1
2
1
1
2
4
1
1
1
1
1
1
1
1
2
1
4
1
1
2
1
1
1
1
0
391985 533705 328893 470544 226 226 0
33
1
1
-19
5
52
100
-881
-1
-1
-1
-1
-1
-1
-1
-1
-1
-1
-1
-1
-7
-1
-1
-1
-2
-1
-1
-1
-2
-1
-1
-2
10692
23645
2
1
1
1
2
1
1
1
6
1
1
3
1
1
1
1
1
1
1
1
1
4
1
3
1
1
1
1
1
1
1
1
1
1
1
1
1
3
1
1
1
1
1
1
1
1
1
1
14471
1
1
1
1
1
3
1
1
1
1
1
1
1
2
4
1
1
1
1
1
1
1
1
1
2
1
1
1
14
3
1
1
1
2
3
1
1
17262
0
534051 609859 471267 547081 23 23 0
-47903
-16695
-1
-1
-1
-1
0
609979 670531 547206 607764 86 86 0
-7734
-1
-1
-1
-1
-1
-1
-1
-1
-1
-1
-1
-1
-1
-1
-4
-4
-1
-3
-1
-1
-1
-1
-1
-1
-1
-1
-3
-1
-1
-1
-1
27453
21086
18
1
1
2
2
1
1
1
1
1
1
1
2
1
1
1
1
1
1
1
1
1
1
1
0
670930 712413 608102 649464 156 156 0
2576
1
1
1
1
1
1
1
2
1
1
1
1
1
1
1
8
1
1
4
2
1
1
1
1
1
1
1
1
1
1
1
1
1
2
1
1
1
1
1
1
1
3
1
1
1
1
1
1
4
1
1
2
1
3
1
1
1
5
1
1
1
1
2
2
1
3
1
3
2
1
-4551
-1
-1
-1
1806
2
4
5
2
1
4
1
1
2
2
1
1
1
1
1
2
1
4
1
1
1
1
1
2
1
1
1
1
3
2
1
3
1
1
1
2
1
1
3
1
1
5
1
1
1
1
8
5
1
1
3
1
1
1
1
1
3
1
1
1
-12168
-1
-1
-1
-1
-1
-10680
0
712559 754850 649433 691731 14 14 0
-10577
-1
-1
-1
-1
-9682
-887
0
755018 765729 691799 702510 2 2 0
0
765895 772065 702642 708812 1 1 0
0
772257 834479 709093 771315 25 25 0
0
834532 883849 771536 820851 9 9 0
33158
1
0
884269 885551 822182 823464 0 0 0
0
885690 963019 823500 900915 545 545 0
-2233
28566
-842
-24178
2904
-3998
5
61
-13
-1
-1
-1
-1
-1
-1
-1
-1
-1
-3
-1
-1
-1
-1
-1
-1
-1
-1
-1
-1
-1
-1
-1
-1
-1
-1
-1
-1
-1
-1
-1
-1
-1
-1
-1
-1
-1
-1
-1
-1
-1
-1
-1
150
1
-54
-2
-1
-1
-1
-1
-1
-1
-1
-1
-1
-1
-1
-1
-1
-1
-1
-1
-1
-1
-1
-1
-1
-4
-1
-1
-1
-1
-1
-3
-1
-1
-1
-1
304
-2631
-228
-1
-1
-1
-1
-1
-1
-1
-1
-991
-157
860
1
1
1
1
1
1
1
1
1
1
1
1
1
1
1
1
174
-542
87
203
-945
-1096
-2403
-127
-1
-1
-1
-1
-1
-1
-1
-1
-1
-1
-1
-1
-1
-1
-1
-1
324
1
1
1
1
1
1
1
1
1
1
1
1
578
459
1
1
1
1
-554
-662
-1
-1
-1
-1
-1
-1
-1
-1
-1
-1
-1
-1
-1
-1
-1
-1
-1
-1
-1
-1
-1
-1
-1
-1
-1
-1
-1
-1
653
1
1
1
1
1
1
1
1
1
1
1
1
1
1
-60
-1
0
963039 966604 901069 904585 148 148 0
794
1
1
1
1
1
1
1
1
1
1
1
1
1
1
1
1
1
1
1
1
1
1
1
1
77
-15
-1
-11
-1013
174
49
1
1
1
1
1
1
1
1
4
1
5
1
1
1
1
1
1
1
1
1
1
1
7
1
6
0
975361 988360 904581 917579 265 265 0
-12
-1
29
1
1
1
1
1
1
4
43
261
878
-853
1348
-82
-1
2973
-55
-901
1990
-1416
-1
-1
-1
-1
-1
-999
395
0
992796 997456 917575 922227 123 123 0
1831
-40
-533
-1
-1
1561
1
1
278
1
1
1
1
1
1
1
-203
47
0
997451 1001238 934730 938520 72 72 0
329
-340
-1
-1
-1
-829
-1
59
1
1
1
1
-949
7
1
-49
-1
-1
-1
0
1003076 1022044 939917 958865 307 307 0
-14
-1
-1
-45
-1
22
32
1
1
6
22
10
1
1
-35
-1
61
1
1
1
1
1
1197
1
1
1
1
1
3
1
1
1
1
1
505
3368
2576
-3695
-474
-1010
-692
1366
0
1022218 1032349 958856 968990 160 160 0
-2186
-1
-1
332
-3456
-79
73
1
-2312
0
1042140 1043856 1061184 1062897 30 30 0
131
1372
135
0
1046215 1054314 1062924 1071017 170 170 0
-483
-1841
-1
-1
1834
1
1
1
1
1
1
1
1
1
1
1
-668
-1
-1
-1
-1
-1
-1
-1
-1
-1
-1
-1
-1
-1
-1
-1
-1
-118
3
1191
1
1
1
1
1
1
1
1
1
1
1
1
1
1
-186
847
0
1054518 1058956 1071667 1076118 116 116 0
-216
-1
-1
-1
-1
-1
-1
-1
-1
-1
-1
-1
-1
-1
-1
-1
-1
122
1
1
259
217
1
1
1
1
1
1
1
-1018
-2452
-1
-1
-1
-1
-11
-1
0
1059144 1061502 1076327 1078667 59 59 0
5
105
1
1
1
1
1
1
1
1
1
1
1
1
1
1
1
1
1
-1947
0
1061704 1068942 1078720 1085984 155 155 0
-1099
-1
-1
-1
-1
-1
-603
-400
-77
-285
-1894
2222
1
1
-69
-1
-1
-1
-1
-2
286
7
1
10
1
1
-36
-1
-1
-1
-1
-1
-1
-1
-1
-1
-1
-1
-1
-1
-1
-41
-1
-1
0
1068099 1079059 1085525 1096544 307 307 0
47
-46
-14
-6
-1
-5
75
-46
-1
-1
-1
-3
-1
-7
-1
-1
-202
-85
-1
-18
-1
-1
-48
-282
-223
-1
-1
-611
43
-32
-1
-1
-3
-3
-1
-1
-1
-1
-1
-1
-1
-1
-1
-1
-1
-1
-2
-1
-1
-1
-1
-1
-1
-1
2225
-318
-48
-650
30
1174
-1018
151
-37
-1
-1
-1
-1
-1
-1
-1
-1
-1
-1
-1
-1
-1
1496
1948
1
0
1079055 1080274 1105463 1106678 26 26 0
1067
1
1
59
0
1080427 1085741 1106725 1112026 123 123 0
1128
1245
1332
1
1
1
1
1
1
1
1
1
1
1
1
1
1
-503
-1
-2
-1
0
1087592 1089488 1114019 1115918 38 38 0
-1508
-102
-90
0
1089479 1094968 1116003 1121494 67 67 0
-453
-3167
0
1094983 1114292 1121447 1140748 233 233 0
2717
1643
-2894
-1
-1
-1
-1
-1
-1
-1
-1
-1
-1
-1
-1
-1
-1
-1
-1
-1
-1
-1
-1
-1
-1
-1
-1
-1
-1
-1
-1
-1
-1
-1
-1
-1
-1
-1
2115
512
1
1
1
1
1
1
1
1
-231
-400
313
1
1
1
1
1
1
1
3377
214
1
577
1
1
-197
663
1
1
1
1
1
1294
220
1
1
1
1
1
231
1
1
16
1
5
1
1
104
1
1
1
1
1
1
-1311
-1
-1
-1
-2
-1
-1
0
1114292 1141678 1140910 1168292 598 598 0
-2100
8
833
-5037
-759
767
76
172
558
1783
1843
745
1
1
1
1
1
1
1
1
1
1
1
1
1
-260
1866
-102
587
1
1
3225
-1095
-1
-1
-1
-1
-1
-1
-1
-1
-1
-1
-1
-1
-1
-940
439
-394
-1
-920
-1888
-1
620
0
1144034 1166130 1168660 1190828 568 568 0
780
-207
-1
-1
-1
-1
-1
-1
-1
-1
-1
-1
-1
-1
-1
-1
-1
-1
-1
-1
-1
-1
-1
-1
-1
-1
-1
-1
-1
-1
-1
-1
-1
-1
-1
-1
-1
-1
969
-17
-772
-2526
-1
-1
-1
-1
-1
-1
-1
-1
-1
-1
-1
-1
-1
-3
-1
-1
-3
-1
-3
-418
-1
-1
-1
-1
-1
-1
-1
-1
-1
-1
-1
-1
-1
-1
-1
-1
-1
-1
-1
-1
-1
-1
-3
-1
-1
-1
-1
-1
-1
-1
-2
-2
-1
-1
-1
-2
-1
-1
-1
-1
-2
211
-1406
-1653
1952
1
1
1
1
1
1
1
1
1
1
4
1
3
1
1
1
1
1
1
3
1
1
1
1
2
1
1
1
-1873
-166
159
1
-224
-1
-1
-1
-1
-1
-1
-1
-1
-1
-1
-1
-1
620
1070
363
2140
132
1859
462
191
1
1
1
1
245
-513
0
1166131 1174009 1190947 1198844 186 186 0
-26
-64
10
126
-851
-1722
1249
1441
-5
-1
-1353
-4
-766
-1
-1
-1
-1
-1
-1
-1
-1
-1
-1
-1
-1
-1
-132
0
1174164 1201632 1199047 1226593 664 664 0
-889
-1
-1
-36
-1
-1
-1
-1
-1
-1
-1
-1
-1
-1
-1
968
-837
-1135
175
-40
-129
210
-462
-978
-1
-387
-1
-1
-1
588
-328
-2260
787
1
1
1
1
1
1
1
1
1
1
1
1
1
1
1
1
-1379
3600
-60
-122
-775
-30
-1
-1
-3
-4
-1
-1
-1
77
3
1
-212
-3
-1
-1
620
1
1
-1542
-1
-1
-4
-1
-1
-1
-1
-1
-1
-1
-1
-1
-1
-1
-1
-1
-1
-1
-1
-1
-1
-1
-1
-1
-1
-1
-1
-1
-1
-1
-1
-1
-1
-1
-1
-1
-1
-1
-1
-1
-1
-1
-1
-1
-1
-1
-1
-1
2531
-139
-1303
-1978
-1
-1
-1
-1
-1
-1
-1
-1
-301
-2225
-47
0
1192804 1201929 1217752 1226973 277 277 0
2531
-136
-1306
-1978
-1
-1
-1
-1
-1
-1
-1
-1
-301
-2225
-47
-310
-1
-1
-1
-1
-1
-1
-1
-1
-1
-1
-1
-1
-1
-1
-1
-1
-1
-1
-1
-1
-1
-1
-1
-1
-1
-1
-1
-1
-1
-1
-1
-1
-1
-4
-1
-1
-5
-2
-1
-1
-1
-3
-1
-1
-1
-1
-1
-3
-1
-1
-1
-1
-2
-1
-1
-1
-5
-1
-1
-1
-1
-1
-1
-1
-1
-1
-1
-1
-1
-1
-1
-1
-1
-1
-1
-1
-1
-1
-1
-1
-1
-1
0
1202195 1229062 1227204 1253842 439 439 0
271
1
1
1
1
334
1
1
1
1
1
1
1
1
1
1
1
1
1
1
1
1
1
1
1
1
1
1
1
1
1
1
1
1
1
1
1
1
1
1
1
1
1
1
1
1
1
1
1
1
1
1
1
-6021
-1
-1
673
1
1
1
1
1
116
74
1
1
-67
1271
291
1
1
1
1
1
1
1
1
1
1
1
1
1
1
1
1
3
1
1
1
1
1
1
1
1
1
4
1
1
1
1
1
1
2
457
317
1
1
1
-408
-1
-1
-1
1725
1
1
1
2
1
1
1
1
1
1
1
2
1
1
1
1
2
1
1
1
1
1
1
1
1
1
1
1
1
2
1
1
1
3
2
1
1
1
2
1
1
2
1
1
1
1
1
1
1
1
2
1
1
1
2
3
1
1
1
2
1
1
297
1
-1284
1803
1
1
1
1
1
1
1
1
1
1
1
1
1
1
1
1
1
1
1
1
1
1
1
1
1
1
1
1
1
1
1
1
1
1
1
1
1
1
1
1
1
1
1
1
1
1
1
1
1
1
1
1
1
1
1
1
1
1
1
1
1
3
1
1
2
1
1
1
0
1229479 1273601 1254203 1298357 75 75 0
-41877
-1
-1
-1
-1
-1
-1
-1
-1
-1
-53
-1
-1
-1
-46
-1
-1
-743
-1
-1
-1
-1
-1
-1
-1
-1
-1
-1
-1
-1
-1
-1
0
1311857 1319080 1313236 1320443 306 306 0
286
-290
155
1
1
1
1
1
1
1
1
2
1
1
1
2
1
4686
1
-1044
-1
-1
-1
38
46
1
-4
-1
-1
17
1
7
-8
6
-12
-14
-1
-41
-16
-8
-13
13
29
1
1
48
27
279
0
1319081 1320858 1430668 1432445 26 26 0
0
1321007 1329890 1432448 1441251 285 285 0
106
1
1
1
1
1
1
1
1
1
1
1
1
1
1
1
1
1
1
112
1
1
1
1
1
1
1
1
1
1
1
1
1
1
1
1
1
1
1
72
1
1
1
1
1
1
1
1
1
1
1
1
1
1
1
1
1
1
1
17
1
1
1
1
1
1
1
1
5
1
1
1
1
1
1
1
5
1
1
-440
-1
-1
-1
-1
-1
-1
-1
-1
-1
-1
-1
-1
-1
-1
-1
-1
-1
-1
-1
-1
-1
-1
-1
-1
-1
-1
-1
-1
-1
-1
-1
-1
-1
-1
-3
-1
-224
-225
2654
1
1
1
1
1
1
1
1
1
1
1
1
1
1
1
1
1
1
1
1
1
1
1
1
1
1
1
1
1
1
1
1
1
1
1
1
1
1
1
717
1
-829
-1
-1
-1
131
1537
0
1339989 1351238 1443118 1454361 255 255 0
1737
4682
-494
-1
-1
-1
469
3107
-213
13
8
1
1
1
1
1
-441
70
0
1350485 1383755 1453824 1487195 840 840 0
-205
18
1
1
2
1
3
1
350
1
1
1
1
1
1
1
1
1
1
1
1
1
1
1
4
1
1
1
1
1
1
1
1
1
1
1
1
1
1
1
1
1
1
1
1
1
1
1
1
1
1
1
1
1
1
1
1
1
1
1
1
1
1
1
1
1
1
1
1
1
1
1
1
1
1
1
1
1
2173
-1068
-1
-1
-1
-1
-1
-1
-1
-1
-1
-1
-1
-1
-1
-1
-1
-1
-1
-1
-1
-1
-1
-1
-1
-1
-1
-1
-1
-1
-1
202
1
1
-3533
-2733
-1
-1
-1
-1
-1
-1
-1
-1
-1
-1
-1
-1
-1
-1
-1
-1
-1
-1
-1
-1
-1
-1
-1
-1
-1
-1
-1
-1
-1
-1
-1
-1
-1
-1
-1
-1
-1
-1
-1
-1
-1
-1
-1
-1
-1
-1
-1
-1
-1
-1
-1
-1
-1
-1
-1
-1
-1
-1
-1
-1
-1
-1
-1
-1
-1
-1
-1
-1
-1
-75
-250
-1
1891
-1827
-1
-1
-1
-1
-1
-1
-1
-1
-1
-1
-1
-1
-1
-1
-3389
-1
-791
-401
-1
-1
-1
-1
-1
-1
-1
-1
-1
-1
-1
-1
-1
-1
-1
-1
-1
-1
-1
-1
-1
-1
-85
-195
-1
-1
-1
-1
-1
-1
-1
-1
-1
-1
-1
-1
-1
-1
-1
-1
-1
-1
-1
-1
-1
-1
-1
-1
-1
-74
-1402
135
5181
584
1
1
1
1
1
1
1
1
1
-1129
860
867
1
1
1
1
610
-94
63
-50
-69
1588
1
253
-64
-1
-1
-1
-1
-5
-1
-1
-4
-1
-1
-1
-1
-1
-1
-1
-1
-2
-3
-1
-1
-1
-1
-1
-1
-1
-1
0
1383582 1388979 1493255 1498652 54 54 0
3634
-489
-1
-1
39
1
0
1388977 1399626 1498689 1509342 97 97 0
2377
-4869
87
-2586
-1
-1
-1
-1
0
1405436 1406912 1509772 1511248 28 28 0
196
1
8
90
3
1
-390
-1
-1
-1
-1
-1
0
1406912 1410238 1511343 1514701 99 99 0
599
-215
-30
-1
-118
-1
-74
170
-16
-276
-1
-1
-1
-1
-1
-1
-1
-1
-1
-1
-1
-1
-1
-1
-1
-1
-1
-1
-1
-1
-1
-299
-1
-1
-1
-1
-1
767
0
1433761 1439015 1514260 1519548 116 116 0
-603
-1
-1
-1
-1
-1
-1
-1
-1
-1
-1
-598
-1
-1
-3685
-1
-1
-1
-1
-1
-1
-1
-1
-1
-1
-1
-1
-1
-1
-1
-1
-1
-1
-1
0
1440837 1446031 1519544 1524735 115 115 0
557
2369
306
0
1465057 1472555 1524732 1532248 192 192 0
-306
-1
-1
-1
-1
-1
-1
-2
-1
-1
-1
-1
-1
-1
-1
-1
-56
151
271
1
27
177
133
160
-404
389
-851
-1
-1
112
48
323
-952
1162
-532
-1
-1
-1
-1
-4
-65
-884
0
1472626 1483359 1532401 1543131 303 303 0
-802
-1
-1
-1
-1
-1
-1
92
185
34
70
1
2
1
1
1
668
153
1
1
1
1
1
1
1
1
-270
-1
-1
-1
-1
-1
-1
-1
-1
-1
-1
-1
-1
-1
-1
-1
-1
-1
-1
-1
-1
-1
-1
-1
-1
-1
-1
-1
-1
-1
-1
-1
-1
-1
-1
-3
14
54
21
1
1
1
1
1
1
1
2
1
1
1
1
1
1
1
1
1
1
1
1
1
1
1
2
-362
-1
-2
-4
-1
-1
-1
9
8
1
1
2
-663
-1
-1
-1
-1
-1
-1
-1
-1
-1
-1
-1
-1
-1
-1
-1
-1
-1
-1
-633
215
14
683
3154
-374
508
1
1
1
1
1
1
1
1
1
1
1
1
1
1
1
1
1
1
1
1
-221
-1
0
1483392 1486324 1543129 1546016 90 90 0
358
1
1
1
1
1
4
1
1
1
1
1
1
1
1
2
1
1
1
3
1
1
1
1
1
1
1
794
1
1
1
1
1
1
1
1
1
1
1
1
1
1
1
1
1
1
1
-481
-926
-78
235
0
1504252 1506440 1555682 1557869 57 57 0
394
0
1506438 1509480 1558607 1561653 73 73 0
-283
-1
-1
-1
-1
43
1470
-175
-1
628
0
1509476 1513814 1574567 1578906 94 94 0
828
87
-226
357
-458
-1
-1015
-1
825
0
1514055 1515543 1584674 1586161 41 41 0
1201
0
1548698 1557498 1586162 1594973 377 377 0
-25
-363
-1
26
1
1
-6
-1
19
-28
19
-12
-1
-17
-1
-1
9
1
1
1
-12
36
-78
5047
1
105
1
162
-1112
-363
-1
26
1
1
-6
-1
19
-28
19
1
-12
-1
-17
-1
-1
9
1
1
1
-12
-113
-63
-1
-1
-3
-1
-1
-1
-1
-2
-146
0
1557499 1564747 1608981 1616224 172 172 0
-948
-1
-1
-1
-1
-1
-1
-2
-1
-1
-1
-1
704
-73
333
1
1
1
1
1
1
465
5
1
1
1
1
1
1
1
1
1
-305
-121
21
-765
877
-122
-7
289
778
-870
6
0
1565063 1566407 1616236 1617582 27 27 0
-480
-1
0
1566049 1567276 1617378 1618600 20 20 0
758
1
1
1
1
1
-411
0
1572507 1575682 1631399 1634596 140 140 0
-268
-1
-1
-229
-438
-1
-1
-1
-1
-1
-1
-1
-1
-1
-1
-1
-1
-1
-1
-1
-1
-1
-1
-1
37
122
-44
375
1
1
1
1115
-518
-1
-1
-1
0
1578901 1580984 1640099 1642193 90 90 0
670
-946
-1
-1
-1
-1
-4
-7
-84
-1
-1
-1
-1
0
1588619 1589651 1644632 1645663 38 38 0
-68
-6
-2
536
3
1
1
0
1644949 1646034 1735982 1737067 49 49 0
0
1661861 1664272 1738150 1740544 114 114 0
1267
24
1
1
1
5
1
1
1
2
1
1
1
1
1
1
1
-598
400
0
1676588 1685438 1745954 1754813 436 436 0
-26
-1
21
1
1
254
1
1
4
1
1
6
1
1
1
1
4
1
1
1
1
1
1
1
2
1
2
2
1
1
1
3
2
1
6
1
3
-303
-1700
-1
330
-50
-7
523
4
-12
-1
-1
-1
-1
-1
-1
-1
-1
-1
-1
-1
-1
-1
-1
-1
-1
-1
-855
-132
669
-182
-728
-494
-826
-210
415
1
-51
-347
-1
-1
-1
-1
-1
-1
-1
-1
-1
-4
-1
-3
-1
-1
-1
-1
-1
642
0
1695211 1727493 1759802 1792078 467 467 0
1089
707
1
1
1
1
1
1
1
1
1
1
1
1
1
1
1
1
1
1
1
1
1
1
1
1
1
1
1
1
1
1
1
1
1
1
1
1
1
-81
-1
-1
-747
-1327
-555
-1
-1
-1
-1
-1
-1
-1
-1
-1
-558
-522
-510
8
1
1
-26
-1
-1
-1490
9897
11424
1
1
-147
-1
-1
-1
-1
-1
-1
-1
-1
-1
-1
-1
-1
-1
-1
-1
-1
2434
-112
-1
0
1727645 1772381 1792142 1836864 371 371 0
6533
1
-1205
1852
-363
494
342
-91
-1560
-1
-1
-1
-1
-1
-1
-1
-1
-1
-1
-1
-1
-1
-1
-1
-1
-1569
184
1
1
1
1
-1428
1088
755
-529
-1
6082
-1859
-1
-1
1999
843
1
1
1
1
1
1
1
1
1
1
1
1
1
3
1
1
1
1
1
1
1444
1323
-206
-1
-1
-1
-1
-1
-1
-1
-1
-1
-1
-1
-1
-1
-1
-1
-1
-1
-1
-1
-1
-1
129
1
1
1
1
1
1
1
1
1
1
1
1
1
1
1
1
1
2
1
1
1
1
1
1
1
1
1
1
-332
1261
-4195
-415
1327
-4296
-1
0
1772636 1785127 1836873 1849366 112 112 0
-3625
3874
-3829
-1
0
1785126 1814613 1950598 1980081 188 188 0
1177
1
1109
1446
1738
-1162
252
4033
-698
-1
-6036
-5552
814
2093
0
1808474 1815446 2034108 2041078 93 93 0
663
2093
0
1815456 1821114 2041702 2047362 63 63 0
-605
-1
1239
142
1
1
1
1
670
-75
-891
-1136
-11
-1
-1
-1
0
1821724 1830717 2047360 2056372 217 217 0
-928
8
1
-21
-10
-4
-3
-1
-378
-1
-1
-1
-1
-2512
-1
-1
-1
-1
-1
-1
-1
-1
-1
-1
-1
-1
-1
-1
-1
-1
-1
-1
-1
123
1
1
1
1
1
1
1
1
-181
-1
-1
249
-1843
-1
-1
-1
-1
-1
-1
-1
-1
-1
-2
-2
-1
52
-48
-1
-44
-1
-1
-1
-1
-1
-1
-1
-133
-1
-62
-1
299
106
-37
-270
-1
-1
-1
197
1
1
1
1
1
1
1
1
1
1
1
1
1
1
220
1
1
4
1
1
1
104
1
1
1
691
1
13
1
1
1
0
1828395 1830985 2076044 2078635 101 101 0
-227
-1
-1
-1
-1
-142
-270
-1
-1
-1
197
1
1
1
1
1
1
1
1
1
1
1
1
1
1
220
1
1
4
1
1
1
104
1
1
1
691
1
13
1
1
1
-431
-1
-1
-1
-1
-1
-1
-1
-1
-1
-1
-1
-1
-1
-1
-1
-1
-1
-1
-1
-1
-1
-1
-1
-1
-1
104
1
1
1
1
-27
-17
0
1831122 1849706 2057436 2076046 354 354 0
36
-11
-7
128
-80
2603
1
1
1
268
-1910
-1
-1
-1
-2
-1
341
-782
-1
-676
-1
-1
-1
-1
-1
-1
-1
-1
-1
-1
-1
-1
-1
-1
-1
-1
-1
-1
-1
-1
-1
-1
-1
-1
136
1
-94
-1
-1
63
-240
2637
-712
-1
890
913
1
1
1
1
1
1
1
1
-417
-1
-1
-1
-1
-1
-1
-1
-1
-1
-1
-1
-1
-1
-1
-1
-1
-1
-1
-1
-1
-1
-257
-1
-1
-1
734
-14
402
1
1
1
1
1
1
1
1
1
1
1
1
1
1
1
1
1
1
1
1
1
1
1
1
1
1
1
1
1
1
1
1
1
1
1
1
1
1
1
1
1
1
1
1
1
1
1
1
1
1
1
1
2
1
1
1
1
-404
-1
-1
-1
-1
-1
-1
-1
-1
-1723
-1
-1
-1
-1
-1
-4
-1
-1
-44
-1
-1
-1
-1
-1
-10
-1
-1
-1
-1
-1
-8
-1
-1
-1
-1
-1
-1
-1
0
1831120 1856138 2079141 2104252 566 566 0
-50
-1
133
72
2610
1
1
1
268
-1910
-1
-1
-1
-2
-1
-1123
-676
-1
-1
-1
-1
-1
-1
-1
-1
-1
-1
-1
-1
-1
-1
-1
-1
-1
-1
-1
-1
-1
-1
-1
-1
136
1
-94
-1
-1
63
-240
1659
275
703
-712
890
-1350
-1
-1
-1
-1
-1
-1
-1
-1
-1
-1
-1
-1
-1
-1
-1
-1
-1
-1
-1
-1
-1
-244
-1
735
-14
402
1
1
1
1
1
1
1
1
1
1
1
1
1
1
1
1
1
1
1
1
1
1
1
1
1
1
1
1
1
1
1
1
1
1
1
1
1
1
1
1
1
1
1
1
1
1
1
1
1
1
1
1
2
1
1
1
1
-404
-1
-1
-1
-1
-1
-1
-1
-1
632
-1091
-1
-1
-1
-1
-1
-1
-1
-1
-1
-1
-1
-4
-1
-1
-44
-1
-1
-13
-1
-1
-1
-1
-1
-8
-1
-1
-1
-1
-1
-1
-1
-6
-1
-1
2571
-252
-1
-292
-1
-1
-1
-1
-1
-1
-416
-1
-1
-1
195
1
1
1
1
1
1
1
1
1
1
1
1
1
1
326
1
1
1
605
1
99
1
1
1
-431
-1
-1
-1
-1
-1
-1
-1
-1
-1
-1
-1
-1
-1
-1
-1
-1
-1
-1
-1
-1
-1
-1
-1
-1
-1
-101
-1
-1
-7
-5
-3
-1
-1
-2
-1
-1
-1
-25
-121
-1
-10
287
-270
-1
133
72
-476
-1
-1
-1
-1
-1
-1
-1
-1
-1
-1
-1
-1
-1
-1
-1
-1
-1
-1
-1
-1
-1
-1
-1
-1
-1
-1
-1
-1
-1
-1
-1
1062
0
1861793 1866017 2106235 2110456 108 108 0
1879
345
335
1
1
1
-94
-1
-1
63
-240
0
1866022 1872561 2110730 2117330 182 182 0
-382
-1
-1
-1
-1
-1
-1
-1
-1
-1
-1
-1
-1
-7
-1
-641
44
-795
-288
55
403
1
1
1
1
1
1
1
1
1
1
1
1
-219
-1
-1
-1
-1
-1
-1
-1
-1
-1
-1
-1
-1
-1
-1
-1
-1
-1
-1
-1
-1
-1
-1
-1
-1
-1
-1
-1
-1
-1
-1
-1
1178
1
1
1
1
1
1
1
1
1
1
-260
-1
-1
-1
-1
-1
-1
-1
-1
-1
-1
-1
-1
-1
-1
-1
-1
-1
-1
-1
-1
-1
-1
-1
-1
-1
-1
-1
-1
-1
-1
-1
-1
-1
-1
-2
-748
0
1872651 1878869 2117330 2123640 221 221 0
-1046
-1
-1
-1
-1
-1
-1
-1
-1
-1
-1
-1
-1
-1
-1
-1
-1
-1
-1
-1
-1
-1
-1
-1
-1
-1
-1
-1
-1
-1
-1
-1
-1
-1
-1
-1
-17
-1
-1
-1
-1
-1
-1
-1
-1
-1
-1
-1
-1
-1
-1
-1
-1
-1
-1
-1
-1
-1
-1
-1
-1
-1
-1
-1
-1
-1
-1
-1
-1
-1
-1
-1
-1
-1
-1
-1
-1
-1
-1
-2
-65
-1
-1
-1
-1
-1
-1
-1
-1
-2271
154
-42
-1
-114
-1
-1
-1
-1
-1
-1
-1
-1
-1
-67
-28
27
2
1
1
1
8
241
-46
-1
-1
-1
-1
-1
-1
-72
-35
-16
-1
-282
-437
105
1
1
1
605
1
99
1
1
1
407
1
1
1
1
3
1
18
-7
0
1879261 1880737 2124233 2125709 24 24 0
-50
133
-72
423
0
1882466 1883958 2125706 2127198 19 19 0
0
1883635 1905801 2127673 2149794 398 398 0
334
705
-161
-230
-2635
16
-58
268
-268
938
1
-372
-80
-49
111
-691
-1
-1
-1
-1
-1
-1
-1
-1
-1
-1
-1
-1
-1
-310
36
-48
-541
-1
-1
-1
-1
-1
-1
-1
-1
-1
38
527
1
-3689
-1
-1
-1
-1
-1
-1
-3
-1
-1
-457
-1
-1
-1
-1
-1
-1
-1
-1
-1
-1
-1
-1
-1
-1
-1
-1
-1
-1
-2325
-202
-387
-3
36
1
1
1049
389
1
1
1
1
1
1
1
1
1
1
1
1
1
1
1
1
-195
63
1
1
1
1
1
1
1
1
1
1
1
1
1
1
1
1
1
1
1
1
1
1
1
1
1
1
1
5
1
1
1
1
1
1
1
1
1
1
1
1
1
3
1
1
1
1
1
1
1
1
1
1
1
1
1
1
1
1
1
1
1
1
1
1
1
1
1
1
1
2
3356
1010
2
1
1
1
1
2
1
6
0
2066686 2068780 2149296 2151377 54 54 0
687
1
1
1
1
1
1
1
1
1
160
-389
111
54
-471
178
1
0
2068780 2072080 2151886 2155132 141 141 0
-32
-1
-1
-686
-1
-1
528
1
1
1
1
6
1
1
1
1
1
1
1
1
1
1
1
1
1
1
1
1
1
1
1
1
1
1
1
4
1
1
1
1
1
1
1
1
1
1
1
1
1
1
1
1
-20
-633
-1
-1
388
1
1
1
1
1
1
1
1
1
1
1
1
1
1
1
1
1
0
2079151 2089168 2153136 2163114 307 307 0
-27
-1
-632
-236
-60
-1
-1
-1
90
1
1
1
1
1
1
1
1
1
2
2
1
1
2
1
1
1
-460
-1
-1
-1
-1
-1
-1
-1
-1
-1
-1
-1218
-19
5
2220
1
1
1
1
1
1
1
1
1
1
1
1
1
1
1
1
1
1
1
1
1
1
1
1
1
1
1
1
1
1
1
1
1
1
1
1
1
-972
-2228
358
817
67
1
-78
157
196
0
2089163 2106668 2172017 2189523 428 428 0
2110
1
1
1
1
1
-1999
-1534
315
-113
-890
-4059
-439
1423
1
1
1
1
1
1
1
2
1
1
1
1
1
1
1
1
-39
-1
-1
-1
-207
-82
-1
-160
857
21
-556
-1
-1
-1
-1
-1
-1
-1
-1
-1
-1
-1
-1
0
2107829 2112421 2189176 2193778 144 144 0
648
1
-973
118
228
12
-536
-1
-1
-578
-1
74
1
1
1
1
1
1
1
1
1
1
-923
-1
-1
-1
-1
-1
-1
-1
-1
-1
-1
-1
-1
-1
-1
-1
-1
-1
-1
-1
0
2112769 2115754 2193777 2196761 68 68 0
1970
0
2120438 2123802 2199408 2202786 112 112 0
1174
1
1
1
1
1
1
-521
-1
-1
-1
-1
-1
-1
-1
-1
-1
-1
-1
-1
-1
-1
-1
-1
-1
-1
-1
-378
0
2123797 2134196 2211229 2221653 260 260 0
-1062
-34
1127
1
1
1
1
1
1
1
1
2
1
1
1
1
1
1
1
197
-2260
-1
-1
-1
-1
-1
-1
-1
-1
-1
-3
-1
-1
-1
-1
-980
2281
-818
-1
-1
-1
-1
-1
-1
-1
-1
-1
-1
-1
-1
-1
-1
-1
-1
-1
-1
-1
-1
-1
-1
-1
-1
-1
-1
-1
838
501
0
2136074 2145075 2221647 2230640 189 189 0
605
429
-262
571
1
1
1
1
1
1
1
1
1
1
8
1
552
1
581
1
1
1
1
14
1
1
-105
-1
-1
198
1
-147
-1
-1
-1
-1
-1
-33
-16
-1
5
1
1
1
-46
-1
-1
-1
-1
50
-384
154
1
-35
190
974
-261
-1607
-12
-1
-1
-1
-1
-1
-1
-1
791
52
0
2145072 2150362 2230840 2236137 100 100 0
-114
-1
-1
-1
-1
-1
-1
-1
203
1
-851
-117
316
-1232
477
0
2156682 2157747 2237628 2238693 23 23 0
0
2156682 2158854 2255425 2257596 86 86 0
-1163
-1
-1
-1
-1
-1
-1
-1
-1
-1
-1
-1
-1
-1
-1
-1
-1
-1
-1
527
1
1
1
1
1
1
1
1
1
1
1
1
1
1
1
1
1
1
1
1
-342
0
2170414 2173179 2313506 2316272 24 24 0
-319
-338
52
0
2175235 2178646 2318501 2321928 141 141 0
-1933
-1
-1
-1
-1
-1
-1
-1
-613
-1
-177
-130
-9
-1
-1
-1
-1
-1
-1
-1
-1
-1
-186
18
1
1
1
1
1
1
2
-86
-35
-1
162
1
0
2237705 2244301 2323344 2329954 35 35 0
22
-262
-1
-1
-1
-1
-1
-1
-1
-1
-1
-1
-1
-1
-1
-1
0
2245827 2247820 2331243 2333244 49 49 0
-545
-1
-48
-1
-1
-1
-489
-1
-1
-1
222
251
0
2247817 2251593 2333717 2337453 115 115 0
193
-657
-5
-367
1076
1
1
1
72
-9
-1
-1
-1
-156
-1
-1
133
4
1
1
4
8
1
1
1
1
1
1
1
1
1
1
1
1
5
192
95
546
1
1
1
1
1
1
1
1
1
1
1
1
1
1
1
1
1
197
1
1
1
1
0
2256077 2259137 2337423 2340438 137 137 0
199
1
11
1
1
1
1
1
1
1
2
1
1
1
1
1
1
1
1
1
1
1
1
1
1
1
1
3
1
1
1
1
1
1
2
1
1
4
1
4
1
1
1
1
1
1
1
2
1
1
1
1
1
1
-499
-233
-31
-1
-1
-38
-1
-1
-1
-1
-1
-1
-1
-1
-449
119
1
1
1
-322
20
196
580
0
2259753 2261564 2340435 2342246 29 29 0
0
2261718 2272109 2342280 2352709 259 259 0
-1483
771
2946
-72
-781
-50
1010
1
1
-167
-1
-1
-1
-1
-1
-1
-1
-1
-1
-1
-1
-1
-1
-2
-2
-1
-4
-1
-1
-1
-2
-4
-1
-1
-1
-1
-1
-1
-1
-1
-1
-1
-1
-1
-1
-1
-1
-1
-1
-1
-1
-1
-1
-1
-1
-1
-1
-1
-1
413
1
1
1
1
1
1
1
1
1
1
65
-962
0
2286281 2289123 2355301 2358139 43 43 0
-729
-2
-1
557
1
1
1
1
1
738
0
2294649 2300198 2358788 2364261 132 132 0
-88
-1
-1
451
-205
61
1
1
1
1
1
1
1
1
1
1
1
1
1
1
1
1
1
1
1
-45
112
1
1
6
1
44
1
604
1
1
1
1
1
1
1
1
1
1
1
1
1
1
1
1
1
1
1
1
1
1
1
1
1
1
1
1
1
1
1
1
1
1
1
1
1
1
1
1
1
1
1
1
1
1
1
1
1
1
1
1
0
2300199 2306957 2364357 2371118 28 28 0
-4262
-1422
-859
-1
-1
208
1
0
2308693 2324746 2371119 2387180 179 179 0
-302
-1
-1
-1
-1
8
-1272
-1
-1
1107
-463
1052
208
-2435
-1
-2402
-839
1095
-54
849
-1290
2311
0
2333666 2344316 2387176 2397900 396 396 0
-1021
-1
-1
-1
-1
-1
-1
-1
-1
-1
-1
-1
-1
-1
-1
-1777
-1
-1
-1
-1
-1
-1
-1
-1
-1
-1
-1
-1
-1
-1
-1
-1
-1
-892
-1
-1
-1
-1
-1794
-904
-1
-1
-1
-1
-1
-1
-1
-1
-1
-1
-1
-1
-1
-1
-1
-1
-1
-1
-1
-1
-1
-1
-1
-1
-1
-1
-1
-1
-1
-1
-1
-1
-1
-1
-1
-1
-1
-1
-1
-1
-1
-1
-1
-1
-1
-1
278
1
1
1
1
1
1
1
1
1
1
1
1
1
1
1
1
1
1
1
1
1
1
1
1
1
1
1
1
1
1
1
1
1
1
1
1
1
1
1
1
1
1
1
1
1
1
620
-151
-1
-1
-1
-413
1048
1
1
1
1
-1041
-11
-1
-1
-1
-1
-1
-1
-1
-1
-1
-1
-1
-1
-1
-1
-1
-1
-1
-1
-1
-1
-1
-1
-1
-1
-1
-1
-1
-1
-1
-1
-1
-1
-1
-3
-1
-1
-1
-1
-1
-1
-1
-1
-1
-1
-1
-1
-1
-1
-1
-1
-1
-1
-1
-231
221
1
1
1
1
1
1
1
1
1
1
1
1
1
1
1
1
1
1
1
0
2344546 2349305 2398037 2402791 96 96 0
230
122
1
1
1
382
-789
-35
284
-352
158
0
2349745 2356494 2402582 2409329 120 120 0
1372
-3321
-136
1637
83
92
0
2356490 2360205 2417941 2421656 49 49 0
0
2360200 2373082 2430613 2443590 292 292 0
-270
-449
-5
-1
-1
-1
-1
-1
-5
-3701
-1
-1
-1
-1
-1
-1
-1
-1
-1
-1
-1
-1
-1
-1
-1
-1
-1
-1
-1
-1
-1
-1
-1
-1
-1
-1
-1
-1
-1
-1
-1
-1
-1
-1
-1
-1
-1
-1
-1
-1
-1
-1
-1
-1
-1
-1
-1
-1
-1
-1
-1
-1
-1
-1
-1
-1
-1
-1
-1
-1
-1
-1
-1
-1
-1
-1
-1
-1
-1
-1
-1
-3437
-1
-1
-1
-1
-1
-1
-1
-1
-1
-1
-1
-488
-65
-74
1573
0
2380788 2404684 2443587 2467472 514 514 0
731
668
606
1
1
1
1
1
1
1
1
1
1
1
1
1
1
1
1
1
1
1
1
1
1
1
1
1
1
1
1
1
1
1
1
1
1
1
-1643
-818
-1
-1
-1
-1
-1
-1
-1
-1
-1
-1
-1
-1
-1
-1
-1
-1
-1
-1
-1
-1
-1
654
652
622
1203
1
1
1
1
1
1
1
1
1
1
1
1
1
3
1
2
1
1
1908
94
688
-1404
-1
-996
-1
-1
-1
-1
-5
-5
-1
-2
-1
-2
-1
-1
-1
-1
-1
-50
-669
-1
-1
-1
-1
-1
-1
-1
-1
-1
-1
-2267
19
36
-1298
-1
-1
-1
969
16
-25
565
1
1
1
1
1
1
1
1
1
1
1
1
1513
-1550
-1
-1
-1
-1
-1
-1
-1
-1
-1
-1
0
2405039 2414655 2467786 2477317 370 370 0
81
1
1
-496
416
-229
-1
-1
133
1
1
1
1
1
1
1
1
1
1
1
1
1
1
1
1
1
1
1
1
1
1
1
1
1
1
1
1
1
1
1
1
1
1
1
1
1
1
1
1
1
1
1
1
1
1
1
1
1
1
1
1
1
1
1
1
1
1
1
1
1
1
1
1
1
1
1
1
1
1
1
1
1
-2122
-1
-1
-1
-4
-1
-1
-1
-1
-1
-1
-1
-1
-1
-1
-1
-1
-1
-1
-1
-1
-1
-1
-1
-1
-1
-1
-965
-825
-485
-1
-1
-1
-1
-1
-1936
-1
808
1
1
33
1
1
1
1
1
1
1
1
-312
-18
-1
5
50
3
1
-11
11
289
24
1
11
1
1
1
11
11
1
1
1
1
1
1
1
1
6
1
2
52
1
1
1
1
1
1
1
1
1
1
1
1
1
1
0
2413487 2433979 2476569 2497015 492 492 0
-82
-1
-1
-1
28
-4
-10
12
381
1
1
1
1
1
-35
-1
-1
-394
-1
-1
-15
-1
-1
96
-277
-1
-1
-1
-1
-1
402
1
1
9
1
1
32
1
1
-220
178
1
1
1
1
1
1
1
1
-95
-1
-1
-1
-1
-1
-451
156
1
1
1
1
1
1
1
1
1
1
1
1
1
1
1
1
1
3
1
1
1
1
1
1
1
1
1
1
1
1
3
1
1
1
1
1
1
1
1
2
1
98
-66
-2782
-1134
48
-862
-150
-1
-2573
-353
-1
-1
-462
1116
867
1
1
1
1
1
1
1
1
1
1
1
1
1
1
1
1
224
-2368
-1
-1
-3
-2118
448
0
2434045 2439164 2497017 2502135 81 81 0
926
-1098
258
726
-1468
0
2439165 2461101 2502360 2524315 429 429 0
797
-820
-1255
-1287
-420
-1958
-366
-1
-1
-1
-1
-1
-1
-1
320
1
1
1
765
-2269
-3299
-1
-1
-1
193
-15
-1
-1
1240
1
1
1
1
1
1
-545
-1339
-1
-1
-1
-1
-1
-1
-1
-1
-1
-4702
0
2461660 2483888 2525488 2547752 516 516 0
95
-279
65
-423
-61
-183
-2942
-365
-1
-1
-2324
1305
209
-1385
-1
-3
-1
-1
-1
-1
-1
-2
-1
-1
-1
2261
1
1
1
1
1
1
1
1
1
1
1
1
1
-3568
-265
1043
-1743
-1
-1
-392
-1
-1
-1
-1
-1
-1
-1
-1
-1
-1
-1
-1
-1
-1
-1
-1
-1
-1
-1
-1
-1
-1
-1
-1
-1
-1
-1
-1
-1
-11
557
611
0
2483942 2486419 2548610 2551087 61 61 0
0
2487219 2498250 2551322 2562219 308 308 0
85
1
1
1
1
1
1
1
1
1
1
1
1
1
1
1
1
1
1
1
1
1
1
1
1
1
1
1
1
1
1
1
1
1
1
1
1
1
1
1
1
1
1
1
1
1
1
1
1
1
1
1
1
1
1
1
1
1
1
1
1
1
1
1
1
1
1
1
1
1
1555
-2844
2027
1
1
1
1
1
1
1
1
1
1
1
1
1
1
1
1
1
1
1
1
1
1
1
1
1
1
1
1
1
1
1
1
1
1
1
1
1
1
1
1
1
1
1
1
1
1
1
1
1
1
1
1
1
1
1
1
1
1
1
1
1
1
1
0
2509041 2533251 2562214 2586472 426 426 0
239
-860
-1
-31
1553
351
752
-142
-901
-1
-135
-1
-1
-1
-1
-1
-1
-1
-1
-1
-1
-1
-1
-1
-1
-1
-1
-1
-1
-6
-1
-1
-1
-1
-1
-1
-1
-1
-1
-1
-1
-1
-1
-1
-1
-1
-1
-1
-1
-1
-1
-1
-1
-1
-1
-1
-1
-1
-1
-1
-1
-1
-3
-1
400
1
1
-5391
-1
1228
-2661
23
-39
399
1058
-4139
3164
-464
213
1
1
1
1
1
0
2533263 2546591 2586032 2599233 273 273 0
378
1
1
1
1
1
78
1
1
1
-210
-1417
279
590
-2634
-1
-1
171
1
1
1
1
1
1
1
1
1
1
1
1
1
2
462
1
1
1
1
1
1
1
1
1
1
1
1
1
1
1
1
1
1
1
1
1
1
1
1
1
1
1
1
1
1
1
1
1
1
1
1
1
1
1571
383
-1678
-88
-866
-1
564
1
1
1
1
1
1
1
1
1
1
1
1
1
1
1
1
1
1
1
1
1
1
1
1
1
1
1
1
1
1
1
1
1
1
1
1
1
1
1
1
1
1
1
1
1
1
1
1
1
1
1
1
1
1
3
1
1
1
1
1
1
1
1
1
1
1
1
0
2571754 2578867 2602134 2609155 159 159 0
919
31
175
353
52
93
107
1
1
1
1
1
1
1
1
1
1
1
1
1
1
1
1
1
1
1
1
1
1
1
1
1
1
1
1
1
1
1
1
1
1
1
1
1
1
1
1
1
1
1
1
1
1
1
1
1
1
1
1
1
1
1
1
1
1
1
1
1
1
1
1
1
1
1
1
1
1
1
1
1
1
1
1
1
1
1
1
1
1
1748
1
68
1930
-1524
0
2578869 2585099 2609247 2615478 24 24 0
5661
1
2
3
1
-172
-1
-1
-1
-1
-1
0
2585310 2594425 2615474 2624615 100 100 0
-3666
-1
-1
-1
-1
-1
-349
1365
1
-1290
-1
-1
-1
-1
-1
-1
-1
-3
-1
-1
-1
-1
-1
-1
-1
-1
-1
-1116
-1
-1
0
2607988 2632031 2624610 2648678 397 397 0
-607
-30
532
-3518
-3035
-685
-610
-293
-1
-198
-2931
-1124
-2689
-1
-1
-1
-1
-1
-1
-1
-1
-1
-1
-1
-1
-1
-1
-1787
2443
1136
1
1
-2076
-1
-357
0
2640657 2675874 2648668 2683821 290 290 0
-1034
-1
-1
-1
-1
-1
-1
-1
-1
-1
-1
-1
-1
-1
-1
-1
-3
-1
-1
-554
1187
91
425
1
1
1
-266
-88
-1
-89
210
80
802
30
-182
-1445
-1
-1
-1
-1
-58
389
-356
-1
-1
-1
-1
-1
-1
-1
-1
-1
-1
669
295
118
1
1
1
1
1
5572
1
1
1
4
3
1
1
1
1
1
1
1
2
1
1
1
1
1
1
1
1
2
1
1
1
2
4
2
1
1
1
1
1
1
2
1
3
2
1
1
2
1
1
2
1
1
1
1
1
1
2
1
1
1
1
1
2
2
2
1
1
2
1
1
2
8
2
3
8
1
1
1
1
1
1
1
1
1
3
1
3
1
1
1
1
1
0
2676066 2798717 2683865 2806515 32 32 0
161
1
-6826
-43717
182
1
26910
-37849
-1
0
2798808 2805899 2806516 2813607 4 4 0
0
2805997 2845289 2813599 2852840 74 74 0
13770
508
1
1
1
-13353
4607
1
1
5
1
1
1
2
1
1
1
4
1
1
6
1
1
1
3
1
1
2
1
3
1
2
1
2
1
1
1
1
4
1
1
1
1
2
1
1
1
1
6
1
1
1
1
0
2845402 2852219 2852943 2859760 3 3 0
0
2853014 2854808 2861064 2862858 0 0 0
0
2854813 2887051 2863317 2895554 22 22 0
10607
-292
12969
-7172
-125
1044
1
0
2887845 2915793 2894534 2922481 19 19 0
522
0
2916015 2987646 2922592 2994148 161 161 0
1871
1
1
1
1
2
1
1
1
1
1
1
1
1
1
2
1
1
3
1
1
1
1
1
1
1
1
1
1
1
3
1
1
1
1
1
1
1
1
1
1
1
1
1
1
1
1
1
1
1
1
1
1
1
1
1
1
1
1
1
1
1
1
1
1
1
1
1
2
1
1
3
3
1
1
1
1
1
1
1
1
1
1
1
1
1
1
-2498
-1
-1
-1
-1
-1
-1
-1
-1
-1
-1
-1
-1
-1
-1
-1
-1
-1
-1
-1
-1
-1
-1
-1
-1673
1498
1
1
1
1
1
1
1
1
1
1
1
1
1
1
1
1
1
1
1
9435
-12160
-1
-1
-1
-1
-4553
-4915
-1
0
2987880 3002556 2994285 3008971 13 13 0
-7
-1267
-1
-1
-1
-1
-4408
-1
-2456
-1
0
3002758 3009462 3009565 3016271 3 3 0
-1887
-1
0
3009656 3032478 3016866 3039690 8 8 0
8357
-7064
-1
-1
0
3033080 3055214 3041077 3063208 10 10 0
105
1
1
0
3056493 3172113 3064843 3180421 88 88 0
24225
23821
1
1
3
1
1
1
1
1
1
1
1
1
1
1
1
1
1
1
1
1
2
1
2
1
1
1
2
2
1
1
1
1
1
1
1
1
1
3
1
-45693
-1
20143
1
1
0
3172226 3191230 3180412 3199402 19 19 0
15971
1
1
1
1
1
1
1
1
1
1
1
1
1
0
3191345 3203979 3199523 3212160 8 8 0
-2284
-1
-8945
0
3204066 3211956 3212158 3220048 5 5 0
0
3212839 3279503 3221676 3288339 28 28 0
48322
0
3279514 3291753 3288021 3300260 8 8 0
0
3292387 3301039 3301590 3310242 0 0 0
0
3301223 3318781 3310285 3327844 5 5 0
-8892
0
3318888 3350999 3327851 3359960 14 14 0
-14238
14376
1
1
0
3351161 3417090 3359994 3425924 25 25 0
886
1
1
1
-43945
-12876
-1
-1
-4761
0
3417209 3483688 3426040 3492466 166 166 0
16638
1
35849
1
1
1
-23
-10
-1
-2
-6
-1
-1
-1
6
-18
-1
-1
-7
-4
-1
-1
-1
-1
-6
-1
-1
-1
-1
-7
-2
-2
-1
-1
-6540
-1
173
1
1
1
1
1
1
1
1
1
1
1
1
2
1
1
1
1
1
1
1
2
1
1
1
2
1
1
1
5
1
1
3
1
1
1
1
1
1
1
1
1
1
1
1
1
1
1
1
1
1
6
1
1
1
1
1
1
1
1
1
1
2
2
2
1
1
2
1
1
2
4
1
1
2
0
3483819 3491629 3492463 3500273 5 5 0
0
3491810 3577414 3500459 3586007 98 98 0
43740
1
1
1
1
1
1
1
1
2
2
1
1
3
1
1
1
1
2
1
1
1
5
1
1
1
2
2
1
1
1
1
1
2
2
4
1
2
1
1
1
4
5
4
1
4
1
1
1
1
6
1
1
5
1
1
1
34989
-6740
-1
0
3578349 3668168 3586116 3675841 213 213 0
2466
1
1
1
28189
1
1
1
1
1
1
1
1
1
3
1
2
1
3
1
1
1
1
1
1
1
1
5
1
1
1
1
1
1
1
1
5
1
1
12075
1
1
1
1
1
1
1
1
1
1
1
1
1
1
1
1
1
1
1
1
1
1
1
1
1
1
1
1
1
1
1
1
1
906
31689
1
2
1
2
1
1
1
2
6
1
2
3
1
2
4
1
1
1
3
10
1
1
1
4
4
1
1
1
1
2
1
3
1
3
5
1
5
1
-3
9
1
1
1
1
1
1
1
1
1
-957
-1
-1
-1
-1
-1
-1
-1
-1
-1
-1
-1
-1
-1
-1
-1
-1
-1
-1
-1
-1
-1
-1
-1
-1
-1
-1
-1
-1
-1
-1
-1
6307
1
110
6925
0
3668950 3792510 3674807 3798394 183 183 0
32
1
-3106
-1
-1
-1
-1
-1
-1
-1
-1
-1
-11861
-1
-1
-1
-1
-1
-1
-1
446
1
1
1
476
1
1
1
1
1
-651
-1
-2
-3
-3
-1
-4
-4
-3
-14
-1
-1
-1
-19
9
1
1
-241
-33658
-9212
-1
-1
7738
4703
1
1
-1111
-1
7
-4
-1
-1
-1
-5
-3
-1
-1
-1
-11
5
-12
-1
7
13
221
0
3792669 3801069 3798430 3806830 1 1 0
0
3801223 4123407 3806996 4129061 450 450 0
-41076
29583
1
1
1
1
1
1
1
1
1
1
1
1
1
1
1
1
1
1
1
1
1
1
1
-373
-1
-1
-1
-1
18
14
1
1
1
1
1
1
1
5
-11
14
2
1
12
1
3
1
1
10
92532
1
1
1
1
1
1
1
1
1
1
2
1
2
7
1
1
1
1
1
1
1
1
2
1
1
1
1
1
1
1
5
1
1
1
1
1
1
1
1
2
1
1
1
2
1
1
1
-27441
61453
1
1
1
1
1
1
1
1
1
1
1
1
1
3
1
1
1
2
1
1
3
1
1
1
1
1
1
2
1
2
3
1
1
1
2
1
4
1
8
1
1
1
3
3
3
1
3
4
1
1
1
1
1
1
3
1
1
6
1
1
1
1
5
5
1
1
1
1
-4283
-20535
-1
-1
-1
-1
-1
-1
-1
-1
-1
-1
-6290
334
1
212
-13081
-8
-1
-1
-1
-1
-7
19
15
8
1
1
1
1
2
-8
-6
9
-5
-4
-1
7041
-17205
-1
-1
-1
-5
-1
-1
-1
-1
-1
-1
-4
-1
-1
-1
-3
-1
-89
-1
-1
-1
-1
-1
-1
-61
41
1
1
1
1
1
1
-66
-5
5
-28
-15
0
4124675 4136999 4129690 4141996 114 114 0
-34
21
-3
-51
-101
-876
2445
7
30
1
1
5
1
1
1
1
6417
1
1
1
1
1
1
1
1
19
7
4
0
4137120 4324560 4142135 4329546 215 215 0
-637
3199
1
1
1
1
1
-21665
-1
-6142
-1
-1
-1
-1
-1
-1
-1
-1
-1
-1
-1
-1
-1
-1
-1
-1
-1
-1
-1
-1
-1
14582
1
1
1
1
1
1
1
1
2
1
2
1
2
1
2
1
1
1
5
1
1
8
3
4
5
1
20151
1
-34339
-8275
9100
-22484
19984
1
1
1
1
1
1
1
1
1
1
1
1
1
1
1
1
1
1
1
1
1
1
1
1
1
1
1
1
1
1
1
1
1
1
1
1
203
1
1
1
1
368
-90
-145
-1
-1
-1
-1
-6
-1
-2
-1
-1
-1
-1
-1
-3
-2
-1
-1
-2
-6450
-1
-7122
0
4324957 4347957 4330135 4353134 8 8 0
19505
0
4348442 4412184 4353335 4417045 147 147 0
1954
-1202
-212
-212
-1
-11875
-1
12474
1
1
1
1
3
1
10
2
1
5
2
4
9
1
1
2
-8505
-1
-710
-1
7538
1
1
1
1
1
1
1
1
1
1
1
1
1
1
1
1
1
1
1
1
3
1
1
1
1
1
1
1
1
1
1
1
1
1
1
1
1
1
1
1
1
-3331
2494
-3618
-2
-1
-5
-1
-5
-1
-3
-2
-1
-1
-1
-1
-1
-5
-1
-1
-1
0
4412395 4427909 4417247 4432761 1 1 0
0
4427908 4466759 4432850 4471699 13 13 0
20241
84
0
4466904 4578961 4471716 4583769 39 39 0
25339
-40192
2099
1
1
1
0
4579069 4609447 4583873 4614241 24 24 0
-93
-1
19500
1
6675
1
1
3124
1
1
1
481
1
1
1
1
1
-100
-1
-1
0
4609701 4616226 4614566 4621091 2 2 0
0
4616326 4673928 4621084 4678590 149 149 0
7574
1
1
1
1
1
1
1
1
1
1
1
1
1
1
4
1
1
1
1
3
1
1
1
2
1
4
1
1
1
1
1
1
1
1
1
1
1
1
1
1
1
1
1
1
1
3069
1
1
1
1
1
1
1
1
1
1
1
1
1
1
1
1
1
1
1
1
1
1
1
1
1
1
1
1
1
1
1
1
1
1
1
1
1
1
1
1
1
1
1
1
1
1
1
7808
1
9
1
1
-18
-1
-11
-1
-1
10
1
6740
-191
0
4673932 4718867 4681495 4726434 21 21 0
-8339
-1
-1
-1
0
4719284 4734935 4726871 4742522 5 5 0
0
4735043 4789030 4742512 4796479 57 57 0
-10677
-3489
-1
-1
-11617
-1
4024
1
1
1
1
1
3
6
6
1
1
1
1
1
1
1
1
1
1
1
1
1
2
1
1
1
1
-5636
0
4789602 4795113 4797307 4802820 13 13 0
-5269
-1
0
4795242 4830485 4802851 4838099 9 9 0
-15284
-1
-3450
-1
-1
0
4831023 4953726 4839216 4961938 64 64 0
14608
38833
-35125
-1
-1
-1
-1
10393
1
1
1
-13764
-1
-1
-1
-1
-1
-1
-1
-1
-1
-1
-1
-1
-1
-1
-1
-1
-1
-1
-1
0
4933730 5014419 4941922 5022633 37 37 0
-9980
-1
-1
-1
-1
-1
-1
-1
-1
-1
-1
-1
-1
-1
-1
-1
-1
-1
-1
-1
-23118
-41677
0
5015117 5113320 5024037 5122247 27 27 0
-831
-29988
-1156
-7112
-36755
-1
-1
0
5113466 5116115 5122273 5124921 3 3 0
-2470
144
1
0
5117127 5219566 5125590 5227996 93 93 0
-56524
229
-3119
7
3
6
24
1
1
1
1
1
1
5
1
2
2
9
1
1
3
1
1
3
1
1
5
1
2
1
3
2
-1404
-1
-1
-1
17884
1
1
1
1
1
13358
1
1
0
5219798 5336270 5228375 5344648 263 263 0
-1139
586
1
1
1
2
1
1
1
1
1
1
1
4
2
5
1
4
1
1
1
1
1
1
1
1
1
1
1
3
1
4
1
1
1
1
1
1
4
1
1
1
1
1
1
1
1
2
4
3
3
1
9
1
1
2
1
2
1
29162
1
1
1
1
1
1
1
1
1
1
5
1
2
1
1
1
1
-7
13
3
4
1
1
1
1
1
1
1
1
1
1
1
1
1
1
1
1
1
3
1
3
4
1
1
1
1
1
1
1
1
6
1
1
1
1
1
1
1
1
1
1
1
3
1
3
1
1
1
1
1
2
1
3
5
1
1
589
1
1
1
1
1
1
1
1
1
1
1
1
1
1
1
1
1
1
1
1
1
1
1
1
1
1
1
1
1
1
1
1
1
1
1
1
1
1
1
1
1
1
1
1
1
1
1
1
1
1
1
1
1
1
1
1
1
1
1
1
1
5
1
2
1
1
1
3
1
1
1
-36008
10227
11770
-47
-1
-18124
-1
-1
-1
-1
120
0
5337405 5351758 5345827 5360178 10 10 0
9354
1
0
5351769 5361862 5360332 5370425 14 14 0
-9617
-1
371
1
0
5351769 5382342 5369126 5399716 68 68 0
-15239
-1
-1
-1
-1
-1
-1
-1
-1
-1
-1
-1
-1
-1
-3553
-200
-1
-1
-1
3213
417
0
5382423 5404738 5399588 5421852 158 158 0
18052
1
1
3
5
2
2
1
1
2
1
1
1
1
2
3
1
1
1
1
2
1
4
1
1
1
6
1
1
3
1
5
3
1
1
4
5
4
1
1
1
1
1
584
1
1
1
1
1
1
1
1
1
1
1
1
1
681
-54
-1
-180
-4
466
379
-140
-837
-5
-2
-611
0
5435145 5443763 5423804 5432398 202 202 0
714
1
1
1
1
1
1
1
1
1
1
1
1
1
1
1
1
1
-81
1761
1
1
1
1
1
1
1
1
1
1
1
1
1
5
1
1
1
1
1
-579
-1
-1
-1
-1
-1
266
-196
459
-2143
-1
-268
-467
-1
-1
-1
-1
-1
1171
0
5455561 5457189 5454083 5455712 74 74 0
-316
-1
625
0
5505988 5540306 5493509 5527890 955 955 0
681
1
1
1
-215
-319
-1
-1
-1
-2
-1
-4
-1
-1
-1
-3
239
1
-107
-1
-271
-1
-1
-1
-1
-1
-1
-1
-1
-1
-1
-1
-1
-1
-4
-1
-1
-1
-5
-1
-3
-1
-1
-1
-1
-1
-1
-1
213
1
-336
-55
-1
-1
-1
-1
-1
690
366
3
-248
189
-54
19
1
1
1
-264
-1
-1
-1
-1
-1
-1
-1
-1
-1
22
-863
-1
-1
-1
-1
1340
1
1
1
-477
-1
-1
-1
-1
861
196
-395
-48
-1
-1
-1
-45
324
-1173
-241
-1490
-1
-1
-1
-1
-1
-1
-2
-1
-1
-1
-2
-1
-1
-1
-1
575
-1128
-220
-1
-1
-1
-1
-1
-1
-918
-1
-1
-1
-1
-1
-1
-1
-1
-1
-1
-1
-1
-1
-1
-1
-1
-1
-1
-1
735
-2016
277
430
-1947
-1
1198
14
1
1
2
1
6
1
1
1
6
4
1
7
1
13
12
1
1
1
1
1
3
1
1
1
478
1
1
1
1
1
1
1
1
1
1
1
1
1
1
1
1
1
1
1
1
1
1
1
1
1
-992
-5
-1
-1
503
2135
-68
-1
-1
-1
-1
-1
-1
-1
-1
-1
-1
-1
-1
-1
-1
-1
-1
-1
-1
-1
-1
-1
-1
-1
-1
-1
-1
-1
-1
-1
-1
-1
-1
-1
-1
-1
284
1693
222
516
1
267
158
1666
398
-1149
-935
-59
-1
-1
-1
-1
-1
-1
-1
-1
-1
-1
-1
-1
-1
-1
-1
-1
-1
-1
-111
40
1
1
1
1
1
1
1
1
1
1
1
1
2
1
1
1
2
1
1
1
1
-160
3
1
1
4
4
2
11
5
2
1
2
333
420
82
-88
0
5539892 5556241 5527314 5543645 448 448 0
124
555
1
1
1
1
1
1
4
553
1408
-73
-1
-1
-1
-1
-1
-176
-1
-1
-1
-1
-1
-1
-1
-1
-1
-1
-1
-1
-1
-1
-1
-1
-1
-1
-1
-1
-1
-1
-1
-1
-1
-1
-1
-1
-1
75
1
1064
1
-322
-1
-1
-1
-1
51
1
-668
856
-10
-733
-1
357
9
59
448
86
-1018
-512
73
1
1
1
1
1
1
1
1
1
1
1
1
1
1
1
1
1
1
1
1
1
1
1
1
-373
-3
43
39
-62
-864
374
1
1
1
1
1
1
1
1
1
394
-99
512
89
313
-949
-893
-1
-1
-1
-1
-1
-1
-1
-1
-1
-1
-1
-1
-1
-1
-1
-1
-1
-1
-1
-1
-1
-1
-1
-1
-1
-1
-1
409
1
1
1
1
1
1
1
1
1
1
1
1
1
1
1
1
1
1
1
1
1
1
1
1
1
1
3
1
1
1
1
1
1
1
1
1
1
-971
-1
-358
0
5556253 5559183 5543933 5546871 56 56 0
-613
-1
-1
-1
-1
-1
-1
-1
0
5572250 5573733 5556367 5557855 17 17 0
-171
-3
-3
-787
-1
0
5573773 5577778 5557839 5561837 51 51 0
819
30
2189
200
284
1
1
0
5577738 5579551 5561838 5563678 49 49 0
566
1
1
1
1
1
-578
-226
-1
-1
-1
-1
-1
-1
-1
-1
-1
-1
-1
-1
-1
-1
-1
-1
-1
-1
-1
-1
-1
-1
-1
-1
-1
-1
-1
-1
-1
-1
-221
0
5579537 5582968 5564618 5567986 119 119 0
61
1
1
1
1805
381
1
-233
285
1
1
1
1
1
1
1
1
5
2
1
1
1
1
1
1
5
1
1
1
2
1
8
1
1
1
1
1
1
6
1
2
1
2
1
3
1
7
1
1
-35
-89
-1
35
98
-15
134
1
1
1
1
1
1
1
1
1
1
1
9
1
1
1
1
2
0
6063927 6067222 5805496 5808761 96 96 0
-201
335
1
1
1
2
1
4
1
1
1
646
-275
-544
-1
-1
-1
-1
-1
-1
-141
-481
343
4
110
1
1
1
1
1
1
1
1
1
1
1
1
1
1
1
1
1
1
1
1
1
1
1
1
1
7
1
0
6067370 6072303 5808768 5813708 149 149 0
485
36
3342
-416
-104
-16
-1
-1
-1
-1
-13
-1
-1
-1
-1
-1
-1
-3
-187
-1
-1
-1
-1
-1
-1
-1
-1
-1
-1
66
1
167
1
1
1
1
1
1
1
1
2
1
1
1
1
0
6178082 6183122 5837805 5842850 247 247 0
-410
-1
-1
-1
-1
476
1
181
1
-691
-27
983
1043
-464
-1
-1
-155
0
6201523 6205564 5878497 5882517 163 163 0
1085
1
1
-381
452
1
1
139
1
1
1
1
1
1
1
1
1
1
1
1
1
1
220
0
6210161 6211594 6019563 6020996 44 44 0
0
6216491 6220421 6033767 6037673 160 160 0
-61
448
1
1
9
3
1
1
1
3
2
1
6
1
1
420
68
1
1
1
1
1
3
1
1
1
1
1
1
-1537
-1044
-1
0
6220521 6223469 6037678 6040618 82 82 0
-748
-134
471
1
1
1
1
1
1
1
1
1
0
6225225 6226327 6059602 6060703 53 53 0
867
0
6231868 6240134 6060699 6069064 375 375 0
1004
-262
1048
1
1
1
1886
-692
1166
1
8
-1548
-1
-1
-1
-1
-1
-1
-1
-1
-1
-1
-1
-1
-1
-1
-91
-1
-1
-1
-1
-1
-1
-1
-1
-1
-1
-1
-1
-1
-1
-1
-1
-1
-1
-1
-1
-1
-1
-1
-1
-1
-1
-1
-1
-1
-1
-1
-1
-1
-1
-1
-1
-1
-1
-1
-1
-1
-1
-1
-1
-1
-1
-1
-1
-1
-1
-1
-1
-1
-1
-1
-1
-1
-1
-1
-1
-1
-1
-1
-1
-1
-1
-1
-1
-1
-1
-1
-1
-1
-1
-1
-1
-1
-1
-1
-1
-1
-1
271
-78
-9
76
-20
-1
-2
-2
-1
-2
-1
-3
0
6274296 6278123 6073940 6077772 135 135 0
90
-167
-1
-1
-1
-1
761
-1463
-240
0
6278201 6281846 6077772 6081410 119 119 0
435
42
-361
1365
1
1
1
339
740
0
6282159 6285300 6115783 6118920 125 125 0
82
-22
-2
-9
12
7
2
3
1
1
2
2
1
2
1
4
590
-53
-1
-1
-1
-1
-2
-1
135
-1222
-1
-1
-15
-17
-4
-6
-57
-1
-1
-1
-1
-1
-1
-1
-1
603
1
1
1
1
3
32
2
1
1
6
1
11
2
1
1
-116
0
6286818 6294009 6119567 6126662 176 176 0
-394
-1
-1
-1
397
1
1
1
-13
592
1
1
1
1
1
1
1
1
1
1
1
1
1
1
1
1
1
1
1
1
1
1
1
1
1
1
1
1
1
1
1
1
1
1
1
1
1
1
1
1
1
1
1
1
1
1
1
1
1
1
1
1
1
1
1
1
1
1
1
1
1
1
1
1
1
1
1
1
1
1
1
1
1
1
1
1
1
1
1
1
1
1
4
283
1
3525
507
367
-294
504
1
1
1
1
1
1
1
1
1
1
-184
-1
0
6294113 6295580 6127933 6129399 36 36 0
355
-287
526
1
1
1
1
-274
-1
-1
-1
0
6295908 6301068 6130712 6135874 130 130 0
58
-1113
-277
-740
78
262
411
-796
-1228
66
-88
-1
0
6301115 6305660 6147081 6151599 104 104 0
-489
393
743
1647
1
1
1
1
1
1
1
1
1
1
1
1
1
1
1
1
1
1
1
1
1
1
1
1
913
0
6305656 6312749 6162013 6169128 190 190 0
-664
-1
-1
-1
-1
-1
-1
-1
-1
-1
-1
-1
-1
-1
-1
-1
-1
-1
-1
-1
-1
-1
-1
-1
-1
-1
-1
-1
-1
-1
-1
-1
-1
-1
-1
-1
-1
-1
-598
-1
-1
3
1053
173
437
-296
532
1759
1
1
1
1
1
1
1
1
1
1
1
1
1
1
1
1
1
-521
-1
-1
-1
193
0
6313952 6319823 6169226 6175125 171 171 0
-87
-1
-1
-1
-1
-1
-1
-1
-1
-1
-1
-1
-1
-1
-1
-1
-1
-1
-1
746
-143
-1
-1
-1
-1
-1
-557
784
-57
86
958
1
-569
-1
-1
-1
-1
-218
0
6319823 6346915 6175300 6202424 706 706 0
-1021
-135
-1
-1
-1
-1
80
195
1368
1891
-223
765
1
1
1
1
1
1
1
2
1
1
1
1
1
1
1
1
1
1
1
1
1
1
1
1
1
1
-2118
-1
-1
-1
-1
-1
-1
-1
-1
-1
-1
-1
307
119
1
1
1
1
-147
-1
-1
-1
-1
-1
-1
-1
-1
-1
-1
1792
-2953
1098
-6397
-1
243
-946
-1140
-1
-1
20
1445
866
1
-768
-1
-1
-1
-1
-1
-1
-1
-1
-1
-1
-1
-1
-1
-1
-1
-2
-1
-883
-1
-1
-1
-1
-1
-1
-1
-1
-1
-1
-1
-1
-1
-1
-1
-6
-1
-1
-120
-1
0
6344507 6476465 6207895 6339814 315 315 0
20
1
1
-807
184
1
1
1
1
1
1
1
1
1
1
1
1
1
1
1
1
1
1
1
1
1
1
1
1
1
1
1
1
1
1
1
1
-332
-1
-1
-1
-1
-1
-1
-1
-1
-1
-1
-1
-1
-1
-1
-1
-1
-1
-1
-1
-1
-1
-1
-1
-1
-1
-1
-1
-1
-1
-1
-1
-1
-1
-2
-1
-879
-1
-1
-1
-1
-1
-1
-1
-1
-1
-1
-1
-1
-1
-1
-1
-1
-1
-1
130
254
1
1
1
245
-200
-219
122
1
1
918
1284
-792
-1
-1
-1
-446
7089
1
1
1
1
1
1
1
1
1
1
4
3
1
2
1
1
1
1
1
1
1
1
1
1
1
1
1
1
1
1
1
1
3
1
1
1
1
1
1
1
2
3
1
1
1
1
2
5
1
1
2
1
2
36257
-1426
6385
-46451
15202
0
6476691 6520234 6339960 6383589 124 124 0
-6775
-1
-1
-1
-1
-1
-1
-5
-1
-1
-1
-3
-1
-1
-1
-1
-1
-1
-1
-1
-1
-1
-1
-2
-1
-8
-1
-3
-1
-1
-1
-1
-1
-1
-1
-2
-1
-1
-1
-1
-1
-1
-1
-1
-1
-1
-1
-1
-1
-9
-2
-1
-2
-1
-2
-1
-1
-1
-1
-1
-1
-1
-1
-1
-1
-168
-1
-1
-1
187
-20056
8
2
-7
-1
-5
-1
-3
-1
-1
-1
-1
-1
-1
-1
-9
-9
4
-3
-1
-1
-1
-1
-16281
0
6520244 6541619 6383732 6405073 55 55 0
6065
5
1
1
1
1
1
1
1
3
5
1
1
1
1
2
3
1
7
6
5
8
1
1
1
1
1
11977
1
1
1
1
1
2918
0
6541933 6663909 6405534 6527355 229 229 0
4134
1
1
1
1
1
1
1
1
2
1
3
5
1
1
1
1
1
14
1
1
1
1
3
1
1
10504
1
1
1
1
3
1
2
1
2
1
1
1
1
1
3
1
1
1
1
1
1
1
2
1
1
1
1
1
1
1
1
2
1
1
1
2
1
1
1
1
1
1
2
2
1
2
1
2
1
1
69415
1
2
1
1
1
2
1
1
8
1
4
1
1
1
2
1
1
4
6
1
1
1
6
1
1
8
1
1
3
2
2
1
1
1
5
2
1
1
1
2
3
3
1
1
1
1
2
2
1
5
1
1
1
1
2
3
1
23530
1
1
1
1
1
1
9
1
20
1
1
27
1
6729
1
2
1
1
1
0
6664339 6706920 6527823 6570405 11 11 0
-35716
0
6707130 6752483 6570417 6615688 120 120 0
5707
1
1
1
1
1
1
1
1
1
1
1
1
1
1
1
1
1
1
1
1
1
1
3
1
2
1
4
1
1
1
1
1
1
1
1
1
1
1
1
1
1
1
1
1
3
1
1
1
1
1
1
1
1
1
1
1
1
1
1
1
1
1
1
1
1
1
13204
1
26022
1
1
1
1
1
1
1
1
1
1
1
1
0
6751756 6771908 6615254 6635371 66 66 0
102
1
1
1
1
1
1
1
1
1
1
1
1
4498
2755
1
1
8
1
1
1
1
1
10
10
1
1
2
1
1
1
2
1
1
1
0
6772012 6788457 6635373 6651819 1 1 0
-10926
0
6788558 6922731 6651940 6786116 23 23 0
-645
-80855
-1
0
6922820 6953064 6786304 6816527 58 58 0
-7934
-1
-1
12
20351
1
1
38
3
5
1
1
4
4
8
1
1
1
1
1
1
3
1
5
3
1
1
0
6952910 7053437 6816484 6917023 125 125 0
-47732
-1
-1
-1
-1
-1
-1
-5
-1
-1
-10
-2
-7
-1
-1
4
-4
-1
-1
-1
5
-4
-5
-1
-1
-1
-1
-1
-1
-1
-1
-1
-1
-1
-1
-1
-1
-1
-1
-5
-3
-3
-1
-3
-1
-3
6
4
32983
1
1
1
1
1
1
1
1
4
1
1
1
1
1
1
1
1
1
1
1
1
1
1
1
1
1
1
1
2
1
2
1
2
1
1
3
-9719
-1
-1
-1
-1
-1
-1
-1
-1
0
7033729 7061761 6897306 6925347 11 11 0
-9683
-1
-1
-1
-1
-1
-1
-1
-1
0
7061895 7096439 6925482 6960017 100 100 0
30199
170
24
-11
-5
-1
6
-28
13
-253
-1
3698
1
1
9
1
1
1
1
1
1
2
1
64
-8
22
-4
-18
-1
0
7096793 7098233 6960613 6962053 0 0 0
0
7098518 7149232 6962288 7013002 8 8 0
15203
-3727
0
7144486 7149232 7043468 7048232 42 42 0
49
-102
-1
-1
-1
-1
-1
-1
-1
-1
-1
-1
-1
-1
-1
-1
-1
-1
-1
-1
-1
-1
-1
-1
-2
-1
212
1
1
1
1
1
0
7149512 7183750 7013231 7047486 75 75 0
33209
1
1
1
-125
-1
-1
-11
-209
-1
-1
-1
-1
-1
-1
-1
-58
-1
-1
-1
-1
-1
-1
-205
-76
0
7149512 7185075 7048466 7084029 5 5 0
0
7185295 7220127 7084260 7119090 7 7 0
23170
1
0
7220255 7232785 7119083 7131613 1 1 0
0
7232876 7295358 7131799 7194304 138 138 0
55191
-3021
-1
-1
-1
-1
-1
-1
-1
-1
-1
-1
-1
-1
-1
-1
-1
-29
-1
242
1
-337
-1
-1
-2
-1
637
1155
1
1
1
-218
-1
-1
-1
-1
316
-106
-1
-1
-1
-1
-1
-1
-1
-1
-1
49
544
1
1
1
133
7
-201
0
7296087 7297544 7198118 7199582 35 35 0
151
-177
-1
-1
-1
-1
-1
-1
-1
-1
-1
407
85
0
7308301 7327399 7199577 7218649 502 502 0
1327
-95
13
243
1
1
1
1
1
1
2
1
22
1
-176
-1
-1
-1
-1
-1
-1
-1
-1
-1
-1
-1
-1
-1
-1
-1
-1
-1
-1
-1
-1
-1
-1
-1
-1
-1
-1
-1
-1
-3
-1
-1
-1
683
-153
-1
-1444
1462
-40
341
1
1
1
1
1
1
1
1
1
1
1
1
1
1
1
1
1
1
1
1
-2120
578
-1196
-866
-1
-1
-1
-1
-1
-1
-1
-1
-1
1314
74
686
1
1
1
1
1
1
3
5
1
1
2
139
1
1
1
1
1
2
918
41
93
-462
-41
776
1
1
1
1
1
4
3
1
4
1
24
11
15
1
2
1
-6
1504
0
7327395 7330324 7227608 7230528 57 57 0
43
1590
1
4
1
1
1
1
1
0
7330322 7333241 7232355 7235335 130 130 0
397
-60
3
-1288
-1
-1
-1
-1
-1
-1
-1
-1
-1
-1
-1
-1
-1
-1
-1
-1
-1
-1
-1
-1
-1
-1
-1
-1
-1
-1
-1
-1
-1
-1
-1
-1
-1
-1
-1
-1
-1
-1
-1
-1
-1
-1
-1
-1
-1
-1
-1
-1
-1
-1
-1
-1
-1
-1
-1
-1
-1
-1
-1
-1
-412
0
7345324 7348504 7235331 7238521 81 81 0
578
-1083
479
-1001
-1
-1
-1
-1
-1
-1
-1
-1
-1
-1
0
7348641 7349977 7238523 7239868 48 48 0
-892
304
1
-81
-1
-1
-1
-1
-1
-1
-1
-1
-1
0
7352620 7372069 7239879 7259269 553 553 0
1551
1
1
29
1
1
1
1
1
1
1
1
-925
163
1
1
1
1
1
1
1
1
1
1
1
1
2
1
1
1
1
1
1
1
1
131
-1094
328
1
1
1
1
1
1
1
1
1
1
1
1
1
1
1
1
1
1
1
1
1
1
1
1
1
1
1
1
1
1
1
1
1
1
1
4
1
1
1
1
1
1
1
1
1
1
1
1
1
2
1
1
1
1
1
1
-3419
-63
-1
-1
-1
-1
-1
-1
-1
-1
-1
-1
-1
-1
-1
-1
-1
-1
-1
-1
-1
-1
-1
-1
-1
-1
-1
-1
-1
-1
-1
-1
-1
-1
-1
-1
-1
-375
-33
-1
-1
-1
-1
-121
-1555
-1
-1
-1
-1
-1
-1
-1
-1
-1
961
-246
-484
1143
28
-159
-1
41
-52
2477
1
1
1
1
1
1
1
1
1
1
1
1
1
1
1
1
1
1
1
1
1
1
1
-971
1205
0
7380859 7393845 7259264 7272271 293 293 0
406
1
1
1693
123
1991
-825
-2168
-1
-1
-1
-1
-1
-1
-1
-1
-1
-1
-1
-1
-1
-1
-1
-1
-1
-1
-1
-1
-2
-10
-2
485
2145
-382
-35
-693
-1
0
7393841 7405909 7274094 7286107 185 185 0
2692
597
1
1
-217
440
-511
-1
571
-2656
1883
1
1
1
1
1
1
1
355
1
1
1
1
1
1
1
1
1
1
2
1
1
4
1
1
1
1
1
1
1
1
1
1
1
1
1
1
1
1
1
1379
1
1
1
1
1
1
1
1
1
1
1
1
66
-440
0
7418102 7432355 7286101 7300307 238 238 0
-229
-1
-59
-1
-372
-234
-1
-1
-136
-385
-1
790
2
-969
-1
-893
-1
-1
-1
347
-132
119
-218
1350
1
-2097
-347
-22
-200
-551
-1
3489
1
1
1
1
1
1
1
1
1
1
1
1
1
1
1
1
1
1
1
1
1
1
1
1
1
1
1
-442
-1
279
1
1
1
1
1
1
1
1
1
1
1
1
1
1
1
1
1
1
1
1
1
1
1
1
1
1
1
1
1
1
1
1
1
1
1
1
1
1
1
0
7432402 7448181 7308103 7323898 371 371 0
-62
-1
-1
-1
-7
-1570
-1
-1
-1
-1
-1
2092
1
1
1
1
1
1
1
1
-159
-1
-1
-1
-1
-1
-1
-1
-1
65
1
1
1
1
-4277
271
-139
398
1
1
1
1
1
1
1
1
1
1
1
1
1
1657
-341
-1
-1
-1
-2
-1
-2
-1
-2
-1
-2
-8
-1
-1
-1
-1
-1
-3
-1
-1
-1
-1
-1
-1
-4
-1
-2
-1
-1
-1
-1
-5
-1
-1
-1
-1
-1
-1
-1
-1
-1
-1
-1
-1
-1
-1
-5
-1
-390
173
1
1
-587
2016
1
1
1
1
1
1
1
1
1
1
1
1
1
1
1
190
28
1
1
1
1
580
0
7448176 7456550 7325452 7333822 8 8 0
53
149
1
1778
0
7457353 7489605 7334216 7366481 44 44 0
-6713
-11
-1
-1
-1
-1
-1
-1
-233
-8957
-1
-1
-1
-1
-1
-1
-1
-8663
6420
1
1
1
1
0
7489732 7637508 7366844 7514579 290 290 0
9678
1
1
32706
1
-35809
-5002
-1
-18419
-14821
-5
-1
-1
-1
-1
-1
-5
-1
-1
-1
-1
-2
-1
-1
-1
-1
-5
-1
-2
-1
-2
-5
-1
-1
-1
-1
-1
-1
-1
-1
-1
-1
-1
-1
-1
-1
-1
-1
-1
-1
-1
-1
20
-8
-1
-1
-1
-1
-1
-1
-3
-4
-1
-1
-1
-1
-1
-3
-1
-1
-1
9158
1
1
1
1
1
1
1
1
1
1
1
1
2
1
1
1
1
1
1
1
1
1
1
1
5
1
1
1
1
1
1
1
1
1
1
1
1
1
1
1
3
1
1
1
1
1
2
1
1
5
1
1
1
1
1
1
1
1
1
1
1
1
1
1
11152
1
1
3
1
3
1
1
1
1
4
1
1
1
1
1
5
1
1
1
1
1
5
1
1
1
1
1
1
10
1
5
1
1
1
0
7637921 7670071 7515267 7547416 7 7 0
14150
0
7670597 7700794 7547747 7577944 6 6 0
0
7700938 7734150 7577936 7611148 13 13 0
0
7734552 7819268 7612382 7697065 72 72 0
-13377
-20104
26894
1
1
4
1
1
1
1
3
1
1
1
2
1
1
1
1
1
1
5
1
1
1
2
1
2
1
5
1
1
5
1
1
2
1
1
1
-251
-1
-1
-1
17497
3230
0
7819412 7858286 7697115 7736058 80 80 0
-9624
-1
-1
-1
-1
-1
-1
-1
-3
-1
-1
-1
-1
-1
-1
-1
-1
-1
-1
-1
-1
-1
-1
-1
-1
-1
-1
-1
-1
-1
-1
-1
-1
-1
-1
-1
-1
-1
-1
-1
-1
-1
-1
-1
-1
-3
-1
-1
-1
-1
-3
-1
-2
-1
-1
-4
-6065
-5196
-1
-1
-1
-1
-1
-1
-1
-1
-1
-1
-14431
0
7858412 7864976 7736196 7742759 4 4 0
5788
0
7865156 7883511 7742915 7761273 10 10 0
4204
1
-7137
-1
-1
-1
-1
0
7883627 7886013 7761277 7763663 1 1 0
0
7886375 7907685 7764017 7785325 13 13 0
20775
526
0
7909559 7942886 7784291 7817637 71 71 0
743
-458
-100
12
-942
-207
-1
-1
-1
-1
-1
-1
-1
-1
-1
-1
-1
-1
-1
-1
-5932
-24930
-1
0
7942885 8000001 7816545 7873665 69 69 0
-36
-1
-1
21
-3
-11
-42
-100
292
-776
8075
1
0
