# Supplementary material for: Identifying plant genes shaping microbiota composition in the barley rhizosphere
Source: Nat Commun. 2022 Jun 16;13:3443. doi: 10.1038/s41467-022-31022-y (PMC9203816; doi:10.1038/s41467-022-31022-y)
Supplement: Supplementary file 11 — Source Data [file 41467_2022_31022_MOESM11_ESM.zip › Fig 7/counts_genes.csv]

	HEB_124_17.brep1.srep1	HEB_124_17.brep2.srep1	HEB_124_17.brep3.srep1	HEB_124_17.brep4.srep1	HEB_124_17.brep5.srep1	HEB_124_52.brep1.srep1	HEB_124_52.brep2.srep1	HEB_124_52.brep3.srep1	HEB_124_52.brep4.srep1	HEB_124_52.brep5.srep1	Barke.brep1.srep1	Barke.brep2.srep1	Barke.brep3.srep1	Barke.brep4.srep1	Barke.brep5.srep1
BaRT2v18chr1HG000020	427.02683839185	366.920117241228	243.956852795716	284.893869779188	143.547231108915	278.753164760645	316.646662030288	234.241539104582	294.893285098399	607.831652267473	646.240954909488	278.167426150238	160.121711011881	250.09487197378	165.04417118763
BaRT2v18chr1HG000030	0	0	0	0	0	0.99427572540805	0	0	2.93523781879231	1.90360922213136	0	0	0	1.06543100285374	0
BaRT2v18chr1HG000040	376.814777610248	259.58504554835	348.589877942896	395.537789593223	193.803771927966	308.47059336055	313.588410141595	241.672769269943	366.951118874045	337.248317697423	619.850194655495	329.745201889574	189.42880643915	288.515301850252	248.676941013038
BaRT2v18chr1HG000050	5668.92528647108	6637.44746239814	7159.18958293143	9169.52999687407	5159.94966736687	5053.0036703183	5063.70157820748	4756.16159646006	8036.8138429444	6079.53607364256	9932.2941223746	4589.52776398722	4597.97763213067	5762.52861962715	4900.54468686197
BaRT2v18chr1HG000060	2672.59905373189	3953.62845074345	3776.93761919181	4943.57705321164	2096.18836163065	2427.885128198	2599.53585748429	2241.83216928023	3874.78373681394	2788.42594008572	5286.04157393293	2309.02622919009	2206.79049771925	3174.42361539418	2263.9390081658
BaRT2v18chr1HG000070	1597.53708942945	1573.62680770111	1656.43208981614	1814.60631078617	1009.61807232194	1230.76970823793	1164.10467475004	952.096717126431	1510.92424679991	1668.56665022311	2674.45522395647	1322.00560634031	1088.47967861251	1366.80616615053	1076.21386375393
BaRT2v18chr1HG000080	7534.1305015077	9472.13155609368	8568.32380121775	12294.749000667	5708.84463914886	6342.83597595104	7078.24266891916	6471.28015898157	9791.2139199699	7402.76983421425	12339.5569915681	6264.92212996843	5562.81912813723	7698.57011968453	5738.59831662234
BaRT2v18chr1HG000090	1255.94199869072	1329.07808069099	758.310144892481	1185.70887738401	601.843647453861	898.127104943425	787.183426840424	554.722382045081	848.908325830988	1395.76631594186	1690.84866239981	852.347832842099	451.670512288796	590.056073216314	486.429332088902
BaRT2v18chr1HG000100	621.50524778202	600.958854498236	625.698480303951	857.897626581801	315.867825313708	447.785703242015	499.78860274232	477.324604695145	602.005838509041	753.958188986853	1121.59319942417	524.443329727073	433.280293561425	510.124395159874	368.931459433776
BaRT2v18chr1HG000110	2558.11959385336	1101.90185155872	1131.67962525105	1404.40687232108	642.795537210907	1573.26300675442	1277.48261013438	661.161027730052	1397.55477481279	5196.85538583766	3368.96471451562	1650.63880487419	483.886373107583	1131.16895228104	728.615781931574
BaRT2v18chr1HG000120	5708.96984843114	5101.77917602141	4425.72104237045	5602.74077121892	3647.19230774648	3934.84652702088	3479.39696592059	2859.74541372251	5430.10495836221	6478.71515071466	9588.23430834337	4504.48470358746	3821.37747272169	3670.65150466828	2459.26785218869
BaRT2v18chr1HG000130	0	0	0	0	0	0	0.981366157899082	0	0	0	0	0	0	0	0
BaRT2v18chr1HG000140	13735.6775268665	16079.8834322062	18080.7354829206	21777.8656513789	11399.1268324799	11535.4704923975	12917.9631385237	10287.951440692	17080.1236071535	11625.7408732449	26697.4656418611	12129.9639800843	11329.5330433177	14196.1133693477	9579.44665078423
BaRT2v18chr1HG000150	1173.47318434839	1648.90965572453	1369.23659508284	1971.11002769821	934.69334861459	991.582419225196	973.204069054123	905.004976028153	1425.69863101396	1304.19839655994	1977.72628536486	1050.88333299292	930.35490895837	1179.30710311829	886.372473137297
BaRT2v18chr1HG000160	275.953468618425	321.120501866851	277.674447913893	282.43580328594	164.945338975782	239.464976602063	104.069890683208	193.540423368382	217.588506616283	343.832683820639	1234.46011608955	214.916290309626	245.655150685138	492.278311672623	135.571532903158
BaRT2v18chr1HG000170	0	0	0	0	0	0	0	0	0	0	0	0	0	0	0
BaRT2v18chr1HG000180	13.8837937479814	0	5.94914797686424	10.6782170149204	1.1979968403391	6.16990428774012	0	1.20103954776893	13.8597604952403	5.8749931156907	9.56900252830121	11.1895797233103	10.953472738392	2.32717781420889	5.11684486830898
BaRT2v18chr1HG000190	2595.88044555684	2044.67230450154	1257.03532754042	2787.06593981931	1632.99314460678	1506.81462465717	721.462636806586	2151.54167988378	2082.65980008142	7969.65358292882	2561.37497216869	1107.54732612795	1503.79869756345	1209.47648737894	897.143235024809
BaRT2v18chr1HG000200	541.573873882092	407.213725686726	211.719543274323	807.570542455172	374.670047979987	310.826904513239	401.294959893063	273.235906867454	600.501015300151	192.970853482615	317.143716769236	231.423129380956	196.620291078679	271.326612268222	138.476702539218
BaRT2v18chr1HG000210	9.09310634376928	0	0	0	0	7.93062755204656	0.977003410315875	0	0	16.6078972418745	6.05245700968927	0.967175070545092	3.18202069844653	0	0
BaRT2v18chr1HG000220	12.452184421368	0	1.07205643324932	0	0	0	3.38001253836591	1.43113852673372	3.59081749093703	15.8376833425348	46.9611083954054	11.2772632883235	4.74414201075754	5.71579258246748	3.14299643012805
BaRT2v18chr1HG000230	5.42441556697742	27.3989470849234	22.2879262136848	57.9053902431859	0	0	18.3673416029265	0	0	0	422.744240702195	66.5265808807224	0	13.0582438176575	0
BaRT2v18chr1HG000240	420.926454549254	348.772933371499	435.885029633624	285.249624550681	320.973878335992	6.11997953711225	19.5924335595392	12.1003940646406	10.3686660472715	7.74912134591728	386.11564556672	272.731320964704	211.776491569832	349.224871435174	282.429676414736
BaRT2v18chr1HG000250	0	0	0	0	0	0	0	0	0	0	0	0	0	0	0
BaRT2v18chr1HG000260	0	0	0	0	0	0	0	0	0	0	0	0	0	0	0
BaRT2v18chr1HG000270	0	0	0	0	0	0	0	0	0	0	0	0	0	0	0
BaRT2v18chr1HG000280	0	0	0	0	0.979540745518125	0	0	0	0	0	0	0	0	0.989664714626371	0
BaRT2v18chr1HG000290	8.17873528720247	3.92450136429368	55.2649423053897	23.5763625239982	24.2150625707858	17.3522239041619	14.2700741769745	12.7829356444326	23.6757163042365	0	24.9794962081706	10.1866519835228	16.0848904938008	34.9390461763096	27.3917246233378
BaRT2v18chr1HG000300	1.01494457552211	0	0	0	0	0	0	0	0	6.72162530789444	0	0	0.997778265972341	1.02699813424123	0
BaRT2v18chr1HG000310	2.06924763348786	0	0	7.39100426290845	1.95560641944321	1.04606876397044	0	2.1855063909263	1.97347955265726	0	1.00048149261722	0	3.96076424768756	0	5.0968772770897
BaRT2v18chr1HG000320	0	0	0	0	0	0	0	0	0	0	0	0	0	0	0
BaRT2v18chr1HG000330	4.07681411280569	0	0	0	0	0	0	0.937960751251262	0	0	0	0	1.0361600995472	0	0
BaRT2v18chr1HG000340	0	0	0	0	0	0	0	0	0	0	0	0	0	0	0
BaRT2v18chr1HG000350	0	0	0	0	0	0	0	0	0	0	0	0	0	0	0
BaRT2v18chr1HG000360	0	0	0	0	0	0	0	0	0	0	0	0	0	0	0
BaRT2v18chr1HG000370	11.4621515630352	7.94146453003159	0	22.8398207034588	1.8895772988924	14.334327072491	6.77112612359277	7.74121910913631	9.10249728225582	29.2429624423168	0	0	0	0	0
BaRT2v18chr1HG000380	5.94434051492535	3.57463237050129	27.3346468114929	7.98859569733554	2.00538269127741	6.20097650533675	2.02138618942086	1.94096827204463	4.02035222349511	9.59554494992108	85.3235003604165	4.1420456986303	2.9536937927365	31.454681113595	9.95037316542463
BaRT2v18chr1HG000390	1.04963164146589	2.36725287942756	5.05146137905622	1.80616688380673	2.93404231599992	1.03002695935486	0.965089124804169	2.06504623577623	8.64909900438232	0	5.97715775287445	0	4.71435486443729	9.02116407156869	3.9666444765929
BaRT2v18chr1HG000400	0	0	0	0	0	0	0	0	0	0	0	0	0	0	0
BaRT2v18chr1HG000410	4.80514570323119	8.35622671791883	16.1489596191227	8.18947289940662	3.4599240980015	11.7475741982352	14.952208397423	10.0224404649804	14.1430714500359	6.75046793570555	15.3185470951623	6.74436550332518	8.81668659081057	9.71283508140715	8.92104265661041
BaRT2v18chr1HG000420	5.88951675282114	2.15984010295564	0	3.21191774659076	6.21667915820634	3.32603959771029	6.70556507834667	3.20953607692648	2.13627428826889	1.49499063733641	5.95280815088227	2.58747566385249	0	0	0
BaRT2v18chr1HG000430	0	0	0	0	0	0	0	0	0	0	0	0	0	0	0
BaRT2v18chr1HG000440	2061.25584053548	2628.83326598163	2921.55592544544	4611.97448830447	1996.02894096017	1998.44223209239	2100.55831943238	2125.5727138888	3319.27923156275	2010.58968388503	3506.64138151894	1830.57368031892	1846.70629125835	2286.92515814562	1972.24649229828
BaRT2v18chr1HG000450	1.00742907695663	0	0	0	0.983989504838508	0	1.96268848514938	0	0	0	1.00504797699838	0	0	0	0
BaRT2v18chr1HG000460	0	0	0	0	0	0	0	0	0	0	0	0	0	0	0
BaRT2v18chr1HG000470	37.5069213209639	1.95725525932596	3.04552951129118	1.94219723988841	0	9.93910751320843	35.2059397269549	0	2.24845123071834	8.97101857564559	524.206783154966	100.793898720792	2.94408984462348	11.8050281128586	4.78629698704213
BaRT2v18chr1HG000480	0	0	0	0	0	0	0	0	0	0	0	0	0	0	0
BaRT2v18chr1HG000490	316.174865484806	57.9878368093643	175.718600308289	40.4635122605327	39.3858274253538	104.271309600231	168.800907778579	103.107102834628	97.7392990461322	51.2045278992905	1746.7924995565	338.378722651984	67.5206563009488	113.667779556368	114.814351840911
BaRT2v18chr1HG000500	88.7372514821361	5.86059870017996	23.3762639626948	3.95556282313245	1.00890633225188	37.2751069087857	31.5049405063156	9.75916521870707	13.7129992829646	10.6066817041431	542.853369335346	99.1349320260826	11.0243719310319	22.3790554545942	18.3923145279293
BaRT2v18chr1HG000510	70.9387155888451	6.92107933563281	13.3465438836756	4.81792720970298	0.625363615337237	34.0296197083833	40.3619031794082	13.9649210209852	7.65028221217517	19.7140685002534	834.400951149327	104.182277852634	23.3236424254579	27.5040327426702	13.5537477028199
BaRT2v18chr1HG000520	0.992540821795651	0	0	0	0	0	0	0	0	0	0	0	0	1.00382549740267	0
BaRT2v18chr1HG000530	55.9632410930113	7.42721020382341	7.04316038135066	4.99344407793108	1.00442706803399	16.4101903367433	5.04826394214074	1.95766806810808	0	184.496825885335	25.4309524602733	5.15800396839178	1.94315039066287	4.05633796328864	1.98975944146168
BaRT2v18chr1HG000540	2928.70153507604	2733.97207061215	2675.31796406305	3774.86479736154	2050.98687148648	2443.07372301957	2207.26202571181	2096.5935123265	3345.78725511537	4104.25629460276	4735.03498377139	2342.24324319231	2174.81700706749	2364.04240843589	1754.95992766032
BaRT2v18chr1HG000550	33.0419285289757	30.6172570427757	20.9783939106629	50.7087263337647	16.2646800319864	17.9600015778175	3.48200467238806	21.088133822833	37.7703446236888	50.9429182199479	23.9826185459036	6.04794535997358	13.4476102227404	20.4580170533772	16.1357426016171
BaRT2v18chr1HG000560	3406.36864867184	3029.98597848325	3678.88300923386	4382.5203003017	2121.85288221099	2662.68138027978	2814.85595958128	2261.25436475357	3326.44929449627	2895.63226137827	6058.02927139383	2724.78425825576	1987.3596878244	2815.26929516817	2016.84099902521
BaRT2v18chr1HG000570	1739.69701537741	1927.91681021602	1940.97618251095	2666.93703583352	1079.97905729733	1516.78970543567	1577.4272212956	1403.85987337592	1883.883831105	1713.4952302342	3108.08632239976	1419.69645762212	1278.25757379517	1575.59635665907	1359.64921898382
BaRT2v18chr1HG000580	1129.79371129986	1838.3023364571	1574.25102114228	2475.94917787793	941.271706201336	995.212108240961	1115.88338067511	1133.01039627386	1713.74868844798	1283.65548551478	1958.90240779783	1017.12278876697	1084.98031833527	1169.80946857071	1019.18473724734
BaRT2v18chr1HG000590	36.6751529317782	7.27839873463909	4.83707896138551	5.34830741429281	2.92190085131054	13.3956292000944	12.1888780117802	3.22679659622494	2.10496103030971	141.687698274249	57.3006168996333	11.754856713208	0	4.68603545263506	0
BaRT2v18chr1HG000600	7.78622166322929	0	0	0	0	3.03688061346612	1.99911310438738	5.79477888067273	0	3.07270269559736	45.8319284193362	0	0	8.08016770031074	0
BaRT2v18chr1HG000610	170.417574377129	103.368906799416	105.823121028021	103.170030163697	68.7465239191578	117.948610572353	116.787496003707	84.8923660863928	67.292617674705	225.022291114458	286.11649239441	80.5244625797739	56.7491054938918	93.4196260514024	68.850681358999
BaRT2v18chr1HG000620	8.29881654793744	28.3686526200915	10.4912177869993	15.8348960875464	17.5631531460151	2.09374971892594	8.69457168631578	9.59845807607096	12.3472370346727	6.33953937742863	9.96997025258188	3.6718043354592	4.18706132755861	7.49445739411146	3.58651617639116
BaRT2v18chr1HG000630	0	0	0	0	0	0	0	0	0	0	0	0	0	0	0
BaRT2v18chr1HG000640	0	0	0	0	0	0	0	0	0	0	0	0	0	0	0
BaRT2v18chr1HG000650	0	0	0	0	0	0	0	0	0	0	0	0	0	0	0
BaRT2v18chr1HG000660	0	3.77120622280726	0	6.56010613584096	4.51837495800767	2.04125002034336	1.03786336321283	1.92081808681754	7.01271498921065	1.93630986485835	2.12123108884346	1.0617122505864	0	3.18601692116217	0.94459719225288
BaRT2v18chr1HG000670	0	0	0	0	0	0	0	0	0	0	0	0	0	0	0
BaRT2v18chr1HG000680	0	0	0	0	0	0	0	0	0	0	0	0	0	0	0
BaRT2v18chr1HG000690	3079.67363644263	3284.24007851007	3348.86268378158	4245.51552251551	2004.59640426366	2429.77365459104	2739.97981500041	2526.72526327131	3306.06927467214	2664.11757427647	5030.8186689149	2382.34063613319	2370.54590402755	2594.57818192232	2128.85405369981
BaRT2v18chr1HG000700	0	0	0	0	0	0	0	0.932874045478014	0	0	2.05284004459088	0	0	1.03614405365358	0
BaRT2v18chr1HG000710	0	0	0	0	0	0	0	0	0	0	0	0	0	0	0
BaRT2v18chr1HG000720	484.35562665331	538.213867900028	429.808133301424	594.361467824502	297.299877463285	471.010552565104	433.212936524908	264.01990502088	467.141536295033	657.629156523552	909.726719307317	468.923619111201	292.349165187277	436.448178575004	275.191770804371
BaRT2v18chr1HG000730	0	1.85405812010866	2.12545088138647	1.95103363053813	1.03814782956501	0	0	1.84520170266674	2.02509388469538	0	3.23349979360497	0	0	0	2.03264326314343
BaRT2v18chr1HG000740	0	0	0	0	0	0	0	0	0	0	0	0	0	0	0
BaRT2v18chr1HG000750	1.28365483239785	0	0	0	0	0	0.980474739988971	1.00261554798697	0	0	0.999886449220579	0	0	0	0
BaRT2v18chr1HG000760	0	0	0	0	0	0	0	0	0	0	0	0	0	0	0
BaRT2v18chr1HG000770	695.570812081747	392.18909030916	58.1662129847884	266.140741031842	236.306739415458	244.030891868459	127.737331883102	208.922514037552	310.610617746866	2266.10848920802	625.862760113189	154.776491197641	127.672210056441	156.242594124688	17.8636807637771
BaRT2v18chr1HG000780	506.83391120138	519.126225879283	448.294225093377	722.397392116308	397.025993012377	469.687436104196	374.344891884557	358.893518740169	537.588553839753	553.727354161008	748.758695983278	411.025753679995	340.150098437001	350.697415194317	286.454801009735
BaRT2v18chr1HG000790	117.657665068193	109.66721076947	98.5906161203683	134.235199689558	54.4278160472629	128.089545861828	91.8804506678973	79.7211435309941	65.7580980834305	19.7232174771954	269.347503783156	96.7838198899226	95.5866202503396	73.7977835477581	53.5436856081502
BaRT2v18chr1HG000800	0	0	0	0	0	0	0	0.946633143484976	0	4.84124881420186	0	0	0	1.06083961562473	0
BaRT2v18chr1HG000810	98.8473343548232	16.2747643745455	12.0919714644444	21.991491560828	8.06632227571442	70.9560759205309	61.9544513924697	28.2671653847408	19.16941569577	59.7893552253525	152.761773394434	67.2232932735184	21.3286936864716	20.4671848268611	12.9081092778737
BaRT2v18chr1HG000820	9.49045398127937	12.8193546136635	24.0991237606317	25.5140691376862	17.9747772453907	12.1731387671629	8.89010139514208	18.696546497122	7.12660426938862	42.4087066846658	25.6721926123176	5.13357352771907	7.04709007573765	13.0401611877652	17.3272262702989
BaRT2v18chr1HG000830	163.326032067704	136.663928506764	157.152767197276	244.814300242032	127.552272680192	172.693465462849	131.352058312356	124.632986066676	149.226830853497	247.211725708631	291.278436038915	157.736749706861	124.296845603035	172.716656884082	150.470365978629
BaRT2v18chr1HG000840	0	0	0	0	0.97943651994094	0	0	0	0	0	0	0	0	0	0
BaRT2v18chr1HG000850	3.04219046245575	0	0	0	0	0	0	0	0	506.579165830613	1.04196895960176	0	0	0	0
BaRT2v18chr1HG000860	0	0	0	0	0	0	0	0	0	0	0	0	0	0	0
BaRT2v18chr1HG000870	2.01347436783789	0	0	0	0	0	0	0	0	0	0	0	0	0	0
BaRT2v18chr1HG000880	0	0	0	0	0	0	0	0	0	0	0	0	0	0	1.02107370810893
BaRT2v18chr1HG000890	1593.78947928585	2431.1562956038	2086.85393217257	2978.68621740822	1296.78202203529	1299.1708761456	1672.07996530772	1423.0504324606	2243.00144676354	1650.64178030716	2664.49477700167	1328.49282657547	1381.79603814891	1809.61161654378	1370.2110161607
BaRT2v18chr1HG000900	3029.34982459676	4122.85895665577	4018.44452655488	5324.07252161122	3011.94500121929	2965.28014896202	3000.42896243182	3192.16985230248	4447.06436440185	2524.27319842419	5647.61893696801	2391.51677643805	2810.03424611546	3507.35053716428	2643.69298607242
BaRT2v18chr1HG000910	385.505865493651	259.068546646701	332.531629769219	371.273277048993	178.947060130379	298.972328289044	303.896606198156	203.596754198438	164.336565516376	131.783914596842	825.478745976347	292.848344061276	258.648896905497	210.517824160634	222.940014163654
BaRT2v18chr1HG000920	3.07426452528352	0	0	0	0	1.97825838445334	0	0	0	0.97394700402559	0	0.999095668050489	0	0	0
BaRT2v18chr1HG000930	0	0	0	0	0	0	0	0	0	0	0	0	0	0	0
BaRT2v18chr1HG000940	0	0	0	0	0	0	0	0	0	0	0	0	0	0	0
BaRT2v18chr1HG000950	0	0	0	0	0	0	0	0	0	0	0	0	0	0	0
BaRT2v18chr1HG000960	34.4015717860076	45.6208254568649	46.2014832749271	75.8525368505946	26.4167133794659	33.9061726748122	38.3422866357569	29.4943850137515	67.193365780074	63.7030654376762	93.1328967969843	43.2481457336576	42.347277263729	57.7236195229599	36.6499379013418
BaRT2v18chr1HG000970	0	0	0	0	0	0	0	0	0	0	0	0	0	0	0
BaRT2v18chr1HG000980	4.96522295672492	5.87852789417258	0	0	0.985925200150744	1.92004788073793	0.981563454266313	0	2.02594953904514	0	5.07580263114161	3.06779261651906	0	0.99622812768844	1.00718614760774
BaRT2v18chr1HG000990	250.77531317605	104.064252120607	58.8050651905285	71.8464156777294	42.5963710223294	132.618553315631	195.212881475502	52.7959250652804	63.1439043134917	60.0768132281757	219.456996882967	133.125631848899	49.5726888153727	26.3979267207536	48.5699879806107
BaRT2v18chr1HG001000	1.00192742248378	10.2719091494567	0	0	0	0.998023735295485	0	0	0.950699773485206	0	9.24905883286807	5.11324343296149	1.96495254524137	0	0
BaRT2v18chr1HG001010	725.335380776633	793.205404203281	662.152433076091	929.823145651053	691.593575073172	665.020995896371	689.367868410949	503.610027853505	1038.56438529595	661.703878778969	753.11071345751	544.232963494371	391.921232268667	413.44700333678	399.117046311344
BaRT2v18chr1HG001020	64.7139002177011	138.77186393484	79.6794648983922	63.534596512985	34.4154675749945	55.1886611955116	89.5392151020327	60.3472967307392	33.243287969403	42.9384710492415	219.811168627261	69.1871987220217	40.4220724468322	54.8143327446302	53.0662865862146
BaRT2v18chr1HG001030	0	0	0	0	0	0	0	0	0	0	0	0	0	0	0
BaRT2v18chr1HG001040	1203.2120208446	1326.91442014793	901.271799214846	1740.16839352149	1175.33245208879	901.882564258659	792.394208234784	732.349467077555	1490.33716637938	1328.33164775572	946.10558303587	706.559661854463	596.950005752918	508.070005745202	471.759044369254
BaRT2v18chr1HG001050	406.550092051818	363.150953036602	181.791854044167	273.836736224367	92.4911116932989	357.093188721943	397.54440780327	156.320155834556	116.248598902347	68.363073618865	604.564359187593	338.106913463367	214.068192235201	152.121601472262	146.47825913277
BaRT2v18chr1HG001060	507.389264926986	364.155547866159	190.452391949757	772.533441504258	283.642295373589	452.257287356695	629.119062136181	446.566641438565	549.358581139732	328.299109802972	144.535592910202	195.312865518949	101.453602977629	132.265725989216	129.613448671324
BaRT2v18chr1HG001070	0	0	0	0	0	0.987923043343659	0	0	0	0	0	0	0	0	0
BaRT2v18chr1HG001080	0	0	0	0	0	0	0	0	0	85.2572961775965	0	0	0	0	0
BaRT2v18chr1HG001090	6.32196775748223	0	0	1.99176425133812	0	3.06941472331789	0	0.968763647290679	1.95378352091012	424.292021360289	6.50228424511757	0	0	0	0.981708290372053
BaRT2v18chr1HG001100	8.79972037377321	0	0	0.972641525306207	0	7.33034679200845	4.76135919030254	1.56008555402343	0.95042000245547	5.5906394575234	3.95389072796382	2.85672731885431	0	0	0
BaRT2v18chr1HG001110	135.434210140433	17.7890720037396	15.8018390101581	32.7363210617546	4.14845217826857	128.368087772844	122.884357045998	16.650676892858	25.0525617087812	32.7041609909359	238.42384424039	90.008144981333	14.2596939324851	26.996694482304	25.3630204005711
BaRT2v18chr1HG001120	0	0	0	0	0	0	0	0	0	0	0	0	0	0	0
BaRT2v18chr1HG001130	1.01600546591719	0	0	0	0	0	0	0	0	0.987351201549709	0	2.98541235991426	0	0	0
BaRT2v18chr1HG001140	9945.19840447377	310.568250009808	1199.97734099128	671.288884757029	124.77597496664	8684.83034313261	7597.72204087886	396.442747143415	465.907304778421	12651.3350590516	9116.14556224476	7518.61278000068	172.336278561238	644.462681070784	799.372608799243
BaRT2v18chr1HG001150	26.3905558867938	0	0	1.02958732700445	1.01894353218187	15.7078475601798	24.1527958204111	0	1.02829199958067	21.6061921936901	27.7349122293967	19.9261263236915	1.01328211145147	1.99733115202678	0.997794415638185
BaRT2v18chr1HG001160	2508.26337039135	2899.77142384303	2658.1334957869	3511.78343106851	1736.51349815891	2044.32667817913	2157.228136567	1819.11753648753	2666.0416617111	2686.68017107114	4358.30815123638	2062.97994680303	1844.94561994994	2007.6745588302	1503.40449287023
BaRT2v18chr1HG001170	214.824146530827	279.451340227205	342.800664556823	418.346125491988	197.918261094189	231.295088589553	230.984224685476	257.897805762887	216.568871227777	133.740311893991	538.14100090908	256.199106753664	193.676219794627	181.928295338349	213.757883414303
BaRT2v18chr1HG001180	531.714034259867	706.10457716448	842.745809738444	1046.05588692544	555.048499518822	684.996236906524	581.404307906148	566.823992036269	618.419935334946	406.400324371655	1043.17474227927	573.739820477229	488.440455204031	618.501956568011	513.336935348086
BaRT2v18chr1HG001180-BaRT2v18chr1HG001190	544.380248997855	988.100635057615	703.99027214125	1206.90754892183	483.039120247677	433.684651753105	488.409545793527	578.674611034273	826.737762183573	548.816531447032	1036.20790611273	474.319892183593	493.703363364999	604.479956974074	485.485722763974
BaRT2v18chr1HG001190	1308.94631578792	1315.4424314658	1661.30199681433	1884.77189679912	1213.67927688364	1226.7005439662	1454.92926173937	979.661207657873	1631.46430472735	1528.7273664224	2122.03151734257	1120.31448304167	992.715695623969	1710.5690161733	1121.28585225912
BaRT2v18chr1HG001200	1268.84165773375	1443.46435453007	1309.25749403184	1725.14332332829	876.158868478697	1078.45845552612	1146.25135963167	1003.16966677094	1472.7720870467	1259.18790928599	2169.75665626795	906.787538099021	878.940457736518	1407.55540804151	892.875311237394
BaRT2v18chr1HG001210	3.20074396823688	15.1073163197656	9.23708455154566	6.11359853110465	4.00973521475886	1.06835644222025	4.88129602013746	5.33810489486802	8.3394488365725	2.02320830298002	7.21647891435044	8.00014490162461	3.92659575972431	3.08477458008817	5.80085876863792
BaRT2v18chr1HG001220	52.5770760174252	2.11120855814413	16.9203606384185	2.99811306288949	10.1356256977532	23.8797972692396	27.6363749212183	8.15814455880473	15.0224835915478	49.0495640670215	81.8836970046694	29.7162694350125	9.01122013094001	13.9140552550177	12.8149503098014
BaRT2v18chr1HG001230	13.3592948692227	0	6.12208613481171	1.96946896892841	5.03159553399675	8.8343765915604	5.00619365956982	2.038857012072	6.80577955265461	10.5289528541044	32.9069680249569	14.7946465690194	4.07866477297465	5.05247886112181	3.01708692467784
BaRT2v18chr1HG001240	459.105796591673	95.4111000368132	270.307610940567	126.002491235097	78.6904107369462	279.895147144249	295.32546784306	72.5665612305674	176.671202917005	310.263350271761	818.228319507258	393.352599804216	127.766555267018	212.425335864847	131.967430407321
BaRT2v18chr1HG001250	33.2320827426182	0	0	0	0	8.00237656064902	2.98160889436573	0	0	17.425886498533	21.2488527192296	3.99497890930165	1.00931985332069	0	0
BaRT2v18chr1HG001260	519.117824986792	797.283180594076	551.196556068904	826.385028942558	416.928299314761	415.281683488266	497.250528242441	427.736029524142	680.995503184773	762.53543445088	809.760190976715	390.824543467034	405.299536684209	524.350434419451	388.823195682485
BaRT2v18chr1HG001270	0	4.06757552261962	0	1.01702005972611	2.92283835692518	0	0	0	0	0	0	0	1.99818992252038	0.972809443395711	0
BaRT2v18chr1HG001280	77.9670683277675	73.7105267810206	67.2026113721925	164.749107104953	73.6434161352641	75.5327262862719	87.6357877983338	103.747562435189	131.570251753085	26.0316581638225	65.5293502629336	39.6210768824704	52.6950509367066	74.0044042473449	49.4918920903578
BaRT2v18chr1HG001290	149.070934255962	45.9319339953212	122.589149816555	69.4991880220698	42.9876913080212	129.513462111754	105.795695024893	8.82874598481433	56.9917816386108	309.767265573571	229.502212595716	107.970941897888	109.644964679052	68.3429949898676	83.0644585565495
BaRT2v18chr1HG001300	14210.1182802631	5602.98239058657	6806.59839006822	8350.42966091145	3955.71421117856	8761.37204975899	8900.09820063241	3928.26250214612	6550.65944674301	7652.64226704911	16647.6398958262	9192.34799637437	4141.92989013801	5105.25915331954	4052.24371209221
BaRT2v18chr1HG001310	0	0	0	0	0.980386203672351	0	0	0	0	0	2.04921697198981	0	0	1.95254558056044	0
BaRT2v18chr1HG001320	0	1.8199371388972	2.13115952492953	2.90816192996618	1.02414327254023	1.00879011700909	0	0	0.966810135978231	0	1.06114381320854	0	0	0	0
BaRT2v18chr1HG001330	0	0	0	0	0	0	0	0	0	0	0	0	0	0	0
BaRT2v18chr1HG001340	2.03132221570505	28.774769089078	16.122275137183	38.9211550978169	21.8167721324407	2.89168485244607	6.93578263220162	21.8613972503295	37.5572813294437	0	6.1638460543638	3.92289117868989	21.334945998062	9.03093926019003	10.9217711466181
BaRT2v18chr1HG001350	1483.27440893137	17193.1642503816	9702.22899400006	26920.141132364	10418.4310973739	3709.13641970784	5518.05969767095	12658.190783712	16653.0754184139	823.036092850172	5056.81961690168	3723.80893155452	7876.71169900927	8761.559399108	6638.10990842537
BaRT2v18chr1HG001360	1679.93273435988	1292.74217817852	214.833922950295	639.056909717662	1168.31742483612	937.184778197685	482.758548103162	884.664378969457	1543.5598136649	594.88970713809	4820.91954617328	319.223111539408	1809.90773362778	966.210117026056	167.685984278412
BaRT2v18chr1HG001370	1.08193149781432	0	0	0	2.43732721822305	1.01713476327737	1.11703782068591	0	0	4.38246766475104	0	0	0	0	0
BaRT2v18chr1HG001380	15.1985832242801	3.33930505199379	0	2.4082454410492	4.9409367606432	3.57399228224322	3.31650891242084	1.6640090367919	3.36503577990734	7.39599627960869	11.2329010655278	3.55517756818516	2.55869737536708	0.850395849172856	0
BaRT2v18chr1HG001390	0	0	0	0	0	0	0	0	0	0.969861854119008	1.03419010872429	0	0	0	0
BaRT2v18chr1HG001400	538.403430794291	34.48312337106	19.775796508036	5.13916968120823	1.99826990725585	208.916524406432	81.9874762335202	32.9041162049294	40.5007407350977	802.724957487755	1564.9135543629	296.16998158827	169.631808695715	60.9897151674144	9.15319919072809
BaRT2v18chr1HG001410	0	0	0	0	0	0	0	0	0	0	0	0	0	0	0
BaRT2v18chr1HG001420	0	0	53.1583151712277	0	0	49.8855175793516	0	0	0	58.3106698153519	0	0	0	0	26.9064519512942
BaRT2v18chr1HG001420-BaRT2v18chr1HG001430	768.084954917917	525.689313203125	612.11188476321	917.701478506104	480.315641140751	534.249471304236	602.497669505973	512.381226305125	729.804068607723	541.15418170583	1397.85764361448	508.124800130862	428.736179963843	609.717075053106	501.143834890982
BaRT2v18chr1HG001430	1845.64713482522	1950.95039853072	2976.62016020085	3086.41911389175	1620.98830517709	1972.04760936237	1827.03176995487	1911.29958521231	2619.28992577524	1677.11254151298	3718.10975386417	1824.37863328964	1909.31798997764	2237.58449377104	1841.03784086705
BaRT2v18chr1HG001440	3572.78410022004	3302.21357481545	2773.59618924965	4206.50881059215	1945.75583480833	3254.83642224995	2644.21610053444	1931.43709392678	3383.49346423798	4425.75602196142	5479.85421247655	2882.13579023953	2946.58994407989	2481.32210754347	1931.88716447705
BaRT2v18chr1HG001450	568.84642296156	508.347437471844	406.361073123498	536.781862385441	255.963877201784	478.148099871122	463.435606670871	314.838277316084	336.629852204638	714.995063282186	1002.32322882608	417.567238446966	349.997225383006	366.657826786789	255.287180818226
BaRT2v18chr1HG001460	3860.86622032134	581.975350026202	748.388849922962	605.490688564544	365.23495654776	1852.9923206197	1793.92233020098	542.976947257472	825.486320784389	5903.41586262089	5791.77969005901	2413.65806874882	445.895160192629	924.120807331286	569.620284224913
BaRT2v18chr1HG001470	949.862475103597	24.4486424349206	32.4586034089971	16.4066490312966	5.97260218077424	477.716305107484	201.877115070798	25.8711890604793	30.4966761380509	1091.88493859599	931.787658679186	501.291405303195	40.5822671209651	37.0291107943254	27.480047688929
BaRT2v18chr1HG001480	3575.97089383172	3099.00932480325	3163.55037358334	4868.40387168243	2191.9410730548	2777.75875266122	2704.77948024911	2160.55744425671	3172.55291388722	3678.31639007148	4870.78227900652	2385.28757597328	1823.58812449304	2559.13750477159	1999.83918106066
BaRT2v18chr1HG001490	1378.16937089429	1377.99981528153	1506.4568113261	1869.79499092743	839.84822567279	1198.82587307616	1210.89960287147	938.171422699516	1331.10870810022	1436.66794201533	2428.93964335796	1130.46304349108	824.29227343663	1204.77516167225	963.303070422483
BaRT2v18chr1HG001500	0	0	0	0	0	0	0	0	0	0	0	0	0	0	0
BaRT2v18chr1HG001510	0	2.09507863749174	6.84744522057842	0	4.96147589486549	3.92838048087199	0.95113008944278	0	6.30814668064159	0	2.8775712872703	0	0.990357901435289	1.92008224704038	3.19167867760098
BaRT2v18chr1HG001520	9.34438306620471	1.90363079028004	0	4.84176568260987	0	1.02018329911004	5.25389855393696	0	1.92695521026871	7.9053265408132	8.57405184061471	0	0	0	1.94865946578246
BaRT2v18chr1HG001530	20.9445772802041	0	0	1.95926405045718	2.98972708384181	5.13689464129161	13.2448299387323	0.962569727247293	0	13.0939226982249	11.1019351685434	0	0	7.13960180159827	2.92584849812393
BaRT2v18chr1HG001540	244.269795265246	397.439501355983	208.929676310048	402.344778616905	139.728000873974	232.438856419043	220.781876260915	192.832940076617	221.411725489239	518.044226833972	514.733865963423	229.670336541582	110.091695513882	218.258584081735	136.692201025286
BaRT2v18chr1HG001550	32.4474983919331	28.687726970267	10.3775782310879	10.2756894201883	3.18787280749846	30.2113833210084	8.85765019927366	18.1243850660268	4.10367196881227	73.3380057433213	132.474228698907	9.97469424772451	3.92297815523679	12.5524332027616	2.0774486309838
BaRT2v18chr1HG001560	1229.82391022001	878.925849711208	677.822311337346	714.215409509349	300.110873243138	1037.23105132651	970.382222750629	955.100254416605	551.912518390506	2077.29388781063	4190.38512883199	858.792878471227	472.184389284798	1217.45658154514	449.75789274993
BaRT2v18chr1HG001570	11.9460707167101	0	0	2.0094813056556	0	7.04090877294553	0	1.00844237804994	0	29.6060530518897	9.07494211447745	1.01022043080165	0	0	0
BaRT2v18chr1HG001580	10.9242158422493	0	0	0	0	2.0156955671235	1.97293955826665	0.999102647770998	0	3.94825785725426	11.0480447124727	4.02433755074414	0.995136636679024	0	0
BaRT2v18chr1HG001590	49.4538475908875	0	0	0	0	12.0554016778562	6.90046139787624	0	0	45.997070258643	13.1379865531999	8.076666878657	0	0	0
BaRT2v18chr1HG001600	99.0501045706798	27.9675002234966	4.99936751897053	20.1112347822649	7.06344727076537	47.9845761284391	47.3066854908193	11.9020008139935	8.15804419566671	14.9546121213821	151.817590287875	42.6269414798187	16.4707068339636	11.0233550500246	10.0138308148916
BaRT2v18chr1HG001610	561.329858265117	519.852851020671	583.335886269186	757.140346051877	427.169216771671	454.988801905606	425.961359705877	353.83356496388	555.003769278283	730.31028399907	968.589422319741	362.85510861848	296.291894523337	636.296377040515	368.606922748117
BaRT2v18chr1HG001620	203.134545966485	32.5459352858806	2.45991502248761	36.6945766936656	40.1508262966195	61.6075430718747	15.6583731496503	67.7064394935587	52.9750230501841	505.377241243116	320.298404104816	21.1336174886546	26.1358347304828	44.2635887466553	9.17510242193062
BaRT2v18chr1HG001630	2183.5645840553	2934.37442543186	3911.8543391133	5221.39432373779	2442.45524538711	2413.40468005331	2343.0616917948	2601.45649050263	3746.73219510018	2464.94754891951	4415.07133540527	2330.06374652123	2308.8381868892	3103.85105198944	2606.49696295816
BaRT2v18chr1HG001640	8.88427796795398	8.13720644632258	9.06860467369561	25.3071749202243	12.173957983461	9.1341511413017	8.05512044761721	15.6015824275489	27.9253554559911	8.79268400196196	11.1302117303698	5.20566413445155	30.4600544411607	12.3479119352706	14.3819097794647
BaRT2v18chr1HG001650	5004.36445849638	5734.51099359409	5072.46555633116	6854.69869310174	3931.67440794424	3932.66876704961	4356.49151008693	4113.69242734606	6047.49082351421	5388.59163291402	7920.47523598043	3885.5234955655	3756.91586994396	4548.0259379644	3703.30372855149
BaRT2v18chr1HG001660	1812.36059907252	2161.33546041822	2628.14439202484	3200.54296566808	1623.55044443761	1800.16133327738	1857.19783591589	1706.0789748801	2385.34060230565	1917.59296429369	3517.13166300586	1627.87852567159	1548.24443947916	2090.95158611819	1682.38815744852
BaRT2v18chr1HG001670	2.98626002935534	0	6.02365295878166	10.3005297148084	2.02430814853792	0.981230829567789	0	1.02425274580517	6.15469886063547	3.81547880484379	3.00306822479479	2.93185252543727	2.04255864244176	1.99971963324669	2.02720405608405
BaRT2v18chr1HG001680	550.048441334563	724.162346960205	709.262481959429	935.352416754603	411.934515325783	530.380367011471	583.273847552716	394.916193038685	676.971484957917	530.896712051736	1001.6440843226	429.064737133928	324.102482654109	652.979448896717	461.034739885619
BaRT2v18chr1HG001690	56.6378160947119	21.3914021347873	14.5168147217438	11.5492708324972	4.96144625765728	12.1796225087876	14.9486752108753	21.458476285223	13.9964613660968	233.026480705562	170.997321546895	7.75137697247985	6.35542042817604	28.9614095546054	0
BaRT2v18chr1HG001700	624.494829145305	347.982513297591	387.733826617263	317.274440025002	154.197163509568	370.154185390917	358.882232070487	174.938609642763	278.146743420579	604.356920053892	1082.59243330159	444.058099586798	289.702001765028	283.181546910633	207.508606174792
BaRT2v18chr1HG001710	0	0	0	0	0	0	0	0	0	3.96545306255409	0	0	0	0	0
BaRT2v18chr1HG001720	287.000728908608	96.6901574608782	72.841417051203	38.3807569817699	41.8507052112077	143.61157343128	99.8122890695484	26.9237157001603	82.7081639413162	344.869917779302	360.341342622558	130.859890780818	63.8536026687576	66.8996822395978	18.0069699282956
BaRT2v18chr1HG001730	852.991007659928	260.976350883347	147.787364165643	124.75782623816	93.3731248339215	388.40881809846	270.336578684807	103.305143309038	171.219038631497	1157.02348471677	902.250435129502	301.093603397806	122.811692369508	146.060009818119	74.5810097865351
BaRT2v18chr1HG001740	1.01740940475601	1.91525722332463	0	0	0	2.02384128730245	1.02592611389656	0.960314068540784	0	0.955171580534224	0	0	0	0	0
BaRT2v18chr1HG001750	5138.80703088034	1589.62040521407	563.349557491621	1300.29717164003	503.79139815808	2422.16875096156	2698.02120833548	1379.76453289301	1107.6425238721	957.735717559368	4404.7697193031	1803.63074066525	1369.79568149901	459.342131142884	403.124019680805
BaRT2v18chr1HG001760	620.700004845066	19.5624785490585	4.46444233736666	7.34729059258583	8.22124498360892	77.7497666175688	104.487357615455	12.9441675486788	7.88497248848413	19.6580175129216	60.0986938091276	108.633372364132	32.2269354054475	1.09580571704931	0
BaRT2v18chr1HG001770	1748.15912239113	2087.10682438955	1762.00332945925	2456.56400553887	1295.75876879371	1436.54927056997	1560.63750360411	1387.50492690013	1953.83774480961	1878.56862890146	2894.87054693625	1466.58681071483	1322.72584000798	1513.21020137343	1062.30951152046
BaRT2v18chr1HG001780	1223.19419789652	1247.63656875788	1591.3331952753	1496.39359354905	811.812494541249	1030.73502432999	1213.51727651456	756.894801674041	1069.45534209983	763.199508104895	2733.68335221182	1127.34106707614	900.060299317152	1303.72385653699	791.806871184871
BaRT2v18chr1HG001790	1159.0210684742	868.843418854494	1105.75305643582	1152.61640804845	581.781581450846	975.993132174653	979.842071829154	625.45831249833	777.634256942404	882.436178286544	2276.01396385946	991.220193621772	738.693303682615	923.881901354215	628.575870187161
BaRT2v18chr1HG001800	25581.3591218573	33013.3478759425	29099.5909261212	42586.4694795929	20396.4300470862	20319.8599510773	22029.8154650977	20995.5506263382	30386.5529465254	22984.2154883137	42818.8711814042	21359.6017475433	19055.098424829	23416.2059213525	17330.6945488517
BaRT2v18chr1HG001810	676.892801772659	894.066687313492	676.746037273563	883.386064451288	483.241976203011	672.730796367407	636.408093496291	594.440124891533	674.088901865814	655.335909739188	1343.22501430169	609.056988121515	506.378189883481	652.335984067305	441.465128772717
BaRT2v18chr1HG001820	49.1485329558014	18.1674525860409	12.1643323548123	19.8123973484667	7.02854072163605	16.3845591374502	28.4068776253541	18.5088651670231	17.028120139057	32.3123309576165	43.5844269361622	17.5654979344337	12.9279711454078	20.3974404480598	13.848549752107
BaRT2v18chr1HG001830	0	0	0.986129918592524	0	0.989700064809509	0.983695649438747	0	0	1.06547418548247	4.0210860211701	1.9720880278329	3.79520574685887	0	0.970184843501012	2.13713655254237
BaRT2v18chr1HG001840	222.77195476716	129.130633588122	88.9872311032525	78.2528696593798	102.90250733442	108.234187822125	85.0889038120216	62.4172426133156	125.882133308276	389.472192881942	371.24416028642	128.869213538199	104.768363732904	119.0906579275	46.3228695555901
BaRT2v18chr1HG001850	5.82114357141592	11.9299766101319	0.839169856166985	1.95812867864148	0	1.7013805939889	6.96272275208055	3.18732235147165	2.00118029067113	4.37166792849716	12.3691730185938	6.87695591083721	3.24417890011225	3.39008820139257	1.62938273190459
BaRT2v18chr1HG001860	126.376151169309	176.46105251041	119.401074719331	119.957109881621	57.0678056536434	110.049591977856	82.3749546635306	83.5797435720359	69.482887029775	32.2756794309258	305.779225514431	144.731358593028	131.134979791183	68.4670815112157	88.4905238982466
BaRT2v18chr1HG001870	3.0067657684816	6.59763612797586	3.94818316912345	4.06373509954369	4.79466135968669	2.88158038879537	1.89697255142814	10.4085354197518	9.06140044760548	6.8663761764352	14.8753687120388	7.4175283902069	2.11100751142738	1.92993099108982	2.14619555756674
BaRT2v18chr1HG001880	3.03445863999812	6.69258138209102	4.95281193370083	2.05030366539053	4.00417233675264	0.960714708535076	7.78828037579684	0	4.06027708332214	0.963349280326105	1.99175156613169	3.73773608258342	4.11350165048467	2.92497198886914	1.02547345943527
BaRT2v18chr1HG001890	0	4.60507431490286	0	0	0	0	0	0	1.30006121183375	0	0	0	0.92326492966837	0	0
BaRT2v18chr1HG001900	781.95883488998	731.748688700035	832.937317017339	954.780684314803	512.946574881027	675.93326534957	630.339737012853	470.48328982766	782.248499385924	680.056622376593	1393.29775349925	687.214544465162	532.287625990906	611.925939254067	476.977332886733
BaRT2v18chr1HG001910	284.688525108684	93.0095116200365	70.3657015905239	111.14379254962	52.3740991202569	145.546419852322	184.614284899798	144.288927025381	85.379792928165	40.5703741325291	352.342856994924	241.089884970793	122.556588672973	43.871408791917	43.7765157566118
BaRT2v18chr1HG001920	177.535749030751	157.390764465438	239.69312636323	250.175702806634	124.926130089845	139.754320914005	155.568604329394	123.27738256521	133.66635062004	137.671260385716	336.781036262817	129.706736342859	116.962541064351	114.202938317534	107.720668353653
BaRT2v18chr1HG001930	8.91588887646379	0	0	0	0	0	0	0	0	0	1.98108773307493	3.1152308973351	0	0	0
BaRT2v18chr1HG001940	2602.34100778641	1683.66466359528	1839.40889539089	2255.5697507857	1067.92891797026	1780.52186407129	1735.47841398756	1271.62516447616	2055.32597271545	2869.70419317183	3866.15182343963	1753.94987525096	1161.1399546877	1492.75196707093	1064.15349886999
BaRT2v18chr1HG001950	0	0	0	0	0	0	0	0	0	0	0	0	0	0	0
BaRT2v18chr1HG001960	0	0	0	0	0	0	0	0	0	0	0	0	0	0	0
BaRT2v18chr1HG001970	0	0	0	0	0	0	0	0	0	0	0	0	0	0	0
BaRT2v18chr1HG001980	0	0	0	0	0	0	0	0	0	2.97414970835915	0	0	0	0	0
BaRT2v18chr1HG001990	406.832204762161	270.265212733822	204.396231118478	324.192721046891	96.962436051878	215.379892317116	306.829370993482	146.48693634129	157.115492328901	229.736157458178	527.458107469299	315.344797124722	181.756563601841	243.979752713121	124.490109163964
BaRT2v18chr1HG002000	443.349982516118	136.057048898644	141.348327024009	127.52070261671	53.8749426766893	321.988723501852	368.253217123876	112.909968310489	107.394641235322	280.347111501618	573.725207203868	305.5265165054	110.328265141498	119.44693368647	68.3900748094619
BaRT2v18chr1HG002010	7.45530568822365	15.8274194227329	3.36412425875706	5.69723762882276	8.47507237514982	7.3090087384316	9.75572654439835	6.73477474782531	11.4673688378997	3.22548394968859	5.6788036219629	6.3672999497396	8.19531826658161	13.2333506939023	3.06184705374869
BaRT2v18chr1HG002020	141.591850697897	133.803538534921	25.5213924643182	137.648208753023	25.4277370666081	11.2640187251159	35.7088521244346	29.2271195890773	16.8573346022738	40.3778198388811	79.3418403177673	16.6950794732234	12.0178218111896	21.5800908569001	23.0995948988015
BaRT2v18chr1HG002030	6858.09331242778	7050.4752427424	5736.1599834716	8784.6160336931	3839.56075993379	4917.51445596458	5097.66222436186	4150.3731590088	6146.58580440203	6794.36147829939	11722.8471785533	5389.51000744448	4134.28018332946	4930.45929283005	3174.98805873054
BaRT2v18chr1HG002040	5.15157576906114	16.3611669673669	23.038665339591	3.14847451407091	7.35018072261991	7.43439408040982	7.90779165436113	11.9141406717106	7.48149945476533	11.865204572484	160.620970602613	28.8528852633484	34.0696893755055	39.7182999683158	13.0061117243482
BaRT2v18chr1HG002050	996.598085938443	1245.69692070758	847.451285774445	1358.31250697276	586.350544465195	779.201290800273	909.834081925296	872.759626161845	819.311227972323	1145.88075422613	2174.28547038662	744.660087665751	851.617841097615	881.026158016173	496.723959258802
BaRT2v18chr1HG002060	54.8272825693853	30.4122614840596	46.7961794995357	45.4259957762957	27.3690809101847	46.2913598223548	40.2708166281427	37.872088428436	50.8096990188965	88.464117263797	115.290689830299	64.8276150813798	22.8552909936738	38.2150817428607	24.0143778461376
BaRT2v18chr1HG002070	4117.6486871118	389.456090864175	7.75826369516585	86.9692268290996	258.130811069554	2045.80273154583	1189.03204685341	70.3429802588354	118.982144661751	3761.13680807763	2217.56639259557	793.19659308661	64.0554907572593	41.9443752016886	3.19252963756311
BaRT2v18chr1HG002080	10.0449206089255	0	0	0	0	4.94719658786915	0	0	0	10.2395484252703	3.96995815290942	0	0	0	0
BaRT2v18chr1HG002090	0	0	0	0	1.0137282206418	0	7.76765926979257	0	0	5.87558934228383	0	1.94520074175469	0	0.986126031205574	0
BaRT2v18chr1HG002100	36.7129437554746	69.5969005202586	58.3407561733856	54.1727643567346	52.4372431801182	41.3482625921377	37.5004885178341	28.6458823342565	49.4649052342196	76.7784942280136	116.355130383307	47.8737641671189	30.0014907560094	50.0373075725241	32.7831629839412
BaRT2v18chr1HG002110	17461.7053769987	592.599679225482	81.2486423309719	238.304192403051	316.582002375346	8938.43383926663	6510.13947206492	312.085462723341	820.076361466271	12053.8610948325	9576.04245343376	5016.86357102327	780.418798214888	152.709538008992	61.3693792544889
BaRT2v18chr1HG002120	21.9757715697362	0	0	0	2.98702493210682	20.0620084708444	20.5465963669439	0	2.04597902053521	11.9892007035152	11.9837711857716	11.8633954330074	2.99925998915467	0	0
BaRT2v18chr1HG002130	1549.22293835156	817.71150334262	858.142939456196	1149.91841518652	574.733914707194	917.633728245151	944.769947553318	684.111246437685	814.250789630174	941.792230227514	1773.02030857584	887.448061097856	658.154708857267	586.894263543233	495.197700710373
BaRT2v18chr1HG002140	1654.54705846929	1812.05498559128	1640.8845256141	2232.05007882415	963.959628849149	1307.22391297643	1410.2425642204	1207.77308473518	1832.70090018258	1753.56081129849	2391.23430062228	1245.3053779469	1140.70403250253	1333.19936483005	1122.04843391819
BaRT2v18chr1HG002150	402.299976255129	660.89743924625	583.688985460995	852.956683620338	341.527444388582	444.714414501674	464.885157369632	417.937039980902	740.118466999043	466.007964656577	727.925700574888	391.231204591329	338.696522888191	511.879987828103	361.07511753859
BaRT2v18chr1HG002160	1325.63724399033	1939.07776231594	2493.96628231761	3048.66236500349	1368.94421923979	1550.11962612596	1529.35009816896	1602.05242563657	2192.37775908231	1206.88148636307	2828.29285554782	1375.30789667534	1458.98125902471	1945.13589347373	1575.96215848863
BaRT2v18chr1HG002170	2669.93981345046	3295.7528761621	3918.73119175683	4972.92823643063	2256.60809414922	2681.78168165762	2900.37517826268	2724.50161691796	3286.6797647614	2405.10748449157	5059.60087967098	2470.7938215892	2452.16640498664	2940.82410449343	2343.73989064773
BaRT2v18chr1HG002180	1959.348639227	3053.12848136203	2108.23790223535	3344.97964491046	1680.48817001634	1648.72736875399	1532.50291227088	1729.54320852344	2521.26783024058	2537.47256940265	3374.63474296991	1638.20268839205	1636.34614275342	1770.44503097555	1356.16316085172
BaRT2v18chr1HG002190	0	14.6769745038994	0	0	0	2.84097238099024	0.921988608552713	0	0	1.91068608819151	2.96131211914029	4.52679622128862	1.06006109074416	0	0
BaRT2v18chr1HG002200	1277.49327814532	1092.4773876124	1069.05033267149	1180.53636198462	587.100222951836	834.828558505239	1053.63994516484	725.847191159477	1011.20562978678	969.619256058313	2332.92388654014	1088.41635981269	713.5130456409	974.074871838517	639.668650708835
BaRT2v18chr1HG002210	758.05567458781	1237.25317875328	1100.0903553771	1526.88533265968	820.562121261901	792.008655495506	775.540968661289	783.888767776966	1145.57776372032	564.443115771706	1561.17155570912	720.011807984084	842.872883252987	913.857728572151	727.067237782539
BaRT2v18chr1HG002220	1231.88123324164	1660.88664581166	2014.33387161217	2669.3939950607	1226.09292265372	1278.29146571756	1325.12071529829	1416.03370927279	1890.20300075102	1407.67827510164	2532.77951938358	1161.18748747119	1126.21483090344	1675.90015712144	1368.74941985666
BaRT2v18chr1HG002230	1329.60914212	83.6194330772554	86.6887673810774	99.9725058773956	30.4291874619847	682.864563034162	617.865233515705	85.7579407530566	92.1051066214774	632.07749274754	1260.30516435515	657.311517986487	198.480408047431	81.4247034771143	33.9436301187912
BaRT2v18chr1HG002240	478.088475082274	504.621143530825	554.821284036191	657.025200717337	318.594602809398	355.07186658481	469.072208401572	341.705848671993	605.156044491166	269.990682162013	913.680146480652	543.643479567531	362.050469454573	432.248321184444	398.268471207323
BaRT2v18chr1HG002250	30.1028188466047	41.8259705479225	45.1692381386765	41.032105174604	35.5944085516941	17.2618344974474	15.2872031530883	19.9010434392115	41.3353381521863	84.218978835213	67.3290374174046	27.9431506505406	27.8121963337269	37.5864766691682	21.8694247302507
BaRT2v18chr1HG002260	0	0	0	0	0	0	0	0	0	0	0	0	0	0	0
BaRT2v18chr1HG002270	22.1770490953773	15.5590900854502	15.0796594025519	27.7693784588871	15.1313476582409	15.2054554699988	18.1839316685546	13.9205087938961	18.7149676005716	52.1511319473437	31.7690171760081	9.26219251795371	8.99336361425685	19.2240359448011	14.5323681823991
BaRT2v18chr1HG002280	0	0	0	0	0	0	0	0	0	0	1.01170379825106	0	0	0	0
BaRT2v18chr1HG002290	365.786291116043	224.071346656272	19.9141982383744	37.1545331154363	40.7694540747961	125.483961280015	102.586331694749	61.6156489352212	79.2459574248205	150.323244284745	576.782406445703	37.7421198425401	125.057699817814	18.9853985321454	7.57817720371697
BaRT2v18chr1HG002300	1.04668913566284	1.88572573840813	0	8.85218699409051	1.01294456736849	0	0	0.972709694464313	0.981266359656093	0.983404274424324	0	0	0	1.05761960660307	0
BaRT2v18chr1HG002310	0	0	0	0	0	0	0	0	0	0	0	0	0	0	0
BaRT2v18chr1HG002320	10.3946132587819	0	0	3.8157526861712	0.974404881517679	8.0797068451063	5.08339865860016	0.999910657165656	1.88982438113509	100.97838056258	10.3956799948349	2.01364002201307	9.2002068189807	2.01759622371071	0
BaRT2v18chr1HG002330	0	0	0	0	0	0	0	0	0	0	0	0	0	0	0
BaRT2v18chr1HG002340	819.898857933837	828.121332288531	698.820552230393	1070.69567649369	476.86457233813	540.279788511557	573.441189259268	425.410023611488	788.460388771551	1000.87502994107	1453.26899727203	583.983696921938	487.818895339863	541.654477197289	392.615377128474
BaRT2v18chr1HG002350	280.430499392152	118.359288597632	110.71337433754	204.284603684192	127.77216713677	164.444464752522	96.2960947032135	77.8870637563258	141.78674195894	445.475609105343	263.591857158432	162.467081456925	90.2105665485528	86.2683670589221	54.5904971929448
BaRT2v18chr1HG002360	1951.70207517922	1771.77556275827	1499.30412377521	1673.58159211807	993.127523530466	1475.33103940511	1211.00107717537	738.604051654031	1209.05549329563	1593.18169148296	3403.13484114537	2223.25538918831	979.366032026266	1255.99308225709	861.951747682112
BaRT2v18chr1HG002370	1807.54364259703	3417.54448447173	3771.32902203435	5856.9459884101	2486.1160546841	2023.34150601762	2203.5001681391	2946.98199266857	3634.93988734059	1667.30215420888	4908.2893318365	2136.2319266214	2832.11822121971	2787.34022080018	2439.98494272621
BaRT2v18chr1HG002380	0	0	0	0	0	0	0	0	0	0	0	0	0	0	0
BaRT2v18chr1HG002390	0	0	0	0	0	0	0	0	0	0	0	0	0	0	0
BaRT2v18chr1HG002400	1496.40312786038	1290.26451382696	1662.50255525522	1732.13219968074	1056.49259534825	1430.93672680318	1199.0739637989	890.357990203689	1457.83508730569	1416.95381458933	2608.60855212971	1361.77692905737	1053.09051337115	947.978088304108	970.053142586422
BaRT2v18chr1HG002410	160.803236093684	90.7519181195903	81.7586515805442	167.263225822774	64.4813076941223	91.5429935444829	72.0359087715441	91.2266343955784	99.4508041212021	247.530454118067	211.199956362952	72.1962886193044	51.3608252437012	74.5293250773148	29.8096773961982
BaRT2v18chr1HG002420	499.859902087766	381.732940852216	416.9724184418	426.812832905264	224.449348667464	401.596289637629	422.475272514664	289.630750269005	427.158784664576	806.189473661045	848.38362535272	455.134170944112	211.310674875364	423.194530301199	307.551437473167
BaRT2v18chr1HG002430	0	0	0	0	0	0	0	0	0	0	0	0	0	0	0
BaRT2v18chr1HG002440	0	0	0	0	0	0	0	0	0	0	0	0	0	0	0
BaRT2v18chr1HG002450	0	0	0	0	0	0	0	0	0	0	0	0	0	0	0
BaRT2v18chr1HG002460	6302.47787235265	3725.64364838491	2341.86330396469	1962.91846295538	1909.42925620344	5580.76324564241	3713.51597950208	1003.34671093576	2596.88074537296	10324.5365783621	7905.7668170183	4692.16925303452	3636.63745798101	2442.10963622391	1534.95732594614
BaRT2v18chr1HG002470	0	0	0	0	0	0	0	0	0	1.98272438477957	0	0	0	0	0
BaRT2v18chr1HG002480	1673.80786935518	1684.31061034475	2174.2290588438	2754.49379479629	1350.54067343568	1645.17494806572	1702.15218523106	1802.52663590742	2118.65005140686	1712.808274587	3405.50641223538	1600.46185131603	1502.25431269564	1720.98066434016	1405.22319568878
BaRT2v18chr1HG002490	1952.96385742034	2329.79327514547	1696.40639755134	3005.37373397323	1186.90127794369	1664.76688197714	1786.33301437149	1540.19085493992	2285.20454073297	2000.72059483093	3030.64091487276	1336.60640221755	1240.49958515141	1572.88087749042	1309.66828281918
BaRT2v18chr1HG002500	759.891030950077	774.283415285533	981.036092674476	1246.19490039418	486.789082217405	700.637030642562	761.862626400621	615.016508248995	838.468783836261	700.917830282168	1601.27067950762	659.28239741108	543.649495727021	836.308282810614	687.492754700472
BaRT2v18chr1HG002510	86.6264336998741	51.8771902194841	46.8113619708151	39.5237837569247	21.233239393011	41.7630698039695	96.1581232426773	63.8808243603678	58.4586742383779	142.674026259475	87.8377759776752	25.7661078310922	21.1208556786781	20.4786703006206	27.5206167928801
BaRT2v18chr1HG002520	477.766709725163	374.157487339668	445.213824991287	520.514095346291	307.507393349583	382.543965294854	361.773583433405	275.732500458254	432.899132187536	671.751504188343	669.037259476596	297.53903658195	262.773514207292	341.186229843551	243.277626365316
BaRT2v18chr1HG002530	8.90695549115272	24.3445498377036	9.20222049915162	35.4453689348391	14.2419623135017	6.96523953148001	6.18201694223826	4.96745098763024	10.7147897356842	3.84107809169316	10.1570855733912	2.05867166421387	2.00694973313066	8.3168629228582	8.5983136828084
BaRT2v18chr1HG002540	28.4671927446564	30.7478743304115	43.8323861877329	105.15187457723	11.9587157351321	26.7279736654662	41.0976845963974	38.5912693405912	47.1431330420641	8.2624682174983	71.301777583729	28.9033814924548	45.5986570808761	33.5611944429947	81.9567893331152
BaRT2v18chr1HG002550	13058.94060599	9668.33260355237	13376.3221144427	12449.747900583	5768.24279866676	9779.72977722175	18065.5063712799	9061.51914911807	8627.89507935398	3196.95037858059	25642.9637437998	10562.7342695312	8111.25643709992	11136.0275798356	8490.26699173482
BaRT2v18chr1HG002560	0	0	1.00680815205785	0	0	0.980016211738797	0	0.989142855929556	0	0	0	0	0	0	0
BaRT2v18chr1HG002570	15.4762090587242	46.7160192938869	8.93101741242567	65.6268234451308	53.4727282882019	18.0593669816653	13.2922821852096	26.6732148164744	42.1081582922149	179.797546608534	2.34200834329473	11.793191253408	13.7446011374189	6.61102973821881	7.96946199726922
BaRT2v18chr1HG002580	4242.80716175522	4508.74679603323	4368.55903460165	7038.67421795472	3230.38940035786	3416.87427491146	3442.49412094666	3436.25551342633	6287.51206040039	5078.54004692667	6340.27783451845	3271.82557597962	3084.29466622012	3726.08699812243	2869.70905362473
BaRT2v18chr1HG002590	26.3968481740679	45.2791465316796	32.9100939382821	103.625546300553	9.96477670084348	18.8591547138132	50.9769866759542	49.3498518174906	56.0890470544657	11.3140512487339	73.4670458812544	36.3405201073988	70.2452559308002	59.6462549414919	77.7718239235493
BaRT2v18chr1HG002600	12549.0821434095	9630.17792347109	15744.1071660616	12341.9188856221	5362.05142719379	10836.5259631627	20264.9541802	9871.87914101872	9262.99453676492	3588.30997058791	32963.2556664623	12925.5127853897	10693.8231690173	14637.9338440192	10232.0965085102
BaRT2v18chr1HG002610	0	0	0	1.02626028938321	0.980013958683269	0.983614387108944	0	2.04310691190284	1.02930328246468	0	0	0	0	0.956830792962982	0
BaRT2v18chr1HG002620	152.914240001171	244.852680619088	87.3823010810843	244.696414749082	126.851534012688	195.3329574001	152.657437789094	207.023190742979	175.230969288768	45.5874688988156	328.21133402212	103.923619734972	64.379102989317	165.855827149421	63.6123209967303
BaRT2v18chr1HG002630	0	0	0	0	0	0	0.993082902233963	0	3.0372165475699	0	2.05749681367792	0.96375281580048	0	1.00138316825023	0
BaRT2v18chr1HG002640	39.7812557844116	40.03957660981	49.3307845269797	66.1871295897299	23.0174440086178	40.6890935886643	46.9699158879451	30.1865253744789	41.5734187656824	48.2389912744897	111.275229850058	59.7664199643727	31.6718794838002	27.056283130643	36.4137164866829
BaRT2v18chr1HG002650	76.8512566386569	24.2458946404153	50.8642848107317	37.8629920895729	14.7132677874272	50.9565183497788	48.6287640459039	15.0881026161306	42.9899620116045	105.943373322236	100.033973181542	26.8405094144834	22.3820291261597	41.4838580132526	21.6705771982002
BaRT2v18chr1HG002660	88.7749680857752	6.09800980744282	3.9479880351585	0	0	45.7860133005645	2.91127049824123	0	0	239.276914431785	143.315216117936	70.9594690924295	0	8.81703289078573	5.22696767026254
BaRT2v18chr1HG002670	16.0360613493883	0	2.99332980275398	5.04956870403778	2.00876602689153	8.95263945454321	2.9708730911193	1.02130082053553	4.03792829083405	15.4477628111633	35.2730865293973	0.989843238826554	4.0329161314624	2.98114511855161	0
BaRT2v18chr1HG002680	458.330833606043	538.547105227053	507.790680456034	829.746206281242	383.255913271503	505.399381533013	443.08912587949	452.932369343003	432.443482639964	426.43812463849	1245.05988970531	435.784575267435	402.265902357287	379.453244646973	341.046957175341
BaRT2v18chr1HG002690	1629.6232453041	2346.5459801353	1675.04402124541	3004.05540597933	1740.40976084417	1354.7388929792	1199.84193696402	1606.55130823794	2445.85730435387	1564.66119446615	2450.27455604888	1091.59729207488	1571.39955588127	1399.14683464367	1161.46777822634
BaRT2v18chr1HG002700	2229.07600587557	4223.91214719327	3534.84115927513	5241.47598013892	2419.84293329912	2363.91099013471	2549.6027008724	2683.66649206515	3376.6837076547	2386.41483464087	4390.53140973065	2130.73554173364	2334.52198511915	2598.07599542607	2275.21350259233
BaRT2v18chr1HG002710	0.998534456937795	4.60875402085312	2.95701163211744	2.04771110106946	0	0	2.88544696550569	2.95857488105614	2.96382136295013	0	1.00411577339502	1.91008270892623	1.00415730705195	0.978563023369757	2.02218146637111
BaRT2v18chr1HG002720	2593.77313969478	2003.14717946695	665.097173409228	756.705427810991	911.734036376952	2827.654473088	1236.9804418358	349.557880492111	1156.23193346007	2540.89363016659	3263.50442658354	1722.3324642284	2434.13128164426	650.346411253916	418.886227526246
BaRT2v18chr1HG002730	21.8851487671845	16.7837657087953	2.90453415870739	8.56550197097496	6.80046717680283	8.73012920799744	11.2840698269253	1.0452616339784	11.6486185242164	11.0985360203804	12.6896743615692	15.7093722785266	13.1866857555342	4.69131147546361	1.08888958667686
BaRT2v18chr1HG002740	0	1.93663101704617	0	0	0	0	0	0	0	0	0	0	0	0	0
BaRT2v18chr1HG002750	142.658815385183	213.957904684398	198.489239234753	250.813289558297	114.243372187064	121.471601695642	149.003703134763	121.684716310878	148.029963333258	152.608892401838	231.14519087439	120.081795942878	127.575419407043	151.201951920346	102.608080947842
BaRT2v18chr1HG002760	0	0	0	0	0	0	0	0	0	0	0	0	0	0	0
BaRT2v18chr1HG002770	0	0	0	0	0	0	0	0	0	0	0	0	0	0	0
BaRT2v18chr1HG002780	0	0	0	0	0	0	0	0	0	0	0	0	0	0	0
BaRT2v18chr1HG002790	0	0	0	0	0	0	0	0	0	0	0	0	0	0	0
BaRT2v18chr1HG002800	0	0	0	0	0	0	0	0	0	0	0	0	0	0	0
BaRT2v18chr1HG002810	0	0	0	0	0	0	0	0	0	0	0	0	0	0	0
BaRT2v18chr1HG002820	0	0	0	0	0	0	0	0	0	0	0	0	0	0	0
BaRT2v18chr1HG002830	0	0	0	0	0	0	0	0	0	0	0	0	0	0	0
BaRT2v18chr1HG002840	295.591668326011	438.583316339934	589.364857775514	530.263065025815	347.479762318748	313.096771717909	407.483024186409	426.991303887981	437.074575879111	120.597857311915	531.131011902301	300.56540598601	384.55663384887	351.437519536216	356.076744983933
BaRT2v18chr1HG002850	686.581522085448	629.45062451229	670.53150298999	722.929022435567	357.66800541578	592.549187662723	730.293682067692	454.381250895083	534.732937571792	452.008057658858	1485.08325701103	518.591756086005	449.168494339121	648.569063545407	432.653524549222
BaRT2v18chr1HG002860	13976.4355350306	2786.79215016487	4807.96642281913	2533.49494197086	2567.82045236337	6290.39333023479	6324.64896905091	4462.18155881554	4249.64523244243	45077.9324595173	20516.3618222857	9411.86394523682	3561.72248262012	3660.0463370226	3483.3478519968
BaRT2v18chr1HG002870	101.244586664665	35.9388741502721	33.5031173645106	15.4737499643701	22.5232589075719	62.8448082006819	64.4950217279397	5.85725436103102	16.7038929962292	472.674553431678	164.509679168025	72.709159379867	11.2560288589954	23.8019493456573	14.5235363462435
BaRT2v18chr1HG002880	111.84840553044	60.9391785824908	58.4453847124623	30.5341579280098	27.5188267952251	62.6991945185374	69.0645941990087	34.7200534703024	39.9448153760994	74.6974502811403	104.186808957612	68.3521773191116	15.4653477269114	38.8224521030397	46.6395231487002
BaRT2v18chr1HG002890	510.089999033342	464.960092727314	478.373816314309	622.66620919744	256.609745648928	496.581324989033	534.589506969391	331.722143122947	450.266126596834	572.777718286777	922.156235693757	386.876499458022	303.642711562781	455.554503997431	353.167028408636
BaRT2v18chr1HG002900	143.76558071268	61.9690744488225	43.3156683245042	57.667772717992	56.3379372166831	97.5806926413745	67.0381680983156	46.9971712245593	78.8314729884295	159.349913325106	258.634596253529	80.6889504091779	51.8554625613341	41.7069915113577	18.7922703477579
BaRT2v18chr1HG002910	13.0274413254332	12.5901357655591	1.01188652388982	0	2.99936408930673	11.6728805832721	8.88334547213481	0	3.93468873507371	14.7306969317067	20.2247169091255	8.82848598773704	11.2612253778076	3.02268206686976	0
BaRT2v18chr1HG002920	0	4.18157083637012	0.986330384908331	0	0.981998823882047	0	0	0	0.970381866773617	0	0	0	0.990758711898022	0	0
BaRT2v18chr1HG002930	227.9482674809	135.924167882319	46.0567574827785	39.8914288887752	65.6685587408708	301.427274253756	166.677617894387	12.7360093755145	63.3637338933505	153.225695302128	395.256574133968	188.051422304746	357.162495708706	104.863645534174	44.0679912308442
BaRT2v18chr1HG002940	7.06112120503899	9.72293570028575	3.05986263206295	7.00255343660442	9.01997676313497	21.5274838795179	13.11361213537	0	6.84281872503244	3.87867476470298	33.8593092601065	9.9907567794794	44.0090725287085	7.09609649663172	5.97655273172449
BaRT2v18chr1HG002950	142.9308947392	46.9407725833629	18.1883960684081	3.01339612879813	20.8781899360076	181.910163952493	71.5706089227738	0	12.8372498989219	84.7948975147758	142.368415281328	83.0492035962133	105.370723691424	22.114730202322	16.0469593600112
BaRT2v18chr1HG002960	3786.53542396414	2882.57159507656	3684.60460148554	3613.65111860413	1688.16580418918	3030.16051950096	3204.0863503588	2189.61159685098	2873.52437654267	4331.70948032122	7908.90202489129	3392.80571692951	2150.63015066252	2849.94548827549	2369.64905159568
BaRT2v18chr1HG002970	14.7439046469245	6.17604177540405	8.79422568432278	19.0116105626114	4.97699784859873	9.79381252915281	14.3477378586047	6.15823690619474	8.42768328758487	16.5509371234976	27.0641480692769	5.6966921674501	14.6931753951262	6.73421866394487	14.7389977559614
BaRT2v18chr1HG002980	0	4.24180880384267	2.97390143641671	9.20409384567641	3.00608668435098	1.95149007867571	1.92577967659268	0	7.18172973984604	0	6.03185151364709	9.71057034965381	6.97141877919762	2.95072731440998	3.01324005862885
BaRT2v18chr1HG002990	405.094975037105	634.747242401269	476.104384949639	589.605254445129	393.606819348888	329.394856401366	390.56946195526	396.6040838473	483.719861197181	533.151645781494	687.456148021538	361.485825743354	352.6618403507	370.843541879178	294.153859212349
BaRT2v18chr1HG003000	616.174017805714	240.36073806282	220.019502790305	93.4955472744506	157.164334315541	601.430525262375	322.691801060984	54.9718831732437	167.468201579069	732.709991645408	840.596019323685	517.734064664165	330.573084754856	200.758241761168	145.649959367281
BaRT2v18chr1HG003010	626.631229260566	968.206250016942	935.88205527947	1312.87901408718	559.578644173098	634.42281003424	683.557823818426	759.012725295748	974.32797785933	637.140928605854	1173.93190510883	569.195178815799	640.560349114105	765.11201672579	593.041061484523
BaRT2v18chr1HG003020	299.604474878015	279.492932673196	201.000771235213	404.660613443994	198.469274820009	209.806354001455	165.365090255152	231.553184308107	303.252920583394	301.995309544628	377.800212215665	225.119403948948	194.499474304126	178.443330671672	163.723772813362
BaRT2v18chr1HG003030	1.00132678780649	2.01871838184908	4.93635962457042	4.12431194529278	0.984551853728561	3.92951128085913	0	0	1.01443505988959	0	5.07729586919319	0.979537845199438	6.04988254386905	0	3.05669755100259
BaRT2v18chr1HG003040	145.164500016086	268.986831821753	256.177077329898	310.464324931915	144.244446588035	147.029130457593	167.746690769079	150.518416479379	217.571739531994	197.282393094351	302.3448909077	157.380416376494	139.013274598364	178.673352623193	148.458899751539
BaRT2v18chr1HG003050	0	0	0	0	0	0	0	0	0	0	0	0	0	0	0
BaRT2v18chr1HG003060	0	0	0	0	0	0	0	0	0	0	0	0	0	0	0
BaRT2v18chr1HG003070	0	0	0	0	0	0	0	0	0	0	0	0	0	0	0
BaRT2v18chr1HG003080	0	0	0	0	0	0	0	0	2.01714657722483	0	5.86649096439371	1.02468741493461	0	1.00787359264983	0
BaRT2v18chr1HG003090	275.746056063694	230.20975096607	260.533431908242	313.195473506742	108.262903043827	165.157147509042	174.224276107991	205.829006457131	183.91663896561	492.155803176394	818.672929328505	193.996942135244	211.425879580969	286.904316507695	168.613717429698
BaRT2v18chr1HG003100	542.981623063287	94.7194321721848	143.93083777322	114.837232018461	70.7357145783107	286.300797020473	198.001373441714	39.2718786936698	145.701278862264	1139.45992054929	729.731377815722	363.050983975134	192.663958044669	189.189704501087	102.311536932812
BaRT2v18chr1HG003110	7439.23898475782	8191.028940438	6496.35534939505	7762.93394761865	4493.69944059555	5465.69084611321	6176.1944586781	5723.94900753442	7675.28081187279	6525.14224929014	10216.3367188228	5191.97395658501	4632.61539227613	5873.74608594651	4279.49141890123
BaRT2v18chr1HG003120	1165.16885601173	653.24256248569	576.995698699777	566.197077864622	355.670641750723	878.591224172048	841.613056609572	275.009369857102	605.384489502469	896.481788991637	1931.89133591889	919.82211218529	457.495085742028	506.212479317977	364.481172683054
BaRT2v18chr1HG003130	288.315291875522	251.45899956923	144.352877865121	176.909929307696	119.371904683748	239.992855845968	239.529878509873	135.637594159649	132.783045047338	146.457203592805	574.218340380258	289.418585820506	152.877203670392	105.878892814828	88.4003977844549
BaRT2v18chr1HG003140	0	0	0	0	0	0	0	0	0	0	0	0	0	0	0
BaRT2v18chr1HG003150	0	0	0	0	0	0	0	0	0	0	0	0	0	0	0
BaRT2v18chr1HG003160	26.2198446021196	20.6317824985806	18.565054696875	22.2528038268204	7.80809611167516	19.5821006932645	15.5712696737938	9.85557544050814	14.7150226507567	25.3453846073918	55.6411890569319	37.6273203073027	26.3717905457532	25.6510650659806	16.4199107015172
BaRT2v18chr1HG003170	2355.32975067725	2869.33945625034	2901.65038157221	4775.01375209229	1810.59310721133	2064.17730580938	2032.79779245177	2062.7109633581	3167.3947581946	2321.43863816947	3420.00549621398	2009.86988192024	2201.22293482319	2069.23081153476	1969.67358646886
BaRT2v18chr1HG003180	598.844146051977	473.751092394156	353.748758075673	537.994796111858	208.578336637097	440.853196911731	385.386001430689	279.775178405701	396.220415562081	543.078190270651	797.352916114645	408.528851850993	314.609866828869	267.906667983683	229.161160142082
BaRT2v18chr1HG003190	13.3644266555302	16.7189489523966	10.3097182909537	13.6311577572476	2.01076172537771	9.95573432050767	25.6295990649224	16.5084461361577	4.81927168002447	1.93978886695026	9.48075859448894	10.3419387128032	5.04932957216667	9.28935339455608	6.84310279428201
BaRT2v18chr1HG003200	196.983100612068	398.314271194318	289.640056041735	467.622687451443	210.974504984596	229.156115981761	310.751377591674	244.44009206578	373.824120567158	75.9158081135663	344.270033653921	210.815691914817	210.916795993197	182.210208517132	185.119439258964
BaRT2v18chr1HG003210	348.184571099316	381.210197209074	463.278207717255	527.978441368482	200.832349519103	320.324317147215	335.565245079878	287.182418030361	348.91298451975	302.499634551138	761.3923078723	316.930502251736	239.807061899862	341.941295949959	199.897658984485
BaRT2v18chr1HG003220	13.7212461469317	4.63733417934404	0	8.39942987444634	4.8864770577774	11.3907828863982	10.2169971023953	3.16928480112469	3.1190440165256	23.9093447719087	29.6443360313723	6.32254618475326	6.18143109724671	0	6.36648370701437
BaRT2v18chr1HG003230	25.2267800172987	18.6422155073413	3.8740559554074	1.1109787805541	0.952678670655686	6.3586608062596	10.8970248322243	18.8089601022577	8.32965781762692	19.2325943549376	11.9665228182183	8.72015771115753	2.15853061707699	7.39498352678132	1.1422680301631
BaRT2v18chr1HG003240	0	0	0	0	0	0	0	0	0	0	0	0	0	0	0
BaRT2v18chr1HG003250	168.824937469778	488.673267442323	366.338678704964	498.744242969864	422.53886944661	153.201507817375	197.79377287707	335.932173398906	556.534519662272	254.463835672517	554.433912842875	240.233765491522	294.780204817112	249.810116624952	219.65693306943
BaRT2v18chr1HG003260	0	0	0	0	0	0	0	1.17337195215773	0	0	0	0	1.21421239394953	0	0
BaRT2v18chr1HG003270	0	0	0	0	0	0	0	0	0	0	0	0	0	0	0
BaRT2v18chr1HG003280	378.979930906259	403.089067365332	317.649840460482	402.058762097602	214.145037268636	246.506374725103	229.438864654239	273.724933975829	257.871640997575	716.60841079077	713.15595444738	275.591886689242	212.297171525533	401.309423437878	236.911709293375
BaRT2v18chr1HG003290	0	6.00670968454162	1.02857249318307	0	0.982552312800126	0	0	1.93842750757331	1.96150828362387	0.974876629287772	0	0	0	7.09028511154774	1.00608066817812
BaRT2v18chr1HG003300	488.881130010453	475.232358646009	470.887663424621	585.522476708604	294.700402382795	441.969718559894	466.518973229361	344.175413362074	451.265335740211	509.293278380449	1288.54601349038	471.04873475696	332.066692526693	503.971341790199	289.489468639486
BaRT2v18chr1HG003310	974.864734652928	1152.20433654803	1421.13731668265	1195.51760696347	664.633787686235	946.329572826478	975.551629324868	560.173315039166	796.611428467061	1003.64757737131	2278.66434411637	1027.00981125818	543.451235146637	1460.16322987037	759.713417375605
BaRT2v18chr1HG003320	3013.285140593	4187.16673447887	3510.11776128842	5259.26533141516	2518.27708060649	2819.41135822157	2749.04586641379	3179.9652136395	3979.05922329338	4225.27448792057	5287.06138331584	2733.49138816969	2719.46587203014	3384.15715279831	2561.2963164943
BaRT2v18chr1HG003330	5.93645979868565	8.97220639978482	1.00312999052398	7.93969310621255	4.99041920414248	6.06359759421859	2.99249355123544	3.92264830391647	5.05203919451325	1.99149119869479	4.00887689082185	3.05886325168644	2.96123449879097	6.07473666661285	4.94816677463944
BaRT2v18chr1HG003340	4368.39607487796	4296.86063523699	4314.90322671215	6091.17187445735	3136.98783923624	3308.36394485228	3687.31546002075	3874.36414031028	5248.38915658671	4626.72743578379	7411.64476688998	3060.57591626303	3102.84171296946	3597.09418728879	3172.64385007966
BaRT2v18chr1HG003350	4231.77353813419	837.118776515433	972.003274453685	583.687698638363	566.125222463838	2016.57643157163	2278.96993208404	691.443607515582	587.614511371758	1413.58019727946	5012.71523101	2149.86003624493	757.236335927722	511.160959640084	606.443601186853
BaRT2v18chr1HG003360	11.9914285223343	10.5767319200739	10.0576444691276	3.02480490130762	2.99091047845511	8.57424162231203	11.7644300745176	5.87347294135454	1.98112800163858	0	24.552472363101	6.87296122281777	3.08013947740659	0	3.02633705899697
BaRT2v18chr1HG003370	1044.34366164775	865.976684823186	1363.41324275991	1287.26962802462	754.690418353059	881.429092422103	992.968875111318	759.620978892999	1093.26528085909	1030.92357981502	1944.9366117551	916.214809810553	689.963225909721	1039.83825883842	838.869710771324
BaRT2v18chr1HG003380	4763.76709875748	628.72012871419	493.106649302079	225.929330357525	280.500181107251	2247.92465560369	2294.22903878206	613.119833752279	417.929011836124	1450.59950623579	5541.45985460587	2159.7613775356	635.339091775258	426.14690374461	373.348196197811
BaRT2v18chr1HG003390	609.405507032024	107.514510033308	124.713098616676	126.832960472494	120.161431289592	296.824119467935	253.698465710841	106.513482344177	120.317331251607	401.349037096869	814.995525748853	315.758412779126	107.740392720153	50.932927513044	70.3008450305336
BaRT2v18chr1HG003400	2092.85269486777	2452.35640956119	3269.77782883773	3300.60825898311	1526.67065394376	2007.89656925767	2137.04227182166	1724.52575436807	2167.08147852009	1505.00894865451	4696.96552928949	2259.55057182958	1707.59900978437	2563.86475828349	1745.14533056893
BaRT2v18chr1HG003410	41.1979828327312	18.1613978910742	11.1689043408882	33.2541126038492	27.1453371566104	29.9968935121903	12.869271830654	33.6113999235386	17.0168500581257	93.1960450662787	160.329208264829	26.3392965764954	7.47602882974422	64.0121603655268	5.09830143168151
BaRT2v18chr1HG003420	16.5909644745379	171.830718076661	45.55941980262	137.403484800956	136.201553322845	16.4802564279621	30.0133678099345	55.5905588924801	141.075213866034	40.2866351519208	55.6981069124557	18.8868976220296	50.0969315407622	42.190196836421	30.4407073971126
BaRT2v18chr1HG003430	527.105534351621	916.657856351088	473.682225179105	546.376858600563	384.277227794984	478.847708571218	450.110761014751	259.931941485144	469.34882692492	511.11569465838	1318.81313497191	494.097323458465	189.579055424106	652.188423371192	244.702398460794
BaRT2v18chr1HG003440	147.582155955619	212.392433057435	177.184818854128	176.546189543013	139.360769083271	126.348492214152	140.363394489408	99.6942590864269	197.619534356897	192.144638341775	406.865538184642	144.54701864548	80.9267398722269	200.203438462251	98.655131067833
BaRT2v18chr1HG003450	491.067423844723	785.028513705518	191.87473943234	782.22304278324	463.094601596268	446.311128789211	656.867143648728	303.699329257545	622.977730350928	507.047784743386	430.623799822965	284.292606412376	7.89490615002746	358.753308889403	120.259259028713
BaRT2v18chr1HG003460	0	0	0	0	0	0	0	0	0	0	0	0	0	0	0
BaRT2v18chr1HG003470	354.522555011157	150.099271066399	121.979631776187	229.13023281136	104.706493925087	260.482459492395	166.176224673078	84.7134412049134	89.5381009356299	142.037255586849	380.588229302335	181.21528465733	101.552694894618	110.704762156935	92.8008405827536
BaRT2v18chr1HG003480	0	0	0	0	0	0	0	0	0	0	0	0	0	0	0
BaRT2v18chr1HG003490	0	0	0	0	0	0	0	0	0	0	0	0	0	0	0
BaRT2v18chr1HG003500	0	0	0	0	0	0	0	0	0	0	0	0	0	0	0
BaRT2v18chr1HG003510	0	0	0	0	0	0	0	0	0	0	0	0	0	0	0
BaRT2v18chr1HG003520	2361.67376948578	2573.57712593249	2648.71512000096	3479.01818158586	1739.41629869392	1880.90681069539	1992.1502755205	1828.33955557157	2965.44433824777	2392.55739521081	4120.88389721438	2026.63793342249	1896.00739137815	2369.24417861743	1528.8279343192
BaRT2v18chr1HG003530	26.132715186542	3.48741793379061	7.38526383438543	16.4221840961194	1.01864080260683	17.1347771065284	17.825002313411	4.645388963896	18.9236184383276	10.6870246785905	30.4348381582436	23.6968468557966	1.00233057576314	6.36318791746387	5.70121696909084
BaRT2v18chr1HG003540	537.286725262836	296.498573199103	461.15578696975	386.026043305461	299.010067002182	252.149134953231	366.299087186718	207.720793419957	399.686312898756	309.058491223406	819.638421200903	370.454238110803	288.275487324891	358.095445380019	242.923508795957
BaRT2v18chr1HG003550	7158.77079024202	5586.63286242346	7354.19273468846	9703.68378299742	4737.35772731288	5607.06970918907	5389.85055527796	5088.0647896181	8422.07726439726	6932.4336448556	9403.12101145936	6104.34066420645	5097.183471475	5818.34140590865	4978.31963500758
BaRT2v18chr1HG003560	2398.77439084351	3845.67057162504	4521.09047999572	5775.76718616903	2750.86282182063	2789.7862674701	2737.11775401913	3303.46551245235	4045.01348479066	2024.20262551748	5445.94785750331	2620.36550885671	2865.01258139753	3367.36776248715	2796.71697952386
BaRT2v18chr1HG003570	738.843751269387	342.609820528007	286.304745987731	221.972728739868	234.304551768271	468.743159520659	519.728227821985	142.665759277695	252.82581673224	973.754537360839	1092.33236298353	754.346402324481	277.209475171621	303.680127835015	122.665177162003
BaRT2v18chr1HG003580	3.96649232509529	2.31701832816571	0	1.9416565967037	2.8244042255548	1.83649582176394	2.0300077484617	2.17588477437539	1.93303869253061	14.1253370197092	2.89865249346983	4.07568772142727	3.24326144970533	2.04139356164849	2.89397819437883
BaRT2v18chr1HG003590	0	0	0	0	0	0	0	0	0	0	0	0	0	0	0
BaRT2v18chr1HG003600	29.7510026478013	5.94870150035723	22.601206843269	7.27142771829814	3.12179949289314	21.1776685870058	14.149479273198	4.20229808259207	6.34891006292963	30.1996622307725	42.4113493535511	21.7417854534813	7.18350554839751	5.10309655751892	8.5664794361242
BaRT2v18chr1HG003610	1781.23887845281	2671.87357977527	2723.75723278935	3917.95865893619	1678.94593145992	1617.78406878386	1768.93696403864	2043.41507056395	3076.10212323535	2143.52917907936	3327.66590621102	1547.64082876566	1824.14997644741	2367.85303542321	1787.72574114119
BaRT2v18chr1HG003620	206.710175221226	65.1056409115685	49.4702015550792	25.7699632768423	14.7686734416395	144.636513180996	116.500199911538	23.9668825417109	29.4014742094023	152.481234814927	298.9749268464	119.315214717601	22.9678425890575	22.0815337270029	27.2342020234081
BaRT2v18chr1HG003630	1068.67983946621	934.240116853104	1159.89033438145	1246.59651087153	679.244620904017	928.695662652988	938.164186255419	643.655508143991	922.562987948439	875.954434286467	1720.97914057535	980.541371656679	628.015953630525	963.007674166078	656.837941031227
BaRT2v18chr1HG003640	77.9367263806602	5.77911829438419	4.70715395415314	0.996446268762884	0	31.4167727227659	36.5397051198928	8.14739765927073	6.09372493808244	18.0276040423155	119.553906471669	50.3197852320349	4.53171808590649	1.51807802643051	2.92580833749267
BaRT2v18chr1HG003650	9543.01615649883	9011.61308928152	8250.62177649014	10190.7115216802	5901.89187568393	7251.19680831319	6640.03831887355	4718.3213149723	7759.97795482253	7947.36909205597	14423.0696704796	7190.15499669883	6319.60264934195	6290.10146462479	4795.51590074866
BaRT2v18chr1HG003660	0	0	0.981772132499713	4.0635516610475	0	3.01376017939729	2.93721485504911	0	1.02236400026764	3.14430994792162	4.84047838551405	0	0	0	0
BaRT2v18chr1HG003670	386.473062299379	691.656896352589	547.433729668354	938.982726489288	472.084227008659	388.060482385504	383.063247298995	513.676876601541	866.562553098818	295.459354805356	670.996462593718	293.186588550195	533.923460770185	525.049415921457	474.73406802396
BaRT2v18chr1HG003680	190.462324004053	90.3293061272848	60.4353342919026	40.4257552268346	36.4324057613857	128.342623657534	78.0687240274955	48.6844932587699	50.4744094549353	325.598467254861	262.068165122661	72.3258303702142	43.6199627346349	53.7307431373105	24.595915139963
BaRT2v18chr1HG003690	21.5368661793535	50.5816629517149	38.7069201442379	36.6991935411396	13.4276987677806	35.5830143173448	45.6110602055612	58.641226045669	25.4229068914437	37.2619628630502	94.2769928367612	31.5978813349166	26.2216589539992	43.2334249311477	21.7417663504786
BaRT2v18chr1HG003700	0	0	0	0	0	0	0	0	1.00883392152328	0	1.0372824496812	0	0	0.972805211291467	0
BaRT2v18chr1HG003710	233.908388824287	270.958971233107	277.610794348709	644.849475192638	339.756259379402	204.989835306943	210.492805236555	338.670162467746	305.280334867036	221.615002139136	346.48422488602	182.900386995401	264.905268820646	212.052797118442	164.997319809566
BaRT2v18chr1HG003720	0	0	0	0	0	0	0	0	0	0	0	0	0	0	0
BaRT2v18chr1HG003730	0	0	0	0	0	0	0	0	0	0	0	0	0	0	0
BaRT2v18chr1HG003740	129.169225301252	0	6.07697134682855	0	0	17.7172547337944	30.5908264749241	0	0	247.019300180931	28.3000082738848	8.53048849950708	2.11694728377853	1.95736717251405	0
BaRT2v18chr1HG003750	4268.5482815315	6143.33430864558	5569.06673168691	8785.02024224445	3883.32474453046	3837.2626881529	3849.9096926175	4140.34954840901	6687.26185679725	4226.97242888707	7601.95697183187	3721.77107598624	4228.45444427697	4757.96959675849	3745.4840117886
BaRT2v18chr1HG003760	5884.7044459456	6720.12519635267	8083.4712991081	10404.1282544451	5138.38162188292	5138.85091560968	5247.37526179333	5260.27402036675	8045.47200533805	5580.49633352538	10859.3944831536	5071.11176488918	4860.23103952191	6296.80998784042	4885.26165112775
BaRT2v18chr1HG003770	0	0	0	0	0	0	0	0	0	0	0	0	0	0	0
BaRT2v18chr1HG003780	636.745912764349	863.706383961316	778.03941429812	874.965153005508	581.817026778038	495.549857546717	500.117075151395	390.932883120608	856.465755798865	280.349477601677	1058.9861815307	620.004211226569	647.059236814458	618.915391549201	436.808589403964
BaRT2v18chr1HG003790	425.557170431265	448.366194280949	360.853349071061	591.90425626784	173.639656563104	326.010246045853	305.763917229217	293.637081588924	426.653629354449	486.123630409251	774.975239956239	330.68413005498	299.491181912265	336.569114005127	237.179994448681
BaRT2v18chr1HG003800	0	0	0	0	0	0	0	0	0	0	0	0	0	0	0
BaRT2v18chr1HG003810	0	0	0	0	0	0	0	0	0	0	0	0	0	0	0
BaRT2v18chr1HG003820	0	0	0	0	0	0	0	0	0	0	0	0	0	0	0
BaRT2v18chr1HG003830	2.96867014364665	0	0	4.40941146926381	0.982369143389652	0.956722839782749	0.97804452388251	0	0	1.93919598742388	0	2.03795938314466	0.998480513315177	0	0
BaRT2v18chr1HG003840	0	0	0	3.74400580238274	0	0	0	0	0	1.09420065046006	0	0	0	0	0
BaRT2v18chr1HG003850	436.201874806536	551.472853981347	549.217504627525	725.244111621834	285.086377815061	369.7388316397	349.298534440997	349.16739424026	466.927448716937	392.904925043045	744.984945007477	333.796912877476	331.018963406706	411.845362645469	328.775664293226
BaRT2v18chr1HG003860	0	0	0	0	0	0	0	1.03232693994885	0	0	0	0	0	1.84942533653196	1.04908294246921
BaRT2v18chr1HG003870	0	0	0	0	0	0	0	0	0	0	0	0	0	0	0
BaRT2v18chr1HG003880	3.1875773843913	2.3420073408362	0	0	0.963626066149925	0	0	5.04267259322937	2.81013587471847	0	4.97680973132659	1.93537481286312	0.931284785890333	3.02357901552558	0.987852181634198
BaRT2v18chr1HG003890	0	0	0	0	0	0	0	0	0	0	0	0	0	0	0
BaRT2v18chr1HG003900	0	0	0.982863751703546	0	0	0	0	0	0	0	0	0	1.02586642933402	0	0
BaRT2v18chr1HG003910	0	0	0	0	0	0	0	0	0	0	0	0	0	0	0
BaRT2v18chr1HG003920	1.00423336650201	0	0	0	0	0	0	0	0	2.98162315016616	0	0	0	0	0
BaRT2v18chr1HG003930	0	0	0	0	0	0	0	0	0	0	0	0	0	0	0
BaRT2v18chr1HG003940	0	0	0	0	0	0	0	0	0	0	0	0	0	0	0
BaRT2v18chr1HG003950	0	0	0	0	0	0	0	0	0	0	0	0	0	0	1.02106789436965
BaRT2v18chr1HG003960	0	0	0	0	0.99801891817706	0	0.779936809070048	0.986927935728347	1.02221755348277	0	0.985626612584784	0	0	0	1.0148613468373
BaRT2v18chr1HG003970	0	0	0	0	0	0	0	0	0	0	0	0	0	0	0
BaRT2v18chr1HG003980	0	0	0	0	0	0	0	0	0	0	0	0	0	0	0
BaRT2v18chr1HG003990	0	0	0	0	0	0	0	0	0	0	1.01495957670588	0.99696552887976	0	0	0
BaRT2v18chr1HG004000	0	0	0	0	0	0	0	0	0	0	0	0	0	0	0
BaRT2v18chr1HG004010	0	0	0	0	0	0	0	0	0	0	0	0	0	0	0
BaRT2v18chr1HG004020	0	0	0	0	0	0	0	0	0	0	0	0	0	0	0
BaRT2v18chr1HG004030	0	0	0	0	0	0	0	0	0	0	0	0	0	0	0
BaRT2v18chr1HG004040	0	0	0	0	0	0	0	0	0	0	0	0	0	0	0
BaRT2v18chr1HG004050	0	0	0	0	0	0	0	0	0	0	0	0	0	0	0
BaRT2v18chr1HG004060	0	0	0	0	0	0	0	0	0	0	0	0	0	0	0
BaRT2v18chr1HG004070	172.073099196227	85.1003072712906	113.097503402048	99.3107363100241	50.4895525028038	120.954868461871	131.083950229733	83.8563442422843	71.9748518596848	104.113116003816	274.402382816868	158.858018233987	45.9078761966327	83.9999496702395	59.9661048809282
BaRT2v18chr1HG004080	641.587329097642	796.683492731382	902.977318423454	1153.50259164886	451.56259331898	637.492684834035	630.603044161253	580.693398617484	730.534815104519	622.785560099443	1245.35013437852	720.15328090433	456.906933327498	703.125424646212	490.546687484562
BaRT2v18chr1HG004090	0	0	0	0	0	0	0	0	0	0	0	0	0	0	0
BaRT2v18chr1HG004100	67019.073210924	92002.9785633324	132910.906095973	155355.258891921	78972.5971131456	61735.5856516908	69814.7328162549	77563.4204141395	115263.000425673	70803.4090954716	124490.915270313	64932.8627567429	79478.6079188206	101940.23650353	88275.1360826921
BaRT2v18chr1HG004110	3757.06976812957	1144.49024249506	1108.13213758122	1393.2627568891	645.047793412929	2442.59455097122	2279.96961118546	909.891214031397	1094.65907900094	3374.2856595541	4533.27837188372	2222.23024432547	705.08443985512	802.096042533072	707.071320615319
BaRT2v18chr1HG004120	0	0	0	0	0	0	0	0	0	0	0	0	0	0	0
BaRT2v18chr1HG004130	4743.84917273403	6530.67651172423	5141.01238622731	7448.40402701238	4388.57440092506	3625.79855273722	4078.74812847794	4489.77044756644	6372.03022335003	4125.98968811352	8533.76881333281	3945.97311386505	4496.3798113484	4750.90171187001	3281.26540803999
BaRT2v18chr1HG004130-BaRT2v18chr1HG004140	706.373139386078	1363.54334275219	1010.7263407604	1976.73716423765	980.984680445509	659.540245875166	610.163818181819	1032.98568590701	1711.78563174104	832.493740336411	1019.26755550871	501.729383479361	944.633711832533	789.579189601775	837.277891948207
BaRT2v18chr1HG004140	1849.21759873702	1698.94478387358	1456.62848412094	2343.23172456679	1041.26155441388	1170.55377673476	1294.53107195134	1072.67205144724	1501.38679982383	1951.9107354409	3032.78261946094	1226.88208538046	1016.03468128091	1158.15887537036	918.821325931819
BaRT2v18chr1HG004150	2.12554756583123	0	7.16645579123698	0.918602680887805	0.991457289883647	0	1.9574535112089	1.06060521694195	4.87823575854129	2.12342357052109	2.0205453470627	0.972544989550249	0.957558460604335	3.04719716354126	0
BaRT2v18chr1HG004160	3.02315201176689	0	3.07743897326294	0.942427636046516	0	3.09934917890311	4.17536995943242	2.80719660622136	1.89117705144161	5.80941079187528	3.13491091875574	2.17809504378663	0	0	0
BaRT2v18chr1HG004170	0	0	0	0	0	0	0	0	0	0	0	0	0	0	0
BaRT2v18chr1HG004180	0	0	0	0	0	0	0	0	0	0	0	0	0	0	0
BaRT2v18chr1HG004190	58.965123735204	14.6969273005589	24.5612759568039	71.3437392245992	9.94333038300026	39.2630616714885	25.4455641393301	61.7066150750095	52.6491327989856	187.115205909257	98.8253851046678	19.0292561558564	33.809557659874	22.0939928659918	14.8740486704151
BaRT2v18chr1HG004200	73.0704343397317	43.2465854529647	26.6072296718652	27.9845407394294	23.0771852454274	32.3990881345845	37.8893215345828	50.1498782976148	47.6538156851995	241.749899296209	65.758170795131	29.9106607820103	14.0357603296816	42.1148025445553	24.5160990120948
BaRT2v18chr1HG004210	1532.60202705009	2351.9594906147	1994.0761894688	3410.94192700023	1308.52597489077	1307.14683167418	1510.62277396488	1574.97401885437	2371.74905046056	1460.01440296223	2822.126440991	1381.90522462866	1530.18428711894	1827.13883615104	1420.16367097586
BaRT2v18chr1HG004220	1.01482073473669	0	0	0	0	0.957972043872194	1.97318527728093	0	0	0	4.13209056677017	0.9820017028056	1.0187204125972	2.98783078345037	0
BaRT2v18chr1HG004230	417.343394461865	147.164863455523	173.209136953375	162.285975522085	83.19471604514	254.887351489372	255.936660161802	115.153337343873	87.5356587514408	451.740535693772	467.473242650178	192.084761368102	91.4904936715188	141.409371256676	99.3418206564635
BaRT2v18chr1HG004230-BaRT2v18chr1HG004240	132.308539667023	10.46794532709	102.547852697034	148.271384931413	115.72651979067	54.7833176961765	110.874033307982	44.4215588255395	269.373543192016	112.085108486279	233.404301496726	176.418904032023	55.8904102574399	133.993898194305	141.603107117595
BaRT2v18chr1HG004240	4244.44704761113	6083.72664632592	5469.41834000856	8573.59881534448	3990.37848791657	3609.40319677617	4015.09362860019	4011.30510313958	6431.4517179624	4140.69163874313	8278.49071157081	4151.55436927801	4140.67193448181	4090.48293756529	3397.95391948227
BaRT2v18chr1HG004250	769.913782029932	138.775098208371	50.8406383361421	219.455884233025	121.632822332712	158.065944671114	28.2569988984138	64.1410026278022	322.844144030073	6904.09846964212	602.705892994834	146.725839536234	128.316699609899	66.8597017014679	37.1978648210545
BaRT2v18chr1HG004260	3.01260231191071	0	0	0	0	0	0	0	0	10.7988898382312	25.4678477914102	1.96209748428539	0	1.01466191229026	0
BaRT2v18chr1HG004270	3093.77669844183	2979.51168564831	3191.92095577457	3816.26023050605	2243.07144430306	2227.10935750701	2508.33028343924	2012.02145306166	3027.97987329786	2773.73518668665	4728.28515303014	2264.17308038602	2094.86580810603	2421.88061735395	1937.73604864661
BaRT2v18chr1HG004280	41.3283814491678	27.7209748166891	53.8046061337157	0	37.6744225557906	28.0679658559025	30.344941270312	12.7981413034407	60.04630198993	20.6302092295841	93.3182312823279	41.1613019949836	27.8126216137086	54.4801736368111	26.8518922971232
BaRT2v18chr1HG004290	1.00352788294976	0	0	0	0	0	0	0	0	1.99871931831263	1.00680793831217	0	0	0	0
BaRT2v18chr1HG004300	1158.34871805577	1472.49325790936	1431.86599532534	1535.50444065609	840.640224441403	996.836826952523	968.494135757884	779.087085147286	1167.74902680298	1307.636965675	2129.0741147948	1000.62009581505	801.439585042265	1528.21757775522	776.654893362217
BaRT2v18chr1HG004310	137.893571905997	34.1840401783809	24.2303415504692	33.5539555268285	16.6750031313207	52.6686076256349	50.7214349008438	10.4045712206305	22.5700688525891	161.0793963022	143.523105726644	85.6343586979471	26.6238120543374	21.9978733152821	15.7373962586538
BaRT2v18chr1HG004320	4100.7953615831	3635.58862688871	3492.35207782944	4496.66204133795	2680.95332521854	2909.60914469894	2858.94433863105	2520.91770498496	3909.10955262145	4224.58024999464	6273.98238585583	2882.16065641493	2528.261752256	3031.07362099329	2378.01275226971
BaRT2v18chr1HG004330	2.98520243466732	4.38119106834942	0.972224098809831	6.35774466908471	0.981838600754254	1.9502039560126	2.80378039899281	0	2.09515108690574	2.97505679901874	6.94527967721046	5.63681187024408	2.0328711902727	0.947688517896834	2.14300205705725
BaRT2v18chr1HG004340	0	0	0	0	0	0	0	0	0	0	0	0	0	0	0
BaRT2v18chr1HG004350	0	0	0	0	0	0	0	0	0	0	0	0	0	0	0
BaRT2v18chr1HG004360	119.514569195979	110.848998602608	150.605962131684	137.234352748545	78.6818638184421	97.4295935609634	126.533236843268	97.470381665633	114.71095398857	119.388991149522	265.628432800397	117.596944928911	56.3715913341638	92.9608799274544	76.6430299848741
BaRT2v18chr1HG004370	0	0	0	0	0	0	0	0	0	0	0	0	0	0	0
BaRT2v18chr1HG004380	424.33532541959	212.277708996646	249.95726750047	225.686443833789	131.660223092507	225.605401790994	259.770871029889	116.146047537315	212.676007069097	754.671385877927	600.417504156557	357.663009935061	155.27003193098	242.937515166691	152.787839013102
BaRT2v18chr1HG004390	3.96837053431236	4.29253391283647	8.80771267373093	0	5.96074803007615	5.88347240359211	4.78369528739062	3.09448470534939	2.08171499862855	10.7560137498111	11.8919892843569	5.73893888391808	3.97291951155107	3.88184244342159	2.06105431268606
BaRT2v18chr1HG004400	148.643500540471	199.245810641211	196.284835815285	447.033445778926	98.2475241388248	136.133760981641	194.325375707687	135.015437351065	367.773319129577	252.953687157202	278.181483677365	136.93966738573	113.638779074236	178.329606613888	296.669982078746
BaRT2v18chr1HG004410	36131.6015076649	30226.6046715097	33704.9607527346	35745.2622016492	17392.3592926196	28671.770225822	37295.8791848371	18596.9563560586	34778.2559373433	54175.4670573165	49741.0145085234	38939.3324055607	13541.4897728369	32514.0049052804	22966.1842804293
BaRT2v18chr1HG004420	8.10568231382895	0	4.04383654382149	3.90682812841711	3.00608949500111	9.11643707706332	5.11620940250847	0	2.91986068924315	11.5980912474719	8.26253725119371	1.04916931587574	1.98800499506139	3.08048848289846	3.81680743876119
BaRT2v18chr1HG004430	1099.2313359363	937.163290142806	1279.36100165061	1512.53234185083	636.102643806748	728.278753121081	759.705409604549	728.652285857433	986.491353558784	1354.91914598117	1984.2341619235	965.532733412839	835.804099524865	1048.10538219556	876.909053551361
BaRT2v18chr1HG004440	1.00604392279796	0	3.9001452334201	0	0	2.01965189578623	0	1.10029434223436	0.999186123211867	1.00187934980836	0.988901013479186	0.961930987740677	0.998878218307695	1.94537385821433	5.10187273141373
BaRT2v18chr1HG004450	135.97444705877	37.1334250497143	24.6428496939113	19.0067249831586	5.16813473541202	69.5888208728586	83.7776313897423	23.0915635450166	20.3854088887574	41.0149098825202	241.339469794949	107.983206405033	24.0805442053931	16.6971401328523	10.9341786506826
BaRT2v18chr1HG004460	2.97540140440622	5.18915390005101	5.08222031193263	0.982007843418943	2.99611577837664	3.11922146536492	1.02252312817881	6.72672900478698	6.96783476476612	9.56036057823451	17.9837701399492	2.10464981239078	0.979012644685886	3.07889577998143	0
BaRT2v18chr1HG004470	269.25184080899	97.8923213212321	97.9733950097139	81.6594039296635	70.8124833949804	146.87337697338	146.320214299768	45.7990648565154	82.0626996391693	208.11779648232	354.522665738484	158.750421528536	79.1214582147535	100.194267787283	58.0847697747852
BaRT2v18chr1HG004480	7.99127318716136	0	0	0	0	0	0	0	1.00494279582475	0	4.9658542546554	1.04006012991111	0.98163725288594	2.03705941533361	0
BaRT2v18chr1HG004490	34.4695681456976	150.086311437752	147.491668246273	92.3457052622528	55.8394949019318	63.9300091560789	37.8615671695601	29.6553923509976	179.891967736725	36.575019065595	103.748280322978	91.7059984665641	78.7694042833496	89.1894225800266	76.6777077751221
BaRT2v18chr1HG004500	354.389940838926	71.7333209874799	100.131079952436	49.4659245262374	49.9894293694897	203.668610696124	151.552016411313	50.7406442096999	80.6496324160449	177.782495347853	581.235967084751	206.911706830984	173.488602918959	106.025273297629	67.9054268755809
BaRT2v18chr1HG004510	406.505556135155	460.097793472183	456.697938576515	516.892372883711	203.421865686951	367.731876648621	403.532574508543	318.282028721922	346.686924825158	358.625322915394	944.521952780927	422.574643130849	311.122186067869	412.437125120749	219.286509022423
BaRT2v18chr1HG004520	258.329860467639	56.5217358258752	21.486178087491	74.8605747611781	101.057898917721	67.1456807473876	37.0571751298711	70.1956742974724	65.5380995598507	779.791141232814	300.29747700643	64.1374653151395	78.1793380921832	28.7539354234651	22.0276236474892
BaRT2v18chr1HG004530	1980.8163237423	8207.1910448802	5441.14007544457	10159.6617734802	8139.21356451954	2092.61564795011	3007.25352607015	5206.50497635518	9080.54024589518	2801.45334263604	3498.84240940726	1840.93498233794	5097.77921168954	3666.54035036413	3466.2441301572
BaRT2v18chr1HG004540	284.001203963957	27.3244574621929	12.8659469329229	41.4585391440433	34.5810679406104	126.088437928424	111.671950386	34.5931874126525	49.7077169902224	264.092605305701	404.782313202419	139.864046840003	37.8434761819159	31.3268249523972	3.40434954193335
BaRT2v18chr1HG004550	0	1.93663637988525	0	0	0	0	0	0	0	0	0	0	0	0	0
BaRT2v18chr1HG004560	599.865505170472	694.881912077062	886.880429126865	721.449697420709	405.027791312272	609.75310322261	650.76761299709	408.282234019963	595.65543109503	556.837528778607	1517.94539684654	770.366048806693	388.091209352645	863.84223141284	509.278513691577
BaRT2v18chr1HG004570	567.028030325179	616.974892345289	288.633843961814	488.073288027078	429.809244573325	290.413043556337	296.106941361195	290.789945365286	613.211347416717	1420.40320431096	672.805990988443	372.384957749158	413.415944057953	245.903796925061	183.442039649067
BaRT2v18chr1HG004580	0	0	0	0	0	0	0	0	0	0	0	0	0	0	0
BaRT2v18chr1HG004590	1.99095921661414	2.00085473449312	0.992065150380772	0	0	0	0	0.995144646904221	0	0	2.00690538572664	1.95247029717634	0	0	2.06716946414278
BaRT2v18chr1HG004600	589.047057730098	823.661087433661	820.922986872966	1035.1633244132	565.588948390401	628.90996656964	560.193799717031	637.218347584675	788.765731857736	603.36511730494	1012.06297934591	516.022113457733	581.312837105358	721.291587602824	539.737649673969
BaRT2v18chr1HG004610	0	0	0	0	0	0	1.10000633145809	0.883917579613689	0	0	0	0	0	0	0
BaRT2v18chr1HG004620	0.998413690092265	0	1.98526921719262	3.20801584048819	0	0	0.950686494599184	1.02733149771682	2.06549712436832	0.951498793844223	1.00214667040103	0.927161142877223	2.11008744703098	0	1.06764307609501
BaRT2v18chr1HG004630	393.060481132255	394.551561307987	351.575967629902	564.721877726642	325.169640787899	168.586214541726	247.95708371054	297.230211181755	574.640032776894	464.360381024961	297.743407651396	192.726129467408	173.734843589201	228.195228746351	238.545010595076
BaRT2v18chr1HG004640	237.795885766493	230.111365083595	218.869110540111	186.162217483118	134.728342026548	188.915919552698	173.274099638719	106.50566868119	188.530068905615	206.815323417438	383.805922883131	189.975346288351	127.318295442606	222.089970211462	121.381575481582
BaRT2v18chr1HG004650	7.11689201779871	0	1.01071362574807	1.99430037831617	0	0.991294470865158	2.01078260121486	0	0	2.86691807615144	2.06395920282694	0	0	0	0
BaRT2v18chr1HG004660	31.02384247775	58.2922009007208	80.0598708986693	62.2750938983642	38.5142920030177	56.4085476546521	46.346277666942	40.6981221436824	52.2720163853738	65.124541186769	146.082350758944	68.4174857809771	53.1484691952007	68.0220328391135	57.4917599584084
BaRT2v18chr1HG004670	0	0	0	0	0	0	0	0	0	0	0	0	0	0	0
BaRT2v18chr1HG004680	7.93485839905695	26.9247675408881	21.5021116271088	14.8240851252063	15.4076398547675	3.47645505060096	6.64195353940365	4.58168310814749	9.16507122867049	3.36632547236061	34.6754509185561	21.4347941150034	12.892248147746	12.0444054147963	7.37216408394979
BaRT2v18chr1HG004690	0	0	0	0	0	0	0	0	0	0	0	0	0	0	0
BaRT2v18chr1HG004700	0	0	0	0	0	1.67617679911119	0	0	0	0	7.37491190558698	0	0	0	0
BaRT2v18chr1HG004710	50.9529502236206	48.2912248157036	0	11.4402582018751	26.513455715582	20.9328967103841	21.4163865832629	7.13183098691891	5.5123726864582	38.3227009965257	162.887357517094	26.0454038720267	50.6347778094575	1.53930884630091	0
BaRT2v18chr1HG004720	0	0	0	0	0	0	0	0	0	0	0	0	0	0	0
BaRT2v18chr1HG004730	753.854589887419	279.203714959247	396.768047412834	309.474806781846	262.05965953248	422.614668898857	387.980050573541	168.84524580316	376.799633896659	965.97647934113	1336.47245033814	478.706295097813	334.937233867523	449.428636497101	194.328413574017
BaRT2v18chr1HG004740	30.1559067442796	0	1.08453843036873	0	3.22743070688071	9.6388591579809	3.24645043838158	1.69665409876824	7.21180910188045	46.5094177682409	49.3923958145236	4.50098661392042	9.52610131325716	0	1.04817872619413
BaRT2v18chr1HG004750	3.01740405491338	0	0	2.85389453531638	0	0	0	0	0	1.20557429517386	1.31420272922718	0	0	1.4842754350618	0
BaRT2v18chr1HG004760	1.02119262133987	0	0	0	0	0	0	0	1.02636125995141	0	0	1.87599871038397	1.05331355511563	0	0
BaRT2v18chr1HG004770	0	4.14444160696239	2.04796054402012	0.98712121297267	0	0	0	0.99816781947997	1.96590690763653	0	0	0	1.02210428264374	0	3.9525540951961
BaRT2v18chr1HG004780	1.01163893143717	2.2734349735104	1.98961052717058	0	2.94172356714399	0	3.77935239887998	4.02729779849763	4.05357484828699	6.58213032344441	0	1.84389083200918	2.09360756635071	0.963073381417887	0
BaRT2v18chr1HG004790	2580.21047694357	2680.92410857195	2956.15298973948	4198.70527694374	2030.02442201209	2333.55015655233	2338.04156455362	2026.45977419008	2475.05414512443	1761.00065114397	4937.10206096269	2238.62501733769	1942.03567001439	2352.38339241729	1742.93777002984
BaRT2v18chr1HG004800	0	1.93660735708424	0	0	0	0	0	0	0	0	0	0	0	0	0
BaRT2v18chr1HG004810	0	0	1.97164545646909	2.16919622094954	1.00051755698437	0	0	0	0	0	0	2.82985986205817	0	0	0
BaRT2v18chr1HG004820	118.326960193964	146.567083137019	77.6848527031933	118.336885393636	97.0651439738775	92.322473671733	88.2233523768523	176.76559408145	125.291643219199	110.527078490568	286.358968642025	81.5325105904676	74.9366877887974	77.3194028265133	40.3783746883188
BaRT2v18chr1HG004830	4804.89612079146	10562.6015894621	9312.3770357215	14014.0638044676	7261.20968700564	5361.03119683388	5182.02851294198	6777.52191273497	10237.706411441	5083.89959757024	9464.3100458285	4974.66995297355	6370.96610964504	7637.0554886663	5712.79171091166
BaRT2v18chr1HG004840	0	0	0	0	0	0	0	0	0	0	0	0	1.02990815805172	0	1.0021055557174
BaRT2v18chr1HG004850	4787.93242047918	6589.24473419465	6081.07945963179	9020.9871261654	4531.2473100881	4579.97158826613	5028.49332814262	4270.69463703385	6725.04081945763	4783.47632473334	8319.80410208257	4261.00001799792	4222.27601727484	6621.76729863926	3543.02711095515
BaRT2v18chr1HG004860	8655.28025194413	14745.5368143086	9173.83298564964	17287.3609629729	8130.89488789606	6687.08311912495	6817.64574926762	8317.53323336902	13091.7208076769	7143.08315623998	12621.9789717081	5666.529649429	7497.78912089054	7934.66933777114	5685.88086450061
BaRT2v18chr1HG004870	0	0	0	0	0	0	0	0	0	0	0	0	0	0	0
BaRT2v18chr1HG004880	341.481586681683	77.6494798095958	45.7490403455973	70.1783439571482	179.819078711192	101.452511996617	59.2865282303593	46.7680482585219	138.589763788991	1708.87882001814	288.484419799455	74.8899189440012	33.5198696871964	118.358224259757	18.5166796451944
BaRT2v18chr1HG004890	145.428122295449	182.076693968479	154.263423328872	196.382477579834	103.192499893666	102.910770902818	113.358616880867	117.850476903974	148.333605478006	198.525277950335	218.241217642814	122.833072457586	95.9242195747861	180.99848917326	103.243039186358
BaRT2v18chr1HG004900	497.660462533609	196.751780123896	228.964080631855	229.806378534705	67.392697913824	443.612632209076	358.185222011802	126.251230329608	304.689637334946	338.977293517545	528.037722983453	409.755220998198	69.8318371535036	203.88642674014	128.725634233025
BaRT2v18chr1HG004910	0	0	1.99500344797894	0	0	0	0	0	0	0	0	0	0	0	0
BaRT2v18chr1HG004920	29.1496707169512	26.8556184399151	7.09662710725257	1.01205648509015	1.95582520506791	22.8677149369302	10.9291203172355	0	7.94799087032019	13.8092494067449	19.6901028843458	20.0373126771457	3.15522825163113	4.89292154388173	0
BaRT2v18chr1HG004930	0	0	0	0	0	0.959545941417109	0	0	0	0	2.03504982354244	0	0	1.01324209909436	0
BaRT2v18chr1HG004940	313.827097762187	145.989425195567	150.775744286298	138.940577880195	36.7138951547899	290.096617472916	212.107822602778	132.197934450448	125.107449760983	67.4861731178811	901.016790429218	212.291380298088	308.227249303126	217.238478135196	94.9150259082851
BaRT2v18chr1HG004950	6.44618449255738	3.8411688601216	4.32670291265779	8.24110220332215	1.90501063680263	2.90490629322501	5.61184842770519	8.85168896277635	1.00791789636245	6.89304424692055	16.2307682700613	6.75421991043668	0	4.73070427063565	3.13607840674122
BaRT2v18chr1HG004960	0	0	0	0	0	0	0	0	0	0	0	0	0	0	0
BaRT2v18chr1HG004970	0	0	0	0	0	0	0	0	0	0	0	0	0	0	0
BaRT2v18chr1HG004980	0	0	0	0	0	0	0	0	0	0	0	0	0	0	0
BaRT2v18chr1HG004990	3606.44161466427	4535.30493373419	4921.76352360269	4843.75013839123	3544.52592652573	3330.95953522613	3274.08922329595	2694.35885604495	5457.09763566184	2436.41749412089	7230.55046619593	4094.20260163171	3760.87265131129	3163.44368796354	2755.28950355078
BaRT2v18chr1HG005000	59.438442211935	3.86924930536766	6.01414088334981	1.97105282403406	2.04394711164319	6.13816886392589	7.11751289073021	0.981424517413341	10.1327751514353	28.055325479219	29.3883427522326	5.17847743274695	1.92427583885543	2.04542267507547	2.91040565312897
BaRT2v18chr1HG005010	0	2.32928368935237	0.984426039135691	0	1.00714081792076	0	0.937855373596505	0	0	1.00014143390147	0.989361243697797	0.918644346416026	0	1.8929002932033	0
BaRT2v18chr1HG005020	69.6611778945001	49.6423233129721	44.0586665167587	26.7858497491846	14.2398648201898	49.632895150772	52.0960600423458	25.7063431919929	37.8671689252161	84.9451332631079	130.982750735249	68.3078190201012	14.8815945623691	26.3541888695284	12.4397640526086
BaRT2v18chr1HG005030	540.475736019402	1391.88372575482	1629.04890327277	1899.36075632245	742.647407359113	526.064015912921	630.044125880375	890.951103634923	1083.17959467933	531.664600445989	1548.97866937305	710.351983223033	593.494722681566	1609.41041960582	1127.92079394622
BaRT2v18chr1HG005040	3598.80777717418	5996.77986643052	5086.58123304214	8348.39313834165	4146.3004213176	3220.77532468158	3536.20277345574	3868.13258251961	6785.1594964718	5043.11236221918	5330.74984493172	3214.69681281388	3423.28731890144	4066.79073336694	3402.76871393707
BaRT2v18chr1HG005050	27345.9103764456	41548.0801757558	30105.3537954831	47176.0409679201	22365.3323705582	25850.8745903596	23923.6960523679	21174.5578010389	37459.4788135974	28615.2621203861	41962.1753442395	24377.9037178773	27420.0838787512	24537.5147810582	19746.2312709237
BaRT2v18chr1HG005060	1.2230766014467	4.11609573880997	2.25391194493172	12.5466671064482	5.3970794738995	9.98305721551103	5.77253229041738	3.99536684077828	14.5701967835605	6.67115038111578	8.01163638167564	3.11735538774461	7.24355242060443	3.44634983238853	2.46724803188279
BaRT2v18chr1HG005070	445.294752118388	262.222700700704	289.611035213306	476.599600909223	203.323287188904	274.483367363519	291.774089859814	258.482810145285	363.143790523236	631.407881811548	394.297060435927	245.201109489333	161.000429744821	257.016332375609	212.807819655974
BaRT2v18chr1HG005080	602.978557360874	569.092255809012	691.792242892408	764.286909111014	531.862088783527	510.370160145034	480.770385959949	642.755326474405	784.443546933807	926.711579684701	988.499927524923	466.57140397478	560.976472936351	523.533971181938	438.745936780457
BaRT2v18chr1HG005090	0	0	0	0	0	0	0	0	0	0	0	0	0	0	0
BaRT2v18chr1HG005100	0	0	0	0	0	0	0	0	0	0	0	0	0	0	0
BaRT2v18chr1HG005110	201.580251190814	318.932506950945	344.836733052269	541.110279502522	196.796281345668	288.559552329511	351.422068527658	289.784137727043	296.342310653594	70.5515488540148	551.446809777277	253.412311106658	290.520817506852	267.281682516424	266.587630311295
BaRT2v18chr1HG005120	0	0	0	0	0	0	0	0	0	0	0	0	0	0	0
BaRT2v18chr1HG005130	17.4770845162599	21.5545916335695	48.0008493479525	28.4630184173472	16.6239086641445	17.603789778379	21.3480187164556	11.3334942022721	23.3950187092568	23.2740904044099	37.7711446147976	25.1832267707522	16.1991712649577	37.4831417138624	25.0325248900935
BaRT2v18chr1HG005140	1542.66398782975	3585.4451572918	3235.88901725206	5233.71321576784	2100.56804739218	1775.68582649279	1908.79699398181	2533.23139549121	3433.40394729604	1633.12429726783	3563.7360740755	1758.49067871977	2315.06274174786	2507.77037861702	2006.50672228825
BaRT2v18chr1HG005150	0	2.08816912753719	0	0	0	0	0.958334846246792	0	4.9776473807155	0	2.00042781170397	0	0	0.970704314453185	0
BaRT2v18chr1HG005160	0	0	0	0	0	0	0	0	0	0	0	0	0	0	0
BaRT2v18chr1HG005170	741.965583001632	891.672345520189	788.967565629642	1070.44812385491	488.614597233953	612.806188550537	591.482349914314	512.159572528453	751.240709500295	942.610616574511	1270.87011406365	615.24771169391	385.875214462141	732.017965739513	438.191850458804
BaRT2v18chr1HG005180	26.7972365111798	61.0431841896459	58.8734612972105	155.991809571829	36.6587196685212	21.9960987717294	22.6041310202675	42.6094421490982	96.1087900247215	16.393870802761	66.4695123509435	40.8101422526658	100.762854497144	62.4718164745535	81.5279506791502
BaRT2v18chr1HG005190	1856.3600370376	1721.90358693934	2363.6797502639	2933.21777703099	1499.22857208964	1692.13858405871	1630.17502501692	1463.93818261378	2105.21903441993	1449.8325584023	3114.76839220436	1677.75077042513	1435.95946435877	1649.94404642528	1411.03929273872
BaRT2v18chr1HG005200	1082.81951401419	489.160057739658	570.93434290165	443.573377351242	256.58988817288	741.347886602355	917.989581048618	355.647942605827	321.738978575534	349.071038696039	1924.88021752635	850.477511756204	423.202678051515	386.61813982822	314.337465582682
BaRT2v18chr1HG005210	105.035919201246	108.469023025752	96.0941951268934	101.298519666509	49.596345388783	81.0620513890256	67.3871963689271	59.823339621328	94.417765458576	92.8585578554932	148.950288024434	74.7079961043302	85.5300956542049	61.4351242029938	42.3137925288862
BaRT2v18chr1HG005220	1168.58260498205	1651.58999727684	2062.88942217862	2769.02743273161	1153.55373466844	1280.23326585438	1307.78047654392	1121.51311008474	1752.59618674426	1209.36568276637	2425.73960300906	1245.98330836621	1082.25911283293	1750.35199479803	1190.7342901198
BaRT2v18chr1HG005230	0	0	0	0	0	0	0	0	0	0	0	0	0	0	0
BaRT2v18chr1HG005240	0	0	0	0	0	0	0	0	0	0	0	0	0	0	0
BaRT2v18chr1HG005250	2215.97679998526	1963.96906274399	1165.35055455465	1830.33433874435	875.603244115881	1512.83853166498	1534.25859851896	936.076896254088	1484.64927623918	2130.27082024331	3415.95494135207	1436.39999125482	1164.70008885155	1102.95246480901	918.469470568515
BaRT2v18chr1HG005260	401.208749176814	435.011173174904	487.732641993238	606.279699160066	288.07801075631	331.592491318	365.301893994837	255.832520468604	466.787060547448	466.248241501045	641.597426907425	322.643504554646	338.384991556839	395.288438129552	290.904851755113
BaRT2v18chr1HG005270	1617.72775798509	2308.52193185927	2313.67681877576	2848.82180529168	1484.01124179549	1435.52231533972	1630.85458549317	1424.79471773117	2191.06073504102	1562.59044231738	2879.96121091518	1385.26148685368	1372.02721561413	1817.80473917606	1245.19763228173
BaRT2v18chr1HG005280	181.164821996405	192.430276843577	119.694323388298	212.769530332728	99.6595748092642	143.165946573002	116.354752353384	100.72315237309	129.138499245731	165.554060128552	250.680604003298	97.6971601762284	110.329272643103	136.859242489692	103.647595746714
BaRT2v18chr1HG005290	1.19288997871877	2.31716735381955	0	0	0	0	3.70198551389611	1.05878185412057	0	0.96189555240459	4.87785205056107	4.26683214661456	0	0.931493020865478	2.19345378267066
BaRT2v18chr1HG005300	101.126345306494	181.888546512085	112.905710709443	140.256858044969	94.2065063235594	93.4369892498913	122.622888494773	78.4066779087684	125.373150725847	150.740533824805	195.391020271638	101.082612987826	98.4208165205026	110.647909203954	76.7990350109147
BaRT2v18chr1HG005310	0	0	0	4.84913475993741	1.28443722198125	0	0	0	0	0	0	0	0	0	1.11801595652667
BaRT2v18chr1HG005320	126.420975817248	107.661858244495	116.705343829657	131.390009979573	67.2669421667092	83.4235617192638	67.3607756870138	59.3017371397133	89.9781827900128	105.812635307523	120.818968634321	67.8526082071305	47.5841536927851	133.201932000079	40.8294896498507
BaRT2v18chr1HG005330	116.175372865809	79.0468681236918	109.72062974169	102.236916485797	62.2781255296165	75.4569557871598	83.9679009283836	71.3905807133195	95.7305235621739	105.441749423912	200.111118809465	62.7786966704117	69.2470131889866	79.5955299029922	41.7911606729958
BaRT2v18chr1HG005340	6.49807237721423	47.0246162814846	18.9660111030685	31.0528863889647	20.4371698247138	9.5393062742535	11.2625891242051	10.4161860548032	24.9467588811902	22.5187274371164	33.4067846915536	14.1495982148384	16.605285992308	16.4451371519654	14.6004635588714
BaRT2v18chr1HG005350	4.54282431402864	0	2.38207669951876	1.03914786445908	0	3.11797912750921	1.14828197047282	5.10657872678915	1.02460304378234	2.10055341615943	8.50210547722835	1.16327571675004	0	0	2.4539073842672
BaRT2v18chr1HG005360	3.87400830131085	0	2.00654023196979	0	0	0.95978239518345	0	0	0	0	0	3.9948918209992	1.099083193539	0	0
BaRT2v18chr1HG005370	120.214796857362	108.982923322351	113.118336474058	103.446625572491	59.3688965649753	100.984452758783	91.4375775424468	80.7123044306299	136.909058934792	148.586141600741	196.933877903399	81.5078382814178	80.7880013486663	96.3560898021876	68.3610730627645
BaRT2v18chr1HG005380	67.5348849228963	116.545872162031	62.8452197033793	121.424946086482	66.952640503028	127.566465698834	85.6480419601522	83.6025265877426	92.1794958244447	127.592085662931	161.289443960147	84.7724292887297	78.1461972692403	50.4276560936731	34.0472092876583
BaRT2v18chr1HG005390	0	4.63773609047049	1.99991793661757	1.81531578149002	0.963172126385122	3.11602155246806	1.92035852828854	4.21617813776669	4.86914399804744	0	4.01007183876633	3.83250213575573	0	0	2.00064054445789
BaRT2v18chr1HG005400	211.176478455443	237.270809252122	191.154135618798	203.747040434878	167.370153789536	207.284157217748	194.001411308643	146.98397022527	239.237518015488	259.840297854877	390.527888424108	185.468490775212	183.097654649833	177.000202639733	112.474656479302
BaRT2v18chr1HG005410	71.4664120699475	89.2473601436332	70.141776951347	122.760027013916	39.6688115419851	66.067695574183	75.2072650815177	63.8114595362128	68.2572708240576	78.2375334067871	137.063330589634	55.6492683411123	53.092013625828	70.9660499395981	64.298035667569
BaRT2v18chr1HG005420	739.776233333402	702.700212398969	688.884437006535	771.207448796843	364.699686060535	559.477310584433	625.379854573334	421.230643654987	521.444763598907	658.093398036538	1449.38952707945	620.210167699998	438.358803750516	578.196783521914	382.717085237668
BaRT2v18chr1HG005430	5.95620304877956	2.10703062963069	0	0.978939385394556	2.00863334992836	6.06102798571674	2.02466378505841	1.98383441058009	0.985382095634135	3.87537877106528	9.07907847681175	1.02071224183546	0	0	0.966072490255458
BaRT2v18chr1HG005440	0	0	1.99677384950195	0	0.991077574883621	0	3.97058102119093	1.91649546147133	0	0	6.22765466630227	3.02822428754896	0	2.01163139242315	1.95759756067453
BaRT2v18chr1HG005450	270.60385688855	173.31677501493	265.974011871717	257.251291541474	92.0107863553339	195.642187671807	193.295750801497	185.830148942814	240.855752966042	283.470958415409	456.823103964898	272.367850205558	160.108330454088	237.962951439296	179.653518341223
BaRT2v18chr1HG005460	13.1217663052974	10.4462538468737	12.7654845005473	13.6328275815251	10.8134568102166	11.7166952475518	3.92951181682206	4.29264219215545	17.9149854621833	10.6812842378303	6.04243559128276	9.73438636332177	2.02669602134638	10.927071237115	9.15833345009025
BaRT2v18chr1HG005470	2519.3938563837	3534.82993413264	4655.1461848783	6356.53701048933	2556.82174809083	2829.47292826705	2648.1109386589	3005.74112411624	5065.38763476158	3730.467508819	4716.06139882903	2661.95012454283	2660.2595824852	3835.56859962669	3310.24775884154
BaRT2v18chr1HG005480	701.653106644383	129.88823424726	86.7988630047683	94.2710929146435	66.0161590191891	280.266575084983	254.961463459434	85.3229049965848	110.730513331736	1030.1022385867	588.015168591695	269.060484162348	114.233711318494	71.7161986037777	47.3380412272998
BaRT2v18chr1HG005490	18116.3051729937	18007.2769178534	18158.9675623485	25368.5674460035	11646.7912998993	13011.2062402544	13592.7729448745	13434.1343433897	23290.3925315977	24758.5483262565	20638.7166814359	11505.9806396345	12043.9493131946	18014.5668669076	11701.0922011954
BaRT2v18chr1HG005500	23.6571908274696	25.0582747943562	12.6532987489399	48.9685041540093	22.3658491726868	11.0157259214046	10.452973993628	5.60764540303722	22.7451362725627	14.326730793365	28.6102295771342	12.8117597059837	10.034509687863	7.43882164147095	24.4295716531394
BaRT2v18chr1HG005510	0	0	0	0	0	0	0	0	0	0	0	0	0	0	0
BaRT2v18chr1HG005520	57.4865380148414	27.1846682423238	34.3713108136878	46.4651853175734	18.2771983004356	29.2776801987771	33.9045892463563	33.1577726229865	24.0989646287369	29.4562591650222	64.2973873101258	27.4222744386572	37.1233450883345	32.8710872733527	26.8457431528686
BaRT2v18chr1HG005530	498.365791410567	311.176795012086	503.082020258658	521.153681924094	214.559610750935	478.816914207917	448.425693771318	222.537107014076	360.107980665938	520.182543440827	811.06542937887	361.349347132692	247.125928690169	401.999706056259	305.461390999592
BaRT2v18chr1HG005540	869.586080993502	913.105934977793	1108.38456632353	1627.58516565798	661.363685617532	700.818040663041	696.89775758429	761.897060292113	1146.8435885926	945.36929042184	1500.79951018256	740.440372046878	641.829489328263	933.310529114974	701.861878646287
BaRT2v18chr1HG005550	521.032030499808	442.098940858117	474.418250818482	682.333802967476	245.343469330976	348.427151716627	358.357635150684	366.229992473361	462.432826394494	609.223811493135	858.94132531375	367.160630082244	268.48785230559	405.841052197965	298.368046217696
BaRT2v18chr1HG005560	170.678172961713	62.6613947973903	92.3739847508714	156.222021281745	64.9040061272874	153.911566457383	117.840098107638	106.039447040551	116.33149504733	164.500450862034	404.280937324842	170.303176986886	76.9220068308843	99.0422057335155	72.6351594993351
BaRT2v18chr1HG005570	3781.72337536848	1809.52351928449	1776.03661503293	2145.79032663106	1079.38447939414	2509.78553009211	2549.87896017693	1168.62678520065	1915.29455941093	5081.03904450042	6792.47365245147	2711.30046969541	1317.67217733243	1772.70329366431	1057.49613859487
BaRT2v18chr1HG005580	874.182624245997	836.041254357564	779.409107665789	807.637513458935	529.358933868436	801.641384769558	776.436469604184	415.21733876613	578.344133427314	771.971945258424	1522.3102361787	769.203236392587	545.066616162415	625.839276920767	492.278273577242
BaRT2v18chr1HG005590	253.811464197303	61.0624295843604	67.4045164976745	96.8483375877191	51.5618314646357	129.352093457134	133.143454931281	51.9954499430661	109.502398061794	500.750340842037	319.539967891395	143.180427313566	69.3110857586804	100.770928083108	51.5649512035399
BaRT2v18chr1HG005600	4.02879107468847	2.10310590213878	4.96988968530535	0	0.99192791155544	0.976174930754774	0	3.96661959979257	3.00511969526643	3.79050774744235	11.3041226551885	1.98305797667628	2.01314602882312	2.96883312430642	1.00088328338414
BaRT2v18chr1HG005610	5133.28988301121	1933.6732474516	1708.41158232539	1612.95657926268	969.580339509914	3053.54459685083	3284.50538550826	1234.75766156158	1534.13510319053	3234.83316432937	7539.25761385141	3285.98307270062	1252.99420583109	1468.2594575398	1077.26077173786
BaRT2v18chr1HG005620	319.609674566969	243.859965963165	273.930591437135	302.997291112529	121.930590996653	259.506533298603	249.970293287474	160.792233950824	258.53092216952	373.700500862529	617.065875073982	275.502909856151	193.149542002576	208.002713507085	188.154939424398
BaRT2v18chr1HG005630	727.223233487957	612.599013848194	813.389468320815	987.827785059356	476.467734422981	603.489629151952	616.764820434118	520.644009483525	669.561529664857	529.600340199774	1409.07822522447	617.755185174681	659.849688600322	461.689169215191	460.534175203296
BaRT2v18chr1HG005640	115.595585445999	75.1479640755051	35.8264364444049	70.6069181093534	29.0591418121438	58.2891241959735	65.9371701986424	47.601971067249	62.9517463367188	141.335738678601	171.049867320998	89.4904622393337	53.00844071139	45.0406740992826	23.5593102807473
BaRT2v18chr1HG005650	0	3.87324802341027	0	0	0	0	0	0	0	0	0	0	0	0	0
BaRT2v18chr1HG005660	0	0	0	0	0	0	0	0	0	0	0	0	0	0	0
BaRT2v18chr1HG005670	535.73670203313	382.869805401097	41.0995064699376	1059.93232758624	41.7325579201252	618.736770655612	133.808946368849	333.050653397117	577.591084639871	173.547455965623	2373.70839288402	220.6719564113	2198.26923823055	433.159367245398	15.9414908231304
BaRT2v18chr1HG005670-BaRT2v18chr1HG005680	6.92898009175609	22.7740262338219	0	0	0	8.52923694090527	0	0	18.9516129793768	0	23.1707612418452	13.9409206511913	8.14455936690772	22.0368697647069	0
BaRT2v18chr1HG005680	204.459868296902	200.571707036689	13.1261060100009	393.586972751343	36.5768438694653	195.624615500289	58.7772722075447	83.861479473074	393.724577491577	85.3926675514762	1050.088898465	58.2225447859561	1020.2458808009	164.844911469566	11.3852558555919
BaRT2v18chr1HG005690	30.8588665603681	21.4824728732008	14.3112942276327	13.7199184791896	6.0373452972958	13.6423186096716	34.4345272113433	11.9473355056113	15.5164676858383	36.6521671562824	32.491021546445	9.16870931459274	39.03468055904	11.8180194636318	10.3050602599586
BaRT2v18chr1HG005700	0	0	0	0	0	1.97587155682433	0	0	0	0	0	0	0	0	0
BaRT2v18chr1HG005710	0	0	0	4.10249048124621	0	0	0	0	0	0	0	0	0	2.03192776198498	0
BaRT2v18chr1HG005720	0	0	0	0	0	0	0	0	0	5.94819670683087	0	0	0	0	0
BaRT2v18chr1HG005730	0	0	0	0	0	0	0	0	0	0	0	0	0	0	0
BaRT2v18chr1HG005740	0	0	0	0	0	0	0	0	0	0	0	0	0	0	0
BaRT2v18chr1HG005750	3592.68891401511	883.222547456901	345.628276631186	657.917277706399	776.92217144842	1962.96470266215	1694.3491689224	521.990638038491	416.789665698589	2219.34636271711	5292.60592792227	1728.23581068596	734.877769209021	514.526748294012	276.233987453976
BaRT2v18chr1HG005760	18.2178794129932	8.99031836380133	19.754113902719	15.8735192370367	6.25597180023067	24.2900699726755	7.27556669411694	8.62882493782232	3.15060066456595	10.9691199208419	43.6680940168979	11.9796929412528	7.51669621531479	9.00863797839909	6.20869973960837
BaRT2v18chr1HG005770	0	0	0	0	0	0	0	0	0	0.968216489069627	1.03596220772445	0	0	0	0
BaRT2v18chr1HG005780	0	0	1.01164665417559	0	0	0	0	0	0	0	4.13829263447352	0	0	2.02291836645173	1.92778976187805
BaRT2v18chr1HG005790	7.50057550697031	0	0	2.55943374367614	0	0	0	3.3649016173735	0	4.33810890099929	2.40327830528359	0	0	0	0
BaRT2v18chr1HG005800	8.96873474819357	0	1.96731451000737	2.07637053877923	0	10.9377153904394	2.89203771201568	5.20536462401954	2.10339180290918	11.1014232685893	12.7755163213004	10.5490507174004	6.0435922081406	7.78298189348438	4.17290791424673
BaRT2v18chr1HG005810	0	0	0	0	0	0	0	0	0	0	0	0	0	0	0
BaRT2v18chr1HG005820	11.7778030024148	1.89878429309785	5.02710357825252	1.99389922026301	0	4.08899765221628	8.09570518569667	4.93576957793773	0	1.04915759617433	12.7534838117859	6.13407469245228	11.7921756407929	5.06217663721676	2.97597072585867
BaRT2v18chr1HG005830	0	0	0	0	0	0.976682002465197	0	0	0	0	0	0	1.02244067469105	0	0
BaRT2v18chr1HG005840	0	0	0	0	0	0	0	0	0	0	0	1.00023644173491	0	0	0
BaRT2v18chr1HG005850	0	0	0	1.86964240306183	0	0	0	1.05204490096405	0	1.07595905722244	1.03489805919487	0	0.956761598740697	0	2.02371493246271
BaRT2v18chr1HG005860	47.0433225500912	9.21939314732658	12.6341596958342	9.60286561633949	3.93414503089029	30.3584608744786	28.1914249983326	3.13047574971673	10.3066571327489	6.60657987551445	100.472863689941	35.2011835373675	14.3496325169981	9.44292039792842	3.17874855898658
BaRT2v18chr1HG005870	1278.35913882231	1744.80042600969	1513.46325557617	2304.38318492306	1035.57199985441	1006.63992631871	1152.84015772406	1243.98310442215	1816.62864091394	1260.90646026734	2227.53993928307	1017.31040225573	1187.15432192869	1310.53098868177	1010.3274885891
BaRT2v18chr1HG005880	0.994533423890821	0	2.9937018384797	9.3094605024667	0	0	1.9312544550627	0	1.0407683750782	0.998430000206729	2.95786181822292	0	2.01520876414937	0	1.04489671444687
BaRT2v18chr1HG005890	30.6188419157322	44.577832175767	69.0902325159463	18.1248077850041	21.3249568132212	39.3719402624972	41.0251042445623	17.6564408136614	27.6214667112592	6.23819091733094	175.216988307746	53.915661686869	24.6205796016648	69.540616211891	12.9544048537456
BaRT2v18chr1HG005900	376.877007162814	249.231878570695	273.04984705116	208.700583479681	129.885421926275	284.635744253198	318.841185270113	197.949640014879	182.264412722758	184.966493466326	822.932309226835	303.550224984733	170.594568753936	155.752878484434	124.333496882443
BaRT2v18chr1HG005910	3787.95957526286	3874.0280771145	5038.72997102367	5897.01113692482	2861.29159571683	3463.39174815925	3906.07850406608	4033.68597271736	4072.59160797543	3699.99453204423	7630.17307015749	3270.96169813937	3233.3592581067	3777.62704093665	3392.37021358638
BaRT2v18chr1HG005920	20.2951982349158	53.1758183317002	41.4245480824505	33.8563306271816	18.8977444606093	17.2280146081587	22.2877286941315	19.4606576580901	19.620744410635	28.1772530241644	32.1634995885258	22.8740926426809	35.2967888086483	68.0335149146646	39.8945701553569
BaRT2v18chr1HG005930	0	0	0	0	0	0	0	0	0	0	0	0	0	0	0
BaRT2v18chr1HG005940	0	0	0	0	0	0	0	0	0	0	0	0	0	0	0
BaRT2v18chr1HG005950	0	0	0	0	0	0	0	0	0	0	0	0	0	0	0
BaRT2v18chr1HG005960	0	0	0	0	0	0	0	0	0	0	1.01167218255247	0	0	0	0
BaRT2v18chr1HG005970	2219.61839634074	2300.05485089428	2019.30428718325	3397.05949990332	1510.98365541991	1636.10686972083	1356.52292580221	1175.43223953073	2884.1218217515	3735.42675245159	3382.16973500637	1640.73182397425	1135.33482035856	2042.0367683413	1366.81776971848
BaRT2v18chr1HG005980	0	0	0	0	0	0	0	0	0	0	0	0	0	0	0
BaRT2v18chr1HG005990	0	4.22238078623906	4.92716110472151	2.02715106811545	3.83720292899554	0.954012104896301	0.949843903311936	3.12106530766854	1.00278602220833	3.83561830645316	0	0	1.04726547238345	0.958135164728164	2.10912673302009
BaRT2v18chr1HG006000	107.596997591074	136.617352785585	103.41430433571	522.412961959585	110.895321684011	70.7686179754868	134.789931994653	136.588451534279	236.718673333852	55.7935656626102	308.459851073128	127.789463448098	180.628934560431	102.066195926152	137.667696146186
BaRT2v18chr1HG006010	7383.35367027591	12740.8131918225	8083.39238238984	14823.5500052814	6827.78811098817	6025.28376191031	6286.21588208895	7890.29845418481	11350.399456385	8198.9390555366	12572.3280272134	5896.72533648898	7172.92589437451	7328.18705338031	5728.92773824005
BaRT2v18chr1HG006020	332.718003143275	1549.93160559013	1182.94680198736	2265.73657055947	1104.63552928153	465.775497549663	684.056712804305	805.794556795753	1518.83300591959	452.667144511871	837.194415748064	389.729958897392	847.741920183246	888.159903147892	833.466550962711
BaRT2v18chr1HG006030	2.05058512115787	6.9520377859952	12.6388592620181	11.0694247125547	6.03301193049241	6.15982141434007	6.38200451379567	7.72018649719339	7.62378249963701	1.95426075348009	19.12735893442	4.2823517009725	5.21288355961521	7.40224869075287	6.61886798742157
BaRT2v18chr1HG006040	0	0	2.03118804980425	1.08057148240698	0	0	0.974881855786252	0	2.0218430729822	0.967846653529184	0	0.972226431721764	0	0	0
BaRT2v18chr1HG006050	0	0	0	0	0	0	0	0	0	0	0	0	0	0	0
BaRT2v18chr1HG006060	968.833949665711	1431.7566898664	1356.35389767914	1996.8345192313	856.631154493636	784.756267848231	855.72080505719	833.952592677317	810.189427118038	694.649434538212	1969.38821749567	830.467707814326	908.567102166854	1132.00321294473	879.336740475202
BaRT2v18chr1HG006070	0	0	1.00827482074384	0.9221550275378	0	2.09706025526676	0	0	0.980887982244523	1.05216617480056	0	0	0	2.024803304668	0
BaRT2v18chr1HG006080	0	0	0	0	0	0	0	0	0	0	0	0	0	0	0
BaRT2v18chr1HG006090	0	0	0	0	0	0	0	0	0	0	0	0	0	0	0
BaRT2v18chr1HG006100	0	0	0	0	0	0	0	0	0	0	0	0	0	0	0
BaRT2v18chr1HG006110	0.990186963654245	1.94139696712557	2.95874996837802	5.14888304905742	4.00650832668906	4.96996187600049	5.08797478758197	0	2.0941378526287	3.08540259189941	4.91457866701123	2.94416716108387	0	1.96541473957355	3.06634978235557
BaRT2v18chr1HG006120	0	0	0	0	0	0	0	0	0	0	0	0	0	0	0
BaRT2v18chr1HG006130	0	0	0	0	0	0	0	0	0	0	0	0	0	0	0
BaRT2v18chr1HG006140	0	0	0	0	0	0	0	0	0	0	0	0	0	0	0
BaRT2v18chr1HG006150	0	0	0	0	0	0	0	0	0	0	0	0	0	0	0
BaRT2v18chr1HG006160	0	0	0	0	0	0	0	0	0	0	0	0	0	0	0
BaRT2v18chr1HG006170	0	0	0	0	0	0	0	0	0	0	0	0	0	0	0
BaRT2v18chr1HG006180	0	0	0	0	0	0	0	0	0	0	0	0	0	0	0
BaRT2v18chr1HG006190	0	0	0	0	0	0	0	0	0	0	0	0	0	0	0
BaRT2v18chr1HG006200	0	0	0	0	0	0	0	0	0	0	0	0	0	0	0
BaRT2v18chr1HG006210	2.96618869864433	1.84708828607834	7.01784666150287	1.98716782269595	2.01703547494413	8.17186178185893	7.44023180518628	1.97626152592793	6.08213132640366	4.37831173102114	5.92145468555201	5.1364115888077	1.93866364056376	3.03602066919262	0.993634842628971
BaRT2v18chr1HG006220	255.233082912067	119.717066465052	122.136618769847	175.590160881135	70.4822709383958	176.787936620106	198.625198157506	128.355947259527	122.682541393823	174.77528029332	379.698137713065	172.722523737017	113.693085011934	138.268229243436	101.587890594319
BaRT2v18chr1HG006230	458.445328225426	351.724144490817	359.522641302479	505.210346945913	214.25902400535	377.666050906734	419.53809743324	267.693203108012	309.176768877608	421.347916560286	699.110949994861	330.862909192063	243.585403327084	318.480492601287	285.323762699564
BaRT2v18chr1HG006240	0	0	0	0	0	0	0.985113447790061	0	0	0	0	0	1.00559022289485	0	0
BaRT2v18chr1HG006250	126.679641753216	81.3533659675277	146.658454809707	135.000828032984	58.3089950127388	94.2548538709078	124.113327484666	59.3783665389233	87.0487436317437	103.600645017377	213.131993972473	96.9527338719293	77.9012784048669	110.741096805689	83.6997538622656
BaRT2v18chr1HG006260	556.497436575992	405.836260853426	401.318715974822	578.613771403967	268.221371274201	412.149215152156	453.858719126504	314.398524772334	371.992497232897	421.747806267545	876.005751041463	410.294361792397	287.502327499966	375.953739505375	281.458562410804
BaRT2v18chr1HG006270	0	2.01431084597881	0	0	0	0.990243518197744	0	0	0.661531709659909	0	3.01155662817136	0	1.00529667345392	0	0
BaRT2v18chr1HG006280	2.73143107938802	15.5504810306188	3.32478177005236	23.0427228432847	7.67637465832117	0	9.60323544202727	4.01726458462567	0	0	7.3515547017067	5.90117137089962	9.33293186118435	2.77194414206379	11.1515261157651
BaRT2v18chr1HG006290	21.5257056009458	5.47278688798593	27.4685939342069	11.7495567078401	14.115570889937	24.989273977456	23.4553238898707	5.76925955880272	15.0379065858913	35.8826037552245	52.4571728623587	18.8911196207386	17.8039111416269	16.5329744803884	19.3432862749895
BaRT2v18chr1HG006300	60.9644380729882	61.4134250442724	50.012010482719	69.9790385932571	20.1146029036919	61.940617513138	41.6189336935385	15.9760420383216	34.6946385548169	97.2481789041342	94.6784073252551	52.5852787373121	30.6109031821916	38.509961465413	20.062631438239
BaRT2v18chr1HG006310	54.9063459495313	24.4597734753496	52.3282009583011	31.6659573295949	36.0937539705512	38.9975871939295	25.2149952157254	29.0882983062555	35.9202102839155	48.3543233430566	70.2474043523305	46.2401587828861	15.8217211878913	26.1419055628508	40.9312694626259
BaRT2v18chr1HG006320	6.15380598914967	4.44110862461362	6.87140423408346	0.987041001081546	7.91398245671875	1.97994677491337	2.91558899121646	0	3.90556596932871	0.951012732676602	6.21778966810454	3.97647246478453	3.94349171909971	5.0090909043467	2.02185626386443
BaRT2v18chr1HG006330	1917.4595989865	1149.82165343608	1092.2127743592	1338.98312651856	862.396048240983	1456.27632367605	1348.50642782866	1046.44949941844	1088.21984156539	1521.1344361742	3153.83115066588	1326.41134857975	882.688009584727	927.109652207597	654.894835942577
BaRT2v18chr1HG006340	24.6898154659966	23.1946036664029	14.8810375186647	62.3365432247894	11.9669006341976	18.9582860178508	25.3561441190856	31.8306611326976	31.9199338462136	38.8172364735	38.4707429253544	28.7689134693298	39.3859469022857	26.7194955503785	26.7844334148129
BaRT2v18chr1HG006350	3773.62601470405	3494.00769937363	2945.25900637942	4210.1341819891	1916.77027059147	2975.02119921843	2775.18949762026	2276.84975444559	3682.36822587573	3928.91180058558	6028.62594275758	3057.72719638544	2096.45342252669	2367.99938484483	1908.95273984589
BaRT2v18chr1HG006360	0	0	0	0	0	0	0	0	0	0	0	1.00022051663741	0	0	0
BaRT2v18chr1HG006370	0.993955032762201	0	0	0	0	0	3.00240673909034	0	0.995826778915301	0	3.71989142394146	0	0	0	0
BaRT2v18chr1HG006380	2.12482793491236	0	0	0	0	0	0	0	0	1.04619019427444	1.9468738700634	0.932822435978508	0	0	0
BaRT2v18chr1HG006390	0	0	0.957289392235485	1.05008125006015	0	0	1.84314674828243	0	0	1.93472056457541	1.97511417570375	0	2.13900427094603	0	1.10741210696462
BaRT2v18chr1HG006400	548.810854855007	569.301741336681	581.418612123855	765.974370606535	343.389615652938	378.451095737533	508.302515860494	439.475399101849	565.685562027879	618.448664565721	1089.42373915444	459.385931487842	337.698922806302	567.281805817977	429.746106434287
BaRT2v18chr1HG006410	653.93500810699	420.097119485161	678.070857002623	680.315714538229	244.70773432737	383.326378235829	390.27014890359	279.040632030762	512.511557745219	623.456087883042	1317.57778161308	516.144149827347	549.999176777809	679.1157808745	464.030116219437
BaRT2v18chr1HG006420	0	0	0	0	0	0	0	0	1.01658355276526	0	0	0	0	0	0
BaRT2v18chr1HG006430	279.068313008338	170.763638102241	208.648804201833	200.988139742049	106.211957936232	197.810121929591	203.282030374093	129.822520534086	112.953711735963	149.199944417454	475.750256561024	207.969430266639	164.355804548963	166.577016243132	134.424276809773
BaRT2v18chr1HG006440	0	0	0	0	0	0	0	0	0	0	0	1.0002392829044	0	0	0
BaRT2v18chr1HG006450	0	0	0	0	0	0	0	0	0	0	0	0	0	0	0
BaRT2v18chr1HG006460	1142.3109541985	681.242963224864	777.602794277465	608.322051451227	522.732002733605	834.246679095888	797.855757379482	461.471467269303	808.929540787587	1077.4499182907	1762.12506568957	796.459119775677	590.223845652498	674.888156374312	524.969142060359
BaRT2v18chr1HG006470	502.491830580582	634.726593545658	689.866281064792	783.888420092701	407.016128167306	448.270143218883	504.861175885999	374.688765027957	625.741531195842	539.856542620468	943.29423017412	404.694837823733	351.284374414773	520.911862878157	374.170205851832
BaRT2v18chr1HG006480	614.673567815135	603.350623343122	600.0156636567	1120.00617342043	414.303030024398	348.974180126766	413.409808917805	462.182640698522	735.790459326254	1505.10465634671	1144.04122403183	538.481817252366	423.117940493907	596.742445550634	425.912970976235
BaRT2v18chr1HG006490	1.02481026897874	4.59870104166184	12.5855512005273	6.37446980243471	2.90144902991144	2.05271199549112	3.87123464184247	5.37110723699834	6.82441695670573	5.44728274377781	12.1169789778757	4.05454199775142	8.5610384386286	3.94811257326098	2.01653661634134
BaRT2v18chr1HG006500	1036.43120866448	488.177856262639	454.69893040821	657.633000587278	499.721627444186	663.54323869554	637.957854147446	440.050073281346	585.817620915748	2049.502072971	1340.91657924051	589.092035383534	378.646194508082	585.69044380822	324.108492816422
BaRT2v18chr1HG006510	0	0	0	0	0	0	0	0	0	0	0	0	0	0	0
BaRT2v18chr1HG006520	440.385004106255	358.641410046074	386.548562638094	534.531096796612	189.183284509969	375.011927805971	390.827166555614	311.967126033629	324.17841236968	367.070704172615	818.777474930463	353.724650413547	219.462693384375	317.194378589751	212.371295370165
BaRT2v18chr1HG006530	5293.61316004106	5646.64580977098	5675.19263073321	8127.19464421574	3668.89264733244	4212.72077292779	4582.41510579451	3677.78193656566	5737.89223310335	5154.41384167986	9215.30071879182	4220.61871311838	3739.39013304845	4601.54616497315	3408.54761532583
BaRT2v18chr1HG006540	3.96403578067977	2.27951817046752	3.85391054572402	0	2.87492129968757	0.949781870750054	6.35365345172408	2.1242110560286	5.37018394460526	0.989687991658135	9.82890419771715	1.80265882063583	3.14499877816027	2.78390334539842	9.10442152349359
BaRT2v18chr1HG006550	206.044273075888	183.212724980814	175.658744707517	154.146470610509	82.6543902177101	196.866059597596	201.258166568624	157.482039887837	162.17797349687	51.618359338592	364.402561361285	182.306504815478	101.77038338849	96.969606062907	104.617137169887
BaRT2v18chr1HG006560	67.274951180016	46.4886662135477	70.2407326745541	104.726084160767	34.7251356859405	63.1996475179005	59.2956227462441	52.4056576535614	72.8010600569048	59.4421527256141	95.3370568997837	42.7040695609899	41.4302638834594	57.1649996801107	49.6936471252926
BaRT2v18chr1HG006570	0	0	0	0	0	0	0	0	0	0	0	0	0	0	0
BaRT2v18chr1HG006580	0	0	0	0	0	0	0	0	0	0	0	0	0	0	0
BaRT2v18chr1HG006590	34.4716168806359	37.1407161378491	69.0529021204594	56.2538567167152	21.7162237239065	38.2681558614482	26.4118414920489	27.9262478123034	46.4163052155426	45.8481962168618	66.1857872665331	30.0183569763118	27.9592596843787	34.195786220256	40.5955993930681
BaRT2v18chr1HG006600	0	0	0	0	0	0	0	0	0	0	0	0	0	0	0
BaRT2v18chr1HG006610	1630.90528416791	1776.93903597081	1662.32096920957	2040.4996113213	1065.331584111	1316.99096713801	1380.95777345144	1296.5105235566	1776.02568787455	1447.76466028052	2796.03732870162	1284.23414044477	1180.11097830655	1480.16677618994	1070.23248911861
BaRT2v18chr1HG006620	1608.33310486029	705.147399598393	661.945580069543	1167.66109365279	408.386493420034	858.620095417115	881.143389216384	524.236700022267	943.656250244618	2472.12506086835	1536.99649743175	651.131639158429	443.681101594309	529.795882609037	441.953696606303
BaRT2v18chr1HG006630	12.0527877122128	4.48785613603155	2.97610290903636	19.9373862274573	4.94058584242542	5.00943759847767	6.93076906865193	10.436682610207	16.4069372940445	10.7594328497727	7.86988503372405	4.91218224219313	11.5393774747485	7.00404584113645	8.50722986298611
BaRT2v18chr1HG006640	1882.83246350806	2150.6002468803	2161.37656307689	3415.46149550008	1291.42688794516	1820.32074649139	2092.88862224747	1402.42292995435	2323.62939818689	2030.10056473099	3224.13522303328	1536.12533991519	1519.17793895156	1893.54235455808	1401.06903317722
BaRT2v18chr1HG006650	110.488441795933	118.074827615678	123.870361706847	139.601709091533	63.8954247353836	101.565206438288	109.92443821153	96.2870481712221	97.4397392326661	132.019282935334	208.754385835945	121.268422497747	67.3866813511032	99.473115050885	46.3213438696468
BaRT2v18chr1HG006660	1.03729644933652	0	0.986118022845229	0	2.86601989132773	1.01792203711688	0	0	0	0	8.88122765817829	0	0	1.98354161786587	0
BaRT2v18chr1HG006670	12908.7388353277	28814.0418312585	23516.3628123597	39482.6068718752	18194.0988524747	12507.0112059605	14204.2173681633	15805.6727343511	28640.764662482	19096.6809857634	18696.2553340809	10046.2551849031	14736.3883555431	19915.9805637936	15326.8178334815
BaRT2v18chr1HG006680	7.56976448192018	6.19540091278174	17.0241772489228	34.7057931609323	18.258854609275	12.2046678770023	10.7869518434879	16.0815900827511	44.9487249169283	15.9792949572629	16.8819424204002	17.787384316291	6.33969253932899	5.46144420681434	11.6544662449508
BaRT2v18chr1HG006690	294.773735519974	179.321130658328	249.124115120185	254.351901890951	133.081058454052	172.621600866488	176.17477875231	146.695078419998	244.329092330606	541.278860408694	353.113348675	123.21466034386	99.3507429897287	143.077233369192	129.470694049002
BaRT2v18chr1HG006700	54.819707007589	39.6644977346338	20.1518898879722	23.7273550584133	19.4425731714242	55.53431657603	26.7677247176399	7.0631380174994	25.2845494482486	60.4642983864479	71.3639180496987	20.9432996084193	21.5406561783535	21.6092133152966	22.2536766838421
BaRT2v18chr1HG006710	917.661024307839	613.572511707859	646.293637280551	704.128158508011	452.196233183428	509.538524395379	515.177337051353	380.816127859323	706.288732698148	995.581244767244	965.754970139483	471.595170565963	433.830562413954	539.381364184705	447.375525321164
BaRT2v18chr1HG006720	0	0	0	0	0	0	0	0	1.00231606186975	0	0	0	1.0251790794366	0	0
BaRT2v18chr1HG006730	2.99479308833043	14.5495800363974	13.3920261827577	38.2380609520925	15.6178030490966	5.02329589217617	2.89587214764138	12.8616117142299	11.9363102968844	20.151221205105	9.09614941623406	1.91361724316913	3.07839050236361	9.78696587891822	11.3532555953072
BaRT2v18chr1HG006740	5641.57589886465	8957.01755754345	11425.3603756692	14470.4576197087	5755.19482345439	6372.2844807938	7011.86387499729	6973.03381935095	8492.36716957716	4782.48907509719	15865.3410516698	7195.10173615182	6941.2058435042	9069.43153331729	5886.51147817161
BaRT2v18chr1HG006750	51.7370256603141	72.7922233708762	78.5239665231966	77.0037169827743	32.5688857178789	43.9698558681719	36.0938967517503	26.0725730518419	30.2976206589197	92.9682501712722	114.73663451591	58.4099339275991	50.6601385686403	46.1062158151733	41.2817293351608
BaRT2v18chr1HG006760	43.7885481867714	49.4850781790034	34.443934914784	41.9664403413503	21.0427084472374	38.1660557114108	54.8430916037551	26.2684032022127	41.8195213366478	38.4588233972136	76.6075465953574	44.5639055384075	24.6148865188826	35.8727150201289	29.1896914865014
BaRT2v18chr1HG006770	262.193284148641	206.539919246719	259.631999463769	261.852140346157	141.036599587767	207.752907882593	240.821800190383	122.555376883205	189.310799417121	242.968854853576	432.498799799386	245.126287394299	159.089983122793	187.193439010084	143.421939157796
BaRT2v18chr1HG006780	2206.85943019509	1831.83917735472	2376.65956631739	2649.32341709315	1014.5551684735	1913.07292402888	1943.06672212955	1279.24055198144	2404.86804737252	3310.4834593966	2554.52788192396	2057.90837237616	1071.71292764047	1866.1937589914	1360.20415953762
BaRT2v18chr1HG006790	1731.1240181623	1667.48355601637	2117.72159322005	2842.0210003733	1257.80474084557	1623.14998375572	1802.95441391035	1577.30816720702	2205.40549562744	1623.98596426332	2961.07657975663	1532.23902096596	1420.75643785875	1683.44074468181	1439.61619083073
BaRT2v18chr1HG006800	5.15853268121168	0	0	0	0	0	3.86641929248005	0	0	0	0	0	0	0.97927689534973	0
BaRT2v18chr1HG006810	0	0	0	0	0	0	0	0	0	0	0	0	0	0	0
BaRT2v18chr1HG006820	19.8448896003769	18.4556109024273	20.1279517223695	35.4275164605278	6.00785317604063	9.15856304974204	19.9700337663492	8.78237816370277	28.4102759092686	10.4570453366925	57.6323213447144	20.3321725804473	27.6514286663064	15.0749130441506	15.0172903298929
BaRT2v18chr1HG006830	8225.32955713138	9111.50703012341	9430.67140627526	11056.7323759697	5931.41821622818	6754.44176358117	6865.6739373426	5547.29353011409	8453.05439784645	7993.25616007657	15685.9684660639	7319.44383684979	5953.51707249069	7188.63936082607	5372.71196437839
BaRT2v18chr1HG006840	0	0	3.01972880251797	0	4.97744174840215	0	4.86550052421203	0	2.02106748599198	1.91253290859062	2.0768944905601	0.95884541113932	2.05432049622824	0	1.04744022117898
BaRT2v18chr1HG006850	0	0	0	1.9621617082965	0	0	1.03109020585503	0	0	0	0	0	0	0	0
BaRT2v18chr1HG006860	2.05049513353786	0	0	0	5.82461604745573	0	7.67635861722278	2.1160402365497	0	2.05261911747981	13.8746037332702	3.83676325410422	0	2.96290455356565	0.988495861438961
BaRT2v18chr1HG006870	407.604377722341	409.040388614354	552.591178951219	390.230359021864	217.087570726702	372.222622038906	357.298841621384	217.354406830591	338.246913442409	334.550172424917	1008.16617715685	469.817048741196	272.579100002702	571.20507023442	334.591915910668
BaRT2v18chr1HG006880	180.159131850549	35.9321061607117	36.1797505095422	44.538679330086	29.4290384103339	78.2110410702045	76.0601762677608	57.0679907883393	67.2464058243323	612.715111375751	319.448066227154	73.235460460772	37.9883083399077	74.3682872069593	37.3287738333617
BaRT2v18chr1HG006890	97.5583261388994	39.9514279414544	47.6684904683655	39.2302989418593	32.3239365757804	44.8113965827971	66.0784814820252	51.2533901326739	41.8251227806038	123.088116686406	110.869845619208	31.4909256637633	29.3824301850837	40.2663059893149	28.9747058564605
BaRT2v18chr1HG006900	1.00159153285754	3.79002157076846	0	1.98080227422637	4.13197426540118	4.0327468544573	1.99058682351942	0.981591863331068	4.97575161409415	0	0	1.02495900931994	0	1.00797928702596	0
BaRT2v18chr1HG006910	5.04387093651291	0	1.00964369342084	0	0	5.98600434338721	1.98283308816796	2.13525177307193	0	8.59318294166362	5.00394873943173	1.93649373103813	2.14630578733932	0	2.09746449323529
BaRT2v18chr1HG006920	1.98381016806459	5.15411690577771	4.09416470930009	18.8883686204059	3.93787641058572	4.82787548166922	1.9791940962749	3.9368288859223	10.1206734208478	0	6.16046901852403	3.06652672180247	2.18621623984394	2.00137951569567	2.03516155577547
BaRT2v18chr1HG006930	0	0	2.06378897849172	0.997565402660942	0	0	0	0	0	0	0	0	0	0	0
BaRT2v18chr1HG006940	5459.33448770942	9140.26241454614	8068.49394598544	10065.5314575563	5027.27716963775	5284.750444747	5968.95803399605	4478.66953044806	6361.09412747098	4490.78053315658	12648.9096267216	6292.81654482088	4484.13008276356	7567.53757875224	4626.43791534464
BaRT2v18chr1HG006950	0	0	0	0	0	0	1.96019991263409	0	0	0	0	0	0	0	0
BaRT2v18chr1HG006960	0	9.25702780169583	2.96736843543422	0.907276132459234	0	0	0	2.12203449856888	12.570139152749	3.08016150178762	0.992629153379248	5.76689537905736	0	1.98380353047342	4.00733528330471
BaRT2v18chr1HG006970	160.536560463644	18.3059886394949	5.19437878089528	22.1172412303987	6.14096051000786	70.0118919002723	89.8609126805061	5.24828429171764	7.17412276490797	62.0188068198924	157.690143378572	88.1394167044364	10.6075381381914	27.7209141439052	2.20368706859616
BaRT2v18chr1HG006980	11355.0723976727	7139.0932488794	6552.81887539294	7080.04579991376	4210.45623449275	8290.13096761011	9890.92147839333	3852.66577232303	6915.19040107834	6430.16189844467	17651.8009713724	9118.41161946508	5131.74641396446	6044.6513731224	3905.2836672585
BaRT2v18chr1HG006990	0	0	0	0	0.979223272626072	0	0.979890039268194	0	3.17253149141863	2.0924303301659	0	0.979397035886305	0	0	2.23100340852247
BaRT2v18chr1HG007000	21.7563814186148	31.1723279525458	30.816123609011	19.4534601911472	6.73124084966027	7.6604808172039	23.8279601114206	21.1439626915213	27.4756181040875	15.827636934661	40.8090954917222	18.9727396979684	14.6604823882147	36.9236926781461	15.6179033641271
BaRT2v18chr1HG007010	3613.65446410709	3557.36019657654	3296.1984198592	4666.3341343655	2195.49435349387	2773.93762695083	2941.37446470058	2366.82260874741	3640.48526309072	3692.18081059733	5956.33361634634	2999.96777110277	2418.63468243286	3084.1900270286	1862.18255097524
BaRT2v18chr1HG007020	0	0	0	0	0	0	0	0.99032928022441	0	0	0	0	0	0	0
BaRT2v18chr1HG007030	0	0	6.09085113834757	0	0	0	0	0	0	6.7162134246406	11.4950731462342	6.23989065139018	4.96824807214209	2.06324748614739	0.944613523664741
BaRT2v18chr1HG007040	1716.38509031031	2565.8622093812	2075.44510883287	4177.82333669194	1560.75164628288	1460.22287142948	1821.36818981507	1573.48852660672	2890.92110422514	2106.4268522308	3147.07212804438	1413.97535972626	1654.95545209149	2126.72623866416	1562.95815426397
BaRT2v18chr1HG007050	8.90770157748933	3.97867281455003	1.97468372675365	5.15490978829493	1.00080453675889	12.8970548853387	4.87430951683714	0	1.03937840337521	14.2728591369121	20.7128387867751	12.7731583347197	12.8909038105459	1.96895393725817	0
BaRT2v18chr1HG007060	20.0114803520646	0	2.96036783690503	6.18610210883022	1.01135189002551	8.76900586636348	9.72900097731103	5.30422116548813	2.0803813817623	9.64368876088959	29.8042010709371	6.672728721604	10.3165315102866	3.90524905226055	2.05669772399035
BaRT2v18chr1HG007070	0	0	0	0	0	0	0.992800922214472	0	0	0	0	0	0.997830507278742	0	0
BaRT2v18chr1HG007080	49.6874500040597	38.9852289607215	29.0992411862245	22.489782593135	24.3061463404517	31.9653866670444	32.6071611717494	10.3787669075881	24.3454625489661	56.3325686780243	64.26801856588	27.5823190552231	38.4450468430417	18.7991328670762	27.1434578888593
BaRT2v18chr1HG007090	17479.1285045752	17054.7117160048	8629.8667169879	10329.6835640821	7570.95198189735	14453.3931628451	8455.34974670654	4697.88420640157	9333.84067065187	22975.7984157635	21632.1106966422	11127.4295460885	9584.23933944124	7785.17299110921	6056.54132245236
BaRT2v18chr1HG007100	1315.46051507278	1728.84943105835	2140.88753498899	2633.4029695499	1206.08188639558	1320.77768287536	1488.76613019698	1660.8926960732	2020.15486820978	1448.15776566648	2856.96804920623	1361.30312164392	1356.43194698468	1612.00078798829	1330.14300463278
BaRT2v18chr1HG007110	0	0	1.03821080006075	1.87062173160052	2.00172826150307	1.06779817922326	0	1.03074120952382	3.87375423827376	0	1.03382780195545	0.979149297088176	0.946779228047656	4.19363984296177	1.00680601402807
BaRT2v18chr1HG007120	175.011213873876	97.3988289142905	77.1275563665185	108.421372640459	56.9784897660284	110.683958001938	82.3967058204705	75.0068055965199	124.460215231241	222.840137049444	363.268213541877	102.076555615402	49.4468394240969	96.645434651798	61.1999190196095
BaRT2v18chr1HG007130	301.753855848377	385.467685591852	307.837872412381	355.311682294935	134.230351011798	241.623451136282	257.064415919593	187.962843681624	268.910636409556	301.215976649845	447.93794782185	228.094980079725	183.14150115532	310.624106365523	147.990936812563
BaRT2v18chr1HG007140	5.38041033506473	2.11208204590428	9.59024333452637	10.1988485230668	5.92513771600132	9.83481223758722	7.31528765970749	1.03889956442503	4.99230301723122	6.33558546667044	11.5190415573391	6.65897063987309	6.42138132720752	12.059085844218	0
BaRT2v18chr1HG007150	0	0	0	0	0	0	0	0	0	0	0	0	0	0	0
BaRT2v18chr1HG007160	0	0	0	0	0	0	0	0	0	0.99136899104532	0	0	0	0	0
BaRT2v18chr1HG007170	7.88922143776188	26.5195004123722	13.1210166330768	18.0751783845484	20.5809459463457	6.40261064254832	5.2291971715164	2.07046227211934	9.54995238329871	3.12279500820738	5.89383733813353	4.12804966270009	6.42335276668991	16.0402277911983	5.91119151555166
BaRT2v18chr1HG007180	1.03047221936291	11.5248672543512	8.92158800595262	2.75503875284787	2.91997592914908	4.12746130155466	8.68160796307363	0	1.96338293468635	2.07089249091834	9.95713645302422	4.82930944331506	3.90401421985831	5.95882558857318	0
BaRT2v18chr1HG007190	5.07563413245122	10.9124641325253	14.7004494716728	3.74287010411253	9.62271628589719	3.04867681512592	6.74049234524167	2.1997775428109	18.2670812565228	3.03885609933286	24.6908018555804	10.6058084933388	2.97907293608977	15.6575995199887	4.06484600416756
BaRT2v18chr1HG007200	593.180335868747	863.722002681452	744.284581931997	782.574092050654	487.564512878679	590.759449704215	515.095525807883	475.84648350377	634.834898430931	679.534040442773	1128.56101365128	518.317187085183	491.462511077872	795.136106266591	459.246866681485
BaRT2v18chr1HG007210	5.31860285053226	5.0830496115265	0	0	1.04554388752232	2.36403207156658	1.55062037853581	5.81664966912828	7.97409344374187	18.4370548790732	6.32323038232481	1.92148613793777	7.84086427999282	0	0
BaRT2v18chr1HG007220	29.4869336690619	38.6699119523407	11.9978358493138	9.88232858096583	20.3335970337261	30.2969048821053	14.6667162800373	6.54348500356583	7.20532504807891	66.6934915377401	40.1901352212427	8.38511178082584	8.8628581795368	22.0659836408142	7.39563520439247
BaRT2v18chr1HG007230	673.057994112911	885.756020445005	913.058095340417	1211.84883313515	646.192913439683	546.795884603157	626.108232365116	723.469013948585	1214.72526813199	827.834018788717	1214.74817705788	615.613244791228	724.17061266097	698.172587121062	559.890973445354
BaRT2v18chr1HG007240	16.3984588267978	3.71911821426289	13.5365049531616	41.3091561296649	7.95026649380312	12.2154673255861	15.7509905416216	25.7562932944034	18.0641914531976	13.7667861138627	24.784541105289	6.31517843255217	9.21324355702069	5.25303930322555	11.4630173927505
BaRT2v18chr1HG007250	812.587289494779	1133.68770252831	1242.81826706345	1621.6285359345	867.240944528498	840.456486564739	782.270175026344	959.968137434687	1243.23513702907	961.438434031816	1579.50131548322	720.975365736039	743.308700292959	1048.78174733616	786.722890224623
BaRT2v18chr1HG007260	542.797815284458	142.396052011235	110.222868082629	134.918758778915	93.2919076643425	219.306014070401	124.940455675741	121.850482978226	134.176700349945	2134.48873273753	593.165355580322	186.333667245774	80.06779974799	135.920658063429	62.9890881410796
BaRT2v18chr1HG007270	343.845813669215	436.906855157531	113.277606978636	274.208325961445	248.154862677939	131.755782511179	38.5864700767729	324.250174772761	246.658644135055	734.409300370608	1433.78372408885	81.6606253905697	345.840754001811	509.025126902942	62.4017438512712
BaRT2v18chr1HG007280	14.531003217026	9.21115861469433	4.74369542002412	1.11023855490387	6.77525478979268	16.0467678680591	16.2228101667466	1.07566294850025	4.38110836673734	15.4142090312881	26.2093939512498	22.014330784248	9.23836561310623	7.31896347711835	1.13925645318396
BaRT2v18chr1HG007290	289.550246893148	398.272297792157	214.051756399088	467.806752805141	240.940247065811	245.177300492809	309.703916586804	276.16979487231	337.713014018235	278.21056693383	467.335042384074	211.919188991925	117.38525447551	192.517160955632	144.31051034621
BaRT2v18chr1HG007300	430.70322042066	382.776471084188	378.928404863486	369.268166804534	184.013510158278	363.478858644872	378.45006772153	242.955987235653	234.19247083883	339.761523243874	872.631510213351	378.336580741033	230.675146774676	331.217524147865	231.327895259773
BaRT2v18chr1HG007310	0	0	0	0	0	0	0	0	0	0	0	0	0	0	0
BaRT2v18chr1HG007320	0	0	0	0	0	0	0	0	3.04986711474433	0	0	0	0	0	0
BaRT2v18chr1HG007330	0	0	0	0	0	0	0	0	0	0	0	0	0	0	0
BaRT2v18chr1HG007340	2.05947899901282	0	0	0	0	0	0	0	2.02735527021121	0.982652597683933	6.19363146220813	1.96618183130229	0	0.976464134768859	0
BaRT2v18chr1HG007350	1037.16263419641	1553.47063321848	1860.9298001144	2586.16097027546	1066.51598117783	1058.42682722257	1056.70905858762	1211.8725265646	1808.47675523956	1168.40470330135	1932.75798421297	1032.66070848396	1077.32531816406	1357.87630718083	958.28290300517
BaRT2v18chr1HG007360	8.15073656542271	16.5686079957689	4.98681613436301	6.91272807010732	2.9356020346463	4.9486858078332	3.95465547286237	6.00217788297519	5.8326014645696	23.6000962905746	16.4348325017318	3.95176685041149	9.14378764313377	5.96520898662473	3.03335033368825
BaRT2v18chr1HG007370	0	0	2.69055367570006	0	0	0	0	0.414264829577351	0	0	0	0	0	0	0
BaRT2v18chr1HG007380	0	0	2.31439200731524	7.1356730816683	0	0	0	0	0	0	0	0	0	0	0
BaRT2v18chr1HG007390	242.647133954728	233.792962959829	290.768113587559	231.485799323154	178.492152285337	77.4983627270956	43.6936562704077	37.0925069181166	73.4279955830518	70.6558740765085	643.106538902982	203.301520703344	97.421445910857	338.98991688667	122.404016612252
BaRT2v18chr1HG007400	411.453816075182	71.2820934901175	187.445732380749	185.955608833796	101.815661797053	276.776874935599	204.573683087655	81.8555058225638	152.018450929433	745.467113007	620.860462592823	183.05182655746	71.6526268140867	151.885684210516	91.1852418336061
BaRT2v18chr1HG007410	32.8879821475218	30.5152846707214	31.5138596659879	25.5526946304611	20.3908121801487	21.3245441684608	21.7259177334509	10.3830849733296	44.7665056125727	25.9315424365449	64.9877248775071	16.2766257179916	15.4925825705471	30.3495099177406	10.4414738388301
BaRT2v18chr1HG007420	1211.22866224364	962.707150577936	1296.98139994655	1383.50835705706	638.148374069188	1019.15637597747	1006.9112010197	685.867422315669	1177.28610790218	1477.38069561591	2160.40879989848	970.787289467927	750.834453444848	1039.38815657695	803.70526311989
BaRT2v18chr1HG007430	3907.02786271558	2404.6475312199	2253.88161315947	3737.97262574491	1716.06075538676	3197.7168495067	2369.54535094955	1779.85993424081	2661.35196772394	2757.91825050331	4645.71036019444	2127.70031431018	1473.30445603194	1893.01405176485	1527.06551240904
BaRT2v18chr1HG007440	15.3495696449552	8.97010420032438	7.65013580274564	10.3123866964647	2.40422370978476	4.31283893277797	5.25885111572965	5.42495576503072	7.93324084196631	3.17458070602206	6.4627262343343	1.06836454724789	5.89911487716474	2.12142500281192	10.0322722877157
BaRT2v18chr1HG007450	0	0	0	0.954411229244796	0	3.17068478402948	0	0	3.03566914119675	0	0	3.96953796825309	0	0	1.04683077254283
BaRT2v18chr1HG007460	13833.2933132871	21591.8408877802	20252.5849555627	31709.0272648683	17226.6354967072	13479.3511890518	13849.8091264759	16608.6281972369	29232.9839571194	18988.730965084	23309.8201313704	11518.4782777456	14938.1107285357	20949.8516141645	12317.4865682221
BaRT2v18chr1HG007470	3489.43928451524	3718.74728986848	3312.99803414416	5736.43982528193	2419.65414528731	2430.56108658524	2466.45196243339	2732.87241723472	4144.40971846761	4233.45721616962	4337.94471174374	2279.53455392793	2491.78498858132	2262.82912542884	2252.77271308155
BaRT2v18chr1HG007480	2.94451515449638	0	0.972997582448567	0	0	0	0	3.11554550530257	0	0	0.976558921373163	0	0	0	2.1237531718553
BaRT2v18chr1HG007490	4.00191575465704	8.809651344476	9.94788283827798	13.469958919402	7.79328228257141	0.979849859104346	3.94024260245494	8.45717655750309	4.97479148841478	3.91262935057354	14.9310922696249	5.77374875923906	3.04721783989709	1.9644948358428	4.08341838089415
BaRT2v18chr1HG007500	3.11352058048633	9.35478501703653	2.97609283857741	16.353597916071	1.94811122964502	3.09309181078588	2.89015532771988	5.29847130251368	16.415254060489	6.20764945017217	1.98887104239841	3.84331373739455	1.92001586181478	2.98785334012203	2.97637146193153
BaRT2v18chr1HG007510	0	19.0085807860017	6.99649632008117	15.5945802665936	15.725151052093	1.95324419517101	1.97570423627672	13.292225329863	11.6707596246917	4.79228679134309	2.08975481719045	3.93980679408719	2.02912735574875	13.9089270029148	11.2048200151606
BaRT2v18chr1HG007520	23.7590454301134	9.13422586374463	14.865961523291	14.0315419557372	10.0168254357908	17.604507079062	15.6536003458116	9.24202924877483	15.2569906436214	20.7120243187366	56.802502913058	15.5813945099094	7.03700548709422	3.94883507673365	6.8641607998463
BaRT2v18chr1HG007530	4233.38312030309	3936.54326440474	2707.94462212959	3509.7679556676	2148.82645435458	3369.2655932294	2919.3258432103	1960.48939522755	2755.47456309522	5326.85607327156	6123.06863312552	3193.94883393639	2377.41639136115	2397.04792333103	1922.69521266015
BaRT2v18chr1HG007540	0	0	0	0	0	0	1.08562269816209	0	0.949826223757647	0.968772347765435	0	0	0	0	0
BaRT2v18chr1HG007550	0	0	0	0	0	0	0	0	0	0	0	0	0	0	0
BaRT2v18chr1HG007560	0	0	0	0	0	0	0	0	0	0	0	0	0	0	0
BaRT2v18chr1HG007570	743.051134831936	913.303686366149	526.393622204615	722.647778819953	482.821816287833	630.745371993467	398.356250947214	551.801267830146	495.395063807039	929.412192030295	1841.02018990938	581.724560388022	456.431773052635	658.391203353756	311.745983510614
BaRT2v18chr1HG007580	1024.63804946452	1409.8117735627	1129.16602667394	1818.47461388135	799.162280425355	844.750364269902	918.497465011259	935.296585031197	1288.27736867317	1255.81709108891	1795.28533748397	879.814703719109	870.745913880337	919.34924333713	715.073260054283
BaRT2v18chr1HG007590	4.01846624421619	15.3592264197686	43.4779733706056	68.0960800795731	37.5051035588588	18.6121969535352	9.62916333215818	19.2604617114309	43.2592515063429	8.61476187423849	13.1245458529128	7.82062638536957	29.105598463317	26.3084885332697	23.3331940387828
BaRT2v18chr1HG007600	522.028822219324	573.002087539349	251.950906843354	525.897047456879	368.077896994542	430.468929911534	328.575859082669	291.733295318952	379.701074802981	1047.6196892563	808.26335489373	239.628838511274	234.189058119876	261.329487945305	205.863010763156
BaRT2v18chr1HG007610	411.650417152179	460.101949418385	396.701003472514	524.904673230728	281.884103120247	313.249292490621	175.367394803674	269.66455039902	370.385726438062	652.887889520969	847.195727951502	272.583387198616	319.221997335198	360.321906354799	271.02912766509
BaRT2v18chr1HG007620	695.743472256553	1040.13558150734	839.274650399922	1062.83817230199	530.469548612337	592.138780358136	592.024412136392	568.298055985079	788.882263996284	717.675703886677	1166.62068333854	567.123273727713	552.574839201683	776.29403927068	516.663907406413
BaRT2v18chr1HG007630	10.8795602865066	4.45397512616334	3.87144850084175	4.29083460488405	0.978980951421321	3.82223601949177	7.37023753371105	6.3423180948187	4.22683293943975	7.81057982689591	12.7137982032399	16.3571911176342	4.14733990844584	2.79341027076543	1.09250571708854
BaRT2v18chr1HG007640	0	0	0	0	0	0	0	0	0	0	0	0	0	0	0
BaRT2v18chr1HG007650	0	0	0	0	0	0.793338992087265	0	0	0.783774658436999	6.44321900064152	1.64432297374437	0	0	0	0
BaRT2v18chr1HG007660	4.05068065931488	2.19961066691256	4.89913131477166	0	0	3.848249523234	4.73459208739665	1.05717521366572	0	4.78966014316541	4.04453089965218	0.937327192452712	1.04190537938191	0.951589958608148	0
BaRT2v18chr1HG007670	467.978158663459	380.310014742836	405.666370926779	511.13177405451	214.22180644048	314.519004901801	381.733754704953	228.802951414411	396.110064973282	498.094729901187	705.889167943587	330.169941220619	218.957740423145	328.170654554016	279.981793968257
BaRT2v18chr1HG007680	0	0	0	0	0	0	0	0	0	0	0	0	0	0	2.04214390639132
BaRT2v18chr1HG007690	10.898398079655	6.89508234488405	15.3757583658919	8.62516089045142	12.6080722749665	11.2582817497954	13.8618319529984	8.62882592207982	5.29123176484901	11.4354966259957	33.2301543271795	9.81673013071939	10.710362380474	9.24898740286984	9.83879416082552
BaRT2v18chr1HG007700	1.03097323785583	0	0	2.88806700474411	0.984991581702413	0	0	0	2.04478400547944	0	0	0	1.0225941006473	0	1.04565188138319
BaRT2v18chr1HG007710	35.4231127500708	124.142666050279	92.6090884206972	192.382271856795	69.3468145429353	31.4181464447119	51.4580061302987	83.4284502656781	111.784613835343	62.6875565585149	67.6095298634027	48.0315025385352	61.2661429632011	56.7992624025171	72.2451167656908
BaRT2v18chr1HG007720	6.08747709823596	9.65095103335048	3.02564821944884	9.87289202410214	3.02389795947331	4.03959343289788	11.1759783791948	4.91440446244095	10.7206997747279	12.5614965705429	16.6404134282375	8.32874133934792	4.9647931404269	4.08672603640138	3.85698487783716
BaRT2v18chr1HG007730	1.99923604618991	1.9755166347756	5.9250349977954	4.08564873398348	3.93906148892483	4.03295048695754	0.979939736377236	5.02807670874704	9.20546264425546	1.01795901234553	7.93310242661668	3.92921123662941	2.96954955034802	0.981490801007291	1.02928960873892
BaRT2v18chr1HG007740	51.9320630218854	24.4870400685797	35.3451600855617	35.2462705147919	8.20023436768767	22.9582009215313	16.5853361027857	18.293712584983	19.1954394711338	69.0114671557779	87.5036102960503	34.3127110591913	13.5289443313696	22.3598611294648	18.0434682722867
BaRT2v18chr1HG007750	110.908596431149	58.8311070425712	69.5581391408889	82.0090306045999	36.8691949866022	93.9168316004197	88.6240037899734	33.5588168663674	84.4093438518551	124.548116479206	187.617624528982	107.463938798426	49.9896952902211	81.8861391527041	55.7895868409729
BaRT2v18chr1HG007760	3724.3956807079	485.020936938298	615.246807532805	389.172088817014	241.283110034014	2851.35234637953	2428.44685902828	407.346863651807	422.475742051752	2919.38114139595	4635.21758696412	2515.05044619471	254.564123297862	426.721001122752	435.593630999275
BaRT2v18chr1HG007770	0	0	1.02590559817035	0	0	2.0665631685764	0	0	4.75257222799399	0	1.00692590138497	0	0	0	0
BaRT2v18chr1HG007780	135.739918140127	244.845422555616	237.382461129637	327.041758225224	131.482019535675	139.92969823766	137.527884824057	164.673546414029	244.807914509109	157.052382043428	269.487559481224	132.490820680134	123.9973762144	178.049400169484	118.308320045166
BaRT2v18chr1HG007790	3137.90711157389	4554.28553141955	5168.70933551108	6079.65668103323	3336.58754956594	3057.33015179913	3244.59387614219	3104.692255374	4764.96094720146	2652.11648878271	6209.36419787409	3057.12315861488	3297.99007040164	3370.89782870117	2823.94122001288
BaRT2v18chr1HG007800	381.080399399942	460.500955488957	280.151532693799	359.434995471281	250.138082975163	338.500292970283	316.113514861227	258.678312069678	355.913188579113	692.039033155305	529.417789397418	239.278855794076	284.906627989908	262.190429519734	148.846040958305
BaRT2v18chr1HG007810	1294.52019846346	1535.78105093473	1399.68888968585	2429.55475453699	1172.87304944949	1238.59132859678	1093.57097286822	1300.98082077046	1610.82898106775	1301.68864807175	2139.95205512504	1080.28739067797	1162.81339509751	1151.54760086694	948.570641389511
BaRT2v18chr1HG007820	1153.87787528223	314.694135464988	568.921972161752	452.297912542751	264.918728253723	641.258013186035	767.077862822182	323.89335154196	446.432164293308	1417.33272075635	2218.05804013392	807.988567489541	536.556002759519	731.481464704867	386.283468974609
BaRT2v18chr1HG007830	1572.04883129669	1025.94093151587	1633.59810167069	1521.99939436603	696.213199992956	1275.97909738349	1524.27085372723	936.727749587334	978.003597678925	1357.17922610392	2925.68295949593	1492.19705911332	834.629020182911	1314.1094227404	1011.0688354831
BaRT2v18chr1HG007840	358.974469476781	398.811582507593	284.947313406179	282.528526483711	155.555723933577	313.698359727166	295.886500335873	131.057504026479	240.747800837284	447.272539427453	498.978857222868	269.492907472254	184.160121191251	245.450137628626	165.729801939948
BaRT2v18chr1HG007850	1.97787761778015	0	4.99017870001356	4.11608997575285	3.04216312964015	1.97349053126403	4.85988468253143	4.08980975213691	3.1121527922246	9.83252129871134	1.98967758755233	1.95901319984459	3.0017379689119	1.9789909576071	1.0227781625385
BaRT2v18chr1HG007860	762.943370545356	789.473084477498	548.681604017383	578.281991016171	353.64787731213	586.647584978405	588.729549980395	273.298758250912	498.036569585244	951.416743861458	1219.76813384433	594.946097280037	545.549793768935	502.427483447102	333.285376470097
BaRT2v18chr1HG007870	46.2535561474173	48.4970789753358	75.6943787571083	51.1244121155502	38.3584890206627	45.0873072602691	54.0652876988087	36.4225260528824	42.7678783133467	39.9755181694948	93.8203153276343	53.595184876446	32.6689634970907	54.478569376485	20.1561496403521
BaRT2v18chr1HG007880	2.17297918915259	1.85770125233904	4.05301347779413	8.59477193720221	2.16173807705512	2.18321298247596	4.85114345892616	2.79757343188638	9.38755715971478	2.22475190024665	6.82200020182885	5.0365785180797	1.51788053417195	2.09941002374055	2.84535833976693
BaRT2v18chr1HG007890	91.4963492190367	59.2133038256602	75.2422269865481	97.0941401286436	33.259118149963	58.8138734398105	62.4876906508969	22.5505691408679	63.2858173076731	42.6592883232548	176.691570438198	117.394811155792	43.6338510041103	50.5051436596217	41.3696665136243
BaRT2v18chr1HG007900	119.36689867831	106.22534793203	87.3136235852139	113.33149314973	56.0083588483877	69.0898601236877	98.4284413009597	44.1700452839259	36.7693552773262	60.9963077526039	224.630420625322	111.924456984198	34.3265912508658	56.9489498462337	52.6972212635932
BaRT2v18chr1HG007910	1638.36152766411	1984.87867173302	1725.54858398597	2323.57820810927	1150.30906097544	1283.48714446485	1344.81372926573	1200.2978981173	1812.24754025388	1260.12320744831	2752.00446586843	1332.57583775241	1324.44178258692	1344.3600895796	1054.07297855283
BaRT2v18chr1HG007920	0	0	0	0	1.01815129778575	0	0	0	0.978159311180105	0	0	0	0	0	0
BaRT2v18chr1HG007930	63.0779807460965	78.8203328240362	61.4841286852797	132.840902844174	48.1899337524699	77.3771559732106	73.542776035658	47.7517170697103	122.412606381995	123.441706419889	100.733229657002	45.3226398245813	52.1850567013205	56.5048772319023	25.2849911895716
BaRT2v18chr1HG007940	6.08766691147681	5.66612096217357	3.04627910338098	0	0	1.99140346960394	0	1.94213602788044	0	0	8.26818377060463	2.12062216994908	1.98323396112043	1.04607183156911	1.85053694321864
BaRT2v18chr1HG007950	1.99425010678481	10.7706877447566	0	0	0	0.95273784991861	0	0	1.02091996193955	0.949797820054814	1.9852198312202	0	0	0	0
BaRT2v18chr1HG007960	246.310818246846	288.519533143946	91.9862865381836	131.376654646555	95.638784183433	301.089936805565	101.347794631007	45.672069722306	148.757358895605	412.704016506719	219.476896948093	143.366589993801	273.412355975787	85.678617928107	72.0114245393428
BaRT2v18chr1HG007970	2762.00455929263	1216.34746941113	1302.82543401186	1457.55540261228	730.496798207114	1728.76361754491	1626.49057993547	943.553946840557	1190.75400531623	2646.07735534466	3295.4960013206	1611.2751811413	916.538728267579	1125.78793397866	833.614186309099
BaRT2v18chr1HG007980	1467.38995482793	1973.37724583936	2017.75006600419	2590.0299979881	1232.83058056954	1237.85623927338	1346.86544050804	1212.58306854528	2062.62157487305	1610.35816950751	2495.73823282296	1080.34041709146	1455.07639864664	1751.46565592238	1401.24505974003
BaRT2v18chr1HG007990	8013.55841454455	5717.94262362459	7732.19276123988	8645.54806614858	4236.88959392884	5303.3122808942	6492.00831228539	4945.3140803518	6493.27906269932	5748.35235129925	13822.809380138	5612.07811646254	5459.49626023103	6236.03588387831	4898.41775524792
BaRT2v18chr1HG008000	0	4.69636425511597	1.01157910859944	3.59674592084091	0	0	0.959049208959199	0	0	2.08656963809916	4.03055370205104	1.92374722053995	0	0	0.981918035886686
BaRT2v18chr1HG008010	0	0	0	0.951872263213282	0	1.08503461868386	0	0	1.00488764470539	0	0	0	0	0	0
BaRT2v18chr1HG008020	93.7068609876841	99.3748522908908	103.952493259881	140.879322888882	68.2161765621891	68.3574923427233	65.3025413079083	57.1422201790888	119.258001686732	157.896753733948	140.556768897686	63.671229205291	54.7516524505477	114.589411136765	50.4344768262621
BaRT2v18chr1HG008030	225.892848692945	161.556468235625	242.556731127077	279.109624741686	88.4780129208975	195.384912232095	215.721617377122	102.072943727705	150.613272489359	139.760380774389	487.481141236117	242.515129945953	107.315715108275	225.04867454231	105.997309319251
BaRT2v18chr1HG008040	269.79745468598	254.006049484745	364.832958070071	329.951703984276	153.888636625496	250.839170169612	269.116138337041	156.094871151688	212.85022744865	284.678012424937	560.393578747303	272.971958641522	143.657951286863	292.796881965043	208.662789778701
BaRT2v18chr1HG008050	11.035941815383	5.35426988521196	3.08081824677688	16.6981399258343	3.02979446319598	9.37229129067078	6.18822220089669	8.64073285094637	3.96508168176883	10.1020300969454	25.4275441924171	29.6424452974561	12.7397290720094	7.26706449913293	7.71831959899599
BaRT2v18chr1HG008060	1750.55785081641	5488.43131124449	4111.6398715447	6852.60396786214	3608.76214325469	1694.86206182889	2111.51018621665	2804.43395839835	4854.3551187156	2442.68573743272	3570.43391858428	2225.44854702707	3051.28875949805	3258.28501459221	2290.89970395965
BaRT2v18chr1HG008070	2143.11285766556	2560.85200067249	2814.04912247846	3524.00471718369	1745.27666346598	2085.80559111233	2054.32008537713	1739.79084355649	2454.32567074329	1865.3752758177	4251.28543819909	1883.61500714286	1845.57142908152	2355.89060973478	1744.87742511658
BaRT2v18chr1HG008080	7.23089548680898	13.7014917690534	8.64774394432799	13.976945176975	1.10379443343121	6.6781829398386	10.3128874403757	3.6003194339997	9.10275754473067	0.967010385251121	26.3158567684607	9.14981618667982	6.00488536058254	5.36829329495396	1.17441212978632
BaRT2v18chr1HG008090	3.9508471357274	0	0	0	0	1.00389169322077	1.96909600903916	0	0	2.95339215906209	8.04846044782228	1.01156266448845	0	0	0
BaRT2v18chr1HG008100	1273.17013136647	237.899236526641	87.0785879630088	118.34652320569	99.493090641997	571.30325770666	452.119008798865	187.786450257874	146.762552953474	872.835515315591	1707.59440049079	515.233244841143	177.143056482614	172.528076207207	54.0816551767958
BaRT2v18chr1HG008110	367.147670365194	293.540883158612	315.841105573853	389.962357323927	142.072024153924	360.094632962963	352.819721723047	290.126469390933	201.198632133971	146.980857322709	781.755123078442	379.127769867238	191.570838338096	182.36366058936	208.701593350708
BaRT2v18chr1HG008120	9.9877031740249	0	0	0	0	0.979397560742492	2.89268357079666	1.07240201523087	1.05263415945182	10.6964153755752	3.98763293335844	1.91304051836033	0	0	0
BaRT2v18chr1HG008130	28.8262469944605	4.41493975183713	0	0	0	9.75004705490531	4.84152863503283	0	1.01286666536992	58.2453900520489	4.98647808238814	7.7488357624518	0	0	0
BaRT2v18chr1HG008140	0.992431935311956	0	3.95414397498142	1.0654423465117	0	0	0.950165368272187	0	1.06811380071728	0	2.99155088374181	0	0	0	0
BaRT2v18chr1HG008150	473.374804852749	88.8902169809493	55.2668662208062	40.5317088060002	11.6850744243232	215.285114524152	241.561133652095	64.1446722359377	42.4861096705038	205.021742377087	522.262542280708	241.193828664328	83.5690377994062	27.3293704297168	38.8760901503033
BaRT2v18chr1HG008160	1141.00616161215	202.152862074974	185.760631327979	96.1769738769848	72.4144992875753	777.803130416219	563.236516264384	66.4630545904191	174.516761510971	1887.62655748854	1509.9420505435	878.40099548711	177.286647399105	160.194224723036	98.3537996953562
BaRT2v18chr1HG008170	3.04032994940627	0	0.994979250407287	0	0	0.980836055098968	0.96080597544108	0	0	5.76803836419414	10.1483652810649	0	0	0	2.15027914667631
BaRT2v18chr1HG008180	428.55860545941	27.7663002092812	37.628238014106	24.1306061085721	3.88935527661842	283.973101224256	242.304237501053	16.9203817584214	64.0405489978028	511.981320976203	614.618814849635	405.999420731606	46.0951439225763	66.9166369552699	32.992239270652
BaRT2v18chr1HG008190	1161.48202601606	1434.87969403286	1513.71907557267	1787.90939703571	875.737064207503	1027.71098693444	1011.67975080265	914.076919949165	1261.02040893385	1103.61171594589	2184.08306939331	1019.03149271609	1018.12316324122	1176.75489599254	909.246626644367
BaRT2v18chr1HG008200	89.4485587830161	38.1316764582678	3.89152917174993	4.18363701926706	3.9046566888047	41.6577111161044	20.8268640357578	4.15940437419453	16.3592421608716	153.157053038753	130.736041381315	56.4445001778922	8.27427848113919	4.77125438256891	4.20171247742036
BaRT2v18chr1HG008210	0	0	0	0	0	1.01718092790783	0	0	0	1.02070966600967	0	1.88804321005169	0	0	0
BaRT2v18chr1HG008220	175.619512152092	49.3700456820872	62.2674054497182	92.9862929260109	49.7133207586337	101.653374043222	115.861937012753	49.7085524853061	68.2274940896787	269.661563891095	306.447131120917	127.250025039047	44.5050652248169	101.14494535489	51.5843876732195
BaRT2v18chr1HG008230	1.97837284234429	5.70854396996135	3.01461355254756	9.15721879277615	2.00395707539167	9.07896341863251	2.96802789218792	3.93675061019813	0	2.03936107620977	7.91935020344212	2.01157421678146	3.99302196491598	1.00395755710196	4.02067459141852
BaRT2v18chr1HG008240	1707.74108447656	1784.89827766825	297.049806410316	846.354610485697	552.742786678901	832.509157247913	648.372233223464	1920.10141738338	760.492892355693	1438.29498636187	4080.5927983767	741.617958680044	578.12371172569	684.955637415855	176.697096982963
BaRT2v18chr1HG008250	0	2.28338432393715	0	0	0	0	0	0	0	0	0	1.84590808185007	0	0	0.942186537030505
BaRT2v18chr1HG008260	91.8108909676345	123.932850944014	95.2439740358579	114.328077298723	78.14085127222	71.1100961996446	43.4038547752911	69.8367610431777	78.4738012533823	84.5374967140797	135.847945402509	59.4939979075254	67.5438296980398	65.7744727082396	52.1966712063589
BaRT2v18chr1HG008270	3178.42271068767	8821.52469892018	3930.26342743842	7828.24981303787	5618.8019770999	2487.57476078628	2072.65923770037	4739.77832803227	5273.97226975354	4622.76153131612	5866.82858465206	2220.33247006475	4170.78321228937	4169.75355401704	2710.74209347879
BaRT2v18chr1HG008280	27.0149320638911	28.9681695991105	50.065984087039	40.5321569593978	11.9346673505194	30.4158200329757	41.9131130984385	26.3878017220653	35.3436350120664	28.3641676185461	68.0921496660725	27.4586555778822	22.4079894088721	42.4964289768825	30.3826484103302
BaRT2v18chr1HG008290	13664.4407830108	11027.8308554309	5399.40474566513	8489.40559141222	4279.17121115529	13746.7860739003	7784.29527397532	3962.38775613973	6544.54276904788	13736.9843815713	18654.5905801633	10056.9167314208	9538.42714380377	5282.86820893172	3427.79504158048
BaRT2v18chr1HG008300	210.059810059657	47.1622345713369	61.1200277606727	49.2812836543002	29.0663319118814	123.296171236428	139.069946262899	39.6231699896667	25.3462385052639	93.3857726600926	259.951800448287	139.923632951622	62.0578936631883	33.1459570146195	26.8990836500259
BaRT2v18chr1HG008310	0	0	0	2.03932581102672	0	0	0.974635525507169	1.02779189538971	0	0	0	0	0	0	1.00137759037867
BaRT2v18chr1HG008320	191.951565327558	18.372286134127	9.87977157214577	17.7966091920912	3.87538139991479	76.126614579703	81.5912819422542	26.1737374400666	15.1689502625806	104.94145920964	163.072968518863	66.9496500885583	20.8091869851769	10.6384802070887	8.54235331252929
BaRT2v18chr1HG008330	6.04087989004496	31.3085090076246	19.846428321391	11.9970727747332	20.8145541395804	18.9554244003576	5.82910513993586	8.2324622682831	44.2261793906982	17.9108767961532	8.09170017904172	6.66785419051523	35.4894416623948	18.6124841332187	11.1964110698925
BaRT2v18chr1HG008340	0	0	0	0	0	0	0	0	0	0	0	0	0	0	0
BaRT2v18chr1HG008350	307.352295747212	414.763430555437	339.673868680854	406.945808402574	243.620972999837	287.632469060742	282.136038519824	231.234520257743	394.866207194013	338.330707050297	564.834000914262	301.950295507925	243.305424392583	228.966506158525	217.263468542494
BaRT2v18chr1HG008360	4.97144575441323	2.20398039212626	1.97042146684456	8.22310962530637	3.92802097242473	1.92088598909143	6.72922661505386	4.08757541245298	9.1795065523363	0	6.98514266706514	2.8600310700054	4.06923152803685	0.971137589060145	4.05915840507104
BaRT2v18chr1HG008370	1152.97917954062	1355.88384162922	1810.44047940166	2057.62638748488	810.442387773614	1160.74830929784	1360.12841909702	1124.5332631802	1614.71924257501	1107.96505475301	2528.24690597062	1276.57421173706	987.980006072232	1341.36391555823	1063.94213259857
BaRT2v18chr1HG008380	974.684342945242	1392.87831282064	1351.15599166792	1566.95459054193	789.23818580504	877.914099931995	1008.29234074137	843.370590126345	1269.24989685914	969.085423641559	1806.9199170443	966.482233524505	805.190109785258	1184.08388299866	795.236766518612
BaRT2v18chr1HG008390	840.873311450043	776.770913717509	495.856568900524	734.990085414093	429.812603223602	980.416470338163	490.100930543545	277.638352147136	607.828862221714	1199.44360685622	1226.91800595698	676.884536842241	942.416538238682	351.015551820905	320.710964406186
BaRT2v18chr1HG008400	2849.61389933977	6270.52017942037	5640.31763563729	10264.9320928273	5513.63884250536	3909.09150032751	3442.28989550273	3251.08713751545	6995.44407381768	3441.05049656568	5483.79439573154	2767.67650606043	4223.35710744213	3769.50047099036	3468.41053609424
BaRT2v18chr1HG008410	2.99395579157521	12.7900287290275	38.2856123775071	70.1477919255599	43.0659066900002	17.2502653844966	33.8906328076023	11.6582435389276	10.5840845055091	1.95089324492936	14.138913784712	9.0333740027899	57.6156742831893	17.3983489422223	29.7450224180393
BaRT2v18chr1HG008420	6.12095198842581	4.17536924575323	0	1.05098297036994	1.96248519448029	1.87715907385444	0	0	2.01678895078259	11.4244091076303	20.3885283341886	0	1.03051139902798	2.87602875723808	0
BaRT2v18chr1HG008430	0	0	0	0	0	0	0	0	0	0	0	0	0	0	0
BaRT2v18chr1HG008440	2878.08710503117	6049.58583761251	3769.06293535993	5391.85188592051	3070.87300628336	2586.31325765069	2817.22176395471	3311.52605194812	4119.65408760673	1831.07940353959	7606.92011313404	3048.79568728087	2519.34794037549	3448.4096550898	2514.59669671121
BaRT2v18chr1HG008450	19.941607713603	13.3191473090388	26.0499125758709	43.3485014228049	23.9621512562457	20.9892107729827	13.8118701756747	18.5849225098895	28.5707885720908	7.09667989404099	31.9686866129306	15.0422681752934	23.7980607261263	21.9499484280267	31.6528361046928
BaRT2v18chr1HG008460	140.954856674829	276.917623616796	339.690857571835	413.785536979229	176.649814279361	174.614106185318	159.782168260128	134.091486455558	264.188107372858	326.107794041072	390.8963316451	188.298824466278	129.411005007514	322.428828523555	173.481415983561
BaRT2v18chr1HG008470	13406.5280384371	8778.70436084521	11221.035331223	11900.5839279763	5539.82764473994	9529.87357473304	8814.85677246118	5108.07176305722	9381.9008294005	14044.6977079661	21967.3181132965	10061.3326075844	5583.13681637297	7840.64828317939	6130.10833388764
BaRT2v18chr1HG008480	6.93276879670127	30.1462058735186	37.7883444096586	113.88343147016	8.92077712210737	13.9724287699516	7.84080715007233	25.7833120858272	68.3920015779877	8.87578857673775	13.997867603757	16.0336990769611	44.870226529159	27.0117484771964	45.4832009754446
BaRT2v18chr1HG008490	2839.16560063238	4562.19792080746	5112.2082449265	6070.53214287907	3799.24349103505	2911.19891722768	2733.67044717476	3071.60583253678	5398.22110751421	2888.97224055762	5077.06415766295	2726.22620990542	3239.79747710271	3682.27280505674	3091.88005031809
BaRT2v18chr1HG008500	0	0	0	0	0	0	0	0	0	0	0	0	0	0	0
BaRT2v18chr1HG008510	0	0	0	0	0	0	0	0	0	0	0	0	0	0	0
BaRT2v18chr1HG008520	0	0	0	0	0	0	0	1.03176777934169	0	0	0.986377483694456	0	0.995349859895739	0	0
BaRT2v18chr1HG008530	13316.6415703154	18753.409399519	16711.4565763007	27812.3312534727	12755.9237740556	11881.0659350275	11619.554043423	12808.6182349011	19874.2766603702	16062.02248816	21619.5078279656	10427.3398480107	11131.9953782761	14547.5376161306	10991.3740672694
BaRT2v18chr1HG008540	56.6701778211704	17.7245570860646	36.0789800126997	18.4061759220767	17.6382614797188	58.5535578042725	56.5824245236828	16.7687669194912	13.5279882880738	38.560019210712	138.952800939584	55.0612352202298	23.1324131832738	60.8973828027856	22.4587690273188
BaRT2v18chr1HG008550	619.316394399193	424.509638492492	379.471285608979	588.154199778044	325.219750471092	394.106125407826	460.218209193188	326.715766479971	498.168054894943	1086.51336890608	957.601988399807	443.162205173911	310.97698307111	425.128966229387	254.931349627657
BaRT2v18chr1HG008560	0	0	0	0	0	0	0	0	0	0	0	0	0	0	0
BaRT2v18chr1HG008570	0	0	0	0	0	0	0	0	1.02027890757836	0	0	0	0	0.986109562052436	0
BaRT2v18chr1HG008580	693.034739689961	438.457429589233	321.548795741128	332.938614682079	204.528557713705	522.18801717537	492.804590188178	212.857275178	284.988002560152	864.060240172979	1040.28563975085	365.716436454083	187.402227561385	331.628114371022	166.559755265601
BaRT2v18chr1HG008590	0.986938649425475	0	0	0	0	0	0.991980597492025	0	0	0	1.014827761354	0	0	0.994425637665922	0
BaRT2v18chr1HG008600	642.196787686644	453.010246271303	574.201169473313	685.04984250975	359.24451829091	554.54819139875	758.075983845171	686.25696025868	560.946304805191	162.623380127049	1062.96009278293	450.437899762141	348.756730588437	299.413785099517	457.674082175468
BaRT2v18chr1HG008610	22135.1660780022	43913.9169865099	22514.4368433249	46359.120146001	25335.8730810078	19560.7000033124	18540.0887373584	19029.0054275943	36073.926844992	26609.2150094891	28837.3172855992	15563.6975339318	24477.5111008515	19527.9589832826	14518.1298560951
BaRT2v18chr1HG008620	2894.13148618431	4516.9338220886	4870.62086698292	6875.29413875115	3403.93348257385	2686.45249631654	3126.88000564771	3318.14909132957	5070.63312025887	3379.92526655381	5537.44782467	2781.55420314372	3247.0271987967	4310.22346249372	3283.53945097225
BaRT2v18chr1HG008630	663.199775280821	1030.64456988489	887.333335838704	1077.62998786839	537.117554322189	606.002889347027	499.484088434342	618.950151729066	889.161115790408	669.497594241807	1304.40366495812	582.776183886471	444.971554200876	784.136341963281	566.454908000307
BaRT2v18chr1HG008640	18.4609862272698	10.5926800968339	23.9390453706804	15.4016297131233	2.954176951475	5.67248882192267	11.5676431119166	9.24334076997822	10.1350974386279	27.0714699661122	31.5876811676984	12.0633026676647	13.5581533773295	10.6045293840277	13.837216220386
BaRT2v18chr1HG008650	705.137278076024	744.943340412692	836.64262938437	778.245290876581	371.891756396872	637.989967655148	603.496175740049	420.053103412307	652.251032955867	998.81277851774	1452.07148596765	746.48458620082	427.114653719887	840.363213919997	445.667541449424
BaRT2v18chr1HG008660	2.09050658068771	2.22619260630703	2.12820578935014	0	0	2.63508999953723	2.05542350891787	0	0	1.01460637225765	10.5141390113245	2.01081986946377	0	1.04411581160595	0
BaRT2v18chr1HG008670	0	0	0	0	0.977710934745347	0	0	0	0	0	1.02720478834051	1.01688342167235	1.02752706676488	0	0
BaRT2v18chr1HG008680	25.6364749875006	8.28363997480517	13.2815794597863	9.97911009778338	0	5.90022148141986	0	7.85979740633346	0	12.9130586289186	94.3407061472	10.8915357107638	1.98029104814855	22.6714824387262	13.0830337597308
BaRT2v18chr1HG008690	0	2.12082205331298	0	2.94893760039342	0	0	0	0.966309427547372	0	0	3.12139585185079	0	0	0	0
BaRT2v18chr1HG008700	0	0	0	0	0	0	0	0	0	0	0	0	0	0	0
BaRT2v18chr1HG008710	105.748555360911	104.034810469025	40.8936251822562	40.804046411513	22.8481173509467	105.922212003255	44.1038857959352	20.2462373529267	24.6794318146233	126.778715558737	363.01875585853	93.0284053137281	71.180504335366	64.9398947727505	25.9946518723247
BaRT2v18chr1HG008720	0	0	0	0	0	0	0	0	0	2.6537788183109	3.05677475364419	0	0	0	0
BaRT2v18chr1HG008730	0	7.40865252270027	0	2.02566940147786	2.01390379484412	3.0380357380624	1.997968766853	0	0	0	3.94814900808203	2.02185833857129	0	4.99630592366675	0
BaRT2v18chr1HG008740	334.211988056313	68.9649899236778	49.6989749697817	36.8940676391201	28.066022145569	241.465180391684	174.533473439749	33.6667843045005	41.274434847327	179.469080627069	486.762319479939	199.38495784826	117.168985593495	52.1941293618521	48.6796287874112
BaRT2v18chr1HG008750	927.366531438665	698.574411121896	544.528296315927	1151.58612108105	477.403741250299	955.350447400325	835.000255098256	562.195414670549	874.324180565783	709.854395254558	1197.16262632644	597.800482725053	480.698513399032	464.186042790107	376.222542356503
BaRT2v18chr1HG008760	6.05030300815326	0	0.988322248621332	22.1540365551004	4.95522808451103	5.85002229373562	5.7359050675968	5.06698441170302	6.19481174785407	2.91589038085152	7.13700904357365	2.91426002943397	7.13668998962237	1.94625537290233	4.18667071299725
BaRT2v18chr1HG008770	1.11560531942603	0	0	1.87092947264019	0	0	0.977477632132868	0	0	0	0	0	0	0	0
BaRT2v18chr1HG008780	6463.93631447914	7584.50120795304	8530.04008091143	11999.2640900176	5334.8699917813	5810.39539155334	6121.79064837668	6044.39812845465	8907.94552419945	7269.00378725528	10369.4081046519	5261.60351625745	5314.53836447203	6913.42934038431	5947.75529762249
BaRT2v18chr1HG008790	139.885915963357	115.186533866863	120.351584667555	132.024507723334	32.0715496396965	80.3520278421159	142.054744255841	44.1433381513083	114.551612358176	194.863926429924	214.061981278858	101.596751906493	40.2159727894076	150.663790952108	69.8347016374105
BaRT2v18chr1HG008800	7.26632068010289	0	6.45378234089495	3.61400423275651	2.78104717594464	5.0427934552874	3.81188206251959	3.5470871836467	4.60484124921065	4.80953434829035	16.7933168924833	5.87084680124548	0.918010524134181	5.72782895238928	0
BaRT2v18chr1HG008810	366.212847515124	360.28147213755	410.200423489328	366.075530045662	124.465834044302	364.198251489142	358.460452852382	256.213772293951	239.113711042034	370.904597880392	732.690117586562	344.630600558155	132.989125277788	479.53836396084	278.670673895851
BaRT2v18chr1HG008820	1.98050050084479	3.86847891462693	1.013127340268	6.00587437086594	0	0	3.04013112983661	0.986671854860685	2.04351558164384	3.09075961643253	1.99764928642149	3.11468669810392	0.984225456744178	0	5.91293352230771
BaRT2v18chr1HG008830	0	0	0	0	0	0	0	0	0	0	0	0	0	0	0
BaRT2v18chr1HG008840	0	0	0	0	0	0	0	0	0	0	0	0	1.01910959097312	0	1.01270276092623
BaRT2v18chr1HG008850	1.89881546207594	3.86188473556769	6.40933475536486	7.64044468049188	3.1698291584959	7.15794087079091	1.28102347062159	35.4393897066975	16.2753772892299	7.24674593412515	1.90059081240032	0.651005659383783	11.5388396698277	11.678085871212	14.7463408571959
BaRT2v18chr1HG008860	14.4059567540505	62.8976578373563	20.058186240005	28.6264918988969	13.8907229159018	8.13585881860101	11.7841801526877	3.98956503002381	11.3914383382883	4.64154054146778	14.6525534704091	11.895235953874	28.1246406021944	37.1094079069756	15.0586805431382
BaRT2v18chr1HG008870	0	0	0	0	0	1.0067746784754	0	0	0	0	0	0	0	0	1.00203978842242
BaRT2v18chr1HG008880	5.19354063056404	0	5.30677668114816	10.214485586496	13.1359430344356	10.2966916851322	6.51096756064259	1.78232797658375	2.86216682908003	5.54661597844379	10.5296411439594	6.92560656730993	4.33369905315131	2.80091320425806	6.79344413736677
BaRT2v18chr1HG008890	1436.38248219097	1777.82763213167	1775.48642260264	2441.14346938293	1077.73701379403	1344.15211543902	1477.54893999046	1217.15057461002	1502.82201816064	1199.65035256697	2622.57025527112	1413.50720138678	1205.00357801488	1610.87500267221	1090.38124999949
BaRT2v18chr1HG008900	2.96824568215788	86.1110933119064	33.2487494692703	196.943075351488	49.1169421793345	1.92978504331045	7.64438352744278	80.2572716671181	139.117937955521	3.82068017368493	13.0422267282093	6.69175345137156	80.3385166349586	29.9379545969385	46.6648811463087
BaRT2v18chr1HG008910	1275.72621157069	22394.184780944	8731.84885119818	23914.9868816954	12395.4559444454	3040.9900267079	2389.15539259478	12236.5901406147	16744.5323544377	2318.48022111895	3039.92621603598	2004.21760071211	10207.0836802194	6139.38335412727	5641.02511901628
BaRT2v18chr1HG008920	1313.74250208875	2386.78120079355	2482.55454435191	3450.22146714723	1707.54544798426	1426.09648594106	1483.74260959914	1821.8226897792	2374.44579501656	1525.74210859685	2875.08668466854	1532.29227252131	1690.1495082095	1874.5769398168	1644.65709232935
BaRT2v18chr1HG008930	34.236806432285	5.3770582376056	11.7109075765679	12.0904462530968	5.44503181609641	10.6506154085338	12.9841827347245	9.86913710366493	10.6931192344474	37.7341884219043	31.9376940178962	12.3714084890629	3.92241913264071	2.09727781558771	9.97650892973013
BaRT2v18chr1HG008940	494.85394167565	643.237296599702	492.651252052132	681.089765299611	344.390429762158	420.091862285847	527.99803149087	337.909899685459	514.527975129338	498.371722347689	848.672378287912	378.440167395292	312.265059081482	468.834773950798	368.102947973484
BaRT2v18chr1HG008950	142.32817149042	9.89838497732477	1.64424793091317	0.862880084687551	0	104.795204015966	65.2565657820453	0	3.44590282224778	177.245179279294	42.3990832606639	66.4347666480912	1.6902599000341	1.60724620510459	2.62702195784894
BaRT2v18chr1HG008960	18.3944447799454	7.57825174447134	0	0	0.969079163259549	6.95194734281169	21.9106826113665	1.95516765223769	0	7.83972732937851	24.9483960623465	15.9139095671282	0	0	0
BaRT2v18chr1HG008970	754.10919397182	967.619018351928	906.98857449664	1265.87529306301	576.180353346713	602.847650634258	725.190974135538	664.892480435377	1051.747733649	892.038574355975	1299.21553237933	661.415558138291	657.043438061179	866.179333886318	602.43319212879
BaRT2v18chr1HG008980	1.0697811742997	0	11.4006110992125	0	0	1.02647423366396	0.954686014953149	0	0	0	16.102784851425	6.82007210853986	3.7064512732191	13.6718328091784	2.9229013571116
BaRT2v18chr1HG008990	3929.36406590178	4423.15026146113	4848.97619182608	5646.34565581904	3001.91862308534	3362.18072637982	3511.07855705244	2873.10869530412	4620.19988098067	3360.17923814408	7622.99196794725	3322.70239508783	2922.10746502648	3790.82521902893	2933.52644659987
BaRT2v18chr1HG009000	481.129725550886	428.993343944828	287.131308423414	518.708331563011	360.357427067741	448.93158206301	264.027728840471	230.397401787808	431.38800378998	678.519889494587	592.404318826231	381.147476797841	317.207350159215	271.867298871792	215.11505991669
BaRT2v18chr1HG009010	252.080237441294	1034.55298138972	431.666367599388	1134.05704168439	974.048453164427	221.966664911018	233.96126227041	758.392576736713	1419.03705888908	1271.08652131036	467.625842349254	149.646905842701	592.480433520531	435.160267131462	327.128749938659
BaRT2v18chr1HG009020	0	4.09596915993284	0	5.04952566742142	1.99456307401537	0.964768244010757	1.98473159912199	0.967392231618181	14.7139840178079	2.87693686556418	6.30461266783963	0	2.0514060346597	2.02756362997834	0.999389965927231
BaRT2v18chr1HG009030	2.06851423908578	6.24949608877345	0.991204247039808	0	0.958931548967261	2.05542230756291	3.78271446726815	2.02870399559007	0.940049660076666	0	0.990512759300456	0.95131456369126	0	7.98651434734968	1.94227775635819
BaRT2v18chr1HG009040	152.69780608647	524.292311027035	305.663224149886	842.559123894987	406.797660081683	211.549925285491	215.546894154081	360.12461151675	665.945787747859	581.354864227485	310.850869192468	134.372339785875	130.324097760029	255.54766240492	209.703221984503
BaRT2v18chr1HG009050	4675.35885322761	7311.69428898418	6601.45784400275	11126.7587643353	7488.70716874974	4781.14953981628	4467.93543223098	6522.2060082304	8991.97708155649	4903.96585736419	5367.63872017602	3083.56460562075	4362.20803965158	6172.99297280989	4562.95367936145
BaRT2v18chr1HG009060	9.00732454482768	34.7648296997471	13.2725838768407	90.2201494056901	15.8934736515412	7.91849010268363	4.02509313856265	22.7090011280382	67.1435720699549	13.5282204760983	14.3276436135072	3.03046866788901	35.1611603442205	12.2953661774392	36.5321333154664
BaRT2v18chr1HG009070	294.912716676062	225.256532391666	186.747682373275	273.638561785308	114.020678454012	228.611731477493	237.912080315496	202.708457628469	148.296761291247	176.202524474284	586.669878847047	219.714779445287	178.895201280603	140.950002997211	126.467071811898
BaRT2v18chr1HG009080	20.5485187372943	36.6314490572321	41.7224614540697	71.2850088488281	49.4261176546494	11.0294848074471	18.2516170666925	40.3404193145849	39.3786037244467	23.3987103204895	28.5804266607657	11.3104578438584	23.8955064157108	32.7112539198956	22.5546125008007
BaRT2v18chr1HG009090	2.02304124668644	8.27091688510426	4.0761130196179	3.87502370915167	4.01625006646787	0	5.05060964028404	3.94307318655736	4.84874861323102	7.62175129693221	5.15978091925934	2.01981824028389	0	2.03740011403797	2.93467350118811
BaRT2v18chr1HG009100	0	0	0	0	0	0	0	0	0	0	0	0	0	0	0
BaRT2v18chr1HG009110	501.203229482007	440.642678559912	232.593753207674	535.939268460856	290.002249920015	310.073442153114	387.75198300444	260.800914096448	393.48106833104	1304.89383889085	512.794604186316	291.686990873261	273.971580243117	221.022965452991	166.035154353606
BaRT2v18chr1HG009120	6.4748040697143	5.74190014047618	0.924923215093399	9.27590944390848	3.63123162029223	3.52179094694141	1.56823677283056	6.23107014985271	14.3372258477364	9.49893260958665	1.63529911948673	0.903893553349944	1.89448398435578	0.918391446109041	9.98937550928571
BaRT2v18chr1HG009130	389.009294165916	364.249562513627	260.770478002384	413.162052750738	226.806473030043	279.857633650664	278.66468392271	228.735196300982	282.79414792182	460.764216914552	614.210479240886	218.765391237786	171.456797727753	260.354400135235	154.937222286576
BaRT2v18chr1HG009140	7.09823173844138	15.7656875932434	10.903029230692	6.98780014972233	9.05701770465709	5.6725023997812	4.86388682548467	9.92929229563897	15.912402927649	10.3030098585422	7.94778306937144	6.75288320919717	4.00039434856415	5.59256320374119	3.87884522839714
BaRT2v18chr1HG009150	15754.0670909071	24533.3920389911	20131.5710156056	38127.885265253	18695.4781791892	11677.3859759773	13149.6415148242	19063.7024608844	28491.0781774835	19304.974102115	20101.8026475057	11070.3096779975	15068.6417791685	17239.3806085468	13098.5733332879
BaRT2v18chr1HG009160	0	9.06879600254017	0.96673373486041	5.35348108875037	4.91539853483462	1.90956498022127	2.8103616776897	5.2465058910683	4.13953264249451	2.84008678372438	0.993498671179653	0.929654383835832	0	1.89041985398486	5.3106343783477
BaRT2v18chr1HG009170	98.2270406214714	42.5487152948091	49.7004659622817	50.2820181266651	76.405839204409	68.5017625576596	64.5891591369228	9.65121537617419	62.7527833952707	507.921801337987	253.116924898379	51.5201138129668	24.8420418368226	24.7698866483369	35.0752588317774
BaRT2v18chr1HG009180	47.184639759508	18.9256293777965	33.9044628742157	40.9686724035976	36.4602382208474	28.8262846820097	25.4869439725724	16.5855167324713	39.7804549100989	238.736759254882	54.7245845239179	22.8580830127166	9.37925741539452	24.5933811834786	19.4405070202131
BaRT2v18chr1HG009190	5.06667376198367	1.94609126017227	2.98813364635997	1.94325636930042	4.0420867925245	8.04105995291317	1.01956225329312	0	0	28.3713428572272	12.9621071879682	4.07954850025958	0	0.997433152935837	0
BaRT2v18chr1HG009200	0	0	0	0	0	0	0	0	0	0	0	0	0	0	0
BaRT2v18chr1HG009210	293.153808775588	325.807048955921	418.781690324227	514.539182063537	160.469458815496	283.844344186329	265.47045631201	327.35394711416	366.862428130505	391.863072481559	567.783449940187	278.112441412354	232.621692489604	321.898891205847	288.820484093327
BaRT2v18chr1HG009220	859.857164969559	155.432156209836	285.274083366358	237.824094358333	151.502065746386	457.963087584586	405.353246585534	147.636454285772	226.644834835734	635.39712144212	1278.82206174993	549.816448809514	148.329629358202	300.050168317283	210.085006355981
BaRT2v18chr1HG009230	2.11363671867753	4.58883302581557	7.34805973656043	6.33866977681738	2.05578867402352	2.65310557799719	5.34346218659019	2.2496887984658	4.23850927400724	9.01531005679583	11.2627291953054	2.58316396158462	1.0871525601308	2.00920780835984	2.84653049246515
BaRT2v18chr1HG009240	1670.82948684395	2561.30679742535	2085.48505296905	3373.54751916611	1760.94802734819	1572.18025634286	1254.12673475434	1698.31138085581	3029.56359703407	1371.20864129404	2702.028952273	1244.69375572023	1787.08868916139	1741.15950007288	1426.94971673934
BaRT2v18chr1HG009250	3762.38178096291	3753.37660948086	4790.92243375267	5557.19388999334	2605.60688590079	3195.70078752123	3334.60099863941	2572.12157035197	4353.60838189554	4243.85455772537	6508.95066992653	3470.77607450327	2809.99312277406	3747.0993029693	2950.61425351678
BaRT2v18chr1HG009260	4343.45208170142	6534.54444639974	8577.02412156768	11556.1486210165	5342.61127790511	5185.14122311537	5764.39621310125	6924.15590007265	8020.50572756313	3526.02391329645	10085.0326451455	4616.84482996867	6046.43728641426	6667.86566498096	5658.30650212024
BaRT2v18chr1HG009270	572.22774752682	305.004508893011	303.67871706425	341.134160596108	173.258028389245	446.624613459066	489.116356228874	191.162104803806	351.17442780801	426.951736211579	815.672687355507	415.14732931888	238.564671898194	305.418501380538	206.915664489331
BaRT2v18chr1HG009280	2221.48109509316	2386.80412699386	2204.47812249779	2726.23207282014	1360.93556506758	1815.27948751053	1853.22480456483	1391.10873817671	2222.64254596277	2127.74787565549	3575.92063563308	1828.2905837792	1503.20022030969	1864.95117361417	1314.5545505957
BaRT2v18chr1HG009290	1453.73846182193	2166.21229625704	2184.29095498596	3181.94764733963	1308.14429870756	1472.76899799167	1578.16666663665	1557.42623416467	2079.92560765774	1484.65430285535	3088.48927981453	1553.92568903089	1426.18485566465	1824.66876435315	1427.85167675137
BaRT2v18chr1HG009300	0	0	0	0	0	0	0	0	0	0	0	0	0	0	1.02107501261044
BaRT2v18chr1HG009310	1510.19148748809	1318.40900894298	1561.11315361288	1961.7946547261	1045.99455323577	1150.44049931516	1236.10863486761	1028.14508676722	1624.48805092384	2125.70863264418	2351.3611673561	1195.24981217214	1036.31104758966	1333.02820030194	1110.58844928604
BaRT2v18chr1HG009320	1617.61590951457	3029.6963686176	1974.20157764449	3552.72288875268	1847.71549668248	1411.00689644521	1456.56037608737	1943.63373252894	3100.4216392046	2758.14312118391	2239.52655288714	1222.88147916708	1571.23328992475	1650.53193011302	1414.72673967081
BaRT2v18chr1HG009330	319.779436115196	334.070669664012	361.315408845675	369.721556352088	224.004799300198	254.149255855225	236.319673513641	187.223333046433	324.847949389216	369.253234329588	599.83060704945	254.227242137114	214.085220604689	348.492590118833	221.306570763859
BaRT2v18chr1HG009340	913.598963111792	2073.08285491608	1315.65492609924	2081.19721466528	1375.00477690909	1033.28896262477	881.790004834343	1087.80449526187	1815.51778371728	646.519452108545	1960.94517693206	886.266136580723	1066.685375429	1439.48471774744	822.106582615858
BaRT2v18chr1HG009350	6.07370046355411	4.72781337983399	5.81783168245886	2.14674910116945	1.95902835769156	3.67161682177244	5.61153368205387	1.05112519158338	0	3.77049226281519	5.06240895029698	1.80182877770792	6.27143282049348	2.82534598341907	2.1477375118389
BaRT2v18chr1HG009360	1.0261243429533	16.8344024958032	34.5767709093756	7.87073880816987	25.6089605879697	2.13614707705681	3.15778015633986	6.70576944685512	17.8416318763672	0	31.0052212136784	29.2415168137701	23.0210363095393	28.772779967577	19.684700197567
BaRT2v18chr1HG009370	1.03612253928206	11.7314343847163	7.98941712501153	5.37963019733626	3.87089168397281	7.21784106223697	1.91261226315724	2.06677970636589	5.72847612303826	2.06893915159134	5.92276901234182	1.92687090568291	0	6.02873006691705	3.45583661875528
BaRT2v18chr1HG009380	496.515942211835	351.748782854443	373.081968272063	576.920154395303	273.72678974812	420.260432251909	378.884002694192	156.461580562649	384.196252658198	363.934081061863	671.0364913521	323.430866805822	215.840045218742	232.324443669111	251.389255709135
BaRT2v18chr1HG009390	0	0	0	2.08176976709937	0.97728403299565	0	0.977949838028965	0	1.01440004381297	0	0	0	0	0.987501506493271	0
BaRT2v18chr1HG009400	15.0135317192661	13.0449788208727	10.1938967400858	2.97256190141534	5.96041639561308	7.18954005066947	12.1818157895559	3.83878733313512	8.95740390466696	8.03981494045037	15.2459714064338	9.34073416447064	3.96744817672677	20.4759669189595	1.96888198933903
BaRT2v18chr1HG009410	2.05621784203404	2.0827520985159	0	5.14211024404656	0	1.92049577170095	0.987968341573037	0	2.94966363926254	0.942513081606253	5.23736351693266	1.98342454904015	1.00611350499076	2.01229472031556	1.00144809433779
BaRT2v18chr1HG009420	3.00372633238651	3.90431804639126	2.07504408036892	6.69978830025812	1.00800762207742	4.14990478603879	0	1.92746034675613	4.99313726452525	4.75398552135264	2.06348980580137	0	0	3.17748963679885	0.972466491256904
BaRT2v18chr1HG009430	6127.7084082017	7206.18627854628	9120.6071266269	10441.8132674871	5541.14100812155	5622.98386489779	6166.22083161789	5222.66180020352	8038.25163356812	5359.86505206278	11850.5798537595	5475.45813556896	5451.41941761991	6508.40608439812	5179.59636326997
BaRT2v18chr1HG009440	1.97783513207736	2.05703771237037	4.95631979480735	0	0.992023954334557	0	1.94251576651285	0	1.03112476658442	0	2.96209387199387	0.980239342918031	0.990491568113087	1.97185335222795	1.03827227979776
BaRT2v18chr1HG009450	4883.34840026072	8522.88324854074	6886.58867666517	11108.6251050916	5572.22685565935	4228.07498032464	4531.84852610863	4624.58640804152	8809.8342184727	5375.43660502652	8009.11836248758	4002.54877961423	5335.72700588184	5133.53713204547	4167.64679097982
BaRT2v18chr1HG009460	0.995842318889158	7.28874541262367	4.03375048125665	14.3808685618105	3.00388790574645	3.04324570074231	0	9.7629650775634	9.16169625267078	4.12168042524562	8.97295513315255	4.06415942345418	6.9799954498321	2.01351107701766	6.074057556289
BaRT2v18chr1HG009470	4718.12064536003	6302.09640516288	5688.92758585801	7804.49087706309	4177.29815099248	4454.52779430389	3979.87840801608	4154.60710521817	6702.15851263322	5234.87599612218	8036.22830369233	4159.79835612708	4360.83688259449	4594.74261051283	3628.8502979825
BaRT2v18chr1HG009480	974.868779146901	1119.73019052831	1076.59126721198	1410.65160465388	632.505676459798	694.271450710022	895.120478865411	777.458549399306	1057.95065813043	915.06427584809	1770.13420230072	846.208608803152	696.640807858357	869.658461431588	690.460820982614
BaRT2v18chr1HG009490	429.679242043906	73.3611762572204	71.7139821223956	58.4669887346176	134.778282636472	98.7847276167032	43.0145322155756	19.8077936928901	81.0358167337269	2432.32275346798	198.988401634794	82.7213051472733	21.9539087900898	39.5589221724153	55.4335137986384
BaRT2v18chr1HG009500	2.97280179430158	2.11220704933288	1.96073123979959	9.33515413157081	0.982989317004147	4.86630475453537	0	1.01517964477777	6.18852042805022	9.74260681977112	5.95138683695815	2.87234732019603	3.06224800617353	3.85743797093184	4.15397392178128
BaRT2v18chr1HG009510	1586.53013536577	1460.42380706154	705.876487697119	1479.823710002	990.847686332356	930.19215510252	657.056706288954	910.597424984185	1052.58822145607	5269.24239923212	1460.23304620118	563.974947832068	693.806399301435	779.299566314361	490.680409123334
BaRT2v18chr1HG009520	1661.19711884682	1813.89327570882	1547.14782798329	2322.25887531836	1023.8083131594	1283.43236673453	1446.08997258872	1211.85678060525	1630.81326073561	2050.81900052219	2557.65351394414	1224.33728708073	1141.12933834997	1589.45415592901	1036.53992996152
BaRT2v18chr1HG009530	1818.64650575614	1000.26598219565	753.465548591295	888.436915839071	496.358613658039	1356.9393901879	1284.98265362795	641.774239005574	848.321636665932	1490.49806884684	1908.79085674512	941.82340904321	457.611747310003	671.695357012326	442.930365012978
BaRT2v18chr1HG009540	0	0	0	0	0	0	0	0	0	0	0	0	0	0	0
BaRT2v18chr1HG009550	2572.07373156144	317.876049775728	544.08005813164	544.927733887165	210.8007794613	881.820113741663	639.889668995312	257.314810699225	747.551502914915	4610.25162913033	2213.28250347964	859.631402278854	445.932317992823	519.56712594982	369.745117721974
BaRT2v18chr1HG009560	1501.78674568577	1616.69178436483	1439.61081532761	1929.86420252019	1130.88427279697	1379.595707303	1252.28993863966	962.484642593244	1473.74425154612	1490.37499397506	2595.5042439201	1326.4334439503	956.570146011354	1164.70704925821	876.4135158348
BaRT2v18chr1HG009570	558.09293072198	725.288603702124	1339.21531833553	1278.28379284051	589.785387281631	660.74693388291	719.436109621309	736.582801084213	983.911973300355	437.931785449675	1371.65329263325	672.109433842892	734.690418441399	898.503066249868	732.810688147351
BaRT2v18chr1HG009580	264.468158469003	1569.96012324492	919.536234812048	2076.60587279578	1270.8853042165	338.537423642883	236.550671919238	977.066206675313	1825.48537431241	848.957387966138	443.18549061041	272.379838775039	905.885778258852	656.774100604605	545.689444607028
BaRT2v18chr1HG009590	5488.11993736443	6503.44934493563	6256.59147159764	8280.90095155426	4514.63594237652	4438.94228689013	4631.19372735936	4445.10821384447	7476.87098884127	5615.07454476607	8884.79193269112	4473.88392636688	4670.74744107322	4599.03694254592	3854.73418762058
BaRT2v18chr1HG009600	2854.37106085393	3053.85441598672	3722.00782846348	4759.39005906033	2179.90726391848	2879.9542464851	3086.27892478343	2861.3484623907	3069.0531102806	1969.96793627528	5695.88539080299	2780.20506207772	2489.50740634627	2972.57030074448	2282.46529568852
BaRT2v18chr1HG009610	0	0	0	0	0	0	0	0	0	0	0	0	0	0	0
BaRT2v18chr1HG009620	303.793412700699	354.827380790263	537.784217427092	572.699201901322	211.406670680731	398.139515970544	414.825728678789	370.569681626331	396.955677432281	165.481862915558	860.06127962945	437.542657018664	313.025238831944	366.340780264865	294.278729768707
BaRT2v18chr1HG009630	2.9804896198258	0	7.09603036192108	3.01751771607009	1.9788489852459	3.04163429465362	0	2.8870193452245	2.97886660592574	0	4.07423496431881	1.03388698767685	2.01340817776115	1.01660080806324	2.99736946080277
BaRT2v18chr1HG009640	1711.38635493626	1901.86987598494	2405.64363019105	2727.33630977471	1245.58820456757	1594.7303280472	1909.25930581474	1398.20251609485	1832.24854871968	1654.31790548802	3603.69226982114	1680.61993799026	1529.22966728782	2060.8387993544	1403.33614122158
BaRT2v18chr1HG009650	7.25909450142456	6.82267800671332	6.68016799015265	7.59177415420795	10.5018191135861	5.14530466509288	3.23361893969446	6.44372191834952	4.26363843991162	4.43615799419952	27.4018035152519	15.1077609112453	12.3804932680689	10.8642067106079	3.49762113724786
BaRT2v18chr1HG009660	154.503384205275	212.143208403716	192.552043696789	261.746117264706	98.0984076036993	121.826521021936	126.025362376648	110.02383799346	154.610267185022	171.598145579025	337.307055848294	151.141161026241	121.000691916233	157.259383523038	115.133244525506
BaRT2v18chr1HG009670	51.1131305715542	141.659343861902	47.6785471483667	62.6146110120726	61.8249219514473	32.6917069800654	30.7845628583399	37.7436472466323	75.7006465357098	91.3273161743975	56.4749987937716	35.7569450234362	48.2002535236984	27.1393601784908	28.3759241105918
BaRT2v18chr1HG009680	1.97184516654954	4.20799089712014	0	4.10097052387236	2.96175431830604	3.94005233708474	0.967978653122973	2.03051759403342	2.0704478055051	6.94179625342054	9.82478424335132	1.9346541621247	7.99284505774057	2.93933133050233	0
BaRT2v18chr1HG009690	1114.67547398741	371.783579828183	79.7014546130164	89.8766062106337	178.310980746772	1132.14313036183	269.730621965059	86.8319627310215	123.872881126532	927.052806384059	1166.90869004639	668.666979763985	635.42805145252	161.314733132604	70.2892497813949
BaRT2v18chr1HG009700	106.779875931809	9.06046846107077	45.5543371674275	27.278343509343	5.94862721346022	39.5598905978097	26.1858385373777	57.1303071745811	21.8461336976361	475.817486780859	95.5482978346673	39.3031084215047	19.3813660148757	37.2193194685676	26.5022012210717
BaRT2v18chr1HG009710	137.732342286942	123.312526806139	86.3072058053839	129.274549219076	41.852819434935	107.757923655392	100.448491072103	80.6705724158095	98.0467122271713	127.070299167716	238.410529897512	111.02373853512	69.8663029061733	94.6211185758385	73.9028351365711
BaRT2v18chr1HG009720	1125.65471074089	1092.54869394509	1247.56929364809	1454.3442064958	801.014284204706	983.00000364646	921.509268968437	703.402029917431	1080.34430072392	1005.4713933296	1912.4781669956	945.122639613424	702.795784023828	1074.16007304051	804.87031252815
BaRT2v18chr1HG009730	776.940503605921	501.10334884188	658.592742844057	666.989443312808	308.314309061376	696.788114486556	697.29567057744	347.764828952423	551.851926783308	760.456878544703	1492.44849096791	700.870045237064	392.291222143178	560.421075031363	430.735179351031
BaRT2v18chr1HG009740	1223.07594490388	1282.6522034294	1358.87251058132	1462.19351028099	768.684576786626	1063.67399857476	1146.60237890696	686.430683296555	1251.34041203615	1034.2152921869	2017.03602444709	978.330537342272	704.578937451927	1355.01261077183	736.46269134846
BaRT2v18chr1HG009750	1.08552946497124	0	0	0	0	1.0841779495817	0	0	1.04161123651975	0	1.10978737063182	0.766914383717193	0	0	1.021704207689
BaRT2v18chr1HG009760	0	0	0	0.959970863378964	1.0247488806359	0	0	0	0	0.958947041229432	0	0	0	1.05172336273126	0
BaRT2v18chr1HG009770	0	0	0	0	0	0	0	0	0	0	0	0	0	0	0
BaRT2v18chr1HG009780	25.8916574240739	0	1.97314959808372	4.19741573510278	1.98206631695517	36.5644955430491	10.6740282375177	0	5.26698497047582	49.9963729335607	36.0923658358172	17.0802005773202	21.0954089770139	0.958750919256418	1.05826868641464
BaRT2v18chr1HG009790	364.046386312118	246.218765062544	282.881757920161	258.547085276311	117.519769817475	249.807197690036	326.523544800017	180.224206524787	224.934567327342	390.333586112166	644.003211562031	317.991299175149	175.175092084905	274.988101268925	145.585155910379
BaRT2v18chr1HG009800	88.0424682109887	104.243819745407	103.991270622731	148.640981625084	74.2840056145717	98.3958425994215	77.9971670018892	73.7342507387394	90.1110739643576	106.139682982948	164.833071945735	73.0817258726642	65.5750341314796	83.5666616107954	84.3905316096636
BaRT2v18chr1HG009810	75.6773168150382	128.474953928798	188.410791367774	149.788187879008	115.352320590519	122.991309917117	115.886191426235	113.301869296534	158.172964334336	121.370262883468	195.458211636866	156.085637545213	112.457072808085	168.637823966204	122.672103759983
BaRT2v18chr1HG009820	0	0	0.997497477460163	0	0	0	0	0	0	0	0	0	0	0	0
BaRT2v18chr1HG009830	38.0333214151944	4.23330018442291	13.7068886228102	2.05766598351538	3.95794738298718	41.9909352426965	36.8379185862702	6.24338032455386	12.2022777081507	71.1668326787008	133.72691221549	70.3805524886908	6.08775536349194	14.5328849706733	3.05904166334348
BaRT2v18chr1HG009840	2.2169499466517	2.24157892258166	2.01152283430399	2.03713595867786	0.994446930323801	0.954056061791229	0.981948617009899	0	0	1.90849655401041	6.61284857143598	5.1876460809431	0	0	0
BaRT2v18chr1HG009850	0	0	0	0	0	0	0	0	0	0	3.11241332001701	0	0	0	1.01088271456823
BaRT2v18chr1HG009860	1137.07472766276	988.184999655793	907.862441895118	1306.14322732454	561.044359265931	820.173607496517	979.877736887083	769.056485925781	981.995972821732	1427.79633567413	1590.95778678042	835.059462873042	649.043635124076	745.566322824042	596.406475184997
BaRT2v18chr1HG009870	1.95760928633609	4.45934464795729	0.984748018431893	16.4397767402316	4.00480646274592	2.91425460419103	3.7964548924397	7.18279051545501	3.10434439520433	1.9209243853493	5.92960379759863	3.82716884271968	3.03196216208101	7.80484888098652	1.02723619950027
BaRT2v18chr1HG009880	88.1987386219797	89.6609890352225	64.5661966313288	90.0723870623382	57.0403045927112	55.0084885863032	62.2684946494922	32.0816235622868	77.0644261732	117.733638523427	113.30315745882	81.1964318576426	53.9991807639161	59.3464005372839	29.8312779051639
BaRT2v18chr1HG009890	854.518743617411	214.066135764008	187.712266770248	183.076945190799	109.098716667539	384.818675711052	322.34638044338	186.987949134194	179.935591453203	477.379929366136	660.66884340721	316.53057122816	228.139925649789	170.421207881176	115.75330200694
BaRT2v18chr1HG009900	144.726652866516	62.2302368616739	33.7390038693494	81.3440369138332	26.9707198294565	68.9971867591076	71.840851570702	55.4848343404955	65.4537285877471	347.778194625358	191.063501037187	68.5170446317163	39.2697341982936	40.9893911924541	25.0500508167845
BaRT2v18chr1HG009910	0	0	0	0	0	0	0	0	1.05722117508761	0.972347133988983	0.992080500995847	0	0	0	0
BaRT2v18chr1HG009920	0	0	0	2.67999458868663	0	0	2.35771631871313	0	0	1.59504364468123	1.12168741501815	0	0	0	0
BaRT2v18chr1HG009930	10.0951719161559	23.3032450117902	14.8891970593918	18.4565008567832	16.3093892224207	12.1513258641024	10.6201819253558	8.7753142684562	19.8788136723074	16.0408853082508	43.4285449654751	20.91078868352	15.1751126507595	29.3376471589249	13.2040017810785
BaRT2v18chr1HG009940	131.402088380084	164.430018754726	125.050555053548	157.963248117546	94.2818786133522	113.550334902248	112.007088159132	102.696175664253	132.755016800396	124.106144998045	297.458537622037	113.737245332033	79.1186269823249	120.220813573649	81.7146595506743
BaRT2v18chr1HG009950	0	0	0	0	0	0	0	0	0	0	0	0	0	0	0
BaRT2v18chr1HG009960	989.584804727514	1217.52718356394	1008.70215996972	1447.17206122913	808.52534619306	866.990083010946	938.849217950662	680.81577841591	1331.81500130233	1305.8288408361	1542.32664838136	798.423350143776	483.461664986242	867.614812838195	505.590309499559
BaRT2v18chr1HG009970	472.963906866614	579.836533461534	562.442989639414	730.233996249448	394.877421703759	427.526834879467	400.275149561681	321.527766187403	507.413536596238	397.395485406589	791.278665390404	345.139676524634	401.707243472882	509.735033610167	309.801758889368
BaRT2v18chr1HG009980	210.165257599036	164.169475616363	127.570235038029	176.308460808855	59.1462210944383	128.093531617593	149.055222238238	108.233224545127	169.954069742706	203.8154647179	277.930519973577	126.724453171989	89.8968284990449	101.770544240526	91.2610215815557
BaRT2v18chr1HG009990	0	0	1.01616743056975	4.08810016306203	0	0	0	0	0	0.973594734578802	0	0	1.02008219694416	0	0
BaRT2v18chr1HG010000	1476.68301285794	1643.40878069723	1928.50740318893	1911.42742609577	1270.35700036183	1491.66662165652	1297.28365433977	972.545970692367	1429.37031743798	1345.70669557375	2422.89877191711	1165.41817301129	699.868765684614	1646.83507026802	1081.25339317476
BaRT2v18chr1HG010010	0	0	0	0	4.88061741317006	0	0	0	0	0	3.04535766229024	0	0	0	0
BaRT2v18chr1HG010020	644.583428569814	550.170314097098	542.373980867393	587.579697883029	376.140118665946	676.90538920931	505.201186418242	325.273654156839	383.445328832032	739.859322662811	711.697794329445	361.783293657257	226.252520369207	467.966208458294	266.188255177758
BaRT2v18chr1HG010020-BaRT2v18chr1HG010030	196.333273240035	322.037065138251	218.238111747612	304.516791375193	135.335728123653	196.322284506527	195.617173845071	126.209472145013	238.829746099417	136.720876318913	555.818603284641	274.097224873214	169.828821001967	281.140077135386	131.285211589217
BaRT2v18chr1HG010030	0	0	0	0	0	0	0	0	0	0	0	0	0	0	0
BaRT2v18chr1HG010040	0	1.85466677417295	1.00621352750972	1.0109473115026	1.00422843496757	1.01859662542918	1.00132391539421	0.981940760864668	1.01634303716646	1.03990681580759	3.94755103285242	2.04480215802355	0.975131052227777	0	4.01128752737695
BaRT2v18chr1HG010050	2360.06043901731	5908.13458891737	3299.0745471761	4230.94298092465	3850.4633388194	2274.48225168196	1905.18670690847	2768.49328218704	3630.74433226443	3812.02334584836	3787.54579178334	2030.69810100044	2157.099613799	2749.2839812571	2084.0013260262
BaRT2v18chr1HG010060	846.950208069987	801.812494631161	916.804880568717	1002.21193258977	542.928708970446	779.26089658775	860.776388642493	853.11613035229	904.72575536459	604.312218748924	1454.02514276531	624.831210930478	569.166508937913	731.967316865068	579.313350035387
BaRT2v18chr1HG010070	42.8381309600534	39.4900345277519	81.4099623598574	37.3192720972223	16.8857053261595	38.1685543191979	44.872934975511	38.7581698361816	49.3210367120622	37.6671461251911	88.1712972207209	30.8121718396274	24.6240679693552	43.0260851777569	29.6712436511915
BaRT2v18chr1HG010080	3113.63898201674	4209.48258870151	3053.7424390708	5373.19698985025	2474.40552081098	2342.43272867045	2327.85667152018	2760.71871992714	4140.94662448368	3525.89259165721	5501.97885960422	2367.81220566141	2712.7884326654	2705.20127334306	1885.61919080721
BaRT2v18chr1HG010090	0	0	0	0	0	0	0	0	0	2.97413688045481	0	0	0	0	0
BaRT2v18chr1HG010100	4.04017428316535	0	5.94491677262271	1.07479077751172	1.99839358517594	2.93619420611677	3.8317893095753	0	0	1.95226546502457	13.958677007241	0.945394743289382	2.08687498216834	1.93978091762359	3.23299776862642
BaRT2v18chr1HG010110	1235.04052200422	1163.25666349601	1419.13244988086	2049.97678515299	742.581160512275	1008.45726576339	1224.26830880348	1046.06044198096	1201.49015031927	1133.34621332985	2183.76706375592	1003.22751232759	890.941920377851	1171.93289801951	997.110891780003
BaRT2v18chr1HG010120	7337.88506394283	9424.49349496221	7909.40404656586	13371.9322206249	5780.86694700779	5608.05645336812	6474.07085498329	6941.07241135581	9171.63012960078	7917.75572084089	11866.7561169219	5846.73168183036	5786.95555877588	6502.82127251852	5469.51024722186
BaRT2v18chr1HG010130	1487.70437512934	651.397396181682	974.897645946509	876.495004811785	393.487947812479	937.165915522934	1100.88636599507	544.812267854153	909.684557638813	4874.56814573376	2459.66202122905	1581.32482137697	655.537549951763	839.369239906559	644.835982628029
BaRT2v18chr1HG010140	596.125408750187	325.309221123155	386.30551262704	569.57687995933	293.49130710156	436.561368370799	534.03547891786	297.225630831117	503.702968727237	968.015801050767	790.875043741256	510.564436654988	402.528028965757	327.244610320639	348.502331949085
BaRT2v18chr1HG010150	259.802715510146	701.494134526306	525.347087689742	757.5594573902	384.373510797673	185.746101107117	209.885784631687	394.721218004139	501.380174873744	351.201720509721	392.177312500565	242.838339756157	377.215296953965	423.726564378069	342.169635345661
BaRT2v18chr1HG010160	632.481461634808	155.606359919143	241.740281193969	192.642879553273	96.7367274130139	287.581013182754	314.327897167573	89.7952032942883	161.360499875697	777.975779451055	669.417107115344	287.84457333122	204.932810631159	158.474719869177	154.21257780898
BaRT2v18chr1HG010170	60.2028462235391	11.0362843431992	12.6930648095319	28.4449993798815	16.2544920801018	38.2783738360717	39.7153503324277	6.58683328087381	19.0158594264823	163.805572266981	90.1602874310628	56.2213988263488	66.4655175750844	11.1847170235063	9.38680806860971
BaRT2v18chr1HG010180	0	0	0	0	0	0	0	0	0	0	0	0	1.01074251753516	0	0
BaRT2v18chr1HG010190	6.95219659095322	7.21329824731005	5.65362306054408	4.43047929248223	0.946948815234653	10.4176015384421	6.32344858362157	8.73191062160899	11.6294977050585	5.88513305981302	17.3473106054556	10.4743937914835	9.47311577490323	6.31705657605745	2.27882523699911
BaRT2v18chr1HG010200	1.00672927340976	0	0	0	0	0	0	0	0	0	0	0	0	0	0
BaRT2v18chr1HG010210	17.191729061677	0	0	0	0	0.993909972781293	0.952381368858924	0	0	19.691411829472	0.986101126651216	0	0	0	0
BaRT2v18chr1HG010220	486.635744297403	531.12450501314	126.811541210234	697.387485918423	211.973324432269	390.549712628759	373.68681541453	345.843019863824	454.317489580477	726.129839542148	297.515916346579	91.9826999577146	71.2669073216616	70.5833965323262	125.693869306466
BaRT2v18chr1HG010230	0	0	0	0	0	0	0	0	0	0	0	0	0	0	0
BaRT2v18chr1HG010240	4.11021195944963	0	4.10094469674977	0	0.990359948215245	3.93459582022156	3.02259328175879	0	2.84693962444674	6.71366897892154	6.32472498231791	3.0639158442322	2.03450545802281	0	0.976923873425192
BaRT2v18chr1HG010250	57.3267055962573	147.222456573791	142.657709580329	159.300960637713	63.7552142002953	45.3603828889997	60.2809960070459	35.6163220239164	79.406988236361	30.9025226403075	286.933754942999	115.104122623199	97.5171522448863	132.382986310167	38.3945736591461
BaRT2v18chr1HG010260	25.4394204126235	32.8092273444655	17.8420994483783	23.8494459115966	14.0721852537093	32.9093661734698	23.5950907906748	11.0484875067896	19.79548402392	63.9683820977698	34.90466457047	14.7711288065334	19.8797551864644	10.2600793443159	11.5259047129396
BaRT2v18chr1HG010270	3.25026768867406	0	0	1.02323950230003	1.01404694350511	4.02955955516597	0	0	1.01121950066987	0	7.88144347337535	4.06287522880837	0	1.01255686233498	0
BaRT2v18chr1HG010280	78.8419608007649	93.1213772322839	127.17509679093	51.871535516942	22.9135236821962	82.7983561742856	97.4235028857866	86.1059776452653	97.2102070261442	81.7498218888735	241.175021731507	123.438786479495	46.5879074486013	113.303928389242	96.9177349796942
BaRT2v18chr1HG010290	0	0	0	0	0	0	0	0	0	0	0	0	0	0	0
BaRT2v18chr1HG010300	4959.67368114614	4780.22951106471	4122.26467950306	6023.81383149794	3066.07906500488	3063.1789525294	2127.83111773463	1689.29357351971	6015.07985057988	9184.57949512886	5021.21148568355	2964.52134053996	2067.32459126076	2852.64881818592	2603.49216077922
BaRT2v18chr1HG010310	568.283077523836	955.349595794157	597.933238462145	869.625948452093	434.194553059322	466.261974722651	488.795691097392	441.307222509103	599.819336117878	467.392974688057	857.971196552881	421.161863327099	408.866296966811	524.424941129163	473.504679407236
BaRT2v18chr1HG010320	18544.593857408	15830.013035299	10501.2084429799	18673.8025004359	7676.84555692037	10118.6279593893	7897.42198928435	6141.88280558927	14559.9567536474	35464.4562856594	17737.9261779447	8670.58686755251	5386.46864704745	7699.6411553047	7266.04117116189
BaRT2v18chr1HG010330	0	4.3539882260937	0	0	0	0	0	5.90961642539218	0	0	47.8968582688398	0	0	0.994471588587834	0
BaRT2v18chr1HG010340	0	0	0	0	0	0	0	0	0	0	0	0	0	0	0
BaRT2v18chr1HG010350	62.2763339096221	18.5166199844611	20.4281560762257	13.201596510639	8.104802711776	55.9571693605316	21.3618444330636	13.5599790422086	13.368283179626	84.1116219203437	110.899784625826	51.0454079971966	14.9839059470591	28.3004151403041	15.8609286869179
BaRT2v18chr1HG010360	0	0	0	0	0	0	0	1.01848532492162	0	0	3.93520661288956	0	0	0	0
BaRT2v18chr1HG010370	2.99430299281661	1.88032481410915	9.12671893692465	1.97028532714389	4.00015584175699	8.2866801733394	4.02071267261681	0.968985287280804	4.98061397862954	19.7885663828443	16.9272910943707	5.10796603593395	2.95799890235873	4.05347830778027	6.93496459751487
BaRT2v18chr1HG010380	1729.27119787754	2533.23177875268	2669.38232876334	3872.73459559398	1397.17578251804	1622.86456559162	1880.29886458126	1813.55869970922	2340.98548412969	1886.63538330869	3384.10601946733	1806.83460949974	1582.79000193022	2100.8670245257	1590.91558697732
BaRT2v18chr1HG010390	1046.08446470324	2849.33757736383	3020.60323857608	3861.66972411166	2414.16138347227	1238.00859224433	1240.05103715934	1949.30156324094	3495.90093076154	924.28888094731	2198.58406479807	1098.45987379243	2306.45515693306	2172.52937236624	1692.8692248593
BaRT2v18chr1HG010400	1.96163526458005	32.927542206497	12.9624739895535	16.9897351578054	27.0248163075584	3.00213477378002	4.92110852214199	6.08344423655636	22.3973078515947	6.94085951981659	1.97023727839781	4.92698131281355	16.136394680037	3.96096200733537	3.0052246804571
BaRT2v18chr1HG010410	39.4158978011004	2.21986069311912	13.6094226949867	9.45562972051159	6.86522925533233	34.7719588806677	17.7146189597952	3.16312114842656	8.38263711491855	37.1385391180295	42.9220445853293	29.4746711719087	11.4327864279196	10.3569254829446	10.6963194011421
BaRT2v18chr1HG010420	0	0	0	0	0	0	0	0	0	0	0	0	0	0	0
BaRT2v18chr1HG010430	0	0	0	0	0	0	0	0	0	0	0	0	1.01071399067666	0	0
BaRT2v18chr1HG010440	3903.5556925728	5188.07079706758	4122.35867669214	7169.93008175565	2849.75984591605	3025.72793334596	3514.47462525937	3567.41852157506	4730.14623241425	4102.91842729557	6445.91966665214	2964.24545617519	3078.78157630486	3756.51713632558	2860.31713616038
BaRT2v18chr1HG010450	0	0	0	0	0	0.987949918501503	0	0	0	0	0	0	0	0	0
BaRT2v18chr1HG010460	50.0375348436379	163.738466346107	134.282557764283	265.178970848113	126.441529763078	117.359240826044	83.040103094568	141.315140646541	167.014797803469	65.2664751192839	128.607152085874	90.6251438033435	115.797842694483	87.4443308157631	103.996764392566
BaRT2v18chr1HG010470	0	0	0	0	0	0	0	0	2.05271809508599	0	0	0	1.00116015470888	0	0
BaRT2v18chr1HG010480	2964.49608038486	4088.59409907773	4835.08173752859	5237.59371573521	3482.9517703239	3059.8334196383	2610.59886746957	2899.47081663214	4522.07607368468	3034.55987542137	6488.34919286104	3043.59388936616	2932.49060974642	3504.54213359749	2996.52584300448
BaRT2v18chr1HG010490	226.488319680534	171.96783727544	155.427349261359	208.492595440782	80.2945847128886	119.063749100825	135.283849759845	113.854787188901	170.654724369011	444.706863538666	365.291593687101	126.290588505684	93.2334610091185	171.216132152737	113.442497869446
BaRT2v18chr1HG010500	17.8450698722251	3.95500403729249	7.14331500537123	0	3.03188075520738	3.95627267540018	1.02687362790109	0	1.90978304777481	6.63552252423328	4.11350056695194	7.3236954804752	8.90355041319039	6.67142350381252	2.79908964540044
BaRT2v18chr1HG010510	1335.34120296769	1627.89183298664	1475.2920562945	1610.02820780238	922.68769034625	1257.17783997591	1225.2214292211	850.222674772605	1380.09605414445	1357.89825818899	2517.40230320233	1286.35956327272	1014.66263303504	1454.29111593307	915.761061599115
BaRT2v18chr1HG010520	2.03386582227777	0	1.00068838457768	0	0	0	0	0	0	2.90979075269915	1.02056838507866	0	0	0	0
BaRT2v18chr1HG010530	0	0	0	0	0	0	0.971001369867213	0	1.04443246067784	0	0	0	0	0.972448988398617	0
BaRT2v18chr1HG010540	0	0	0	0	0	0	0	0	0	0	0	0	0	0	0
BaRT2v18chr1HG010550	44.1643130563163	6.8402786401917	5.72889028456135	10.4625778645765	4.81126284363363	32.4387398952189	13.8567980980171	11.4342160791924	8.38321293414305	46.2887005181939	32.677923168062	16.3475629662418	4.29130448651986	14.845034889936	4.60212895671376
BaRT2v18chr1HG010560	40.6036117603531	24.6336167958908	10.6679015523428	12.8780569215331	4.87326458649391	21.0613151967272	20.2210069216973	11.6606244688659	8.44759570876757	34.0473395395392	54.6791257857256	42.5002114975162	14.6015786735516	4.64328143772423	12.0469629713312
BaRT2v18chr1HG010570	2.09033260155928	0	2.00841000723589	1.8528130740017	1.97201570308859	2.09494109540659	0.976812559144265	0	3.97339147291932	4.20441969062542	2.01659017950209	0	1.97518450311373	0	0
BaRT2v18chr1HG010580	0	0	1.01066797944048	2.57055072696318	0	2.00963146458133	1.03932315000838	0	0	0	6.1797783653225	2.09819354120829	0	1.03199109966701	0
BaRT2v18chr1HG010590	10999.5321791928	15244.7165417695	14879.7588471663	21441.8044118568	10587.8027836291	9713.23506337949	11314.2330857561	10518.8131836249	15874.8117121657	9602.20239427774	20507.3514743168	9818.68207836314	10323.4763687135	12512.3911941345	8536.50532309985
BaRT2v18chr1HG010600	12404.6971256415	15572.0993233822	15732.3890911086	23895.9606468763	10732.0988810285	10480.0029073558	10458.8847681722	10874.2613788884	17825.3818813974	13096.8622909226	21683.8915740597	10021.6667424918	11105.7508565334	13390.6158034017	9567.55800063063
BaRT2v18chr1HG010610	3140.10328048152	3439.95928566817	3571.43500088607	5245.43893998886	2078.24375752494	2728.15050298092	2737.35263455473	2600.43842435308	3839.89722744677	3399.49555323445	5185.36462158886	2593.58367612984	2237.53493799525	3033.920612066	2372.68782686588
BaRT2v18chr1HG010620	11.8761947039568	63.055275691428	10.732197323729	41.5264355929102	23.6546019604003	6.74006084630827	7.62831542239497	9.44109226426005	28.8909188351072	22.1183226588259	15.7377676317138	2.80892688210981	33.0135971135213	6.68176372371952	8.28972414210777
BaRT2v18chr1HG010630	9.55805984847053	11.8775747814625	9.92161907053335	12.5826745047618	6.86216144058585	2.93447086955516	14.9278472954255	1.96162487182925	14.709291886552	9.80470654687701	14.8254542665393	1.94998743765985	15.5426000338059	8.82356295418211	5.18440901986974
BaRT2v18chr1HG010640	1154.82993545595	888.299247332915	1222.54229483679	1507.36160992358	741.280826477186	965.043578677536	1125.54687966923	802.32310761433	1106.97790926029	898.195812878537	2239.21394115305	1081.40357907016	791.597232440162	1014.27940686965	726.827930897337
BaRT2v18chr1HG010650	0	8.61813892725361	0.92479319264983	0	0	0	0	0	0	1.79810385504417	0	0	0	0	0
BaRT2v18chr1HG010660	42.9894198059739	80.1869702860344	81.9482933731587	92.3395541921531	43.4132483522328	46.7759642612496	36.4525905795806	55.3414477094434	60.305439330401	40.1252396812226	89.8329945861202	35.3507786058221	45.9734217581963	68.0527264387052	82.2943172881481
BaRT2v18chr1HG010670	0	0	2.06781123257659	0.927687627503228	1.00126276589354	0	0.988404854646858	1.07109456339872	1.07681262360615	0	4.0813621816097	0	2.460730908492	1.0936376543312	0
BaRT2v18chr1HG010680	1.02206067836142	0	0	0	0	1.02503294017609	0	0	0	0	0	0	0	0	2.89362766468245
BaRT2v18chr1HG010690	0	0	0	0	0	0	0	0	0	0	0	0	0	0	0
BaRT2v18chr1HG010700	15.6645063610195	14.8609126678875	5.04390703946263	2.00088090642295	1.17319496562081	1.02485326689788	6.05401797926223	1.94533603816669	4.03445996339137	30.3719647830833	28.8762303119113	10.1843516630296	5.87317925678946	6.10124180741993	8.92098796769865
BaRT2v18chr1HG010710	2919.39794277133	3333.16425773429	3161.9999465827	4299.16012855852	2029.30455999291	2223.2524794069	2464.96617664119	2240.01946518901	3400.10516232488	3125.06181505788	4516.42621418648	2291.74562896686	1948.15558519206	2973.95450244426	2045.07433900426
BaRT2v18chr1HG010720	113.814146157772	116.442224952543	98.6584533160763	100.635039830219	62.780662944107	86.1983206273302	122.889498072184	79.9427070607491	82.687357462187	132.643591997265	223.472352311554	87.7996553882507	56.5395595732418	76.2411493491032	53.9153135068031
BaRT2v18chr1HG010730	202.971821718844	331.740890048151	291.147131624294	482.795680110956	188.24361249117	210.215548829478	217.032979990923	248.457279668994	279.991322232226	272.978654281678	378.421319529599	182.506870135475	225.855570612836	225.166443645101	216.275834475008
BaRT2v18chr1HG010740	0	0	0	0	0.977544905884296	0	0.983895892768966	0	1.0146608042661	0	0	0	0	0	0
BaRT2v18chr1HG010750	9288.51281031813	8460.52619597197	11297.0130080105	12448.5582480422	7191.11380965614	8048.26357986827	8811.48398444976	6945.31631191553	9586.12241263754	6745.73652576998	17395.0086932999	8360.78678655146	6841.94888243643	8567.68360358761	6054.89105663905
BaRT2v18chr1HG010760	2143.70756050044	3176.94298629654	3692.89663002177	4840.46543114356	2292.24540144827	2029.80812300396	2256.83890272186	2353.30009418336	3822.53090665923	2577.66850754668	4299.96388756829	2078.56282169394	2482.16119424567	2991.39735785172	2141.32322751471
BaRT2v18chr1HG010770	0	0	0	0	0	0	0.980100460064163	0	0	0	0	0	0	0	0
BaRT2v18chr1HG010780	6103.67270339527	6716.08946056163	6957.3465655786	9435.4051877163	4744.83171504657	5854.11587719021	5785.45501194245	5159.69178854563	6836.02634171324	5664.69772029125	11189.5124547562	5017.71880967214	5405.08114078929	4939.37777066377	4779.7389971164
BaRT2v18chr1HG010790	1093.01100662294	1275.35861950598	1217.75044302038	1635.80744330521	627.109194165757	1170.24485863975	1210.14912767345	812.820203274092	1182.22926994776	1078.22293096501	2064.80519802795	1017.88254108449	718.923198253199	976.770085400137	780.543509049947
BaRT2v18chr1HG010800	14.775465248642	3.75784841339002	8.05119713260579	0	3.04168346911485	11.2711345087393	1.01224625674988	0	2.0317874506707	2.09987088369232	73.8437314484226	13.401258350429	6.35020434555102	2.03200746666567	2.97882112708378
BaRT2v18chr1HG010810	675.105720218211	455.95924517662	732.723483400157	799.067377345412	323.447291349058	566.936069011767	413.181265351812	451.500279726533	558.684508980766	763.084867129883	1284.50285776989	536.003704307273	381.796199269841	755.307900031228	499.637273720092
BaRT2v18chr1HG010820	22.1562582653857	0	18.4566345489064	3.23567684689888	3.00563659851692	24.8867841634725	7.54822826956683	4.27445319990861	6.32218534781747	20.8880407672465	72.0412887534621	15.8850241033161	12.4734917452959	15.4049198824386	6.43765478994772
BaRT2v18chr1HG010830	0	0	0	0	0	0	0	0	0	0	0	0	0	0	0
BaRT2v18chr1HG010840	4.97995151082705	4.27172419491983	3.00364690426899	0	5.97878322317304	4.74815738836833	0.980260489432487	0	7.07257620632222	0.955997441564516	4.00857933670979	0.955648401439732	6.2727293687387	2.97502634557862	1.02102381557273
BaRT2v18chr1HG010850	4.92574244167269	24.085607755574	16.65815585042	21.5246221190005	8.93581571655141	5.80977204342178	2.90661291958056	10.5035291987463	29.8677023697213	26.8958528629543	2.9469222059561	5.66542877345699	18.6581202025933	4.81228259945598	10.2506240545967
BaRT2v18chr1HG010860	58.794701318606	94.2086235813115	135.690767322915	87.8304616976305	78.0735588889639	44.5040985858359	41.9899101746543	55.3782730509852	126.986090366392	74.591859495208	82.6392908839174	41.4344297221387	82.7777492941626	87.848561934821	79.7435176899286
BaRT2v18chr1HG010870	420.745853948773	232.246915042052	415.803908698488	367.747562356458	162.30446165616	264.387031560195	355.171481123691	261.066890899496	281.543437318499	306.085691691287	673.508540154785	375.51874492666	249.996831710358	379.0301510048	232.916038086111
BaRT2v18chr1HG010880	4859.28974093613	5048.01083255458	4829.39090980574	8418.25541368581	2555.17244213237	3296.98465947462	3470.64773734136	4574.9753380813	6359.24410909171	14968.3734570834	6409.72180058929	2675.37417376445	2809.00891262927	4867.52654554935	3205.96029409165
BaRT2v18chr1HG010890	5047.10346269585	4486.94988569569	4282.21220201831	6260.27845835997	2635.15851197769	3535.54433767644	4237.6150140104	3342.63242528015	4475.78030333278	5921.27843004192	8150.87130717988	3414.32891219589	2899.27492132439	3789.37165463326	2821.16183921167
BaRT2v18chr1HG010900	2217.37130137536	2674.52816893103	2538.99218627851	3497.76252058245	1633.71078962591	1704.59038403367	1895.46766924928	1731.16521374042	2372.02003428106	2082.80385451197	3941.98381042709	1805.57517748697	1743.36988853973	1797.49098129621	1432.34438544914
BaRT2v18chr1HG010910	0	0	0	0	0	0.978311575083732	0	0	0.991834381009394	0	0	0	1.04638474789664	0	0
BaRT2v18chr1HG010920	0	0	0.985379582993265	1.0796787540598	0	0.924724111977338	0	1.04787075730306	1.03810305911489	3.80232552812865	0	0	0	0	0
BaRT2v18chr1HG010930	32494.0618337877	47251.5154516421	40626.7210964651	57903.5409728026	26959.1402107479	29816.5440792252	35094.1198664629	35991.1492498209	38716.0657858392	28198.0516456194	62238.4753952505	29592.7617232496	32557.804548147	33129.6662973855	25646.3338488663
BaRT2v18chr1HG010940	38.5684486615563	150.775743732416	115.617933232342	376.956367767547	164.292211853214	45.5298490155378	64.5232702398698	133.729689641102	317.996316647466	64.4120687591514	83.1741325437933	50.6735641856071	196.60909016244	70.7135301441726	124.028162567878
BaRT2v18chr1HG010950	125.342444665793	163.072716216596	76.8884129744737	189.827597602781	73.29597449716	72.4420982069502	71.3191278098617	96.3586551231283	95.2300847563426	195.279899748287	168.264795000862	61.2095587382254	68.681291461169	51.2359793335052	44.6895154019385
BaRT2v18chr1HG010960	19304.7795841086	23101.720971203	14131.2267083645	19967.1053886318	12712.2165093429	18173.8217922319	12291.1589975164	9286.62001095175	17830.293957746	20841.1328281256	25636.5661201835	13477.2259760894	14895.9005473962	11862.8208704414	9563.26997369344
BaRT2v18chr1HG010970	4967.45897807377	7352.08301270613	7408.36157330931	7974.11100629786	3850.6264996192	4143.33030935473	4964.89758247717	3981.51326182041	5941.7047199494	4471.53245490166	11294.0492236308	5326.48565847599	4396.41743301743	5792.04279941803	3155.80715723642
BaRT2v18chr1HG010980	645.807407347403	633.385923771635	638.337415619843	1202.05210651883	682.478536785284	638.188096252709	424.116283614545	451.53026653122	756.492823087499	520.531962527946	1094.92910207132	482.753063171903	472.082654888859	477.444838675282	771.335581313519
BaRT2v18chr1HG010990	1147.93599927856	944.587693339666	817.913535051317	1221.79739027263	547.151848830392	927.488305887113	863.864620501781	579.462778812043	903.862478810023	1085.59908621956	1764.50672966912	814.926723277741	535.465674138384	733.410228068065	583.110416672537
BaRT2v18chr1HG011000	0	0	0	0	0	0	0	0	0	0	0	0	0	0	0
BaRT2v18chr1HG011010	0	0	0	0	0	0	0	0	0	0	0	0	0	0	0
BaRT2v18chr1HG011020	0.990271007648042	16.1360273757445	7.00998019382156	0	3.91344679713236	4.78637614729516	0	1.04258492732083	5.05101489316794	4.82699927719512	3.14630453490446	1.01993198370325	5.95200128562904	3.95383492450995	4.9666216308809
BaRT2v18chr1HG011030	1198.74507574718	966.774684754799	1298.15715321712	1329.19810868037	957.272658121456	848.29386575994	831.39214696992	854.232354959944	1246.20466325572	1099.26675215847	1958.53384807406	938.912411241535	972.160456788442	1033.96811876967	606.448566554021
BaRT2v18chr1HG011040	0	0	0	0	0	0	0	0	0	0	0	0	0	0	0
BaRT2v18chr1HG011050	557.62632675723	284.177887502655	377.150577927845	468.008938539021	266.536913874118	389.069047718375	387.706816516272	260.347774137702	377.844919812015	414.471386521361	823.281591645016	352.248224998701	243.534738324841	322.134662061192	161.865377131043
BaRT2v18chr1HG011060	1.93138121724748	0	0	1.24415684874663	1.94589124403707	0	0	4.37054515386778	0.991858810344334	1.02756861100342	6.97102971437566	0	0	0.981723199994702	1.55235603854958
BaRT2v18chr1HG011070	10.5450870606509	15.2118265420427	205.976563884511	27.1531088330708	49.5977702518061	4.56801639445145	7.49502639738085	2.00197175013692	17.5855484838123	6.11203822959411	91.7876607264238	47.5200423581907	101.028198639035	122.91028037554	137.842198784091
BaRT2v18chr1HG011080	3737.14498635026	2500.2899815176	683.366509777087	2153.10957436644	1359.19455986006	1058.55072888086	346.418962945588	4250.50883795195	1816.30726988542	13756.7199520273	3765.44976427206	393.671717429482	1135.51476961856	1215.04696869108	438.016700919599
BaRT2v18chr1HG011090	4.04362843181394	4.2752122015066	0.991662385078664	14.8546359985421	1.9271744828981	0.935058148987435	0	4.93140264722888	0.996571799228442	19.7221342945013	6.12399910653598	0	1.0321339348941	2.87926871490526	1.0579173362011
BaRT2v18chr1HG011100	0	0	0	0	0	0	0	0	0	2.97407311633153	0	0	0	0	0
BaRT2v18chr1HG011110	36.3126971950818	77.9499697139304	49.7526586945768	43.2447877599652	20.4590414096669	38.7609648674123	32.7590434858507	43.9716537209628	40.4041077199275	83.1829204280312	83.081956973992	36.6963029609983	28.1964957066232	52.8772272051808	40.0656668360127
BaRT2v18chr1HG011120	0	0	0	0	0	0	0	0	0	0	0	0	0	0	0
BaRT2v18chr1HG011130	1666.36456809534	1774.63510139213	2018.80008272772	2671.82880283979	1154.45140752378	1510.35598228072	1527.47242089625	1241.75564914212	1714.54720556023	1295.84471937956	3049.09757670913	1429.11650897262	1248.81640478012	1593.42496679378	1186.01782286765
BaRT2v18chr1HG011140	3828.11498139486	7226.77450205804	6356.46089857921	8775.35128416452	4267.88588253427	3601.83812172094	3923.36170811298	4277.28576908318	6551.95649644177	4052.81003892871	7202.69874049537	3551.13528122091	4083.20391920404	4636.41512429327	3742.81978520508
BaRT2v18chr1HG011150	1147.62991633466	1297.07697985749	1393.07691438798	1815.48195591671	761.214210660285	957.088714629446	992.925188047801	872.464127166994	1403.07969990048	1232.03859403019	2142.56215180723	1037.51164063454	916.045125686061	1239.23936720229	869.435527631597
BaRT2v18chr1HG011160	1109.80554655665	1608.2193228337	1360.4066887569	1819.03987843016	938.472662657709	1067.44778813343	1015.40217743894	875.372460905387	1389.5223558627	1365.27419963293	1921.72497923283	992.780324044134	852.032351672991	1166.38012611687	729.629680733342
BaRT2v18chr1HG011170	2.10710241370351	4.68386558450582	2.01046096854695	0	3.80705727945806	1.01436846774143	0	0.979850314066025	0	0	9.83109958612014	0.954923143973802	0.916702119223441	2.03229219792671	2.87404464918639
BaRT2v18chr1HG011180	11.8442021874996	12.778794655458	24.1850074832093	91.9656854234329	15.3391154060216	21.4569985858837	28.2284491662316	12.8184783854596	37.3687055003763	33.190204280145	69.2329827875077	20.157160902932	14.4488184404231	19.7084008331499	9.60706953134935
BaRT2v18chr1HG011190	11241.1102792087	12642.4284937751	13263.4381682167	19235.3583447244	8864.52117165882	9066.83449821899	10233.0249882051	10149.8499214439	15643.4290987868	10926.4189823975	19832.7877505083	9391.96043920222	9252.91016956567	10247.3417565602	8006.39927094034
BaRT2v18chr1HG011200	32.0008917888244	34.9830701206741	44.6319714240187	37.0960308808904	25.4874684771101	31.5841309281562	32.2370008433615	25.3229109571124	37.958183695699	74.7775818846156	102.073810815614	15.4823494429817	19.5946275695116	26.0958759745665	23.4519819884271
BaRT2v18chr1HG011210	369.737262267919	227.667831664787	280.957995750584	306.825647208726	169.039974215045	226.983980639121	289.898249975136	186.589964745664	213.811501735367	270.808763081264	572.992172239535	279.479130908884	162.685009843392	260.243513394753	140.86919146058
BaRT2v18chr1HG011220	2.13885628499109	10.0377958965638	2.03447854023541	3.82342714697073	0	2.05682821934983	3.22435524091459	4.27358683653197	7.70398621302044	3.15929016700164	4.8694701022876	1.94572017910253	2.87872509339303	5.15012315021028	1.08823429581758
BaRT2v18chr1HG011230	46.4562182507971	3.85611251223065	2.08449965250614	3.67333057630713	8.108408443426	19.2463743076744	15.9890580523011	9.59934138116905	5.67227931119114	28.1408924684737	13.6148529447325	7.5578101091379	4.05184829809868	7.502952062058	3.66362651153105
BaRT2v18chr1HG011240	2390.70198766837	2224.07783100131	2074.72782872193	3300.19755728518	1537.87130694743	1975.06335245786	2030.67562318403	1631.30233693231	2547.29785488368	2377.20727454646	3739.82812610102	1742.01126068031	1698.81345659247	1629.22686685661	1357.00862163058
BaRT2v18chr1HG011250	1.00814808784894	0	0	0	1.01276059154842	1.01181820288321	0	0.988605482541317	0.955333171708601	3.87644985250599	1.04197295583431	0	0	0	0
BaRT2v18chr1HG011260	209.148698089764	140.546678667134	170.374236057099	202.721072484112	172.915301414674	327.431864686455	276.039871344567	228.753783625601	252.227211580537	138.70393365487	388.338942849141	194.162318138559	81.9305131618629	101.355970447936	100.620967540304
BaRT2v18chr1HG011270	1667.78025185207	292.954165794739	191.77222881983	153.97205457026	112.939865996825	830.762169316815	749.565972407026	189.921320633978	184.196293137889	643.036529915118	1740.86389744978	805.561410309587	152.821742574751	160.557646790652	160.754236481957
BaRT2v18chr1HG011280	1186.90259282888	136.697100547777	138.678001810472	224.740427904438	134.931168776069	386.127630114556	312.826312144454	99.0569301614961	206.333325255092	2899.41814326946	1442.65007298055	349.854541614787	124.269673836651	241.269094788077	96.4198689113388
BaRT2v18chr1HG011290	1756.63905449882	2097.02497890037	2101.54391868474	3149.08349968815	1462.40378714318	1494.34945123399	1730.95028695373	1661.570610373	2409.06199246513	1833.94438897291	2892.9200076115	1538.35039235287	1546.48025570038	1847.81565288499	1500.18387492355
BaRT2v18chr1HG011300	543.765124697039	481.911318788991	516.827097402897	753.698134601573	359.608679576555	441.198788981047	524.094483948311	418.413119255661	575.88017225445	596.465704070206	911.921195371245	443.363953649256	421.211953933052	456.334419855139	382.13551356669
BaRT2v18chr1HG011310	669.021139164769	575.341038117334	591.497602247862	737.652233329587	461.672705849104	462.681681358054	548.881888643745	402.43224987257	799.302384586415	706.8373713572	804.43001466511	519.55518137595	377.046974116356	549.220129102674	300.667920744412
BaRT2v18chr1HG011320	259.587519766464	120.374831492474	190.144770553253	235.658672549213	109.247044267527	164.18370961948	165.940537661445	129.676680147619	159.318757221433	254.328659336006	351.602829622916	154.332920649557	125.563795141527	200.290070717743	157.285760719537
BaRT2v18chr1HG011330	666.780681138286	481.765741001878	442.535642897529	539.211805578368	239.356392881309	447.264080746707	456.025542617488	303.78773483998	408.055590651425	1106.38528022932	770.913423007556	428.048100911678	265.636820987714	325.898903177585	293.304646536983
BaRT2v18chr1HG011340	67.2700788519917	28.7159701247932	49.7564103637439	65.1742498096006	21.0170455830223	31.608570523167	28.7245100284078	29.9307481227404	50.519069949382	97.0366345593587	75.9025257416201	50.7200782145647	26.0593203884386	50.5238379692472	34.092088707072
BaRT2v18chr1HG011350	18876.5543295512	27964.4684574177	26197.5781165277	36785.8192205182	17614.4584779546	17722.0912021543	20324.5288906306	20758.1274434388	26254.2047390903	18734.3850530354	36637.6642595666	17747.9322660895	18848.9685346705	21325.9228720006	16210.3681957811
BaRT2v18chr1HG011360	1698.44789263385	3571.73981650702	3020.7823907521	4876.15044908789	2220.89422849045	1540.79282103229	1773.62308517297	2292.25949118934	3766.5908032429	2348.12615290257	3169.38988178791	1787.5774874069	2507.6039606489	2299.02795424377	1894.78833317583
BaRT2v18chr1HG011370	0	4.58415631943069	1.9497369524602	5.01486499449149	1.99070273501849	0.970528842457127	1.9202271167056	1.03929253228936	5.09045214691263	1.88572277870256	1.96553720911547	0	8.99042788812255	3.90505725114339	2.98888709815463
BaRT2v18chr1HG011380	659.779693733709	707.621572795722	904.427279841638	1087.41793884925	520.40007319121	630.442906018312	741.395167879883	529.099448732976	701.117477467427	661.490591346229	1413.77122495663	562.626913006682	580.565329061902	724.975970315764	539.479105498964
BaRT2v18chr1HG011390	714.688367853252	981.606638378524	653.068392712614	837.224450802244	501.05193370628	565.516461524448	595.506005411412	482.547959870294	686.5107338257	649.157486016779	1090.06621657931	602.523265580402	449.44743887789	624.58539000857	417.513945057071
BaRT2v18chr1HG011400	2973.59228412608	6702.34361985643	6579.51684716267	9940.14264755751	4621.97623224144	3173.83617124899	3535.43599617133	4825.65430182531	7955.48091560145	3774.02092666072	5308.81523580465	2998.88924235215	4733.49297614032	5723.53337565946	4400.09620427518
BaRT2v18chr1HG011410	780.2836680721	571.798198950891	640.352419265631	758.266803299896	474.733141103169	602.73048696155	637.507708782435	502.194997695194	707.896934651115	700.452241569106	1211.36769180846	552.298859206535	408.230067170424	587.054493272933	415.18245764062
BaRT2v18chr1HG011420	16.8606252438723	11.934066570109	10.0166463010794	41.8666538065837	11.0807617591048	12.1447485045064	19.8716002180288	5.9144693850963	26.9963680915061	20.4334398068228	24.3928158723598	13.4142798009108	7.88539580597128	13.2124959711798	12.7569719925803
BaRT2v18chr1HG011430	16227.2380840153	23427.0023080769	22638.656025648	32089.4115165495	14070.4151495175	13957.75802726	13565.4166089913	13996.2045877022	22872.0499654756	18685.7794838713	30805.2993602743	15136.6756113133	14899.4817469344	17289.4089402386	14189.3736670753
BaRT2v18chr1HG011440	1775.54234787967	1737.35444334129	1303.93641323385	1896.25455534783	859.124284768062	1335.9488018685	1426.69052608662	1033.70517696224	1410.85737077049	1722.22837947216	2756.82437706669	1226.02841321516	962.58037471549	1157.85486826957	843.371279710386
BaRT2v18chr1HG011450	535.563092080356	520.26346078116	702.589368971212	914.115989893859	392.43964114394	449.354745117477	471.99814709342	482.607884896172	677.590708676232	567.545501129965	975.473244772813	435.302556262657	431.463775471706	633.428855785581	500.972917220611
BaRT2v18chr1HG011460	19651.7125520922	26805.6561352725	22906.0469201653	35159.9012280715	17447.7980409207	15639.064020257	19955.1292671293	19927.0275103047	28528.5341722778	18228.8875613854	33118.4164129564	16728.4835867703	18554.1148653471	20243.2608764746	15962.0935832659
BaRT2v18chr1HG011470	0	0	0	0	2.93829028840572	0	0	0	0	0	0	0	0	0	0
BaRT2v18chr1HG011480	2.0151184259892	0	0	0	2.87845767843888	1.05126763688554	1.93049358534798	1.09796419667166	1.00121631060941	7.02111525847154	1.06874023147831	2.9088048778237	0	2.90854266636695	7.15392192822274
BaRT2v18chr1HG011490	0	0	0	0	1.07536900675477	0	0.594465328751061	0	1.14607457192807	4.33167487650976	3.39959601581747	0	1.18358915806319	0	0
BaRT2v18chr1HG011500	544.890966010246	391.505267770038	563.581099131399	688.481591363689	307.160500986322	496.10307790904	449.687621365093	317.065830616269	603.775657860256	558.408382137366	955.413607743595	424.860948537211	382.760231441747	509.724092560105	403.425558484833
BaRT2v18chr1HG011510	0	0	0	0	0	0	0	0	0	0	0	0	0	0	0
BaRT2v18chr1HG011520	222.934581152202	130.543220883299	82.8060901213396	123.770068944434	72.6287510590833	161.32311922383	139.175194456859	110.285902731782	101.585395100689	26.1941777481288	323.202235926252	119.001323243821	131.350300138284	63.9220250988443	62.0593849778049
BaRT2v18chr1HG011530	0	0	0	0	0	0	0	0	1.9169857091262	0	3.22746679521121	0	0	0	0
BaRT2v18chr1HG011540	5074.27404949593	6010.25498524062	4639.35954293482	5761.61933028125	3242.62325785371	3848.781243017	4467.39758685067	3271.9374366038	4898.22870120548	4179.30255582205	7799.42575686392	3675.66779472367	3242.02099261022	3827.19390095141	2680.92986696097
BaRT2v18chr1HG011550	0.988958985315136	2.31372625951592	1.93398730188742	2.12445835755976	0.97928124177931	1.64752747042633	0.927680952766118	0	0	0	0	0	5.29558899395136	0	1.07835944682652
BaRT2v18chr1HG011560	2292.7392774773	2254.31827562453	2138.86169412102	3114.74821199647	1268.80247996316	1825.65067353693	1876.91548328036	1794.04575157458	2248.17986392972	2222.9227327124	3724.46996240147	1884.12206684857	1594.04756466549	1785.81795087063	1403.04939503976
BaRT2v18chr1HG011570	5265.88083895222	5115.03690890517	5032.51120002363	6927.18916582461	3325.623819145	3986.12950246443	4521.40378342447	3848.56547062943	4934.04061754905	3756.80117606085	9371.49158417952	4393.66203587789	3971.0033568863	3981.72808573106	3197.22199188076
BaRT2v18chr1HG011580	1213.25930760674	574.717321236009	974.511545838962	811.794472236915	342.682889349363	968.479109227179	1067.45182184886	452.391016503481	665.664783044286	1066.97259338478	2210.18564078238	1012.49189715464	447.993408540303	864.313706974698	604.286779258484
BaRT2v18chr1HG011590	1.00673842211106	0	0	0	0	0	0	0	0	0	0	0	0	0	0
BaRT2v18chr1HG011600	0	0	0	0	0	0	0	0	1.06835804855901	0	0	0	0	0.942042444902832	0
BaRT2v18chr1HG011610	0	0	0	0	0	0	0	0	0	0	0	0	0	0	0
BaRT2v18chr1HG011620	0	0	0	0	0	0	0	0	0	0	0	0	0	0	0
BaRT2v18chr1HG011630	0	0	0	0	0	0	0	0	0	0	0	0	0	0	0
BaRT2v18chr1HG011640	0.972607629451824	0	0	0	0	2.02584787640661	0	0	0	0	0	2.01987153319553	0	0	0
BaRT2v18chr1HG011650	151.103654066572	72.6641424153085	87.8742982182212	85.9221838271054	47.3749630406642	112.872469199331	67.7493134927556	42.7857839790747	83.1195405331099	159.448314809435	168.606402355368	55.233848146865	73.9429838536707	79.8339226337387	54.345854411877
BaRT2v18chr1HG011660	9.07250977790302	0	5.04544803221628	17.4327353577913	0.998211683731988	8.62053921029644	5.92074011516374	5.04136519781433	10.1382275049275	12.4738721585004	8.16492892074026	11.61325589193	2.08242432193494	2.98952306457447	12.3249402660149
BaRT2v18chr1HG011670	17273.327053682	44004.0456844172	33020.1979625347	53748.5117357069	24477.8099022035	17624.0570724896	18190.1501564882	25120.0365275309	42737.7820717943	23033.2363312772	30146.5409370159	16239.5231623249	23510.3681183539	28702.8658707295	21628.0097825013
BaRT2v18chr1HG011680	883.302615513726	978.617787447863	751.677912544489	1252.62659283191	451.554053505347	773.109969215251	932.169971634327	681.446369033013	883.135785308518	872.131874692328	1386.03985598366	737.670057154678	542.651012898453	751.79940787108	556.336487370944
BaRT2v18chr1HG011690	426.57473880009	275.423242023647	421.664792966941	578.475142524288	265.195581301354	339.366900022119	358.412005075975	269.492525234924	395.95817807833	543.877617761216	668.312091572427	312.405291055153	217.833948494494	452.125763534022	249.947247223165
BaRT2v18chr1HG011700	89.144294117821	34.2126828004876	23.2385571091037	30.3556041579497	20.9111939557236	65.9512031806157	39.585295007913	18.6553485042478	36.1087717502697	88.420449014423	88.7242118615734	36.6109083197412	32.3424545833069	16.0498081390345	20.1654209748839
BaRT2v18chr1HG011710	0	0	0	2.07157815768239	0	0	0	0	0	1.94581438125896	4.10780669484126	0	0	0	0
BaRT2v18chr1HG011720	338.413448470178	229.052262192528	305.36160764206	390.419866989425	153.603244473578	266.351484114214	328.415678101944	154.593980681326	258.223768471758	253.345227282759	617.635890750138	334.783370795853	192.233618567998	260.135406701179	176.744101046103
BaRT2v18chr1HG011730	23.0031741510285	6.56472071136796	15.7473154921678	17.642584780465	5.96918538318978	16.4207438190266	29.684261883618	11.2502423215779	24.3998462239581	49.6505082929875	45.9207752648121	32.4102068199305	3.04877462460835	7.76414238886212	10.3526247557885
BaRT2v18chr1HG011740	17.6355362265087	28.6151117929257	41.1970887047308	46.4007821276967	7.11936373040617	25.3833848960903	34.1745139631986	11.4211871177583	35.9163193327458	49.5319576878394	81.2568147294152	21.8400730030671	15.7549873936558	40.206390689798	24.011525139135
BaRT2v18chr1HG011750	5880.3246218244	6560.06948483807	6143.54122186537	8730.72184591314	4263.40269763921	4480.7547692998	4590.26779378253	4418.40739068914	6624.96251834876	5634.03756371779	9757.66808336329	4680.22315754112	4470.55596130718	5019.77267510951	3640.1966658276
BaRT2v18chr1HG011760	3278.67754422507	3530.9674127794	3277.60773202397	4567.47489214969	2262.59145758199	2501.48890326052	2884.96311673096	2655.93591752369	3672.79709913313	3480.46840487842	5632.19047765924	2471.73840787157	2594.76188300436	2990.02013033029	2193.24873161512
BaRT2v18chr1HG011770	2628.85192614986	3528.44721360176	2125.25567440919	3142.41169578322	1945.47207553914	2190.93551842311	1948.50234307104	2006.72161402411	2935.08614871921	3188.06431492023	4776.54155858266	2235.34639743503	2221.88001220705	2004.94601219363	1412.11327286992
BaRT2v18chr1HG011780	2368.39968940294	6749.64091374111	3510.4316526948	7645.55246434773	3936.09171389258	2421.55527452117	2342.98836995519	3753.7550177756	5604.52474272273	1823.47949908069	4822.81894083419	2159.57143928589	3466.34846728347	3338.44515630853	2350.42271469875
BaRT2v18chr1HG011790	0	0	0	0	0	0	0	1.4585575003347	0	2.02050560937031	12.1066149416754	0.660436815038286	0	0.970221701257776	0
BaRT2v18chr1HG011800	280.380161100819	391.939879300681	513.220853984744	531.927274852749	231.471450460344	237.219020972246	269.204897143201	232.192316544728	349.945643837519	332.920997637205	618.141521899564	319.510645745819	187.435744865555	429.171291280676	294.378286687759
BaRT2v18chr1HG011810	9.09069784759228	33.2219810346508	18.2127326234524	45.3399625736216	10.0535257945806	12.7475165449995	9.12563627486256	27.2785714528989	19.4434985438924	15.4053659188873	107.28034350148	15.2323815117117	21.9170522599276	19.4267578232742	24.3216866894311
BaRT2v18chr1HG011820	13864.5621416923	20095.7960400733	15505.2200723951	25766.3443119839	11832.0281782087	10597.2112496627	11486.5177921455	12414.5532454137	20198.5173753687	11540.4333124577	20705.7395513697	10371.3481322999	11843.805191349	12893.8885255135	9873.04837082894
BaRT2v18chr1HG011830	2857.18087756725	2385.4736894069	2482.61062177921	3338.6511614714	1620.77710584226	2026.07326096558	2268.96989644756	2025.59792048169	2775.33586859912	2835.69700362386	4410.36351545224	1939.18250640349	1812.85252968167	2037.86250406752	1612.84333305326
BaRT2v18chr1HG011840	98.1951408951607	43.8148882217911	157.477811668643	107.222075155358	93.7462778667484	65.5885267796618	144.904359720791	36.8863974523444	80.9679307866998	67.9140670530759	220.720915559831	85.5297829168215	113.89651727418	101.956966593457	66.590244712213
BaRT2v18chr1HG011850	273.302476713462	193.466617965234	125.239779766553	161.775808646049	91.0768982797727	170.881200170782	145.707317395882	115.240299949569	101.561594484013	187.442771787638	383.064651244215	125.464122111526	88.4500808213281	129.462485641828	86.3337118258492
BaRT2v18chr1HG011860	534.024442548226	6.7520418203623	1.87775880707556	0	0	135.200168016328	106.806394922043	5.08569882087426	0.996238450561451	658.050589315865	232.29989467369	73.6158935766181	8.98739619538625	4.79717517050335	2.68419100015225
BaRT2v18chr1HG011870	0	0	0	0	0	0	0	0	0	2.97409408794776	0	0	0	0	0
BaRT2v18chr1HG011880	4145.65663890598	3687.3642568191	3905.84761132835	4867.99015988947	2810.84003140824	3163.83605664505	3541.95773712782	2665.48612532395	4479.25588336172	3890.4942677332	6739.04131207645	3139.16190133729	2877.78693321525	3412.8187335027	2529.38698537434
BaRT2v18chr1HG011890	6.42432282507758	0	16.6440517949201	9.65488963497888	1.06659380578816	4.37061080800237	10.6703522035513	10.7505129243267	2.84590581533759	9.65997992847926	11.1372307940094	13.1760007425054	4.05072577690646	3.87934003819662	6.02346250113654
BaRT2v18chr1HG011900	115.266197267675	144.960652405689	213.564009235113	208.799291059929	111.964122436828	116.213008553123	134.614872494463	98.8332109984938	173.925013683949	117.503982454747	240.780969922486	105.678553523301	124.778154967003	152.878852666029	142.594022664157
BaRT2v18chr1HG011910	0	0	0	0	0	0	0	0	0	0	0	0	0	0	0
BaRT2v18chr1HG011920	376.72144569319	367.957633498856	501.579488634527	429.247672533465	238.914133405284	352.233474184233	348.259169779584	273.045099543137	480.270635087551	436.889599208283	706.847832619994	316.231656801305	274.82170598045	480.952469764365	279.857412576796
BaRT2v18chr1HG011930	4.91580001131757	11.3644848837618	10.9024206824123	17.5271978633856	2.95753184757694	9.07433366717204	8.7939117181997	2.98399210700892	18.5029002493541	14.7592017836781	18.5806951319867	8.9271358275896	6.96235650852038	11.834853987288	11.43272703446
BaRT2v18chr1HG011940	0	0	0	0	0	0	0	0	0	0	1.05174075953542	0.962805127994757	0	0	1.02067117530887
BaRT2v18chr1HG011950	33.0028233957189	24.9739060437841	30.8011355611282	34.8981240299883	27.8801277522486	50.0586567027945	31.2785693239683	25.432717507167	22.7490537091287	53.9563432319561	94.8218520935872	41.7436267538146	19.0774972335927	49.4706357759216	28.6155098196938
BaRT2v18chr1HG011960	910.120960593931	1680.46470273079	866.831222491897	1563.76454272525	887.456990333277	761.011386647954	647.294607696658	731.108300062828	1362.37745796974	948.868374586204	1432.43874161703	732.886235449829	849.426863684623	699.825125206802	546.908615992871
BaRT2v18chr1HG011970	4.90904796116801	1.97956339838835	1.00095370198513	15.1422448865307	3.0292565442474	5.04273213419201	1.9906525259683	1.98081863579104	5.0937289620315	2.02741058275745	0.981222685328088	3.0242957869073	8.787843472704	3.01616734613447	0.998047745592885
BaRT2v18chr1HG011980	172.361895372445	172.302168088244	173.586173829915	297.943023356631	125.853094424625	78.6967934727144	164.964102474433	176.959771339745	167.914546223971	195.154595975947	300.648725011327	160.63172094211	93.8282221222474	180.214888454038	100.112160334402
BaRT2v18chr1HG011990	1976.01826204109	2675.32286962188	1897.10515667303	3039.99996026169	1184.36716861797	1676.53202637699	1902.55452297845	1674.76871135574	2179.51188321192	2248.62563493532	3186.73434195695	1560.43135505452	1349.80141108807	1760.18290992509	1455.02387028987
BaRT2v18chr1HG012000	12.9505236774129	68.1400467600581	79.52189514719	48.4295808963531	34.333122094075	56.6013489785022	48.8760958949084	38.1702836743194	53.41287858543	26.389363232971	68.1363324228045	32.8599245983157	43.1855809572973	49.808630973685	37.7474767939982
BaRT2v18chr1HG012010	8302.34281380074	9480.40908481153	11291.6198228941	16239.8818917769	6488.10706061143	8382.91817925677	8694.67165991116	8325.59859578408	10498.6344795802	7827.44619096898	15645.3502764266	7630.83134791581	7123.10537611104	9051.79257597423	7069.4084644893
BaRT2v18chr1HG012020	2980.34574410445	3809.01408161121	3624.77578233304	5412.95550064981	2430.78260439567	2658.53838129124	2589.47883009279	2304.88807337704	4065.2251685068	3040.77978101014	5009.71677322901	2475.03723045168	2446.89742496446	2988.25978784377	2146.33414130017
BaRT2v18chr1HG012030	0	0	0	0	0	0	0	0	0	0	0	0	0	0	0
BaRT2v18chr1HG012040	2974.88462547593	3691.76125926315	4332.0956732824	5188.68580466	2760.76275303751	2705.36839950811	3439.47176065468	2705.72633747657	4248.79045144721	3120.06601829553	5216.49304475132	2913.07354975013	2641.30444046234	3783.75511796575	2912.58088124585
BaRT2v18chr1HG012050	464.738965007642	439.552176897794	621.206305893277	594.43075542129	342.270943819852	428.888314078397	479.544302771106	441.997662844714	586.128763554718	475.210073557913	867.052922070006	398.374698354442	377.327209733915	485.464955093523	361.056914749593
BaRT2v18chr1HG012060	12672.35459043	16645.8070693399	11349.5085551087	17400.8429688642	9967.73046315805	9187.12845778784	11590.8776271717	8449.46162058441	12954.5889766387	11519.1969862961	18580.8163201051	9762.047246344	9285.54902872889	10827.5269828306	7452.48158361287
BaRT2v18chr1HG012070	8.47857465464069	0	6.22776261775488	1.05878307821561	2.11649661664815	11.3583635061054	2.52224154922131	0	0	3.97518833997088	16.0237266667663	8.3050946516336	0	2.08220351621229	1.67487491362976
BaRT2v18chr1HG012080	0	0	0	0	0	0	0	0	0	0	0	0	0	0	0
BaRT2v18chr1HG012090	0	0	0	0	0	0	0	0	0	0	0	0	0	0	0
BaRT2v18chr1HG012100	559.070120683116	244.876584409162	227.541320209746	253.356567385847	113.416187339366	332.054391020961	377.328930941056	152.009816437724	213.913377349663	500.42740769512	771.172677847981	404.407974722353	215.925119949517	236.898483698526	148.362797158209
BaRT2v18chr1HG012110	960.740632506085	1022.40142069991	918.471988912151	1221.35706414171	538.084320983386	689.270820900835	648.352933542824	534.49586433501	859.996238555437	1140.98371731551	1470.64331365167	632.312754583163	544.631382107491	694.324158633513	547.665661277347
BaRT2v18chr1HG012120	536.571117402869	459.331742397543	498.096454205857	683.596332821388	245.545909543616	452.573672767741	405.799741076489	353.282234259986	400.351077471063	611.885144343543	960.813597659043	409.513937891756	268.454886316366	497.582676144788	358.146335032935
BaRT2v18chr1HG012130	0	0	0	0	0	0	0.949664057032221	0	0	1.96854834651458	9.05235813529194	0	1.05723079355585	0	0
BaRT2v18chr1HG012140	183.680945502277	119.637074659979	261.95477301208	227.783774859298	79.1369170707302	152.030448019713	182.492786837595	99.3724512927863	142.296995364282	265.029792181125	537.519277899616	290.412051979885	166.503768111632	240.020642245779	179.814827693257
BaRT2v18chr1HG012150	0	0	0	0	0	0	0	1.98064750269009	0	0	0	0	0	0	0
BaRT2v18chr1HG012160	69.6462135936964	24.0634522763542	17.6644162979601	40.3996349650722	3.88661975139769	32.7494659718993	21.2549822872929	26.9309387122439	19.3549708479378	74.2875906264205	70.4364518507302	18.8778151114075	16.4375163002912	21.3334619754207	12.5446740155777
BaRT2v18chr1HG012170	490.47862448062	643.610594982406	743.222550983575	818.039521307363	462.461680571591	482.57885855907	497.67733484479	417.670676840059	706.597701423801	439.926776205287	930.573576754325	453.630980291735	427.243395460409	595.666100327231	434.809216952886
BaRT2v18chr1HG012180	114.62556794638	132.239606568474	99.8283585839555	146.340203293444	96.7173649160463	104.360485860013	135.882809569724	120.932536236755	110.226324271985	34.5368168990923	234.454962469007	95.0867335321553	97.7085573135983	75.9886733123448	60.5143236304167
BaRT2v18chr1HG012190	934.253407014987	462.373263292888	493.043494080411	379.408773186852	252.040285362056	676.81340287972	791.305312933471	281.929791858694	391.279991243514	526.234292673896	1448.66665445893	701.967206075344	384.894426319248	429.744009023196	381.631983896023
BaRT2v18chr1HG012200	4.15731458276688	2.3527592751543	6.05076134286905	0	11.6068923308549	0	2.98154837350665	1.88985799287791	2.69513882865521	0.695462668758966	10.5718906609614	1.01075000671689	4.65608813009462	23.5367463893562	3.82204488278199
BaRT2v18chr1HG012210	0	0	0	0	0	0	0	0	0	0	0	0	0	0	0
BaRT2v18chr1HG012220	624.579197210896	853.060318621432	783.33876129165	1098.27612228595	516.263009275762	489.835550106253	518.928277084392	520.470114550617	776.619960068274	731.152743447404	1046.36387440212	542.682333749354	532.876953621001	632.975912264191	497.503151914229
BaRT2v18chr1HG012230	563.175263859228	857.387236367806	603.036402886381	1022.08962826985	423.530403502284	445.21519330881	516.862953174108	537.328986288944	689.165975479616	654.536182376955	1010.60285296265	472.671656611571	417.772123002677	563.191087941814	402.704819610383
BaRT2v18chr1HG012240	527.078729836706	658.503464796058	639.378510495551	1092.17203228801	394.513377751124	414.622845195331	522.660979254744	433.801978647586	692.306749595117	550.612199379434	809.840946038123	438.809398964366	471.921750690767	515.982909097086	486.658516202536
BaRT2v18chr1HG012250	3315.2868367964	2828.72701423852	2551.99970795545	3783.54185678859	1528.16136476214	2285.45568364517	2415.94475445763	1929.81920900661	2704.36139025828	2731.82240398725	5022.07554579221	2336.81718137971	1918.79576119945	2032.45320990379	1611.18308121846
BaRT2v18chr1HG012260	199.498736561217	230.539364980321	323.920813555021	264.673288274087	197.580783523593	166.28757266748	166.710139140133	202.773085866358	209.936110572916	226.778745260542	592.332337868297	230.552891377223	237.750008162588	233.85533432706	210.071301865487
BaRT2v18chr1HG012270	3726.420607188	5416.57262886898	5038.43793721069	8245.18837635199	4239.09990790252	3112.31679864449	3246.12721223061	4136.28075579514	6753.1489242405	4356.70480890089	5778.3956996812	3048.07216543258	4370.13194892106	4115.98625802643	3359.92044872342
BaRT2v18chr1HG012280	30736.6595302073	49127.3052992341	40126.95653028	66172.005395745	29504.4235883307	29323.465211998	32909.67133982	34305.5524094383	42353.4420663575	30272.9814126961	56182.3797723027	27642.3976392101	30645.5419120279	31739.8843802615	25688.4886998079
BaRT2v18chr1HG012290	2105.30499072737	3899.95675643296	3417.32379616895	5403.2975250471	2253.69106624433	2087.74005371044	2107.2828011613	2357.97740437455	4019.56245846324	2539.83800508646	3767.28772560392	1876.41717089383	2124.16797327508	2650.19504464688	2323.09221395093
BaRT2v18chr1HG012300	301.660376540753	514.866899288745	476.751363943771	600.829053416034	275.205211715088	301.877041171083	334.874228299312	289.358301699734	404.493773059743	300.125371801022	678.024621875333	306.358062039843	296.25227207317	416.551448826508	320.15001920708
BaRT2v18chr1HG012310	4.90155159335858	2.09486675087672	10.0035069729064	8.8188634174774	9.19526748386618	1.00575386218131	7.00407767612935	5.97678631047016	10.0768715168735	5.78741888972441	8.05436428406778	2.04918986707864	2.94627365945623	7.14916677667705	2.86840931406445
BaRT2v18chr1HG012320	1000.6708298483	1381.3098512065	1072.80960257703	1869.42527751263	713.506099380262	746.784033086498	801.643778263862	837.439400638301	1260.35459055424	1419.92727969121	1967.86228851572	795.791067839991	781.177785094808	1003.20553359425	654.249940204474
BaRT2v18chr1HG012330	2481.03764175375	3416.19466425938	3429.46362524678	5186.66279631408	2150.85757467711	2510.03704417875	2558.68244417405	2690.35416661234	3554.86183345582	2330.4729231246	4195.56356277003	1942.17723433014	2180.85003245027	2901.07625088354	2566.24573658653
BaRT2v18chr1HG012330-BaRT2v18chr1HG012340	42.7426530583151	36.422189649427	23.0446849184832	4.46806842627489	11.1890908403998	21.5895080528761	11.3036428421621	6.46762562986217	21.8562151065707	28.8820872053937	22.034121638461	11.3812154813058	22.3717180664758	6.88015015558033	12.6969009792464
BaRT2v18chr1HG012340	81.4092088521241	0	0	0	0	64.6383578991438	45.8273960607763	0	0	144.245869439414	107.351212601537	40.6733252420519	30.4915431620976	0	0
BaRT2v18chr1HG012350	579.718141674106	294.968691137198	426.335739657631	360.77147001814	320.558190577054	381.779576095793	508.889850320102	278.209526599452	383.291146184773	355.32812546282	814.565719073737	325.003016382105	424.910901343719	342.754540885259	293.053050774994
BaRT2v18chr1HG012360	4.082219571322	0	0.996197650960344	0	0	1.97633424597155	6.88282481374191	0	1.01880320492141	3.86751515601581	2.05007686039889	7.95650735878013	0	0	0
BaRT2v18chr1HG012370	3.9621668394021	2.18234907433558	0.868706874421288	0	0.967296777245	4.74732372013688	2.01039905079809	1.19218143703401	6.99548028661922	1.06125169543599	14.1634161696765	2.03325298321606	1.17043083650136	2.02551572680251	1.22320588659216
BaRT2v18chr1HG012380	982.256847883751	915.451611669145	855.973780259734	1029.01761342211	565.562461582859	715.904675028051	724.024148148088	607.934489706881	849.518501579747	990.870982786636	1648.78901919999	769.987568278879	668.923153467267	687.147909689936	507.042631347393
BaRT2v18chr1HG012390	11.7426521734094	22.9642202462448	20.2970250920088	17.286863519515	17.7084111693863	14.4640041801111	8.37968940774019	9.47901138211688	32.1649762769	4.14606472603335	15.238307204947	18.3564674731263	13.1430356195713	17.7969352378077	18.7146987133569
BaRT2v18chr1HG012400	1464.35883699763	1117.45374953038	1037.1531163709	1024.51300193381	474.437667462695	1190.02192782097	1402.08102583673	598.168492658607	678.364126654054	710.935535997274	3023.75723061324	1639.09293812049	758.651060970438	612.172267322146	628.593968173844
BaRT2v18chr1HG012410	219.740980337964	360.447101738192	457.50942782786	202.902376968847	194.349208427765	290.297439521234	266.802506303741	148.0042782634	204.620608204288	274.091672867317	750.920349191899	268.480135610081	162.667173188672	574.076400129088	154.122269173645
BaRT2v18chr1HG012420	472.914815120202	764.342048250811	943.554502337705	956.063725970327	384.771145047968	612.624304903191	517.177455547337	489.12252912521	577.04490850507	739.003233736155	1184.64279746019	539.205402243022	335.309240180286	1023.93219282257	725.314225554529
BaRT2v18chr1HG012430	181.751225994483	248.6972635805	275.684878792312	172.322433658434	174.982164684331	210.725475427125	162.390026481451	72.2197940792586	125.988520049779	158.996299162922	793.306965856739	204.10836706309	100.005625600138	346.42483982321	105.626036916286
BaRT2v18chr1HG012440	1181.64290915156	2525.23667681988	2676.71911340065	2881.56635503747	1385.18111593585	1805.12519669169	1349.39860836199	1416.68597742411	1782.20747688896	2300.83083078777	3200.02488683521	1395.79308891247	1007.65415255343	3053.02646261481	2094.00845043439
BaRT2v18chr1HG012450	582.52124457496	560.835257404699	686.186865709762	509.007402325874	497.45593894677	621.506673086407	360.754138759129	328.406098957601	508.86833505137	580.62046419795	2269.86108240069	642.553117580252	323.346051464629	720.715293482864	460.83217810196
BaRT2v18chr1HG012460	123.476817628693	38.6532791923114	16.9630937279775	15.8802682252224	3.39276788276232	75.1618351153585	44.3774034339477	19.1331239111371	9.91538029144493	99.1514635199878	169.105904612149	53.1128835068874	24.2911271426768	12.9949227185109	6.77173999208622
BaRT2v18chr1HG012470	1.75904814229832	0	0	1.78214290864075	0.844764875382417	0	2.48458828568069	0	0	0.802160727699723	3.57193927975569	0	0	0.847596390273191	0
BaRT2v18chr1HG012480	1274.76713269907	1111.03736804698	1185.78620474561	1461.44810447395	662.820719359664	1018.0018291325	1148.07853498629	926.091616080512	983.18058509517	914.805420376578	2391.61137364007	1027.68422636388	940.779302256037	884.421833725551	742.006348238376
BaRT2v18chr1HG012490	2.09232408830083	0	4.13059677305487	2.80097133559035	8.00968199770676	3.08430969938123	1.03192507379136	3.85275425417258	0.963421188182467	2.99103528967708	0	0	6.94602189716978	3.10013495535582	4.84891950004808
BaRT2v18chr1HG012500	14.7032222042796	13.29866417536	84.3246539928726	19.9297309045363	11.1071958326279	23.5145652263582	34.3178824829678	11.7802521957237	32.4682702225862	22.9701466154244	92.058458041489	66.567346298932	26.3938006608965	70.9376446608454	42.3683092038484
BaRT2v18chr1HG012510	0	1.95930123159628	0	0	0	0	0.939739089002136	0	0	1.02019616719581	0	0	0	0	1.02323814800914
BaRT2v18chr1HG012520	209.002909890259	99.1571306918825	114.18207740802	114.776620333464	51.4977107774537	146.364386447707	167.506776012947	80.6762757939776	95.8771834185581	105.878297918112	242.906817020182	152.642715922392	59.0959513387522	50.2151771956282	100.835538410603
BaRT2v18chr1HG012530	45.2766547107168	22.2496984306363	14.3187657813632	25.1333100287641	18.784140401342	36.8702956127511	19.599046708298	3.97090861025633	27.8420072943414	37.2413950038081	60.4723933037643	26.4729154832956	76.8204673239986	29.6851515671748	11.7693960909888
BaRT2v18chr1HG012540	1.02406143402266	0	0	0	0	0.987906405098665	0	0	4.89567548775582	2.97154373896438	1.03395909226116	0	0	0	0
BaRT2v18chr1HG012550	0	0	0	0	0	0	0	0	0	0	0	0	0	0	0
BaRT2v18chr1HG012560	1.03347529656276	0	0.998058253668051	4.15878151578626	0.982841768510734	0.96213461947627	2.91470953561114	0	0.998742854740176	0	8.33129143735194	1.94595134371327	1.01090895150081	1.9704413783649	2.08260733939614
BaRT2v18chr1HG012570	912.080296845826	1316.36028162993	1218.09343870305	1818.65909893913	828.839527303426	800.379923942614	774.478025359056	762.27187373445	1486.4986913	1269.47324597281	1583.60393031803	752.663371810251	808.397905648493	948.247167510064	852.555539716346
BaRT2v18chr1HG012580	1811.24069668384	2475.02335739246	2388.79465519047	3451.56798339174	1710.60654971294	1443.46003956565	1508.12346294959	1800.77814344773	2673.03110511731	1966.656885748	2692.97893755321	1391.2724379592	1735.53690289521	1855.18691211941	1585.67276878414
BaRT2v18chr1HG012590	1.03885614222975	2.31797867698966	0	0.896105067079719	0	2.01317487151305	0	0	0	4.02673503398689	2.96190729450783	0	1.94826849294919	0.98075261892694	2.00706704773213
BaRT2v18chr1HG012600	112.128175198997	77.2776805254185	81.5039079491499	82.4491869257102	57.436983918891	68.6414551815433	84.0556086145352	58.0887899799138	55.5256569920068	79.141590424225	208.482926932113	73.8575621741722	78.4275530118854	46.7404923653287	62.9450742346803
BaRT2v18chr1HG012610	687.973053979758	834.561967096229	815.977512828087	1417.8372726852	519.615665630162	569.985386950022	728.349487823394	662.630589440679	910.6503561775	756.3585570167	1312.03842664527	585.446138740067	636.968282118699	753.269202030035	607.875333860316
BaRT2v18chr1HG012620	2.00303012479377	66.4532014607336	13.8418982128646	56.9594729794466	31.4700600759614	4.66427624345233	20.8048072633665	25.4223654741773	44.2059972948134	10.3222087825984	26.2162302012305	15.8411511580921	24.2428192420459	11.5897687904325	21.253850842648
BaRT2v18chr1HG012630	5196.29906918985	17013.560644619	7848.04325248941	15753.2095188435	11769.3357678108	4559.06963678234	6582.56835239001	9869.21752822233	16376.6825083721	4882.48095561021	7901.56495708149	4207.16491038675	8241.35858786842	6934.81111641689	6266.97492835939
BaRT2v18chr1HG012640	837.510428485139	1706.77821191287	1432.49557574203	1857.67619327739	1246.06591280503	734.22385267663	925.911125173491	949.21249205065	1463.4954210655	707.800044089246	1722.51495497884	810.723065010767	1162.64652725213	996.115844464759	761.458184761118
BaRT2v18chr1HG012650	28.8397315512264	8.78714524804201	18.3148801043285	16.3132981146096	8.16108407059095	17.7858258674714	15.1785728495446	10.473709021933	10.4164471688303	33.1648028000797	29.8419307088058	19.5988165029245	11.505120121152	12.322287073341	5.99986726812988
BaRT2v18chr1HG012660	3507.43637871284	6478.44430941411	5071.9756481018	8284.4098744986	4840.30558565888	3135.1499306691	3300.67205028224	5098.66663073933	7221.99196577256	3875.44818748065	4438.1829756803	2631.49075554508	5101.90512803566	4540.37382508226	2906.58555786899
BaRT2v18chr1HG012670	3.16309183821386	8.98884951427805	8.0465267404067	10.9507302833347	5.04168646372564	2.06271352596432	6.81141350191772	4.76159134129044	8.72500350925917	3.91917880650143	8.77811395842915	4.43904017159435	0	2.14203424746363	0.925332996229004
BaRT2v18chr1HG012680	2452.41435042253	2924.2916777547	3776.80315047819	5014.08055401248	4081.00796637912	2320.50195865648	2303.89263636616	3200.79937874664	5588.57429097728	3140.85711195622	3150.359472135	1923.82205526959	3396.00747430591	3144.02077873214	2225.73154876232
BaRT2v18chr1HG012690	723.998505589847	2597.53629048108	1075.77808729391	2184.39626643703	1082.34087138189	609.961867322701	720.151349251068	1088.99568923033	1599.27662149207	1053.02828276093	870.010061246492	475.182525563697	944.265268014448	860.874726031327	646.076175395148
BaRT2v18chr1HG012700	1.97825694067837	8.78466272528579	4.93987621485762	4.02654660599145	0	3.8799188445918	2.88932954742222	3.12218993532391	0	7.82336067597123	18.6621648801396	3.79891812643325	0	13.7458409591627	6.2802629900097
BaRT2v18chr1HG012710	1911.88031353263	4576.17292952043	3967.5813966541	6095.04443025493	3524.59502369511	1979.58246239286	1877.5458670174	3130.47758799775	5305.7273434988	1958.08929243258	3624.68911076244	1900.79831372845	3688.09931170689	2825.30707211156	2439.71237756377
BaRT2v18chr1HG012720	954.81193544999	1328.16186627197	1059.66575806306	1266.56719320947	662.076951788161	808.787934425455	794.773991650326	682.845087248532	962.32556224004	994.920790836913	1619.59991546249	845.31471035685	761.443733512819	887.634185512326	659.074393966528
BaRT2v18chr1HG012730	2404.19368494112	3706.8657476192	3472.24729737907	4910.86755039771	2342.81649451965	2347.297924589	2345.70686386246	2244.8961440362	3184.44441020224	2740.11542376203	4284.78305602729	2421.84571769665	2117.47304415698	2830.73404162179	2242.00446177505
BaRT2v18chr1HG012740	1071.75294585831	1174.78395936062	1029.07641872909	1599.983609746	701.465070365103	882.691621756212	969.464832615797	799.512802412358	1183.56990220608	1123.40524935991	1853.75982934181	956.333694204154	700.245320188937	861.595929584736	658.089461903951
BaRT2v18chr1HG012750	127.970531641286	143.109831970815	89.4568101321034	123.849450426341	49.219943256442	131.14483845527	106.678565508839	95.3123855370455	124.324726610028	141.237492029813	321.111196422927	80.8841226232401	43.665520814977	89.3782214789629	94.5331178050317
BaRT2v18chr1HG012760	0	0	1.03058358144353	0	0	0.993544777732402	0	0	0.963012345065023	0	2.05700664807914	0	0	0	0
BaRT2v18chr1HG012770	93.743800726818	2.30527169137748	2.86647773597153	17.3611070110779	0.960705707942505	57.6047178851555	29.0707612193185	10.7650618441605	6.42897307160429	32.7977122777981	81.9394515135725	22.9279107582408	8.43770631658349	6.39096477216351	1.12443048860264
BaRT2v18chr1HG012780	1.01512694622391	0	0	0	0	0	0	1.00605478127561	0	0.967713304147144	0	2.00091095925406	0	0	0
BaRT2v18chr1HG012790	15.821337334289	523.657275041173	245.32998398622	574.806987248233	390.348316529233	100.926215950421	51.9690937726362	250.983925393666	340.274079991297	54.6592428177579	115.512211092697	54.2026925764816	258.291525302154	240.733061291524	158.434129583345
BaRT2v18chr1HG012800	5.91625975849808	2.19190238456912	0	2.08787129906445	1.9418397364508	2.8989061709175	3.74110510069265	3.14199374173885	3.1302825949685	18.7116452352959	10.6236899929261	2.75153452053369	1.04555136388528	0	0
BaRT2v18chr1HG012810	15.9168755795093	0	6.12284017644059	6.44142042947064	8.88714423106128	7.2891537970864	7.79213969931288	2.08766205972729	5.81277459433468	15.9149442118692	14.0757460329985	4.90011675980522	0.950165647238879	2.05512678925468	2.00089068437766
BaRT2v18chr1HG012820	85.492523892734	78.6667390088926	85.0786762062307	125.530777905234	52.0498455591809	95.280696240865	82.7003846152036	71.2413224909603	73.7706947870832	98.5550772980421	168.361729296201	92.1970148240871	46.2673702266239	79.3944020711558	48.9539226974634
BaRT2v18chr1HG012830	125.59250615667	354.556037733448	354.168118725329	328.511355562324	237.426992596908	136.144014408691	145.427041355881	282.178490607152	283.643278623243	145.402120642895	385.662470856444	173.424884609595	318.087761034713	277.275640424982	238.667493033133
BaRT2v18chr1HG012840	0	4.03501371657988	2.11468826615128	1.83563731774182	0.991895347570517	0	0.962943978260003	0	4.84938381913228	0	2.01807827458415	0.982721020766036	0.950481111017536	1.01792216724429	0
BaRT2v18chr1HG012850	8.07173122443241	6.56798203172618	1.00494665693993	6.04459801443709	4.98586691729545	2.88457758430176	0.987069887342244	1.93435371091576	2.93894346360584	4.7342354015364	2.0655598752555	0	4.01794886673253	1.01361885639451	2.97938106720419
BaRT2v18chr1HG012860	0	2.00279888917899	0	0	0	0.977385173097099	1.05332383686525	0	1.94693573976523	6.05626659016539	2.07737577445106	4.26340605325697	1.85705860829587	0	0.954634666389784
BaRT2v18chr1HG012870	0	0	0	0	0	0	0	0	0	0	2.02270847706075	0	0	0	0
BaRT2v18chr1HG012880	20.2281456034093	27.0965110564415	17.6965895540062	20.8472213738683	12.844372900218	14.3566640800058	18.4271879099097	20.613671384968	22.4173370948175	21.8485875809987	32.2220505632935	13.499056971326	7.16557642326413	2.90699529778074	8.11056927990729
BaRT2v18chr1HG012890	1.02804860609685	0	4.02951533228142	4.11058761584793	0.98738190257064	0	0	0	5.91338261934531	4.80487405410957	7.34242084121826	0.995198239191012	4.03918095366344	2.00457726596123	5.03449908770779
BaRT2v18chr1HG012900	14.0552280528676	11.3643285450368	4.94545205199683	20.7336885534779	5.84976844594397	9.53721194307039	12.6027137354922	7.90399662631716	18.8569574875052	15.2467901647571	35.9663311416066	8.74404327496859	26.2834188348333	3.95771075291014	8.16173452600161
BaRT2v18chr1HG012910	1742.92204231908	1217.57685259187	641.307333211818	830.136356299503	491.519504191853	1246.83079409041	1066.94409249901	419.886116078428	750.573268256908	2052.52005902356	2089.77177291051	1242.57808523704	960.866756253815	776.261300246849	385.542566636875
BaRT2v18chr1HG012920	778.970366166639	1019.6331129569	500.071015384887	1043.34252360122	522.43894120677	607.190989475672	566.433988360442	520.73549069995	793.246145850609	836.559557431325	1023.99237527928	484.320506018688	478.434428440718	603.637774477083	374.070891960759
BaRT2v18chr1HG012930	591.657148507699	779.395922785098	772.039417584972	1001.7671199586	507.654127888994	535.191240726551	674.074154976919	577.689214622606	762.662761172581	552.643704442732	1184.48560709162	509.749963172945	486.761897234172	590.253816324994	485.824682640577
BaRT2v18chr1HG012940	26.6592266675324	28.3785306905464	8.84709571048125	17.7904955139098	4.91931029162902	49.6440344449145	15.1644754628427	5.18974619316773	13.5189066594702	9.80870687190775	56.1137498305317	27.5018751022451	24.4976781454924	10.5215114055947	7.36467384282882
BaRT2v18chr1HG012950	0	0	0	0	0	0	0	0	0	0	0	1.01391285933008	0	0	1.00732819527229
BaRT2v18chr1HG012960	11.07322644453	0	3.00037765599293	5.51774060535523	1.9598297198472	4.0432073058286	0.941925020830949	3.10675935730771	2.04356102698656	0	5.0843106983751	0	2.08827599611612	0	3.24678438381689
BaRT2v18chr1HG012970	21.7091030036922	3.81934590860958	35.6186721414022	19.254680351967	7.10497146563873	26.9046637887406	24.6969726922154	22.4545266636558	13.8691792354059	24.0660451798894	79.6345799638307	33.525115193933	18.7720039338802	20.6198076056117	20.018797122035
BaRT2v18chr1HG012980	10.0004626752185	0	2.01200177949206	0	3.00813217432338	5.94168154820009	1.02807285980907	0.983563518849036	0	28.5262969330814	11.3863299961194	2.06730111863651	0.982718580455525	6.15249191293217	1.87797327849442
BaRT2v18chr1HG012990	12078.8593186845	5593.65176008283	6731.3733780217	7262.24067398926	3366.14672431495	8594.31842257866	9634.11801168692	4037.82768178857	5539.978879245	7338.89173463978	21818.0235234811	10312.6059868619	4871.59673384836	6007.80933513248	3863.60010613274
BaRT2v18chr1HG013000	1.03289749052056	8.93988510998497	5.09702827626069	5.08863411425684	0.989005501233828	2.68881979377752	0.973223352511733	2.10813898500134	4.14723418899533	10.1659928873494	0.955301123093616	0.945596009702217	0	0	7.44149802596042
BaRT2v18chr1HG013010	0	4.51915931000247	0.99218783517303	0	0.982183598719879	0.97034502924408	1.94600627728454	0	4.95342029604698	0.945872516893594	1.99334124565757	0.970762285501423	0	0.992143550240118	2.04394858762316
BaRT2v18chr1HG013020	92.384523318139	208.618967806473	282.090240375393	305.269967887821	147.583812887729	96.8886269456756	175.531877844755	150.20772856944	297.856956043675	132.853648258278	224.823469820998	123.160931905835	88.524071355807	162.208760905746	161.955199070096
BaRT2v18chr1HG013030	1.95112472808046	6.38416727258684	0	0	0.969682267791382	0.965276808764292	0	1.02271261972202	3.11457622174604	0.98905268112954	0.961985761084091	0	2.96316836740589	0	0
BaRT2v18chr1HG013040	265.757040557001	312.553608718885	103.336589394002	156.757648902175	171.227088361852	113.909925590153	81.424792190962	184.926285376479	214.681775678126	927.511826455234	601.033296585371	129.832552945876	186.352952613615	161.485564736839	96.7161924957393
BaRT2v18chr1HG013050	27.4175490332041	138.372498742084	81.4880224631549	60.2335203532321	45.9459202932816	19.2025385483585	17.6884462477106	28.5471158403657	35.3406006165867	47.7281976206644	119.838053616808	55.2472002703241	26.1111175533598	77.5608354017085	24.515367443082
BaRT2v18chr1HG013060	4409.2645771551	6747.17581828647	2728.95064328959	6955.76999638342	3577.22548005071	4366.64649626777	3775.84602776843	3537.18558202211	6147.27527039504	6214.09537967723	5723.63557473943	2228.95262201608	1471.86225327192	2982.63035295876	1575.61103362701
BaRT2v18chr1HG013070	428.295401240192	507.564306906939	504.798185150512	597.907654685912	294.873930595595	424.060416325283	490.670100328566	347.339673198223	387.924751664502	352.78757978366	789.360999159307	287.689982816175	334.91742650594	416.217290470021	363.449578335705
BaRT2v18chr1HG013080	1.03223186783236	0	0	0	0	0.971855060098483	0	0	1.02471619170921	0	4.14070648828672	1.92403087953578	0	0	0
BaRT2v18chr1HG013090	78.4796872952517	37.6434673209548	49.0352228582552	71.6359284761523	24.0206587511148	71.4540241893347	96.2531460137075	32.7463519503	49.3793978251109	106.567623327113	128.083645715982	43.5194482026105	39.6360593857008	39.9491145934665	47.1139212834892
BaRT2v18chr1HG013100	3204.98759396228	6272.06671495494	4750.53967652011	6944.21307648468	4463.93150998771	2536.58860811512	2968.38895612459	4110.08885035117	6466.06398346282	3426.10993608366	5012.91136679868	2268.68348093831	4087.89425872531	3892.26761088493	3069.36931307559
BaRT2v18chr1HG013110	401.525429288799	285.583570072661	241.176938238795	301.412473010441	141.57648551262	342.232441823	323.600284892187	228.901522694351	227.78139952712	419.111690866539	716.803884198419	347.490656051057	296.157205571948	166.389829422889	215.541386953907
BaRT2v18chr1HG013120	1749.74632123008	1463.29073220357	2038.9643079745	2220.54865848488	1011.11572230372	1466.98347122263	1754.71900641355	1322.75071393445	1830.59578527525	1713.16937323825	3468.92965960291	1551.37003947726	1297.55659069055	1768.40731529469	1395.84615971272
BaRT2v18chr1HG013130	7.08890898777221	2.10708597016986	1.99054371069184	3.03101983742265	2.97348952623998	4.84505853979227	6.78838831010434	2.05519920335477	0.997543716726046	6.73075381518551	3.05921993356435	2.89646584368181	0	0.985910185846206	0
BaRT2v18chr1HG013140	6.7250050871581	8.78652648608469	7.94870863776978	5.24712475366282	0.947254616495809	2.95968431317292	13.7020337498083	4.23265738304264	4.13684455642046	0.97414861703102	15.3886591986206	5.81982819164003	5.17626093629557	5.54237973939326	3.12822074807259
BaRT2v18chr1HG013150	4.90358926104788	1.90976722178204	4.88484719905887	8.15284673283557	2.65162359394232	4.06965677828311	6.96114078763895	4.22686870482274	11.2689966817432	2.11070711043064	4.9304842496762	4.02268614888863	6.5780336493953	2.99830498595446	2.88529723268713
BaRT2v18chr1HG013160	580.082815236839	988.022022576676	1009.85090858274	1495.79834587629	661.311315127229	621.847438199878	725.98482192888	769.0379325538	1190.1205242921	883.800283977154	1177.86680192134	649.498252396723	688.05555719138	988.911738697119	721.813337808602
BaRT2v18chr1HG013170	3.13655512215484	11.8119248983246	8.96014909654567	0.911404530493104	4.82499889915571	4.16018870714947	0	0	0.964545028834481	0	7.97424808796997	4.80427289786369	0	2.00148857121329	0.993294050822682
BaRT2v18chr1HG013180	120.971905784555	162.95581345137	190.780273147165	322.522080942321	105.099501535339	102.568128705649	168.355765696798	103.228394855402	193.107101728351	156.691396474953	263.646194148837	134.422517644237	116.424696632131	154.135124270703	99.3352772158659
BaRT2v18chr1HG013190	6918.30828237384	7923.25780232878	6120.72995902901	8883.25238750977	6985.71862834221	5806.32201990425	4824.11776856762	5246.33193151892	7588.0235488543	4586.80618792504	10695.275730338	4212.85428974782	5075.48622475327	5221.65191382176	3820.04051024281
BaRT2v18chr1HG013200	36.3917848589081	53.0665333099922	39.8099957770703	69.8751808757715	19.8445805713501	22.2724776714654	23.1594749723008	22.9289814849338	56.6306546889819	60.5486520683227	52.8450092848335	23.9651260575015	16.9875218354751	36.1450109082208	25.704927656995
BaRT2v18chr1HG013210	163.458484812459	1408.91811062338	1034.00018252482	1722.44420340866	1534.15000247941	639.539780221529	260.400313009596	1102.83498707569	2365.31608551904	282.206622555787	1449.27661596182	498.760633586946	1144.12884623726	492.5109112181	675.267741547556
BaRT2v18chr1HG013220	15072.5353709496	17110.0578580993	14947.2455739319	22925.3784513397	13036.1393921377	11679.2858577459	11282.351245349	13389.3762505395	19229.0909567969	13319.4839252784	25687.433395774	11444.1588033783	12522.9216006854	11592.3165541744	9270.54022471202
BaRT2v18chr1HG013230	140.24240318892	125.330976527829	84.9957603233873	91.8727291001296	46.7877050706717	136.609441558708	118.735903661869	75.5095527650874	77.945873358973	113.78136947348	273.600928201701	122.656899360034	78.6193319381381	83.4149986215956	62.8290134894975
BaRT2v18chr1HG013240	1291.76932515533	1181.29903376597	934.869910280903	1449.8347814991	762.255519887112	944.052470451954	1016.24679465561	983.589998859278	1168.71809028134	1220.40115722979	1830.42065866064	761.304931916412	805.763763483966	886.017548998179	669.121726512279
BaRT2v18chr1HG013250	5.15368261773827	18.2492713589523	12.7241371402705	17.4035848810798	4.67674317425251	4.27466162544462	7.63304723550712	4.96602758383417	5.32918508213622	9.29506036509355	10.5340148955726	2.85073409346788	15.5393971615897	15.4861580965368	12.8878465471395
BaRT2v18chr1HG013260	3.01692215172041	2.04215896850851	5.02405470482215	0	2.92552930903983	5.77442934719778	3.88089274585014	2.00162929476113	0.997987594193538	0	7.06511835993991	3.80211935535708	6.32640058439072	0.977735926075476	3.11388829840278
BaRT2v18chr1HG013270	993.812509232851	1225.66287215152	1279.76688598585	1534.13817590146	832.593906004619	743.832882230103	982.711525195238	854.24594618454	1393.46987717121	1085.85309299363	1647.24076983398	758.140336122554	805.894556236134	1041.7259425661	796.17736095563
BaRT2v18chr1HG013280	0	0	0	0	0	0	0.980099006298632	0	0	0	0	0	0	0	0
BaRT2v18chr1HG013290	458.57431480458	523.525095951287	401.590867762167	679.58257825211	330.97906113918	341.080213570713	414.995503756176	345.934497617068	521.024354643042	451.509015564706	686.348444486021	329.26240897602	354.471543958892	400.699907076195	262.443934766772
BaRT2v18chr1HG013300	3074.47516028924	2414.75946443312	2029.15042331179	2842.29615806442	1528.02845868785	2230.57279332554	2509.09522397794	1725.55771006202	2405.10076145046	3571.60446012198	4230.31324451824	2186.5018251925	1750.69682060996	1857.37940397791	1403.99093977531
BaRT2v18chr1HG013310	10499.6584798306	15248.7383793358	16679.6701433887	22950.4997585642	11184.5403122058	9425.68383898563	10077.8957395063	11123.5341394798	18951.2015555818	9979.23114661626	19527.6563412612	10077.13675702	12054.3655101214	13143.8280180226	10042.7608757718
BaRT2v18chr1HG013320	386.825389865807	571.141884923459	403.490600211323	540.533066189793	326.747281198279	294.653911375731	341.285823734514	306.206295293702	473.28310947274	395.335118804169	587.139303798044	354.481479232622	340.500444131479	310.38056401428	246.458016460698
BaRT2v18chr1HG013330	5.96645648949711	5.97067747133718	15.1431767729388	26.125182886744	7.0016139151871	1.00989203784128	0.986821640273453	7.81896096075621	18.1017681406951	8.87486226889638	3.01633214266221	7.08981104449733	6.87963252875234	3.0516584500639	11.995394592232
BaRT2v18chr1HG013340	10578.3641888472	15035.5013427668	15360.0261655268	23339.3859848617	10065.1739102351	9111.38085237167	9892.83814179212	10324.4121929639	17576.0154399925	11651.1004627569	17909.2244702737	8924.57903645815	10570.2851052303	12895.0159843074	10251.1487486363
BaRT2v18chr1HG013350	599.717499334151	723.691674850351	738.524852718027	907.633729206729	392.669157422737	584.152605619382	531.290944928146	520.343035825104	812.40418971422	725.339775700953	1026.59884934191	514.2327597754	452.81338828672	616.960185287934	510.602096563739
BaRT2v18chr1HG013360	1.05726377532506	0	0	1.84774742863679	0.980184891017151	1.05048631215495	0	0	0.982719445919115	1.05413072545636	1.01246414354133	0.977988495728638	0	0	0
BaRT2v18chr1HG013370	2.02544214215697	10.3592231884251	2.02513183191765	18.1743935724837	6.93220354300989	3.86195450234145	1.97846155130502	1.94039498961121	10.8130675030661	9.51682869553745	5.1798385989243	2.98373294641761	20.5123618762849	9.07584325812144	13.0732840269511
BaRT2v18chr1HG013380	1702.9829260401	2101.7613278308	2099.82780988086	2881.85357503439	1312.28797096299	1494.35862877504	1681.58005177095	1537.5431889156	2251.7360666424	2015.41358939604	3227.4336916184	1399.70663513376	1125.39576893505	1992.66145235499	1391.86697727841
BaRT2v18chr1HG013390	0	11.8789853257394	2.02347145106782	7.19547115130854	2.93364051114431	2.06976135515203	0	1.02065693832174	0.955306795486684	0	8.080692110662	0	0.936006821364143	0	0
BaRT2v18chr1HG013400	4340.46818769727	4350.33737266053	4800.0374011785	5053.45586284532	2738.9333542844	3617.4439429597	3633.38406887177	2850.42575152659	4434.80723461853	5186.25072294475	7360.61711628445	4100.73564876302	2918.31176090876	4223.71558361698	2906.96245217747
BaRT2v18chr1HG013410	12668.6372435519	10941.3074001262	5896.50731213396	4573.99858092045	4787.3400960823	11056.5415195932	7608.13087465961	1613.86301976431	5672.43252874827	15391.0843246177	16804.5403294127	9492.48721068825	7618.50591755352	5708.21992201708	3718.78129023575
BaRT2v18chr1HG013420	573.822878240199	635.736812616747	750.562849230355	990.322747427638	505.715944383579	490.509873967285	648.055476972173	584.227425400954	681.082655612816	582.885327404203	1087.88776854821	457.817427521557	506.997382247992	717.097021049024	518.035944330727
BaRT2v18chr1HG013430	381.464939248989	353.958444917098	398.56295458554	439.838916976952	221.273425055242	282.322897165807	335.916962241178	186.481439850617	292.117783624366	189.023014521173	900.625866744913	387.540813351884	280.301705068445	397.637809195823	161.890659758907
BaRT2v18chr1HG013440	1061.6854862096	1159.6112431868	1063.2606354742	1269.85137100678	639.373648874961	915.530393828512	871.0950662813	645.319465257269	965.642352434096	940.775863389065	2021.30517178369	873.758040307273	675.980953973159	896.212008901533	650.020587663563
BaRT2v18chr1HG013450	1012.59941927493	2275.90156258063	1826.65895576138	2884.01669705361	1971.19459108332	890.83416792587	914.205486914404	1473.89975975088	3126.78491707617	1521.1382023837	1713.42256163959	890.62580620198	1756.00001958886	1184.92051765268	1165.66720530743
BaRT2v18chr1HG013460	1538.42714803132	1393.63292031499	1682.30458891643	1663.98947543227	713.582017674647	1204.44976335432	1237.73910005764	695.994874089889	1366.44626439051	1573.84556406372	2356.4403495637	1221.83753257833	718.329949055056	1461.60165031754	839.842759079951
BaRT2v18chr1HG013470	285.955005201482	95.4682192362664	121.66062304514	100.520526156593	55.1935599196469	136.592532344338	137.142885293207	48.9556122443673	50.2400123105488	182.236448957175	339.070418236522	184.536410584792	66.287210842063	91.9199726708876	86.0290249910882
BaRT2v18chr1HG013480	1.98686680589293	0	0	0.997701389941952	1.01429866688363	0	1.00574278883024	3.85450340687157	2.00699385676844	0	2.04408513209413	3.11491951530442	0.988245766061671	2.06694015620418	0.982349277031478
BaRT2v18chr1HG013490	20.0799572830356	12.5047680096626	12.2255949097498	18.9873565929006	6.03019019912635	15.3682252619579	16.1154847424742	13.5208299202727	8.03213595015208	8.302723975509	59.4294178676329	4.13634886902862	3.97805399823103	15.2925823539288	8.87665035405037
BaRT2v18chr1HG013500	34.6197587887671	9.90047963870844	6.59020270240622	7.16261373686868	7.35493988688334	15.2126123183148	19.6074761665225	14.782220175373	15.6274041471231	16.5657195859076	14.0207251530514	22.834998024451	14.3986551739373	28.8597260781604	24.3206940304136
BaRT2v18chr1HG013510	5823.04397609328	2222.6376628882	2290.20396128532	2362.130957014	1827.52574807692	4250.00936412416	2968.77567118323	1667.59056579979	2032.02311570922	4875.1008588041	9606.39117876661	3872.08460683714	2232.71407957527	2275.10425815616	1475.69953742073
BaRT2v18chr1HG013520	1.01130236632046	0	0.997123907606215	3.7269326516588	0.997758749516654	0	0.995641666389099	4.05023037329982	0	0	2.07669739995827	0	1.00833803311131	2.02266408610793	0
BaRT2v18chr1HG013530	98.308341512942	97.0342114737566	105.889913632779	129.390553794747	91.9694444149534	80.5850359874086	93.5829059622707	53.1635029971456	74.5337986379473	82.1941107208008	194.901551695765	70.0705571888565	55.4884505871595	89.9166203966572	62.5226700279494
BaRT2v18chr1HG013540	0	0	0	1.83843080355502	1.96331574378039	0	0	0	0	1.08394482071814	7.07483909908395	0.982045100122687	0	4.14017183751957	0
BaRT2v18chr1HG013550	14.6887784883734	11.1953921833527	42.5220050799474	29.7122376832085	24.9985422709906	22.5521694788432	20.4756433470133	8.74951996474689	20.8451694945563	7.79685753803713	67.9082603544321	20.4972619285024	9.45247301218932	24.5655399136965	6.59744524018404
BaRT2v18chr1HG013560	3.18991291841967	3.92709201640733	3.04573576376503	1.80489021654752	1.95809450317661	3.11043255523743	0.962525870688917	1.00793834874041	1.89695479412534	0	6.40639782172469	0	2.78256507213753	1.02591880244904	0.98547759969759
BaRT2v18chr1HG013570	195.441989730725	303.221842249185	335.271381907514	403.709231837349	192.729644147851	221.614418190041	234.303580666733	154.357173304826	283.45377142957	281.566667650912	394.93479993327	220.078730271118	179.15931650988	236.481187986923	202.358404819039
BaRT2v18chr1HG013580	219.265331202339	223.775402203173	309.234003472839	366.237141586992	163.219741992591	157.908995010396	85.9248718307197	234.382088092373	575.130785625836	574.737436072964	297.62300738289	241.686524199056	173.243646399963	253.507007496557	179.660498543125
BaRT2v18chr1HG013590	5762.72963949004	5716.13505732829	5127.88309030606	7811.13161226	3671.47247583236	4171.40606397746	4648.56132534743	4118.23571949265	5716.74586592848	5867.40756955602	8467.05630345707	4175.14982193248	3853.62351749844	4085.18325269901	3308.15577113032
BaRT2v18chr1HG013600	3152.24828877975	7885.7564109533	5113.88625347809	8273.85952991057	4491.69527604335	2895.65804340821	2521.47969696989	3730.05858021886	7136.02440032738	3852.06828519167	5148.45824181627	2737.73427295797	4817.56271129365	3522.89579272078	3433.19516793672
BaRT2v18chr1HG013610	100.747080797175	44.9277498488091	70.7054980322717	45.5000329031826	27.3328806967226	76.2501828188895	91.5312269436491	47.2458444120918	47.3420797992418	34.2767707158576	257.896022337536	66.483855646745	56.0365493883449	41.1312494001378	54.2832967708252
BaRT2v18chr1HG013620	2.03255804247579	0	0	0	0	0	0	0	0	0	0.991727327929649	0	1.03346266284945	0.978193892021323	0
BaRT2v18chr1HG013630	3102.86969631647	3602.22509158436	3033.16851750488	4537.54883170644	2271.3740681263	2294.3363899433	2706.19280647467	2214.94031596672	3272.35931507723	2661.23196485041	4837.18804199063	2196.95657890094	2352.41387696138	2579.32040333346	1939.32561271207
BaRT2v18chr1HG013640	19.8923952960938	5.98455636967762	17.6607878771381	9.30623855078383	3.90041322616894	17.0014778369253	18.2857539499335	16.2102468684276	13.4004938648506	4.15994570326844	68.4336440480084	17.2990558896482	8.01224544084545	21.1613771372885	11.6731169102823
BaRT2v18chr1HG013650	1254.16398608234	2081.80708093495	1627.67570710233	1783.9696386026	1062.45920683851	947.187891608588	1084.46965549767	951.276490316691	1202.68215190647	1010.26155249562	2202.03728237983	845.435976680506	1135.75069296616	1135.50752398818	907.778869086416
BaRT2v18chr1HG013660	0	3.80653771530171	2.08514289963441	7.92269204309939	0	1.01220518101024	1.03323585388214	3.90053689144906	3.87273952226111	7.9298713889706	0	0	6.25237872924423	0	2.98706365609626
BaRT2v18chr1HG013670	6.94038752624482	0	7.05036150159052	11.9850142502851	6.92347352038123	3.07948541478078	7.9820527034679	7.85417412912311	2.01014466976754	9.16004826920046	17.8514267732527	1.01253157304824	6.94611472065217	7.03212898781426	4.00235124311885
BaRT2v18chr1HG013680	36.686982036861	19.0656859968475	6.80040006072585	14.764670235001	9.62524828452934	54.1440906198019	11.2664030663026	1.03971928457111	10.4953644124994	29.6585112487016	38.7695292986792	25.0021280045481	52.9892069062705	8.44220587025351	10.8746575090015
BaRT2v18chr1HG013690	125.983505357083	58.0884304295481	41.0109690003695	80.7181279695223	43.8720999693251	121.363463190249	80.5675510324417	42.8868927946517	58.8978182594322	95.0052069526498	184.215354364374	89.1495787197948	116.919659009546	20.6743532487221	33.5035566065764
BaRT2v18chr1HG013700	0	0	0	0	0	0	0	0	0	0	0	0	0	0	0
BaRT2v18chr1HG013710	2274.78159046909	3327.72094131491	2476.62559482308	3802.00542692743	2594.49414971937	1963.18657350875	1645.14681640946	1917.8486032664	3239.71379158696	1870.66290183659	3151.27320392889	1523.39629059763	2008.06592696193	2148.52161357419	1554.05695166515
BaRT2v18chr1HG013720	0	2.3708684085075	0	2.6804793029454	0	0	0.967636977050446	3.08235277236232	0	0	2.03039703641989	0.971836278180481	0.937403407354741	1.02676389753906	0
BaRT2v18chr1HG013730	460.740008613538	723.400298930037	644.391965801517	889.281877867701	450.225262717668	513.004590147135	439.111833074819	413.338660653908	505.792445581144	431.819440494801	887.171166026962	362.572487372238	402.710730632206	489.679008832372	359.649179197163
BaRT2v18chr1HG013740	94.0040606962636	36.6541708380004	34.3630921522774	25.8246832299542	23.7347740471255	67.8713663792716	46.1277130232137	19.0606826229371	40.1714621381363	152.100027084049	110.563225219562	43.6631342232921	40.0071074374629	35.3097030311002	18.4550559669861
BaRT2v18chr1HG013750	2323.14456477223	2057.03668298286	2034.18944569041	2497.74085397873	1286.21613487755	2094.61037637654	2389.92410147042	1785.6473539929	1677.42255029417	1084.14267349081	5074.57509996158	1972.74179863691	1916.09679348796	1486.13588491262	1387.12155656468
BaRT2v18chr1HG013760	2067.32338600425	1884.80616259368	2091.50720726075	1877.23902131277	1091.11210077373	1704.16178877972	1731.49658740789	1100.44189354883	1592.6867508668	2269.55004474077	3384.66106671975	1724.19645236895	1123.81642424528	2028.4066625492	1170.11763695403
BaRT2v18chr1HG013770	179.365821108996	97.5396521597556	84.6310383086723	76.7224944351445	45.656195431833	89.1175860851225	187.22383879595	67.3027601515644	84.9001673522531	60.7610248115657	948.175026917281	167.303077141532	84.6985645506977	198.023338373803	61.5464891718132
BaRT2v18chr1HG013780	249.955956922233	857.250846061538	774.686747853815	1184.63811531189	642.554598544681	281.983908627569	294.945957441289	533.59650563797	1050.68474265233	226.358029509683	492.649117079002	199.74873858978	475.760604536254	445.909308733031	474.818566770273
BaRT2v18chr1HG013790	638.662374017485	638.690893817081	911.988801208508	1118.64766757476	419.879297700649	525.944219125626	559.883478674822	482.773404748175	811.156331982336	515.112818671039	1017.40394748522	436.95054193916	543.200662485324	697.720867322558	580.449679359384
BaRT2v18chr1HG013800	1.03032793753317	0	0	0	0	2.87846794691475	0.965761710575995	0	0	2.91447047170037	4.12835469379373	5.69356637717997	0	0	1.10202633331744
BaRT2v18chr1HG013810	0	0	0	0	0	0	0	0	0	0	0	0	0	0	0
BaRT2v18chr1HG013820	14048.3868511504	11884.2629167389	12644.7323965151	18438.5973830692	7466.48848769855	10590.3369388527	11469.7458328842	7891.17574235638	12462.5945746657	11593.7812314488	21681.974434615	9900.39876084143	7711.09347514493	10062.2726778303	7869.82806657385
BaRT2v18chr1HG013830	857.672963677598	1154.30611361402	1433.14832831778	1906.83879333219	751.775105260034	853.703855047504	949.31942173989	894.33702220911	1269.13712465027	953.174027868987	1764.66946326452	1044.5889689379	865.010273998207	1111.04859687861	914.645290412552
BaRT2v18chr1HG013840	99.5410749384895	209.769797255757	129.625589948771	164.526341890609	106.153984734184	82.8906559834083	87.3092540968336	128.545321901677	161.911375012547	68.4159872194751	180.066026236275	83.8143687733371	117.381938145598	111.377905418437	87.0125717532239
BaRT2v18chr1HG013850	4565.55903566422	5248.64650439428	4630.96911142663	7463.18234382291	3213.08175868023	3681.05442136265	3909.53406896957	3970.56280879292	5528.2797884446	4854.42551745972	8307.13654189884	3662.94593956353	3973.28622573697	3999.54648731216	3115.33124591043
BaRT2v18chr1HG013860	9298.76250270021	13797.942709734	11576.9210500351	19340.4658152319	6949.01729456263	7890.64744267452	10190.0677092709	9846.33928588871	11262.1366728994	7931.25676193516	17065.1991300924	7936.48260904472	8471.13196178772	10162.4004268303	7610.08362227308
BaRT2v18chr1HG013870	1.99991300019635	2.20921703245117	0.999766084232787	5.22396360260793	0	3.77092047482263	5.70112606663744	0	3.05545489843186	1.92310373248808	0.998210807801994	1.85423841254138	3.17855881547245	4.83146114917493	3.20970820011935
BaRT2v18chr1HG013880	2272.57220947328	4273.79729518177	2923.6668891296	5144.02597009284	2605.98770083361	1755.62499516296	1824.27988667249	2622.94649866646	4300.01294106721	2880.96512119397	3817.5358463206	1821.16892104519	2836.78499337785	2675.76378328972	2001.82075027817
BaRT2v18chr1HG013890	193.922749679202	87.2055708497346	59.2688419592841	95.1752046388257	46.0898815057107	114.057407532966	70.708884145304	46.241945452315	84.6892211864681	385.122978660514	277.188661116696	117.26465104501	105.770361215478	79.6734089451153	32.2601664927271
BaRT2v18chr1HG013900	1683.42384339184	1526.23108945414	1190.09079069324	2068.05637886328	1289.27963401305	1095.62447275794	1172.00540699665	1017.78907250821	1693.48091728135	2225.36328371834	1795.81723360968	1009.55659263944	821.29211089104	911.185700348849	733.484215454392
BaRT2v18chr1HG013910	1202.58199821957	2062.44037383022	1384.9917272288	940.477872525528	794.197311625191	1014.46111688793	1377.97673770158	502.5156662463	915.53678312235	990.3478736275	4002.45709004843	1671.92881454421	794.223109972972	1527.8959189318	472.507037557629
BaRT2v18chr1HG013920	186.239117704167	356.761906250367	321.956343537409	259.86667017905	170.298087727221	138.756373245018	162.511004632096	135.867655584549	226.288884618186	125.907745225688	630.688530401	250.863607411409	166.323655729959	309.653738188039	123.847174151051
BaRT2v18chr1HG013930	314.360996956017	348.859676946503	346.314271997804	297.8729511237	179.653501654949	224.184388269651	303.119638993841	130.283183651914	146.42020521058	255.547114074171	1065.06243933591	344.565508181979	194.368419293285	298.702658819027	189.287135546655
BaRT2v18chr1HG013940	538.863838103597	660.951059879337	487.349294217702	782.76875894176	294.518911136726	430.372884948811	467.386393743706	435.333475646478	556.742506350377	523.271202104625	916.522734285731	468.775048678274	388.198211202509	442.876195370557	332.556139929857
BaRT2v18chr1HG013950	5.93210876234906	0	2.0117982091163	4.04039103218609	3.00048807237307	3.04999183783821	4.95838424025563	3.88392010247484	1.00487684665562	12.3808148733399	3.95180316558547	1.01678100842676	0.981229122501194	1.01001097447655	2.0032216044867
BaRT2v18chr1HG013960	10.5519286186247	3.93253607502589	0	19.0916057066226	2.98785891523559	10.9564704421613	22.4662452070558	7.99278010570448	2.94339300778547	13.8500659792324	14.3319324658033	3.05480099001366	4.09260887202627	8.21107141561185	0.980389632923847
BaRT2v18chr1HG013970	16.9735582785428	17.3080434130428	5.89134647139598	4.20196308588559	7.93932845589486	24.1866067629042	9.61787400158456	3.05350995562922	13.2800641643121	27.4494154952856	25.2301988017046	5.79254809219373	10.0978827170894	7.78048146444126	5.11393905466987
BaRT2v18chr1HG013980	5087.08755503244	2581.43185638771	1847.88808564826	1551.50368088762	1277.86915430685	4446.44297804219	3004.94760796089	756.787025227237	1841.84180087653	5320.27021749331	6059.01904388649	3331.68965949604	2573.52622423574	1812.90498319621	1153.80161319507
BaRT2v18chr1HG013990	0	2.41013772226637	0	0	0	0	0	0	0	0.881355265806823	1.21344681208928	0.643145103698774	0	1.23228281889039	0
BaRT2v18chr1HG014000	877.032218112394	1018.03235028986	667.100648941831	741.859158408559	389.129196740039	662.437296368732	659.5040677716	559.059601318946	503.726189809034	709.835632791586	1427.33174164645	602.142636789434	383.313716977796	660.408469760719	350.395508606271
BaRT2v18chr1HG014010	1.9940498837111	0	5.10244563846665	0.922546995858259	2.02760417117282	3.03695182264824	6.22485223272754	4.07747697994753	2.88868437909453	4.89047709638839	6.1462072777962	5.17386637097878	5.07705078396419	7.33215087860099	0.951311878037237
BaRT2v18chr1HG014020	7.1151948414788	0	6.99873234724144	9.4798145486882	4.92206609323472	4.79483589408136	3.84387319780386	10.5523333093468	7.19719239048369	5.81295889697812	4.05870429136724	0.935897055503438	0	5.8139398970687	2.1484263722344
BaRT2v18chr1HG014030	0	0	0	0	0	0	0	0	0	0	0	0	0	0	0
BaRT2v18chr1HG014040	483.379460460062	666.993384966505	692.985084174967	894.506939242581	426.745404577235	440.135467635216	492.435930832077	387.280948315993	584.909763640488	533.812824109893	847.459971400287	445.16398059934	352.023089246847	571.565832225432	361.963592955956
BaRT2v18chr1HG014050	0	0	0	0	0	0	0	0	0	0	0	0	0	0	0
BaRT2v18chr1HG014060	729.377267078078	1018.8583283842	1047.76993052025	1363.02463196493	574.894639367163	700.590504407592	747.926988137157	838.560411913146	1302.42610335183	940.517916138028	1392.93421973445	609.344792449744	652.939579669731	911.977776943626	793.079952383595
BaRT2v18chr1HG014070	6.24631764390631	0	0	0	0	4.99430453412028	3.22885262748951	4.12730021684203	0	0	0	0	0	5.433906015371	7.47259604910807
BaRT2v18chr1HG014080	23.0566611391372	22.213646996058	12.9178417833918	29.9830333832823	17.7905883675896	18.8566194606099	12.6961527933424	19.2729398514948	17.1175710514448	18.4646306895468	24.1896223349764	10.6905617568865	10.2380098107996	16.5592823121535	12.2193774696577
BaRT2v18chr1HG014090	4338.27096785409	11868.5398974095	10601.5096453815	17675.2496523092	7589.94435496142	5356.78863666549	5452.38729638641	6761.80259018411	13604.7526296063	4979.11206672903	7977.89641321172	4849.18341529535	6283.96132653574	7270.66612122797	6316.66425868799
BaRT2v18chr1HG014100	512.309158651988	389.14296774675	453.40092253453	556.141017390424	317.631244765869	357.730658049385	421.213217633507	333.964693789089	472.498059212254	605.185177884501	737.467730689492	421.569911574504	318.189832317776	409.806558244365	296.410991881386
BaRT2v18chr1HG014110	2.08678316062123	6.9196303087943	2.84096194979422	0	0.950299259499232	1.00115197415904	0	0	0.909020178938255	0	5.16418731406835	1.90052212790959	0	0	0
BaRT2v18chr1HG014120	1.03209393263214	0	0	0	0	0	0	0	0	0	1.97382813730916	0	0	0	0
BaRT2v18chr1HG014130	0	0	0	0	0	0	0	0	0	0	0	0	0	0.989667383066482	0
BaRT2v18chr1HG014140	3637.75953951854	3793.03520026417	3722.59387315372	5489.06700453088	2439.92510192094	2790.67655103423	3286.96109529469	2960.9626932827	4068.86089024602	3532.92509162568	6132.35760006125	3067.2011539039	2570.3591548263	3130.30518055781	2541.76294296602
BaRT2v18chr1HG014150	70.5636711557259	25.4058773519767	2.96229175499751	0	9.93367038075521	48.8770353471773	24.2420867644558	1.03811130086421	6.07481056704463	218.432809771047	58.8180258559453	37.2389927580089	23.7558564958387	6.80414804339556	4.07087570352498
BaRT2v18chr1HG014160	14.3067555487908	51.5895060487376	45.5981009414728	83.355117341027	31.5800872697075	13.6459685023591	18.0972748546413	41.2549090772468	66.935741333605	31.5177795286633	18.8575954760955	12.8555443365428	30.7826802579399	16.8807014506877	22.0166110503983
BaRT2v18chr1HG014170	284.580612840779	130.471309765193	102.415518886469	231.227198013433	152.804335532685	162.021898338954	165.319751429162	171.191318000818	128.822699301487	126.598151362156	491.786066008851	168.708050790766	88.1368090935186	86.1887038905174	85.7195866697386
BaRT2v18chr1HG014180	46.4144404540004	33.2614779837341	34.0527685814822	11.7639706162886	16.2823872113877	31.294964528305	34.2164476722103	18.0281098332279	20.5528165657361	39.6724665627018	105.514808409485	38.8831589123754	13.7987973514142	36.4345402412835	11.8156354398227
BaRT2v18chr1HG014190	32.6439124887892	47.4917964533859	36.0212477135441	36.681440417284	11.1575463631811	21.3037971144175	31.2587670196564	27.6277177146714	16.6877698054176	14.8528787130849	126.421520709771	27.128421655307	25.7519618182225	40.7690099434096	6.93750572962042
BaRT2v18chr1HG014200	9.24698932050931	25.230228769884	8.97133406085199	15.5804008364803	8.71795725573849	11.331909629869	5.7565895453839	4.26991659521004	8.77753890715101	2.06749622359037	16.8360210735464	6.7168858546033	5.81778360854284	7.91183786487567	6.99678871010502
BaRT2v18chr1HG014210	2847.07132180535	2187.64830572902	1998.03018576686	1946.29158848574	1247.19633153242	1893.80793086895	2067.82025353003	2050.3569119282	1567.8136687949	1322.38466966587	5536.56481350143	2109.75394284265	1710.94867338603	1140.25291623996	1086.97693171647
BaRT2v18chr1HG014220	0	0	0	0	0	0	0	0	0	0	0	0	0	0	0
BaRT2v18chr1HG014230	0	0	0	0	0	0	0	0	0	0	0	0	0	0	0
BaRT2v18chr1HG014240	1562.44359900166	1120.8561790807	901.442957821081	1466.23648581066	671.048412926729	1162.69765903929	1007.78474049012	719.856877698378	1128.64754577814	1621.81262762869	1996.0163384026	985.694028458695	596.671596792138	702.296682261551	569.390563871483
BaRT2v18chr1HG014250	5466.97190112732	2926.59165134825	2851.14025410282	1380.37366528223	2518.42151959066	5995.53424346651	3989.14648296313	758.793500726557	2441.9879996167	7002.04128073535	8958.53705729803	4800.36944087289	4818.56077760457	3460.48124634016	1417.75443343898
BaRT2v18chr1HG014260	2.06116075040991	2.31302082493373	3.89907912019011	0	0.94305648470726	0	0.889475842108983	0.997996767258239	0	3.04469058477341	4.28335227110257	1.02586553793113	0	0	0
BaRT2v18chr1HG014270	6110.73827689144	4217.17506184605	4747.67215854217	5525.75741383631	2438.36433745205	5072.74379292942	5669.11350867405	3918.43197154314	3893.68250045762	5233.02247578523	11712.9238140413	5243.11485770818	3673.18594743952	4552.38219829224	3166.09578084769
BaRT2v18chr1HG014280	0	0	0	0	0	0	0	0	0	0	0	0	0	0	0
BaRT2v18chr1HG014290	344.850908202976	468.039507823066	421.982452948457	346.490162293781	202.676118422734	356.14731971018	379.646677617272	279.343637961652	311.252097717441	325.791690859263	806.09620797954	334.071996119254	215.314052033473	342.610276900673	258.248321622531
BaRT2v18chr1HG014300	1.06114145358432	19.4977697325182	17.6479261259532	7.92245858338752	24.6973665645394	2.09956331164625	0	10.7951311430767	58.2782812949224	10.0602540337511	14.6571020983635	3.36527928553696	13.5411663896584	14.6612861491784	8.08488737644021
BaRT2v18chr1HG014310	1548.81955463315	1636.7787070625	1567.16652962943	2313.56184078079	918.391248526345	1217.95264425842	1356.79419018477	1009.33137947264	1538.89646812484	1609.46209692814	2642.26030234778	1218.74561046378	939.671651389568	1444.3130046517	1006.30785571301
BaRT2v18chr1HG014320	93.9340065507138	147.700298099209	88.4164840868236	140.976686265736	57.992395430589	98.6723930674139	83.7524368153884	96.6877003876955	76.6334501431535	84.3648739051714	184.727822975042	85.9310385977148	82.0633883284431	83.2256336701962	63.2921738443728
BaRT2v18chr1HG014330	409.034854641005	530.339862307635	785.274419944006	975.111822410255	400.215935419456	424.222847610348	547.463469513962	335.707509100844	587.14311727675	475.864705611267	875.564696642478	424.666156634805	405.714337505313	689.922410755683	424.410204654036
BaRT2v18chr1HG014340	3983.76874525537	5209.56487286439	5015.6650620625	7210.22296978965	3693.88765611288	3274.87423812616	3651.44910777346	4066.2012589181	6021.82310032915	4462.85857729174	6822.45608773423	3372.05139529655	4047.13671709451	4463.03191366045	3385.64995174467
BaRT2v18chr1HG014350	37.338538620706	132.978339865469	49.6757144597998	131.335843961934	74.9347389524589	21.0962201088827	19.8772148773549	64.6479433715294	96.1275841043428	30.3653548585904	49.7260208271679	14.7539186582898	73.3279698516232	49.6729038997992	32.0956345072644
BaRT2v18chr1HG014360	267.875564252694	219.193847303981	179.275286286227	268.305752644071	169.558963062659	192.726737302234	228.383088174363	156.061694448813	203.813588061987	229.951998934838	393.83045333471	156.374923956479	158.883332075354	141.65426236494	120.260910193358
BaRT2v18chr1HG014370	993.557082697111	820.800022943583	1044.50051818724	1407.25516201838	721.112842664503	1101.68618877096	1125.94253209769	606.062226658389	1032.47173089279	580.347049959311	2458.68459880301	851.743388639977	909.951263589738	1472.32544648398	675.935763813856
BaRT2v18chr1HG014380	445.596668565787	509.853863983146	514.627457560486	639.803918117457	401.878848465976	377.728746102082	364.483676757047	434.612684430704	435.605786989699	310.717225274034	784.124748593789	314.653220811182	350.749688789047	330.155774071642	290.253784169205
BaRT2v18chr1HG014390	0	2.05473811894691	0	0	0	0	0	0	2.50646696711293	0	0	0	0	0	0
BaRT2v18chr1HG014400	4198.24639351967	5755.95002114341	4437.84760607652	6388.09294277262	3252.72665757677	4019.80477297183	3096.97862157888	3018.76920272342	4929.20391884468	4037.14081904978	6340.49338547683	3446.55413416457	3724.72325000052	3296.13476689733	2829.54622820185
BaRT2v18chr1HG014410	1.03285331077005	0	0.999014800083819	0	0	1.03244481370749	0	0	0.966944641791767	0	1.00722578046747	0	0.71009786361654	0	0
BaRT2v18chr1HG014420	349.782258809869	350.144916393501	400.679808194613	251.355703882969	137.336673035441	379.444304725588	439.023428592183	214.930435670398	257.244914128953	424.020730761455	811.546377977192	352.403280257756	183.137460972369	354.182705029039	186.317697748628
BaRT2v18chr1HG014430	16.0091797398908	21.9479102342179	29.3365831115328	16.8269942740596	14.6523554888414	7.0402228576442	9.5397521767733	13.3167078666995	12.8577138466389	4.12801569980311	78.1782771095649	24.2725791052316	13.6762864081902	18.6870425563848	21.0249215605072
BaRT2v18chr1HG014440	2870.98016845859	2171.9783474195	2306.66860637143	2343.88050159355	1331.05696959128	2085.56762797706	2394.63275943952	1462.12336937896	2032.39057587114	3461.39763062366	4744.41563147558	2085.38623799347	1311.03589851174	2229.25709463624	1416.59618889807
BaRT2v18chr1HG014450	5.9914156883518	25.9314583656106	6.25278077858139	27.2221755390815	6.02912663043453	6.67949127544937	7.91523767993384	2.97037369122445	18.1146786228585	14.6337724564249	22.3568070445029	14.3035621284729	6.8497360146552	10.1457179524915	10.9049205615533
BaRT2v18chr1HG014460	1771.55935633094	1696.79622915831	1396.00066986125	2275.75460525496	1006.54539634088	1246.082995635	1367.45356207366	1198.04599422899	1678.34020430735	1675.43764477232	3013.37106740221	1397.21011980176	1154.07744888579	1385.55020599096	946.759968646976
BaRT2v18chr1HG014470	0	0	0.981989903507342	0	0	0	0	1.03742107427832	0	1.01253923028391	0	0.950324887029137	0	0	0
BaRT2v18chr1HG014480	43.0023676780689	45.3807214008308	74.3175591574106	45.1178420074155	45.0543746858782	28.3386646927462	24.9011302447004	32.1487855296398	63.1127940778878	49.3798828343878	59.9832107820794	35.548156296754	43.3705998436151	52.6727440315278	31.9158673975552
BaRT2v18chr1HG014490	1921.45728739895	2591.53265454301	2399.27216429535	3548.98893134353	1527.06050945513	1686.43918101115	1794.03547332036	1807.58065275909	2905.01018609413	2853.30289641805	3286.24954159483	1950.5056196481	1632.20510375306	1871.58942232721	1404.00868074282
BaRT2v18chr1HG014500	1765.24007819564	1890.80365093284	1767.67542795682	2416.19421126541	1065.20521317134	1445.67172403511	1449.16594490656	1371.46916728976	1889.38301607974	1650.73197815346	3051.48791571524	1463.95466867663	1330.57509272324	1504.16415863244	1237.50741624007
BaRT2v18chr1HG014510	5364.93030058667	6726.39284330611	6939.28268149805	8109.87943632669	4180.56502379056	4982.91015401723	5204.28141232593	4222.73218707091	6240.40254799056	5149.03246152395	9798.39905882308	5087.36340882331	3849.73287160998	5438.22625998033	4193.5117894221
BaRT2v18chr1HG014520	77.1782410739346	109.008407715167	94.3011167537541	157.302525514303	75.7622254889608	60.7838957213314	72.8386772830393	63.6503562109466	125.72111793413	108.591169604627	117.603125312607	68.504537712921	43.6625763913834	81.6368500615184	70.3584029379027
BaRT2v18chr1HG014530	0	1.96432787262973	0	0	0	0	0	0	0	2.13780062023912	3.11362648811723	0	0.976448022856848	3.33785009064879	0
BaRT2v18chr1HG014540	0	0	0	2.03999360352545	0	0	2.00140297785244	0.992474561704124	1.00030981708689	3.82821007216456	3.14741527786706	1.00456355260945	0	0	0
BaRT2v18chr1HG014550	493.37568963817	503.846395214129	292.363047270871	406.2729129061	213.154213919506	320.134112018651	300.659508955174	271.641263705599	312.837650585877	481.880275830135	741.651968514198	273.688644146667	260.354738329852	288.649018213971	208.966875117946
BaRT2v18chr1HG014560	5.77299287517166	0	3.01867091361974	0	0.984204315452316	1.02057393069968	2.01386595583318	0	0	2.02578072430802	5.78732077754442	0	0	0	0
BaRT2v18chr1HG014570	539.430335425147	470.946147701733	441.268390673069	596.777609574186	345.051716688632	428.813255699291	354.454569655261	291.767388621873	424.256685940394	557.696045495841	970.850173343183	468.675727614117	381.006159959687	336.962885242627	237.140444978331
BaRT2v18chr1HG014580	124.880296991186	81.7896863633093	84.7204063695997	154.515944787973	99.7452585215365	92.2212273680867	85.5288357056731	104.926604044139	118.441094405971	85.9060886355558	189.690985383922	75.1784851459087	79.0815344333681	64.1468707425665	64.1906811281987
BaRT2v18chr1HG014590	8163.09903247189	10644.2731969027	7614.91356081985	11291.4759807853	7510.51693754629	6212.48725157295	5859.80990518264	6455.88826187362	9611.59067011208	8335.55193414152	11932.4199550087	5460.64813199472	6850.37188504248	6285.00569446021	4608.0842796234
BaRT2v18chr1HG014600	1.57618260130653	4.67323447050687	6.2019511114942	35.8875080473688	6.21758691086535	3.8724081349686	5.77164592133267	10.4333717592364	19.1972106819126	14.6772913563837	1.5972963088879	5.80339245838359	9.84139192385385	8.10569539367594	3.96364706066596
BaRT2v18chr1HG014610	240.725294652729	445.375144315285	339.091063175191	415.501824095214	202.896809041698	221.024560767173	180.906607506381	194.321784433913	301.653713159939	389.953157203018	840.188357571714	354.425168493185	203.876448337569	381.668939517806	216.41893949589
BaRT2v18chr1HG014620	101.852146221509	88.2419805788409	91.1913828305684	63.7641338373516	33.3166638524104	64.8218794241065	64.5919973319952	31.9732616903968	83.0483036032605	125.052860105764	190.770498380037	65.8503156537866	48.6508173910428	52.2399806699245	39.2979302956523
BaRT2v18chr1HG014630	607.806589298821	943.831272817115	809.321775347888	1232.35322045973	577.802074215236	544.426170758854	519.558762584006	645.051839531774	937.890407449817	742.633177600903	1173.09224302334	585.339714122342	560.73495485364	661.843831021916	462.574439609953
BaRT2v18chr1HG014640	12.0312633314882	6.10697223232562	9.85861483900269	2.14136701436665	10.7363163925965	5.81064088996834	5.92749636793987	13.0355845313908	30.0030833956382	17.9351731679715	19.2615042011984	5.54953120374339	4.28708602782828	15.3619771249031	11.8757511704385
BaRT2v18chr1HG014650	1.01634570047126	15.9488333811905	1.00715070176233	1.02833026129923	0.97357014275835	0.97567336932862	0.974943112194418	0.98572542144875	7.81484770364185	9.75492100434533	3.09109441528422	1.96065104309722	1.01994598960511	2.97993069659953	1.05347277614448
BaRT2v18chr1HG014660	3.0362495544671	0	0	0	0	0	0	1.00211053932051	0.988382324249765	3.92899201470511	2.03935285213016	0	0	1.00228289206562	0
BaRT2v18chr1HG014670	24.3309440553074	22.8259315581649	24.1363525996255	18.7400569011747	12.8044434510461	20.39563300232	21.6956629594001	24.8023116295385	31.9958226544126	49.2704123157058	45.2571132989428	24.1524848421595	14.3512359046074	25.6708170557249	18.3896483342145
BaRT2v18chr1HG014680	270.376767811205	136.939993603222	185.763419795758	214.059715497807	69.9369655785087	245.990707327468	224.982459931062	118.066336413428	161.297984771588	237.708877241962	511.306544395686	190.054631930128	117.504802192739	98.1006947444881	127.751101126377
BaRT2v18chr1HG014690	633.220524585498	274.90938991825	392.417229324624	486.510548543662	193.238620506198	396.736906880278	446.73123810288	230.072382913936	282.39403510482	321.175346219519	1050.51814125217	463.714006151258	240.082367074518	316.810894363376	194.552972549684
BaRT2v18chr1HG014700	51.9437428298559	58.15934235077	54.7783704504962	55.4295183950626	28.157602854862	30.4642461241836	33.8036095479348	31.1911134535828	51.6941171882337	89.3641996315764	63.7627188853736	39.8345854042836	28.2155872381762	39.0193875693371	30.6973773950706
BaRT2v18chr1HG014710	0	9.47202547838462	3.09133642110019	7.94031183276762	3.78498497763553	2.08363709650194	3.81620597267894	4.01027723869627	5.71772160279509	3.20303066119436	13.2794565174275	3.89459044746147	3.72082226734544	11.9335351504081	2.96981723359227
BaRT2v18chr1HG014720	2579.68664014106	1918.78066935365	1826.99384373004	2306.20694174895	1115.30248681123	2003.958049694	1954.83430495336	1185.09530926649	1705.60142100184	2980.7128023429	3903.10469417382	1892.75340221293	1175.31792709415	1697.05264592913	980.029730259226
BaRT2v18chr1HG014730	6.29312146041891	9.38225639488669	4.00750945116823	10.0509244032348	2.91561484337135	0	1.94506687573658	0	1.94717359133386	1.04676935815131	9.03491375352244	2.9074697601532	0.967944551977867	3.01882263294523	3.00339013673919
BaRT2v18chr1HG014740	0	6.62596504513171	11.8739370921995	4.56487762483053	2.99489963818274	2.00081553114326	3.93221684420273	3.19809824338264	2.89235998125471	1.99266150825421	3.1454550649893	6.86303945834062	3.84374680502703	3.01108773223905	2.00321506403984
BaRT2v18chr1HG014750	111.239128515499	142.893020775186	94.3635818839566	89.231945308488	49.9119713500056	83.7620456990162	102.9075243943	56.0164343511726	80.6205934074714	90.6867885988271	273.09314244614	82.2893654461236	71.8648097519918	76.6317377539343	50.5302051012178
BaRT2v18chr1HG014760	6550.81354622473	8973.78296127035	7853.82368964519	9758.43091235052	5241.56665959863	5409.05977255811	5703.35996183127	4512.61427267224	7850.33963595067	5747.73679955633	11971.1769096944	6546.2185276705	5421.93380591411	6272.89393078384	4254.6163207314
BaRT2v18chr1HG014770	1043.23964851344	1088.13610271806	1125.78889157381	1267.85704740486	661.277597295775	874.997784179355	917.58436133294	768.700792397962	982.537879331951	856.053712917009	1858.78907642098	819.291994480702	715.163233174503	912.195826305268	786.48698166205
BaRT2v18chr1HG014780	1770.7139737807	1371.47546283318	1924.76453057827	1998.0106877322	682.818020485505	1533.54480213988	1430.4415218684	1092.59352732161	1648.96050297704	3530.167856825	3737.60116385007	1754.20896598447	979.492252280736	1693.45575793626	1157.28624272203
BaRT2v18chr1HG014790	92.8869770935542	83.0443657187144	81.5370227370904	48.2808590910282	41.3620334062347	49.7128335046027	68.8125043619122	57.6027989850255	55.8051080803979	55.473994213204	111.987809766583	79.654153630638	71.4666255671886	92.8135310149162	34.3075270866313
BaRT2v18chr1HG014800	705.339698803794	1078.56812139476	1053.67256922259	1213.37484033999	538.294637499265	602.338461996988	678.167825134365	623.708324724908	879.674570070629	700.377044056658	1324.55234824925	669.284646889203	613.265734543937	910.270632558893	617.161003850862
BaRT2v18chr1HG014810	76.817431470232	87.4143890727576	82.6642743316871	88.3933036894603	53.0918492766805	71.655691020393	70.282622239017	45.2116271045448	54.1886119147733	82.1719594523215	212.120743938632	81.2908187915705	50.6047523852628	82.4449235994958	39.3592517050764
BaRT2v18chr1HG014820	0	0	0	1.84227103854917	0	1.0439996453975	0	1.00548822951484	0	0	1.02717679340301	0.977218404900479	0	1.04582898927471	0
BaRT2v18chr1HG014830	1790.91582913412	1799.80795934945	1754.08990681444	2544.36498407868	1032.22359349801	1419.56466266013	1520.04545850181	1404.49302175605	1968.93682275362	2065.70134693896	3126.77718354849	1421.35851404436	1366.96393576848	1507.84992934251	1194.0809149154
BaRT2v18chr1HG014840	771.831042953113	634.346875910155	781.517330485638	684.322426109959	301.650378818583	522.039282969408	544.818736195258	412.958109776509	510.368454372038	906.148820898004	1714.38127605238	705.300306966267	528.388098669053	795.207054857659	530.180476489531
BaRT2v18chr1HG014850	1055.85257267148	1143.97400359876	1031.96427429949	1053.09949644392	551.406091357623	794.153626221257	799.442854021769	534.492448650877	863.48330095508	1296.25673061397	1593.9917071982	804.053104367966	534.973004729853	746.931646305542	524.422698453067
BaRT2v18chr1HG014860	360.285035119318	246.378184185568	488.953534350573	332.91656664656	315.117644833958	292.181280060171	433.997602611725	355.321241816058	379.507994288955	264.590394617577	672.901294671989	300.823326614875	307.012910133853	510.322205364823	286.969531948439
BaRT2v18chr1HG014870	261.823229209512	312.012604987042	369.633755449421	417.437698446215	214.907853255165	230.654055307763	243.496978530859	263.318360078311	337.600277074562	245.906174515626	533.756768302092	241.395819159316	212.968197718036	295.224251293794	291.85096168426
BaRT2v18chr1HG014880	1.03502929479925	14.2046396292828	17.9057920059057	39.1889108541197	24.9107800545422	7.09433154366487	5.22656079947705	25.5010624319282	24.7236302177493	14.744916505232	1.05724719491045	1.05706549918929	14.4759242817432	8.39558161540318	9.58826228671172
BaRT2v18chr1HG014890	4691.79419964429	6636.57940302686	5266.60455932602	7962.31928183516	3763.62821409437	3912.49841736632	4068.21027447668	3906.14601810854	5735.65315592929	4953.44596566205	8401.71509921089	3844.77496233378	3915.93845891135	4585.669882544	3406.87385473387
BaRT2v18chr1HG014900	770.151553004452	858.810864735372	1183.4056125161	1312.62537890333	767.171778518841	761.180905652063	791.751179634518	719.794981587987	990.36180725879	774.559701121149	1499.00703535091	740.747984106371	781.288558390491	1008.98609590085	801.730377010172
BaRT2v18chr1HG014910	1.04539008665672	7.00868553997309	0	0.91010346623302	4.84011747266258	2.07803824664636	2.90605095792164	0	1.93946460119723	0	1.99981109313848	1.93063829671076	0	1.00229030425574	1.99433122635542
BaRT2v18chr1HG014920	545.350746691008	529.821146993926	519.235154765127	750.201969030677	283.411939879298	444.049866248594	494.91403344459	469.183700239897	422.935735986289	483.408535393776	900.765117406663	344.863633337922	260.264959984327	411.866994693219	308.937322949721
BaRT2v18chr1HG014930	1.00606647226181	4.37878362619831	0	3.16663985534072	0.951009795879001	1.0139624622606	0	2.16935243466183	1.96034785509141	2.01075648751914	2.27149350831627	0	4.90702355342733	0	0
BaRT2v18chr1HG014940	0	0	0	0	1.01953490644145	0	0	0	0.976846663751669	0	0	0	0	0	0
BaRT2v18chr1HG014950	23137.8869157493	18089.5891531128	17273.8601477768	23645.5055943407	11200.7021878143	16574.6835187069	18456.9802325529	13336.9535711896	18200.611341794	17984.6450055799	32902.8813521944	15326.4969006822	12246.6234215849	15200.1175280182	11864.1556616498
BaRT2v18chr1HG014960	1946.3086148549	1496.78875756919	1345.09719883128	1384.85977873612	851.435124768219	1625.40855355299	1572.88807951299	923.261018507119	1106.64976741118	1811.30244595516	2979.27287154648	1362.38905525268	780.687408803634	1461.1569537191	798.946256629215
BaRT2v18chr1HG014970	4.06818126080602	5.47477359175108	2.87670390166298	1.99394744297646	0	4.14669255861104	0	0	1.97833634983257	0	6.21266084992422	1.04906816658522	0	3.07606057671886	0
BaRT2v18chr1HG014980	56.9738780449232	45.4292803781351	57.9047597249573	55.0705779625677	34.6163498186457	63.0453326091652	57.0657601409319	29.3780378704264	67.305089610481	71.7124220771216	113.655982528794	53.6051214155516	32.5714039553553	39.5440813133767	15.277238652158
BaRT2v18chr1HG014990	2.39702177355436	0	0	0	2.42584603668291	0	0	0	0	2.16636696976099	0	0	0	2.28140071293508	0
BaRT2v18chr1HG015000	4469.23248679068	5715.09771647211	6775.22256224576	8903.93468157256	4497.45343544066	4073.72616527466	4095.24319854752	4048.75535494607	6517.26076946032	3702.28182227143	9083.97777973593	4020.1144587902	4039.54725948035	5000.75725481778	3564.71993484615
BaRT2v18chr1HG015010	1.04114233556433	5.25019731473515	1.04653537473635	24.4658702279475	1.00291190306886	6.06664818035409	1.04444536157758	4.74150809646079	19.0495874495048	0	5.31541400959344	6.30767289826892	21.1478817736507	7.29329840085125	5.80816259944463
BaRT2v18chr1HG015020	5318.42797008059	7447.37461777348	7866.09005999753	11796.5382297589	5380.9699184089	4674.98056029559	5095.3503173349	5244.2928263029	8270.92243915127	6344.98122644223	9716.07658069977	4659.51951878569	5061.00039724157	6383.23170102459	4895.499727664
BaRT2v18chr1HG015030	9.73244132353096	7.76074652430153	11.1899619329697	24.0153635327651	6.67675290426767	6.38869663605383	3.25447331489919	7.22092081640735	14.6895299571214	10.1429320959559	9.81471285064504	10.8372060240137	4.47434352743517	5.34290635447137	7.61236957489174
BaRT2v18chr1HG015040	1.04820723547115	0	2.06234983041875	1.06585049137123	2.03991804552352	7.02041963758849	1.84257225652304	0.914851102388761	10.2642729943886	0.988156590425906	5.79617877834853	1.02413647106744	0.951937342177935	1.03774567688086	5.20794296032443
BaRT2v18chr1HG015050	815.394540930005	658.823025887506	563.191568397963	790.224645899711	394.23630673481	585.623063406152	593.102603670666	491.308649968537	640.632037092991	851.798910845099	1273.56913329057	532.78288359603	414.481508446138	500.059143682852	347.620374284948
BaRT2v18chr1HG015060	38.8152635671223	21.168264557923	8.05009209617129	13.5759094116082	9.94241001967034	30.8943390010979	15.2347812564825	11.6884382799232	23.8668176810837	6.10572221566229	65.5121077464742	27.0609160822883	24.6031528947305	13.3358019114737	10.72197145302
BaRT2v18chr1HG015070	5446.90226378094	6390.95573406933	4851.24808565336	7899.33565318929	3369.12367606694	4026.65385378615	4697.89778066775	4085.95367348788	5505.80899327399	5244.71790013877	8286.22358038928	4221.96266642381	3642.78323160593	4218.85761901658	2938.39506044777
BaRT2v18chr1HG015080	27.724791005296	9.13030772593151	7.11244101318891	2.96206493575827	7.07791671038378	20.7219181516128	23.4677782607851	10.6123957511131	13.016333086162	30.3401279952336	56.902067549918	38.7846581392698	3.87539285557391	12.3497126690331	2.9138684067101
BaRT2v18chr1HG015090	4.24172174824017	16.4761520571778	13.0105746632193	20.100452117008	16.2543381562245	5.20312859701095	4.76608799171072	4.10418478995582	17.9332705980881	10.2302499239695	31.4575082702001	5.32420037156704	7.77191341512767	9.07939800515417	7.1607022363557
BaRT2v18chr1HG015100	0	0	0	2.48306173313135	4.00801965536185	3.8570646444126	0	7.71766717384056	3.33312769596895	1.77613218407007	0.652879852173324	5.67191195111859	3.27840079561542	1.88702371839317	0.822805223084978
BaRT2v18chr1HG015110	2550.56079379784	3101.936832682	3183.68937690799	4372.27758910112	2033.5328785674	2320.47543190775	2553.42563045807	2301.77722555563	3444.32351096528	2371.80813893183	4128.21720975015	2136.30903902567	2046.44178900709	2759.63316886529	2273.56061922132
BaRT2v18chr1HG015120	946.426274939083	1387.93318784255	1392.02862020905	1466.15445308161	813.416550666002	710.270967543784	979.651451812463	625.344425949601	1092.45052511622	723.900968214119	2663.86969457701	1059.74047963831	755.625511281605	1382.9277138842	709.291374285981
BaRT2v18chr1HG015130	10.0238978634495	4.09993906394091	5.04179980576693	17.0891920726585	3.91192180966787	1.96182370537999	3.96422587578406	0.973896814850691	3.91240592218941	2.93441825277619	20.3641061455404	6.98620918793309	9.17457984812083	3.02097430043799	4.09305945001568
BaRT2v18chr1HG015140	7036.15810062336	10254.148817171	8994.72755846107	12395.580797379	6136.00891694587	5668.07907276546	6220.24128424399	5852.49614748291	9456.66703309385	6843.00953551395	13467.9764066885	6149.74731316045	6590.10872971045	7402.45560005122	4787.57306028797
BaRT2v18chr1HG015150	0	0	0	0	0	0	0	0	0	0	0	0	0	0	0
BaRT2v18chr1HG015160	567.912297852672	549.674308197116	1191.69548008401	613.914875601617	390.273006062096	444.938884305486	754.312493222782	322.467386624045	1018.96965214837	970.867555987839	2842.95876424874	899.75969309719	497.652602817415	1319.30445261264	773.159253562083
BaRT2v18chr1HG015170	3078.48266795667	3059.30453897589	3341.97788101586	4140.02440633891	1889.98764581678	2406.13302584648	2807.79489680928	2287.14662131712	3334.60424291221	3296.58035610957	5192.88360546178	2446.28103213899	2264.56076537354	3032.75710466518	2078.5134684013
BaRT2v18chr1HG015180	3090.56907669983	3735.27946036758	3815.28064662377	4388.17538138	2544.45504027753	2466.4977138728	2730.49308817574	2538.62885674403	3423.15009662628	3095.42827518065	6245.57952796909	2905.70252172105	2939.08356101365	3298.76664690339	2138.68903233877
BaRT2v18chr1HG015190	29.5577214532612	41.5058116760568	75.755372999251	84.5659713017254	45.2681799803375	50.066504430612	22.8849476221149	25.4757143506719	67.1352073351896	52.1561260688279	81.6846878186763	26.69610947071	39.0650415965586	41.5430345099715	38.0171583500349
BaRT2v18chr1HG015200	54.6938526206962	41.3541463248429	74.8638546383343	96.7351143500768	39.1039654494838	46.4506252658528	27.372584642274	50.4652147266247	43.1073841435236	7.69726467608888	99.2795689661588	26.8331508180062	39.9139055071993	53.4201296725875	56.6008313435403
BaRT2v18chr1HG015210	943.747429024217	856.83858850654	901.109885222131	1193.48792295972	567.81155942866	671.045526095576	804.969198080945	647.787852039431	845.532460528023	788.073628685627	1693.35731883059	793.945518315569	619.852606735762	822.592618940243	539.927694870584
BaRT2v18chr1HG015220	229.248600919743	186.425422476749	221.291411362642	333.306502381356	130.528360319414	171.573249712654	173.536184264044	185.059487753504	225.477003058328	204.488982047762	353.774378878329	162.234095083119	136.421666963692	190.063899954055	152.521672352091
BaRT2v18chr1HG015230	0	0	0	0	0	0	0	0	0	0	0	0	0	0	0
BaRT2v18chr1HG015240	109.211805745072	150.974414094877	119.184966148023	181.404296779154	82.2782287709658	102.843479061618	114.488012130804	110.506039096382	142.858470337431	113.901875277525	229.957387425255	93.5823097067999	92.2265667019468	101.270477767883	82.8257141150065
BaRT2v18chr1HG015250	0	0	0	0	0.976867517629447	3.10385126967856	0	1.0201215977817	0.953429148919801	0	3.02712311641742	0.966917684623358	0	1.01944080024429	0
BaRT2v18chr1HG015260	3529.4083225258	3984.71509582286	3047.24610838792	4543.58431148621	2389.07716069058	2475.43391809181	2461.46972338657	2514.86835591435	3636.75127386338	3935.45155693845	5497.68114315209	2670.74856825104	2393.58243240158	2477.33927047294	2023.30389067631
BaRT2v18chr1HG015270	3.08878934711386	6.4543689515712	5.6238031307445	5.23617089837111	5.31179887234304	1.92217289572551	4.9633604953828	4.16582823900891	3.88185817368434	8.44919201863848	8.35949128513759	0.970939038079078	2.13412369672235	4.03515830916193	1.05273181341434
BaRT2v18chr1HG015280	2474.40803358843	2780.52955213021	2443.13840280824	3278.88510624072	1937.15462024344	1904.50077134635	1964.46382900398	1767.78901290733	2435.8995411565	2175.13179133541	4276.18817619914	2013.32225583674	1795.30336616391	2089.63563662775	1430.2424386792
BaRT2v18chr1HG015290	1.99482625611349	2.12370367117299	0.996425846324437	0	0	0	2.90639751777043	1.972282999064	1.95857476020699	0.977773279259707	5.98182654866834	0	0	1.96130851723133	1.03396645649669
BaRT2v18chr1HG015300	11.9843069842706	13.3772788858865	15.2362924880356	39.1676444536219	8.72017219337034	3.96550159206686	14.3310257797802	28.7021645438281	44.7521545356906	11.4407129895165	24.0941752934432	4.6138570649021	16.4070137321123	3.05985057404616	7.41309790272917
BaRT2v18chr1HG015310	1124.9438947434	1442.79702700873	1729.20163515501	1929.21132939029	1093.66323159037	1051.14027106761	1289.90056160597	1154.38808835439	1751.5321358171	1484.7090118631	2063.61361056189	942.824365085538	950.206846502644	1697.45061505208	1038.37504935798
BaRT2v18chr1HG015320	7.94708748582179	25.4213141106995	18.5466342412757	18.4561446825083	6.42061967498781	8.74015478029716	7.37176781712852	13.0961630085451	16.0177852339819	13.8336799110914	15.0273780885629	9.23626188144101	4.46776242806819	12.1813702343334	16.7966252339839
BaRT2v18chr1HG015330	872.340038255157	444.23994222933	457.717068626345	505.486497313615	238.814500858886	544.399881524789	662.238688355577	283.326319257803	389.725945986861	988.043955254521	1425.88986789543	599.014927641586	310.787284312037	414.48764365636	298.709306518354
BaRT2v18chr1HG015340	1820.92251801164	1207.64582646109	1758.987804671	1920.30065040282	936.973383781505	1488.51592293741	1448.59176578288	1180.10046060963	1724.7973059547	1788.2371984095	2970.93376963508	1384.51907072126	1172.34217645078	1595.53271093053	1127.15634836233
BaRT2v18chr1HG015350	806.664276805968	1327.03564213735	1321.84109269005	1869.32383995783	769.063171368242	753.492612037922	778.126092063649	994.6076497282	1523.28717058323	1335.38061639322	1489.4449158314	786.229965348719	895.852872896854	1094.98919394597	912.511211268167
BaRT2v18chr1HG015360	0	0	2.07585124473125	1.89533084591934	0	0	0	0	0	0	1.14230254846818	0	0	1.31231745060409	0
BaRT2v18chr1HG015370	1.02520547131605	6.87070459590919	0.988352427803468	0	2.87251388992347	2.04045972972025	0	3.06810520692405	2.83062730129886	4.09507968649685	0	1.88045601152495	0.926350052364448	0.980584779772564	0
BaRT2v18chr1HG015380	281.406742090067	399.124982242268	470.402476324138	444.779237696179	280.898449821007	272.588786084373	269.536939285005	281.980700556059	482.525238547861	353.472290872069	644.451124923538	304.045136727424	255.498711965612	345.101742530332	242.182514240886
BaRT2v18chr1HG015390	96.1902040541129	77.2936155546345	79.5814386575515	110.01871645734	74.2874177340005	74.1073511449899	86.4064323846199	101.657447145829	89.7738397847491	128.604797513111	167.355146175917	77.9234049844598	70.9698697539489	97.4918642770717	56.0958896351295
BaRT2v18chr1HG015400	0	0	0	0	0	1.05642816955547	0	2.03805378922478	0.955903056853128	0	0	0	0.934256322391767	4.15171525109436	0
BaRT2v18chr1HG015410	103.766080100549	82.6125153158084	128.064172671355	155.795801193556	46.5656395014786	82.2035926332973	103.187391136308	97.5496190927834	97.423237804114	107.247789596237	195.33145949844	84.1762998755592	87.0105049485003	116.712328012729	87.5754470951411
BaRT2v18chr1HG015420	3488.16587292887	3165.62529886486	3202.78272727954	3033.21647937458	1869.64639442561	2805.63155914078	2578.69944945232	1892.08756597478	2373.74722134545	3431.91622925695	5741.72125740702	2455.77669949594	1610.20395907815	2897.42099103096	1785.18025855638
BaRT2v18chr1HG015430	0	0	1.02925055181585	1.72847166202538	5.05300653975221	1.07359785885704	1.00117743100402	0	1.01562748603918	0	12.4013503170524	0	2.02445200778207	2.06316469703179	0.983202633214066
BaRT2v18chr1HG015440	149.142593559733	139.265801425158	155.714051657829	192.135031213635	74.4455955660347	111.95389939174	157.21246291685	85.4556838282834	108.334605979445	115.856611621922	309.40734079129	139.4476969353	96.6900906976411	117.322180584557	44.8590813050327
BaRT2v18chr1HG015450	9.1774644048734	70.3440645310048	44.9043584376947	43.3898753924106	15.067676141018	6.87698678051877	20.3485341719337	13.0603074164651	38.3421675443622	8.67521459551333	93.4107094709125	17.4698806225775	19.5201514904681	56.14324170255	13.6932714030693
BaRT2v18chr1HG015460	0	2.04110406481188	0	0	0	0.967614346116084	0	0	0	1.92252352818416	6.06784805565093	0	0	0	0
BaRT2v18chr1HG015470	755.348942318094	535.437319674379	750.086906596945	788.406855236489	469.710956846971	641.343112767506	679.56636312544	460.767433089882	627.647620530016	831.229672868114	1239.97383705828	650.714513467284	493.297845109531	527.277933430279	487.074404233443
BaRT2v18chr1HG015480	7.08772373897246	19.8101833217238	4.91026589912062	3.72237109962544	1.92851454489869	7.16143760401204	5.78949067176609	1.0987962972842	4.96937189406171	2.02325063500615	19.7809979531451	3.83102113476453	3.95246227181407	7.84995871534343	4.07846168869777
BaRT2v18chr1HG015490	0	2.28864909138921	0.970802359397595	0	5.63637811159498	1.00586276790405	0	0	0	1.00935370103783	7.76267714840422	0.932321231584008	0	3.91018915087111	0
BaRT2v18chr1HG015500	9648.14794930412	10792.5400233335	9103.52760275416	14095.1899173136	6182.8425835145	7110.21095289289	7774.63369646505	6982.59905548867	10108.7007998173	9432.69954651016	16271.3795186766	7775.90348966335	6419.85408959429	7413.91467044768	5669.57838057474
BaRT2v18chr1HG015510	292.896790243172	278.989281392308	237.607934621778	265.607512138064	148.959643139766	230.658091234752	243.753231711926	145.217028362575	270.751134476725	317.055931412566	459.850674671576	250.736946225181	166.613539839066	250.137592017962	203.222274491019
BaRT2v18chr1HG015520	12.2716014996653	82.9502694717529	34.2836620833853	54.7983650607714	48.5338978561019	15.3219542581438	25.6107210618723	15.1464374741779	41.8132231298924	10.2483277741049	29.2488688371686	16.2731832867506	23.605308776267	24.4879198104845	21.22263253329
BaRT2v18chr1HG015530	129.187927131675	210.454109640317	159.773692086192	201.190119587595	90.9333944554589	87.7240571025308	92.8604317617913	105.745233745275	158.560862773062	136.109639042223	200.094354194782	94.9110466257096	102.673175618846	158.941311057692	94.2555817294038
BaRT2v18chr1HG015540	1629.87349296732	1390.4538703545	1660.69057451672	1954.34024650676	841.345762302615	1141.18682677689	1362.6961823104	936.685609921839	1503.47683625772	1927.75697927316	2551.21588066217	1522.47649302026	1068.43537260899	1518.35964976847	955.650786900531
BaRT2v18chr1HG015550	1197.60995389973	1097.88270884042	659.038445048782	1379.22185965392	497.858698801743	813.533203323233	856.88025654231	775.569084009255	879.309719179673	1684.19603452412	1892.48755181707	774.809323221471	573.957175642414	709.003074905424	498.292885236591
BaRT2v18chr1HG015560	13.8759844188991	31.0719768138703	17.2455049953134	34.7449706983886	17.0217878137753	24.1834023743896	14.7454780530737	24.0910487660589	26.6592979586754	13.183493736549	46.4313441227915	19.2418865837189	6.15248190330792	15.1669132616968	9.31218073665023
BaRT2v18chr1HG015570	2997.23273271972	3693.01582230601	3720.19750085295	5247.26645480928	2418.49196441991	2480.94947064227	2750.2130308181	2563.20288566935	3848.15383568836	2806.17972831772	4504.26295357487	2224.61309717997	2398.41526559724	2844.38983491044	2392.45138801009
BaRT2v18chr1HG015580	430.304437246469	515.181270265588	330.518272920519	638.424187700757	276.830651370772	346.153318149527	405.352545964444	298.758486552238	507.369208085813	506.92071764197	750.5504123642	369.289489647246	308.743198688445	315.404323399355	231.253705079722
BaRT2v18chr1HG015590	1.04252665374089	10.375339968786	7.05442858724602	5.45592673536877	5.86555294843238	1.03600709749239	7.7277243562786	0	2.9041852945108	2.07028649111859	12.0050205978495	3.08357510226086	0.962452298667808	7.00015546204509	2.98552575400224
BaRT2v18chr1HG015600	0	2.2597109514265	0	0	0	0	0	0	0	0	1.95389019037372	1.86736718689375	0	0	0.974801936999634
BaRT2v18chr1HG015610	0	7.0750385808542	8.04758637664084	0	2.91757214829479	0	0	0	2.85280718997826	1.04891961016652	26.7119988317707	2.89058895915398	3.21681742138211	1.99608241883636	2.95082298531397
BaRT2v18chr1HG015620	179.888260562465	207.263627277629	200.576403533007	185.316818776415	105.863325493131	136.922588100202	211.693763098762	95.4416506011857	181.309738850835	145.73665931754	314.382861562855	134.36092693764	131.065463098075	133.191781220712	79.2273262156836
BaRT2v18chr1HG015630	1036.12251431217	1966.75652491902	1709.56990727196	2185.27609347499	1077.35132650699	1002.11686982727	1146.9510483132	1002.04580056249	1766.5436483869	1197.11540835562	1949.6309268724	1059.19527441483	1140.42358742997	1311.76296327657	1045.07771686152
BaRT2v18chr1HG015640	1379.8089071469	2087.47917653153	1594.27847922806	1992.59053484725	1096.44222622924	1153.61375478616	1153.2054583193	1198.29048600604	1403.41536748524	1359.44958727581	2138.66670637875	1095.38627725334	962.314395218724	1548.434041917	1007.4374313151
BaRT2v18chr1HG015650	4709.23429511634	6059.70377213361	5064.65510620573	8653.88339815334	3425.64922021607	3833.5682959813	4200.00593202845	3808.56169919849	5717.30548117109	4085.92664198201	8046.78219596422	3575.16544661213	3431.30838346814	4197.85759879694	3056.12465578878
BaRT2v18chr1HG015660	0	0	0	0	0	0	0	0	0	0	0	0	0	0	0
BaRT2v18chr1HG015670	1064.1517080526	1199.51954617904	1209.96027212419	1311.76154308487	1078.2299888164	918.800232313249	799.385044989182	1087.06226321572	1129.1167487723	1000.60769624217	2885.6106973622	954.756852907978	1041.51784943106	1513.45526740057	998.366320721153
BaRT2v18chr1HG015680	0	0	0	1.90933968037581	0	0	0	0	1.02426700093829	0	5.27222079959191	0	0	0	1.05213165022086
BaRT2v18chr1HG015690	0	0	0	0	0	0	0	0	0	0	0	0	2.02146780404001	0	0
BaRT2v18chr1HG015700	910.468330653591	576.557763862581	620.797504359939	706.91042196026	637.886126305622	635.824404988186	771.944810557654	607.275349530953	978.447654040302	873.139371210293	1686.95966863548	761.421918787291	652.17160660301	908.44027879573	547.714314522582
BaRT2v18chr1HG015710	4.1103567247057	6.86302380782594	16.8189845451569	6.49326163558721	1.0798814533497	3.08509805600964	4.84155555698984	1.0733659498396	3.09617270473501	1.02181827675652	2.08394114396274	1.91195765421805	2.92463593007851	3.96369781374093	3.00978140020789
BaRT2v18chr1HG015720	5.22553232612199	4.66260089399537	4.97744791634053	1.56602608592016	6.84837279554147	2.07949522554899	1.9101856528857	3.12444015857611	2.89569217928303	2.08323672369939	4.96359273261628	6.75168697452443	5.24846826379483	13.0147847903536	2.98506639064911
BaRT2v18chr1HG015730	506.469926112074	598.868645193519	621.028299008741	832.101680092676	366.481627656429	460.779250846479	428.907583868371	464.343547458866	740.474440947977	598.637926916199	911.674871451327	471.218026873017	424.516155807194	538.693009830431	424.924779694871
BaRT2v18chr1HG015740	4.04018312023783	0	2.00894764180641	0	2.9165467621986	3.12016169303699	4.7957150377405	0	1.90910585886289	0.985618402547669	11.0043891198284	0	0.846769020343338	2.02254311318202	0
BaRT2v18chr1HG015750	552.055948514423	714.921369081405	751.253480806422	961.436163503614	465.002334426445	637.101554188547	502.646185987794	460.100024337385	672.024091689128	844.81188561694	955.001494348229	423.514530492269	443.214158794781	542.459498635647	358.09590359749
BaRT2v18chr1HG015760	0	0	0	0	0	0	0	0	0	0	1.01169059517538	0	0	0	0
BaRT2v18chr1HG015770	1347.72008116803	2549.32213658668	1694.72314910692	2845.90893719983	1602.10134774491	1419.72784777154	1154.52933878031	1541.93168365069	1980.68955252601	1212.98973484262	2472.95339531214	1275.11495676933	1399.62422013079	1710.24065865806	1003.7375990463
BaRT2v18chr1HG015780	12.2206131208281	0	11.6052789398081	14.2871526052463	4.42693358236985	15.4374954644284	29.1585369303179	1.07368285889804	6.77131280955124	17.3859143191584	29.247453533065	36.0797642415385	13.079829049506	17.6591764311551	8.73946668581947
BaRT2v18chr1HG015790	1869.67946259269	1669.45856045002	1419.30198328799	2375.54034570099	891.138392036223	1472.10991773612	1570.06534926494	1265.4822274007	1627.85725679283	2028.1182638784	3006.28695868386	1520.97824692751	1031.74496204959	1182.07282603027	960.53265462927
BaRT2v18chr1HG015800	2346.78950578156	4238.16759061794	4166.74613676345	5296.20857646193	2782.99044645266	2211.96186060887	2153.4530299201	2432.71377143682	4000.86172586199	2395.27277029935	4367.02967323074	2068.10235530016	2626.40062652072	2956.6437179145	2463.34834932301
BaRT2v18chr1HG015810	206.955404290425	253.121121608184	185.038136937778	154.344981960676	108.476550596361	166.194600523053	143.775150197174	104.498372882268	142.508524339419	369.235425459093	293.167201442484	156.274102666162	74.8588360600071	172.8670843443	59.7169668848979
BaRT2v18chr1HG015820	276.342067885545	162.939915068753	204.751607614888	199.916704510611	100.410145940342	190.95469633463	235.809049727713	119.209311131893	133.649343982526	147.560426175193	434.314949845673	191.294966687458	116.621326728612	162.40287411164	122.820461173568
BaRT2v18chr1HG015830	127.380757757621	101.523750626507	138.100332482403	114.443877839979	56.187125220104	120.456778303467	122.128743858475	95.1688839605573	126.583302711286	113.617309640763	268.390260967937	132.48471182598	72.709956542872	120.63569185682	78.9915586709724
BaRT2v18chr1HG015840	1.4392678774694	0	0	0	0	0	0	0	0	2.49401879478405	9.72948876864556	2.26135237388196	2.33827502837492	0	2.27666685580532
BaRT2v18chr1HG015850	172.938727956964	212.845317854549	141.77091262015	134.557687706717	92.7661723089415	176.481765924614	168.078401093983	107.057434103367	112.986814897656	139.619163798246	422.917830810316	177.133041756155	88.6322827687085	112.807906405039	72.9483475601986
BaRT2v18chr1HG015860	6057.37576728641	4835.0998808055	5599.74426505965	7425.06518002879	3926.25077353886	4477.31162542362	5291.27443596224	3992.58282632344	6069.10950262748	5593.06968607839	9213.30923151872	4430.9207968677	3666.15305410228	4957.3399765391	3536.51857449108
BaRT2v18chr1HG015870	1.03477274584912	0	0.997196252972424	0	2.89768285430933	0	0	2.06489724452465	5.70695146703953	2.06705491434178	0	0	0	1.00309905644927	1.96092344887055
BaRT2v18chr1HG015880	0	0	1.00302164978599	0	0	0.995906096115426	1.99804485822461	0	0	0.973723824060722	2.07487494619055	0	0.971795915955601	0	0
BaRT2v18chr1HG015890	4484.93714721906	5167.78229722154	5813.81568552804	8603.99039699255	3918.72080833844	3486.21065487807	4198.54859877263	3915.63923826848	6647.5334804117	5043.07360010002	7612.59201996401	3639.82398058251	4273.6874054601	4556.77790624533	3724.47233716811
BaRT2v18chr1HG015900	2.14497254621947	0	1.02255376434569	0.918967631726771	0.985432054605638	0	0	1.015196019874	0	0	0	0	0	0	0
BaRT2v18chr1HG015910	4468.49792783725	5475.89502087968	4113.54683605027	7342.49088441119	3074.30969930087	3447.61660634528	3588.80871538288	3741.12863265566	5325.48182805595	5822.16305594454	6217.64384694878	3112.45547837499	3332.01299662977	3910.24782538084	2918.43653782535
BaRT2v18chr1HG015920	3.16310340820004	18.9812933139376	21.4274536687777	11.6373714760305	5.37391084113266	5.17289234495457	5.69920820183373	6.12831279742673	10.766268638156	3.16586383160255	7.96787377104956	5.82804788327705	8.45602234294305	8.03228835428464	7.72707006146482
BaRT2v18chr1HG015930	0	11.3229760909021	0	0	0.930560678867941	0	0	0	0	0	0	0	0	3.92466422457725	1.86263825188163
BaRT2v18chr1HG015940	0	4.76473567751287	3.01662733889472	3.65297434837299	0.973796271915784	0	1.92456985486289	0	0	3.36870516597785	14.1621129653063	5.1122380704443	1.90547189847407	4.58956690872195	1.00148021150066
BaRT2v18chr1HG015950	922.364056790992	1267.93082511482	971.404243250699	1577.70005941134	733.4116473115	700.143432454292	768.350970573717	653.743568085122	956.351835425296	807.53204045259	1572.24624433651	691.265411088193	695.801100822916	906.464597686691	410.989023439091
BaRT2v18chr1HG015960	0	0	0	0	0	0	0	0	0	0	0	0	0	0	0
BaRT2v18chr1HG015970	88.7215533688749	109.132168529303	70.9443060649773	95.0341617216423	30.5486372638247	71.9608754760756	59.1380136657034	49.9977046033628	72.9961410328338	135.939993678895	176.523088582022	85.4284875365272	43.852242264946	60.481263438284	49.9300703418956
BaRT2v18chr1HG015980	0	0	0	1.86948383259474	1.00651769105279	1.06284658189227	0	0	0	0	0	0	0	0	0
BaRT2v18chr1HG015990	5705.17946158994	7981.13235313831	6132.16312310404	9621.21481797166	4147.0772681222	4641.43638160482	5193.68875051463	4633.40481668149	7026.12084528697	6021.14303459436	9955.15360370253	4716.30272529944	4702.21927139558	5399.19880519362	4142.55439006318
BaRT2v18chr1HG016000	17.0597140682435	15.5724966195032	11.8021916749921	10.5721287115045	7.69867959850299	12.3091620590939	5.66332129153779	13.2275843846208	11.1293039786012	28.0198444168817	27.9374766291485	15.7835787465645	8.37215491517181	21.065736797832	7.5892027939197
BaRT2v18chr1HG016010	1.00675864640356	0	0	0	0	0	0	0	0	0	0	0	0	0	0
BaRT2v18chr1HG016020	0	0	0	0	0	0	0	0	0	0	0	0	0	0	0
BaRT2v18chr1HG016030	2349.40802532082	2244.68934254268	2204.80018890351	1969.77170593826	1196.84934188728	1662.62708134787	1815.73318880623	1315.19091237929	1518.987039863	2922.01848705174	4491.63282725297	2117.78963095353	1402.1668657944	2426.39168178333	1347.50437587724
BaRT2v18chr1HG016040	696.969672995347	224.32617207704	154.176101964504	108.445726111814	71.0885942997299	442.522293764932	444.17631806202	176.499300717039	136.761514612529	360.135711318186	1083.27215833521	446.542829700003	158.150999929779	110.145928711719	102.377668660135
BaRT2v18chr1HG016050	2.00636484261104	0	0	1.98291481783544	0	0	3.04930499871772	0	0	0.975460528753295	2.0721126674271	0	0	0	0
BaRT2v18chr1HG016060	2.10970820714802	8.39161424553583	5.00747968181101	2.73142530472062	1.14319041023497	0	0.960974762420426	0	0	0	17.9586357641641	0.968839376931901	3.30129784821099	1.00767799704255	0
BaRT2v18chr1HG016070	634.623426772139	641.249911725786	552.067347462221	786.414007586209	290.221231716959	469.927132025548	489.397857509767	357.329918278565	502.853603207966	767.203751107359	976.429877324245	482.375930106033	313.468695385476	573.222735174344	375.983199127661
BaRT2v18chr1HG016080	563.001617227517	486.577574772118	418.732949168506	593.14210242785	291.98256419264	417.069599786211	468.537489414118	355.282248182708	571.057969285541	719.639382045733	893.112198757681	459.937985484323	369.387389625947	354.336434271656	330.073598749488
BaRT2v18chr1HG016090	606.47707519163	593.885667739938	794.350007005548	969.394989724027	426.586091789241	507.146122020704	621.308438734323	585.575466508595	742.794610252069	617.456291550384	1122.38956304913	460.312634816781	469.874624390756	550.294828430777	480.616379479722
BaRT2v18chr1HG016100	1777.83553472175	1720.2728162174	1795.15928485903	2439.57670177844	1485.72111884269	1664.24599331471	1598.82723139844	1370.23154797125	1992.64841750876	1848.63766690873	2585.00167243758	1111.63409629361	1192.1227789774	1960.9680328236	880.751035708099
BaRT2v18chr1HG016110	22.8752546341624	10.6246232862287	20.1872035915403	23.4133023634057	10.7223120655571	9.66099344201191	26.1148598198057	19.3554344237443	31.9366940704864	37.6210970512258	46.9099273708113	22.8633746629847	18.6475327329425	17.6505439118612	10.560498031585
BaRT2v18chr1HG016120	1.00229086561667	12.0690419562568	13.0700523261174	28.662382892295	3.98919292454914	4.88332697509764	3.97694652176026	3.87139316692754	9.79869564166022	0.955517878978599	8.28158277176277	0	4.07698333113361	10.1752547638963	9.06547095594767
BaRT2v18chr1HG016130	271.432610014927	348.951526077945	223.039011941771	357.023254045773	231.174910545111	235.512758442847	224.463686299236	212.453640747634	282.586195482864	268.041809817068	481.921180731442	194.303246772737	220.507368091717	237.63694397159	157.147190845278
BaRT2v18chr1HG016140	49.9433944351606	31.1952151977492	23.8139439890448	50.1624185928862	17.1879045523362	21.9342177629961	17.744077145517	19.1669978884014	59.4270425194625	66.2226184306217	47.8681491993397	14.6345791780564	52.2050102786894	27.4832117762874	26.5809558176075
BaRT2v18chr1HG016150	0	0	0	0	0	0	0	0	0	0	0	0	0	0	0
BaRT2v18chr1HG016160	149.155088830402	211.996582177543	151.266843082304	135.169292477334	97.827914278813	107.697302871944	124.273909289262	79.9598519939747	168.950706618273	157.379579292619	272.007924458242	117.767510532168	108.981880917658	175.048739676428	93.9575742430621
BaRT2v18chr1HG016170	0	0	0	1.9565254594895	0	0	0	0	1.02414481550989	0	0	0	1.01820877962739	0	1.06228958332701
BaRT2v18chr1HG016180	4845.23080946187	5582.23799798256	4906.20422870238	7644.96797188554	3540.58193991864	3801.26222222783	4386.6986902161	3682.68694895288	5590.93869562652	4851.12252810478	8358.7382106956	4062.11887749125	3729.91436199844	4471.17007231643	3106.77020137522
BaRT2v18chr1HG016190	2828.9128030594	3045.74267941222	2886.73962535237	4139.41094080197	2000.58712615546	2178.78681428818	2262.25338597447	2018.25190543374	2988.21897947344	2722.40154083358	4705.8438771606	2191.73274854137	1998.41777492924	2274.57785817038	1651.25441033089
BaRT2v18chr1HG016200	12329.7263829052	12081.2728146053	11544.6460923641	11575.8770045321	8731.11314056755	9228.49948160272	9735.39172359854	6426.69546943811	10279.7765778013	9420.81176975134	24933.2964679193	9996.27533772243	7538.99844861828	9814.53132179093	5556.29560272349
BaRT2v18chr1HG016210	66.4169861301769	86.7058103022683	48.0824617207713	186.01643234989	50.5292425992788	48.5712511255803	28.4087027371929	64.3436598068384	140.112017543566	55.7461012266757	105.051580867915	50.3270282152615	105.671914244351	57.0275485836188	118.359300788249
BaRT2v18chr1HG016220	3814.05052948747	5092.07913129565	4734.34661043278	7485.79429960559	3140.87262199503	2996.50936528088	3440.00144104269	3559.25148805588	4595.43293010986	3174.07041344323	7058.66951562272	3074.86084351683	3451.44596042837	4113.75487761334	2997.67054157933
BaRT2v18chr1HG016230	1481.41805800715	1864.2107509312	1504.53741093758	2197.87945537928	1026.22663600533	1283.75169701844	1398.28169317076	1203.71228990762	1640.77656114547	1492.40459190567	2340.1558250515	1305.98773872322	1156.77358567247	1188.98800925877	1032.39675800976
BaRT2v18chr1HG016240	418.602627352528	511.611708382709	397.47062698375	395.633868954779	248.16271303782	304.059332673038	359.535059633071	262.646831086628	338.149495354972	401.808790634286	632.84207740984	312.702782574148	333.298787633243	383.346270376314	253.984295475571
BaRT2v18chr1HG016250	12.1991146826391	38.9890827726719	15.0403319765301	39.935251566059	3.51554019433947	27.0336939394368	8.4152284432884	9.65648633305828	13.82021477658	41.2625230811708	47.8645023550794	14.0230901012124	21.0138553929341	10.8652538405541	10.2539445786159
BaRT2v18chr1HG016260	4.12582490605626	48.6903369713362	4.21771069632488	3.34327261326238	27.9784304699331	3.42400812060096	16.5453531079479	6.5596017459113	7.6659308840254	1.01738023304	15.0209451091351	7.80883748654689	6.01652812541555	7.72028765356457	7.4140910144941
BaRT2v18chr1HG016270	346.9885535911	860.650304202665	788.833613345897	945.803858772554	667.374765196536	310.000419274092	507.560159151474	632.30907857422	831.163410004641	319.993500042606	649.782834728827	304.088870233434	648.936604244455	540.967020932129	436.486733251126
BaRT2v18chr1HG016280	0.996572114223553	0	3.02308090106727	0	0	0	0	0	0	0	0	0	0	0	0
BaRT2v18chr1HG016290	0	0	0	0	0	0	0	0	0	0	0	0	0	0	0
BaRT2v18chr1HG016300	12.6856256227706	16.9133902074711	26.1482616317024	34.0446564947055	20.5310058860199	10.9954361619685	24.0779393983535	16.0195843881802	28.5017745286663	24.7456242477364	38.2609715296679	24.4300381445067	14.3164464632502	15.1150120245697	16.1154701553135
BaRT2v18chr1HG016310	46.3940212334218	37.6250058419255	30.4450896567683	62.3452833056155	22.62106431815	21.3291342535173	31.256954245799	61.5128434724299	42.1511779909063	79.9107055843836	62.5897985476599	38.2286115009752	31.9528424071952	27.5206755793719	21.0417905916086
BaRT2v18chr1HG016320	4949.0294711441	6480.33058531797	6758.11358650195	9215.84829933247	4173.84141260477	4616.79946380827	4789.53759034249	4266.30647578878	6466.77995313085	4563.73246771224	9936.95495452848	4611.38414240949	4454.29689652474	5238.0233526596	4033.96836488424
BaRT2v18chr1HG016330	213.987657351044	342.056323030382	606.065705716719	746.527610812717	258.984479810857	287.550976183007	296.96484435294	325.092523607693	410.141648050321	159.902499787002	576.763733431913	286.985609977425	326.920895810767	445.258453800667	443.107770967831
BaRT2v18chr1HG016340	55.46795498856	24.401064659133	85.2744351189418	55.5462367828559	40.1461086440551	43.3455330871498	70.9494179913915	40.1556826766343	39.3131880619224	30.2032957995476	122.416908345331	36.6097933534107	43.824689530277	43.5882384611553	29.9876152667619
BaRT2v18chr1HG016350	1015.03871384746	863.862513307273	766.762414603509	1068.37590930764	521.289374904932	698.476236540935	697.423510769604	544.864873332797	797.182270126524	1188.48594595241	1722.86562808164	657.899805435268	510.679422412689	692.128103373405	472.536428347968
BaRT2v18chr1HG016360	215.44863194438	214.079755480116	160.680005903957	101.627066706369	90.4411229839299	155.93348404848	139.328994624665	76.9418977182964	105.843734482634	157.35080522822	433.809146560013	199.015715332476	116.710484958969	215.930045530602	66.5367148308485
BaRT2v18chr1HG016370	2.09990867956896	0	0	0	1.94410196985191	2.06069222459334	0.957274287286738	1.01562840585944	3.7912578679991	3.15524061594378	3.01219591146836	1.92334476034671	0	3.04484710519057	0.981711160080195
BaRT2v18chr1HG016380	81.2631649115846	103.1464565749	110.933440906641	82.1474636784874	82.1546382598917	104.460288409613	61.4156243481169	52.8293532562163	125.907230686088	94.4752146508004	219.841593669826	73.7445188720505	80.3478576405752	93.9310500859753	51.4393404662455
BaRT2v18chr1HG016390	974.523231060987	1241.29339059518	875.510276519975	1120.47382342879	653.290787149519	758.806148360556	796.258096648644	679.713686118421	1051.49607855824	911.178321743977	1470.1908193242	791.767708440135	709.722485898906	801.206834193072	606.869955716655
BaRT2v18chr1HG016400	381.303493395664	224.311774864356	180.949427663462	288.394300546404	120.539556341686	284.846877029005	308.197376305118	129.760859105371	167.24266773071	257.734521674878	512.793899706119	242.109450160951	168.798383412185	143.210263870994	111.533230428939
BaRT2v18chr1HG016410	8.00895819109267	35.9421283882221	13.1398047651968	23.2432415346732	12.071262530471	5.11300059107292	2.05674382890749	14.6235415263465	20.3842427582423	3.86261143189476	31.929989572251	7.39801401992976	13.8837215851621	16.496705811481	12.2683750742445
BaRT2v18chr1HG016420	2319.27975934383	2563.40276326958	3657.48555086935	4348.59802033941	1806.45543283475	2183.86771285379	2519.81745297351	2252.7406482597	3053.3088903014	2531.0571249017	4744.68451471352	2408.81841769584	2106.66578544674	2617.57153251661	2063.21613142084
BaRT2v18chr1HG016430	0	0	3.01489842687052	0.920004362299838	0.974105325746733	1.04986013588867	0	0	0	1.0535019142944	2.01237146000669	0	0	1.01018710956662	1.00266657584961
BaRT2v18chr1HG016440	7.85568676019548	10.8808934999006	7.96450195781626	6.98155633384146	13.6056214541658	10.0379090636258	12.5653045756697	10.1896404814772	22.2755816219525	16.0981429476783	22.339583939367	5.93326387505638	3.97069396802252	4.77358165981846	5.51893123561277
BaRT2v18chr1HG016450	2.10714474699887	14.0518790608186	4.0209999715427	10.867391327599	5.8145320585858	1.03389733392883	0.952431575181291	3.99206528639814	6.56384633003614	2.11565275389533	12.0120575770487	2.86482698732532	0	3.0485006948355	2.92452471058997
BaRT2v18chr1HG016460	6.30801742828267	0	2.54152981259016	1.97351579616423	0.822551967158941	3.28380884762228	5.99679153201972	0	3.1058832514171	15.8321326138582	4.27364339579627	3.43616569634694	0.828520830193872	3.43090369421673	2.88143896020005
BaRT2v18chr1HG016470	1068.53012644434	1037.0951976896	1102.12539934604	1064.63698432453	622.641583206516	810.606671791449	962.5419375169	592.328109719595	888.31312272786	924.51552486848	2043.23085223921	918.607996811059	670.553119787277	880.812270469433	602.759076090469
BaRT2v18chr1HG016480	23.9718387211012	4.44923169939295	13.8600580506349	12.2045780286538	3.9127081055014	31.6379056463756	20.4286394302902	18.5923854826423	22.0970463095417	28.104441366852	49.6821182105178	22.4799533563955	14.4816950454263	16.5087250220519	7.26322349347098
BaRT2v18chr1HG016490	0	0	0	0	0	0	0	0	0	0	0	0	0	0	0
BaRT2v18chr1HG016500	378.800997778869	821.073290143823	606.403093489069	1090.82573036749	541.366621023086	406.400444143659	386.653424813061	588.027904657867	910.961541473319	388.473970459007	706.799949357726	317.495161191051	527.079123117857	457.290698385128	431.672439689418
BaRT2v18chr1HG016510	2524.13100853092	3907.33875257458	3553.10111394004	4806.44575423584	2260.83433609159	2375.69735427022	2428.83116494907	2264.26421433758	3402.53207191271	3544.92930503468	4407.42162097361	2252.33172071883	2040.94837623164	3386.60879690884	2176.99049852272
BaRT2v18chr1HG016520	145.960998183164	125.274967235915	122.058832716145	122.297933951918	56.4707584011882	126.739251552477	120.168797072283	66.1018116674558	112.700735450391	211.081759901351	248.012389041756	108.88999886307	85.0972582992193	100.578341973977	58.2600756401332
BaRT2v18chr1HG016530	74.8131692643456	45.5877642440758	50.132227786686	55.6754618346109	14.0681789140458	57.4416125335224	76.2134031527473	51.6092537533205	43.1739414002095	37.329549849285	170.241201458783	65.2549312942932	57.8043527708633	23.9965247994816	33.8497763340405
BaRT2v18chr1HG016540	87.3410643673615	79.7093873859901	25.9780895125801	34.3773687478894	22.622175678516	59.7435640189935	55.8305001500038	52.7415352074402	30.1495516857246	162.191167575255	113.49785322875	71.5179141309919	30.9733926014989	35.6377761457745	7.54457958983844
BaRT2v18chr1HG016550	547.215957839037	380.515553823847	302.121147418885	466.838517952777	216.700981648434	387.55500279925	423.59818128328	318.216146296648	362.093876775151	503.294150894423	871.608457236416	372.144349277059	260.945424758953	370.926264544387	281.991830737586
BaRT2v18chr1HG016560	2449.12010299591	2217.64048600681	2925.18222254764	2701.99120310441	1381.82887783395	2134.05853943675	2225.86946328483	1645.80479893175	1709.6894438933	1341.76653008766	6659.53540288405	2488.64507175929	1826.53316181029	2090.19826110274	1418.59763132198
BaRT2v18chr1HG016570	3740.47413590703	4866.56988154613	4265.59652235509	6415.59950497031	2795.10669055189	3443.07057149007	3508.60179271538	3240.38775920155	4602.46283062815	3571.81854677835	6387.9684638568	3296.40736136712	2833.67407897963	3732.83478025518	2599.54528339883
BaRT2v18chr1HG016580	0	0	1.1050852825839	0	0	0	0	1.03903964406226	1.96123398471794	2.07978193138057	0	1.13424961950812	0	3.02891910533917	2.2364776012631
BaRT2v18chr1HG016590	162.782400131433	222.464378511481	192.605576138844	246.149923764095	165.484612914142	115.983229742084	135.47115513319	96.5624785055436	184.470137907904	167.621840056485	275.769649811871	113.350555974245	187.50681258631	117.691900160397	138.49495870522
BaRT2v18chr1HG016600	358.289286649098	463.390596141667	231.576823030006	294.28405203267	202.685152395294	241.43848822209	212.07899132123	176.852933403337	329.733225499896	330.052864280574	429.361324750997	217.201161182549	251.587673757107	219.348611225517	136.550980055774
BaRT2v18chr1HG016610	8.78816424827222	0	7.27070167405415	4.33162701371608	2.68683854147878	1.27535081326734	2.41747194615993	3.86268176429965	3.91804631087491	0	2.56592804433437	0	5.36104833089678	5.27080310110698	0
BaRT2v18chr1HG016620	0	0	0	0	3.83868244966258	1.00833622312663	0	0	0	0	0	0	0	0	0
BaRT2v18chr1HG016630	2.06671170050187	0	0	0	0	0	0	1.04474997554858	1.90664790107049	0	0	0	0	2.00457901763728	1.98864721732893
BaRT2v18chr1HG016640	108.120533830491	50.1075944211897	170.61204205226	106.18220383346	59.1552312292643	102.37998004178	84.2869489052742	54.197292979364	74.4858599263263	164.440680607557	320.931659811742	190.811428212175	105.698286473635	115.332267001395	103.44741797337
BaRT2v18chr1HG016650	0	1.9529525596679	6.2369503467705	0.898007669895001	4.04450676458155	1.02547441145503	2.11224008536176	0.961727577993184	2.78091559412416	0.973060430886156	6.38043512072297	0	1.96377127606835	1.07721698543151	0
BaRT2v18chr1HG016660	0	0	0	0	2.88546947877412	0	0	1.09195678122177	0	0	1.97159751253009	0.959754010290924	0	0	1.01061388754089
BaRT2v18chr1HG016670	117.090799102086	213.387830690692	124.610685240936	219.654983899544	91.5709271660692	116.804130163451	104.667472689845	107.450817216069	224.312645148258	216.456606653438	177.084158664222	98.5910371608897	76.9609102609403	104.404267465132	82.5552584958063
BaRT2v18chr1HG016680	371.7551365268	319.462265656219	309.046237023027	363.892229390388	163.077283491821	285.231102991162	294.448063594915	239.550652658084	281.036170192179	343.441129505484	602.58821531155	280.586976805456	234.640935801476	262.169104705506	181.293052853615
BaRT2v18chr1HG016690	50.8037339493898	64.0209431537744	63.657566369304	298.265279214262	66.3223029918293	42.7203074194145	57.3232698395002	76.1195003218787	183.216969020778	77.6055069658204	114.669396240411	72.7260125261125	83.7789566957153	71.347453383233	108.268198011355
BaRT2v18chr1HG016700	6966.70605871485	7345.38848000416	9744.98615945699	11120.9797456731	7177.15774015224	4987.34570858194	4733.09588325344	7256.63017530011	11130.0512816698	12365.0585841188	11024.3674992747	5501.88328567572	5632.22386457417	8893.60556629128	6339.30038658901
BaRT2v18chr1HG016710	86.3459024628121	175.235013160958	100.817216373733	120.832213636848	109.457016448433	48.1913010512927	41.0833575576828	62.8279251863811	151.699292881858	119.851033508326	129.809155320544	52.2314322133807	94.8339006575794	76.36277022608	56.4689633655094
BaRT2v18chr1HG016720	112.619001013431	383.854482437231	238.075650130369	268.717117774378	203.732267098273	99.2268734251746	89.0232316604958	137.952325581232	220.261657092306	145.813461450063	227.855651659105	80.7218504791724	151.008491253578	213.831799201862	153.448593180792
BaRT2v18chr1HG016730	8.64575627545768	30.6961351315644	16.5163401644415	8.09735584616926	7.6775365538598	11.3425659853992	6.6608843131428	8.51114167580578	13.0333511143492	5.03246561910426	27.6560811881854	4.69174192860873	8.39832731397361	13.4776204583501	2.99527448024438
BaRT2v18chr1HG016740	1.04922586101048	4.19155190724224	1.03611856164219	1.74294338299687	4.02982719250594	5.22095168206868	1.97977411861066	0	0.944940832299507	0	12.0345824006189	5.79273566697952	3.58425370740578	1.04368199283212	2.96584707113857
BaRT2v18chr1HG016750	0	2.31541348386346	0	1.77327363793473	1.92379421819341	0	0	0	0	0	0.993577267021351	0	0	1.00794760277685	0
BaRT2v18chr1HG016760	0	11.7117462714273	3.02285536916191	2.76241432599711	0	0	0.979410236905782	0	0.983689361755599	0	7.075851710173	2.93437094999895	0.923370696172228	8.08645143311897	1.02021292060623
BaRT2v18chr1HG016770	0	0	1.0459865369597	1.88513814664787	0	0	0	0	2.04591818089776	0	4.15593587768133	3.01939309031584	1.01703179530584	0	0
BaRT2v18chr1HG016780	144.46195894439	192.962853313868	173.584364289918	207.373398927939	117.909292837754	124.718408137373	131.891804661541	107.401007534003	129.527987488144	110.881591365754	282.306879329103	154.996910327469	130.660323248464	153.245916116974	89.3958296329876
BaRT2v18chr1HG016790	0	1.36232455299146	0	0	0	1.42558975983821	0	0	0	0	6.80972222328807	4.24336462461445	1.37957080147145	1.53004926470414	0
BaRT2v18chr1HG016800	244.243307135851	99.7809425137407	47.4783139780742	88.4561381052416	35.9390582654061	121.40800047464	78.0085855960665	72.6950024113264	85.5939507270859	240.598640940671	266.676740430396	65.2930358476794	48.6846450533118	35.5022827337672	21.4782777501729
BaRT2v18chr1HG016810	49.3572394585345	79.4293201225869	78.2197944025839	61.4805148184866	41.7349219949817	57.1654566562108	54.0954535840574	61.2642497426757	83.4926851794888	74.1383236961238	141.441695880038	46.7197754676943	49.4599248022333	46.1830552001494	39.7768656486503
BaRT2v18chr1HG016820	612.956261024576	577.747545187556	336.834472011104	613.389251214143	428.544878256594	389.211409754404	383.676525882393	375.058125450938	499.871218738085	777.40054042292	880.500335043525	394.943937482144	361.236331500819	300.732907942198	221.055245609568
BaRT2v18chr1HG016830	24.2451003794895	6.8406827656312	5.21800065487522	1.39213193882672	0	7.3849996021182	10.2384443220153	1.36909766754918	9.34002230949737	6.43575657711159	11.788334659685	2.18358145729926	2.09563661432846	7.91394958179775	2.07840326444701
BaRT2v18chr1HG016840	77.866135701175	37.2018472056614	25.2564974754436	18.019978603306	25.4824502508325	30.856947180634	33.1440115663859	11.6570781852136	26.4380270087051	32.4588583990144	107.54836064194	44.6056809301198	24.0574340113214	38.94102266561	10.179371311426
BaRT2v18chr1HG016850	277.577397654687	213.013934892722	163.105487394911	145.167071822947	130.181409018674	146.262088626675	184.319392980092	79.7535143018865	159.027603358021	165.38488660474	495.894200413088	211.830308812937	139.27447449401	189.723909576159	95.348749754653
BaRT2v18chr1HG016860	4.04730859580711	17.3360106535155	10.7700924770534	8.65885814982866	12.4976479806715	4.04437660180542	6.77370339942193	8.80642053524604	11.974360762751	0	36.5280966955527	14.4726836831684	2.99375255818773	13.5983861375636	10.2012781388796
BaRT2v18chr1HG016870	2.07131847463674	2.31200045461021	2.98328271442304	3.66138915145226	3.86577995905554	1.02724678438095	3.86841358055761	2.15203055287417	6.81343357048321	0	4.99137162138116	5.74591016922771	1.93541601042572	5.98132882748791	2.01506730802404
BaRT2v18chr1HG016880	1730.01809557768	1023.57657238357	1054.63026652296	1277.15180840363	745.970209681408	1107.24310426713	1266.25905005841	689.654746626949	1069.74694196888	1951.28284349188	2791.13389658583	1296.35027350734	797.110613551097	1056.01306824236	676.57642582952
BaRT2v18chr1HG016890	437.942859185796	44.4917131710529	140.969849570339	63.0176793158983	90.7936383162776	199.469787985442	278.776429785791	69.8960137547732	134.036551529099	638.219614555069	527.790636988527	278.877616973688	111.459907146007	108.540729454125	112.962981049317
BaRT2v18chr1HG016900	4.11892555914329	0	1.01081183108754	0	1.97215099372554	0	1.95145408547418	0	1.02007361562321	1.92546494546826	2.08090012797292	1.92592824029818	0	0	0
BaRT2v18chr1HG016910	319.354609466681	367.815618439089	413.910566496506	568.383411878104	252.002672638028	290.096524718138	299.997647471508	281.053356046542	353.458545867574	226.24437570368	625.23472880306	305.848853833468	266.888724580626	341.990515515629	251.617678567518
BaRT2v18chr1HG016920	34.3837122487035	71.4931113874359	76.583647508858	62.4690343405901	17.4326576873295	22.473098328642	30.0999518102934	25.0556041812092	34.0791385626442	43.4573979222419	156.649800146217	68.6862177656111	61.2362484046424	73.8432452067412	72.7257496277621
BaRT2v18chr1HG016930	1045.88068478688	1094.88588407323	899.895860281405	1672.91123168573	789.393868434888	831.735662918921	963.703369065527	1094.56016456835	795.956257074812	1100.71317738546	1799.67160781661	860.523025884047	911.221331638854	991.131058534606	927.638866430232
BaRT2v18chr1HG016940	3096.77909442836	4104.75779378051	3961.72295231378	4190.20073259857	2126.01847418264	2870.12616663313	3122.12637323479	2463.07577035804	3499.74691684481	3300.83738395597	5767.46412140602	2866.51883766351	2331.14920717833	3267.73031476373	2384.59386874827
BaRT2v18chr1HG016950	9.50216674240271	76.5143713505653	70.1989145738579	75.7545352183817	51.049649681637	18.6836654132057	23.0967350132425	37.76929701905	81.3840161962814	11.3941747292404	50.218723776676	20.6745157899842	47.0991461548189	50.4203526284757	30.6386184807359
BaRT2v18chr1HG016960	1.06090179609514	0	0	0	0.967621137730004	0	0	0	0	0	1.99897524018112	0	0	0	0.993241286801732
BaRT2v18chr1HG016970	0	0	0	0	0.990702490788825	0	0	0	0	0.975055125538924	0	0	0	0	0
BaRT2v18chr1HG016980	900.654926023275	1512.35009959836	1296.42969327211	1577.65480413832	1087.56125268618	758.345206172868	773.05780953953	886.54981383852	1417.80273266189	1019.03746254183	1847.65083976787	908.236039675669	1231.855882973	1056.76519391348	815.291255764475
BaRT2v18chr1HG016990	1005.95327572167	878.221486187605	781.741948608402	844.232301370846	434.425662810678	631.884636445303	784.637576963337	522.898276878435	652.984978487875	1354.20749831494	1466.82932432506	682.693017237423	422.76212118669	692.81442208262	471.540627091159
BaRT2v18chr1HG017000	61.2634040808451	122.462379052769	46.7491554486164	108.876869368767	59.1114223375757	37.3240427795625	54.1394108648285	103.170590020625	100.324077618259	157.361280443112	163.475244847064	58.9749913233491	50.0939578862736	65.7679527607011	46.9375513084747
BaRT2v18chr1HG017010	1765.70973246768	1488.71138551779	1669.63968560625	2226.72615058084	788.368827272032	1315.46511737909	1387.2635410395	902.428204993361	1623.81390591792	2199.93201520759	3035.10014387412	1470.19132892385	1033.8861316669	1572.53865348592	985.711743942375
BaRT2v18chr1HG017020	97.9643503902119	43.1979838407116	29.1788740665371	38.0810048025007	27.1310188974272	32.1443064113128	19.9492212139148	22.5469352790803	25.4202530352519	239.932455107871	137.633614105745	33.3212827291142	21.0624573105761	41.8051716902053	11.7297547092612
BaRT2v18chr1HG017030	986.653738014266	554.591931441259	677.688441746821	712.912356637466	311.532030351711	844.678683777947	827.434188837612	395.160651562667	495.012620740341	776.293389274972	1664.20474907261	802.234499593545	434.668210508911	554.986296614615	419.268206734473
BaRT2v18chr1HG017040	9.39075357511448	9.15231010265833	21.1430387587614	14.0587147611029	8.80515095375413	6.36920516493754	8.48863304116018	4.87743932476619	16.0632513837074	16.2893299200159	26.1019630154118	8.73289709972019	17.6599728890526	12.9022339081003	7.41122267924504
BaRT2v18chr1HG017050	281.724791378147	115.738543752259	95.7792875610972	89.9775428425433	77.5900300543014	156.516086455249	84.5727206046523	90.0000570739825	149.471738462591	285.471439692272	465.760202488604	158.342803834162	74.6479174378535	77.0931445087387	65.2009523311959
BaRT2v18chr1HG017060	3447.39614679835	2464.89825456734	2542.34453725597	3478.58450727669	1895.84176672766	2561.5020808649	2807.07105779035	2166.16469859847	3124.29722715988	3511.95665727448	5042.21521683695	2414.30455681516	2011.79470750276	2619.20395217694	1774.0775366292
BaRT2v18chr1HG017070	2710.15015572582	3265.00114220767	2963.27803771008	4061.81692780704	2122.76691679447	2054.31860078558	2398.4481444179	2248.17300853556	3250.51490385684	2363.11335142729	4299.36204558421	1978.68493012969	2169.38265068976	2545.81546138778	1712.91753216239
BaRT2v18chr1HG017080	2335.98160479152	3348.62651685461	910.033934197223	2954.44610297128	1432.64841287648	1643.06192944364	1935.35433382909	1999.36306647448	2415.49352425739	2534.79965487544	2563.62594787003	948.401568651558	938.400076756728	667.128737540161	634.762657080542
BaRT2v18chr1HG017090	55.5546240177436	64.6542371032825	42.5830511500275	64.2950831270155	18.6421660297583	34.3976581739093	69.4620990020173	39.3848676671548	34.8377400176591	60.0113651331325	68.3633440653015	58.3638543890103	36.30358047854	55.6167465320955	35.3966859306637
BaRT2v18chr1HG017100	67.8200252491743	60.2435299254511	19.9773583102793	16.2100544104678	25.3206249504905	32.2431073663744	51.436631042521	17.2300386417647	13.7299230648336	26.8571932574054	165.145524233677	34.6516767041704	33.2013382343036	32.0912018554862	13.1768983459534
BaRT2v18chr1HG017110	0	2.34755251114001	0	1.82687503268765	2.93057694993785	1.03789054702938	3.86122464508785	0	0.96508699888276	5.20746522151644	2.01806473100346	4.86485792583451	1.9189931463717	10.1270545628199	2.01132295013634
BaRT2v18chr1HG017120	0	0	0	0	0	1.03365635916258	0	0	3.87927411339652	2.05241263560281	2.9830676850159	0	0	0.992767645164318	1.00357990752924
BaRT2v18chr1HG017130	0	1.78295657786696	0	0	0	0	2.02922243571415	0	0	0.953864008195625	11.2095744145046	3.45473123707898	0	1.01686911300287	0
BaRT2v18chr1HG017140	0	0	1.02447399229415	2.06658473614278	3.00233545737681	0	0.996375348055245	0.893397311554477	1.02829016279428	1.97554102061402	4.15615211705217	0	3.05157543079415	0	0
BaRT2v18chr1HG017150	111.232032909823	137.309037621638	50.6424226667674	45.5634872122299	66.8313474290877	90.6016035069097	111.027128475001	27.3238790426306	31.4084287133198	62.692910401708	339.404290708225	105.067275813	50.5805136514465	89.8397076307863	27.5049618963144
BaRT2v18chr1HG017160	21.9100705337686	11.6658186611258	24.185404379047	119.466254229404	19.4350110882804	17.1681258870338	33.0580861791386	25.7712025557411	79.7107054910869	25.890576680963	56.2102528010221	16.388550611039	71.7150350778636	35.5386291499334	18.6982989900392
BaRT2v18chr1HG017170	25.4136096320116	46.6608274162064	60.5866832552977	57.3341080781468	53.509030241521	27.6174391446157	27.9142765458754	23.6095475271251	73.276406136539	25.6072784828428	38.7326626783874	22.2554598802815	39.6369021605955	42.8082023354981	48.1659665723719
BaRT2v18chr1HG017180	2165.88169022048	1919.82318484663	1912.20241710344	2244.09140457564	1215.48626983222	1853.73261311295	1621.85131244142	1277.09612428669	1735.10844122186	1420.55089499612	3884.91964469129	1722.86937566148	1788.43750802353	1356.6872778947	1183.33417715875
BaRT2v18chr1HG017190	4922.8266159851	4586.41917373367	3988.66266186672	5923.41612094936	2657.45492189767	3259.70921770141	3681.63212474027	3277.85248227516	3999.36990105568	6311.37563423272	7192.97356457317	3424.86740849519	2664.30512038838	3447.9918861108	2651.31562809108
BaRT2v18chr1HG017200	3316.04402568097	3780.71085686498	2672.17232483408	4640.11010691376	2800.47048408888	2425.25237426592	2943.63952880182	2317.92173655139	4164.0419834525	2557.99415101572	4804.40651836532	2376.2527306445	2792.19730831466	2391.56459927293	1999.89081980647
BaRT2v18chr1HG017210	79.9726714582203	109.840689632164	55.7083060012155	106.174725023323	50.8841642405197	58.8675615129513	81.1807550072989	81.094762157021	83.3988371422195	62.2353182464599	185.810494093569	72.9124084057641	58.1029857736093	76.1420573724088	31.2606194537643
BaRT2v18chr1HG017220	1792.19420508173	1306.09617448028	1432.6350981401	1926.50187058321	725.110295179581	1331.34194796686	1558.95433788268	995.576837288395	1452.97977171657	2880.59360014999	2948.27679238052	1173.05571261411	936.588944210614	1450.63351759021	994.057803909845
BaRT2v18chr1HG017230	0	6.0636382602568	1.02648939006247	4.93604281414014	0	0.996272129583833	1.01753396498758	0.96726462900612	4.85333457597082	4.80847126318624	4.21330458289974	0	3.02271501233472	4.13354829217132	8.87757524803907
BaRT2v18chr1HG017240	7511.39445713509	11305.9293954328	14979.8486904005	13585.5679048505	7584.19742858783	7285.86941827704	8625.99057782977	5968.29478504696	8675.27850371408	5725.17130701038	22115.184088077	9776.25742370386	8315.57011659902	11220.3475002751	6011.79807282512
BaRT2v18chr1HG017250	4621.91872864577	5813.70959603233	5613.50827994962	6268.09159250889	3104.99949554294	3898.52460945629	3817.13116180377	3017.44655878019	4622.47084123866	4287.57789223775	7232.14103738153	3464.41622334928	2964.95397451503	5062.33238029335	3211.64357031599
BaRT2v18chr1HG017260	1502.62325727645	1930.29372705628	1815.30809989185	2632.93720709801	1139.76324186279	1178.78673651125	1245.85880981665	1434.68268842354	2002.80770315754	1460.9009276671	2611.24565244697	1394.54404094516	1316.63612115877	1463.19538669515	1147.50065379345
BaRT2v18chr1HG017270	35.5433519721597	2.18524328786298	12.7114903495671	13.4001947783944	6.01816506740094	35.8634063255545	25.5812066339451	19.7755133341582	9.31494831537772	44.9228476371276	100.579901603959	33.2050500992777	2.00723458226867	9.6411738745546	9.37657895063442
BaRT2v18chr1HG017280	74.8193150441603	44.5513763564227	89.0252745965272	61.5273839894997	36.7962368707469	58.0671185392803	72.5202893859912	52.9105424741396	67.9060613529017	66.1575705790363	176.069346983253	61.1477407451771	47.3365257926749	81.7283329063426	53.275138584532
BaRT2v18chr1HG017290	0	0	0	0	0	0	0	1.02460127202592	0	0.977427350100972	5.11878079587673	2.95334602659606	0	0	2.01076677042339
BaRT2v18chr1HG017300	1668.1237715821	1892.52784407447	1904.42261802653	2619.22694707085	1009.14881911007	1452.82055259905	1804.14931540062	1331.3116711307	1868.71353801975	1705.81289865759	3009.57451713435	1419.93268651094	1230.48406052696	1829.52011561045	1294.61509795002
BaRT2v18chr1HG017310	0	0	0	0	0	0	0	0	0	0	0	0	0	0	0
BaRT2v18chr1HG017320	4274.56405470485	5376.63611433995	4545.26556573154	6157.04681344374	2990.85670204367	3692.3382681516	3483.40326930831	3235.58042224322	4966.44452533513	5008.63898693716	6958.43983774064	3251.83519910805	3056.76899596401	4436.15158493311	2573.90817872598
BaRT2v18chr1HG017330	713.743052251073	368.576242494797	367.340447580483	403.077636358655	226.070439680633	468.201511039096	488.54277619871	201.371978723108	310.136639176138	519.554718013345	1004.80960446184	424.286328104285	231.060893053424	292.601602437484	202.590824069584
BaRT2v18chr1HG017340	1686.6618129806	738.657872842493	695.006755669741	904.599068619845	406.582094682746	987.554432242822	1074.14683891394	469.985385911723	713.683685338485	1337.51971144307	2103.53617892291	965.06875728141	560.70502825797	525.898064059151	479.374404879402
BaRT2v18chr1HG017350	0	0	0	0	0	0	0	0	0	0	0	0	0	0	0
BaRT2v18chr1HG017360	3329.41368212879	3863.42923518995	5084.57670903371	5585.82976885421	3085.23028260166	2867.79261275797	3046.86529102567	2632.65712537758	4557.25771857797	3126.33869189619	6369.06882347015	3156.91608206539	2734.60194368944	3720.36325525038	2577.71988313503
BaRT2v18chr1HG017370	0	0	0	0	0	0	0	0	0	0	0	0	0	0	0
BaRT2v18chr1HG017380	1005.66795466265	1284.53158131108	1280.08659415466	1460.53066712079	631.015641509524	851.978100836814	896.744125354834	757.261430614135	1179.52202864737	867.797014790289	1790.39373761138	871.826804129756	657.471142831422	1224.0943025904	804.99455690726
BaRT2v18chr1HG017390	125.74512842874	39.9132225192641	71.9587769058095	73.2344545916977	28.372999955419	65.9744031021692	87.6464498641787	29.466849198326	48.6704887414728	132.08160522025	219.179733648457	72.9897584810205	45.400279761887	44.3912176590217	41.30016943587
BaRT2v18chr1HG017400	985.705123949992	731.744381157876	913.374891094296	1144.0886628188	487.830739841968	836.126396447881	888.659446554176	580.971227157922	855.351163575436	1069.49298020184	1658.36573768388	733.080023040878	609.384676781192	1005.77570265483	622.506964769275
BaRT2v18chr1HG017410	0	0	0	0	0	0	6.01784553710722	0.826384433507341	1.67291478167131	0	0.838924171799128	0	1.69274236377788	0.839484717271281	0
BaRT2v18chr1HG017420	53.294562280855	40.2848346027385	22.0236998289975	43.5310701692682	14.1742011722537	35.2112138971822	41.3397667131872	16.2658149382899	7.1401610969559	25.1755000008828	71.5944327861992	47.7694975250103	29.249806749178	2.93093458596008	14.6451185390001
BaRT2v18chr1HG017430	13.8940045624529	2.19291667338594	10.709625852946	1.06536501446708	4.92309507007659	5.81755169886256	2.80147179928595	3.1556757794904	1.05288153519488	20.6401724649338	15.7154514489598	6.52793169293284	5.11950525779989	4.74923825676361	0
BaRT2v18chr1HG017440	110.113853041964	30.4599123021242	44.1026620210324	14.9936550515828	27.9966491678254	73.5840764463768	98.2333007972175	22.501381091225	25.8158238853724	18.1235629558304	183.665429306492	78.3352087052358	39.5656489658434	22.3595980418471	14.697557903416
BaRT2v18chr1HG017450	83.1181883824285	55.8826699849125	64.0122722106853	63.3136441574207	26.1779587553171	64.6630170694116	56.6647658135831	46.9430227824542	36.6213737868826	134.040129562016	190.605758911311	89.7563710923015	33.6817431344638	36.0870274021693	29.2914900560147
BaRT2v18chr1HG017460	0	0	0	0	0.972842866368974	0	0	1.0613224818923	1.9482896091073	0	0	0	0	0	1.00198415107987
BaRT2v18chr1HG017470	6.43945719987121	0	4.10169662579893	9.28067250434465	3.95671834344517	0	0	1.01804455368926	1.91882991505077	3.23038228860928	6.13054245674394	0.992768039868358	0.953855670273062	4.14344833532351	0.996277933943058
BaRT2v18chr1HG017480	136.411063611394	149.614132726788	155.754657754064	198.722416338377	81.2810936430065	89.7033639936769	105.766446605913	109.228088713628	168.659416422247	126.152503781436	241.616612074474	94.4301592459793	71.4170509381586	111.29155927115	94.9985773919207
BaRT2v18chr1HG017490	30.7723318922723	22.3060045496531	25.3967596282191	23.5005773106791	10.1161843147781	13.7176936673617	19.4279888718297	21.3712691261371	18.7581313993058	27.6758083991198	60.1663955600982	30.7749947385505	18.9991502941275	15.3482028552361	14.4891435169785
BaRT2v18chr1HG017500	174.575532779375	269.868006933084	406.058182712568	353.638947723493	170.559940209131	156.738117979035	191.852691600486	241.987641656054	240.897917352567	117.647043607306	410.266333977889	220.281239910832	167.750164605684	200.190079933984	189.464565903536
BaRT2v18chr1HG017510	2.0130710794298	0	3.98465617848083	4.14212260109319	0	0.993699250750597	0	0	1.02646630215248	0	4.02923069659616	1.96459752737761	0	0.990401028114744	1.02546670907445
BaRT2v18chr1HG017520	4169.77035520896	2784.86541096099	3059.98707705797	3729.20785610187	1663.1355194608	2981.66277490375	3133.61922838316	2308.2362842209	2431.32682927787	2532.87813253505	7453.0024307356	3635.72460053394	2137.78551368369	2176.24899271822	1914.86219748447
BaRT2v18chr1HG017530	4.89854334702527	0	1.99185818936282	0.983077332620448	4.03238660295301	2.05567290811215	1.00314113802101	5.0416855867821	12.2693255771319	3.06540207849136	2.94396103999855	1.01253689070987	11.7854464407858	6.06591353914609	4.91643071515108
BaRT2v18chr1HG017540	1439.53407850004	1504.54515191629	1500.81712125914	1864.56894568745	967.968983505047	1435.19450268483	1115.04769262004	801.611432251147	1566.05097131284	1636.90231202746	2453.23095159084	1360.30774481451	1513.87151962111	1172.52739751038	880.681246218182
BaRT2v18chr1HG017550	0	0	0	0	0	0	0	0	0	0	0	0	0	0	0
BaRT2v18chr1HG017560	0	0	1.01681050478023	4.43960760477846	0	0	0	0	0	0	3.09757176621159	2.51737614379083	1.08070477980768	0.912759816317088	1.11779590623553
BaRT2v18chr1HG017570	0	0	0	0	0.979415144762985	0	0	0	0	0	0	0	0	0	0
BaRT2v18chr1HG017580	0	0	0	0	0	0	0	0	0	0	0	0	0	0	0
BaRT2v18chr1HG017590	0	0	2.12237542743178	0	0	0	0	0	0	0	2.72083619815089	0	0	1.03962039907434	0
BaRT2v18chr1HG017600	81.4364550948068	60.3023049642725	31.5147667679667	62.7468158920937	26.8134578402923	84.1438958153506	53.6634840367403	24.0239384141547	62.2437876903734	55.8704816288625	89.128095987375	60.0479094556347	50.7238697295147	41.1422119934707	34.4966513328013
BaRT2v18chr1HG017610	0	0	0	0	0	0	0	0	0	0	0	0	1.8865075480834	1.06076751804412	0
BaRT2v18chr1HG017620	22.9489733677721	30.0617195064254	20.7412372362601	29.0649027789558	12.3334828305562	18.2349390200852	32.5251451842011	13.7855143548968	22.3335864679998	29.6582676218532	59.8653311642796	14.095679922731	17.9535327453903	26.4081923383955	10.3787751310423
BaRT2v18chr1HG017630	0	0	0	1.90494617722283	1.30495894158599	0	0	1.94434159813114	1.93348943074704	1.99393794379254	2.54986532563174	1.0980918660544	0	0	0.953556745477242
BaRT2v18chr1HG017640	2.69429596123403	5.76935109328098	8.16831059236552	6.99908058361213	2.31299626990638	1.98063746522276	2.07326525091172	1.00051531886066	2.86895405165814	9.79909476262609	11.7499652155219	0	1.98402068376024	0	0
BaRT2v18chr1HG017650	6311.66017172291	10478.2769125925	4635.3769829633	11009.7761530959	6069.71002528365	3519.80819202067	3778.26967258421	5805.79245552641	7056.19443148408	10439.6683494973	7346.21410373177	3248.26142434458	4960.32203860407	4541.65559389438	3067.0141987915
BaRT2v18chr1HG017660	104.398389934949	106.237181685915	93.2908043357297	162.97287478173	78.6820312780292	87.4156213936297	65.015267050246	74.5250965059011	127.526416304771	180.88205855376	155.40487060409	111.187804593771	70.2028946553968	106.962410543435	60.2267629165036
BaRT2v18chr1HG017670	52.9913788881112	0	1.01418284803076	3.85735980924362	4.04896877424593	20.1165260652819	14.3891096067713	0.968868438941379	5.83883749641208	55.6414772162706	32.5417859415446	13.5761916044741	1.99908011402211	1.01697717664563	0
BaRT2v18chr1HG017680	119.438954353403	87.7476947573234	98.2001248418904	130.664011502946	76.5803723269012	124.683281276595	106.531583849391	84.8834066908857	93.14879985699	67.2936965914084	169.652773216549	81.5552560504979	86.124740658463	116.215374060156	72.0941176331387
BaRT2v18chr1HG017690	1934.07935323238	2674.26471253187	2871.60234188761	4085.09275905766	1886.8637607426	1866.61611962239	1961.95290504885	1988.35451141841	3246.53481479091	1924.58811478726	3463.08954205153	1796.86550659982	1978.76478147859	2133.73574371366	1744.95996722131
BaRT2v18chr1HG017700	1.01095700841649	2.17755766801454	2.95791096532112	4.7068539816199	1.91880506148734	4.07072221102666	2.89795161234129	4.39229375210641	1.99166642831103	3.02460922209545	12.8830056114362	0.962071001661734	2.98852576440591	0.991213864119529	4.88817734404962
BaRT2v18chr1HG017710	0	0	1.00906823556233	0	0	0	0	0	0	0	4.94360753670932	0	0	2.00227252574896	0
BaRT2v18chr1HG017720	4099.41816471393	4660.59861052063	5030.33528130624	6493.57086153381	3316.35179484729	3774.45563128294	3671.09187111679	3482.86227140989	5237.53148657366	4325.50938568131	7525.70762203184	3456.96015202792	3255.09443161915	4461.64221482593	3262.80189599281
BaRT2v18chr1HG017730	194.736204444516	20.1195851816065	12.5537754590624	15.1924361695416	13.548116915127	84.0850881603425	56.6927131517476	4.26325982687537	11.8063026855192	141.316629322591	127.502259520816	72.8092909712419	46.6797475411307	16.5817340280291	8.95225717041286
BaRT2v18chr1HG017740	0	0	0	0	0	0	0	0	0	0	0	0	0	0	0
BaRT2v18chr1HG017750	933.09035882017	945.951189676145	700.107002953286	1090.53603607552	481.465190884228	675.240150858713	760.67761371586	683.654717809302	836.988951828791	957.097886086123	1460.1815663637	617.780842663258	519.352297225426	657.541874660374	499.119298268692
BaRT2v18chr1HG017760	11.9454023115585	31.7291164598522	21.2790307440306	77.0004932947437	13.1683930216719	15.161707212164	16.1586751554894	42.4848548624801	36.7171356103407	20.3732229743434	53.2919993631321	15.6258624200756	32.6142126727383	24.6414829071448	33.9936432103981
BaRT2v18chr1HG017770	14213.2907455418	13459.8388798771	18142.9099106494	23283.4590644919	12107.5401580476	14463.181556664	15915.2888220646	16307.2224756462	16609.4417012473	13023.4252669817	28011.1891984792	12190.6372994018	13497.7661818715	15751.6502506142	11652.6807930317
BaRT2v18chr1HG017780	0	0	0	0	0	0	0	0	0	0	2.02344345642993	0	0	0	0
BaRT2v18chr1HG017790	0	0	0	0	0	0	0	0	0	0	0	0	0	0	0
BaRT2v18chr1HG017800	0	0	0	0	1.98407278022926	1.95872195956492	0	0.988352107075979	0	0	0.997409074352573	0.929164877197624	0	0	1.11561842659301
BaRT2v18chr1HG017810	249.145655435208	154.292073161264	224.54151713089	231.958939733212	89.6166168200954	206.823729901375	181.860510209583	118.767410731216	155.39275014265	217.293837539301	394.545433058676	197.953003044939	105.766805501566	253.065993250203	147.796921173234
BaRT2v18chr1HG017820	207.337814532105	59.2832979030021	42.1866401905126	74.0053391255078	32.8616127642484	90.7545890743467	126.395428488056	49.1557653785499	34.6237136942049	245.744453382399	261.629516608566	138.044920691175	54.4983578081786	42.9417784684765	33.4355994300777
BaRT2v18chr1HG017830	3.04757306363757	0	0.996978594718971	0	1.01118124829471	0	2.85931535135827	0	0	0.995179473963657	0	0	0	0.974136767598682	0
BaRT2v18chr1HG017840	1257.13228004167	867.024616407289	833.437532225907	1079.41583556418	471.112845584995	952.022345086938	1002.781840251	560.64134726945	695.450782711015	1226.02384564631	2326.69679069597	856.965778340323	558.626708034539	831.205218552025	514.186994529328
BaRT2v18chr1HG017850	2709.99313187484	4138.74957283794	3695.31928110475	5616.6909033919	2768.21524970212	2281.77122318073	2535.15779767101	2785.53497265565	4565.19673703755	3157.4973803795	4901.96202526298	2603.79719584056	2671.97112959734	3320.27086970318	2464.72503596318
[truncated: 37,643 more rows]
