# Supplementary material for: Identifying plant genes shaping microbiota composition in the barley rhizosphere
Source: Nat Commun. 2022 Jun 16;13:3443. doi: 10.1038/s41467-022-31022-y (PMC9203816; doi:10.1038/s41467-022-31022-y)
Supplement: Supplementary file 11 — Source Data [file 41467_2022_31022_MOESM11_ESM.zip › Supplementary Fig 10_Supplementary Data 2/GC-MS data.xlsx]

## Sheet: Polar
Category						Retention Standard							Extraction Internal standard				Retention Standard							Internal Standard													Retention Standard					Retention Standard					Retention Standard
Retention time (min)	2.12	2.66	2.69	2.84	2.85	2.92	3.03	3.32	3.36	3.48	3.53	4.18	4.29	4.34	4.36	4.39	4.8	4.89	4.98	5.08	5.12	5.15	5.21	5.37	5.41	5.61	5.72	5.8	6.01	6.05	6.12	6.19	6.22	6.37	6.46	6.52	6.58	6.65	6.87	7.68	7.9	8.02	8.73	8.88	8.92	9.41	9.84	10.17	10.9
Rentention Index	1172	1259	1263	1287	1289	1300	1318	1364	1370	1389	1397	1501	1519	1527	1530	1535	1600	1620	1640	1663	1672	1679	1692	1728	1737	1782	1807	1825	1872	1881	1897	1912	1919	1953	1973	1987	2000	2019	2081	2306	2367	2400	2556	2589	2598	2705	2800	2980	3391
m/z	144	158	147	158	142	184	147	245	204	155	218	233	217	156	232	174	226.3	246	179	217	231	217	116	217	174	245	317	273	307	307	319	319	205	217	361	333	282.4	204	217	204	217	338.4	361	217	217	204	71	204	361
Annotation	L-valine(TMS2)	L-leucine(TMS2)	Glycerol(TMS3)	L-isoleucine(TMS2)	L-proline(TMS2)	tridecane	Butanedioic_acid(TMS2)	2-butenedioic_acid(TMS2)	L-serine(TMS3)	Unknown2	L-threonine(TMS3)	Malic_acid(TMS3)	Erythritol(TMS4)	5-oxo-proline(TMS2)	L-aspartic_acid(TMS3)	gamma-aminobutyric_acid(TMS3)	hexadecane	L-glutamic_acid	4-hydroxyphenylacetic acid(TMS2)	d-Ribose_MEOX(TMS4)	L-asparagine(TMS3)	d-Ribose_MEOX(TMS4)	phenylpropanolamine(TMS2)	Ribitol(TMS5)	Putrescine(TMS4)	L-glutamine(TMS3)	Azelaic_acid(TMS2)	Citric_acid(TMS4)	Fructose(MEOX1)(TMS5)	Fructose(MEOX2)(TMS5)	Glucose(MEOX1)(TMS5)	Glucose(MEOX2)(TMS5)	Unknown3	Sugar dimer 1	Sugar dimer 2	Gluconic_acid(TMS6)	Eicosane	Gulose(TMS5)	Inositol(TMS6)	2-O-glycerol-galactoside(TMS6)	Glucuronic_acid(TMS5)	Tetracosane	Sucrose(TMS8)	Unknown4	Unknown5	Maltose_MEOX(TMS8)	Octacosane	Melibiose(TMS8)	Raffinose(TMS8)
Annotation identification level*	1	1	1	1	1	1	1	1	1	4	1	1	2	3	1	1	1	1	2	2	1	1	2	1	1	1	3	1	1	1	1	1	4	3	3	3	1	2	1	2	3	1	1	4	4	2	1	3	2
Filename	P_1172_L-valine(TMS2)	P_1259_L-leucine(TMS2)	P_1263_Glycerol(TMS3)	P_1287_L-isoleucine(TMS2)	P_1289_L-proline(TMS2)	RT_P_1300_tridecane	P_1318_Butanedioic_acid(TMS2)	P_1364_2-butenedioic_acid(TMS2)	P_1370_L-serine(TMS3)	P_1389_Unknown2	P_1397_L-threonine(TMS3)	P_1501_Malic_acid(TMS3)	EIS_P_1519_Erythritol(TMS4)	P_1527_5-oxo-proline(TMS2)	P_1530_L-aspartic_acid(TMS3)	P_1535_gamma-aminobutyric_acid(TMS3)	RT_P_1600_hexadecane	P_1620_L-glutamic_acid	P_1640_4-hydroxyphenylacetic_acid(TMS2)	P_1663_d-Ribose_MEOX(TMS4)	P_1672_L-asparagine(TMS3)	P_1679_d-Ribose_MEOX(TMS4)	P_1692_phenylpropanolamine(TMS2)	PIS_P_1728_Ribitol(TMS5)	P_1737_Putrescine(TMS4)	P_1782_L-glutamine(TMS3)	P_1807_Azelaic_acid(TMS2)	P_1825_Citric_acid(TMS4)	P_1872_Fructose(MEOX1)(TMS5)	P_1881_Fructose(MEOX2)(TMS5)	P_1897_Glucose(MEOX1)(TMS5)	P_1912_Glucose(MEOX2)(TMS5)	P_1919_Unknown3	P_1953_Sugar_dimer_1	P_1973_Sugar_dimer_2	P_1987_Gluconic_acid(TMS6)	RT_P_2000_Eicosane	P_2019_Gulose(TMS5)	P_2081_Inositol(TMS6)	P_2306_2-O-glycerol-galactoside(TMS6)	P_2367_Glucuronic_acid(TMS5)	RT_P_2400_Tetracosane	P_2556_Sucrose(TMS8)	P_2589_Unknown4	P_2598_Unknown5	P_2705_Maltose_MEOX(TMS8)	RT_P_2800_Octacosane	P_2980_Melibiose(TMS8)	P_3391_Raffinose(TMS8)
NP_Barke_Block1	2.92798e+06	2.4656e+06	3.20053e+06	1.59739e+06	2.59894e+06	1.29882e+06	972617	328462	1.29147e+06	177713	494772	392812	2.81684e+06	1.26803e+06	5.3345e+06	7.18251e+06	1.33369e+06	3.12761e+06	460965	559816	484503	677960	1.02636e+06	8.17217e+06	872932	242858	91352.2	141733	4.10317e+07	3.42444e+07	5.30095e+07	1.04245e+07	1.04413e+06	277582	53370	347745	1.06353e+06	666323	875140	952578	684391	437631	4.81944e+06	310865	345280	981449	5.82216e+06	2.30526e+06	1.77074e+06
NP_Barke_Block1_repeat	3.27056e+06	2.67261e+06	3.34768e+06	1.83874e+06	3.44991e+06	1.70826e+06	965118	413396	1.63215e+06	212877	690517	494538	3.1365e+06	2.879e+06	5.5319e+06	8.51233e+06	1.74418e+06	3.46442e+06	424144	729547	518279	775159	1.17503e+06	1.04798e+07	825054	119115	93382.2	127730	4.87918e+07	3.98201e+07	6.57937e+07	1.18087e+07	1.42867e+06	413327	49724.9	238010	1.42438e+06	1.22328e+06	928000	1.00665e+06	640976	515308	4.41907e+06	325569	367887	891499	7.68894e+06	2.37544e+06	1.84943e+06
NP_Barke_Block2	5.37718e+06	4.43031e+06	4.1905e+06	2.89051e+06	4.78703e+06	1.70027e+06	2.05928e+06	950647	2.35884e+06	236034	840265	1.85996e+06	4.19169e+06	2.22306e+06	9.00515e+06	1.14201e+07	1.70245e+06	5.00796e+06	354544	1.04664e+06	362055	1.14381e+06	4.4462e+06	1.17196e+07	715115	192474	79194.5	772209	6.54721e+07	4.89201e+07	9.38226e+07	1.71991e+07	1.13592e+06	361273	46666.4	299353	1.37192e+06	2.29429e+06	1.01932e+06	1.31032e+06	706847	617634	4.36403e+06	786426	751907	938994	8.20222e+06	2.43885e+06	2.45342e+06
NP_Barke_Block3	3.45765e+06	1.89352e+06	2.04292e+06	1.48627e+06	7.23643e+06	1.50149e+06	906040	148894	1.02477e+06	200908	678698	158211	7.98347e+06	1.25178e+06	1.55664e+06	4.86718e+06	1.65444e+06	1.57594e+06	130894	1.22833e+06	56663.4	465995	2.6836e+06	9.84578e+06	998274	59337.6	15036.9	101510	1.26815e+07	1.1155e+07	2.44537e+07	4.0913e+06	919359	168378	2570.08	40870.8	1.34512e+06	657628	754056	306242	424386	598175	2.14648e+06	162371	203311	126319	7.63142e+06	711055	709596
NP_Barke_Block4	3.82865e+06	2.16478e+06	2.59971e+06	1.55575e+06	6.86894e+06	1.59275e+06	1.53522e+06	333170	1.16458e+06	182735	613442	481407	7.32799e+06	958176	2.54364e+06	5.44319e+06	1.68129e+06	2.59501e+06	587801	1.29828e+06	85593.6	595391	1.92872e+06	1.00024e+07	1.52359e+06	55264.7	20844	57499.2	1.53364e+07	1.33166e+07	2.79055e+07	4.79775e+06	764075	173930	4271.38	66228.2	1.39671e+06	938729	751556	499421	587991	549584	773238	230425	210558	156710	7.30648e+06	1.08275e+06	677808
NP_Blank1_inj1	3.667e-12	833.512	5.84871e-10	1203.11	4.104e-12	1.51736e+06	0	2812.09	14.612	197437	2413.58	6667.03	4678.23	9009.95	1440.61	608.949	1.3872e+06	2194.41	4115.67	NF	600.726	2105.82	1909.93	7.23848e+06	5975.52	1030.99	896.348	0	3923.98	426.25	1420.43	2332.31	NF	2584.91	1097.5	653.167	803464	837.732	2150.16	569.606	2055.94	443460	1520.53	914.152	1268.06	2164.96	6.03298e+06	3994.34	1.0012e-11
NP_Blank1_inj2	2.18e-13	833.512	5.84871e-10	1203.11	1.7521e-11	1.51736e+06	0	2812.09	14.612	197437	2413.58	6667.03	4678.23	9009.95	1440.61	608.949	1.3872e+06	2194.41	4115.67	NF	600.726	2105.82	1909.93	7.23848e+06	12439.6	1030.99	896.348	4.98399	3923.98	426.25	1420.43	2332.31	NF	2584.91	1097.5	653.167	803464	837.732	2150.16	569.606	2055.94	443460	1520.53	914.152	1268.06	2164.96	6.03298e+06	3994.34	2477.08
NP_Blank1_inj3	5.683e-12	1650.27	1.05053e-09	1650.27	4.95e-13	1.57936e+06	0	3199.66	8590.8	181218	3659.65	2084.03	3882.26	12773.7	2083.22	2816.72	1.51929e+06	1616.53	5667.86	NF	1694.89	4376.17	2043.99	7.40208e+06	7554.5	1089.37	1637.98	5.6578e-11	655.407	211.678	6161.39	773.59	NF	3009.89	2221.64	967.322	902232	7889.58	2503.47	2357.53	2202.25	471661	2007.7	1036.09	3459.87	1325.05	6.6712e+06	8006.37	4253.73
NP_Blank1_inj4	5.75e-13	1650.27	1.05053e-09	1650.27	5.006e-12	1.57936e+06	0	3199.66	5520.45	181218	3659.65	2084.03	3882.26	12773.7	2083.22	2816.72	1.51929e+06	1616.53	5667.86	NF	1694.89	4376.17	2043.99	7.40208e+06	7554.5	1089.37	1637.98	5.2853e-11	655.407	211.678	6161.39	773.59	NF	3009.89	2221.64	967.322	902232	7889.58	2503.47	2357.53	2202.25	471661	2007.7	1036.09	3459.87	1325.05	6.6712e+06	8006.37	4253.73
NP_Blank1_inj5	2.18e-13	1278.39	0	3230.82	9.299e-12	1.69118e+06	99170.9	2635.2	10101.6	179954	1499.76	294.327	1861.44	2786.62	6231.43	2946.03	1.58405e+06	2203.52	4452.08	NF	1296.69	6164.09	1597.36	8.39823e+06	31515.2	3205.87	4792.96	2.52984	2404.69	4882.43	14948.6	1326.82	NF	1322.56	3328.81	1760.24	1.02717e+06	1575.71	3858.69	2305.88	7760.88	537188	1291.66	5569.87	4238.63	3183.7	7.59491e+06	5352.05	3223.55
NP_Blank2_inj1	4.66e-13	1278.39	0	3230.82	4.3656e-11	1.69118e+06	0	2635.2	10101.6	179954	1499.76	294.327	1861.44	2786.62	6231.43	2946.03	1.58405e+06	2203.52	4452.08	NF	1296.69	6164.09	1597.36	8.39823e+06	31515.2	3205.87	4792.96	2.52984	2404.69	4882.43	14948.6	1326.82	NF	1322.56	3328.81	1760.24	1.02717e+06	1575.71	3858.69	2305.88	7760.88	537188	1291.66	5569.87	4238.63	3183.7	7.59491e+06	5352.05	3223.55
NP_Blank2_inj2	2.299e-12	1351.42	0	2450.61	1.86497e-10	1.43471e+06	256.105	1018.27	3628.77	130788	1595.14	2344.79	2450.8	13848.7	4133.69	7369.09	1.34806e+06	2002.44	2959.21	NF	1884.73	9530.28	14029.1	7.42091e+06	19882.7	938.898	430.859	0	2948.48	1744.54	7951.45	2343.22	NF	2771.35	611.74	NF	978772	580.53	2085.84	1265.75	2667.33	475718	1056.35	2232.72	3845.39	3089.17	7.02958e+06	19401	4492.84
NP_Blank2_inj3	0	1351.42	0	2450.61	3.3528e-11	1.43471e+06	256.105	1018.27	3628.77	130788	1595.14	2344.79	2450.8	13848.7	4133.69	7369.09	1.34806e+06	2002.44	2959.21	NF	1884.73	9530.28	14029.1	7.42091e+06	19882.7	938.898	430.859	35.3819	2948.48	1744.54	7951.45	2343.22	NF	2771.35	611.74	NF	978772	580.53	2085.84	1265.75	2667.33	475718	1056.35	2232.72	3845.39	3089.17	7.02958e+06	19401	4492.84
NP_Blank2_inj4	1.251e-12	NF	0	908.518	1.234e-11	1.58393e+06	0	1265.74	4842.15	168348	961.279	1964.55	11942.1	13439.9	3088.88	1054.01	1.43235e+06	2331.88	4770.44	NF	767.07	3641.88	3404.54	7.77572e+06	3793.34	986.2	1059.71	11.3564	3760.38	487.175	3232.04	2367.99	NF	1761.25	1407.97	709.874	1.12006e+06	1652.57	4444.85	4046.68	1560.28	512862	1820.81	3091.97	2974.9	1039.4	7.38078e+06	5213.52	4054.26
NP_Blank2_inj5	1.672e-12	NF	0	908.518	9.4995e-11	1.58393e+06	0	1265.74	4842.15	168348	961.279	1964.55	11942.1	13439.9	3088.88	1054.01	1.43235e+06	2331.88	4770.44	NF	767.07	3641.88	3404.54	7.77572e+06	3793.34	986.2	1059.71	11.3564	3760.38	487.175	3232.04	2367.99	NF	1761.25	1407.97	709.874	1.12006e+06	1652.57	4444.85	4046.68	1560.28	512862	1820.81	3091.97	2974.9	1039.4	7.38078e+06	5213.52	4054.26
NP_Int_17_Block1	4.26622e+06	3.51122e+06	3.45778e+06	2.16499e+06	4.34239e+06	1.61611e+06	1.47582e+06	469930	1.61278e+06	164418	667131	617141	3.80224e+06	1.19379e+06	6.57713e+06	7.83642e+06	1.69476e+06	4.5876e+06	285309	746437	102963	932806	5.78255e+06	1.14404e+07	927860	103151	64421.6	281342	4.9731e+07	3.7094e+07	5.44986e+07	1.09642e+07	1.27753e+06	429639	28676.4	201790	1.33256e+06	1.12024e+06	883861	904942	597073	545590	3.06878e+06	550448	607154	1.159e+06	7.18409e+06	2.42882e+06	1.80792e+06
NP_Int_17_Block2	4.72957e+06	3.57031e+06	3.79597e+06	2.57822e+06	6.77576e+06	1.69192e+06	1.91866e+06	674840	2.14611e+06	184686	794438	1.14901e+06	3.8525e+06	1.234e+06	6.73675e+06	8.08917e+06	1.77318e+06	4.34841e+06	82992.6	906396	303238	1.09625e+06	4.46947e+06	1.19386e+07	618217	224976	79377.6	455607	5.73703e+07	5.00941e+07	8.91375e+07	1.70212e+07	1.40306e+06	496511	48289.8	379415	1.36169e+06	2.32645e+06	1.03269e+06	919512	644311	507404	5.7073e+06	929864	641089	920480	7.12804e+06	2.73782e+06	2.25836e+06
NP_Int_17_Block3	3.17542e+06	1.85757e+06	2.81137e+06	1.30716e+06	6.34202e+06	1.66351e+06	1.43977e+06	217236	829009	178170	474010	236960	7.82715e+06	787003	1.02793e+06	4.78044e+06	1.72483e+06	1.82672e+06	258584	1.1793e+06	37447	527777	1.28145e+06	9.41802e+06	1.04513e+06	26501.7	16573.1	109626	9.53365e+06	7.30033e+06	1.336e+07	2.6385e+06	736361	73179.1	4148.75	49234.8	1.25213e+06	453569	638666	283177	317962	509141	4.9435e+06	221026	308895	118451	7.62292e+06	691556	1.82446e+06
NP_Int_17_Block4	3.39036e+06	2.1348e+06	4.74128e+06	1.4839e+06	4.79932e+06	1.52337e+06	127929	10478	939369	179366	462502	23796.9	1.23529e+07	728040	1.31827e+06	6.12557e+06	1.73053e+06	2.52952e+06	1.28324e+06	1.2347e+06	43355.1	742940	489201	1.20964e+07	1.9283e+06	71906.9	30083.9	33757.4	1.77001e+07	1.45989e+07	2.39871e+07	4.20421e+06	1.17975e+06	193641	14409.7	45748.4	1.39948e+06	671781	1.01205e+06	1.01109e+06	586275	583917	1.90836e+06	552066	458497	329856	7.17854e+06	1.66277e+06	1.40852e+06
NP_Int_52_Block1	3.8849e+06	3.27597e+06	4.08309e+06	2.10129e+06	5.01233e+06	1.7599e+06	736928	245772	1.49452e+06	192819	608379	192404	4.12495e+06	1.76544e+06	4.84604e+06	8.19267e+06	1.68374e+06	3.7518e+06	671794	1.0445e+06	179190	901400	4.75561e+06	1.06243e+07	1.14862e+06	162235	38835.4	142545	4.12119e+07	3.24834e+07	6.3195e+07	1.16294e+07	891540	386835	43724.1	206598	1.2494e+06	1.16469e+06	1.01451e+06	892698	486486	526370	3.27382e+06	372149	382064	782781	7.32916e+06	2.11035e+06	1.3968e+06
NP_Int_52_Block2	4.53995e+06	3.85992e+06	4.09279e+06	2.64662e+06	5.52446e+06	1.68465e+06	1.69159e+06	566620	1.83229e+06	233117	681420	1.08014e+06	5.22185e+06	2.43953e+06	1.03877e+07	9.61355e+06	1.90448e+06	7.42574e+06	1.92057e+06	1.45898e+06	339666	1.11e+06	4.38196e+06	1.31641e+07	1.67462e+06	250251	71184.5	335123	5.673e+07	4.32809e+07	7.62315e+07	1.4715e+07	1.6887e+06	380561	67403.4	255976	1.4799e+06	1.80072e+06	1.14718e+06	1.24126e+06	712856	546475	4.74456e+06	657695	685362	872702	8.02825e+06	2.41915e+06	2.09065e+06
NP_Int_52_Block3	2.80795e+06	1.84189e+06	3.79256e+06	1.22476e+06	3.76865e+06	1.62644e+06	474446	47579.7	642349	131170	334015	69373.6	7.62008e+06	355413	700723	4.17969e+06	1.6638e+06	1.23013e+06	662226	940787	1406.96	575203	2.49132e+06	8.43324e+06	1.98706e+06	29098.9	21089.2	46352	1.03609e+07	8.15271e+06	1.54205e+07	2.62539e+06	610871	115119	3672.57	35577	1.38741e+06	430328	758598	603989	361995	555110	983677	280927	255260	143794	8.05634e+06	1.09068e+06	729767
NP_Int_52_Block4	4.48462e+06	2.75859e+06	3.3916e+06	2.06135e+06	6.95662e+06	1.58256e+06	1.28804e+06	236395	1.46678e+06	215482	661499	245682	8.62735e+06	2.31465e+06	2.52721e+06	7.06727e+06	1.73738e+06	3.40205e+06	837303	1.08914e+06	123966	793210	2.77473e+06	1.26723e+07	1.87194e+06	149273	41330.1	196903	1.92575e+07	1.46255e+07	2.94747e+07	5.54417e+06	1.09502e+06	254841	5760.53	96841.6	1.24561e+06	943695	961269	863628	516838	524809	4.28352e+06	464315	437995	263305	7.899e+06	1.49665e+06	1.62746e+06
NP_NC_Block1	18555.9	16820.4	880021	12249.4	94922.1	1.57142e+06	211034	2945.32	48134	120843	7212.65	4286.14	4.81294e+06	4610.27	14507.8	10287.4	1.4799e+06	4699.51	7517.29	NF	875.824	1964.66	10276.3	8.11559e+06	5259.44	14233.5	1257.38	3.81433	43199.6	14224.5	49089	3018.29	40971.9	2547.05	1645.94	657.976	984665	2385.58	17698.4	10797	1721.29	446484	154575	3043.62	3165.83	5019.46	6.57651e+06	8661.11	4876
NP_NC_Block2	5.6229e-11	3895.15	475919	5152.2	24466.3	1.55897e+06	139054	3908.17	84684.3	110169	11162	3942.15	3.02533e+06	26259.8	18799.1	9376.95	1.4398e+06	4978.99	6664.05	NF	1824.36	2240.91	4026.18	8.04333e+06	9371.14	5114.48	972.684	8277.74	30443.4	30193.6	30342.3	16010	29853.1	4031.29	6523.35	1415.17	1.23302e+06	1388.67	3668.95	11396.3	1855.12	502014	22056.6	2400.87	3609.37	14261.9	2.63841e+07	28773	7280.81
NP_NC_Block3	1.45286e-10	6765.02	646935	6765.02	5.035e-12	1.55405e+06	0	2632.08	24060.8	110616	1221.8	875.727	2.79571e+06	6339.38	1129.85	1785.87	1.70814e+06	2183.16	3303.08	NF	1177.89	2142.88	2946.92	7.66584e+06	4817.56	3300.52	2825.46	12825.6	22754	8609.28	16515.4	2932.19	NF	13605.8	1937.04	614.123	958373	1109.73	5801.21	1304.07	2975.73	556228	5237.09	4430.1	2289.72	2619.29	7.58052e+06	7566.07	5485.75
NP_NC_Block4	4.569e-12	1514.47	363113	2249.79	18846.8	1.48451e+06	0	3379.06	9593.25	122766	2690.41	123.416	2.11375e+06	18728.2	4458.49	6816.81	1.64289e+06	4574.9	7041.97	NF	1569.33	7815.47	3210.77	7.13225e+06	11265.5	10293.8	3535.65	20111	7802.75	6154.08	8184.04	1239.72	NF	1426.63	1310.38	915.785	899645	1241.85	3195.62	3617.77	1255.86	548982	1175.01	1350.76	1938.39	1239.9	6.8109e+06	9947.42	5031.96
NP_Rtonly_inj1	2.4e-13	1398.85	10462.7	642.414	3.292e-12	1.20161e+06	20.261	1812.98	2594.63	3680.56	791.202	2111.32	1556.11	6780.56	963.678	586.429	1.42198e+06	1987.43	2333.09	NF	605.476	882.386	4443.71	NF	1575.18	1635.34	891.6	1287.79	458.082	295.738	757.814	1298.76	NF	719.001	545.451	1093.13	646458	1023.97	975.779	1621.21	590.964	393643	783.695	470.222	470.222	973.675	5.31243e+06	7055.58	3666.84
NP_Rtonly_inj2	4.715e-12	1186.37	1.63e-12	NF	0	1.3239e+06	0	30.765	4008.16	2561.73	3011.72	461.1	4593.43	10831.9	1028.29	1710.37	1.64018e+06	1771.44	2981.98	NF	1554.73	1731.62	4386.06	4105.85	1580.15	778.689	897.032	2104.99	1971.39	633.677	9180.97	1033.27	NF	4661.71	943.945	560.423	846636	936.756	3918.2	2627.07	1393.35	524897	997.06	2697.52	866.148	2578.31	6.56988e+06	10088.5	1736.55
NP_Rtonly_inj3	9.15e-13	1097.97	0	1081.32	7.113e-11	1.39158e+06	1.16229e-09	2969.76	9137.9	2424.26	2245.3	1526.94	6569.8	3195.16	1938.51	744.004	1.55474e+06	2678.21	6514.37	NF	3023.52	5842.4	1306.19	15583	1230.86	1023.54	1690.56	2247.54	11389.3	5794.42	43696.4	3930.16	NF	5930.45	1103.73	887.282	1.20117e+06	786.326	6509.99	1423.46	6824.71	526217	8139.77	2549.08	1651.6	2509.39	7.87972e+06	5873.47	4547.69
NP_Rtonly_inj4	0	850.187	0	850.187	1.41328e-10	1.38474e+06	0	3101.48	5103.63	49.5647	2322.9	1546.34	4193.81	5022.05	1216.96	631.404	1.71934e+06	2328.85	6681.77	NF	770.974	3603.68	1700.44	4783.63	2081.36	1327.33	913.828	2196.23	5832.86	256.211	21295.6	1109.59	NF	950.999	659.168	1558.71	1.13252e+06	2541.83	3057.84	885.312	1747.09	574334	998.362	909.524	4355.54	3439.8	7.32065e+06	5046.36	2856.4
NP_Rtonly_inj5	2.052e-12	811.03	2.33948e-09	811.03	9.0804e-11	1.3101e+06	0	48.5789	3983.31	4865.76	1019.92	1039.06	6054.64	2096.63	577.279	1334.19	1.43539e+06	924	5906.59	NF	977.775	3634.3	3139.5	2807.6	2190.33	2773.2	570.734	1371.92	1777.37	3591.27	3177.01	2541.3	NF	4123.23	4241.48	2354.37	999045	588.62	3559.04	2172.63	2462.51	542828	1555.23	1677.54	7082.69	5628.21	6.95939e+06	4082.76	6774.72
*The Metabolomics Standards Initiative defined four levels of metabolite identification confidence to which the manuscript has adhered to. Confidently identified compounds are classified as a level 1and require evidence based on two or more orthogonal properties with an authentic chemical standard analysed under identical analytical conditions. Putatively annotated compounds are classified as lev…
[truncated: 2 more columns]

## Sheet: Non polar
Category		Retention Standard		Retention Standard							Retention Standard							Internal standard		Retention Standard				Retention Standard					Retention Standard	Retention Standard
Retention time (min)	2.56	2.92	4.08	4.8	5.58	5.72	5.98	6.12	6.18	6.27	6.58	6.61	6.93	6.96	6.98	7.06	7.25	7.42	7.79	8.02	8.3	8.32	9.31	9.84	10.01	10.48	10.55	10.7	10.94	12.71
Rentention Index	1243	1300	1485	1600	1775	1807	1865	1897	1910	1930	2000	2008	2097	2106	2111	2133	2186	2233	2336	2400	2462	2466	2684	2800	2893	3149	3187	3269	3400	3800
m/z	155	184	161	226.3	271	199	179	270	236	270	282.4	250.4	294.5	264.4	264.4	298.4	355.5	312	155	338.4	387.4	315.4	394.5	71	250.2	129.1	129.1	129.1	71	71
Annotation	Unknown2	tridecane	Unknown4	hexadecane	tetradecanol (TMS)	12-methyl-tetradecanoic acid (TMS)	Unknown5	methyl-pentadecanoic acid (ME)	9-hexadecenoic acid ME	Hexadecanoic acid ME	Eicosane	cyclopropaneoctanoic acid 2-hexyl-ME	9,12-octadecadienoic acid ME	8-Octadecenoic acid ME	9-Octadecenoic acid ME	Octadecanoic acid ME	3,7,11,15-tetramethyl-hexadecanol (TMS)	Nonadecanoic acid methyl ester	9,12,15-Octadecatrienoic acid-glycerol(TMS2)	Tetracosane	Unknown7	Unknown8	Unknown9	Octacosane	Unknown10	Methyl-cholesterol (TMS)	Stigmasterol (TMS)	alpha-sitosterol (TMS)	Tetratriacontane?	Hexatriacontane
Annotation identification level*	4	1	4	1	2	2	4	2	2	1	1	3	1	2	1	1	3	1	3	1	4	4	4	1	4	3	2	2	1	1
Filename/compound name	NP_1243_Unknown2	RT_NP_1300_tridecane	NP_1485_Unknown4	RT_NP_1600_hexadecane	NP_1775_tetradecanol(TMS)	NP_1807_12-methyl-tetradecanoic_acid(TMS	NP_1865_Unknown5	NP_1897_methyl-pentadecanoic_acid_ME	NP_1910_9-hexadecenoic_acid_ME	NP_1930_Hexadecanoic_acid_ME	RT_NP_2000_Eicosane	NP_2008_cyclopropaneoctanoic_acid_2-hex	NP_2097_9-12-octadecadienoic_acid_ME	NP_2106_8-Octadecenoic_acid_ME	NP_2111_9-Octadecenoic_acid_ME	NP_2133_Octadecanoic_acid_ME	NP_2186_3-7-11-15-tetramethyl-hexadecanol(	NPIS_NP_2233_Nonadecanoic_acid_ME	NP_2336_9-12-15-Octadecatrienoic_acid-gly	RT_NP_2400_Tetracosane	NP_2462_Unknown7	NP_2466_Unknown8	NP_2684_Unknown9	RT_NP_2800_Octacosane	NP_2893_Unknown10	NP_3149_Methyl-cholesterol(TMS)	NP_3187_Stigmasterol(TMS)	NP_3269_alpha-sitosterol(TMS)	RT_NP_3400_Tetratriacontane	RT_NP_3800_Octatriacontane
NP_Barke_Block1	156763	1.44805e+06	355566	1.98836e+06	114820	62648.9	707407	10549.3	280190	487176	1.21786e+06	68447.4	18065.6	35706.6	157881	131750	50009.1	1.33394e+06	174714	694477	502943	448365	180209	9.18818e+06	1.66286e+06	45489.7	22780.4	99639.2	7.08876e+06	5.90091e+06
NP_Barke_Block1_repeat	1.26561e+06	1.59209e+06	1.40676e+06	1.87472e+06	66644.2	65704.3	653755	10413.4	207354	350340	1.30471e+06	37807.4	24150.9	16154.8	103202	92766.4	22383.2	945398	195505	548243	15010.6	15705.4	102380	9.019e+06	969285	58560.2	34525.2	116925	6.88178e+06	5.64105e+06
NP_Barke_Block2	108752	1.42302e+06	942465	2.03176e+06	121773	87097	739166	9607.3	198636	511009	1.51633e+06	62310.5	25011.9	42713.6	112019	143918	24133.7	1.2191e+06	223325	592989	15935.8	22846.3	44895.5	9.22858e+06	1.82851e+06	122613	42501.5	197924	7.47025e+06	5.82511e+06
NP_Barke_Block3	165354	2.77247e+06	3.24713e+06	3.72661e+06	357704	248546	1.55069e+06	45266.3	580904	1.13315e+06	2.71617e+06	138207	22971.6	37633.8	516922	290016	191578	2.11978e+06	913788	1.36606e+06	180086	153028	161181	1.92634e+07	4.88059e+06	429822	103650	673910	1.65794e+07	1.39392e+07
NP_Barke_Block4	440012	2.65771e+06	5.66835e+06	3.6418e+06	620837	269857	1.66431e+06	50421.1	979261	1.97358e+06	2.97715e+06	256951	53353.2	65363.8	467395	314977	367120	2.21226e+06	1.40709e+06	1.51019e+06	28783.9	34713.9	180280	1.97128e+07	3.66069e+06	409309	154904	717667	1.63909e+07	1.33991e+07
NP_Blank1_inj1	945.192	858.894	2744.24	1075.6	2515.28	1690.86	1963.43	741.78	2192.53	1088.32	4645.07	1769.78	1578.54	569.276	NF	1629.56	1127.26	1858.42	1387.68	1490.1	1621.05	842.297	696.376	6798.99	12.3754	838.58	824.892	2.037e-12	4434.54	NF
NP_Blank1_inj2	2814.04	1.40201e+06	8942.88	1.7375e+06	7843.74	2545.43	3491.73	1150.77	3281.11	1973.33	1.22176e+06	5771.3	2438.89	410.409	NF	8357.51	3287.71	1.00196e+06	12130.9	642346	7998.69	7278.74	70341	8.96493e+06	0	1233.29	3228.27	14.968	7.47215e+06	6.39872e+06
NP_Blank1_inj3	2084.53	1.51984e+06	10021.1	2.10026e+06	9658.42	4736.52	2794.17	1677.39	2384.56	2276.36	1.35723e+06	2273.11	4982.11	2197.83	NF	5203.54	4695.15	1.09787e+06	5002.03	724454	3258.19	9895.96	110988	9.41887e+06	15.5379	4678.6	5428.84	0	8.12446e+06	6.54502e+06
NP_Blank1_inj4	2528.91	4.72849e+06	31854.8	7.10526e+06	50994.6	2936.66	3949.87	1166.49	1637.43	20255.6	5.7907e+06	11177.7	3661.96	404.64	NF	30516.4	9463.06	3.84373e+06	22022.9	2.96011e+06	22988.4	23270.7	442834	3.77058e+07	9.08e-12	6091.88	11392	0	2.47874e+07	6.60926e+06
NP_Blank1_inj5	3374.31	4.85898e+06	25140.3	7.36699e+06	30832.4	5361.07	4292.67	2891.67	3980.71	19133.2	6.02923e+06	5393.47	8932.33	2530.84	NF	36380.1	8400.69	4.24015e+06	9335.56	3.18478e+06	30187.3	25789.5	392649	3.7673e+07	231.602	9786.21	10213.6	0	2.62903e+07	6.98707e+06
NP_Blank2_inj1	1284.38	1432.77	4182.73	1199.17	1227.1	1172.37	3048.23	1115.13	2614.73	648.321	2782.48	2233.87	1772.04	244.835	NF	3.84e-13	1407.27	1878.41	716.397	1090.04	646.338	1298.73	904.069	4682.28	6.5658e-11	2670.37	1141.69	6496.65	5997.89	NF
NP_Blank2_inj2	2437.53	1.42598e+06	12204.6	1.89817e+06	8852.01	1183.54	2174.64	894.933	2556.74	16223.3	1.16641e+06	1704.59	7676.86	2138	NF	12909	6110.31	840881	7415.78	617413	3008.67	3149.14	116934	8.36923e+06	255.974	1145.68	1070.71	16.3722	6.45453e+06	5.57438e+06
NP_Blank2_inj3	4166.57	1.46785e+06	4783.83	2.16165e+06	29208.4	2279.4	9694.01	2450.87	3134.46	2157.56	1.45255e+06	6387	9948.95	1750.04	10360.1	16577.1	4940.8	986070	16983.9	661829	8034.21	9828.19	131913	9.51716e+06	4.6566e-11	12302.4	5097.67	0	7.41993e+06	6.21871e+06
NP_Blank2_inj4	4981.24	5.32917e+06	20031.5	7.8079e+06	103247	6863.84	12524.3	2474.35	4939.36	50322.5	7.51837e+06	8239.85	10109	5974.5	NF	73943	5920.41	4.93256e+06	62084.7	4.4104e+06	27678.7	14163.8	1.1293e+06	5.29531e+07	132.939	11517.3	4655.16	21.3143	3.57313e+07	7.83043e+06
NP_Blank2_inj5	9713.64	5.55787e+06	16940.4	8.82453e+06	72864.9	6146.46	14233.6	1458.36	4523.08	48614.3	6.78219e+06	12924.2	1.85333e-10	14803.7	13239.8	57026.1	4351.94	4.58037e+06	15490.2	3.25709e+06	26634.9	14429.8	767680	4.05355e+07	56.19	8815.04	3038.73	0	2.65157e+07	5.88487e+06
NP_Int_17_Block1	47.2538	1.48781e+06	236425	2.01519e+06	148714	110990	730794	14589	242939	451177	1.44337e+06	60390.7	23856	37790.9	169342	127060	47126.5	1.55008e+06	74143.1	678773	213315	164927	12392.4	9.17243e+06	2.76501e+06	73253.4	47420.8	115856	7.13429e+06	5.76707e+06
NP_Int_17_Block2	2.6368e-11	1.42965e+06	107009	1.92199e+06	85473	62044.9	912026	15010.7	144171	478314	1.36134e+06	24825.8	26833.2	46394.3	81627.4	158592	18956.5	1.5264e+06	30279.2	719110	19241.3	26069.3	76292.3	9.22483e+06	1.66897e+06	123334	59084.3	189463	6.78206e+06	5.43549e+06
NP_Int_17_Block3	165294	2.36119e+06	1.88703e+06	3.73256e+06	1.18707e+06	436311	1.20314e+06	71635.7	684111	1.71261e+06	2.91811e+06	163062	64444.4	64729.7	537331	422291	922142	1.75121e+06	493683	1.49691e+06	77183.1	73441.5	209610	2.0252e+07	2.89771e+06	951164	310134	1.63428e+06	1.66364e+07	1.43648e+07
NP_Int_17_Block4	132652	2.95983e+06	5.33864e+06	3.94811e+06	428345	262027	1.8797e+06	42486.4	1.74591e+06	2.97949e+06	3.22509e+06	598231	90962.3	46511.2	724197	397406	523639	3.22391e+06	1.46298e+06	1.6618e+06	48426.3	55847.3	385266	2.08195e+07	2.38369e+06	652484	269941	1.08808e+06	1.78289e+07	1.41385e+07
NP_Int_52_Block1	44.9891	1.61199e+06	340410	1.97468e+06	597923	75463.5	625002	9606.48	256456	522795	1.31198e+06	57283.5	34661.1	41588.1	163441	205786	279424	1.30746e+06	146896	674439	159975	85484.6	41154.2	1.05385e+07	2.65582e+06	143755	61036.1	231365	8.79678e+06	6.85005e+06
NP_Int_52_Block2	41.0924	1.50273e+06	803884	2.06186e+06	109624	253683	813477	42369.9	342625	935137	1.40769e+06	175396	56575.5	62503.3	266069	155671	25068.9	1.38966e+06	204043	639207	33589.6	39294.6	104643	8.55564e+06	2.6103e+06	348151	142613	545307	7.27633e+06	5.48385e+06
NP_Int_52_Block3	188580	1.61801e+06	1.07614e+07	2.13332e+06	2.13842e+06	195614	965406	32007.4	744575	1.40487e+06	1.64147e+06	251712	27208.4	69825.3	362420	316901	1.6894e+06	1.43812e+06	2.78911e+06	741365	30089.7	16814.3	162550	1.03164e+07	2.05391e+06	190215	61321.6	300676	7.7216e+06	5.84662e+06
NP_Int_52_Block4	74060.1	2.72781e+06	3.96173e+06	3.99694e+06	457953	398370	2.00722e+06	93403.8	1.22542e+06	3.7786e+06	3.323e+06	497890	141345	138972	895328	698987	94390.8	3.34955e+06	1.34219e+06	1.52774e+06	13082.2	22094.4	466670	2.11224e+07	5.13167e+06	1.72492e+06	612787	2.56518e+06	1.77911e+07	1.40098e+07
NP_NC_Block1	1975.75	1.27319e+06	6908.72	1.65049e+06	205563	24531.1	1.05472e-10	1769.19	87126.1	189215	978440	11253.9	10247	33714.3	29898	93743.2	43807.4	1.20269e+06	9578.94	547656	35142.8	30023.3	148825	7.24104e+06	16.9832	1930.9	14202.3	7159.88	6.04214e+06	4.9484e+06
NP_NC_Block2	1755.78	1.75028e+06	17382.7	2.2254e+06	227419	22031.7	8.3819e-11	1429.38	58081.5	293123	1.60559e+06	7539.31	5584.33	39307.9	34025.5	207142	16575.3	1.33217e+06	12173	640123	126033	103821	51096.5	9.4849e+06	8.72747	2725.04	8604.19	1773.05	7.80543e+06	6.57479e+06
NP_NC_Block3	2466.27	1.2626e+06	7729.22	1.89786e+06	350455	17005.6	1.45752e-10	2240.44	37712.8	125982	1.27245e+06	2500.28	5114.63	27900.3	NF	106084	80566	1.33984e+06	9615.06	623682	22835.8	14114.4	48808.6	8.90156e+06	0	10131.7	4939.48	7442.58	7.09218e+06	5.56483e+06
NP_NC_Block4	4364.02	2.84596e+06	16880.2	3.90742e+06	466341	11102.2	151.015	1876.83	25347.7	155116	2.72366e+06	5149.57	1834.59	15919	NF	164938	152896	3.09751e+06	17077.3	1.37818e+06	23046.7	22701.4	224712	1.96719e+07	78.5744	5434.95	19259	3260.84	1.5648e+07	1.231e+07
NP_Rtonly_inj1	1369.75	1149.74	3338.31	1110.16	1757.63	1052.51	1168.72	868.691	933.274	2423.99	2110.88	2315.67	914.83	571.493	NF	1230.5	3129.46	1173.89	1021.47	1293.24	1744.62	1038.67	6.374e-12	6878.23	NF	1900.96	2681.95	4103.44	5280.86	NF
NP_Rtonly_inj2	1576.65	1444.81	2248.32	1385.96	2107.1	1870.87	1934.2	763.438	1583.21	2706.75	7071.66	1157.69	2118.37	1257.36	NF	988.393	2790.69	1375.37	1402.38	2048.61	2400.29	3341.82	593.335	8394.67	3318.37	1499.34	1046.17	5424.88	13452.8	NF
NP_Rtonly_inj3	1134.73	4678.02	10219.2	2105.65	903.548	1994.72	3552.42	806.597	1457.98	1542.47	5728.49	2019.84	4539.15	236.723	NF	1202.68	3398.81	1607.25	7775.4	1732.89	1420.6	4023.87	1936.93	6436.59	2.17929e-10	5835.82	3785.87	3484.86	6223.72	NF
NP_Rtonly_inj4	1745.44	3902.05	5747.39	1532.16	1968.96	2228.16	3986.32	2078.87	2056.44	1990.24	17155.3	2105.09	1715.83	2682.46	NF	1357.82	2799.73	2104.34	1612.38	3422.67	2795.93	8859.66	948.023	23531.1	2.41411	1293.13	1770.96	3251.51	6156.8	NF
NP_Rtonly_inj5	4940.78	7941.82	9850.36	2648.09	3007.96	3163.11	4625.48	679.708	3285.65	3149.23	24295.2	2623.3	3042.11	955.135	NF	1199.07	3727.6	2148.82	1342.75	3181.49	3319.63	1878.73	2109.63	12028.5	1.45286e-10	16614.5	3172.14	4359.25	9329.36	NF
*The Metabolomics Standards Initiative defined four levels of metabolite identification confidence to which the manuscript has adhered to. Confidently identified compounds are classified as a level 1and require evidence based on two or more orthogonal properties with an authentic chemical standard analysed under identical analytical conditions. Putatively annotated compounds are classified as lev…

## Sheet: Polar annotations
RT	m/z	Id	notes	Label	Match with in-house database		RI	RI	Id	Label on the processing method
1.41	220	Unknown1					1059	1059	Unknown1	P_1059_Unknown1
2.12	144	L-valine(TMS2)			yes		1172.3	1172	L-valine(TMS2)	P_1172_L-valine(TMS2)
2.6	174	Silamine	tentative				1248.9	1249	Silamine	P_1249_Silamine
2.66	158	L-leucine (TMS2)			yes		1258.5	1259	L-leucine(TMS2)	P_1259_L-leucine(TMS2)
2.69	147	Glycerol (TMS3)			yes		1263.3	1263	Glycerol(TMS3)	P_1263_Glycerol(TMS3)
2.84	158	L-isoleucine (TMS2)			yes		1287.2	1287	L-isoleucine(TMS2)	P_1287_L-isoleucine(TMS2)
2.85	142	L-proline (TMS2)			yes		1288.8	1289	L-proline(TMS2)	P_1289_L-proline(TMS2)
2.92	184	tridecane	Retention Standard	RT1-1300			1300	1300	tridecane	RT_P_1300_tridecane
3.03	147	Butanedioic acid (TMS2)		succinic acid	yes	is it 247	1317.6	1318	Butanedioic_acid(TMS2)	P_1318_Butanedioic_acid(TMS2)
3.32	245	2-butenedioic acid (TMS2)		fumaric acid	yes		1363.8	1364	2-butenedioic_acid(TMS2)	P_1364_2-butenedioic_acid(TMS2)
3.36	204	L-serine (TMS3)			yes		1370.2	1370	L-serine(TMS3)	P_1370_L-serine(TMS3)
3.48	155	Unknown2					1389.4	1389	Unknown2	P_1389_Unknown2
3.53	218	L-threonine (TMS3)			yes		1397.3	1397	L-threonine(TMS3)	P_1397_L-threonine(TMS3)
4.18	233	Malic acid (TMS3)			yes		1501.1	1501	Malic_acid(TMS3)	P_1501_Malic_acid(TMS3)
4.29	217	Erythritol(TMS4)	Sampling internal standard	EIS-Erythritol			1518.6	1519	Erythritol(TMS4)	EIS_P_1519_Erythritol(TMS4)
4.34	156	5-oxo-proline (TMS2)					1526.6	1527	5-oxo-proline(TMS2)	P_1527_5-oxo-proline(TMS2)
4.36	232	L-aspartic acid (TMS3)			yes		1529.8	1530	L-aspartic_acid(TMS3)	P_1530_L-aspartic_acid(TMS3)
4.39	174	gamma-aminobutyric acid (TMS3)			yes		1534.6	1535	gamma-aminobutyric_acid(TMS3)	P_1535_gamma-aminobutyric_acid(TMS3)
4.8	226.3	hexadecane	Retention Standard	RT2-1600			1600	1600	hexadecane	RT_P_1600_hexadecane
4.89	246	L-glutamic acid			yes		1620.2	1620	L-glutamic_acid	P_1620_L-glutamic_acid
4.98	179	4-hydroxyphenylacetic acid (TMS2)					1640.4	1640	4-hydroxyphenylacetic acid(TMS2)	P_1640_4-hydroxyphenylacetic acid(TMS2)
5.08	217	d-Ribose MEOX (TMS4)	could be xylose or lyxose				1662.9	1663	d-Ribose_MEOX(TMS4)	P_1663_d-Ribose_MEOX(TMS4)
5.12	231	L-asparagine (TMS3)			yes		1671.9	1672	L-asparagine(TMS3)	P_1672_L-asparagine(TMS3)
5.15	217	d-Ribose MEOX (TMS4)	could be xylose or lyxose		yes		1678.7	1679	d-Ribose_MEOX(TMS4)	P_1679_d-Ribose_MEOX(TMS4)
5.21	116	phenylpropanolamine (TMS2)					1692.1	1692	phenylpropanolamine(TMS2)	P_1692_phenylpropanolamine(TMS2)
5.37	217	Ribitol (TMS5)	Polar internal standard	PIS-Ribitol			1728.1	1728	Ribitol(TMS5)	PIS_P_1728_Ribitol(TMS5)
5.41	174	Putrescine (TMS4)			yes		1737.1	1737	Putrescine(TMS4)	P_1737_Putrescine(TMS4)
5.61	245	L-glutamine (TMS3)			yes		1782	1782	L-glutamine(TMS3)	P_1782_L-glutamine(TMS3)
5.72	317	Azelaic acid (TMS2)	tentative				1806.7	1807	Azelaic_acid(TMS2)	P_1807_Azelaic_acid(TMS2)
5.8	273	Citric acid (TMS4)			yes		1824.7	1825	Citric_acid(TMS4)	P_1825_Citric_acid(TMS4)
6.01	307	Fructose (MEOX1) (TMS5)			yes		1871.9	1872	Fructose(MEOX1)(TMS5)	P_1872_Fructose(MEOX1)(TMS5)
6.05	307	Fructose (MEOX2) (TMS5)			yes		1880.9	1881	Fructose(MEOX2)(TMS5)	P_1881_Fructose(MEOX2)(TMS5)
6.12	319	Glucose (MEOX1) (TMS5)			yes		1896.6	1897	Glucose(MEOX1)(TMS5)	P_1897_Glucose(MEOX1)(TMS5)
6.19	319	Glucose (MEOX2) (TMS5)			yes		1912.4	1912	Glucose(MEOX2)(TMS5)	P_1912_Glucose(MEOX2)(TMS5)
6.22	205	Unknown3					1919.1	1919	Unknown3	P_1919_Unknown3
6.37	217	Raffinose (TMS)	unlikely				1952.8	1953	Raffinose(TMS)	P_1953_Sugar_dimer_1
6.46	361	Sucrose (TMS)	unlikely				1973	1973	Sucrose(TMS)	P_1973_Sugar_dimer2(TMS)
6.52	333	Gluconic acid (TMS6)					1986.5	1987	Gluconic_acid(TMS6)	P_1987_Gluconic_acid(TMS6)
6.58	282.4	Eicosane	Retention Standard	RT3-2000			2000	2000	Eicosane	RT_P_2000_Eicosane
6.65	204	Gulose (TMS5)	not likely				2019.4	2019	Gulose(TMS5)	P_2019_Gulose(TMS5)
6.87	217	Inositol (TMS6)			yes		2080.6	2081	Inositol(TMS6)	P_2081_Inositol(TMS6)
7.68	204	2-O-glycerol-galactoside (TMS6)					2305.6	2306	2-O-glycerol-galactoside(TMS6)	P_2306_2-O-glycerol-galactoside(TMS6)
7.9	217	Glucuronic acid (TMS5)					2366.7	2367	Glucuronic_acid(TMS5)	P_2367_Glucuronic_acid(TMS5)
8.02	338.4	Tetracosane	Retention Standard	RT4-2400			2400	2400	Tetracosane	RT_P_2400_Tetracosane
8.73	361	Sucrose (TMS8)			yes		2556	2556	Sucrose(TMS8)	P_2556_Sucrose(TMS8)
8.88	217	Unknown 4					2589	2589	Unknown4	P_2589_Unknown4
8.92	217	Unknown 5					2597.8	2598	Unknown5	P_2598_Unknown5
9.41	204	Maltose MEOX (TMS8)					2705.5	2705	Maltose_MEOX(TMS8)	P_2705_Maltose_MEOX(TMS8)
9.84	71	Octacosane	Retention Standard	RT5-2800			2800	2800	Octacosane	RT_P_2800_Octacosane
10.17	204	Melibiose (TMS8)					2980	2980	Melibiose(TMS8)	P_2980_Melibiose(TMS8)
10.9	361	Raffinose (TMS8)					3390.7	3391	Raffinose(TMS8)	P_3391_Raffinose(TMS8)
10.94	71	Tetratriacontane?	Retention Standard	RT6-3400			3400	3400	Tetratriacontane	RT_P_3400_Tetratriacontane
12.66	71	Octatriacontane	Retention Standard	RT7-3800			3800	3800	Octatriacontane	RT_P_3800_Octatriacontane

## Sheet: Non-polar annotations
RT	m/z	Id	notes	Label	Match with in-house database		RI	RI	Id	Label on the processing method
1.68	188	Unknown1					1102.1	1102	Unknown1	NP_1102_Unknown1
2.56	155	Unknown2					1242.6	1243	Unknown2	NP_1243_Unknown2
2.85	117	Unknown3					1288.8	1289	Unknown3	NP_1289_Unknown3
2.92	184	tridecane	Retention Standard	RT1-1300			1300	1300	tridecane	RT_NP_1300_tridecane
4.08	161	Unknown4					1485.1	1485	Unknown4	NP_1485_Unknown4
4.46	156	bipyridine					1545.7	1546	bipyridine	NP_1546_bipyridine
4.8	226.3	hexadecane	Retention Standard	RT2-1600			1600	1600	hexadecane	RT_NP_1600_hexadecane
5.26	348	D-threo-pentonic acid 3, deoxy (TMS3)					1703.4	1703	D-threo-pentonic acid 3_deoxy(TMS3)	NP_1703_D-threo-pentonic acid 3_deoxy(TMS3)
5.58	271	tetradecanol (TMS)					1775.3	1775	tetradecanol(TMS)	NP_1775_tetradecanol(TMS)
5.72	199	12-methyl-tetradecanoic acid (TMS)					1806.7	1807	12-methyl-tetradecanoic_acid(TMS)	NP_1807_12-methyl-tetradecanoic_acid(TMS)
5.98	179	Unknown5					1865.2	1865	Unknown5	NP_1865_Unknown5
6.12	270	methyl-pentadecanoic acid (ME)					1896.6	1897	methyl-pentadecanoic_acid_ME	NP_1897_methyl-pentadecanoic_acid_ME
6.18	236	9-hexadecenoic acid ME					1910.1	1910	9-hexadecenoic_acid_ME	NP_1910_9-hexadecenoic_acid_ME
6.27	270	Hexadecanoic acid ME			yes		1930.3	1930	Hexadecanoic_acid_ME	NP_1930_Hexadecanoic_acid_ME
6.58	282.4	Eicosane	Retention Standard	RT3-2000			2000	2000	Eicosane	RT_NP_2000_Eicosane
6.61	250.4	cyclopropaneoctanoic acid 2-hexyl-ME	unusual				2008.3	2008	cyclopropaneoctanoic_acid_2-hexyl_ME	NP_2008_cyclopropaneoctanoic_acid_2-hexyl_ME
6.93	294.5	9,12-octadecadienoic acid ME			yes		2097.2	2097	9-12-octadecadienoic_acid_ME	NP_2097_9-12-octadecadienoic_acid_ME
6.96	264.4	8-Octadecenoic acid ME					2105.6	2106	8-Octadecenoic_acid_ME	NP_2106_8-Octadecenoic_acid_ME
6.98	264.4	9-Octadecenoic acid ME			yes		2111.1	2111	9-Octadecenoic_acid_ME	NP_2111_9-Octadecenoic_acid_ME
7.06	298.4	Octadecanoic acid ME			yes		2133.3	2133	Octadecanoic_acid_ME	NP_2133_Octadecanoic_acid_ME
7.16	327.5	Unknown6					2161.1	2161	Unknown6	NP_2161_Unknown6
7.25	355.5	3,7,11,15-tetramethyl-hexadecanol (TMS)					2186.1	2186	3-7-11-15-tetramethyl-hexadecanol(TMS)	NP_2186_3-7-11-15-tetramethyl-hexadecanol(TMS)
7.42	312	Nonadecanoic acid methyl ester	Non-Polar internal standard	NPIS-nonadecanoic_acid_ME			2233.3	2233	Nonadecanoic_acid_ME	NPIS_NP_2233_Nonadecanoic_acid_ME
7.79	155	9,12,15-Octadecatrienoic acid-glycerol(TMS2)					2336.1	2336	9-12-15-Octadecatrienoic_acid-glycerol(TMS2)	NP_2336_9-12-15-Octadecatrienoic_acid-glycerol(TMS2)
8.02	338.4	Tetracosane	Retention Standard	RT4-2400			2400	2400	Tetracosane	RT_NP_2400_Tetracosane
8.3	387.4	Unknown7					2461.5	2462	Unknown7	NP_2462_Unknown7
8.32	315.4	Unknown8					2465.9	2466	Unknown8	NP_2466_Unknown8
9.31	394.5	Unknown9					2683.5	2684	Unknown9	NP_2684_Unknown9
9.84	71	Octacosane	Retention Standard	RT5-2800			2800	2800	Octacosane	RT_NP_2800_Octacosane
10.01	250.2	Unknown10					2892.7	2893	Unknown10	NP_2893_Unknown10
10.48	129.1	Methyl-cholesterol (TMS)					3149.1	3149	Methyl-cholesterol(TMS)	NP_3149_Methyl-cholesterol(TMS)
10.55	129.1	Stigmasterol (TMS)					3187.3	3187	Stigmasterol(TMS)	NP_3187_Stigmasterol(TMS)
10.7	129.1	alpha-sitosterol (TMS)					3269.1	3269	alpha-sitosterol(TMS)	NP_3269_alpha-sitosterol(TMS)
10.94	71	Tetratriacontane?	Retention Standard	RT6-3400			3400	3400	Tetratriacontane	RT_NP_3400_Tetratriacontane
12.71	71	Hexatriacontane	Retention Standard	RT7-3800			3800	3800	Octatriacontane	RT_NP_3800_Octatriacontane
