# Supplementary material for: Identifying plant genes shaping microbiota composition in the barley rhizosphere
Source: Nat Commun. 2022 Jun 16;13:3443. doi: 10.1038/s41467-022-31022-y (PMC9203816; doi:10.1038/s41467-022-31022-y)
Supplement: Supplementary file 11 — Source Data [file 41467_2022_31022_MOESM11_ESM.zip › Supplementary Fig 10_Supplementary Data 2/GC-MS processed dataset.xlsx]

## Sheet: Polar
Category		contaminant		contaminant					Retention Standard				contaminant			Extraction Internal standard				Retention Standard							Internal Standard													Retention Standard					Retention Standard
Retention time (min)		1.41	2.12	2.6	2.66	2.69	2.84	2.85	2.92	3.03	3.32	3.36	3.48	3.53	4.18	4.29	4.34	4.36	4.39	4.8	4.89	4.98	5.08	5.12	5.15	5.21	5.37	5.41	5.61	5.72	5.8	6.01	6.05	6.12	6.19	6.22	6.37	6.46	6.52	6.58	6.65	6.87	7.68	7.9	8.02	8.73	8.88	8.92	9.41
Rentention Index		1059	1172	1249	1259	1263	1287	1289	1300	1318	1364	1370	1389	1397	1501	1519	1527	1530	1535	1600	1620	1640	1663	1672	1679	1692	1728	1737	1782	1807	1825	1872	1881	1897	1912	1919	1953	1973	1987	2000	2019	2081	2306	2367	2400	2556	2589	2598	2705
m/z		220	144	174	158	147	158	142	184	147	245	204	155	218	233	217	156	232	174	226.3	246	179	217	231	217	116	217	174	245	317	273	307	307	319	319	205	217	361	333	282.4	204	217	204	217	338.4	361	217	217	204
Annotation		Unknown1	L-valine(TMS2)	Silamine	L-leucine(TMS2)	Glycerol(TMS3)	L-isoleucine(TMS2)	L-proline(TMS2)	tridecane	Butanedioic_acid(TMS2)	2-butenedioic_acid(TMS2)	L-serine(TMS3)	Unknown2	L-threonine(TMS3)	Malic_acid(TMS3)	Erythritol(TMS4)	5-oxo-proline(TMS2)	L-aspartic_acid(TMS3)	gamma-aminobutyric_acid(TMS3)	hexadecane	L-glutamic_acid	4-hydroxyphenylacetic acid(TMS2)	d-Ribose_MEOX(TMS4)	L-asparagine(TMS3)	d-Ribose_MEOX(TMS4)	phenylpropanolamine(TMS2)	Ribitol(TMS5)	Putrescine(TMS4)	L-glutamine(TMS3)	Azelaic_acid(TMS2)	Citric_acid(TMS4)	Fructose(MEOX1)(TMS5)	Fructose(MEOX2)(TMS5)	Glucose(MEOX1)(TMS5)	Glucose(MEOX2)(TMS5)	Unknown3	Sugar dimer 1	Sugar dimer 2	Gluconic_acid(TMS6)	Eicosane	Gulose(TMS5)	Inositol(TMS6)	2-O-glycerol-galactoside(TMS6)	Glucuronic_acid(TMS5)	Tetracosane	Sucrose(TMS8)	Unknown4	Unknown5	Maltose_MEOX(TMS8)
Annotation identification level		4	1	3	1	1	1	1	1	1	1	1	4	1	1	2	3	1	1	1	1	2	2	1	1	2	1	1	1	3	1	1	1	1	1	4	3	3	3	1	2	1	2	3	1	1	4	4	2
Filename	Weight	P_1059_Unknown1	P_1172_L-valine(TMS2)	P_1249_Silamine	P_1259_L-leucine(TMS2)	P_1263_Glycerol(TMS3)	P_1287_L-isoleucine(TMS2)	P_1289_L-proline(TMS2)	RT_P_1300_tridecane	P_1318_Butanedioic_acid(TMS2)	P_1364_2-butenedioic_acid(TMS2)	P_1370_L-serine(TMS3)	P_1389_Unknown2	P_1397_L-threonine(TMS3)	P_1501_Malic_acid(TMS3)	EIS_P_1519_Erythritol(TMS4)	P_1527_5-oxo-proline(TMS2)	P_1530_L-aspartic_acid(TMS3)	P_1535_gamma-aminobutyric_acid(TMS3)	RT_P_1600_hexadecane	P_1620_L-glutamic_acid	P_1640_4-hydroxyphenylacetic_acid(TMS2)	P_1663_d-Ribose_MEOX(TMS4)	P_1672_L-asparagine(TMS3)	P_1679_d-Ribose_MEOX(TMS4)	P_1692_phenylpropanolamine(TMS2)	PIS_P_1728_Ribitol(TMS5)	P_1737_Putrescine(TMS4)	P_1782_L-glutamine(TMS3)	P_1807_Azelaic_acid(TMS2)	P_1825_Citric_acid(TMS4)	P_1872_Fructose(MEOX1)(TMS5)	P_1881_Fructose(MEOX2)(TMS5)	P_1897_Glucose(MEOX1)(TMS5)	P_1912_Glucose(MEOX2)(TMS5)	P_1919_Unknown3	P_1953_Sugar_dimer_1	P_1973_Sugar_dimer_2	P_1987_Gluconic_acid(TMS6)	RT_P_2000_Eicosane	P_2019_Gulose(TMS5)	P_2081_Inositol(TMS6)	P_2306_2-O-glycerol-galactoside(TMS6)	P_2367_Glucuronic_acid(TMS5)	RT_P_2400_Tetracosane	P_2556_Sucrose(TMS8)	P_2589_Unknown4	P_2598_Unknown5	P_2705_Maltose_MEOX(TMS8)
NP_Barke_Block1		330302	2.92798e+06	1.85092e+06	2.4656e+06	3.20053e+06	1.59739e+06	2.59894e+06	1.29882e+06	972617	328462	1.29147e+06	177713	494772	392812	2.81684e+06	1.26803e+06	5.3345e+06	7.18251e+06	1.33369e+06	3.12761e+06	460965	559816	484503	677960	1.02636e+06	8.17217e+06	872932	242858	91352.2	141733	4.10317e+07	3.42444e+07	5.30095e+07	1.04245e+07	1.04413e+06	277582	53370	347745	1.06353e+06	666323	875140	952578	684391	437631	4.81944e+06	310865	345280	981449
NP_Barke_Block1_repeat		232954	3.27056e+06	1.97212e+06	2.67261e+06	3.34768e+06	1.83874e+06	3.44991e+06	1.70826e+06	965118	413396	1.63215e+06	212877	690517	494538	3.1365e+06	2.879e+06	5.5319e+06	8.51233e+06	1.74418e+06	3.46442e+06	424144	729547	518279	775159	1.17503e+06	1.04798e+07	825054	119115	93382.2	127730	4.87918e+07	3.98201e+07	6.57937e+07	1.18087e+07	1.42867e+06	413327	49724.9	238010	1.42438e+06	1.22328e+06	928000	1.00665e+06	640976	515308	4.41907e+06	325569	367887	891499
NP_Barke_Block2		223900	5.37718e+06	4.48194e+06	4.43031e+06	4.1905e+06	2.89051e+06	4.78703e+06	1.70027e+06	2.05928e+06	950647	2.35884e+06	236034	840265	1.85996e+06	4.19169e+06	2.22306e+06	9.00515e+06	1.14201e+07	1.70245e+06	5.00796e+06	354544	1.04664e+06	362055	1.14381e+06	4.4462e+06	1.17196e+07	715115	192474	79194.5	772209	6.54721e+07	4.89201e+07	9.38226e+07	1.71991e+07	1.13592e+06	361273	46666.4	299353	1.37192e+06	2.29429e+06	1.01932e+06	1.31032e+06	706847	617634	4.36403e+06	786426	751907	938994
NP_Barke_Block3		205871	3.45765e+06	1.30601e+06	1.89352e+06	2.04292e+06	1.48627e+06	7.23643e+06	1.50149e+06	906040	148894	1.02477e+06	200908	678698	158211	7.98347e+06	1.25178e+06	1.55664e+06	4.86718e+06	1.65444e+06	1.57594e+06	130894	1.22833e+06	56663.4	465995	2.6836e+06	9.84578e+06	998274	59337.6	15036.9	101510	1.26815e+07	1.1155e+07	2.44537e+07	4.0913e+06	919359	168378	2570.08	40870.8	1.34512e+06	657628	754056	306242	424386	598175	2.14648e+06	162371	203311	126319
NP_Barke_Block4		282695	3.82865e+06	1.65593e+06	2.16478e+06	2.59971e+06	1.55575e+06	6.86894e+06	1.59275e+06	1.53522e+06	333170	1.16458e+06	182735	613442	481407	7.32799e+06	958176	2.54364e+06	5.44319e+06	1.68129e+06	2.59501e+06	587801	1.29828e+06	85593.6	595391	1.92872e+06	1.00024e+07	1.52359e+06	55264.7	20844	57499.2	1.53364e+07	1.33166e+07	2.79055e+07	4.79775e+06	764075	173930	4271.38	66228.2	1.39671e+06	938729	751556	499421	587991	549584	773238	230425	210558	156710
NP_Blank1_inj1		262779	3.667e-12	5.5e-14	833.512	5.84871e-10	1203.11	4.104e-12	1.51736e+06	0	2812.09	14.612	197437	2413.58	6667.03	4678.23	9009.95	1440.61	608.949	1.3872e+06	2194.41	4115.67	NF	600.726	2105.82	1909.93	7.23848e+06	5975.52	1030.99	896.348	0	3923.98	426.25	1420.43	2332.31	NF	2584.91	1097.5	653.167	803464	837.732	2150.16	569.606	2055.94	443460	1520.53	914.152	1268.06	2164.96
NP_Blank1_inj2		262779	2.18e-13	8.658e-12	833.512	5.84871e-10	1203.11	1.7521e-11	1.51736e+06	0	2812.09	14.612	197437	2413.58	6667.03	4678.23	9009.95	1440.61	608.949	1.3872e+06	2194.41	4115.67	NF	600.726	2105.82	1909.93	7.23848e+06	12439.6	1030.99	896.348	4.98399	3923.98	426.25	1420.43	2332.31	NF	2584.91	1097.5	653.167	803464	837.732	2150.16	569.606	2055.94	443460	1520.53	914.152	1268.06	2164.96
NP_Blank1_inj3		304409	5.683e-12	2.052e-12	1650.27	1.05053e-09	1650.27	4.95e-13	1.57936e+06	0	3199.66	8590.8	181218	3659.65	2084.03	3882.26	12773.7	2083.22	2816.72	1.51929e+06	1616.53	5667.86	NF	1694.89	4376.17	2043.99	7.40208e+06	7554.5	1089.37	1637.98	5.6578e-11	655.407	211.678	6161.39	773.59	NF	3009.89	2221.64	967.322	902232	7889.58	2503.47	2357.53	2202.25	471661	2007.7	1036.09	3459.87	1325.05
NP_Blank1_inj4		304409	5.75e-13	4.54e-12	1650.27	1.05053e-09	1650.27	5.006e-12	1.57936e+06	0	3199.66	5520.45	181218	3659.65	2084.03	3882.26	12773.7	2083.22	2816.72	1.51929e+06	1616.53	5667.86	NF	1694.89	4376.17	2043.99	7.40208e+06	7554.5	1089.37	1637.98	5.2853e-11	655.407	211.678	6161.39	773.59	NF	3009.89	2221.64	967.322	902232	7889.58	2503.47	2357.53	2202.25	471661	2007.7	1036.09	3459.87	1325.05
NP_Blank1_inj5		290100	2.18e-13	1.921e-12	1278.39	0	3230.82	9.299e-12	1.69118e+06	99170.9	2635.2	10101.6	179954	1499.76	294.327	1861.44	2786.62	6231.43	2946.03	1.58405e+06	2203.52	4452.08	NF	1296.69	6164.09	1597.36	8.39823e+06	31515.2	3205.87	4792.96	2.52984	2404.69	4882.43	14948.6	1326.82	NF	1322.56	3328.81	1760.24	1.02717e+06	1575.71	3858.69	2305.88	7760.88	537188	1291.66	5569.87	4238.63	3183.7
NP_Blank2_inj1		290100	4.66e-13	3.6554e-11	1278.39	0	3230.82	4.3656e-11	1.69118e+06	0	2635.2	10101.6	179954	1499.76	294.327	1861.44	2786.62	6231.43	2946.03	1.58405e+06	2203.52	4452.08	NF	1296.69	6164.09	1597.36	8.39823e+06	31515.2	3205.87	4792.96	2.52984	2404.69	4882.43	14948.6	1326.82	NF	1322.56	3328.81	1760.24	1.02717e+06	1575.71	3858.69	2305.88	7760.88	537188	1291.66	5569.87	4238.63	3183.7
NP_Blank2_inj2		346418	2.299e-12	10109.7	1351.42	0	2450.61	1.86497e-10	1.43471e+06	256.105	1018.27	3628.77	130788	1595.14	2344.79	2450.8	13848.7	4133.69	7369.09	1.34806e+06	2002.44	2959.21	NF	1884.73	9530.28	14029.1	7.42091e+06	19882.7	938.898	430.859	0	2948.48	1744.54	7951.45	2343.22	NF	2771.35	611.74	NF	978772	580.53	2085.84	1265.75	2667.33	475718	1056.35	2232.72	3845.39	3089.17
NP_Blank2_inj3		346418	0	10109.7	1351.42	0	2450.61	3.3528e-11	1.43471e+06	256.105	1018.27	3628.77	130788	1595.14	2344.79	2450.8	13848.7	4133.69	7369.09	1.34806e+06	2002.44	2959.21	NF	1884.73	9530.28	14029.1	7.42091e+06	19882.7	938.898	430.859	35.3819	2948.48	1744.54	7951.45	2343.22	NF	2771.35	611.74	NF	978772	580.53	2085.84	1265.75	2667.33	475718	1056.35	2232.72	3845.39	3089.17
NP_Blank2_inj4		327979	1.251e-12	1.8219e-11	NF	0	908.518	1.234e-11	1.58393e+06	0	1265.74	4842.15	168348	961.279	1964.55	11942.1	13439.9	3088.88	1054.01	1.43235e+06	2331.88	4770.44	NF	767.07	3641.88	3404.54	7.77572e+06	3793.34	986.2	1059.71	11.3564	3760.38	487.175	3232.04	2367.99	NF	1761.25	1407.97	709.874	1.12006e+06	1652.57	4444.85	4046.68	1560.28	512862	1820.81	3091.97	2974.9	1039.4
NP_Blank2_inj5		327979	1.672e-12	1.7229e-11	NF	0	908.518	9.4995e-11	1.58393e+06	0	1265.74	4842.15	168348	961.279	1964.55	11942.1	13439.9	3088.88	1054.01	1.43235e+06	2331.88	4770.44	NF	767.07	3641.88	3404.54	7.77572e+06	3793.34	986.2	1059.71	11.3564	3760.38	487.175	3232.04	2367.99	NF	1761.25	1407.97	709.874	1.12006e+06	1652.57	4444.85	4046.68	1560.28	512862	1820.81	3091.97	2974.9	1039.4
NP_124_17_Block1		182256	4.26622e+06	2.927e+06	3.51122e+06	3.45778e+06	2.16499e+06	4.34239e+06	1.61611e+06	1.47582e+06	469930	1.61278e+06	164418	667131	617141	3.80224e+06	1.19379e+06	6.57713e+06	7.83642e+06	1.69476e+06	4.5876e+06	285309	746437	102963	932806	5.78255e+06	1.14404e+07	927860	103151	64421.6	281342	4.9731e+07	3.7094e+07	5.44986e+07	1.09642e+07	1.27753e+06	429639	28676.4	201790	1.33256e+06	1.12024e+06	883861	904942	597073	545590	3.06878e+06	550448	607154	1.159e+06
NP_124_17_Block2		315318	4.72957e+06	2.42995e+06	3.57031e+06	3.79597e+06	2.57822e+06	6.77576e+06	1.69192e+06	1.91866e+06	674840	2.14611e+06	184686	794438	1.14901e+06	3.8525e+06	1.234e+06	6.73675e+06	8.08917e+06	1.77318e+06	4.34841e+06	82992.6	906396	303238	1.09625e+06	4.46947e+06	1.19386e+07	618217	224976	79377.6	455607	5.73703e+07	5.00941e+07	8.91375e+07	1.70212e+07	1.40306e+06	496511	48289.8	379415	1.36169e+06	2.32645e+06	1.03269e+06	919512	644311	507404	5.7073e+06	929864	641089	920480
NP_124_17_Block3		280615	3.17542e+06	1.10971e+06	1.85757e+06	2.81137e+06	1.30716e+06	6.34202e+06	1.66351e+06	1.43977e+06	217236	829009	178170	474010	236960	7.82715e+06	787003	1.02793e+06	4.78044e+06	1.72483e+06	1.82672e+06	258584	1.1793e+06	37447	527777	1.28145e+06	9.41802e+06	1.04513e+06	26501.7	16573.1	109626	9.53365e+06	7.30033e+06	1.336e+07	2.6385e+06	736361	73179.1	4148.75	49234.8	1.25213e+06	453569	638666	283177	317962	509141	4.9435e+06	221026	308895	118451
NP_124_17_Block4		503741	3.39036e+06	2.45178e+06	2.1348e+06	4.74128e+06	1.4839e+06	4.79932e+06	1.52337e+06	127929	10478	939369	179366	462502	23796.9	1.23529e+07	728040	1.31827e+06	6.12557e+06	1.73053e+06	2.52952e+06	1.28324e+06	1.2347e+06	43355.1	742940	489201	1.20964e+07	1.9283e+06	71906.9	30083.9	33757.4	1.77001e+07	1.45989e+07	2.39871e+07	4.20421e+06	1.17975e+06	193641	14409.7	45748.4	1.39948e+06	671781	1.01205e+06	1.01109e+06	586275	583917	1.90836e+06	552066	458497	329856
NP_124_52_Block1		185493	3.8849e+06	3.33084e+06	3.27597e+06	4.08309e+06	2.10129e+06	5.01233e+06	1.7599e+06	736928	245772	1.49452e+06	192819	608379	192404	4.12495e+06	1.76544e+06	4.84604e+06	8.19267e+06	1.68374e+06	3.7518e+06	671794	1.0445e+06	179190	901400	4.75561e+06	1.06243e+07	1.14862e+06	162235	38835.4	142545	4.12119e+07	3.24834e+07	6.3195e+07	1.16294e+07	891540	386835	43724.1	206598	1.2494e+06	1.16469e+06	1.01451e+06	892698	486486	526370	3.27382e+06	372149	382064	782781
NP_124_52_Block2		398851	4.53995e+06	3.81926e+06	3.85992e+06	4.09279e+06	2.64662e+06	5.52446e+06	1.68465e+06	1.69159e+06	566620	1.83229e+06	233117	681420	1.08014e+06	5.22185e+06	2.43953e+06	1.03877e+07	9.61355e+06	1.90448e+06	7.42574e+06	1.92057e+06	1.45898e+06	339666	1.11e+06	4.38196e+06	1.31641e+07	1.67462e+06	250251	71184.5	335123	5.673e+07	4.32809e+07	7.62315e+07	1.4715e+07	1.6887e+06	380561	67403.4	255976	1.4799e+06	1.80072e+06	1.14718e+06	1.24126e+06	712856	546475	4.74456e+06	657695	685362	872702
NP_124_52_Block3		260420	2.80795e+06	1.90372e+06	1.84189e+06	3.79256e+06	1.22476e+06	3.76865e+06	1.62644e+06	474446	47579.7	642349	131170	334015	69373.6	7.62008e+06	355413	700723	4.17969e+06	1.6638e+06	1.23013e+06	662226	940787	1406.96	575203	2.49132e+06	8.43324e+06	1.98706e+06	29098.9	21089.2	46352	1.03609e+07	8.15271e+06	1.54205e+07	2.62539e+06	610871	115119	3672.57	35577	1.38741e+06	430328	758598	603989	361995	555110	983677	280927	255260	143794
NP_124_52_Block4		307410	4.48462e+06	6.6372e+06	2.75859e+06	3.3916e+06	2.06135e+06	6.95662e+06	1.58256e+06	1.28804e+06	236395	1.46678e+06	215482	661499	245682	8.62735e+06	2.31465e+06	2.52721e+06	7.06727e+06	1.73738e+06	3.40205e+06	837303	1.08914e+06	123966	793210	2.77473e+06	1.26723e+07	1.87194e+06	149273	41330.1	196903	1.92575e+07	1.46255e+07	2.94747e+07	5.54417e+06	1.09502e+06	254841	5760.53	96841.6	1.24561e+06	943695	961269	863628	516838	524809	4.28352e+06	464315	437995	263305
NP_NC_Block1		149738	18555.9	16404.9	16820.4	880021	12249.4	94922.1	1.57142e+06	211034	2945.32	48134	120843	7212.65	4286.14	4.81294e+06	4610.27	14507.8	10287.4	1.4799e+06	4699.51	7517.29	NF	875.824	1964.66	10276.3	8.11559e+06	5259.44	14233.5	1257.38	3.81433	43199.6	14224.5	49089	3018.29	40971.9	2547.05	1645.94	657.976	984665	2385.58	17698.4	10797	1721.29	446484	154575	3043.62	3165.83	5019.46
NP_NC_Block2		284154	5.6229e-11	11337.2	3895.15	475919	5152.2	24466.3	1.55897e+06	139054	3908.17	84684.3	110169	11162	3942.15	3.02533e+06	26259.8	18799.1	9376.95	1.4398e+06	4978.99	6664.05	NF	1824.36	2240.91	4026.18	8.04333e+06	9371.14	5114.48	972.684	8277.74	30443.4	30193.6	30342.3	16010	29853.1	4031.29	6523.35	1415.17	1.23302e+06	1388.67	3668.95	11396.3	1855.12	502014	22056.6	2400.87	3609.37	14261.9
NP_NC_Block3		271266	1.45286e-10	4092.84	6765.02	646935	6765.02	5.035e-12	1.55405e+06	0	2632.08	24060.8	110616	1221.8	875.727	2.79571e+06	6339.38	1129.85	1785.87	1.70814e+06	2183.16	3303.08	NF	1177.89	2142.88	2946.92	7.66584e+06	4817.56	3300.52	2825.46	12825.6	22754	8609.28	16515.4	2932.19	NF	13605.8	1937.04	614.123	958373	1109.73	5801.21	1304.07	2975.73	556228	5237.09	4430.1	2289.72	2619.29
NP_NC_Block4		326032	4.569e-12	2971.95	1514.47	363113	2249.79	18846.8	1.48451e+06	0	3379.06	9593.25	122766	2690.41	123.416	2.11375e+06	18728.2	4458.49	6816.81	1.64289e+06	4574.9	7041.97	NF	1569.33	7815.47	3210.77	7.13225e+06	11265.5	10293.8	3535.65	20111	7802.75	6154.08	8184.04	1239.72	NF	1426.63	1310.38	915.785	899645	1241.85	3195.62	3617.77	1255.86	548982	1175.01	1350.76	1938.39	1239.9
NP_Rtonly_inj1		1.026e-12	2.4e-13	NF	1398.85	10462.7	642.414	3.292e-12	1.20161e+06	20.261	1812.98	2594.63	3680.56	791.202	2111.32	1556.11	6780.56	963.678	586.429	1.42198e+06	1987.43	2333.09	NF	605.476	882.386	4443.71	NF	1575.18	1635.34	891.6	1287.79	458.082	295.738	757.814	1298.76	NF	719.001	545.451	1093.13	646458	1023.97	975.779	1621.21	590.964	393643	783.695	470.222	470.222	973.675
NP_Rtonly_inj2		0	4.715e-12	NF	1186.37	1.63e-12	NF	0	1.3239e+06	0	30.765	4008.16	2561.73	3011.72	461.1	4593.43	10831.9	1028.29	1710.37	1.64018e+06	1771.44	2981.98	NF	1554.73	1731.62	4386.06	4105.85	1580.15	778.689	897.032	2104.99	1971.39	633.677	9180.97	1033.27	NF	4661.71	943.945	560.423	846636	936.756	3918.2	2627.07	1393.35	524897	997.06	2697.52	866.148	2578.31
NP_Rtonly_inj3		7.68e-13	9.15e-13	0	1097.97	0	1081.32	7.113e-11	1.39158e+06	1.16229e-09	2969.76	9137.9	2424.26	2245.3	1526.94	6569.8	3195.16	1938.51	744.004	1.55474e+06	2678.21	6514.37	NF	3023.52	5842.4	1306.19	15583	1230.86	1023.54	1690.56	2247.54	11389.3	5794.42	43696.4	3930.16	NF	5930.45	1103.73	887.282	1.20117e+06	786.326	6509.99	1423.46	6824.71	526217	8139.77	2549.08	1651.6	2509.39
NP_Rtonly_inj4		1.13e-13	0	NF	850.187	0	850.187	1.41328e-10	1.38474e+06	0	3101.48	5103.63	49.5647	2322.9	1546.34	4193.81	5022.05	1216.96	631.404	1.71934e+06	2328.85	6681.77	NF	770.974	3603.68	1700.44	4783.63	2081.36	1327.33	913.828	2196.23	5832.86	256.211	21295.6	1109.59	NF	950.999	659.168	1558.71	1.13252e+06	2541.83	3057.84	885.312	1747.09	574334	998.362	909.524	4355.54	3439.8
NP_Rtonly_inj5		6.26e-13	2.052e-12	4.37e-13	811.03	2.33948e-09	811.03	9.0804e-11	1.3101e+06	0	48.5789	3983.31	4865.76	1019.92	1039.06	6054.64	2096.63	577.279	1334.19	1.43539e+06	924	5906.59	NF	977.775	3634.3	3139.5	2807.6	2190.33	2773.2	570.734	1371.92	1777.37	3591.27	3177.01	2541.3	NF	4123.23	4241.48	2354.37	999045	588.62	3559.04	2172.63	2462.51	542828	1555.23	1677.54	7082.69	5628.21
[truncated: 5 more columns]

## Sheet: P_internal st norm
Response ratio
Category	Internal Standard																																										Extraction Internal standard
Retention time (min)	5.37	2.12	2.66	2.69	2.84	2.85	3.03	3.32	3.36	3.53	4.18	4.34	4.36	4.39	4.89	4.98	5.08	5.12	5.15	5.21	5.41	5.61	5.72	5.8	6.01	6.05	6.12	6.19	6.22	6.37	6.46	6.52	6.65	6.87	7.68	7.9	8.73	8.88	8.92	9.41	10.17	10.9	4.29	5.37	2.12	2.66	2.69	2.84	2.85
Rentention Index	1728	1172	1259	1263	1287	1289	1318	1364	1370	1397	1501	1527	1530	1535	1620	1640	1663	1672	1679	1692	1737	1782	1807	1825	1872	1881	1897	1912	1919	1953	1973	1987	2019	2081	2306	2367	2556	2589	2598	2705	2980	3391	1519	1728	1172	1259	1263	1287	1289
m/z	217	144	158	147	158	142	147	245	204	218	233	156	232	174	246	179	217	231	217	116	174	245	317	273	307	307	319	319	205	217	361	333	204	217	204	217	361	217	217	204	204	361	217	144	158	147	158	142	147
Annotation	Ribitol(TMS5)	L-valine(TMS2)	L-leucine(TMS2)	Glycerol(TMS3)	L-isoleucine(TMS2)	L-proline(TMS2)	Butanedioic_acid(TMS2)	2-butenedioic_acid(TMS2)	L-serine(TMS3)	L-threonine(TMS3)	Malic_acid(TMS3)	5-oxo-proline(TMS2)	L-aspartic_acid(TMS3)	gamma-aminobutyric_acid(TMS3)	L-glutamic_acid	4-hydroxyphenylacetic acid(TMS2)	d-Ribose_MEOX(TMS4)	L-asparagine(TMS3)	d-Ribose_MEOX(TMS4)	phenylpropanolamine(TMS2)	Putrescine(TMS4)	L-glutamine(TMS3)	Azelaic_acid(TMS2)	Citric_acid(TMS4)	Fructose(MEOX1)(TMS5)	Fructose(MEOX2)(TMS5)	Glucose(MEOX1)(TMS5)	Glucose(MEOX2)(TMS5)	Unknown3	Sugar dimer 1	Sugar dimer 2	Gluconic_acid(TMS6)	Gulose(TMS5)	Inositol(TMS6)	2-O-glycerol-galactoside(TMS6)	Glucuronic_acid(TMS5)	Sucrose(TMS8)	Unknown4	Unknown5	Maltose_MEOX(TMS8)	Melibiose(TMS8)	Raffinose(TMS8)	Erythritol(TMS4)	L-valine(TMS2)	L-leucine(TMS2)	Glycerol(TMS3)	L-isoleucine(TMS2)	L-proline(TMS2)	Butanedioic_acid(TMS2)
Annotation identification level	1	1	1	1	1	1	1	1	1	1	1	3	1	1	1	2	2	1	1	2	1	1	3	1	1	1	1	1	4	3	3	3	2	1	2	3	1	4	4	2	3	2	2	1	1	1	1	1	1
Filename	PIS_P_1728_Ribitol(TMS5)	P_1172_L-valine(TMS2)	P_1259_L-leucine(TMS2)	P_1263_Glycerol(TMS3)	P_1287_L-isoleucine(TMS2)	P_1289_L-proline(TMS2)	P_1318_Butanedioic_acid(TMS2)	P_1364_2-butenedioic_acid(TMS2)	P_1370_L-serine(TMS3)	P_1397_L-threonine(TMS3)	P_1501_Malic_acid(TMS3)	P_1527_5-oxo-proline(TMS2)	P_1530_L-aspartic_acid(TMS3)	P_1535_gamma-aminobutyric_acid(TMS3)	P_1620_L-glutamic_acid	P_1640_4-hydroxyphenylacetic_acid(TMS2)	P_1663_d-Ribose_MEOX(TMS4)	P_1672_L-asparagine(TMS3)	P_1679_d-Ribose_MEOX(TMS4)	P_1692_phenylpropanolamine(TMS2)	P_1737_Putrescine(TMS4)	P_1782_L-glutamine(TMS3)	P_1807_Azelaic_acid(TMS2)	P_1825_Citric_acid(TMS4)	P_1872_Fructose(MEOX1)(TMS5)	P_1881_Fructose(MEOX2)(TMS5)	P_1897_Glucose(MEOX1)(TMS5)	P_1912_Glucose(MEOX2)(TMS5)	P_1919_Unknown3	P_1953_Sugar_dimer_1	P_1973_Sugar_dimer_2	P_1987_Gluconic_acid(TMS6)	P_2019_Gulose(TMS5)	P_2081_Inositol(TMS6)	P_2306_2-O-glycerol-galactoside(TMS6)	P_2367_Glucuronic_acid(TMS5)	P_2556_Sucrose(TMS8)	P_2589_Unknown4	P_2598_Unknown5	P_2705_Maltose_MEOX(TMS8)	P_2980_Melibiose(TMS8)	P_3391_Raffinose(TMS8)	EIS_P_1519_Erythritol(TMS4)	P_1172_L-valine(TMS2)	P_1259_L-leucine(TMS2)	P_1263_Glycerol(TMS3)	P_1287_L-isoleucine(TMS2)	P_1289_L-proline(TMS2)	P_1318_Butanedioic_acid(TMS2)
NP_Barke_Block1	8.17217e+06	2.92798e+06	2.4656e+06	3.20053e+06	1.59739e+06	2.59894e+06	972617	328462	1.29147e+06	494772	392812	1.26803e+06	5.3345e+06	7.18251e+06	3.12761e+06	460965	559816	484503	677960	1.02636e+06	872932	242858	91352.2	141733	4.10317e+07	3.42444e+07	5.30095e+07	1.04245e+07	1.04413e+06	277582	53370	347745	666323	875140	952578	684391	4.81944e+06	310865	345280	981449	2.30526e+06	1.77074e+06	2.81684e+06	0.358287	0.301707	0.391638	0.195467	0.318023	0.119016
NP_Barke_Block1_repeat	1.04798e+07	3.27056e+06	2.67261e+06	3.34768e+06	1.83874e+06	3.44991e+06	965118	413396	1.63215e+06	690517	494538	2.879e+06	5.5319e+06	8.51233e+06	3.46442e+06	424144	729547	518279	775159	1.17503e+06	825054	119115	93382.2	127730	4.87918e+07	3.98201e+07	6.57937e+07	1.18087e+07	1.42867e+06	413327	49724.9	238010	1.22328e+06	928000	1.00665e+06	640976	4.41907e+06	325569	367887	891499	2.37544e+06	1.84943e+06	3.1365e+06	0.312081	0.255024	0.319441	0.175455	0.329195	0.0920929
NP_Barke_Block2	1.17196e+07	5.37718e+06	4.43031e+06	4.1905e+06	2.89051e+06	4.78703e+06	2.05928e+06	950647	2.35884e+06	840265	1.85996e+06	2.22306e+06	9.00515e+06	1.14201e+07	5.00796e+06	354544	1.04664e+06	362055	1.14381e+06	4.4462e+06	715115	192474	79194.5	772209	6.54721e+07	4.89201e+07	9.38226e+07	1.71991e+07	1.13592e+06	361273	46666.4	299353	2.29429e+06	1.01932e+06	1.31032e+06	706847	4.36403e+06	786426	751907	938994	2.43885e+06	2.45342e+06	4.19169e+06	0.458821	0.378027	0.357565	0.24664	0.408465	0.175713
NP_Barke_Block3	9.84578e+06	3.45765e+06	1.89352e+06	2.04292e+06	1.48627e+06	7.23643e+06	906040	148894	1.02477e+06	678698	158211	1.25178e+06	1.55664e+06	4.86718e+06	1.57594e+06	130894	1.22833e+06	56663.4	465995	2.6836e+06	998274	59337.6	15036.9	101510	1.26815e+07	1.1155e+07	2.44537e+07	4.0913e+06	919359	168378	2570.08	40870.8	657628	754056	306242	424386	2.14648e+06	162371	203311	126319	711055	709596	7.98347e+06	0.351181	0.192317	0.207492	0.150955	0.734978	0.0920232
NP_Barke_Block4	1.00024e+07	3.82865e+06	2.16478e+06	2.59971e+06	1.55575e+06	6.86894e+06	1.53522e+06	333170	1.16458e+06	613442	481407	958176	2.54364e+06	5.44319e+06	2.59501e+06	587801	1.29828e+06	85593.6	595391	1.92872e+06	1.52359e+06	55264.7	20844	57499.2	1.53364e+07	1.33166e+07	2.79055e+07	4.79775e+06	764075	173930	4271.38	66228.2	938729	751556	499421	587991	773238	230425	210558	156710	1.08275e+06	677808	7.32799e+06	0.382773	0.216427	0.259909	0.155538	0.686729	0.153485
NP_Blank1_inj1	7.23848e+06	3.667e-12	833.512	5.84871e-10	1203.11	4.104e-12	0	2812.09	14.612	2413.58	6667.03	9009.95	1440.61	608.949	2194.41	4115.67	NF	600.726	2105.82	1909.93	5975.52	1030.99	896.348	0	3923.98	426.25	1420.43	2332.31	NF	2584.91	1097.5	653.167	837.732	2150.16	569.606	2055.94	1520.53	914.152	1268.06	2164.96	3994.34	1.0012e-11	4678.23	5.06598e-19	0.00011515	8.08002e-17	0.00016621	5.6697e-19	0
NP_Blank1_inj2	7.23848e+06	2.18e-13	833.512	5.84871e-10	1203.11	1.7521e-11	0	2812.09	14.612	2413.58	6667.03	9009.95	1440.61	608.949	2194.41	4115.67	NF	600.726	2105.82	1909.93	12439.6	1030.99	896.348	4.98399	3923.98	426.25	1420.43	2332.31	NF	2584.91	1097.5	653.167	837.732	2150.16	569.606	2055.94	1520.53	914.152	1268.06	2164.96	3994.34	2477.08	4678.23	3.01168e-20	0.00011515	8.08002e-17	0.00016621	2.42053e-18	0
NP_Blank1_inj3	7.40208e+06	5.683e-12	1650.27	1.05053e-09	1650.27	4.95e-13	0	3199.66	8590.8	3659.65	2084.03	12773.7	2083.22	2816.72	1616.53	5667.86	NF	1694.89	4376.17	2043.99	7554.5	1089.37	1637.98	5.6578e-11	655.407	211.678	6161.39	773.59	NF	3009.89	2221.64	967.322	7889.58	2503.47	2357.53	2202.25	2007.7	1036.09	3459.87	1325.05	8006.37	4253.73	3882.26	7.67757e-19	0.000222947	1.41924e-16	0.000222947	6.68731e-20	0
NP_Blank1_inj4	7.40208e+06	5.75e-13	1650.27	1.05053e-09	1650.27	5.006e-12	0	3199.66	5520.45	3659.65	2084.03	12773.7	2083.22	2816.72	1616.53	5667.86	NF	1694.89	4376.17	2043.99	7554.5	1089.37	1637.98	5.2853e-11	655.407	211.678	6161.39	773.59	NF	3009.89	2221.64	967.322	7889.58	2503.47	2357.53	2202.25	2007.7	1036.09	3459.87	1325.05	8006.37	4253.73	3882.26	7.76809e-20	0.000222947	1.41924e-16	0.000222947	6.76296e-19	0
NP_Blank1_inj5	8.39823e+06	2.18e-13	1278.39	0	3230.82	9.299e-12	99170.9	2635.2	10101.6	1499.76	294.327	2786.62	6231.43	2946.03	2203.52	4452.08	NF	1296.69	6164.09	1597.36	31515.2	3205.87	4792.96	2.52984	2404.69	4882.43	14948.6	1326.82	NF	1322.56	3328.81	1760.24	1575.71	3858.69	2305.88	7760.88	1291.66	5569.87	4238.63	3183.7	5352.05	3223.55	1861.44	2.59578e-20	0.000152221	0	0.000384703	1.10726e-18	0.0118085
NP_Blank2_inj1	8.39823e+06	4.66e-13	1278.39	0	3230.82	4.3656e-11	0	2635.2	10101.6	1499.76	294.327	2786.62	6231.43	2946.03	2203.52	4452.08	NF	1296.69	6164.09	1597.36	31515.2	3205.87	4792.96	2.52984	2404.69	4882.43	14948.6	1326.82	NF	1322.56	3328.81	1760.24	1575.71	3858.69	2305.88	7760.88	1291.66	5569.87	4238.63	3183.7	5352.05	3223.55	1861.44	5.54879e-20	0.000152221	0	0.000384703	5.19824e-18	0
NP_Blank2_inj2	7.42091e+06	2.299e-12	1351.42	0	2450.61	1.86497e-10	256.105	1018.27	3628.77	1595.14	2344.79	13848.7	4133.69	7369.09	2002.44	2959.21	NF	1884.73	9530.28	14029.1	19882.7	938.898	430.859	0	2948.48	1744.54	7951.45	2343.22	NF	2771.35	611.74	NF	580.53	2085.84	1265.75	2667.33	1056.35	2232.72	3845.39	3089.17	19401	4492.84	2450.8	3.098e-19	0.000182109	0	0.00033023	2.51313e-17	3.45113e-05
NP_Blank2_inj3	7.42091e+06	0	1351.42	0	2450.61	3.3528e-11	256.105	1018.27	3628.77	1595.14	2344.79	13848.7	4133.69	7369.09	2002.44	2959.21	NF	1884.73	9530.28	14029.1	19882.7	938.898	430.859	35.3819	2948.48	1744.54	7951.45	2343.22	NF	2771.35	611.74	NF	580.53	2085.84	1265.75	2667.33	1056.35	2232.72	3845.39	3089.17	19401	4492.84	2450.8	0	0.000182109	0	0.00033023	4.51804e-18	3.45113e-05
NP_Blank2_inj4	7.77572e+06	1.251e-12	NF	0	908.518	1.234e-11	0	1265.74	4842.15	961.279	1964.55	13439.9	3088.88	1054.01	2331.88	4770.44	NF	767.07	3641.88	3404.54	3793.34	986.2	1059.71	11.3564	3760.38	487.175	3232.04	2367.99	NF	1761.25	1407.97	709.874	1652.57	4444.85	4046.68	1560.28	1820.81	3091.97	2974.9	1039.4	5213.52	4054.26	11942.1	1.60886e-19	#VALUE!	0	0.00011684	1.58699e-18	0
NP_Blank2_inj5	7.77572e+06	1.672e-12	NF	0	908.518	9.4995e-11	0	1265.74	4842.15	961.279	1964.55	13439.9	3088.88	1054.01	2331.88	4770.44	NF	767.07	3641.88	3404.54	3793.34	986.2	1059.71	11.3564	3760.38	487.175	3232.04	2367.99	NF	1761.25	1407.97	709.874	1652.57	4444.85	4046.68	1560.28	1820.81	3091.97	2974.9	1039.4	5213.52	4054.26	11942.1	2.15028e-19	#VALUE!	0	0.00011684	1.22169e-17	0
NP_124_17_Block1	1.14404e+07	4.26622e+06	3.51122e+06	3.45778e+06	2.16499e+06	4.34239e+06	1.47582e+06	469930	1.61278e+06	667131	617141	1.19379e+06	6.57713e+06	7.83642e+06	4.5876e+06	285309	746437	102963	932806	5.78255e+06	927860	103151	64421.6	281342	4.9731e+07	3.7094e+07	5.44986e+07	1.09642e+07	1.27753e+06	429639	28676.4	201790	1.12024e+06	883861	904942	597073	3.06878e+06	550448	607154	1.159e+06	2.42882e+06	1.80792e+06	3.80224e+06	0.372908	0.306915	0.302243	0.189241	0.379566	0.129001
NP_124_17_Block2	1.19386e+07	4.72957e+06	3.57031e+06	3.79597e+06	2.57822e+06	6.77576e+06	1.91866e+06	674840	2.14611e+06	794438	1.14901e+06	1.234e+06	6.73675e+06	8.08917e+06	4.34841e+06	82992.6	906396	303238	1.09625e+06	4.46947e+06	618217	224976	79377.6	455607	5.73703e+07	5.00941e+07	8.91375e+07	1.70212e+07	1.40306e+06	496511	48289.8	379415	2.32645e+06	1.03269e+06	919512	644311	5.7073e+06	929864	641089	920480	2.73782e+06	2.25836e+06	3.8525e+06	0.396157	0.299056	0.317957	0.215957	0.56755	0.16071
NP_124_17_Block3	9.41802e+06	3.17542e+06	1.85757e+06	2.81137e+06	1.30716e+06	6.34202e+06	1.43977e+06	217236	829009	474010	236960	787003	1.02793e+06	4.78044e+06	1.82672e+06	258584	1.1793e+06	37447	527777	1.28145e+06	1.04513e+06	26501.7	16573.1	109626	9.53365e+06	7.30033e+06	1.336e+07	2.6385e+06	736361	73179.1	4148.75	49234.8	453569	638666	283177	317962	4.9435e+06	221026	308895	118451	691556	1.82446e+06	7.82715e+06	0.337164	0.197235	0.29851	0.138793	0.673392	0.152874
NP_124_17_Block4	1.20964e+07	3.39036e+06	2.1348e+06	4.74128e+06	1.4839e+06	4.79932e+06	127929	10478	939369	462502	23796.9	728040	1.31827e+06	6.12557e+06	2.52952e+06	1.28324e+06	1.2347e+06	43355.1	742940	489201	1.9283e+06	71906.9	30083.9	33757.4	1.77001e+07	1.45989e+07	2.39871e+07	4.20421e+06	1.17975e+06	193641	14409.7	45748.4	671781	1.01205e+06	1.01109e+06	586275	1.90836e+06	552066	458497	329856	1.66277e+06	1.40852e+06	1.23529e+07	0.28028	0.176483	0.39196	0.122674	0.396757	0.0105758
NP_124_52_Block1	1.06243e+07	3.8849e+06	3.27597e+06	4.08309e+06	2.10129e+06	5.01233e+06	736928	245772	1.49452e+06	608379	192404	1.76544e+06	4.84604e+06	8.19267e+06	3.7518e+06	671794	1.0445e+06	179190	901400	4.75561e+06	1.14862e+06	162235	38835.4	142545	4.12119e+07	3.24834e+07	6.3195e+07	1.16294e+07	891540	386835	43724.1	206598	1.16469e+06	1.01451e+06	892698	486486	3.27382e+06	372149	382064	782781	2.11035e+06	1.3968e+06	4.12495e+06	0.365661	0.308347	0.384315	0.197781	0.471779	0.0693624
NP_124_52_Block2	1.31641e+07	4.53995e+06	3.85992e+06	4.09279e+06	2.64662e+06	5.52446e+06	1.69159e+06	566620	1.83229e+06	681420	1.08014e+06	2.43953e+06	1.03877e+07	9.61355e+06	7.42574e+06	1.92057e+06	1.45898e+06	339666	1.11e+06	4.38196e+06	1.67462e+06	250251	71184.5	335123	5.673e+07	4.32809e+07	7.62315e+07	1.4715e+07	1.6887e+06	380561	67403.4	255976	1.80072e+06	1.14718e+06	1.24126e+06	712856	4.74456e+06	657695	685362	872702	2.41915e+06	2.09065e+06	5.22185e+06	0.344874	0.293216	0.310906	0.201048	0.419661	0.1285
NP_124_52_Block3	8.43324e+06	2.80795e+06	1.84189e+06	3.79256e+06	1.22476e+06	3.76865e+06	474446	47579.7	642349	334015	69373.6	355413	700723	4.17969e+06	1.23013e+06	662226	940787	1406.96	575203	2.49132e+06	1.98706e+06	29098.9	21089.2	46352	1.03609e+07	8.15271e+06	1.54205e+07	2.62539e+06	610871	115119	3672.57	35577	430328	758598	603989	361995	983677	280927	255260	143794	1.09068e+06	729767	7.62008e+06	0.332963	0.218409	0.449715	0.14523	0.44688	0.056259
NP_124_52_Block4	1.26723e+07	4.48462e+06	2.75859e+06	3.3916e+06	2.06135e+06	6.95662e+06	1.28804e+06	236395	1.46678e+06	661499	245682	2.31465e+06	2.52721e+06	7.06727e+06	3.40205e+06	837303	1.08914e+06	123966	793210	2.77473e+06	1.87194e+06	149273	41330.1	196903	1.92575e+07	1.46255e+07	2.94747e+07	5.54417e+06	1.09502e+06	254841	5760.53	96841.6	943695	961269	863628	516838	4.28352e+06	464315	437995	263305	1.49665e+06	1.62746e+06	8.62735e+06	0.353892	0.217687	0.26764	0.162666	0.548964	0.101643
NP_NC_Block1	8.11559e+06	18555.9	16820.4	880021	12249.4	94922.1	211034	2945.32	48134	7212.65	4286.14	4610.27	14507.8	10287.4	4699.51	7517.29	NF	875.824	1964.66	10276.3	5259.44	14233.5	1257.38	3.81433	43199.6	14224.5	49089	3018.29	40971.9	2547.05	1645.94	657.976	2385.58	17698.4	10797	1721.29	154575	3043.62	3165.83	5019.46	8661.11	4876	4.81294e+06	0.00228645	0.0020726	0.108436	0.00150937	0.0116963	0.0260035
NP_NC_Block2	8.04333e+06	5.6229e-11	3895.15	475919	5152.2	24466.3	139054	3908.17	84684.3	11162	3942.15	26259.8	18799.1	9376.95	4978.99	6664.05	NF	1824.36	2240.91	4026.18	9371.14	5114.48	972.684	8277.74	30443.4	30193.6	30342.3	16010	29853.1	4031.29	6523.35	1415.17	1388.67	3668.95	11396.3	1855.12	22056.6	2400.87	3609.37	14261.9	28773	7280.805127124_17	3.02533e+06	6.99076e-18	0.00048427	0.0591694	0.000640555	0.00304181	0.0172881
NP_NC_Block3	7.66584e+06	1.45286e-10	6765.02	646935	6765.02	5.035e-12	0	2632.08	24060.8	1221.8	875.727	6339.38	1129.85	1785.87	2183.16	3303.08	NF	1177.89	2142.88	2946.92	4817.56	3300.52	2825.46	12825.6	22754	8609.28	16515.4	2932.19	NF	13605.8	1937.04	614.123	1109.73	5801.21	1304.07	2975.73	5237.09	4430.1	2289.72	2619.29	7566.07	5485.75	2.79571e+06	1.89524e-17	0.000882489	0.0843918	0.000882489	6.5681e-19	0
NP_NC_Block4	7.13225e+06	4.569e-12	1514.47	363113	2249.79	18846.8	0	3379.06	9593.25	2690.41	123.416	18728.2	4458.49	6816.81	4574.9	7041.97	NF	1569.33	7815.47	3210.77	11265.5	10293.8	3535.65	20111	7802.75	6154.08	8184.04	1239.72	NF	1426.63	1310.38	915.785	1241.85	3195.62	3617.77	1255.86	1175.01	1350.76	1938.39	1239.9	9947.42	5031.96	2.11375e+06	6.40611e-19	0.000212341	0.0509115	0.000315439	0.00264247	0
NP_Rtonly_inj1	NF	2.4e-13	1398.85	10462.7	642.414	3.292e-12	20.261	1812.98	2594.63	791.202	2111.32	6780.56	963.678	586.429	1987.43	2333.09	NF	605.476	882.386	4443.71	1575.18	1635.34	891.6	1287.79	458.082	295.738	757.814	1298.76	NF	719.001	545.451	1093.13	1023.97	975.779	1621.21	590.964	783.695	470.222	470.222	973.675	7055.58	3666.84	1556.11	#VALUE!	#VALUE!	#VALUE!	#VALUE!	#VALUE!	#VALUE!
NP_Rtonly_inj2	4105.85	4.715e-12	1186.37	1.63e-12	NF	0	0	30.765	4008.16	3011.72	461.1	10831.9	1028.29	1710.37	1771.44	2981.98	NF	1554.73	1731.62	4386.06	1580.15	778.689	897.032	2104.99	1971.39	633.677	9180.97	1033.27	NF	4661.71	943.945	560.423	936.756	3918.2	2627.07	1393.35	997.06	2697.52	866.148	2578.31	10088.5	1736.55	4593.43	1.14836e-15	0.288945	3.96994e-16	#VALUE!	0	0
NP_Rtonly_inj3	15583	9.15e-13	1097.97	0	1081.32	7.113e-11	1.16229e-09	2969.76	9137.9	2245.3	1526.94	3195.16	1938.51	744.004	2678.21	6514.37	NF	3023.52	5842.4	1306.19	1230.86	1023.54	1690.56	2247.54	11389.3	5794.42	43696.4	3930.16	NF	5930.45	1103.73	887.282	786.326	6509.99	1423.46	6824.71	8139.77	2549.08	1651.6	2509.39	5873.47	4547.69	6569.8	5.87177e-17	0.0704591	0	0.0693908	4.56458e-15	7.45869e-14
NP_Rtonly_inj4	4783.63	0	850.187	0	850.187	1.41328e-10	0	3101.48	5103.63	2322.9	1546.34	5022.05	1216.96	631.404	2328.85	6681.77	NF	770.974	3603.68	1700.44	2081.36	1327.33	913.828	2196.23	5832.86	256.211	21295.6	1109.59	NF	950.999	659.168	1558.71	2541.83	3057.84	885.312	1747.09	998.362	909.524	4355.54	3439.8	5046.36	2856.4	4193.81	0	0.177728	0	0.177728	2.95441e-14	0
NP_Rtonly_inj5	2807.6	2.052e-12	811.03	2.33948e-09	811.03	9.0804e-11	0	48.5789	3983.31	1019.92	1039.06	2096.63	577.279	1334.19	924	5906.59	NF	977.775	3634.3	3139.5	2190.33	2773.2	570.734	1371.92	1777.37	3591.27	3177.01	2541.3	NF	4123.23	4241.48	2354.37	588.62	3559.04	2172.63	2462.51	1555.23	1677.54	7082.69	5628.21	4082.76	6774.72	6054.64	7.30874e-16	0.28887	8.33268e-13	0.28887	3.23422e-14	0
[truncated: 36 more columns]

## Sheet: P_Weight norm
Category	Weight																																										Extraction Internal standard
Retention time (min)		5.37	2.12	2.66	2.69	2.84	2.85	3.03	3.32	3.36	3.53	4.18	4.34	4.36	4.39	4.89	4.98	5.08	5.12	5.15	5.21	5.41	5.61	5.72	5.8	6.01	6.05	6.12	6.19	6.22	6.37	6.46	6.52	6.65	6.87	7.68	7.9	8.73	8.88	8.92	9.41	10.17	4.29	5.37	2.12	2.66	2.69	2.84	2.85
Rentention Index		1728	1172	1259	1263	1287	1289	1318	1364	1370	1397	1501	1527	1530	1535	1620	1640	1663	1672	1679	1692	1737	1782	1807	1825	1872	1881	1897	1912	1919	1953	1973	1987	2019	2081	2306	2367	2556	2589	2598	2705	2980	1519	1728	1172	1259	1263	1287	1289
m/z		144	158	147	158	142	147	245	204	218	233	156	232	174	246	179	217	231	217	116	174	245	317	273	307	307	319	319	205	217	361	333	204	217	204	217	361	217	217	204	204	361	217	144	158	147	158	142	147
Annotation		L-valine(TMS2)	L-leucine(TMS2)	Glycerol(TMS3)	L-isoleucine(TMS2)	L-proline(TMS2)	Butanedioic_acid(TMS2)	2-butenedioic_acid(TMS2)	L-serine(TMS3)	L-threonine(TMS3)	Malic_acid(TMS3)	5-oxo-proline(TMS2)	L-aspartic_acid(TMS3)	gamma-aminobutyric_acid(TMS3)	L-glutamic_acid	4-hydroxyphenylacetic acid(TMS2)	d-Ribose_MEOX(TMS4)	L-asparagine(TMS3)	d-Ribose_MEOX(TMS4)	phenylpropanolamine(TMS2)	Putrescine(TMS4)	L-glutamine(TMS3)	Azelaic_acid(TMS2)	Citric_acid(TMS4)	Fructose(MEOX1)(TMS5)	Fructose(MEOX2)(TMS5)	Glucose(MEOX1)(TMS5)	Glucose(MEOX2)(TMS5)	Unknown3	Sugar dimer 1	Sugar dimer 2	Gluconic_acid(TMS6)	Gulose(TMS5)	Inositol(TMS6)	2-O-glycerol-galactoside(TMS6)	Glucuronic_acid(TMS5)	Sucrose(TMS8)	Unknown4	Unknown5	Maltose_MEOX(TMS8)	Melibiose(TMS8)	Raffinose(TMS8)	Erythritol(TMS4)	L-valine(TMS2)	L-leucine(TMS2)	Glycerol(TMS3)	L-isoleucine(TMS2)	L-proline(TMS2)	Butanedioic_acid(TMS2)
Annotation identification level		1	1	1	1	1	1	1	1	1	1	3	1	1	1	2	2	1	1	2	1	1	3	1	1	1	1	1	4	3	3	3	2	1	2	3	1	4	4	2	3	2		1	1	1	1	1	1
Filename		P_1172_L-valine(TMS2)	P_1259_L-leucine(TMS2)	P_1263_Glycerol(TMS3)	P_1287_L-isoleucine(TMS2)	P_1289_L-proline(TMS2)	P_1318_Butanedioic_acid(TMS2)	P_1364_2-butenedioic_acid(TMS2)	P_1370_L-serine(TMS3)	P_1397_L-threonine(TMS3)	P_1501_Malic_acid(TMS3)	P_1527_5-oxo-proline(TMS2)	P_1530_L-aspartic_acid(TMS3)	P_1535_gamma-aminobutyric_acid(TMS3)	P_1620_L-glutamic_acid	P_1640_4-hydroxyphenylacetic_acid(TMS2)	P_1663_d-Ribose_MEOX(TMS4)	P_1672_L-asparagine(TMS3)	P_1679_d-Ribose_MEOX(TMS4)	P_1692_phenylpropanolamine(TMS2)	P_1737_Putrescine(TMS4)	P_1782_L-glutamine(TMS3)	P_1807_Azelaic_acid(TMS2)	P_1825_Citric_acid(TMS4)	P_1872_Fructose(MEOX1)(TMS5)	P_1881_Fructose(MEOX2)(TMS5)	P_1897_Glucose(MEOX1)(TMS5)	P_1912_Glucose(MEOX2)(TMS5)	P_1919_Unknown3	P_1953_Sugar_dimer_1	P_1973_Sugar_dimer_2	P_1987_Gluconic_acid(TMS6)	P_2019_Gulose(TMS5)	P_2081_Inositol(TMS6)	P_2306_2-O-glycerol-galactoside(TMS6)	P_2367_Glucuronic_acid(TMS5)	P_2556_Sucrose(TMS8)	P_2589_Unknown4	P_2598_Unknown5	P_2705_Maltose_MEOX(TMS8)	P_2980_Melibiose(TMS8)	P_3391_Raffinose(TMS8)	Erythritol(TMS4)	P_1172_L-valine(TMS2)	P_1259_L-leucine(TMS2)	P_1263_Glycerol(TMS3)	P_1287_L-isoleucine(TMS2)	P_1289_L-proline(TMS2)	P_1318_Butanedioic_acid(TMS2)
NP_Barke_1	0.0209	0.358287	0.301707	0.391638	0.195467	0.318023	0.119016	0.0401928	0.158032	0.0605435	0.0480671	0.155164	0.652764	0.878898	0.382714	0.0564067	0.0685027	0.0592869	0.0829595	0.125592	0.106818	0.0297177	0.0111784	0.0173434	5.02091	4.19036	6.48659	1.27561	0.127767	0.0339667	0.0065307	0.0425523	0.0815356	0.107088	0.116564	0.0837465	0.589738	0.0380395	0.0422507	0.120096	0.282087	0.216679	0.344687	17.1429	14.4357	18.7386	9.3525	15.2164	5.69453
NP_Barke_1_repeat	0.0198	0.312081	0.255024	0.319441	0.175455	0.329195	0.0920929	0.0394468	0.155742	0.0658901	0.0471895	0.274719	0.527862	0.812259	0.33058	0.0404724	0.0696144	0.0494549	0.0739668	0.112123	0.0787278	0.0113661	0.00891066	0.0121882	4.65579	3.79969	6.27813	1.1268	0.136325	0.0394403	0.00474482	0.0227113	0.116727	0.0885511	0.0960559	0.0611629	0.421674	0.0310663	0.0351043	0.0850681	0.226668	0.176475	0.299289	15.7617	12.88	16.1334	8.86137	16.626	4.65116
NP_Barke_2	0.0207	0.458821	0.378027	0.357565	0.24664	0.408465	0.175713	0.0811163	0.201274	0.0716977	0.158706	0.189688	0.768386	0.974447	0.427317	0.0302523	0.0893071	0.0308932	0.0975986	0.379383	0.061019	0.0164233	0.00675746	0.0658907	5.58657	4.17423	8.00564	1.46756	0.0969251	0.0308265	0.00398193	0.025543	0.195766	0.0869759	0.111806	0.0603135	0.372372	0.0671038	0.0641583	0.080122	0.208101	0.209344	0.357666	22.1653	18.2622	17.2737	11.915	19.7326	8.48855
NP_Barke_3	0.02	0.351181	0.192317	0.207492	0.150955	0.734978	0.0920232	0.0151226	0.104082	0.0689329	0.0160689	0.127139	0.158102	0.494342	0.160062	0.0132945	0.124757	0.0057551	0.0473294	0.272563	0.101391	0.0060267	0.00152724	0.01031	1.28802	1.13297	2.48367	0.415539	0.0933759	0.0171016	0.000261033	0.00415109	0.0667929	0.0765867	0.0311039	0.0431034	0.21801	0.0164914	0.0206495	0.0128297	0.0722192	0.0720711	0.810852	17.559	9.61587	10.3746	7.54777	36.7489	4.60116
NP_Barke_4	0.0204	0.382773	0.216427	0.259909	0.155538	0.686729	0.153485	0.033309	0.11643	0.0613295	0.0481291	0.0957947	0.254303	0.544188	0.259439	0.0587661	0.129797	0.00855731	0.0595248	0.192825	0.152322	0.00552515	0.0020839	0.00574854	1.53327	1.33134	2.78988	0.47966	0.0763892	0.0173888	0.000427036	0.00662123	0.0938504	0.0751376	0.0499301	0.0587851	0.0773052	0.023037	0.0210508	0.0156672	0.108249	0.0677646	0.732624	18.7634	10.6091	12.7406	7.6244	33.6632	7.52379
NP_124_17_1	0.0202	0.372908	0.306915	0.302243	0.189241	0.379566	0.129001	0.0410764	0.140972	0.0583137	0.053944	0.104349	0.574904	0.684978	0.401	0.0249387	0.0652458	0.00899997	0.0815362	0.505451	0.0811038	0.00901635	0.00563107	0.024592	4.34697	3.24237	4.7637	0.958378	0.111669	0.0375546	0.00250659	0.0176384	0.0979194	0.0772579	0.0791006	0.0521899	0.268241	0.0481144	0.053071	0.101308	0.212302	0.15803	0.332352	18.4608	15.1938	14.9625	9.36838	18.7904	6.38619
NP_124_17_2	0.0205	0.396157	0.299056	0.317957	0.215957	0.56755	0.16071	0.0565258	0.179762	0.0665436	0.0962428	0.103362	0.564282	0.677564	0.364231	0.00695161	0.0759214	0.0253998	0.0918238	0.374371	0.0517829	0.0188444	0.00664881	0.0381625	4.80544	4.19597	7.46632	1.42573	0.117523	0.0415887	0.00404484	0.0317805	0.194867	0.0865001	0.07702	0.0539687	0.478054	0.0778871	0.0536988	0.077101	0.229325	0.189164	0.322693	19.3247	14.5881	15.5101	10.5345	27.6854	7.83953
NP_124_17_3	0.0202	0.337164	0.197235	0.29851	0.138793	0.673392	0.152874	0.0230661	0.0880237	0.0503302	0.0251603	0.0835636	0.109145	0.507584	0.19396	0.0274563	0.125217	0.0039761	0.0560391	0.136064	0.110972	0.00281393	0.00175972	0.01164	1.01228	0.775145	1.41856	0.280154	0.0781865	0.00777011	0.000440512	0.00522773	0.0481597	0.0678132	0.0300676	0.0337611	0.524898	0.0234685	0.0327983	0.0125771	0.0734291	0.19372	0.831083	16.6913	9.76413	14.7777	6.87096	33.3363	7.56802
NP_124_17_4	0.0208	0.28028	0.176483	0.39196	0.1226737124_1707	0.396757	0.0105758	0.00086621	0.0776572	0.0382349	0.00196728	0.0601868	0.108981	0.506398	0.209114	0.106085	0.102072	0.00358415	0.0614185	0.0404421	0.159412	0.00594451	0.00248703	0.00279071	1.46326	1.20689	1.983	0.34756	0.0975294	0.0160082	0.00119124	0.003782	0.0555358	0.0836659	0.0835863	0.0484671	0.157763	0.045639	0.0379037	0.027269	0.137461	0.116442	1.02121	13.475	8.48477	18.8442	#VALUE!	19.0749	0.508453
NP_124_52_1	0.0204	0.365661	0.308347	0.384315	0.197781	0.471779	0.0693624	0.023133	0.14067	0.0572629	0.0181098	0.16617	0.456127	0.771125	0.353133	0.0632318	0.0983121	0.016866	0.0848431	0.447616	0.108112	0.0152701	0.00365534	0.0134168	3.87902	3.05746	5.94815	1.0946	0.083915	0.0364104	0.00411548	0.0194457	0.109625	0.0954897	0.0840241	0.0457898	0.308144	0.035028	0.0359613	0.0736783	0.198634	0.131472	0.388255	17.9246	15.115	18.839	9.69516	23.1264	3.40012
NP_124_52_2	0.0202	0.344874	0.293216	0.310906	0.201048	0.419661	0.1285	0.0430428	0.139189	0.0517635	0.0820516	0.185317	0.789096	0.730286	0.564091	0.145895	0.110831	0.0258024	0.0843202	0.332872	0.127211	0.0190101	0.00540748	0.0254573	4.30945	3.2878	5.79087	1.11781	0.128281	0.028909	0.00512025	0.019445	0.13679	0.0871447	0.0942917	0.0541515	0.360417	0.0499613	0.052063	0.0662942	0.183769	0.158814	0.396674	17.073	14.5156	15.3914	9.95289	20.7753	6.36139
NP_124_52_3	0.0204	0.332963	0.218409	0.449715	0.14523	0.44688	0.056259	0.00564192	0.0761687	0.039607	0.00822621	0.0421443	0.0830906	0.49562	0.145867	0.0785256	0.111557	0.000166835	0.0682066	0.295417	0.235623	0.0034505	0.00250072	0.00549634	1.22858	0.966735	1.82854	0.311314	0.072436	0.0136506	0.000435487	0.00421866	0.0510276	0.0899533	0.0716201	0.0429248	0.116643	0.0333119	0.0302683	0.0170508	0.129331	0.0865346	0.903576	16.3217	10.7063	22.0449	7.11912	21.9059	2.75779
NP_124_52_4	0.0206	0.353892	0.217687	0.26764	0.162666	0.548964	0.101643	0.0186545	0.115748	0.0522006	0.0193874	0.182655	0.199429	0.557696	0.268464	0.0660737	0.0859469	0.00978244	0.0625943	0.218961	0.14772	0.0117795	0.00326146	0.0155381	1.51966	1.15414	2.32592	0.437504	0.0864107	0.0201102	0.000454578	0.00764202	0.0744694	0.0758562	0.0681511	0.040785	0.338023	0.0366403	0.0345633	0.020778	0.118105	0.128427	0.680806	17.1792	10.5673	12.9922	7.89641	26.6488	4.93411
NP_NC_1	0.0208	0.00228645	0.0020726	0.108436	0.00150937	0.0116963	0.0260035	0.000362921	0.00593105	0.000888739	0.000528136	0.000568075	0.00178765	0.00126761	0.000579071	0.000926277	0	0.000107919	0.000242085	0.00126624	0.000648066	0.00175385	0.000154934	4.7e-07	0.00532304	0.00175274	0.00604873	0.000371913	0.00504854	0.000313846	0.000202812	8.10755e-05	0.00029395	0.00218079	0.00133041	0.000212096	0.0190466	0.000375033	0.000390093	0.000618495	0.00106722	0.000600819	0.593048	0.109925	0.0996444	5.21326	0.072566	0.56232	1.25017
NP_NC_2	0.0202	6.99076e-18	0.00048427	0.0591694	0.000640555	0.00304181	0.0172881	0.00048589	0.0105285	0.00138773	0.000490115	0.00326479	0.00233723	0.0011658	0.00061902	0.000828518	0	0.000226816	0.000278605	0.000500562	0.00116508	0.000635865	0.00012093	0.00102914	0.00378492	0.00375387	0.00377236	0.00199047	0.00371153	0.000501196	0.000811026	0.000175943	0.000172648	0.000456148	0.00141686	0.00023064	0.00274222	0.000298492	0.000448741	0.00177314	0.00357725	0.000905198	0.376129	3.46077e-16	0.0239738	2.92918	0.0317106	0.150584	0.855848
NP_NC_3	0.0201	1.89524e-17	0.000882489	0.0843918	0.000882489	6.5681e-19	0	0.000343351	0.00313871	0.000159382	0.000114238	0.000826965	0.000147387	0.000232965	0.000284791	0.000430883	0	0.000153655	0.000279537	0.000384422	0.000628445	0.000430549	0.000368578	0.00167308	0.00296823	0.00112307	0.00215441	0.0003825	0	0.00177486	0.000252684	8.01116e-05	0.000144763	0.000756761	0.000170114	0.00038818	0.000683172	0.000577901	0.000298691	0.000341684	0.000986985	0.00071561	0.364697	9.42904e-16	0.0439049	4.1986	0.0439049	3.26771e-17	0
NP_NC_4	0.0204	6.40611e-19	0.000212341	0.0509115	0.000315439	0.00264247	0	0.000473772	0.00134505	0.000377217	1.7304e-05	0.00262585	0.000625116	0.000955772	0.000641438	0.000987342	0	0.000220032	0.00109579	0.000450176	0.00157951	0.00144327	0.000495728	0.00281972	0.00109401	0.000862852	0.00114747	0.000173819	0	0.000200025	0.000183726	0.000128401	0.000174117	0.000448053	0.00050724	0.000176082	0.000164746	0.000189388	0.000271778	0.000173844	0.00139471	0.000705522	0.296365	3.14025e-17	0.0104089	2.49566	0.0154627	0.129533	0
[truncated: 36 more columns]

## Sheet: Extract st norm
Category	Extraction Internal standard
Retention time (min)	4.29	5.37	2.12	2.66	2.69	2.84	2.85	3.03	3.32	3.36	3.53	4.18	4.34	4.36	4.39	4.89	4.98	5.08	5.12	5.15	5.21	5.41	5.61	5.72	5.8	6.01	6.05	6.12	6.19	6.22	6.37	6.46	6.52	6.65	6.87	7.68	7.9	8.73	8.88	8.92	9.41	10.17	5.37	2.12	2.66	2.69	2.84	2.85	3.03
Rentention Index	1519	1728	1172	1259	1263	1287	1289	1318	1364	1370	1397	1501	1527	1530	1535	1620	1640	1663	1672	1679	1692	1737	1782	1807	1825	1872	1881	1897	1912	1919	1953	1973	1987	2019	2081	2306	2367	2556	2589	2598	2705	2980	1728	1172	1259	1263	1287	1289	1318
m/z	217	144	158	147	158	142	147	245	204	218	233	156	232	174	246	179	217	231	217	116	174	245	317	273	307	307	319	319	205	217	361	333	204	217	204	217	361	217	217	204	204	361	144	158	147	158	142	147	245
Annotation	Erythritol(TMS4)	L-valine(TMS2)	L-leucine(TMS2)	Glycerol(TMS3)	L-isoleucine(TMS2)	L-proline(TMS2)	Butanedioic_acid(TMS2)	2-butenedioic_acid(TMS2)	L-serine(TMS3)	L-threonine(TMS3)	Malic_acid(TMS3)	5-oxo-proline(TMS2)	L-aspartic_acid(TMS3)	gamma-aminobutyric_acid(TMS3)	L-glutamic_acid	4-hydroxyphenylacetic acid(TMS2)	d-Ribose_MEOX(TMS4)	L-asparagine(TMS3)	d-Ribose_MEOX(TMS4)	phenylpropanolamine(TMS2)	Putrescine(TMS4)	L-glutamine(TMS3)	Azelaic_acid(TMS2)	Citric_acid(TMS4)	Fructose(MEOX1)(TMS5)	Fructose(MEOX2)(TMS5)	Glucose(MEOX1)(TMS5)	Glucose(MEOX2)(TMS5)	Unknown3	Sugar dimer 1	Sugar dimer 2	Gluconic_acid(TMS6)	Gulose(TMS5)	Inositol(TMS6)	2-O-glycerol-galactoside(TMS6)	Glucuronic_acid(TMS5)	Sucrose(TMS8)	Unknown4	Unknown5	Maltose_MEOX(TMS8)	Melibiose(TMS8)	Raffinose(TMS8)	L-valine(TMS2)	L-leucine(TMS2)	Glycerol(TMS3)	L-isoleucine(TMS2)	L-proline(TMS2)	Butanedioic_acid(TMS2)	2-butenedioic_acid(TMS2)
Annotation identification level		1	1	1	1	1	1	1	1	1	1	3	1	1	1	2	2	1	1	2	1	1	3	1	1	1	1	1	4	3	3	3	2	1	2	3	1	4	4	2	3	2	1	1	1	1	1	1	1
Filename	Erythritol(TMS4)	P_1172_L-valine(TMS2)	P_1259_L-leucine(TMS2)	P_1263_Glycerol(TMS3)	P_1287_L-isoleucine(TMS2)	P_1289_L-proline(TMS2)	P_1318_Butanedioic_acid(TMS2)	P_1364_2-butenedioic_acid(TMS2)	P_1370_L-serine(TMS3)	P_1397_L-threonine(TMS3)	P_1501_Malic_acid(TMS3)	P_1527_5-oxo-proline(TMS2)	P_1530_L-aspartic_acid(TMS3)	P_1535_gamma-aminobutyric_acid(TMS3)	P_1620_L-glutamic_acid	P_1640_4-hydroxyphenylacetic_acid(TMS2)	P_1663_d-Ribose_MEOX(TMS4)	P_1672_L-asparagine(TMS3)	P_1679_d-Ribose_MEOX(TMS4)	P_1692_phenylpropanolamine(TMS2)	P_1737_Putrescine(TMS4)	P_1782_L-glutamine(TMS3)	P_1807_Azelaic_acid(TMS2)	P_1825_Citric_acid(TMS4)	P_1872_Fructose(MEOX1)(TMS5)	P_1881_Fructose(MEOX2)(TMS5)	P_1897_Glucose(MEOX1)(TMS5)	P_1912_Glucose(MEOX2)(TMS5)	P_1919_Unknown3	P_1953_Sugar_dimer_1	P_1973_Sugar_dimer_2	P_1987_Gluconic_acid(TMS6)	P_2019_Gulose(TMS5)	P_2081_Inositol(TMS6)	P_2306_2-O-glycerol-galactoside(TMS6)	P_2367_Glucuronic_acid(TMS5)	P_2556_Sucrose(TMS8)	P_2589_Unknown4	P_2598_Unknown5	P_2705_Maltose_MEOX(TMS8)	P_2980_Melibiose(TMS8)	P_3391_Raffinose(TMS8)	P_1172_L-valine(TMS2)	P_1259_L-leucine(TMS2)	P_1263_Glycerol(TMS3)	P_1287_L-isoleucine(TMS2)	P_1289_L-proline(TMS2)	P_1318_Butanedioic_acid(TMS2)	P_1364_2-butenedioic_acid(TMS2)
NP_Barke_1	0.344687	17.1429	14.4357	18.7386	9.3525	15.2164	5.69453	1.9231	7.56136	2.89682	2.29986	7.42411	31.2327	42.0526	18.3117	2.69889	3.27764	2.83669	3.96936	6.0092	5.11089	1.4219	0.534854	0.829828	240.235	200.496	310.363	61.0341	6.11324	1.6252	0.312474	2.036	3.90122	5.12382	5.5772	4.00701	28.2171	1.82007	2.02157	5.74624	13.497	10.3674	49.7347	41.8807	54.3643	27.1333	44.1457	16.5209	5.57927
NP_Barke_1_repeat	0.299289	15.7617	12.88	16.1334	8.86137	16.626	4.65116	1.99226	7.86577	3.32778	2.38331	13.8747	26.6597	41.0232	16.696	2.04406	3.51588	2.49772	3.7357	5.66276	3.97615	0.574045	0.450033	0.615565	235.141	191.904	317.077	56.9093	6.88511	1.99193	0.239637	1.14703	5.89529	4.47228	4.85131	3.08903	21.2967	1.569	1.77294	4.29637	11.4479	8.91288	52.6637	43.0353	53.9056	29.6081	55.5516	15.5407	6.65665
NP_Barke_2	0.357666	22.1653	18.2622	17.2737	11.915	19.7326	8.48855	3.91866	9.72338	3.46366	7.66695	9.16365	37.1201	47.0748	20.6433	1.46146	4.31435	1.49243	4.71491	18.3277	2.94778	0.793396	0.326448	3.18312	269.882	201.653	386.746	70.8966	4.68237	1.4892	0.192364	1.23396	9.45731	4.20173	5.40126	2.91369	17.989	3.24173	3.09943	3.87063	10.0532	10.1132	61.9719	51.0593	48.2955	33.3131	55.1704	23.7332	10.9562
NP_Barke_3	0.810852	17.559	9.61587	10.3746	7.54777	36.7489	4.60116	0.75613	5.20408	3.44665	0.803447	6.35693	7.9051	24.7171	8.00311	0.664723	6.23783	0.287755	2.36647	13.6282	5.06955	0.301335	0.076362	0.515501	64.4009	56.6484	124.183	20.7769	4.66879	0.855078	0.0130517	0.207555	3.33964	3.82933	1.55519	2.15517	10.9005	0.824572	1.03248	0.641485	3.61096	3.60356	21.6551	11.859	12.7947	9.30845	45.3214	5.67448	0.932513
NP_Barke_4	0.732624	18.7634	10.6091	12.7406	7.6244	33.6632	7.52379	1.63279	5.70736	3.00635	2.35927	4.69582	12.4658	26.6759	12.7176	2.88069	6.3626	0.419476	2.91788	9.45223	7.46677	0.270841	0.102152	0.281791	75.1604	65.2619	136.759	23.5127	3.74457	0.852393	0.0209331	0.32457	4.60051	3.68322	2.44755	2.88162	3.78947	1.12927	1.0319	0.768002	5.3063	3.32179	25.6112	14.481	17.3904	10.407	45.9488	10.2696	2.22869
NP_124_17_1	0.332352	18.4608	15.1938	14.9625	9.36838	18.7904	6.38619	2.03348	6.97884	2.88682	2.6705	5.16577	28.4606	33.9098	19.8515	1.23459	3.22999	0.445543	4.03645	25.0223	4.01504	0.446354	0.278766	1.21742	215.196	160.513	235.827	47.4445	5.52814	1.85914	0.124089	0.873189	4.84749	3.82465	3.91587	2.58366	13.2793	2.3819	2.62728	5.01525	10.51	7.82326	55.5459	45.716	45.0201	28.1881	56.5377	19.2151	6.11846
NP_124_17_2	0.322693	19.3247	14.5881	15.5101	10.5345	27.6854	7.83953	2.75736	8.76889	3.24603	4.69477	5.04204	27.526	33.0519	17.7674	0.339103	3.70348	1.23901	4.47921	18.262	2.526	0.919238	0.324332	1.86159	234.412	204.682	364.211	69.5477	5.73284	2.02872	0.197309	1.55027	9.50572	4.21951	3.75707	2.63262	23.3197	3.79937	2.61945	3.76103	11.1866	9.22753	59.8859	45.2074	48.0647	32.6455	85.7949	24.2941	8.54484
NP_124_17_3	0.831083	16.6913	9.76413	14.7777	6.87096	33.3363	7.56802	1.14188	4.35761	2.49159	1.24556	4.13681	5.4032	25.1279	9.60197	1.35922	6.19886	0.196837	2.77421	6.73583	5.49365	0.139304	0.0871148	0.57624	50.1128	38.3735	70.2258	13.869	3.87062	0.384659	0.0218075	0.258798	2.38414	3.35709	1.4885	1.67134	25.9851	1.1618	1.62368	0.622627	3.6351	9.5901	20.0838	11.7487	17.7813	8.26748	40.1118	9.10621	1.37397
NP_124_17_4	1.02121	13.475	8.48477	18.8442	5.89777	19.0749	0.508453	0.0416447	3.73352	1.83821	0.0945806	2.8936	5.23945	24.346	10.0536	5.10024	4.90732	0.172315	2.95281	1.94433	7.66404	0.285794	0.119569	0.134169	70.3492	58.0233	95.3366	16.7096	4.68891	0.769624	0.0572712	0.181827	2.66999	4.0224	4.01857	2.33015	7.58475	2.19418	1.8223	1.31101	6.60869	5.59816	13.1951	8.30856	18.4529	5.77529	18.6787	0.497894	0.0407799
NP_124_52_1	0.388255	17.9246	15.115	18.839	9.69516	23.1264	3.40012	1.13397	6.89557	2.807	0.887736	8.14557	22.3592	37.8002	17.3104	3.0996	4.81922	0.826765	4.15897	21.942	5.29962	0.748537	0.179183	0.657688	190.148	149.876	291.576	53.657	4.11348	1.78482	0.201739	0.953223	5.3738	4.68087	4.11883	2.2446	15.1051	1.71706	1.76281	3.61168	9.73697	6.44472	46.167	38.9307	48.5222	24.9711	59.565	8.75743	2.92068
NP_124_52_2	0.396674	17.073	14.5156	15.3914	9.95289	20.7753	6.36139	2.13083	6.89052	2.56255	4.06196	9.1741	39.0642	36.1528	27.9253	7.22252	5.48666	1.27735	4.17427	16.4788	6.29757	0.941095	0.267697	1.26026	213.339	162.762	286.677	55.3373	6.35054	1.43114	0.253478	0.962624	6.7718	4.31409	4.66791	2.68077	17.8424	2.47333	2.57738	3.28189	9.09748	7.8621	43.0403	36.5934	38.801	25.0908	52.3737	16.0368	5.37175
NP_124_52_3	0.903576	16.3217	10.7063	22.0449	7.11912	21.9059	2.75779	0.276565	3.73376	1.94152	0.403246	2.0659	4.07307	24.2951	7.15035	3.8493	5.46848	0.00817819	3.34346	14.4812	11.5501	0.169142	0.122584	0.269428	60.2243	47.389	89.6344	15.2605	3.55079	0.669148	0.0213474	0.206797	2.50135	4.40948	3.51079	2.10416	5.71778	1.63294	1.48374	0.835825	6.33977	4.24189	18.0634	11.8488	24.3973	7.87883	24.2436	3.05209	0.306078
NP_124_52_4	0.680806	17.1792	10.5673	12.9922	7.89641	26.6488	4.93411	0.90556	5.61882	2.53401	0.941136	8.86675	9.68101	27.0726	13.0323	3.20746	4.17218	0.474876	3.03856	10.6292	7.17085	0.571822	0.158324	0.754277	73.7697	56.0262	112.909	21.2381	4.19469	0.976221	0.0220669	0.370972	3.61502	3.68234	3.3083	1.97985	16.4089	1.77866	1.67783	1.00864	5.73323	6.23432	25.2337	15.5218	19.0836	11.5986	39.1429	7.24744	1.33013
NP_NC_1	0.593048	0.109925	0.0996444	5.21326	0.072566	0.56232	1.25017	0.0174481	0.285147	0.0427279	0.0253912	0.0273113	0.0859446	0.0609426	0.02784	0.0445325	0	0.0051884	0.0116387	0.060877	0.031157	0.0843197	0.00744876	2.25962e-05	0.255916	0.0842664	0.290804	0.0178804	0.242718	0.0150888	0.00975057	0.00389786	0.0141322	0.104846	0.0639619	0.0101969	0.915703	0.0180304	0.0187545	0.0297353	0.0513086	0.0288855	0.185356	0.168021	8.79062	0.122361	0.948186	2.10804	0.029421
NP_NC_2	0.376129	3.46077e-16	0.0239738	2.92918	0.0317106	0.150584	0.855848	0.024054	0.521213	0.0686997	0.0242631	0.161623	0.115704	0.0577131	0.0306446	0.0410157	0	0.0112285	0.0137923	0.0247803	0.0576773	0.0314785	0.00598666	0.0509477	0.187372	0.185835	0.18675	0.0985383	0.183739	0.0248117	0.0401498	0.00871006	0.00854693	0.0225816	0.0701414	0.0114178	0.135753	0.0147769	0.0222149	0.0877791	0.177091	0.0448118	9.20102e-16	0.0637381	7.78769	0.0843078	0.400353	2.27541	0.0639513
NP_NC_3	0.364697	9.42904e-16	0.0439049	4.1986	0.0439049	3.26771e-17	0	0.0170821	0.156155	0.00792947	0.00568346	0.0411425	0.0073327	0.0115903	0.0141687	0.021437	0	0.00764451	0.0139073	0.0191255	0.0312659	0.0214203	0.0183372	0.0832377	0.147673	0.0558741	0.107184	0.0190299	0	0.0883017	0.0125713	0.00398565	0.00720214	0.0376498	0.00846339	0.0193124	0.0339886	0.0287513	0.0148602	0.0169992	0.0491037	0.0356025	2.58544e-15	0.120387	11.5126	0.120387	8.96006e-17	0	0.0468392
NP_NC_4	0.296365	3.14025e-17	0.0104089	2.49566	0.0154627	0.129533	0	0.0232241	0.0659339	0.018491	0.000848233	0.128718	0.030643	0.0468516	0.0314431	0.0483991	0	0.0107859	0.0537153	0.0220675	0.0774269	0.0707487	0.0243004	0.138222	0.0536279	0.0422966	0.0562485	0.00852055	0	0.00980513	0.00900619	0.00629415	0.00853514	0.0219634	0.0248647	0.00863145	0.00807576	0.00928371	0.0133224	0.00852176	0.0683681	0.0345844	1.05959e-16	0.0351218	8.4209	0.0521745	0.437072	0	0.0783632
[truncated: 34 more columns]

## Sheet: Non polar
Category		Contaminant		Contaminant	Retention Standard		Contaminant	Retention Standard	Contaminant	Contaminant						Retention Standard						Contaminant		Internal standard		Retention Standard	contaminant	contaminant	Contaminant	Retention Standard					Retention Standard	Retention Standard
Retention time (min)		1.68	2.56	2.85	2.92	4.08	4.46	4.8	5.26	5.58	5.72	5.98	6.12	6.18	6.27	6.58	6.61	6.93	6.96	6.98	7.06	7.16	7.25	7.42	7.79	8.02	8.3	8.32	9.31	9.84	10.01	10.48	10.55	10.7	10.94	12.71
Rentention Index		1102	1243	1289	1300	1485	1546	1600	1703	1775	1807	1865	1897	1910	1930	2000	2008	2097	2106	2111	2133	2161	2186	2233	2336	2400	2462	2466	2684	2800	2893	3149	3187	3269	3400	3800
m/z		188	155	117	184	161	156	226.3	348	271	199	179	270	236	270	282.4	250.4	294.5	264.4	264.4	298.4	327.5	355.5	312	155	338.4	387.4	315.4	394.5	71	250.2	129.1	129.1	129.1	71	71
Annotation		Unknown1	Unknown2	Unknown3	tridecane	Unknown4	bipyridine	hexadecane	D-threo-pentonic acid 3, deoxy (TMS3)	tetradecanol (TMS)	12-methyl-tetradecanoic acid (TMS)	Unknown5	methyl-pentadecanoic acid (ME)	9-hexadecenoic acid ME	Hexadecanoic acid ME	Eicosane	cyclopropaneoctanoic acid 2-hexyl-ME	9,12-octadecadienoic acid ME	8-Octadecenoic acid ME	9-Octadecenoic acid ME	Octadecanoic acid ME	Unknown6	3,7,11,15-tetramethyl-hexadecanol (TMS)	Nonadecanoic acid methyl ester	9,12,15-Octadecatrienoic acid-glycerol(TMS2)	Tetracosane	Unknown7	Unknown8	Unknown9	Octacosane	Unknown10	Methyl-cholesterol (TMS)	Stigmasterol (TMS)	alpha-sitosterol (TMS)	Tetratriacontane?	Hexatriacontane
Annotation identification level		4	4	4	1	4	3	1	3	2	2	4	2	2	1	1	3	1	2	1	1	4	3	1	3	1	4	4	4	1	4	3	2	2	1	1
Filename/compound name		NP_1102_Unknown1	NP_1243_Unknown2	NP_1289_Unknown3	RT_NP_1300_tridecane	NP_1485_Unknown4	NP_1546_bipyridine	RT_NP_1600_hexadecane	NP_1703_D-threo-pentonic_acid_3_deoxy(TM	NP_1775_tetradecanol(TMS)	NP_1807_12-methyl-tetradecanoic_acid(TMS	NP_1865_Unknown5	NP_1897_methyl-pentadecanoic_acid_ME	NP_1910_9-hexadecenoic_acid_ME	NP_1930_Hexadecanoic_acid_ME	RT_NP_2000_Eicosane	NP_2008_cyclopropaneoctanoic_acid_2-hex	NP_2097_9-12-octadecadienoic_acid_ME	NP_2106_8-Octadecenoic_acid_ME	NP_2111_9-Octadecenoic_acid_ME	NP_2133_Octadecanoic_acid_ME	NP_2161_Unknown6	NP_2186_3-7-11-15-tetramethyl-hexadecanol(	NPIS_NP_2233_Nonadecanoic_acid_ME	NP_2336_9-12-15-Octadecatrienoic_acid-gly	RT_NP_2400_Tetracosane	NP_2462_Unknown7	NP_2466_Unknown8	NP_2684_Unknown9	RT_NP_2800_Octacosane	NP_2893_Unknown10	NP_3149_Methyl-cholesterol(TMS)	NP_3187_Stigmasterol(TMS)	NP_3269_alpha-sitosterol(TMS)	RT_NP_3400_Tetratriacontane	RT_NP_3800_Octatriacontane
NP_Barke_Block1		627243	156763	242701	1.44805e+06	355566	1.10491e+06	1.98836e+06	303688	114820	62648.9	707407	10549.3	280190	487176	1.21786e+06	68447.4	18065.6	35706.6	157881	131750	179941	50009.1	1.33394e+06	174714	694477	502943	448365	180209	9.18818e+06	1.66286e+06	45489.7	22780.4	99639.2	7.08876e+06	5.90091e+06
NP_Barke_Block1_repeat		687936	1.26561e+06	228364	1.59209e+06	1.40676e+06	1.39139e+06	1.87472e+06	332570	66644.2	65704.3	653755	10413.4	207354	350340	1.30471e+06	37807.4	24150.9	16154.8	103202	92766.4	130507	22383.2	945398	195505	548243	15010.6	15705.4	102380	9.019e+06	969285	58560.2	34525.2	116925	6.88178e+06	5.64105e+06
NP_Barke_Block2		677668	108752	216386	1.42302e+06	942465	1.05703e+06	2.03176e+06	307176	121773	87097	739166	9607.3	198636	511009	1.51633e+06	62310.5	25011.9	42713.6	112019	143918	197749	24133.7	1.2191e+06	223325	592989	15935.8	22846.3	44895.5	9.22858e+06	1.82851e+06	122613	42501.5	197924	7.47025e+06	5.82511e+06
NP_Barke_Block3		3.82913e+06	165354	457006	2.77247e+06	3.24713e+06	3.54838e+06	3.72661e+06	479782	357704	248546	1.55069e+06	45266.3	580904	1.13315e+06	2.71617e+06	138207	22971.6	37633.8	516922	290016	290417	191578	2.11978e+06	913788	1.36606e+06	180086	153028	161181	1.92634e+07	4.88059e+06	429822	103650	673910	1.65794e+07	1.39392e+07
NP_Barke_Block4		3.71217e+06	440012	443226	2.65771e+06	5.66835e+06	3.82605e+06	3.6418e+06	697186	620837	269857	1.66431e+06	50421.1	979261	1.97358e+06	2.97715e+06	256951	53353.2	65363.8	467395	314977	297604	367120	2.21226e+06	1.40709e+06	1.51019e+06	28783.9	34713.9	180280	1.97128e+07	3.66069e+06	409309	154904	717667	1.63909e+07	1.33991e+07
NP_Blank1_inj1		901.847	945.192	NF	858.894	2744.24	835.836	1075.6	741.719	2515.28	1690.86	1963.43	741.78	2192.53	1088.32	4645.07	1769.78	1578.54	569.276	NF	1629.56	3791.21	1127.26	1858.42	1387.68	1490.1	1621.05	842.297	696.376	6798.99	12.3754	838.58	824.892	2.037e-12	4434.54	NF
NP_Blank1_inj2		636964	2814.04	242287	1.40201e+06	8942.88	1.1581e+06	1.7375e+06	385471	7843.74	2545.43	3491.73	1150.77	3281.11	1973.33	1.22176e+06	5771.3	2438.89	410.409	NF	8357.51	110663	3287.71	1.00196e+06	12130.9	642346	7998.69	7278.74	70341	8.96493e+06	0	1233.29	3228.27	14.968	7.47215e+06	6.39872e+06
NP_Blank1_inj3		758601	2084.53	245168	1.51984e+06	10021.1	1.60277e+06	2.10026e+06	460070	9658.42	4736.52	2794.17	1677.39	2384.56	2276.36	1.35723e+06	2273.11	4982.11	2197.83	NF	5203.54	137125	4695.15	1.09787e+06	5002.03	724454	3258.19	9895.96	110988	9.41887e+06	15.5379	4678.6	5428.84	0	8.12446e+06	6.54502e+06
NP_Blank1_inj4		1.22884e+07	2528.91	645519	4.72849e+06	31854.8	8.45555e+06	7.10526e+06	1.54624e+06	50994.6	2936.66	3949.87	1166.49	1637.43	20255.6	5.7907e+06	11177.7	3661.96	404.64	NF	30516.4	446454	9463.06	3.84373e+06	22022.9	2.96011e+06	22988.4	23270.7	442834	3.77058e+07	9.08e-12	6091.88	11392	0	2.47874e+07	6.60926e+06
NP_Blank1_inj5		1.43097e+07	3374.31	702932	4.85898e+06	25140.3	9.65001e+06	7.36699e+06	1.69195e+06	30832.4	5361.07	4292.67	2891.67	3980.71	19133.2	6.02923e+06	5393.47	8932.33	2530.84	NF	36380.1	463961	8400.69	4.24015e+06	9335.56	3.18478e+06	30187.3	25789.5	392649	3.7673e+07	231.602	9786.21	10213.6	0	2.62903e+07	6.98707e+06
NP_Blank2_inj1		1285.58	1284.38	NF	1432.77	4182.73	2223.69	1199.17	979.989	1227.1	1172.37	3048.23	1115.13	2614.73	648.321	2782.48	2233.87	1772.04	244.835	NF	3.84e-13	2306.52	1407.27	1878.41	716.397	1090.04	646.338	1298.73	904.069	4682.28	6.5658e-11	2670.37	1141.69	6496.65	5997.89	NF
NP_Blank2_inj2		691913	2437.53	180176	1.42598e+06	12204.6	1.39574e+06	1.89817e+06	375303	8852.01	1183.54	2174.64	894.933	2556.74	16223.3	1.16641e+06	1704.59	7676.86	2138	NF	12909	141043	6110.31	840881	7415.78	617413	3008.67	3149.14	116934	8.36923e+06	255.974	1145.68	1070.71	16.3722	6.45453e+06	5.57438e+06
NP_Blank2_inj3		864670	4166.57	252134	1.46785e+06	4783.83	1.38521e+06	2.16165e+06	431981	29208.4	2279.4	9694.01	2450.87	3134.46	2157.56	1.45255e+06	6387	9948.95	1750.04	10360.1	16577.1	168316	4940.8	986070	16983.9	661829	8034.21	9828.19	131913	9.51716e+06	4.6566e-11	12302.4	5097.67	0	7.41993e+06	6.21871e+06
NP_Blank2_inj4		1.74533e+07	4981.24	765270	5.32917e+06	20031.5	8.96076e+06	7.8079e+06	1.86321e+06	103247	6863.84	12524.3	2474.35	4939.36	50322.5	7.51837e+06	8239.85	10109	5974.5	NF	73943	546833	5920.41	4.93256e+06	62084.7	4.4104e+06	27678.7	14163.8	1.1293e+06	5.29531e+07	132.939	11517.3	4655.16	21.3143	3.57313e+07	7.83043e+06
NP_Blank2_inj5		2.10852e+07	9713.64	820242	5.55787e+06	16940.4	1.15783e+07	8.82453e+06	1.93345e+06	72864.9	6146.46	14233.6	1458.36	4523.08	48614.3	6.78219e+06	12924.2	1.85333e-10	14803.7	13239.8	57026.1	482448	4351.94	4.58037e+06	15490.2	3.25709e+06	26634.9	14429.8	767680	4.05355e+07	56.19	8815.04	3038.73	0	2.65157e+07	5.88487e+06
NP_124_17_Block1		631436	47.2538	263827	1.48781e+06	236425	1.16784e+06	2.01519e+06	426420	148714	110990	730794	14589	242939	451177	1.44337e+06	60390.7	23856	37790.9	169342	127060	194344	47126.5	1.55008e+06	74143.1	678773	213315	164927	12392.4	9.17243e+06	2.76501e+06	73253.4	47420.8	115856	7.13429e+06	5.76707e+06
NP_124_17_Block2		730221	2.6368e-11	244945	1.42965e+06	107009	1.268e+06	1.92199e+06	397126	85473	62044.9	912026	15010.7	144171	478314	1.36134e+06	24825.8	26833.2	46394.3	81627.4	158592	189330	18956.5	1.5264e+06	30279.2	719110	19241.3	26069.3	76292.3	9.22483e+06	1.66897e+06	123334	59084.3	189463	6.78206e+06	5.43549e+06
NP_124_17_Block3		3.25482e+06	165294	415801	2.36119e+06	1.88703e+06	3.02362e+06	3.73256e+06	959061	1.18707e+06	436311	1.20314e+06	71635.7	684111	1.71261e+06	2.91811e+06	163062	64444.4	64729.7	537331	422291	276404	922142	1.75121e+06	493683	1.49691e+06	77183.1	73441.5	209610	2.0252e+07	2.89771e+06	951164	310134	1.63428e+06	1.66364e+07	1.43648e+07
NP_124_17_Block4		4.52288e+06	132652	476926	2.95983e+06	5.33864e+06	4.10278e+06	3.94811e+06	817453	428345	262027	1.8797e+06	42486.4	1.74591e+06	2.97949e+06	3.22509e+06	598231	90962.3	46511.2	724197	397406	342156	523639	3.22391e+06	1.46298e+06	1.6618e+06	48426.3	55847.3	385266	2.08195e+07	2.38369e+06	652484	269941	1.08808e+06	1.78289e+07	1.41385e+07
NP_124_52_Block1		583281	44.9891	212236	1.61199e+06	340410	836109	1.97468e+06	312337	597923	75463.5	625002	9606.48	256456	522795	1.31198e+06	57283.5	34661.1	41588.1	163441	205786	204329	279424	1.30746e+06	146896	674439	159975	85484.6	41154.2	1.05385e+07	2.65582e+06	143755	61036.1	231365	8.79678e+06	6.85005e+06
NP_124_52_Block2		769540	41.0924	198577	1.50273e+06	803884	1.16353e+06	2.06186e+06	370325	109624	253683	813477	42369.9	342625	935137	1.40769e+06	175396	56575.5	62503.3	266069	155671	162548	25068.9	1.38966e+06	204043	639207	33589.6	39294.6	104643	8.55564e+06	2.6103e+06	348151	142613	545307	7.27633e+06	5.48385e+06
NP_124_52_Block3		879458	188580	230775	1.61801e+06	1.07614e+07	1.66859e+06	2.13332e+06	349743	2.13842e+06	195614	965406	32007.4	744575	1.40487e+06	1.64147e+06	251712	27208.4	69825.3	362420	316901	270940	1.6894e+06	1.43812e+06	2.78911e+06	741365	30089.7	16814.3	162550	1.03164e+07	2.05391e+06	190215	61321.6	300676	7.7216e+06	5.84662e+06
NP_124_52_Block4		4.03721e+06	74060.1	470021	2.72781e+06	3.96173e+06	3.56003e+06	3.99694e+06	872180	457953	398370	2.00722e+06	93403.8	1.22542e+06	3.7786e+06	3.323e+06	497890	141345	138972	895328	698987	415626	94390.8	3.34955e+06	1.34219e+06	1.52774e+06	13082.2	22094.4	466670	2.11224e+07	5.13167e+06	1.72492e+06	612787	2.56518e+06	1.77911e+07	1.40098e+07
NP_NC_Block1		623783	1975.75	353034	1.27319e+06	6908.72	917136	1.65049e+06	436592	205563	24531.1	1.05472e-10	1769.19	87126.1	189215	978440	11253.9	10247	33714.3	29898	93743.2	189374	43807.4	1.20269e+06	9578.94	547656	35142.8	30023.3	148825	7.24104e+06	16.9832	1930.9	14202.3	7159.88	6.04214e+06	4.9484e+06
NP_NC_Block2		805198	1755.78	318329	1.75028e+06	17382.7	1.39244e+06	2.2254e+06	442433	227419	22031.7	8.3819e-11	1429.38	58081.5	293123	1.60559e+06	7539.31	5584.33	39307.9	34025.5	207142	161656	16575.3	1.33217e+06	12173	640123	126033	103821	51096.5	9.4849e+06	8.72747	2725.04	8604.19	1773.05	7.80543e+06	6.57479e+06
NP_NC_Block3		781055	2466.27	264757	1.2626e+06	7729.22	1.19448e+06	1.89786e+06	398811	350455	17005.6	1.45752e-10	2240.44	37712.8	125982	1.27245e+06	2500.28	5114.63	27900.3	NF	106084	153409	80566	1.33984e+06	9615.06	623682	22835.8	14114.4	48808.6	8.90156e+06	0	10131.7	4939.48	7442.58	7.09218e+06	5.56483e+06
NP_NC_Block4		4.59345e+06	4364.02	491804	2.84596e+06	16880.2	3.73456e+06	3.90742e+06	604174	466341	11102.2	151.015	1876.83	25347.7	155116	2.72366e+06	5149.57	1834.59	15919	NF	164938	233366	152896	3.09751e+06	17077.3	1.37818e+06	23046.7	22701.4	224712	1.96719e+07	78.5744	5434.95	19259	3260.84	1.5648e+07	1.231e+07
NP_Rtonly_inj1		732.585	1369.75	NF	1149.74	3338.31	2099.89	1110.16	912.298	1757.63	1052.51	1168.72	868.691	933.274	2423.99	2110.88	2315.67	914.83	571.493	NF	1230.5	3210.86	3129.46	1173.89	1021.47	1293.24	1744.62	1038.67	6.374e-12	6878.23	NF	1900.96	2681.95	4103.44	5280.86	NF
NP_Rtonly_inj2		2402.57	1576.65	NF	1444.81	2248.32	2.70242e+06	1385.96	974.676	2107.1	1870.87	1934.2	763.438	1583.21	2706.75	7071.66	1157.69	2118.37	1257.36	NF	988.393	4812.18	2790.69	1375.37	1402.38	2048.61	2400.29	3341.82	593.335	8394.67	3318.37	1499.34	1046.17	5424.88	13452.8	NF
NP_Rtonly_inj3		2916.26	1134.73	NF	4678.02	10219.2	2.47334e+06	2105.65	1245.99	903.548	1994.72	3552.42	806.597	1457.98	1542.47	5728.49	2019.84	4539.15	236.723	NF	1202.68	4051.85	3398.81	1607.25	7775.4	1732.89	1420.6	4023.87	1936.93	6436.59	2.17929e-10	5835.82	3785.87	3484.86	6223.72	NF
NP_Rtonly_inj4		1925.76	1745.44	NF	3902.05	5747.39	6.43838e+06	1532.16	937.381	1968.96	2228.16	3986.32	2078.87	2056.44	1990.24	17155.3	2105.09	1715.83	2682.46	NF	1357.82	6925.27	2799.73	2104.34	1612.38	3422.67	2795.93	8859.66	948.023	23531.1	2.41411	1293.13	1770.96	3251.51	6156.8	NF
NP_Rtonly_inj5		2741.67	4940.78	1.5e-14	7941.82	9850.36	86025	2648.09	1650.51	3007.96	3163.11	4625.48	679.708	3285.65	3149.23	24295.2	2623.3	3042.11	955.135	NF	1199.07	10308.6	3727.6	2148.82	1342.75	3181.49	3319.63	1878.73	2109.63	12028.5	1.45286e-10	16614.5	3172.14	4359.25	9329.36	NF

## Sheet: Non_polar_0321
Sample	Genotype	Block	NP_1243_Unknown2	NP_1485_Unknown4	NP_1807_12-methyl-tetradecanoic_acid(TMS	NP_1865_Unknown5	NP_1897_methyl-pentadecanoic_acid_ME	Hexadecanoic_acid	NP_2008_cyclopropaneoctanoic_acid_2-hex		NP_2186_3-7-11-15-tetramethyl-hexadecanol(	NP_2336_9-12-15-Octadecatrienoic_acid-gly	NP_2893_Unknown10	NP_3149_Methyl-cholesterol(TMS)	NP_3187_Stigmasterol(TMS)	NP_3269_alpha-sitosterol(TMS)
NP_Barke_1	Barke	B1	5.6229	12.7537	0.399641	4.51259	0.0672943	4.89507	0.43663	2.19059	0.319011	1.11451	10.6075	0.290181	0.145317	0.635603
NP_Barke_2	Barke	B2	4.30954	37.3471	0.800875	6.79678	0.0883411	6.52533	0.572958	2.97614	0.221914	2.05352	16.8135	1.12745	0.39081	1.81995
NP_Barke_3	Barke	B3	3.90025	76.591	1.50311	9.37799	0.273754	10.366	0.835828	5.24658	1.1586	5.52626	29.516	2.59941	0.626836	4.07556
NP_Barke_4	Barke	B4	9.74985	125.6	0.613294	3.78241	0.11459	6.71082	0.583962	2.04787	0.834339	3.19783	8.31951	0.930221	0.352045	1.63102
NP_124_17_1	124_17	B1	0.00150915	7.55073	2348.81	15465.3	308.738	14689.1	1278.01	7577.14	997.306	1569.04	58514.1	1550.21	1003.53	2451.77
NP_124_17_2	124_17	B2	8.42663e-16	3.41976	2353040000000000	3.45884e+16	569277000000000	2.36076e+16	941511000000000	1.18874e+16	718919000000000	1148330000000000	6.32953e+16	4677400000000000	2240760000000000	7185340000000000
NP_124_17_3	124_17	B3	4.6727	53.3446	2.63961	7.27879	0.433385	14.4998	0.986501	6.58704	5.57881	2.9867	17.5307	5.75439	1.87626	9.88714
NP_124_17_4	124_17	B4	1.97819	79.6131	1.97529	14.1701	0.320283	35.6224	4.50976	9.49154	3.94745	11.0287	17.9694	4.91874	2.03495	8.20248
NP_124_52_1	124_52	B1	0.00168674	12.7627	1677.37	13892.3	213.529	17320.9	1273.28	9901.87	6210.93	3265.15	59032.5	3195.34	1356.69	5142.7
NP_124_52_2	124_52	B2	0.00146387	28.6374	6173.48	19796.3	1031.09	31094.9	4268.33	13161.1	610.061	4965.47	63522.7	8472.39	3470.56	13270.3
NP_124_52_3	124_52	B3	6.42794	366.814	1.0373	5.11934	0.169728	11.398	1.33477	4.11684	8.95852	14.79	10.8914	1.00867	0.325175	1.59442
NP_124_52_4	124_52	B4	1.07332	57.4157	5.379	27.1026	1.26119	67.567	6.72278	25.3123	1.27451	18.1229	69.2906	23.2907	8.27418	34.6364
NP_NC_1	NC	B1	0.07898	0.276174	12.4161	5.33832e-14	0.895449	139.866	5.69601	84.8297	22.1725	4.84825	0.00859583	0.977298	7.18828	3.62388
NP_NC_2	NC	B2	0.0652467	0.645961	12.5481	4.7739e-14	0.814099	200.028	4.294	162.925	9.44043	6.93314	0.00497072	1.55204	4.90051	1.00984
NP_NC_3	NC	B3	0.0915778	0.287003	6.89528	5.90982e-14	0.908433	66.3737	1.01379	56.4007	32.6672	3.89863	0	4.1081	2.00282	3.01775
NP_NC_4	NC	B4	0.0690628	0.267139	2.54402	0.0346045	0.43007	41.3527	1.18001	41.8632	35.0355	3.91322	0.0180051	1.2454	4.41314	0.74721

## Sheet: NP_internal st norm
Category	Internal standard
Retention time (min)	7.42	2.56	4.08	5.72	5.98	6.12	6.18	6.27	6.61	6.93	6.96	6.98	7.06	7.25	7.79	10.01	10.48	10.55	10.7	2.56	4.08	5.72	5.98	6.12	6.18	6.27	6.61	6.93	6.96	6.98	7.06	7.25	7.79	10.01	10.48	10.55	10.7
Rentention Index	2233	1243	1485	1807	1865	1897	1910	1930	2008	2097	2106	2111	2133	2186	2336	2893	3149	3187	3269	1243	1485	1807	1865	1897	1910	1930	2008	2097	2106	2111	2133	2186	2336	2893	3149	3187	3269
m/z	312	155	161	199	179	270	236	270	250.4	294.5	264.4	264.4	298.4	355.5	155	250.2	129.1	129.1	129.1	155	161	199	179	270	236	270	250.4	294.5	264.4	264.4	298.4	355.5	155	250.2	129.1	129.1	129.1
Annotation	Nonadecanoic acid methyl ester	Unknown2	Unknown4	12-methyl-tetradecanoic acid (TMS)	Unknown5	methyl-pentadecanoic acid (ME)	9-hexadecenoic acid ME	Hexadecanoic acid ME	cyclopropaneoctanoic acid 2-hexyl-ME	9,12-octadecadienoic acid ME	8-Octadecenoic acid ME	9-Octadecenoic acid ME	Octadecanoic acid ME	3,7,11,15-tetramethyl-hexadecanol (TMS)	9,12,15-Octadecatrienoic acid-glycerol(TMS2)	Unknown10	Methyl-cholesterol (TMS)	Stigmasterol (TMS)	alpha-sitosterol (TMS)	Unknown2	Unknown4	12-methyl-tetradecanoic acid (TMS)	Unknown5	methyl-pentadecanoic acid (ME)	9-hexadecenoic acid ME	Hexadecanoic acid ME	cyclopropaneoctanoic acid 2-hexyl-ME	9,12-octadecadienoic acid ME	8-Octadecenoic acid ME	9-Octadecenoic acid ME	Octadecanoic acid ME	3,7,11,15-tetramethyl-hexadecanol (TMS)	9,12,15-Octadecatrienoic acid-glycerol(TMS2)	Unknown10	Methyl-cholesterol (TMS)	Stigmasterol (TMS)	alpha-sitosterol (TMS)
Annotation identification level	1	4	4	2	4	2	2	1	3	1	2	1	1	3	3	4	3	2	2	4	4	2	4	2	2	1	3	1	2	1	1	3	3	4	3	2	2
Filename/compound name	NPIS_NP_2233_Nonadecanoic_acid_ME	NP_1243_Unknown2	NP_1485_Unknown4	NP_1807_12-methyl-tetradecanoic_acid(TMS	NP_1865_Unknown5	NP_1897_methyl-pentadecanoic_acid_ME	NP_1910_9-hexadecenoic_acid_ME	NP_1930_Hexadecanoic_acid_ME	NP_2008_cyclopropaneoctanoic_acid_2-hex	NP_2097_9-12-octadecadienoic_acid_ME	NP_2106_8-Octadecenoic_acid_ME	NP_2111_9-Octadecenoic_acid_ME	NP_2133_Octadecanoic_acid_ME	NP_2186_3-7-11-15-tetramethyl-hexadecanol(	NP_2336_9-12-15-Octadecatrienoic_acid-gly	NP_2893_Unknown10	NP_3149_Methyl-cholesterol(TMS)	NP_3187_Stigmasterol(TMS)	NP_3269_alpha-sitosterol(TMS)	NP_1243_Unknown2	NP_1485_Unknown4	NP_1807_12-methyl-tetradecanoic_acid(TMS	NP_1865_Unknown5	NP_1897_methyl-pentadecanoic_acid_ME	NP_1910_9-hexadecenoic_acid_ME	NP_1930_Hexadecanoic_acid_ME	NP_2008_cyclopropaneoctanoic_acid_2-hex	NP_2097_9-12-octadecadienoic_acid_ME	NP_2106_8-Octadecenoic_acid_ME	NP_2111_9-Octadecenoic_acid_ME	NP_2133_Octadecanoic_acid_ME	NP_2186_3-7-11-15-tetramethyl-hexadecanol(	NP_2336_9-12-15-Octadecatrienoic_acid-gly	NP_2893_Unknown10	NP_3149_Methyl-cholesterol(TMS)	NP_3187_Stigmasterol(TMS)	NP_3269_alpha-sitosterol(TMS)
NP_Barke_Block1	1.33394e+06	156763	355566	62648.9	707407	10549.3	280190	487176	68447.4	18065.6	35706.6	157881	131750	50009.1	174714	1.66286e+06	45489.7	22780.4	99639.2	0.117519	0.266552	0.0469652	0.530313	0.00790833	0.210047	0.365215	0.0513121	0.013543	0.0267677	0.118356	0.0987675	0.0374897	0.130975	1.24658	0.0341017	0.0170775	0.0746952
NP_Barke_Block1_repeat	945398	1.26561e+06	1.40676e+06	65704.3	653755	10413.4	207354	350340	37807.4	24150.9	16154.8	103202	92766.4	22383.2	195505	969285	58560.2	34525.2	116925	1.3387	1.48801	0.0694991	0.691513	0.0110148	0.21933	0.370575	0.0399909	0.0255457	0.0170878	0.109162	0.0981242	0.023676	0.206797	1.02527	0.0619424	0.0365193	0.123679
NP_Barke_Block2	1.2191e+06	108752	942465	87097	739166	9607.3	198636	511009	62310.5	25011.9	42713.6	112019	143918	24133.7	223325	1.82851e+06	122613	42501.5	197924	0.0892074	0.773086	0.071444	0.606323	0.00788068	0.162937	0.419171	0.0511121	0.0205168	0.0350371	0.0918868	0.118053	0.0197964	0.183189	1.49989	0.100577	0.0348632	0.162353
NP_Barke_Block3	2.11978e+06	165354	3.24713e+06	248546	1.55069e+06	45266.3	580904	1.13315e+06	138207	22971.6	37633.8	516922	290016	191578	913788	4.88059e+06	429822	103650	673910	0.0780051	1.53182	0.117251	0.731531	0.0213542	0.27404	0.534559	0.0651988	0.0108368	0.0177536	0.243856	0.136814	0.0903764	0.431076	2.3024	0.202767	0.0488964	0.317915
NP_Barke_Block4	2.21226e+06	440012	5.66835e+06	269857	1.66431e+06	50421.1	979261	1.97358e+06	256951	53353.2	65363.8	467395	314977	367120	1.40709e+06	3.66069e+06	409309	154904	717667	0.198897	2.56224	0.121982	0.75231	0.0227916	0.442651	0.89211	0.116148	0.024117	0.0295461	0.211275	0.142378	0.165947	0.636039	1.65472	0.185018	0.0700207	0.324404
NP_Blank1_inj1	1858.42	945.192	2744.24	1690.86	1963.43	741.78	2192.53	1088.32	1769.78	1578.54	569.276	NF	1629.56	1127.26	1387.68	12.3754	838.58	824.892	2.037e-12	0.508598	1.47665	0.909836	1.0565	0.399144	1.17978	0.585617	0.952301	0.849398	0.306322	#VALUE!	0.876852	0.606567	0.746698	0.0066591	0.451231	0.443866	1.09609e-15
NP_Blank1_inj2	1.00196e+06	2814.04	8942.88	2545.43	3491.73	1150.77	3281.11	1973.33	5771.3	2438.89	410.409	NF	8357.51	3287.71	12130.9	0	1233.29	3228.27	14.968	0.00280853	0.00892536	0.00254045	0.00348489	0.00114851	0.00327468	0.00196946	0.00575999	0.00243411	0.000409605	#VALUE!	0.00834114	0.00328127	0.0121072	0	0.00123087	0.00322195	1.49387e-05
NP_Blank1_inj3	1.09787e+06	2084.53	10021.1	4736.52	2794.17	1677.39	2384.56	2276.36	2273.11	4982.11	2197.83	NF	5203.54	4695.15	5002.03	15.5379	4678.6	5428.84	0	0.0018987	0.00912776	0.00431428	0.00254508	0.00152786	0.00217199	0.00207343	0.00207047	0.00453797	0.0020019	#VALUE!	0.00473966	0.0042766	0.00455612	1.41528e-05	0.00426152	0.00494488	0
NP_Blank1_inj4	3.84373e+06	2528.91	31854.8	2936.66	3949.87	1166.49	1637.43	20255.6	11177.7	3661.96	404.64	NF	30516.4	9463.06	22022.9	9.08e-12	6091.88	11392	0	0.000657931	0.00828747	0.000764012	0.00102761	0.000303479	0.000426	0.00526977	0.00290804	0.000952708	0.000105273	#VALUE!	0.00793927	0.00246194	0.00572957	2.36229e-18	0.00158489	0.00296378	0
NP_Blank1_inj5	4.24015e+06	3374.31	25140.3	5361.07	4292.67	2891.67	3980.71	19133.2	5393.47	8932.33	2530.84	NF	36380.1	8400.69	9335.56	231.602	9786.21	10213.6	0	0.000795799	0.0059291	0.00126436	0.00101239	0.000681973	0.000938815	0.00451239	0.001272	0.00210661	0.000596875	#VALUE!	0.00857992	0.00198123	0.0022017	5.46213e-05	0.00230799	0.00240877	0
NP_Blank2_inj1	1878.41	1284.38	4182.73	1172.37	3048.23	1115.13	2614.73	648.321	2233.87	1772.04	244.835	NF	3.84e-13	1407.27	716.397	6.5658e-11	2670.37	1141.69	6496.65	0.683758	2.22674	0.624128	1.62277	0.593655	1.39199	0.345143	1.18923	0.943373	0.130342	#VALUE!	2.04428e-16	0.749178	0.381384	3.4954e-14	1.42161	0.607797	3.45858
NP_Blank2_inj2	840881	2437.53	12204.6	1183.54	2174.64	894.933	2556.74	16223.3	1704.59	7676.86	2138	NF	12909	6110.31	7415.78	255.974	1145.68	1070.71	16.3722	0.00289878	0.014514	0.00140749	0.00258615	0.00106428	0.00304055	0.0192932	0.00202715	0.00912955	0.00254257	#VALUE!	0.0153517	0.00726656	0.00881906	0.000304412	0.00136247	0.00127331	1.94702e-05
NP_Blank2_inj3	986070	4166.57	4783.83	2279.4	9694.01	2450.87	3134.46	2157.56	6387	9948.95	1750.04	10360.1	16577.1	4940.8	16983.9	4.6566e-11	12302.4	5097.67	0	0.00422543	0.00485141	0.0023116	0.00983096	0.0024855	0.00317874	0.00218804	0.00647722	0.0100895	0.00177476	0.0105065	0.0168113	0.00501059	0.0172238	4.72238e-17	0.0124762	0.00516968	0
NP_Blank2_inj4	4.93256e+06	4981.24	20031.5	6863.84	12524.3	2474.35	4939.36	50322.5	8239.85	10109	5974.5	NF	73943	5920.41	62084.7	132.939	11517.3	4655.16	21.3143	0.00100987	0.00406107	0.00139154	0.00253911	0.000501635	0.00100138	0.0102021	0.0016705	0.00204943	0.00121124	#VALUE!	0.0149908	0.00120027	0.0125867	2.69512e-05	0.00233496	0.000943762	4.32114e-06
NP_Blank2_inj5	4.58037e+06	9713.64	16940.4	6146.46	14233.6	1458.36	4523.08	48614.3	12924.2	1.85333e-10	14803.7	13239.8	57026.1	4351.94	15490.2	56.19	8815.04	3038.73	0	0.00212071	0.00369847	0.00134191	0.00310752	0.000318394	0.000987492	0.0106136	0.00282164	4.04625e-17	0.003232	0.00289054	0.0124501	0.000950128	0.00338187	1.22676e-05	0.00192452	0.000663424	0
NP_124_17_Block1	1.55008e+06	47.2538	236425	110990	730794	14589	242939	451177	60390.7	23856	37790.9	169342	127060	47126.5	74143.1	2.76501e+06	73253.4	47420.8	115856	3.04848e-05	0.152525	0.071603	0.471456	0.00941181	0.156727	0.291067	0.0389598	0.0153902	0.02438	0.109248	0.0819699	0.0304027	0.0478319	1.78379	0.0472579	0.0305926	0.0747418
NP_124_17_Block2	1.5264e+06	2.6368e-11	107009	62044.9	912026	15010.7	144171	478314	24825.8	26833.2	46394.3	81627.4	158592	18956.5	30279.2	1.66897e+06	123334	59084.3	189463	1.72746e-17	0.0701051	0.0406478	0.5975	0.00983403	0.0944512	0.31336	0.0162642	0.0175794	0.0303945	0.0534769	0.103899	0.012419	0.0198369	1.0934	0.0808002	0.0387082	0.124124
NP_124_17_Block3	1.75121e+06	165294	1.88703e+06	436311	1.20314e+06	71635.7	684111	1.71261e+06	163062	64444.4	64729.7	537331	422291	922142	493683	2.89771e+06	951164	310134	1.63428e+06	0.0943885	1.07756	0.249149	0.687034	0.0409065	0.390652	0.977958	0.0931143	0.0368	0.0369629	0.306835	0.241143	0.526575	0.28191	1.6547	0.543148	0.177097	0.933232
NP_124_17_Block4	3.22391e+06	132652	5.33864e+06	262027	1.8797e+06	42486.4	1.74591e+06	2.97949e+06	598231	90962.3	46511.2	724197	397406	523639	1.46298e+06	2.38369e+06	652484	269941	1.08808e+06	0.0411464	1.65595	0.0812762	0.583051	0.0131785	0.541551	0.924185	0.185561	0.0282149	0.0144269	0.224633	0.123268	0.162423	0.453791	0.739377	0.202389	0.0837308	0.337503
NP_124_52_Block1	1.30746e+06	44.9891	340410	75463.5	625002	9606.48	256456	522795	57283.5	34661.1	41588.1	163441	205786	279424	146896	2.65582e+06	143755	61036.1	231365	3.44094e-05	0.260359	0.0577175	0.478027	0.00734741	0.196148	0.399854	0.0438127	0.0265102	0.0318082	0.125006	0.157393	0.213714	0.112352	2.03127	0.10995	0.0466828	0.176957
NP_124_52_Block2	1.38966e+06	41.0924	803884	253683	813477	42369.9	342625	935137	175396	56575.5	62503.3	266069	155671	25068.9	204043	2.6103e+06	348151	142613	545307	2.95701e-05	0.578475	0.18255	0.585378	0.0304894	0.246553	0.672925	0.126215	0.0407118	0.0449774	0.191464	0.112021	0.0180396	0.146829	1.87837	0.250529	0.102625	0.392403
NP_124_52_Block3	1.43812e+06	188580	1.07614e+07	195614	965406	32007.4	744575	1.40487e+06	251712	27208.4	69825.3	362420	316901	1.6894e+06	2.78911e+06	2.05391e+06	190215	61321.6	300676	0.13113	7.483	0.136021	0.671298	0.0222565	0.517743	0.976878	0.175029	0.0189195	0.0485532	0.25201	0.220358	1.17473	1.93942	1.4282	0.132267	0.0426402	0.209076
NP_124_52_Block4	3.34955e+06	74060.1	3.96173e+06	398370	2.00722e+06	93403.8	1.22542e+06	3.7786e+06	497890	141345	138972	895328	698987	94390.8	1.34219e+06	5.13167e+06	1.72492e+06	612787	2.56518e+06	0.0221105	1.18276	0.118932	0.599252	0.0278855	0.365845	1.12809	0.148644	0.0421983	0.0414897	0.267298	0.208681	0.0281801	0.400706	1.53205	0.514969	0.182946	0.765828
NP_NC_Block1	1.20269e+06	1975.75	6908.72	24531.1	1.05472e-10	1769.19	87126.1	189215	11253.9	10247	33714.3	29898	93743.2	43807.4	9578.94	16.9832	1930.9	14202.3	7159.88	0.00164278	0.00574441	0.0203969	8.7697e-17	0.00147103	0.0724429	0.157327	0.00935731	0.00852012	0.0280325	0.0248594	0.0779448	0.0364246	0.00796462	1.41211e-05	0.00160549	0.0118088	0.00595324
NP_NC_Block2	1.33217e+06	1755.78	17382.7	22031.7	8.3819e-11	1429.38	58081.5	293123	7539.31	5584.33	39307.9	34025.5	207142	16575.3	12173	8.72747	2725.04	8604.19	1773.05	0.00131798	0.0130484	0.0165382	6.29192e-17	0.00107297	0.0435992	0.220035	0.00565942	0.00419191	0.0295067	0.0255414	0.155492	0.0124423	0.00913776	6.55132e-06	0.00204557	0.00645879	0.00133095
NP_NC_Block3	1.33984e+06	2466.27	7729.22	17005.6	1.45752e-10	2240.44	37712.8	125982	2500.28	5114.63	27900.3	NF	106084	80566	9615.06	0	10131.7	4939.48	7442.58	0.00184071	0.00576875	0.0126922	1.08783e-16	0.00167217	0.0281472	0.0940278	0.0018661	0.00381734	0.0208236	#VALUE!	0.0791766	0.0601309	0.00717626	0	0.00756183	0.00368661	0.00555481
NP_NC_Block4	3.09751e+06	4364.02	16880.2	11102.2	151.015	1876.83	25347.7	155116	5149.57	1834.59	15919	NF	164938	152896	17077.3	78.5744	5434.95	19259	3260.84	0.00140888	0.00544963	0.00358422	4.87537e-05	0.000605917	0.00818327	0.0500777	0.00166249	0.000592281	0.00513931	#VALUE!	0.0532487	0.0493609	0.00551326	2.5367e-05	0.00175462	0.00621759	0.00105273
NP_Rtonly_inj1	1173.89	1369.75	3338.31	1052.51	1168.72	868.691	933.274	2423.99	2315.67	914.83	571.493	NF	1230.5	3129.46	1021.47	NF	1900.96	2681.95	4103.44	1.16684	2.84379	0.896601	0.995591	0.740008	0.795024	2.06491	1.97264	0.779313	0.486835	#VALUE!	1.04822	2.66588	0.870158	#VALUE!	1.61936	2.28466	3.49558
NP_Rtonly_inj2	1375.37	1576.65	2248.32	1870.87	1934.2	763.438	1583.21	2706.75	1157.69	2118.37	1257.36	NF	988.393	2790.69	1402.38	3318.37	1499.34	1046.17	5424.88	1.14635	1.6347	1.36027	1.40631	0.555079	1.15112	1.96802	0.841731	1.54022	0.914197	#VALUE!	0.718639	2.02905	1.01964	2.41271	1.09014	0.760646	3.94431
NP_Rtonly_inj3	1607.25	1134.73	10219.2	1994.72	3552.42	806.597	1457.98	1542.47	2019.84	4539.15	236.723	NF	1202.68	3398.81	7775.4	2.17929e-10	5835.82	3785.87	3484.86	0.706005	6.35818	1.24107	2.21024	0.501847	0.907123	0.959694	1.2567	2.82417	0.147284	#VALUE!	0.748279	2.11467	4.83769	1.35591e-13	3.63093	2.35549	2.1682
NP_Rtonly_inj4	2104.34	1745.44	5747.39	2228.16	3986.32	2078.87	2056.44	1990.24	2105.09	1715.83	2682.46	NF	1357.82	2799.73	1612.38	2.41411	1293.13	1770.96	3251.51	0.82945	2.73121	1.05884	1.89433	0.987897	0.977241	0.945781	1.00036	0.81538	1.27473	#VALUE!	0.645249	1.33046	0.766219	0.00114721	0.614507	0.841578	1.54515
NP_Rtonly_inj5	2148.82	4940.78	9850.36	3163.11	4625.48	679.708	3285.65	3149.23	2623.3	3042.11	955.135	NF	1199.07	3727.6	1342.75	1.45286e-10	16614.5	3172.14	4359.25	2.2993	4.58408	1.47202	2.15257	0.316317	1.52905	1.46556	1.22081	1.41571	0.444493	#VALUE!	0.558013	1.73472	0.624878	6.76121e-14	7.73192	1.47622	2.02867

## Sheet: NP_Weight norm
Category	Weight
Retention time (min)		2.56	4.08	5.72	5.98	6.12	6.18	6.27	6.61	6.93	6.96	6.98	7.06	7.25	7.79	10.01	10.48	10.55	10.7	2.56	4.08	5.72	5.98	6.12	6.18	6.27	6.61	6.93	6.96	6.98	7.06	7.25	7.79	10.01	10.48	10.55	10.7
Rentention Index		1243	1485	1807	1865	1897	1910	1930	2008	2097	2106	2111	2133	2186	2336	2893	3149	3187	3269	1243	1485	1807	1865	1897	1910	1930	2008	2097	2106	2111	2133	2186	2336	2893	3149	3187	3269
m/z		155	161	199	179	270	236	270	250.4	294.5	264.4	264.4	298.4	355.5	155	250.2	129.1	129.1	129.1	155	161	199	179	270	236	270	250.4	294.5	264.4	264.4	298.4	355.5	155	250.2	129.1	129.1	129.1
Annotation		Unknown2	Unknown4	12-methyl-tetradecanoic acid (TMS)	Unknown5	methyl-pentadecanoic acid (ME)	9-hexadecenoic acid ME	Hexadecanoic acid ME	cyclopropaneoctanoic acid 2-hexyl-ME	9,12-octadecadienoic acid ME	8-Octadecenoic acid ME	9-Octadecenoic acid ME	Octadecanoic acid ME	3,7,11,15-tetramethyl-hexadecanol (TMS)	9,12,15-Octadecatrienoic acid-glycerol(TMS2)	Unknown10	Methyl-cholesterol (TMS)	Stigmasterol (TMS)	alpha-sitosterol (TMS)	Unknown2	Unknown4	12-methyl-tetradecanoic acid (TMS)	Unknown5	methyl-pentadecanoic acid (ME)	9-hexadecenoic acid ME	Hexadecanoic acid ME	cyclopropaneoctanoic acid 2-hexyl-ME	9,12-octadecadienoic acid ME	8-Octadecenoic acid ME	9-Octadecenoic acid ME	Octadecanoic acid ME	3,7,11,15-tetramethyl-hexadecanol (TMS)	9,12,15-Octadecatrienoic acid-glycerol(TMS2)	Unknown10	Methyl-cholesterol (TMS)	Stigmasterol (TMS)	alpha-sitosterol (TMS)
Annotation identification level		4	4	2	4	2	2	1	3	1	2	1	1	3	3	4	3	2	2	4	4	2	4	2	2	1	3	1	2	1	1	3	3	4	3	2	2
Filename/compound name		NP_1243_Unknown2	NP_1485_Unknown4	NP_1807_12-methyl-tetradecanoic_acid(TMS	NP_1865_Unknown5	NP_1897_methyl-pentadecanoic_acid_ME	NP_1910_9-hexadecenoic_acid_ME	NP_1930_Hexadecanoic_acid_ME	NP_2008_cyclopropaneoctanoic_acid_2-hex	NP_2097_9-12-octadecadienoic_acid_ME	NP_2106_8-Octadecenoic_acid_ME	NP_2111_9-Octadecenoic_acid_ME	NP_2133_Octadecanoic_acid_ME	NP_2186_3-7-11-15-tetramethyl-hexadecanol(	NP_2336_9-12-15-Octadecatrienoic_acid-gly	NP_2893_Unknown10	NP_3149_Methyl-cholesterol(TMS)	NP_3187_Stigmasterol(TMS)	NP_3269_alpha-sitosterol(TMS)	NP_1243_Unknown2	NP_1485_Unknown4	NP_1807_12-methyl-tetradecanoic_acid(TMS	NP_1865_Unknown5	NP_1897_methyl-pentadecanoic_acid_ME	NP_1910_9-hexadecenoic_acid_ME	NP_1930_Hexadecanoic_acid_ME	NP_2008_cyclopropaneoctanoic_acid_2-hex	NP_2097_9-12-octadecadienoic_acid_ME	NP_2106_8-Octadecenoic_acid_ME	NP_2111_9-Octadecenoic_acid_ME	NP_2133_Octadecanoic_acid_ME	NP_2186_3-7-11-15-tetramethyl-hexadecanol(	NP_2336_9-12-15-Octadecatrienoic_acid-gly	NP_2893_Unknown10	NP_3149_Methyl-cholesterol(TMS)	NP_3187_Stigmasterol(TMS)	NP_3269_alpha-sitosterol(TMS)
NP_Barke_1	0.0209	0.117519	0.266552	0.0469652	0.530313	0.00790833	0.210047	0.365215	0.0513121	0.013543	0.0267677	0.118356	0.0987675	0.0374897	0.130975	1.24658	0.0341017	0.0170775	0.0746952	5.6229	12.7537	0.399641	4.51259	0.0672943	1.78735	3.10772	0.43663	0.115242	0.227774	1.00713	0.840442	0.319011	1.11451	10.6075	0.290181	0.145317	0.635603
NP_Barke_1_repeat	0.0198	1.3387	1.48801	0.0694991	0.691513	0.0110148	0.21933	0.370575	0.0399909	0.0255457	0.0170878	0.109162	0.0981242	0.023676	0.206797	1.02527	0.0619424	0.0365193	0.123679	67.6113	75.1519	0.0519152	0.516554	0.00822795	0.163837	0.276816	0.0298729	0.0190824	0.0127644	0.0815433	0.0732979	0.0176857	0.154475	0.765865	0.0462704	0.0272796	0.0923867
NP_Barke_2	0.0207	0.0892074	0.773086	0.071444	0.606323	0.00788068	0.162937	0.419171	0.0511121	0.0205168	0.0350371	0.0918868	0.118053	0.0197964	0.183189	1.49989	0.100577	0.0348632	0.162353	4.30954	37.3471	0.800875	6.79678	0.0883411	1.82649	4.69884	0.572958	0.229989	0.39276	1.03004	1.32336	0.221914	2.05352	16.8135	1.12745	0.39081	1.81995
NP_Barke_3	0.02	0.0780051	1.53182	0.117251	0.731531	0.0213542	0.27404	0.534559	0.0651988	0.0108368	0.0177536	0.243856	0.136814	0.0903764	0.431076	2.3024	0.202767	0.0488964	0.317915	3.90025	76.591	1.50311	9.37799	0.273754	3.5131	6.85288	0.835828	0.138924	0.227595	3.12615	1.75391	1.1586	5.52626	29.516	2.59941	0.626836	4.07556
NP_Barke_4	0.0204	0.198897	2.56224	0.121982	0.75231	0.0227916	0.442651	0.89211	0.116148	0.024117	0.0295461	0.211275	0.142378	0.165947	0.636039	1.65472	0.185018	0.0700207	0.324404	9.74985	125.6	0.613294	3.78241	0.11459	2.22553	4.48529	0.583962	0.121254	0.14855	1.06223	0.715837	0.834339	3.19783	8.31951	0.930221	0.352045	1.63102
NP_Blank1_inj1		0.508598	1.47665	0.909836	1.0565	0.399144	1.17978	0.585617	0.952301	0.849398	0.306322	#VALUE!	0.876852	0.606567	0.746698	0.0066591	0.451231	0.443866	1.09609e-15
NP_Blank1_inj2		0.00280853	0.00892536	0.00254045	0.00348489	0.00114851	0.00327468	0.00196946	0.00575999	0.00243411	0.000409605	#VALUE!	0.00834114	0.00328127	0.0121072	0	0.00123087	0.00322195	1.49387e-05
NP_Blank1_inj3		0.0018987	0.00912776	0.00431428	0.00254508	0.00152786	0.00217199	0.00207343	0.00207047	0.00453797	0.0020019	#VALUE!	0.00473966	0.0042766	0.00455612	1.41528e-05	0.00426152	0.00494488	0
NP_Blank1_inj4		0.000657931	0.00828747	0.000764012	0.00102761	0.000303479	0.000426	0.00526977	0.00290804	0.000952708	0.000105273	#VALUE!	0.00793927	0.00246194	0.00572957	2.36229e-18	0.00158489	0.00296378	0
NP_Blank1_inj5		0.000795799	0.0059291	0.00126436	0.00101239	0.000681973	0.000938815	0.00451239	0.001272	0.00210661	0.000596875	#VALUE!	0.00857992	0.00198123	0.0022017	5.46213e-05	0.00230799	0.00240877	0
NP_Blank2_inj1		0.683758	2.22674	0.624128	1.62277	0.593655	1.39199	0.345143	1.18923	0.943373	0.130342	#VALUE!	2.04428e-16	0.749178	0.381384	3.4954e-14	1.42161	0.607797	3.45858
NP_Blank2_inj2		0.00289878	0.014514	0.00140749	0.00258615	0.00106428	0.00304055	0.0192932	0.00202715	0.00912955	0.00254257	#VALUE!	0.0153517	0.00726656	0.00881906	0.000304412	0.00136247	0.00127331	1.94702e-05
NP_Blank2_inj3		0.00422543	0.00485141	0.0023116	0.00983096	0.0024855	0.00317874	0.00218804	0.00647722	0.0100895	0.00177476	0.0105065	0.0168113	0.00501059	0.0172238	4.72238e-17	0.0124762	0.00516968	0
NP_Blank2_inj4		0.00100987	0.00406107	0.00139154	0.00253911	0.000501635	0.00100138	0.0102021	0.0016705	0.00204943	0.00121124	#VALUE!	0.0149908	0.00120027	0.0125867	2.69512e-05	0.00233496	0.000943762	4.32114e-06
NP_Blank2_inj5		0.00212071	0.00369847	0.00134191	0.00310752	0.000318394	0.000987492	0.0106136	0.00282164	4.04625e-17	0.003232	0.00289054	0.0124501	0.000950128	0.00338187	1.22676e-05	0.00192452	0.000663424	0
NP_124_17_1	0.0202	3.04848e-05	0.152525	0.071603	0.471456	0.00941181	0.156727	0.291067	0.0389598	0.0153902	0.02438	0.109248	0.0819699	0.0304027	0.0478319	1.78379	0.0472579	0.0305926	0.0747418	0.00150915	7.55073	2348.81	15465.3	308.738	5141.15	9547.94	1278.01	504.849	799.744	3583.67	2688.88	997.306	1569.04	58514.1	1550.21	1003.53	2451.77
NP_124_17_2	0.0205	1.72746e-17	0.0701051	0.0406478	0.5975	0.00983403	0.0944512	0.31336	0.0162642	0.0175794	0.0303945	0.0534769	0.103899	0.012419	0.0198369	1.0934	0.0808002	0.0387082	0.124124	8.42663e-16	3.41976	2.35304e+15	3.45884e+16	5.69277e+14	5467634424562576	1.814e+16	941510803145760	1.01764e+15	1.75949e+15	3.0957e+15	6014550028122193	7.18919e+14	1.14833e+15	6.32953e+16	4677400433187386	2240759315153637	7185341832318415
NP_124_17_3	0.0202	0.0943885	1.07756	0.249149	0.687034	0.0409065	0.390652	0.977958	0.0931143	0.0368	0.0369629	0.306835	0.241143	0.526575	0.28191	1.6547	0.543148	0.177097	0.933232	4.6727	53.3446	2.63961	7.27879	0.433385	4.13876	10.361	0.986501	0.389878	0.391604	3.25076	2.55479	5.57881	2.9867	17.5307	5.75439	1.87626	9.88714
NP_124_17_4	0.0208	0.0411464	1.65595	0.0812762	0.583051	0.0131785	0.541551	0.924185	0.185561	0.0282149	0.0144269	0.224633	0.123268	0.162423	0.453791	0.739377	0.202389	0.0837308	0.337503	1.97819	79.6131	1.97529	14.1701	0.320283	13.1616	22.4609	4.50976	0.685719	0.350624	5.45935	2.99584	3.94745	11.0287	17.9694	4.91874	2.03495	8.20248
NP_124_52_1	0.0204	3.44094e-05	0.260359	0.0577175	0.478027	0.00734741	0.196148	0.399854	0.0438127	0.0265102	0.0318082	0.125006	0.157393	0.213714	0.112352	2.03127	0.10995	0.0466828	0.176957	0.00168674	12.7627	1677.37	13892.3	213.529	5700.42	11620.5	1273.28	770.434	924.404	3632.9	4574.14	6210.93	3265.15	59032.5	3195.34	1356.69	5142.7
NP_124_52_2	0.0202	2.95701e-05	0.578475	0.18255	0.585378	0.0304894	0.246553	0.672925	0.126215	0.0407118	0.0449774	0.191464	0.112021	0.0180396	0.146829	1.87837	0.250529	0.102625	0.392403	0.00146387	28.6374	6173.48	19796.3	1031.09	8337.93	22757	4268.33	1376.79	1521.04	6474.91	3788.33	610.061	4965.47	63522.7	8472.39	3470.56	13270.3
NP_124_52_3	0.0204	0.13113	7.483	0.136021	0.671298	0.0222565	0.517743	0.976878	0.175029	0.0189195	0.0485532	0.25201	0.220358	1.17473	1.93942	1.4282	0.132267	0.0426402	0.209076	6.42794	366.814	1.0373	5.11934	0.169728	3.94832	7.4497	1.33477	0.14428	0.370268	1.92183	1.68045	8.95852	14.79	10.8914	1.00867	0.325175	1.59442
NP_124_52_4	0.0206	0.0221105	1.18276	0.118932	0.599252	0.0278855	0.365845	1.12809	0.148644	0.0421983	0.0414897	0.267298	0.208681	0.0281801	0.400706	1.53205	0.514969	0.182946	0.765828	1.07332	57.4157	5.379	27.1026	1.26119	16.5462	51.0208	6.72278	1.90852	1.87648	12.0892	9.4381	1.27451	18.1229	69.2906	23.2907	8.27418	34.6364
NP_NC_1	0.0208	0.00164278	0.00574441	0.0203969	8.7697e-17	0.00147103	0.0724429	0.157327	0.00935731	0.00852012	0.0280325	0.0248594	0.0779448	0.0364246	0.00796462	1.41211e-05	0.00160549	0.0118088	0.00595324	0.07898	0.276174	12.4161	5.33832e-14	0.895449	44.0977	95.7685	5.69601	5.1864	17.064	15.1325	47.4468	22.1725	4.84825	0.00859583	0.977298	7.18828	3.62388
NP_NC_2	0.0202	0.00131798	0.0130484	0.0165382	6.29192e-17	0.00107297	0.0435992	0.220035	0.00565942	0.00419191	0.0295067	0.0255414	0.155492	0.0124423	0.00913776	6.55132e-06	0.00204557	0.00645879	0.00133095	0.0652467	0.645961	12.5481	4.7739e-14	0.814099	33.0803	166.948	4.294	3.18055	22.3878	19.3792	117.977	9.44043	6.93314	0.00497072	1.55204	4.90051	1.00984
NP_NC_3	0.0201	0.00184071	0.00576875	0.0126922	1.08783e-16	0.00167217	0.0281472	0.0940278	0.0018661	0.00381734	0.0208236	0	0.0791766	0.0601309	0.00717626	0	0.00756183	0.00368661	0.00555481	0.0915778	0.287003	6.89528	5.90982e-14	0.908433	15.2915	51.0822	1.01379	2.07384	11.3128	0	43.0141	32.6672	3.89863	0	4.1081	2.00282	3.01775
NP_NC_4	0.0204	0.00140888	0.00544963	0.00358422	4.87537e-05	0.000605917	0.00818327	0.0500777	0.00166249	0.000592281	0.00513931	0	0.0532487	0.0493609	0.00551326	2.5367e-05	0.00175462	0.00621759	0.00105273	0.0690628	0.267139	2.54402	0.0346045	0.43007	5.80835	35.5443	1.18001	0.420391	3.6478	0	37.7951	35.0355	3.91322	0.0180051	1.2454	4.41314	0.74721

## Sheet: NP_extract st norm
Annotation identification level
Filename/compound name			NP_1243_Unknown2	NP_1485_Unknown4	NP_1807_12-methyl-tetradecanoic_acid(TMS	NP_1865_Unknown5	NP_1897_methyl-pentadecanoic_acid_ME	NP_1910_9-hexadecenoic_acid_ME	NP_1930_Hexadecanoic_acid_ME	NP_2008_cyclopropaneoctanoic_acid_2-hex	NP_2097_9-12-octadecadienoic_acid_ME	NP_2106_8-Octadecenoic_acid_ME	NP_2111_9-Octadecenoic_acid_ME	NP_2133_Octadecanoic_acid_ME	NP_2186_3-7-11-15-tetramethyl-hexadecanol(	NP_2336_9-12-15-Octadecatrienoic_acid-gly	NP_2893_Unknown10	NP_3149_Methyl-cholesterol(TMS)	NP_3187_Stigmasterol(TMS)	NP_3269_alpha-sitosterol(TMS)
NP_Barke_1			5.6229	12.7537	0.399641	4.51259	0.0672943	1.78735	3.10772	0.43663	0.115242	0.227774	1.00713	0.840442	0.319011	1.11451	10.6075	0.290181	0.145317	0.635603
NP_Barke_1_repeat			67.6113	75.1519	0.0519152	0.516554	0.00822795	0.163837	0.276816	0.0298729	0.0190824	0.0127644	0.0815433	0.0732979	0.0176857	0.154475	0.765865	0.0462704	0.0272796	0.0923867
NP_Barke_2			4.30954	37.3471	0.800875	6.79678	0.0883411	1.82649	4.69884	0.572958	0.229989	0.39276	1.03004	1.32336	0.221914	2.05352	16.8135	1.12745	0.39081	1.81995
NP_Barke_3			3.90025	76.591	1.50311	9.37799	0.273754	3.5131	6.85288	0.835828	0.138924	0.227595	3.12615	1.75391	1.1586	5.52626	29.516	2.59941	0.626836	4.07556
NP_Barke_4			9.74985	125.6	0.613294	3.78241	0.11459	2.22553	4.48529	0.583962	0.121254	0.14855	1.06223	0.715837	0.834339	3.19783	8.31951	0.930221	0.352045	1.63102
NP_124_17_1			0.00150915	7.55073	2348.81	15465.3	308.738	5141.15	9547.94	1278.01	504.849	799.744	3583.67	2688.88	997.306	1569.04	58514.1	1550.21	1003.53	2451.77
NP_124_17_2			8.42663e-16	3.41976	2.35304e+15	3.45884e+16	5.69277e+14	5467634424562576	1.814e+16	941510803145760	1.01764e+15	1.75949e+15	3.0957e+15	6014550028122193	7.18919e+14	1.14833e+15	6.32953e+16	4677400433187386	2240759315153637	7185341832318415
NP_124_17_3			4.6727	53.3446	2.63961	7.27879	0.433385	4.13876	10.361	0.986501	0.389878	0.391604	3.25076	2.55479	5.57881	2.9867	17.5307	5.75439	1.87626	9.88714
NP_124_17_4			1.97819	79.6131	1.97529	14.1701	0.320283	13.1616	22.4609	4.50976	0.685719	0.350624	5.45935	2.99584	3.94745	11.0287	17.9694	4.91874	2.03495	8.20248
NP_124_52_1			0.00168674	12.7627	1677.37	13892.3	213.529	5700.42	11620.5	1273.28	770.434	924.404	3632.9	4574.14	6210.93	3265.15	59032.5	3195.34	1356.69	5142.7
NP_124_52_2			0.00146387	28.6374	6173.48	19796.3	1031.09	8337.93	22757	4268.33	1376.79	1521.04	6474.91	3788.33	610.061	4965.47	63522.7	8472.39	3470.56	13270.3
NP_124_52_3			6.42794	366.814	1.0373	5.11934	0.169728	3.94832	7.4497	1.33477	0.14428	0.370268	1.92183	1.68045	8.95852	14.79	10.8914	1.00867	0.325175	1.59442
NP_124_52_4			1.07332	57.4157	5.379	27.1026	1.26119	16.5462	51.0208	6.72278	1.90852	1.87648	12.0892	9.4381	1.27451	18.1229	69.2906	23.2907	8.27418	34.6364
NP_NC_1			0.07898	0.276174	12.4161	5.33832e-14	0.895449	44.0977	95.7685	5.69601	5.1864	17.064	15.1325	47.4468	22.1725	4.84825	0.00859583	0.977298	7.18828	3.62388
NP_NC_2			0.0652467	0.645961	12.5481	4.7739e-14	0.814099	33.0803	166.948	4.294	3.18055	22.3878	19.3792	117.977	9.44043	6.93314	0.00497072	1.55204	4.90051	1.00984
NP_NC_3			0.0915778	0.287003	6.89528	5.90982e-14	0.908433	15.2915	51.0822	1.01379	2.07384	11.3128	0	43.0141	32.6672	3.89863	0	4.1081	2.00282	3.01775
NP_NC_4			0.0690628	0.267139	2.54402	0.0346045	0.43007	5.80835	35.5443	1.18001	0.420391	3.6478	0	37.7951	35.0355	3.91322	0.0180051	1.2454	4.41314	0.74721

## Sheet: All compounds
Sample	L-valine(TMS2)	L-leucine(TMS2)	Glycerol(TMS3)	L-isoleucine(TMS2)	L-proline(TMS2)	Butanedioic_acid(TMS2)	2-butenedioic_acid(TMS2)	L-serine(TMS3)	L-threonine(TMS3)	Malic_acid(TMS3)	5-oxo-proline(TMS2)	L-aspartic_acid(TMS3)	gamma-aminobutyric_acid(TMS3)	L-glutamic_acid	4-hydroxyphenylacetic acid(TMS2)	d-Ribose_MEOX(TMS4)	L-asparagine(TMS3)	d-Ribose_MEOX(TMS4)	phenylpropanolamine(TMS2)	Putrescine(TMS4)	L-glutamine(TMS3)	Azelaic_acid(TMS2)	Citric_acid(TMS4)	Fructose(MEOX1)(TMS5)	Fructose(MEOX2)(TMS5)	Glucose(MEOX1)(TMS5)	Glucose(MEOX2)(TMS5)	Unknown3	Sugar dimer 1	Sugar dimer 2	Gluconic_acid(TMS6)	Gulose(TMS5)	Inositol(TMS6)	2-O-glycerol-galactoside(TMS6)	Glucuronic_acid(TMS5)	Sucrose(TMS8)	Unknown4	Unknown5	Maltose_MEOX(TMS8)	Melibiose(TMS8)	Raffinose(TMS8)
NP_Barke_1	17.1429	14.4357	18.7386	9.3525	15.2164	5.69453	1.9231	7.56136	2.89682	2.29986	7.42411	31.2327	42.0526	18.3117	2.69889	3.27764	2.83669	3.96936	6.0092	5.11089	1.4219	0.534854	0.829828	240.235	200.496	310.363	61.0341	6.11324	1.6252	0.312474	2.036	3.90122	5.12382	5.5772	4.00701	28.2171	1.82007	2.02157	5.74624	13.497	10.3674
NP_Barke_1_repeat	15.7617	12.88	16.1334	8.86137	16.626	4.65116	1.99226	7.86577	3.32778	2.38331	13.8747	26.6597	41.0232	16.696	2.04406	3.51588	2.49772	3.7357	5.66276	3.97615	0.574045	0.450033	0.615565	235.141	191.904	317.077	56.9093	6.88511	1.99193	0.239637	1.14703	5.89529	4.47228	4.85131	3.08903	21.2967	1.569	1.77294	4.29637	11.4479	8.91288
NP_Barke_2	22.1653	18.2622	17.2737	11.915	19.7326	8.48855	3.91866	9.72338	3.46366	7.66695	9.16365	37.1201	47.0748	20.6433	1.46146	4.31435	1.49243	4.71491	18.3277	2.94778	0.793396	0.326448	3.18312	269.882	201.653	386.746	70.8966	4.68237	1.4892	0.192364	1.23396	9.45731	4.20173	5.40126	2.91369	17.989	3.24173	3.09943	3.87063	10.0532	10.1132
NP_Barke_3	17.559	9.61587	10.3746	7.54777	36.7489	4.60116	0.75613	5.20408	3.44665	0.803447	6.35693	7.9051	24.7171	8.00311	0.664723	6.23783	0.287755	2.36647	13.6282	5.06955	0.301335	0.076362	0.515501	64.4009	56.6484	124.183	20.7769	4.66879	0.855078	0.0130517	0.207555	3.33964	3.82933	1.55519	2.15517	10.9005	0.824572	1.03248	0.641485	3.61096	3.60356
NP_Barke_4	18.7634	10.6091	12.7406	7.6244	33.6632	7.52379	1.63279	5.70736	3.00635	2.35927	4.69582	12.4658	26.6759	12.7176	2.88069	6.3626	0.419476	2.91788	9.45223	7.46677	0.270841	0.102152	0.281791	75.1604	65.2619	136.759	23.5127	3.74457	0.852393	0.0209331	0.32457	4.60051	3.68322	2.44755	2.88162	3.78947	1.12927	1.0319	0.768002	5.3063	3.32179
NP_124_17_1	18.4608	15.1938	14.9625	9.36838	18.7904	6.38619	2.03348	6.97884	2.88682	2.6705	5.16577	28.4606	33.9098	19.8515	1.23459	3.22999	0.445543	4.03645	25.0223	4.01504	0.446354	0.278766	1.21742	215.196	160.513	235.827	47.4445	5.52814	1.85914	0.124089	0.873189	4.84749	3.82465	3.91587	2.58366	13.2793	2.3819	2.62728	5.01525	10.51	7.82326
NP_124_17_2	19.3247	14.5881	15.5101	10.5345	27.6854	7.83953	2.75736	8.76889	3.24603	4.69477	5.04204	27.526	33.0519	17.7674	0.339103	3.70348	1.23901	4.47921	18.262	2.526	0.919238	0.324332	1.86159	234.412	204.682	364.211	69.5477	5.73284	2.02872	0.197309	1.55027	9.50572	4.21951	3.75707	2.63262	23.3197	3.79937	2.61945	3.76103	11.1866	9.22753
NP_124_17_3	16.6913	9.76413	14.7777	6.87096	33.3363	7.56802	1.14188	4.35761	2.49159	1.24556	4.13681	5.4032	25.1279	9.60197	1.35922	6.19886	0.196837	2.77421	6.73583	5.49365	0.139304	0.0871148	0.57624	50.1128	38.3735	70.2258	13.869	3.87062	0.384659	0.0218075	0.258798	2.38414	3.35709	1.4885	1.67134	25.9851	1.1618	1.62368	0.622627	3.6351	9.5901
NP_124_17_4	13.475	8.48477	18.8442	5.89777	19.0749	0.508453	0.0416447	3.73352	1.83821	0.0945806	2.8936	5.23945	24.346	10.0536	5.10024	4.90732	0.172315	2.95281	1.94433	7.66404	0.285794	0.119569	0.134169	70.3492	58.0233	95.3366	16.7096	4.68891	0.769624	0.0572712	0.181827	2.66999	4.0224	4.01857	2.33015	7.58475	2.19418	1.8223	1.31101	6.60869	5.59816
NP_124_52_1	17.9246	15.115	18.839	9.69516	23.1264	3.40012	1.13397	6.89557	2.807	0.887736	8.14557	22.3592	37.8002	17.3104	3.0996	4.81922	0.826765	4.15897	21.942	5.29962	0.748537	0.179183	0.657688	190.148	149.876	291.576	53.657	4.11348	1.78482	0.201739	0.953223	5.3738	4.68087	4.11883	2.2446	15.1051	1.71706	1.76281	3.61168	9.73697	6.44472
NP_124_52_2	17.073	14.5156	15.3914	9.95289	20.7753	6.36139	2.13083	6.89052	2.56255	4.06196	9.1741	39.0642	36.1528	27.9253	7.22252	5.48666	1.27735	4.17427	16.4788	6.29757	0.941095	0.267697	1.26026	213.339	162.762	286.677	55.3373	6.35054	1.43114	0.253478	0.962624	6.7718	4.31409	4.66791	2.68077	17.8424	2.47333	2.57738	3.28189	9.09748	7.8621
NP_124_52_3	16.3217	10.7063	22.0449	7.11912	21.9059	2.75779	0.276565	3.73376	1.94152	0.403246	2.0659	4.07307	24.2951	7.15035	3.8493	5.46848	0.00817819	3.34346	14.4812	11.5501	0.169142	0.122584	0.269428	60.2243	47.389	89.6344	15.2605	3.55079	0.669148	0.0213474	0.206797	2.50135	4.40948	3.51079	2.10416	5.71778	1.63294	1.48374	0.835825	6.33977	4.24189
NP_124_52_4	17.1792	10.5673	12.9922	7.89641	26.6488	4.93411	0.90556	5.61882	2.53401	0.941136	8.86675	9.68101	27.0726	13.0323	3.20746	4.17218	0.474876	3.03856	10.6292	7.17085	0.571822	0.158324	0.754277	73.7697	56.0262	112.909	21.2381	4.19469	0.976221	0.0220669	0.370972	3.61502	3.68234	3.3083	1.97985	16.4089	1.77866	1.67783	1.00864	5.73323	6.23432
NP_NC_1	0.109925	0.0996444	5.21326	0.072566	0.56232	1.25017	0.0174481	0.285147	0.0427279	0.0253912	0.0273113	0.0859446	0.0609426	0.02784	0.0445325	0	0.0051884	0.0116387	0.060877	0.031157	0.0843197	0.00744876	2.25962e-05	0.255916	0.0842664	0.290804	0.0178804	0.242718	0.0150888	0.00975057	0.00389786	0.0141322	0.104846	0.0639619	0.0101969	0.915703	0.0180304	0.0187545	0.0297353	0.0513086	0.0288855
NP_NC_2	3.46077e-16	0.0239738	2.92918	0.0317106	0.150584	0.855848	0.024054	0.521213	0.0686997	0.0242631	0.161623	0.115704	0.0577131	0.0306446	0.0410157	0	0.0112285	0.0137923	0.0247803	0.0576773	0.0314785	0.00598666	0.0509477	0.187372	0.185835	0.18675	0.0985383	0.183739	0.0248117	0.0401498	0.00871006	0.00854693	0.0225816	0.0701414	0.0114178	0.135753	0.0147769	0.0222149	0.0877791	0.177091	0.0448118
NP_NC_3	9.42904e-16	0.0439049	4.1986	0.0439049	3.26771e-17	0	0.0170821	0.156155	0.00792947	0.00568346	0.0411425	0.0073327	0.0115903	0.0141687	0.021437	0	0.00764451	0.0139073	0.0191255	0.0312659	0.0214203	0.0183372	0.0832377	0.147673	0.0558741	0.107184	0.0190299	0	0.0883017	0.0125713	0.00398565	0.00720214	0.0376498	0.00846339	0.0193124	0.0339886	0.0287513	0.0148602	0.0169992	0.0491037	0.0356025
NP_NC_4	3.14025e-17	0.0104089	2.49566	0.0154627	0.129533	0	0.0232241	0.0659339	0.018491	0.000848233	0.128718	0.030643	0.0468516	0.0314431	0.0483991	0	0.0107859	0.0537153	0.0220675	0.0774269	0.0707487	0.0243004	0.138222	0.0536279	0.0422966	0.0562485	0.00852055	0	0.00980513	0.00900619	0.00629415	0.00853514	0.0219634	0.0248647	0.00863145	0.00807576	0.00928371	0.0133224	0.00852176	0.0683681	0.0345844

[truncated: 2 more sheets: All_compounds_Ery, All_com_ery_merged]
