# Supplementary material for: Identifying plant genes shaping microbiota composition in the barley rhizosphere
Source: Nat Commun. 2022 Jun 16;13:3443. doi: 10.1038/s41467-022-31022-y (PMC9203816; doi:10.1038/s41467-022-31022-y)
Supplement: Supplementary file 11 — Source Data [file 41467_2022_31022_MOESM11_ESM.zip › Supplementary Fig 10_Supplementary Data 2/QRMC-3SH_SFig10.xlsx]

## Sheet: Polar_ery_MA_allsamples_rhizo
Genotype	Genotype	L-valine	L-leucine	Glycerol	L-isoleucine	L-proline	Butanedioic_acid	2-butenedioic_acid	L-serine	L-threonine	Malic_acid	5-oxo-proline	L-aspartic_acid	gamma-aminobutyric_acid	L-glutamic_acid	4-hydroxyphenylacetic_acid	Ribose	L-asparagine	phenylpropanolamine	Putrescine	L-glutamine	Azelaic_acid	Citric_acid	Fructose	Glucose	Unknown3	Sugar_dimer1	Sugar_dimer_2	Gluconic_acid	Gulose	Inositol	2-O-glycerol-galactoside	Glucuronic_acid	Sucrose	Unknown4	Unknown5	Maltose	Melibiose	Raffinose
NP_Barke_1	Barke	49.7347	41.8807	54.3643	27.1333	44.1457	16.5209	5.57927	21.9369	8.4042	6.67232	21.5387	90.6119	122.002	53.1256	7.82997	21.0249	8.22978	17.4338	14.8276	4.12519	1.55171	2.40749	1278.64	1077.49	17.7356	4.71501	0.906544	5.9068	11.3182	14.8652	16.1805	11.6251	81.8632	5.28036	5.86494	16.6709	39.1573	30.0778
NP_Barke_2	Barke	61.9719	51.0593	48.2955	33.3131	55.1704	23.7332	10.9562	27.1856	9.68404	21.436	25.6207	103.784	131.616	57.7167	4.08611	25.2449	4.17268	51.2424	8.24169	2.21826	0.912715	8.8997	1318.37	1279.52	13.0915	4.16366	0.53783	3.45004	26.4417	11.7476	15.1014	8.1464	50.2954	9.06355	8.66571	10.8219	28.1077	28.2756
NP_Barke_3	Barke	21.6551	11.859	12.7947	9.30845	45.3214	5.67448	0.932513	6.41805	4.25065	0.990868	7.83981	9.74914	30.4829	9.87001	0.819784	10.6114	0.35488	16.8072	6.25213	0.371628	0.094175	0.635753	149.287	178.775	5.75789	1.05454	0.0160962	0.255971	4.11869	4.72261	1.91797	2.65791	13.4433	1.01692	1.27332	0.791126	4.4533	4.44416
NP_Barke_4	Barke	25.6112	14.481	17.3904	10.407	45.9488	10.2696	2.22869	7.7903	4.10353	3.2203	6.40959	17.0153	36.4115	17.359	3.93202	12.6675	0.572567	12.9019	10.1918	0.369686	0.139433	0.384633	191.671	218.764	5.11118	1.16348	0.0285728	0.443024	6.2795	5.02743	3.34081	3.93329	5.17247	1.5414	1.4085	1.04829	7.24288	4.5341
NP_124_17_1	124_17	55.5459	45.716	45.0201	28.1881	56.5377	19.2151	6.11846	20.9983	8.68601	8.03514	15.5431	85.6338	102.03	59.7303	3.71471	21.8637	1.34057	75.2886	12.0807	1.34302	0.838766	3.66305	1130.46	852.323	16.6334	5.59388	0.373365	2.6273	14.5854	11.5078	11.7823	7.77386	39.9554	7.1668	7.90511	15.0902	31.6231	23.5391
NP_124_17_2	124_17	59.8859	45.2074	48.0647	32.6455	85.7949	24.2941	8.54484	27.1741	10.0592	14.5487	15.6249	85.3009	102.425	55.0597	1.05085	25.3575	3.83961	56.5925	7.82787	2.84865	1.00508	5.76891	1360.72	1344.18	17.7656	6.28684	0.611446	4.80416	29.4575	13.076	11.6429	8.15828	72.266	11.774	8.11748	11.6551	34.6663	28.5954
NP_124_17_3	124_17	20.0838	11.7487	17.7813	8.26748	40.1118	9.10621	1.37397	5.24329	2.99801	1.49872	4.97761	6.5014	30.2352	11.5536	1.63548	10.7968	0.236843	8.10489	6.61023	0.167617	0.104821	0.69336	106.471	101.187	4.65732	0.462841	0.0262399	0.311399	2.86872	4.03941	1.79103	2.01104	31.2665	1.39794	1.95369	0.749176	4.37393	11.5393
NP_124_17_4	124_17	13.1951	8.30856	18.4529	5.77529	18.6787	0.497894	0.0407799	3.65598	1.80004	0.0926164	2.8335	5.13064	23.8404	9.84478	4.99432	7.69689	0.168736	1.90395	7.50487	0.279859	0.117085	0.131382	125.707	109.719	4.59154	0.753641	0.0560818	0.178051	2.61454	3.93886	3.93512	2.28176	7.42724	2.14862	1.78445	1.28378	6.47144	5.4819
NP_124_52_1	124_52	46.167	38.9307	48.5222	24.9711	59.565	8.75743	2.92068	17.7604	7.22979	2.28647	20.9799	57.5889	97.3593	44.5852	7.9834	23.1245	2.12944	56.5143	13.6498	1.92795	0.461509	1.69396	875.773	889.191	10.5948	4.59703	0.519605	2.45515	13.8409	12.0562	10.6086	5.78125	38.9051	4.4225	4.54033	9.30234	25.0788	16.5992
NP_124_52_2	124_52	43.0403	36.5934	38.801	25.0908	52.3737	16.0368	5.37175	17.3707	6.46009	10.24	23.1276	98.4792	91.1397	70.3985	18.2077	24.3548	3.22015	41.5424	15.8759	2.37246	0.674853	3.17708	948.137	862.204	16.0095	3.60785	0.639007	2.42674	17.0714	10.8757	11.7676	6.75811	44.98	6.23517	6.49746	8.27351	22.9344	19.82
NP_124_52_3	124_52	18.0634	11.8488	24.3973	7.87883	24.2436	3.05209	0.306078	4.1322	2.1487	0.446278	2.28635	4.50772	26.8877	7.91339	4.26007	9.75229	0.00905091	16.0266	12.7827	0.187192	0.135666	0.29818	119.097	116.089	3.9297	0.740555	0.0236255	0.228865	2.76828	4.88003	3.88544	2.3287	6.32795	1.80719	1.64208	0.925019	7.01631	4.69456
NP_124_52_4	124_52	25.2337	15.5218	19.0836	11.5986	39.1429	7.24744	1.33013	8.25319	3.72207	1.38238	13.0239	14.2199	39.7655	19.1424	4.71127	10.5915	0.697519	15.6126	10.5329	0.839919	0.232553	1.10792	190.65	197.041	6.16136	1.43392	0.0324129	0.5449	5.30991	5.40879	4.85939	2.9081	24.1021	2.61257	2.46447	1.48154	8.42124	9.15725

## Sheet: Polar_ery_class_1121
Sample	Genotype	aa	aa	alcohol	aa	aa	acid	acid	aa	aa	acid	aa	aa	acid	acid	acid	sugar	aa	other	other	aa	acid	acid	sugar	sugar	other	sugar	sugar	acid	sugar	alcohol	alcohol	acid	sugar	other	other	sugar	sugar	sugar
		L-valine	L-leucine	Glycerol	L-isoleucine	L-proline	Butanedioic_acid	2-butenedioic_acid	L-serine	L-threonine	Malic_acid	5-oxo-proline	L-aspartic_acid	gamma-aminobutyric_acid	L-glutamic_acid	4-hydroxyphenylacetic_acid	Ribose	L-asparagine	phenylpropanolamine	Putrescine	L-glutamine	Azelaic_acid	Citric_acid	Fructose	Glucose	Unknown3	Sugar_dimer1	Sugar_dimer_2	Gluconic_acid	Gulose	Inositol	2-O-glycerol-galactoside	Glucuronic_acid	Sucrose	Unknown4	Unknown5	Maltose	Melibiose	Raffinose
NP_Barke_1	Barke	49.7347	41.8807	54.3643	27.1333	44.1457	16.5209	5.57927	21.9369	8.4042	6.67232	21.5387	90.6119	122.002	53.1256	7.82997	21.0249	8.22978	17.4338	14.8276	4.12519	1.55171	2.40749	1278.64	1077.49	17.7356	4.71501	0.906544	5.9068	11.3182	14.8652	16.1805	11.6251	81.8632	5.28036	5.86494	16.6709	39.1573	30.0778
NP_Barke_2	Barke	61.9719	51.0593	48.2955	33.3131	55.1704	23.7332	10.9562	27.1856	9.68404	21.436	25.6207	103.784	131.616	57.7167	4.08611	25.2449	4.17268	51.2424	8.24169	2.21826	0.912715	8.8997	1318.37	1279.52	13.0915	4.16366	0.53783	3.45004	26.4417	11.7476	15.1014	8.1464	50.2954	9.06355	8.66571	10.8219	28.1077	28.2756
NP_Barke_3	Barke	21.6551	11.859	12.7947	9.30845	45.3214	5.67448	0.932513	6.41805	4.25065	0.990868	7.83981	9.74914	30.4829	9.87001	0.819784	10.6114	0.35488	16.8072	6.25213	0.371628	0.094175	0.635753	149.287	178.775	5.75789	1.05454	0.0160962	0.255971	4.11869	4.72261	1.91797	2.65791	13.4433	1.01692	1.27332	0.791126	4.4533	4.44416
NP_Barke_4	Barke	25.6112	14.481	17.3904	10.407	45.9488	10.2696	2.22869	7.7903	4.10353	3.2203	6.40959	17.0153	36.4115	17.359	3.93202	12.6675	0.572567	12.9019	10.1918	0.369686	0.139433	0.384633	191.671	218.764	5.11118	1.16348	0.0285728	0.443024	6.2795	5.02743	3.34081	3.93329	5.17247	1.5414	1.4085	1.04829	7.24288	4.5341
NP_124_17_1	124_17	55.5459	45.716	45.0201	28.1881	56.5377	19.2151	6.11846	20.9983	8.68601	8.03514	15.5431	85.6338	102.03	59.7303	3.71471	21.8637	1.34057	75.2886	12.0807	1.34302	0.838766	3.66305	1130.46	852.323	16.6334	5.59388	0.373365	2.6273	14.5854	11.5078	11.7823	7.77386	39.9554	7.1668	7.90511	15.0902	31.6231	23.5391
NP_124_17_2	124_17	59.8859	45.2074	48.0647	32.6455	85.7949	24.2941	8.54484	27.1741	10.0592	14.5487	15.6249	85.3009	102.425	55.0597	1.05085	25.3575	3.83961	56.5925	7.82787	2.84865	1.00508	5.76891	1360.72	1344.18	17.7656	6.28684	0.611446	4.80416	29.4575	13.076	11.6429	8.15828	72.266	11.774	8.11748	11.6551	34.6663	28.5954
NP_124_17_3	124_17	20.0838	11.7487	17.7813	8.26748	40.1118	9.10621	1.37397	5.24329	2.99801	1.49872	4.97761	6.5014	30.2352	11.5536	1.63548	10.7968	0.236843	8.10489	6.61023	0.167617	0.104821	0.69336	106.471	101.187	4.65732	0.462841	0.0262399	0.311399	2.86872	4.03941	1.79103	2.01104	31.2665	1.39794	1.95369	0.749176	4.37393	11.5393
NP_124_17_4	124_17	13.1951	8.30856	18.4529	5.77529	18.6787	0.497894	0.0407799	3.65598	1.80004	0.0926164	2.8335	5.13064	23.8404	9.84478	4.99432	7.69689	0.168736	1.90395	7.50487	0.279859	0.117085	0.131382	125.707	109.719	4.59154	0.753641	0.0560818	0.178051	2.61454	3.93886	3.93512	2.28176	7.42724	2.14862	1.78445	1.28378	6.47144	5.4819
NP_124_52_1	124_52	46.167	38.9307	48.5222	24.9711	59.565	8.75743	2.92068	17.7604	7.22979	2.28647	20.9799	57.5889	97.3593	44.5852	7.9834	23.1245	2.12944	56.5143	13.6498	1.92795	0.461509	1.69396	875.773	889.191	10.5948	4.59703	0.519605	2.45515	13.8409	12.0562	10.6086	5.78125	38.9051	4.4225	4.54033	9.30234	25.0788	16.5992
NP_124_52_2	124_52	43.0403	36.5934	38.801	25.0908	52.3737	16.0368	5.37175	17.3707	6.46009	10.24	23.1276	98.4792	91.1397	70.3985	18.2077	24.3548	3.22015	41.5424	15.8759	2.37246	0.674853	3.17708	948.137	862.204	16.0095	3.60785	0.639007	2.42674	17.0714	10.8757	11.7676	6.75811	44.98	6.23517	6.49746	8.27351	22.9344	19.82
NP_124_52_3	124_52	18.0634	11.8488	24.3973	7.87883	24.2436	3.05209	0.306078	4.1322	2.1487	0.446278	2.28635	4.50772	26.8877	7.91339	4.26007	9.75229	0.00905091	16.0266	12.7827	0.187192	0.135666	0.29818	119.097	116.089	3.9297	0.740555	0.0236255	0.228865	2.76828	4.88003	3.88544	2.3287	6.32795	1.80719	1.64208	0.925019	7.01631	4.69456
NP_124_52_4	124_52	25.2337	15.5218	19.0836	11.5986	39.1429	7.24744	1.33013	8.25319	3.72207	1.38238	13.0239	14.2199	39.7655	19.1424	4.71127	10.5915	0.697519	15.6126	10.5329	0.839919	0.232553	1.10792	190.65	197.041	6.16136	1.43392	0.0324129	0.5449	5.30991	5.40879	4.85939	2.9081	24.1021	2.61257	2.46447	1.48154	8.42124	9.15725
NP_NC_1	NC_1	0.185356	0.168021	8.79062	0.122361	0.948186	2.10804	0.029421	0.480815	0.0720478	0.0428147	0.0460524	0.14492	0.102762	0.0469438	0.0750909	0.0196252	0.0087487	0.102651	0.0525371	0.14218	0.0125601	3.81017e-05	0.573616	0.520505	0.409272	0.0254427	0.0164414	0.00657258	0.0238298	0.176791	0.107853	0.0171941	1.54406	0.030403	0.0316238	0.0501398	0.0865167	0.0487069
NP_NC_2	NC_2	9.20102e-16	0.0637381	7.78769	0.0843078	0.400353	2.27541	0.0639513	1.38573	0.182649	0.0645073	0.429701	0.307618	0.153439	0.0814735	0.109047	0.0366691	0.0298528	0.0658823	0.153344	0.0836906	0.0159165	0.135453	0.992232	0.758486	0.4885	0.0659658	0.106745	0.0231571	0.0227234	0.0600368	0.186482	0.0303561	0.360922	0.0392866	0.0590618	0.233375	0.470826	0.119139
NP_NC_3	NC_3	2.58544e-15	0.120387	11.5126	0.120387	8.96006e-17	0	0.0468392	0.428176	0.0217426	0.015584	0.112813	0.0201063	0.0317806	0.0388506	0.0587802	0.0381338	0.0209613	0.052442	0.0857311	0.0587345	0.0502806	0.228238	0.558127	0.34608	0	0.242123	0.0344706	0.0109286	0.0197483	0.103236	0.0232066	0.0529547	0.0931968	0.078836	0.0407468	0.0466118	0.134642	0.097622
NP_NC_4	NC_4	1.05959e-16	0.0351218	8.4209	0.0521745	0.437072	0	0.0783632	0.222475	0.0623928	0.00286213	0.434323	0.103396	0.158087	0.106096	0.163309	0.181247	0.036394	0.0744605	0.261255	0.238722	0.0819948	0.46639	0.32367	0.218545	0	0.0330847	0.0303888	0.0212378	0.0287994	0.0741092	0.083899	0.0291244	0.0272494	0.0313253	0.0449528	0.0287543	0.230689	0.116695

## Sheet: AA_1121
Sample	Genotype	L-valine	L-leucine	L-isoleucine	L-proline	L-serine	L-threonine	5-oxo-proline	L-aspartic_acid	L-asparagine	L-glutamine	L-glutamic_acid				L-valine	L-leucine	L-isoleucine	L-proline	L-serine	L-threonine	5-oxo-proline	L-aspartic_acid	L-glutamic_acid
NP_Barke_1	Barke	49.7347	41.8807	27.1333	44.1457	21.9369	8.4042	21.5387	90.6119	8.22978	4.12519	53.1256			Barke	39.7432	29.82	20.0405	47.6466	15.8327	6.61061	15.3522	55.2901	34.5178
NP_Barke_2	Barke	61.9719	51.0593	33.3131	55.1704	27.1856	9.68404	25.6207	103.784	4.17268	2.21826	57.7167			124_17	37.1777	27.7451	18.7191	50.2808	14.2679	5.88581	9.74477	45.6417	34.0471
NP_Barke_3	Barke	21.6551	11.859	9.30845	45.3214	6.41805	4.25065	7.83981	9.74914	0.35488	0.371628	9.87001			124_52	33.1261	25.7237	17.3849	43.8313	11.8791	4.89016	14.8544	43.6989	35.5099
NP_Barke_4	Barke	25.6112	14.481	10.407	45.9488	7.7903	4.10353	6.40959	17.0153	0.572567	0.369686	17.359			Soil	0.0463391	0.096817	0.0948076	0.446403	0.629299	0.0847081	0.255722	0.14401	0.0683409
	Barke	39.7432	29.82	20.0405	47.6466	15.8327	6.61061	15.3522	55.2901	3.33248	1.77119	34.5178				L-valine	L-leucine	L-isoleucine	L-proline	L-serine	L-threonine	5-oxo-proline	L-aspartic_acid	L-glutamic_acid
NP_124_17_1	124_17	55.5459	45.716	28.1881	56.5377	20.9983	8.68601	15.5431	85.6338	1.34057	1.34302	59.7303			Barke	5.31264	4.89821	4.32484	5.5743	3.98484	2.72478	3.94037	5.78895	5.10927
NP_124_17_2	124_17	59.8859	45.2074	32.6455	85.7949	27.1741	10.0592	15.6249	85.3009	3.83961	2.84865	55.0597			124_17	5.21637	4.79416	4.22644	5.65193	3.8347	2.55724	3.28463	5.51228	5.08946
NP_124_17_3	124_17	20.0838	11.7487	8.26748	40.1118	5.24329	2.99801	4.97761	6.5014	0.236843	0.167617	11.5536			124_52	5.0499	4.68502	4.11976	5.45389	3.57036	2.28988	3.89282	5.44953	5.15015
NP_124_17_4	124_17	13.1951	8.30856	5.77529	18.6787	3.65598	1.80004	2.8335	5.13064	0.168736	0.279859	9.84478			Soil	-4.43163	-3.3686	-3.39885	-1.16358	-0.668183	-1.96735	-2.79576	#REF!	-3.87111
	124_17	37.1777	27.7451	18.7191	50.2808	14.2679	5.88581	9.74477	45.6417	1.39644	1.15978	34.0471
NP_124_52_1	124_52	46.167	38.9307	24.9711	59.565	17.7604	7.22979	20.9799	57.5889	2.12944	1.92795	44.5852
NP_124_52_2	124_52	43.0403	36.5934	25.0908	52.3737	17.3707	6.46009	23.1276	98.4792	3.22015	2.37246	70.3985
NP_124_52_3	124_52	18.0634	11.8488	7.87883	24.2436	4.1322	2.1487	2.28635	4.50772	0.00905091	0.187192	7.91339
NP_124_52_4	124_52	25.2337	15.5218	11.5986	39.1429	8.25319	3.72207	13.0239	14.2199	0.697519	0.839919	19.1424
	124_52	33.1261	25.7237	17.3849	43.8313	11.8791	4.89016	14.8544	43.6989	1.51404	1.33188	35.5099
NP_NC_1	NC_1	0.185356	0.168021	0.122361	0.948186	0.480815	0.0720478	0.0460524	0.14492	0.0087487	0.14218	0.0469438
NP_NC_2	NC_2	9.20102e-16	0.0637381	0.0843078	0.400353	1.38573	0.182649	0.429701	0.307618	0.0298528	0.0836906	0.0814735
NP_NC_3	NC_3	2.58544e-15	0.120387	0.120387	8.96006e-17	0.428176	0.0217426	0.112813	0.0201063	0.0209613	0.0587345	0.0388506
NP_NC_4	NC_4	1.05959e-16	0.0351218	0.0521745	0.437072	0.222475	0.0623928	0.434323	0.103396	0.036394	0.238722	0.106096
	Soil	0.0463391	0.096817	0.0948076	0.446403	0.629299	0.0847081	0.255722	0.14401	0.0239892	0.130832	0.0683409

## Sheet: Sugars_1121
Sample	Genotype	Ribose	Fructose	Glucose	Sugar_dimer1	Sugar_dimer_2	Gulose	Sucrose	Maltose	Melibiose	Raffinose			Ribose	Fructose	Glucose	Sugar_dimer1	Sugar_dimer_2	Gulose	Sucrose	Maltose	Melibiose	Raffinose
NP_Barke_1	Barke	21.0249	1278.64	1077.49	4.71501	0.906544	11.3182	81.8632	16.6709	39.1573	30.0778		Barke	17.3872	734.492	688.639	2.77417	0.372261	12.0395	37.6936	7.33306	19.7403	16.8329		Under 0 =1
NP_Barke_2	Barke	25.2449	1318.37	1279.52	4.16366	0.53783	26.4417	50.2954	10.8219	28.1077	28.2756		124_17	16.4287	680.838	601.853	3.2743	0.266783	12.3815	37.7288	7.19456	19.2837	17.2889
NP_Barke_3	Barke	10.6114	149.287	178.775	1.05454	0.0160962	4.11869	13.4433	0.791126	4.4533	4.44416		124_52	16.9558	533.414	516.131	2.59484	0.303662	9.74763	28.5788	4.9956	15.8627	12.5678
NP_Barke_4	Barke	12.6675	191.671	218.764	1.16348	0.0285728	6.2795	5.17247	1.04829	7.24288	4.5341		Soil	0.0689188	0.611911	0.460904	0.460904	0.0916541	0.0237752	0.506357	0.0897202	0.230668	0.0955409
	Barke	17.3872	734.492	688.639	2.77417	0.372261	12.0395	37.6936	7.33306	19.7403	16.8329
NP_124_17_1	124_17	21.8637	1130.46	852.323	5.59388	0.373365	14.5854	39.9554	15.0902	31.6231	23.5391			Ribose	Fructose	Glucose	Sugar_dimer1	Gulose	Sucrose	Maltose	Melibiose	Raffinose
NP_124_17_2	124_17	25.3575	1360.72	1344.18	6.28684	0.611446	29.4575	72.266	11.6551	34.6663	28.5954		Barke	4.11995	9.5206	9.4276	1.47206	3.58971	5.23625	2.87441	4.30307	4.07321
NP_124_17_3	124_17	10.7968	106.471	101.187	0.462841	0.0262399	2.86872	31.2665	0.749176	4.37393	11.5393		124_17	4.03815	9.41117	9.23327	1.71119	3.63012	5.23759	2.84691	4.26931	4.11178
NP_124_17_4	124_17	7.69689	125.707	109.719	0.753641	0.0560818	2.61454	7.42724	1.28378	6.47144	5.4819		124_52	4.0837	9.05911	9.01159	1.37564	3.28505	4.83687	2.32066	3.98757	3.65166
	124_17	16.4287	680.838	601.853	3.2743	0.266783	12.3815	37.7288	7.19456	19.2837	17.2889		Soil	-3.85896	-0.708605	-1.11746	-1.11746	-3.44766	-5.3944	-0.981772	-3.47842	-2.11611
NP_124_52_1	124_52	23.1245	875.773	889.191	4.59703	0.519605	13.8409	38.9051	9.30234	25.0788	16.5992
NP_124_52_2	124_52	24.3548	948.137	862.204	3.60785	0.639007	17.0714	44.98	8.27351	22.9344	19.82
NP_124_52_3	124_52	9.75229	119.097	116.089	0.740555	0.0236255	2.76828	6.32795	0.925019	7.01631	4.69456
NP_124_52_4	124_52	10.5915	190.65	197.041	1.43392	0.0324129	5.30991	24.1021	1.48154	8.42124	9.15725
	124_52	16.9558	533.414	516.131	2.59484	0.303662	9.74763	28.5788	4.9956	15.8627	12.5678
					Sugar_dimer1	Sugar_dimer2
		0.0196252	0.573616	0.520505	0.520505	0.0254427	0.0238298	1.54406	0.0501398	0.0865167	0.0487069
		0.0366691	0.992232	0.758486	0.758486	0.0659658	0.0227234	0.360922	0.233375	0.470826	0.119139
		0.0381338	0.558127	0.34608	0.34608	0.242123	0.0197483	0.0931968	0.0466118	0.134642	0.097622
		0.181247	0.32367	0.218545	0.218545	0.0330847	0.0287994	0.0272494	0.0287543	0.230689	0.116695
		0.0689188	0.611911	0.460904	0.460904	0.0916541	0.0237752	0.506357	0.0897202	0.230668	0.0955409

## Sheet: Acids_1121
Sample	Genotype	Butanedioic_acid	Malic_acid	gamma-aminobutyric_acid	L-glutamic_acid	4-hydroxyphenylacetic_acid	Azelaic_acid	Citric_acid	Gluconic_acid	Glucuronic_acid			Succinic_acid	Malic_acid	gamma-aminobutyric_acid	L-glutamic_acid	4-hydroxyphenylacetic_acid	Azelaic_acid	Citric_acid	Gluconic_acid	Glucuronic_acid
NP_Barke_1	Barke	16.5209	6.67232	122.002	53.1256	7.82997	1.55171	2.40749	5.9068	11.6251		Barke	14.0495	8.07988	80.1282	34.5178	4.16697	0.674508	3.08189	2.51396	6.59067
NP_Barke_2	Barke	23.7332	21.436	131.616	57.7167	4.08611	0.912715	8.8997	3.45004	8.1464		124_17	13.2783	6.0438	64.6327	34.0471	2.84884	0.516438	2.56418	1.98023	5.05624
NP_Barke_3	Barke	5.67448	0.990868	30.4829	9.87001	0.819784	0.094175	0.635753	0.255971	2.65791		124_52	8.77344	3.5888	63.788	35.5099	8.79061	0.376145	1.56928	1.41391	4.44404
NP_Barke_4	Barke	10.2696	3.2203	36.4115	17.359	3.93202	0.139433	0.384633	0.443024	3.93329		Soil	1.09586	0.031442	0.111517	0.0683409	0.101557	0.040188	0.20753	0.015474	0.0324073
	Barke	14.0495	8.07988	80.1282	34.5178	4.16697	0.674508	3.08189	2.51396	6.59067
NP_124_17_1	124_17	19.2151	8.03514	102.03	59.7303	3.71471	0.838766	3.66305	2.6273	7.77386
NP_124_17_2	124_17	24.2941	14.5487	102.425	55.0597	1.05085	1.00508	5.76891	4.80416	8.15828			Succinic_acid	Malic_acid	Azelaic_acid	Gluconic_acid	Glucuronic_acid
NP_124_17_3	124_17	9.10621	1.49872	30.2352	11.5536	1.63548	0.104821	0.69336	0.311399	2.01104		Barke	3.81245	3.01433	-0.568092	1.32996	2.72042
NP_124_17_4	124_17	0.497894	0.0926164	23.8404	9.84478	4.99432	0.117085	0.131382	0.178051	2.28176		124_17	3.731	2.59546	-0.953332	0.985666	2.33806
	124_17	13.2783	6.0438	64.6327	34.0471	2.84884	0.516438	2.56418	1.98023	5.05624		124_52	3.13314	1.8435	-1.41064	0.499692	2.15187
NP_124_52_1	124_52	8.75743	2.28647	97.3593	44.5852	7.9834	0.461509	1.69396	2.45515	5.78125
NP_124_52_2	124_52	16.0368	10.24	91.1397	70.3985	18.2077	0.674853	3.17708	2.42674	6.75811
NP_124_52_3	124_52	3.05209	0.446278	26.8877	7.91339	4.26007	0.135666	0.29818	0.228865	2.3287
NP_124_52_4	124_52	7.24744	1.38238	39.7655	19.1424	4.71127	0.232553	1.10792	0.5449	2.9081
	124_52	8.77344	3.5888	63.788	35.5099	8.79061	0.376145	1.56928	1.41391	4.44404
NP_NC_1		2.10804	0.0428147	0.102762	0.0469438	0.0750909	0.0125601	3.81017e-05	0.00657258	0.0171941
NP_NC_2		2.27541	0.0645073	0.153439	0.0814735	0.109047	0.0159165	0.135453	0.0231571	0.0303561
NP_NC_3		0	0.015584	0.0317806	0.0388506	0.0587802	0.0502806	0.228238	0.0109286	0.0529547
NP_NC_4		0	0.00286213	0.158087	0.106096	0.163309	0.0819948	0.46639	0.0212378	0.0291244
		1.09586	0.031442	0.111517	0.0683409	0.101557	0.040188	0.20753	0.015474	0.0324073

## Sheet: Alcohols_1121
Sample	Genotype	Glycerol	Inositol	2-O-glycerol-galactoside
NP_Barke_1	Barke	54.3643	14.8652	16.1805
NP_Barke_2	Barke	48.2955	11.7476	15.1014					Glycerol	Inositol	2-O-glycerol-galactoside
NP_Barke_3	Barke	12.7947	4.72261	1.91797				Barke	33.2112	9.09071	9.13517
NP_Barke_4	Barke	17.3904	5.02743	3.34081				124_17	32.3297	8.14051	7.28783
	Barke	33.2112	9.09071	9.13517				124_52	32.701	8.30516	7.78025
NP_124_17_1	124_17	45.0201	11.5078	11.7823
NP_124_17_2	124_17	48.0647	13.076	11.6429					Glycerol	Inositol	2-O-glycerol-galactoside	Phenylpropanolamine	Putrescine	Unknown	Gamma-aminobutyric_acid	4-Hydroxyphenylacetic_acid
NP_124_17_3	124_17	17.7813	4.03941	1.79103				Barke	5.0536	3.18439	3.19143	4.62037	3.30427	3.38184	6.32424	2.059
NP_124_17_4	124_17	18.4529	3.93886	3.93512				124_17	5.01479	3.02512	2.86549	5.14863	3.08847	3.44784	6.01419	1.51038
	124_17	32.3297	8.14051	7.28783				124_52	5.03126	3.05401	2.95982	5.01899	3.72359	3.19752	5.99521	3.13596
								Soil	3.19029	-3.2717	-3.31674	-3.75908	-2.85499	-2.15558	-3.16466	-3.29964
NP_124_52_1	124_52	48.5222	12.0562	10.6086
NP_124_52_2	124_52	38.801	10.8757	11.7676
NP_124_52_3	124_52	24.3973	4.88003	3.88544
NP_124_52_4	124_52	19.0836	5.40879	4.85939
	124_52	32.701	8.30516	7.78025
	Glycerol	Inositol	2-O-glycerol-galactoside	Phenylpropanolamine	Putrescine	Unknown	Gamma-aminobutyric_acid	4-Hydroxyphenylacetic_acid
NP_NC_1	8.79062	0.176791	0.107853	0.102651	0.0525371	0.409272	0.102762	0.0750909
NP_NC_2	7.78769	0.0600368	0.186482	0.0658823	0.153344	0.4885	0.153439	0.109047
NP_NC_3	11.5126	0.103236	0.0232066	0.052442	0.0857311	0	0.0317806	0.0587802
NP_NC_4	8.4209	0.0741092	0.083899	0.0744605	0.261255	0	0.158087	0.163309
	9.12794	0.103543	0.10036	0.073859	0.138217	0.224443	0.111517	0.101557

## Sheet: Others_1121
Sample	Genotype	phenylpropanolamine	Putrescine	Unknown3						phenylpropanolamine	Putrescine	Unknown3
NP_Barke_1	Barke	17.4338	14.8276	17.7356					Barke	24.5963	9.87832	10.424
NP_Barke_2	Barke	51.2424	8.24169	13.0915					124_17	35.4725	8.50591	10.912
NP_Barke_3	Barke	16.8072	6.25213	5.75789					124_52	32.424	13.2103	9.17383
NP_Barke_4	Barke	12.9019	10.1918	5.11118
	Barke	24.5963	9.87832	10.424						Phenylpropanolamine	Putrescine	Unknown
NP_124_17_1	124_17	75.2886	12.0807	16.6334					Barke	4.62037	3.30427	3.38184
NP_124_17_2	124_17	56.5925	7.82787	17.7656					124_17	5.14863	3.08847	3.44784
NP_124_17_3	124_17	8.10489	6.61023	4.65732					124_52	5.01899	3.72359	3.19752
NP_124_17_4	124_17	1.90395	7.50487	4.59154
	124_17	35.4725	8.50591	10.912
NP_124_52_1	124_52	56.5143	13.6498	10.5948
NP_124_52_2	124_52	41.5424	15.8759	16.0095
NP_124_52_3	124_52	16.0266	12.7827	3.9297
NP_124_52_4	124_52	15.6126	10.5329	6.16136
	124_52	32.424	13.2103	9.17383
NP_NC_1
NP_NC_2
NP_NC_3
NP_NC_4
