# Supplementary material for: Identifying plant genes shaping microbiota composition in the barley rhizosphere
Source: Nat Commun. 2022 Jun 16;13:3443. doi: 10.1038/s41467-022-31022-y (PMC9203816; doi:10.1038/s41467-022-31022-y)
Supplement: Supplementary file 11 — Source Data [file 41467_2022_31022_MOESM11_ESM.zip › Supplementary Fig 12/QRMC-3HS_SFig12.xls]

## Sheet: Results
Block Type	96well
Chemistry	TAQMAN
Experiment File Name	C:\Users\ce42229\University of Dundee\Davide Bulgarelli (Staff) - BBSRC_801633\KASP\Btr1_Btr2_Genotyping_140921.eds
Experiment Run End Time	2021-09-14 18:16:59 PM BST
Instrument Type	steponeplus
Passive Reference	ROX
Well	Sample Name	SNP Assay Name	Task	Allele1 ΔRn	Allele2 ΔRn	Pass.Ref	Quality(%)	Call	Method	Allele1 Automatic Ct Threshold	Allele1 Ct Threshold	Allele1 Automatic Baseline	Allele1 Baseline Start	Allele1 Baseline End	Allele2 Automatic Ct Threshold	Allele2 Ct Threshold	Allele2 Automatic Baseline	Allele2 Baseline Start	Allele2 Baseline End	Comments	BADROX	NOSIGNAL	NOISE
A1	HID144	Btr1	UNKNOWN	0.313718	6.14924	3191.46	0	Undetermined	Auto	TRUE	0.0814922	TRUE	3	26	TRUE	0.0781897	TRUE	3	24		N	N	N
A2	Barke	Btr1	UNKNOWN	1.95698	0.0430974	4203.25	0	Undetermined	Auto	TRUE	0.0814922	TRUE	3	24	TRUE	0.0781897	TRUE	3	41		N	N	N
A3	124_17	Btr1	UNKNOWN	0.264344	5.53268	3843.01	0	Undetermined	Auto	TRUE	0.0814922	TRUE	3	26	TRUE	0.0781897	TRUE	3	22		N	N	N
A4	124_52	Btr1	UNKNOWN	0.242673	6.27256	3877.67	0	Undetermined	Auto	TRUE	0.0814922	TRUE	3	26	TRUE	0.0781897	TRUE	3	24		N	N	N
A5	96_19	Btr1	UNKNOWN	0.200555	8.20487	2491.62	0	Undetermined	Auto	TRUE	0.0814922	TRUE	3	26	TRUE	0.0781897	TRUE	3	22		N	N	N
A6	96_56	Btr1	UNKNOWN	0.0497998	3.44006	6596.74	0	Undetermined	Auto	TRUE	0.0814922	TRUE	3	26	TRUE	0.0781897	TRUE	3	23		N	N	N
A7	Morex	Btr1	UNKNOWN	0.107864	3.6003	6077.03	0	Undetermined	Auto	TRUE	0.0814922	TRUE	3	29	TRUE	0.0781897	TRUE	3	25		N	N	N
A8	GP	Btr1	UNKNOWN	2.25819	0.127376	3395.76	0	Undetermined	Auto	TRUE	0.0814922	TRUE	3	27	TRUE	0.0781897	TRUE	3	41		N	N	N
A9	Hocket	Btr1	UNKNOWN	1.27872	0.0210645	5711.48	0	Undetermined	Auto	TRUE	0.0814922	TRUE	3	28	TRUE	0.0781897	TRUE	3	40		N	N	N
A10	RGT	Btr1	UNKNOWN	1.51361	0.0614078	5243.59	0	Undetermined	Auto	TRUE	0.0814922	TRUE	3	27	TRUE	0.0781897	TRUE	3	22		N	N	N
A11	NC	Btr1	UNKNOWN	-0.109606	-0.275777	2474.29	0	Undetermined	Auto	TRUE	0.0814922	TRUE	3	41	TRUE	0.0781897	TRUE	3	11		N	N	N
A12		Btr1	UNKNOWN							TRUE	0.0814922	TRUE	3	41	TRUE	0.0781897	TRUE	3	41		Y	Y	N
B1	HID144	Btr1	UNKNOWN	0.239905	6.60166	2980.31	0	Undetermined	Auto	TRUE	0.0814922	TRUE	3	25	TRUE	0.0781897	TRUE	3	24		N	N	N
B2	Barke	Btr1	UNKNOWN	2.15602	0.0812564	3617.21	0	Undetermined	Auto	TRUE	0.0814922	TRUE	3	24	TRUE	0.0781897	TRUE	3	41		N	N	N
B3	124_17	Btr1	UNKNOWN	0.259091	5.49613	4607.8	0	Undetermined	Auto	TRUE	0.0814922	TRUE	3	26	TRUE	0.0781897	TRUE	3	23		N	N	N
B4	124_52	Btr1	UNKNOWN	0.220221	6.84217	3255.1	0	Undetermined	Auto	TRUE	0.0814922	TRUE	3	27	TRUE	0.0781897	TRUE	3	24		N	N	N
B5	96_19	Btr1	UNKNOWN	0.232501	6.78516	3615.06	0	Undetermined	Auto	TRUE	0.0814922	TRUE	3	25	TRUE	0.0781897	TRUE	3	23		N	N	N
B6	96_56	Btr1	UNKNOWN	0.0434618	3.35753	6348.24	0	Undetermined	Auto	TRUE	0.0814922	TRUE	3	26	TRUE	0.0781897	TRUE	3	24		N	N	N
B7	Morex	Btr1	UNKNOWN	0.142888	3.49185	5787.6	0	Undetermined	Auto	TRUE	0.0814922	TRUE	3	28	TRUE	0.0781897	TRUE	3	26		N	N	N
B8	GP	Btr1	UNKNOWN	1.98973	0.190244	3971.2	0	Undetermined	Auto	TRUE	0.0814922	TRUE	3	28	TRUE	0.0781897	TRUE	3	41		N	N	N
B9	Hocket	Btr1	UNKNOWN	1.27387	0.108658	5881.34	0	Undetermined	Auto	TRUE	0.0814922	TRUE	3	28	TRUE	0.0781897	TRUE	3	40		N	N	N
B10	RGT	Btr1	UNKNOWN	1.34397	0.0987719	5704.29	0	Undetermined	Auto	TRUE	0.0814922	TRUE	3	27	TRUE	0.0781897	TRUE	3	40		N	N	N
B11	NC	Btr1	UNKNOWN	-0.0800847	0.0144717	2606.87	0	Undetermined	Auto	TRUE	0.0814922	TRUE	3	41	TRUE	0.0781897	TRUE	3	41		N	N	Y
B12		Btr1	UNKNOWN							TRUE	0.0814922	TRUE	3	11	TRUE	0.0781897	TRUE	3	41		Y	Y	N
C1	HID144	Btr2	UNKNOWN	0.656128	11.9928	3042.96	0	Undetermined	Auto	TRUE	0.115537	TRUE	3	25	TRUE	0.7577	TRUE	3	21		N	N	N
C2	Barke	Btr2	UNKNOWN	0.557178	11.0685	3346.4	0	Undetermined	Auto	TRUE	0.115537	TRUE	3	24	TRUE	0.7577	TRUE	3	24		N	N	N
C3	124_17	Btr2	UNKNOWN	0.639434	12.7239	2991.16	0	Undetermined	Auto	TRUE	0.115537	TRUE	3	26	TRUE	0.7577	TRUE	3	24		N	N	N
C4	124_52	Btr2	UNKNOWN	0.440078	12.4614	3306.68	0	Undetermined	Auto	TRUE	0.115537	TRUE	3	26	TRUE	0.7577	TRUE	3	25		N	N	N
C5	96_19	Btr2	UNKNOWN	0.467036	12.5422	3100.91	0	Undetermined	Auto	TRUE	0.115537	TRUE	3	25	TRUE	0.7577	TRUE	3	22		N	N	N
C6	96_56	Btr2	UNKNOWN	0.134845	6.62625	5927.82	0	Undetermined	Auto	TRUE	0.115537	TRUE	3	26	TRUE	0.7577	TRUE	3	24		N	N	N
C7	Morex	Btr2	UNKNOWN	1.37586	0.3177	5703.46	0	Undetermined	Auto	TRUE	0.115537	TRUE	3	28	TRUE	0.7577	TRUE	3	23		N	N	N
C8	GP	Btr2	UNKNOWN	0.537017	12.4807	3011.84	0	Undetermined	Auto	TRUE	0.115537	TRUE	3	28	TRUE	0.7577	TRUE	3	26		N	N	N
C9	Hocket	Btr2	UNKNOWN	0.171483	6.80791	5162.82	0	Undetermined	Auto	TRUE	0.115537	TRUE	3	29	TRUE	0.7577	TRUE	3	25		N	N	N
C10	RGT	Btr2	UNKNOWN	0.311265	7.79555	4328.82	0	Undetermined	Auto	TRUE	0.115537	TRUE	3	29	TRUE	0.7577	TRUE	3	24		N	N	N
C11	NC	Btr2	UNKNOWN	-0.010642	-0.0478753	2977.97	0	Undetermined	Auto	TRUE	0.115537	TRUE	3	38	TRUE	0.7577	TRUE	3	7		N	N	N
C12		Btr2	UNKNOWN							TRUE	0.115537	TRUE	3	28	TRUE	0.7577	TRUE	3	35		Y	Y	N
D1	HID144	Btr2	UNKNOWN	0.639952	11.0222	3525.68	0	Undetermined	Auto	TRUE	0.115537	TRUE	3	25	TRUE	0.7577	TRUE	3	20		N	N	N
D2	Barke	Btr2	UNKNOWN	0.588108	11.0499	3126.47	0	Undetermined	Auto	TRUE	0.115537	TRUE	3	24	TRUE	0.7577	TRUE	3	24		N	N	N
D3	124_17	Btr2	UNKNOWN	0.613873	12.5075	3129.15	0	Undetermined	Auto	TRUE	0.115537	TRUE	3	25	TRUE	0.7577	TRUE	3	23		N	N	N
D4	124_52	Btr2	UNKNOWN	0.484645	13.383	2769.4	0	Undetermined	Auto	TRUE	0.115537	TRUE	3	25	TRUE	0.7577	TRUE	3	25		N	N	N
D5	96_19	Btr2	UNKNOWN	0.421406	11.6609	3663.37	0	Undetermined	Auto	TRUE	0.115537	TRUE	3	25	TRUE	0.7577	TRUE	3	21		N	N	N
D6	96_56	Btr2	UNKNOWN	0.20088	6.18718	6104.87	0	Undetermined	Auto	TRUE	0.115537	TRUE	3	27	TRUE	0.7577	TRUE	3	24		N	N	N
D7	Morex	Btr2	UNKNOWN	1.24086	0.325965	6363.09	0	Undetermined	Auto	TRUE	0.115537	TRUE	3	28	TRUE	0.7577	TRUE	3	36		N	N	N
D8	GP	Btr2	UNKNOWN	0.562926	12.2531	2926.19	0	Undetermined	Auto	TRUE	0.115537	TRUE	3	28	TRUE	0.7577	TRUE	3	26		N	N	N
D9	Hocket	Btr2	UNKNOWN	0.184023	6.4687	5376.18	0	Undetermined	Auto	TRUE	0.115537	TRUE	3	29	TRUE	0.7577	TRUE	3	25		N	N	N
D10	RGT	Btr2	UNKNOWN	0.518346	15.0715	2373.07	0	Undetermined	Auto	TRUE	0.115537	TRUE	3	28	TRUE	0.7577	TRUE	3	26		N	N	N
D11	NC	Btr2	UNKNOWN	0.0310271	-0.0449882	3103.01	0	Undetermined	Auto	TRUE	0.115537	TRUE	3	41	TRUE	0.7577	TRUE	3	41		N	N	N
D12		Btr2	UNKNOWN							TRUE	0.115537	TRUE	3	40	TRUE	0.7577	TRUE	3	40		Y	Y	N
E1																					N	N	N
E2																					N	N	N
E3																					N	N	N
E4																					N	N	N
E5																					N	N	N
E6																					N	N	N
E7																					N	N	N
E8																					N	N	N
E9																					N	N	N
E10																					N	N	N
E11																					N	N	N
E12																					N	N	N
F1																					N	N	N
F2																					N	N	N
F3																					N	N	N
F4																					N	N	N
F5																					N	N	N
F6																					N	N	N
F7																					N	N	N
F8																					N	N	N
F9																					N	N	N
F10																					N	N	N
F11																					N	N	N
F12																					N	N	N
G1																					N	N	N
G2																					N	N	N
G3																					N	N	N
G4																					N	N	N
G5																					N	N	N
G6																					N	N	N
G7																					N	N	N
G8																					N	N	N
G9																					N	N	N
G10																					N	N	N
G11																					N	N	N
G12																					N	N	N
H1																					N	N	N
H2																					N	N	N
H3																					N	N	N
H4																					N	N	N
H5																					N	N	N
H6																					N	N	N
H7																					N	N	N
H8																					N	N	N
H9																					N	N	N
H10																					N	N	N
H11																					N	N	N
H12																					N	N	N
