# Supplementary material for: Identifying plant genes shaping microbiota composition in the barley rhizosphere
Source: Nat Commun. 2022 Jun 16;13:3443. doi: 10.1038/s41467-022-31022-y (PMC9203816; doi:10.1038/s41467-022-31022-y)
Supplement: Supplementary file 11 — Source Data [file 41467_2022_31022_MOESM11_ESM.zip › Supplementary Fig 19_Supplementary Data 6/3H_locus_filtered.vcf]

##fileformat=VCFv4.0
##FILTER=<ID=PASS,Description="All filters passed">
##fileDate=2021-06-30
##source=Platypus_Version_0.8.1.1
##platypusOptions={'assemblyRegionSize': 1500, 'trimReadFlank': 0, 'assembleBadReads': 1, 'bamFiles': ['opossum/Barke.bam'], 'minVarDist': 9, 'trimSoftClipped': 1, 'minReads': 2, 'qualBinSize': 1, 'refFile': '/cluster/db/mecoulter/genomes/barke_split.fasta', 'maxHaplotypes': 50, 'filterVarsByCoverage': 1, 'maxSize': 1500, 'originalMaxHaplotypes': 50, 'skipDifficultWindows': 0, 'parseNCBI': 0, 'skipRegionsFile': None, 'noCycles': 0, 'trimAdapter': 1, 'minPosterior': 5, 'assembleAll': 1, 'trimOverlapping': 1, 'filterDuplicates': 0, 'abThreshold': 0.001, 'minFlank': 0, 'bufferSize': 100000, 'fileCaching': 0, 'useEMLikelihoods': 0, 'coverageSamplingLevel': 30, 'calculateFlankScore': 0, 'logFileName': 'log.txt', 'nCPU': 1, 'filterReadsWithUnmappedMates': 1, 'qdThreshold': 10, 'maxVariants': 8, 'scThreshold': 0.95, 'filterReadsWithDistantMates': 1, 'maxReads': 5000000, 'badReadsWindow': 11, 'genIndels': 1, 'largeWindows': 0, 'minMapQual': 0, 'maxVarDist': 15, 'maxGOF': 30, 'rlen': 500, 'minGoodQualBases': 10, 'refCallBlockSize': 1000, 'countOnlyExactIndelMatches': 0, 'longHaps': 0, 'HLATyping': 0, 'filterReadPairsWithSmallInserts': 1, 'minBaseQual': 20, 'getVariantsFromBAMs': 1, 'genSNPs': 1, 'assemble': 0, 'assemblerKmerSize': 15, 'minVarFreq': 0.05, 'alignScoreFile': '', 'verbosity': 2, 'sourceFile': None, 'compressReads': 0, 'rmsmqThreshold': 40, 'filteredReadsFrac': 0.7, 'outputRefCalls': 0, 'badReadsThreshold': 15, 'hapScoreThreshold': 4, 'regions': None, 'sbThreshold': 0.001, 'output': 'platypus/Barke.vcf', 'assembleBrokenPairs': 0, 'mergeClusteredVariants': 1, 'maxGenotypes': 1275, 'nInd': 1}
##INFO=<ID=FR,Number=.,Type=Float,Description="Estimated population frequency of variant">
##INFO=<ID=MMLQ,Number=1,Type=Float,Description="Median minimum base quality for bases around variant">
##INFO=<ID=TCR,Number=1,Type=Integer,Description="Total reverse strand coverage at this locus">
##INFO=<ID=HP,Number=1,Type=Integer,Description="Homopolymer run length around variant locus">
##INFO=<ID=WE,Number=1,Type=Integer,Description="End position of calling window">
##INFO=<ID=Source,Number=.,Type=String,Description="Was this variant suggested by Playtypus, Assembler, or from a VCF?">
##INFO=<ID=FS,Number=.,Type=Float,Description="Fisher's exact test for strand bias (Phred scale)">
##INFO=<ID=WS,Number=1,Type=Integer,Description="Starting position of calling window">
##INFO=<ID=PP,Number=.,Type=Float,Description="Posterior probability (phred scaled) that this variant segregates">
##INFO=<ID=TR,Number=.,Type=Integer,Description="Total number of reads containing this variant">
##INFO=<ID=NF,Number=.,Type=Integer,Description="Total number of forward reads containing this variant">
##INFO=<ID=TCF,Number=1,Type=Integer,Description="Total forward strand coverage at this locus">
##INFO=<ID=NR,Number=.,Type=Integer,Description="Total number of reverse reads containing this variant">
##INFO=<ID=TC,Number=1,Type=Integer,Description="Total coverage at this locus">
##INFO=<ID=END,Number=.,Type=Integer,Description="End position of reference call block">
##INFO=<ID=MGOF,Number=.,Type=Integer,Description="Worst goodness-of-fit value reported across all samples">
##INFO=<ID=SbPval,Number=.,Type=Float,Description="Binomial P-value for strand bias test">
##INFO=<ID=START,Number=.,Type=Integer,Description="Start position of reference call block">
##INFO=<ID=ReadPosRankSum,Number=.,Type=Float,Description="Mann-Whitney Rank sum test for difference between in positions of variants in reads from ref and alt">
##INFO=<ID=MQ,Number=.,Type=Float,Description="Root mean square of mapping qualities of reads at the variant position">
##INFO=<ID=QD,Number=1,Type=Float,Description="Variant-quality/read-depth for this variant">
##INFO=<ID=SC,Number=1,Type=String,Description="Genomic sequence 10 bases either side of variant position">
##INFO=<ID=BRF,Number=1,Type=Float,Description="Fraction of reads around this variant that failed filters">
##INFO=<ID=HapScore,Number=.,Type=Integer,Description="Haplotype score measuring the number of haplotypes the variant is segregating into in a window">
##INFO=<ID=Size,Number=.,Type=Integer,Description="Size of reference call block">
##FILTER=<ID=GOF,Description="Variant fails goodness-of-fit test.">
##FILTER=<ID=hp10,Description="Flanking sequence contains homopolymer of length 10 or greater">
##FILTER=<ID=REFCALL,Description="This line represents a homozygous reference call">
##FILTER=<ID=badReads,Description="Variant supported only by reads with low quality bases close to variant position, and not present on both strands.">
##FILTER=<ID=alleleBias,Description="Variant frequency is lower than expected for het">
##FILTER=<ID=Q20,Description="Variant quality is below 20.">
##FILTER=<ID=HapScore,Description="Too many haplotypes are supported by the data in this region.">
##FILTER=<ID=MQ,Description="Root-mean-square mapping quality across calling region is low.">
##FILTER=<ID=QD,Description="Variants fail quality/depth filter.">
##FILTER=<ID=SC,Description="Variants fail sequence-context filter. Surrounding sequence is low-complexity">
##FILTER=<ID=QualDepth,Description="Variant quality/Read depth ratio is low.">
##FILTER=<ID=strandBias,Description="Variant fails strand-bias filter">
##FORMAT=<ID=GT,Number=1,Type=String,Description="Unphased genotypes">
##FORMAT=<ID=GQ,Number=.,Type=Integer,Description="Genotype quality as phred score">
##FORMAT=<ID=GOF,Number=.,Type=Float,Description="Goodness of fit value">
##FORMAT=<ID=NR,Number=.,Type=Integer,Description="Number of reads covering variant location in this sample">
##FORMAT=<ID=GL,Number=.,Type=Float,Description="Genotype log10-likelihoods for AA,AB and BB genotypes, where A = ref and B = variant. Only applicable for bi-allelic sites">
##FORMAT=<ID=NV,Number=.,Type=Integer,Description="Number of reads containing variant in this sample">
##contig=<ID=chr1H_part_1>
##contig=<ID=chr1H_part_2>
##contig=<ID=chr2H_part_1>
##contig=<ID=chr2H_part_2>
##contig=<ID=chr3H_part_1>
##contig=<ID=chr3H_part_2>
##contig=<ID=chr4H_part_1>
##contig=<ID=chr4H_part_2>
##contig=<ID=chr5H_part_1>
##contig=<ID=chr5H_part_2>
##contig=<ID=chr6H_part_1>
##contig=<ID=chr6H_part_2>
##contig=<ID=chr7H_part_1>
##contig=<ID=chr7H_part_2>
##contig=<ID=chrUn>
##bcftools_mergeVersion=1.12+htslib-1.12
##bcftools_mergeCommand=merge -l bcftools/vcf_files.txt -o bcftools/all.vcf.gz; Date=Fri Jul  2 10:45:13 2021
##bcftools_viewVersion=1.12+htslib-1.12
##bcftools_viewCommand=view -r chr3H_part_1:31181340-38970860 -o bcftools/3H_locus.vcf bcftools/all.vcf.gz; Date=Fri Jul  2 10:46:13 2021
#CHROM	POS	ID	REF	ALT	QUAL	FILTER	INFO	FORMAT	Barke	HEB_124_17	HEB_124_52
chr3H_part_1	31204323	.	C	CGGCA	2977	PASS	BRF=0;FR=1;HP=5;HapScore=1;MGOF=3;MMLQ=37;MQ=50;NF=656;NR=339;PP=2977;QD=20;SC=ACCGGGCGGGCGGCAGGCGAT;SbPval=0.18;Source=Platypus;TC=1195;TCF=853;TCR=342;TR=995;WE=31204337;WS=31204312	GT:GL:GOF:GQ:NR:NV	./.:.:.:.:.:.	./.:.:.:.:.:.	1/1:-298.19,-297.59,0:3:99:1195:995
chr3H_part_1	31204790	.	C	G	76	PASS	BRF=0;FR=1;HP=3;HapScore=2;MGOF=24;MMLQ=37;MQ=50;NF=3;NR=0;PP=76;QD=36.9237;SC=TTCAACATTGCGGATTTTTGT;SbPval=1;Source=Platypus;TC=3;TCF=3;TCR=0;TR=3;WE=31204798;WS=31204780	GT:GL:GOF:GQ:NR:NV	./.:.:.:.:.:.	./.:.:.:.:.:.	1/1:-11.1,-0.6,0:24:7:3:3
chr3H_part_1	31205626	.	G	A	422	PASS	BRF=0.06;FR=0.9999;HP=2;HapScore=2;MGOF=1;MMLQ=37;MQ=50;NF=7;NR=7;PP=422;QD=32.6265;SC=GTTTCTAACAGTTGAGCAGCC;SbPval=0.53;Source=Platypus;TC=15;TCF=8;TCR=7;TR=14;WE=31205634;WS=31205616	GT:GL:GOF:GQ:NR:NV	./.:.:.:.:.:.	./.:.:.:.:.:.	1/1:-45.7,-0.51,0:1:6:15:14
chr3H_part_1	31206444	.	T	C	161	PASS	BRF=0.06;FR=1;HP=2;HapScore=2;MGOF=0;MMLQ=37;MQ=50;NF=6;NR=0;PP=161;QD=32.6285;SC=ATATGCATAATTTATAGGAAC;SbPval=1;Source=Platypus;TC=6;TCF=6;TCR=0;TR=6;WE=31206452;WS=31206434	GT:GL:GOF:GQ:NR:NV	./.:.:.:.:.:.	./.:.:.:.:.:.	1/1:-19.6,-1.47,0:0:15:6:6
chr3H_part_1	31206651	.	C	G	2965	PASS	BRF=0.01;FR=1;HP=1;HapScore=1;MGOF=5;MMLQ=37;MQ=50;NF=1061;NR=123;PP=2965;QD=20;SC=CTTGTTGATGCCTTGGTTTCT;SbPval=0.49;Source=Platypus;TC=1185;TCF=1062;TCR=123;TR=1184;WE=31206659;WS=31206641	GT:GL:GOF:GQ:NR:NV	./.:.:.:.:.:.	./.:.:.:.:.:.	1/1:-300,-299.7,0:5:99:1185:1184
chr3H_part_1	31207388	.	G	GA	74	PASS	BRF=0;FR=1;HP=9;HapScore=2;MGOF=0;MMLQ=37;MQ=50;NF=4;NR=0;PP=74;QD=22;SC=CTGCATCTTTGAAAAAAAAAT;SbPval=1;Source=Platypus;TC=4;TCF=4;TCR=0;TR=4;WE=31207396;WS=31207378	GT:GL:GOF:GQ:NR:NV	./.:.:.:.:.:.	./.:.:.:.:.:.	1/1:-8.8,-0.9,0:0:10:4:4
chr3H_part_1	31207536	.	C	T	2965	PASS	BRF=0.01;FR=1;HP=1;HapScore=1;MGOF=1;MMLQ=37;MQ=50;NF=1868;NR=461;PP=2965;QD=20;SC=ACTTAGTCATCGAGGCAAGTC;SbPval=0.48;Source=Platypus;TC=2332;TCF=1871;TCR=461;TR=2329;WE=31207544;WS=31207526	GT:GL:GOF:GQ:NR:NV	./.:.:.:.:.:.	./.:.:.:.:.:.	1/1:-300,-299.7,0:1:99:2332:2329
chr3H_part_1	31207961	.	G	A	2965	PASS	BRF=0;FR=1;HP=3;HapScore=1;MGOF=3;MMLQ=37;MQ=50;NF=1488;NR=859;PP=2965;QD=20;SC=GGATCAAGAAGACACCAATAG;SbPval=0.52;Source=Platypus;TC=2353;TCF=1494;TCR=859;TR=2347;WE=31207969;WS=31207951	GT:GL:GOF:GQ:NR:NV	./.:.:.:.:.:.	./.:.:.:.:.:.	1/1:-300,-299.7,0:3:99:2353:2347
chr3H_part_1	31209402	.	G	C	2965	PASS	BRF=0.01;FR=1;HP=1;HapScore=1;MGOF=7;MMLQ=37;MQ=50;NF=2145;NR=342;PP=2965;QD=20;SC=AGTGGAGGGAGCTGAATAATA;SbPval=0.5;Source=Platypus;TC=2490;TCF=2146;TCR=344;TR=2487;WE=31209415;WS=31209392	GT:GL:GOF:GQ:NR:NV	./.:.:.:.:.:.	./.:.:.:.:.:.	1/1:-299.4,-299.1,0:7:99:2490:2487
chr3H_part_1	31209518	.	A	AT	2983	PASS	BRF=0;FR=1;HP=8;HapScore=1;MGOF=21;MMLQ=37;MQ=50;NF=748;NR=121;PP=2983;QD=20;SC=TTTTTACTCAATTTTTTTTGT;SbPval=0.42;Source=Platypus;TC=1079;TCF=935;TCR=144;TR=869;WE=31209526;WS=31209508	GT:GL:GOF:GQ:NR:NV	./.:.:.:.:.:.	./.:.:.:.:.:.	1/1:-300,-250.85,0:21:99:1079:869
chr3H_part_1	31209576	.	G	T	2965	PASS	BRF=0;FR=1;HP=2;HapScore=1;MGOF=12;MMLQ=37;MQ=50;NF=346;NR=47;PP=2965;QD=20;SC=AAACCTGAATGTCTGGAACAG;SbPval=0.49;Source=Platypus;TC=393;TCF=346;TCR=47;TR=393;WE=31209584;WS=31209566	GT:GL:GOF:GQ:NR:NV	./.:.:.:.:.:.	./.:.:.:.:.:.	1/1:-300,-117.9,0:12:99:393:393
chr3H_part_1	31211185	.	A	G	778	PASS	BRF=0;FR=1;HP=1;HapScore=1;MGOF=5;MMLQ=37;MQ=50;NF=19;NR=4;PP=778;QD=35.3379;SC=TTAGTGCTACATACAACCGTT;SbPval=0.57;Source=Platypus;TC=23;TCF=19;TCR=4;TR=23;WE=31211193;WS=31211175	GT:GL:GOF:GQ:NR:NV	./.:.:.:.:.:.	./.:.:.:.:.:.	1/1:-81.3,-6.59,0:5:66:23:23
chr3H_part_1	31212232	.	G	T	150	PASS	BRF=0;FR=1;HP=1;HapScore=2;MGOF=6;MMLQ=37;MQ=50;NF=5;NR=0;PP=150;QD=36.9542;SC=AACATGATATGGTAAGCATAC;SbPval=1;Source=Platypus;TC=5;TCF=5;TCR=0;TR=5;WE=31212240;WS=31212222	GT:GL:GOF:GQ:NR:NV	./.:.:.:.:.:.	./.:.:.:.:.:.	1/1:-18.5,-1.2,0:6:12:5:5
chr3H_part_1	31213469	.	T	C	2965	PASS	BRF=0.01;FR=1;HP=3;HapScore=1;MGOF=3;MMLQ=37;MQ=50;NF=284;NR=68;PP=2965;QD=20;SC=TCATCGGCGGTGTTCCCTGTG;SbPval=0.5;Source=Platypus;TC=353;TCF=285;TCR=68;TR=352;WE=31213477;WS=31213459	GT:GL:GOF:GQ:NR:NV	./.:.:.:.:.:.	./.:.:.:.:.:.	1/1:-300,-105.66,0:3:99:353:352
chr3H_part_1	31213713	.	A	G	298	PASS	BRF=0;FR=1;HP=1;HapScore=2;MGOF=4;MMLQ=37;MQ=50;NF=9;NR=0;PP=298;QD=36.9746;SC=TTTGGTTAGTAACTAAAGCTA;SbPval=1;Source=Platypus;TC=9;TCF=9;TCR=0;TR=9;WE=31213721;WS=31213703	GT:GL:GOF:GQ:NR:NV	./.:.:.:.:.:.	./.:.:.:.:.:.	1/1:-33.3,-2.41,0:4:24:9:9
chr3H_part_1	31213765	.	TA	T	362	PASS	BRF=0;FR=1;HP=3;HapScore=3;MGOF=40;MMLQ=37;MQ=50;NF=8;NR=1;PP=362;QD=45.6701;SC=GTATTTCGGTTAAACCTAGAA;SbPval=0.65;Source=Platypus;TC=9;TCF=8;TCR=1;TR=9;WE=31213775;WS=31213755	GT:GL:GOF:GQ:NR:NV	./.:.:.:.:.:.	./.:.:.:.:.:.	1/1:-40.5,-2.11,0:40:21:9:9
chr3H_part_1	31213767	.	A	G	304	PASS	BRF=0;FR=1;HP=2;HapScore=3;MGOF=40;MMLQ=37;MQ=50;NF=8;NR=1;PP=304;QD=37.6412;SC=ATTTCGGTTAAACCTAGAAAA;SbPval=0.65;Source=Platypus;TC=9;TCF=8;TCR=1;TR=9;WE=31213775;WS=31213755	GT:GL:GOF:GQ:NR:NV	./.:.:.:.:.:.	./.:.:.:.:.:.	1/1:-33.3,-2.11,0:40:21:9:9
chr3H_part_1	31214547	.	TCGG	T	2982	PASS	BRF=0;FR=1;HP=1;HapScore=1;MGOF=11;MMLQ=37;MQ=50;NF=152;NR=37;PP=2982;QD=20;SC=GCTGTCGTCGTCGGCGGCGGC;SbPval=0.4;Source=Platypus;TC=208;TCF=170;TCR=38;TR=189;WE=31214557;WS=31214537	GT:GL:GOF:GQ:NR:NV	./.:.:.:.:.:.	./.:.:.:.:.:.	1/1:-300,-54.4,0:11:99:208:189
chr3H_part_1	31214587	.	G	T	2355	PASS	BRF=0;FR=1;HP=1;HapScore=1;MGOF=13;MMLQ=37;MQ=50;NF=51;NR=15;PP=2355;QD=36.2087;SC=CGGGGTGAACGATGCTGAGGT;SbPval=0.54;Source=Platypus;TC=66;TCF=51;TCR=15;TR=66;WE=31214595;WS=31214577	GT:GL:GOF:GQ:NR:NV	./.:.:.:.:.:.	./.:.:.:.:.:.	1/1:-239,-19.53,0:13:99:66:66
chr3H_part_1	31217145	.	A	G	113	PASS	BRF=0;FR=1;HP=4;HapScore=2;MGOF=66;MMLQ=37;MQ=50;NF=4;NR=0;PP=113;QD=36.9428;SC=CTTAGACCAAAAATATAATAA;SbPval=1;Source=Platypus;TC=4;TCF=4;TCR=0;TR=4;WE=31217153;WS=31217135	GT:GL:GOF:GQ:NR:NV	./.:.:.:.:.:.	./.:.:.:.:.:.	1/1:-14.8,-0.9,0:66:10:4:4
chr3H_part_1	31217223	.	C	CAGA	1087	PASS	BRF=0;FR=1;HP=1;HapScore=1;MGOF=60;MMLQ=37;MQ=50;NF=37;NR=0;PP=1087;QD=29.9459;SC=AGACTGTCCTCAGAAGAAGAA;SbPval=1;Source=Platypus;TC=37;TCF=37;TCR=0;TR=37;WE=31217231;WS=31217213	GT:GL:GOF:GQ:NR:NV	./.:.:.:.:.:.	./.:.:.:.:.:.	1/1:-110.8,-6.32,0:60:63:37:37
chr3H_part_1	31217238	.	A	C	1724	PASS	BRF=0;FR=1;HP=3;HapScore=1;MGOF=71;MMLQ=37;MQ=50;NF=49;NR=0;PP=1724;QD=35.8933;SC=GAAGAAGAAAACAGCGTTCAT;SbPval=1;Source=Platypus;TC=50;TCF=50;TCR=0;TR=49;WE=31217246;WS=31217228	GT:GL:GOF:GQ:NR:NV	./.:.:.:.:.:.	./.:.:.:.:.:.	1/1:-175.9,-14.45,0:71:99:50:49
chr3H_part_1	31217268	.	C	CCGA	2970	PASS	BRF=0;FR=1;HP=2;HapScore=1;MGOF=47;MMLQ=37;MQ=50;NF=140;NR=0;PP=2970;QD=20;SC=TAAGTTACACCCACCAACCAT;SbPval=1;Source=Platypus;TC=165;TCF=165;TCR=0;TR=140;WE=31217276;WS=31217257	GT:GL:GOF:GQ:NR:NV	./.:.:.:.:.:.	./.:.:.:.:.:.	1/1:-299.4,-44.23,0:47:99:165:140
chr3H_part_1	31217342	.	A	G	2965	PASS	BRF=0;FR=1;HP=1;HapScore=1;MGOF=20;MMLQ=37;MQ=50;NF=531;NR=4;PP=2965;QD=20;SC=GCATCGGAGCAAGCTCGTTCC;SbPval=0.55;Source=Platypus;TC=537;TCF=533;TCR=4;TR=535;WE=31217350;WS=31217332	GT:GL:GOF:GQ:NR:NV	./.:.:.:.:.:.	./.:.:.:.:.:.	1/1:-300,-157.32,0:20:99:537:535
chr3H_part_1	31217828	.	T	C	526	PASS	BRF=0;FR=1;HP=3;HapScore=1;MGOF=23;MMLQ=37;MQ=50;NF=13;NR=2;PP=526;QD=37.3847;SC=CCACAGAAGATAACTCTTCAT;SbPval=0.6;Source=Platypus;TC=15;TCF=13;TCR=2;TR=15;WE=31217848;WS=31217818	GT:GL:GOF:GQ:NR:NV	./.:.:.:.:.:.	./.:.:.:.:.:.	1/1:-55.5,-3.91,0:23:39:15:15
chr3H_part_1	31217840	.	A	T	485	PASS	BRF=0;FR=1;HP=1;HapScore=1;MGOF=23;MMLQ=37;MQ=50;NF=12;NR=2;PP=485;QD=37.1265;SC=ACTCTTCATCATGTAAGATCA;SbPval=0.61;Source=Platypus;TC=14;TCF=12;TCR=2;TR=14;WE=31217848;WS=31217818	GT:GL:GOF:GQ:NR:NV	./.:.:.:.:.:.	./.:.:.:.:.:.	1/1:-51.8,-3.74,0:23:37:14:14
chr3H_part_1	31218248	.	C	T	286	PASS	BRF=0;FR=1;HP=1;HapScore=2;MGOF=14;MMLQ=37;MQ=50;NF=7;NR=2;PP=286;QD=35.6412;SC=TTAAGTTACACGTTTTATACT;SbPval=0.62;Source=Platypus;TC=9;TCF=7;TCR=2;TR=9;WE=31218256;WS=31218238	GT:GL:GOF:GQ:NR:NV	./.:.:.:.:.:.	./.:.:.:.:.:.	1/1:-32.1,-2.41,0:14:24:9:9
chr3H_part_1	31218561	.	A	G	446	PASS	BRF=0;FR=1;HP=3;HapScore=2;MGOF=6;MMLQ=37;MQ=50;NF=11;NR=2;PP=446;QD=36.9824;SC=TCATCTGAAAACAGATCAAAC;SbPval=0.6;Source=Platypus;TC=13;TCF=11;TCR=2;TR=13;WE=31218569;WS=31218551	GT:GL:GOF:GQ:NR:NV	./.:.:.:.:.:.	./.:.:.:.:.:.	1/1:-48.1,-3.61,0:6:36:13:13
chr3H_part_1	31219094	.	A	G	878	PASS	BRF=0;FR=1;HP=3;HapScore=1;MGOF=8;MMLQ=37;MQ=50;NF=24;NR=1;PP=878;QD=36.5108;SC=AAAATCATGGAAAAGTACTTA;SbPval=0.63;Source=Platypus;TC=25;TCF=24;TCR=1;TR=25;WE=31219102;WS=31219084	GT:GL:GOF:GQ:NR:NV	./.:.:.:.:.:.	./.:.:.:.:.:.	1/1:-91.3,-7.22,0:8:72:25:25
chr3H_part_1	31219619	.	A	G	2965	PASS	BRF=0;FR=1;HP=2;HapScore=1;MGOF=6;MMLQ=37;MQ=50;NF=544;NR=62;PP=2965;QD=20;SC=GCTTGTCCTTACGGTAGTCCT;SbPval=0.48;Source=Platypus;TC=608;TCF=546;TCR=62;TR=606;WE=31219627;WS=31219609	GT:GL:GOF:GQ:NR:NV	./.:.:.:.:.:.	./.:.:.:.:.:.	1/1:-300,-179.81,0:6:99:608:606
chr3H_part_1	31220100	.	GGGAGGA	G	1978	PASS	BRF=0;FR=1;HP=2;HapScore=1;MGOF=1;MMLQ=37;MQ=50;NF=28;NR=7;PP=1978;QD=57;SC=GGTCGGAGCAGGGAGGAGGAG;SbPval=0.55;Source=Platypus;TC=35;TCF=28;TCR=7;TR=35;WE=31220113;WS=31220090	GT:GL:GOF:GQ:NR:NV	./.:.:.:.:.:.	./.:.:.:.:.:.	1/1:-199.5,-10.24,0:1:99:35:35
chr3H_part_1	31221331	.	G	A	1100	PASS	BRF=0;FR=1;HP=1;HapScore=1;MGOF=16;MMLQ=37;MQ=50;NF=31;NR=0;PP=1100;QD=36.6055;SC=CTGAGTACGCGACAACCGGGC;SbPval=1;Source=Platypus;TC=31;TCF=31;TCR=0;TR=31;WE=31221339;WS=31221321	GT:GL:GOF:GQ:NR:NV	./.:.:.:.:.:.	./.:.:.:.:.:.	1/1:-113.5,-9.03,0:16:90:31:31
chr3H_part_1	31221418	.	CT	C	2983	PASS	BRF=0;FR=1;HP=8;HapScore=1;MGOF=7;MMLQ=37;MQ=50;NF=127;NR=9;PP=2983;QD=20;SC=CATTCCTCTCCTTTTTTTTCG;SbPval=0.9;Source=Platypus;TC=211;TCF=189;TCR=22;TR=136;WE=31221427;WS=31221406	GT:GL:GOF:GQ:NR:NV	./.:.:.:.:.:.	./.:.:.:.:.:.	1/1:-298.19,-34.51,0:7:99:211:136
chr3H_part_1	31221812	.	T	A	2965	PASS	BRF=0;FR=1;HP=6;HapScore=1;MGOF=3;MMLQ=37;MQ=50;NF=298;NR=113;PP=2965;QD=20;SC=TTTCCTTATTTTTTTCATCAC;SbPval=0.51;Source=Platypus;TC=412;TCF=299;TCR=113;TR=411;WE=31221820;WS=31221802	GT:GL:GOF:GQ:NR:NV	./.:.:.:.:.:.	./.:.:.:.:.:.	1/1:-300,-122.82,0:3:99:412:411
chr3H_part_1	31222685	.	T	C	2965	PASS	BRF=0;FR=1;HP=2;HapScore=1;MGOF=3;MMLQ=37;MQ=50;NF=448;NR=161;PP=2965;QD=20;SC=GCTTGTTCACTCGGGGCTCTT;SbPval=0.51;Source=Platypus;TC=610;TCF=449;TCR=161;TR=609;WE=31222693;WS=31222675	GT:GL:GOF:GQ:NR:NV	./.:.:.:.:.:.	./.:.:.:.:.:.	1/1:-300,-179.53,0:3:99:610:609
chr3H_part_1	31222913	.	T	C	27	PASS	BRF=0;FR=0.9998;HP=3;HapScore=2;MGOF=74;MMLQ=25;MQ=50;NF=1;NR=1;PP=27;QD=30.8856;SC=AGTGTAATGCTAAATAAAATA;SbPval=0.74;Source=Platypus;TC=2;TCF=1;TCR=1;TR=2;WE=31222921;WS=31222903	GT:GL:GOF:GQ:NR:NV	./.:.:.:.:.:.	./.:.:.:.:.:.	1/1:-6.2,-0.3,0:74:5:2:2
chr3H_part_1	31222990	.	G	A	27	PASS	BRF=0;FR=0.9998;HP=1;HapScore=2;MGOF=74;MMLQ=37;MQ=50;NF=1;NR=1;PP=27;QD=30.8856;SC=ACTAAAACTAGTCTCTTTAAG;SbPval=0.74;Source=Platypus;TC=2;TCF=1;TCR=1;TR=2;WE=31222998;WS=31222980	GT:GL:GOF:GQ:NR:NV	./.:.:.:.:.:.	./.:.:.:.:.:.	1/1:-6.2,-0.3,0:74:5:2:2
chr3H_part_1	31223070	.	CA	C	183	PASS	BRF=0;FR=1;HP=1;HapScore=4;MGOF=22;MMLQ=37;MQ=50;NF=5;NR=0;PP=183;QD=45.2;SC=ATCTTTTAGTCAGGGGTACCC;SbPval=1;Source=Platypus;TC=6;TCF=6;TCR=0;TR=5;WE=31223080;WS=31223060	GT:GL:GOF:GQ:NR:NV	./.:.:.:.:.:.	./.:.:.:.:.:.	1/1:-22.5,-1.04,0:22:11:6:5
chr3H_part_1	31223072	.	G	C	193	PASS	BRF=0;FR=1;HP=3;HapScore=4;MGOF=22;MMLQ=37;MQ=50;NF=6;NR=0;PP=193;QD=37.9619;SC=CTTTTAGTCAGGGGTACCCCT;SbPval=1;Source=Platypus;TC=6;TCF=6;TCR=0;TR=6;WE=31223080;WS=31223060	GT:GL:GOF:GQ:NR:NV	./.:.:.:.:.:.	./.:.:.:.:.:.	1/1:-22.2,-1.23,0:22:13:6:6
chr3H_part_1	31223400	.	A	G	2965	PASS	BRF=0.04;FR=1;HP=1;HapScore=1;MGOF=9;MMLQ=37;MQ=50;NF=302;NR=67;PP=2965;QD=20;SC=CACATGCTCAACGACTCCTCA;SbPval=0.49;Source=Platypus;TC=370;TCF=303;TCR=67;TR=369;WE=31223408;WS=31223390	GT:GL:GOF:GQ:NR:NV	./.:.:.:.:.:.	./.:.:.:.:.:.	1/1:-300,-107.31,0:9:99:370:369
chr3H_part_1	31223557	.	C	T	2965	PASS	BRF=0;FR=1;HP=2;HapScore=1;MGOF=7;MMLQ=37;MQ=50;NF=242;NR=75;PP=2965;QD=20;SC=TCATAACTCCCGTCGGTCCCT;SbPval=0.51;Source=Platypus;TC=318;TCF=243;TCR=75;TR=317;WE=31223565;WS=31223547	GT:GL:GOF:GQ:NR:NV	./.:.:.:.:.:.	./.:.:.:.:.:.	1/1:-300,-95.09,0:7:99:318:317
chr3H_part_1	31225054	.	T	G	150	PASS	BRF=0;FR=1;HP=5;HapScore=2;MGOF=24;MMLQ=37;MQ=50;NF=4;NR=1;PP=150;QD=36.9542;SC=TAGGTATTAATAAATATTACT;SbPval=0.66;Source=Platypus;TC=5;TCF=4;TCR=1;TR=5;WE=31225062;WS=31225044	GT:GL:GOF:GQ:NR:NV	./.:.:.:.:.:.	./.:.:.:.:.:.	1/1:-18.5,-1.2,0:24:12:5:5
chr3H_part_1	31225117	.	C	T	76	PASS	BRF=0;FR=1;HP=3;HapScore=2;MGOF=37;MMLQ=37;MQ=50;NF=3;NR=0;PP=76;QD=36.9237;SC=GTGATCTAAACGCTCTGATAT;SbPval=1;Source=Platypus;TC=3;TCF=3;TCR=0;TR=3;WE=31225125;WS=31225107	GT:GL:GOF:GQ:NR:NV	./.:.:.:.:.:.	./.:.:.:.:.:.	1/1:-11.1,-0.6,0:37:7:3:3
chr3H_part_1	31225570	.	A	G	298	PASS	BRF=0;FR=1;HP=1;HapScore=2;MGOF=4;MMLQ=37;MQ=50;NF=9;NR=0;PP=298;QD=36.9746;SC=CGCTGCGTAGATGCAAAATCA;SbPval=1;Source=Platypus;TC=9;TCF=9;TCR=0;TR=9;WE=31225578;WS=31225560	GT:GL:GOF:GQ:NR:NV	./.:.:.:.:.:.	./.:.:.:.:.:.	1/1:-33.3,-2.41,0:4:24:9:9
chr3H_part_1	31225718	.	G	T	224	PASS	BRF=0;FR=1;HP=2;HapScore=2;MGOF=23;MMLQ=37;MQ=50;NF=7;NR=0;PP=224;QD=36.9673;SC=ACCATGACTGGGTGGTGTTAG;SbPval=1;Source=Platypus;TC=7;TCF=7;TCR=0;TR=7;WE=31225726;WS=31225708	GT:GL:GOF:GQ:NR:NV	./.:.:.:.:.:.	./.:.:.:.:.:.	1/1:-25.9,-1.81,0:23:18:7:7
chr3H_part_1	31225841	.	T	C	594	PASS	BRF=0;FR=1;HP=1;HapScore=1;MGOF=17;MMLQ=37;MQ=50;NF=14;NR=3;PP=594;QD=36.9865;SC=CTGCTCCTCATTGGATCAGCT;SbPval=0.59;Source=Platypus;TC=17;TCF=14;TCR=3;TR=17;WE=31225849;WS=31225831	GT:GL:GOF:GQ:NR:NV	./.:.:.:.:.:.	./.:.:.:.:.:.	1/1:-62.9,-4.82,0:17:48:17:17
chr3H_part_1	31226049	.	C	T	113	PASS	BRF=0;FR=1;HP=4;HapScore=2;MGOF=4;MMLQ=37;MQ=50;NF=3;NR=1;PP=113;QD=36.9428;SC=CCTTTGTTTTCCCCCGCCGCC;SbPval=0.68;Source=Platypus;TC=4;TCF=3;TCR=1;TR=4;WE=31226057;WS=31226039	GT:GL:GOF:GQ:NR:NV	./.:.:.:.:.:.	./.:.:.:.:.:.	1/1:-14.8,-0.9,0:4:10:4:4
chr3H_part_1	31226127	.	T	C	39	PASS	BRF=0;FR=0.9998;HP=2;HapScore=2;MGOF=18;MMLQ=37;MQ=50;NF=2;NR=0;PP=39;QD=36.8856;SC=CATGATCTCCTGAACCTTCTC;SbPval=1;Source=Platypus;TC=2;TCF=2;TCR=0;TR=2;WE=31226135;WS=31226117	GT:GL:GOF:GQ:NR:NV	./.:.:.:.:.:.	./.:.:.:.:.:.	1/1:-7.4,-0.3,0:18:5:2:2
chr3H_part_1	31226179	.	T	G	224	PASS	BRF=0;FR=1;HP=1;HapScore=2;MGOF=15;MMLQ=37;MQ=50;NF=7;NR=0;PP=224;QD=36.9673;SC=CTGCTTATCTTCTTTTCTCTA;SbPval=1;Source=Platypus;TC=7;TCF=7;TCR=0;TR=7;WE=31226187;WS=31226169	GT:GL:GOF:GQ:NR:NV	./.:.:.:.:.:.	./.:.:.:.:.:.	1/1:-25.9,-1.81,0:15:18:7:7
chr3H_part_1	31226553	.	G	A	113	PASS	BRF=0;FR=1;HP=1;HapScore=2;MGOF=0;MMLQ=37;MQ=50;NF=4;NR=0;PP=113;QD=36.9428;SC=AAACAAATTAGCTGATCACGT;SbPval=1;Source=Platypus;TC=4;TCF=4;TCR=0;TR=4;WE=31226561;WS=31226543	GT:GL:GOF:GQ:NR:NV	./.:.:.:.:.:.	./.:.:.:.:.:.	1/1:-14.8,-0.9,0:0:10:4:4
chr3H_part_1	31227113	.	G	C	39	PASS	BRF=0;FR=0.9998;HP=1;HapScore=2;MGOF=55;MMLQ=37;MQ=50;NF=2;NR=0;PP=39;QD=36.8856;SC=TGAAGTAACTGATATTTCCTG;SbPval=1;Source=Platypus;TC=2;TCF=2;TCR=0;TR=2;WE=31227121;WS=31227103	GT:GL:GOF:GQ:NR:NV	./.:.:.:.:.:.	./.:.:.:.:.:.	1/1:-7.4,-0.3,0:55:5:2:2
chr3H_part_1	31227178	.	G	A	39	PASS	BRF=0;FR=0.9998;HP=2;HapScore=2;MGOF=55;MMLQ=37;MQ=50;NF=2;NR=0;PP=39;QD=36.8856;SC=GGCACAATAAGGCATTGCAGT;SbPval=1;Source=Platypus;TC=2;TCF=2;TCR=0;TR=2;WE=31227186;WS=31227168	GT:GL:GOF:GQ:NR:NV	./.:.:.:.:.:.	./.:.:.:.:.:.	1/1:-7.4,-0.3,0:55:5:2:2
chr3H_part_1	31227378	.	G	C	2965	PASS	BRF=0;FR=1;HP=1;HapScore=1;MGOF=2;MMLQ=37;MQ=50;NF=132;NR=40;PP=2965;QD=20;SC=CCTTCCCGTCGGCATCGAAAC;SbPval=0.5;Source=Platypus;TC=172;TCF=132;TCR=40;TR=172;WE=31227386;WS=31227368	GT:GL:GOF:GQ:NR:NV	./.:.:.:.:.:.	./.:.:.:.:.:.	1/1:-300,-51.48,0:2:99:172:172
chr3H_part_1	31228161	.	C	T	2965	PASS	BRF=0;FR=1;HP=1;HapScore=1;MGOF=5;MMLQ=37;MQ=50;NF=114;NR=9;PP=2965;QD=20;SC=CGGGGATCCGCCGCCTGCTGG;SbPval=0.52;Source=Platypus;TC=124;TCF=115;TCR=9;TR=123;WE=31228169;WS=31228151	GT:GL:GOF:GQ:NR:NV	./.:.:.:.:.:.	./.:.:.:.:.:.	1/1:-300,-33.33,0:5:99:124:123
chr3H_part_1	31228818	.	G	C	2965	PASS	BRF=0;FR=1;HP=1;HapScore=1;MGOF=42;MMLQ=37;MQ=50;NF=175;NR=0;PP=2965;QD=20;SC=ACAACCATGCGTATCATCAAC;SbPval=1;Source=Platypus;TC=176;TCF=176;TCR=0;TR=175;WE=31228835;WS=31228808	GT:GL:GOF:GQ:NR:NV	./.:.:.:.:.:.	./.:.:.:.:.:.	1/1:-299.4,-52.44,0:42:99:176:175
chr3H_part_1	31228827	.	A	T	2965	PASS	BRF=0;FR=1;HP=1;HapScore=1;MGOF=42;MMLQ=37;MQ=50;NF=260;NR=0;PP=2965;QD=20;SC=CGTATCATCAACGTATATCAA;SbPval=1;Source=Platypus;TC=260;TCF=260;TCR=0;TR=260;WE=31228835;WS=31228808	GT:GL:GOF:GQ:NR:NV	./.:.:.:.:.:.	./.:.:.:.:.:.	1/1:-299.4,-77.63,0:42:99:260:260
chr3H_part_1	31228852	.	A	G	2965	PASS	BRF=0;FR=1;HP=2;HapScore=1;MGOF=41;MMLQ=37;MQ=50;NF=443;NR=8;PP=2965;QD=20;SC=CACCAGGAATATCATCATCGT;SbPval=0.52;Source=Platypus;TC=452;TCF=444;TCR=8;TR=451;WE=31228860;WS=31228842	GT:GL:GOF:GQ:NR:NV	./.:.:.:.:.:.	./.:.:.:.:.:.	1/1:-300,-135.15,0:41:99:452:451
chr3H_part_1	31229357	.	C	CGACT	408	PASS	BRF=0;FR=1;HP=1;HapScore=2;MGOF=0;MMLQ=37;MQ=50;NF=6;NR=1;PP=408;QD=60.4286;SC=GATTCATAGACGACTGACTGA;SbPval=0.48;Source=Platypus;TC=11;TCF=10;TCR=1;TR=7;WE=31229365;WS=31229347	GT:GL:GOF:GQ:NR:NV	./.:.:.:.:.:.	./.:.:.:.:.:.	1/1:-42.3,-1.81,0:0:18:11:7
chr3H_part_1	31229553	.	C	A	345	PASS	BRF=0;FR=1;HP=5;HapScore=3;MGOF=43;MMLQ=37;MQ=50;NF=10;NR=0;PP=345;QD=37.9771;SC=ACCAAACAAACAACAGCTGTC;SbPval=1;Source=Platypus;TC=10;TCF=10;TCR=0;TR=10;WE=31229564;WS=31229543	GT:GL:GOF:GQ:NR:NV	./.:.:.:.:.:.	./.:.:.:.:.:.	1/1:-37.4,-2.41,0:43:24:10:10
chr3H_part_1	31229556	.	C	A	270	PASS	BRF=0;FR=1;HP=3;HapScore=3;MGOF=43;MMLQ=37;MQ=50;NF=8;NR=0;PP=270;QD=38.0964;SC=AAACAAACAACAGCTGTCCTT;SbPval=1;Source=Platypus;TC=8;TCF=8;TCR=0;TR=8;WE=31229564;WS=31229543	GT:GL:GOF:GQ:NR:NV	./.:.:.:.:.:.	./.:.:.:.:.:.	1/1:-30.5,-2.01,0:43:20:8:8
chr3H_part_1	31229576	.	T	C	150	PASS	BRF=0;FR=1;HP=1;HapScore=2;MGOF=29;MMLQ=37;MQ=50;NF=5;NR=0;PP=150;QD=36.9542;SC=TCTGAGGTACTACCTGCCCAC;SbPval=1;Source=Platypus;TC=5;TCF=5;TCR=0;TR=5;WE=31229584;WS=31229566	GT:GL:GOF:GQ:NR:NV	./.:.:.:.:.:.	./.:.:.:.:.:.	1/1:-18.5,-1.2,0:29:12:5:5
chr3H_part_1	31229595	.	ACCT	A	175	PASS	BRF=0;FR=1;HP=2;HapScore=2;MGOF=54;MMLQ=37;MQ=50;NF=4;NR=0;PP=175;QD=48;SC=ACCAAGGCTAACCTCCTCCTC;SbPval=1;Source=Platypus;TC=9;TCF=9;TCR=0;TR=4;WE=31229605;WS=31229585	GT:GL:GOF:GQ:NR:NV	./.:.:.:.:.:.	./.:.:.:.:.:.	1/1:-19.2,-0.9,0:54:10:9:4
chr3H_part_1	31229707	.	A	T	631	PASS	BRF=0;FR=1;HP=2;HapScore=1;MGOF=29;MMLQ=37;MQ=50;NF=18;NR=0;PP=631;QD=36.9873;SC=CCACAACTCCAACTAGCACTA;SbPval=1;Source=Platypus;TC=18;TCF=18;TCR=0;TR=18;WE=31229715;WS=31229697	GT:GL:GOF:GQ:NR:NV	./.:.:.:.:.:.	./.:.:.:.:.:.	1/1:-66.6,-5.12,0:29:51:18:18
chr3H_part_1	31229878	.	G	C	864	PASS	BRF=0;FR=1;HP=1;HapScore=1;MGOF=24;MMLQ=37;MQ=50;NF=23;NR=2;PP=864;QD=35.9508;SC=CACTTAAATAGCAAGGGGGGA;SbPval=0.59;Source=Platypus;TC=25;TCF=23;TCR=2;TR=25;WE=31229886;WS=31229868	GT:GL:GOF:GQ:NR:NV	./.:.:.:.:.:.	./.:.:.:.:.:.	1/1:-89.9,-7.19,0:24:72:25:25
chr3H_part_1	31229987	.	C	T	631	PASS	BRF=0;FR=1;HP=2;HapScore=1;MGOF=40;MMLQ=37;MQ=50;NF=16;NR=2;PP=631;QD=36.9873;SC=CACGCATCAACGTATTGAACA;SbPval=0.6;Source=Platypus;TC=18;TCF=16;TCR=2;TR=18;WE=31229995;WS=31229977	GT:GL:GOF:GQ:NR:NV	./.:.:.:.:.:.	./.:.:.:.:.:.	1/1:-66.6,-5.12,0:40:51:18:18
chr3H_part_1	31230006	.	C	T	607	PASS	BRF=0;FR=1;HP=5;HapScore=1;MGOF=41;MMLQ=37;MQ=50;NF=16;NR=2;PP=607;QD=35.654;SC=CACACAAAAACTGCATCAACA;SbPval=0.6;Source=Platypus;TC=18;TCF=16;TCR=2;TR=18;WE=31230014;WS=31229996	GT:GL:GOF:GQ:NR:NV	./.:.:.:.:.:.	./.:.:.:.:.:.	1/1:-64.2,-5.12,0:41:51:18:18
chr3H_part_1	31230084	.	G	A	2965	PASS	BRF=0.03;FR=1;HP=2;HapScore=1;MGOF=2;MMLQ=37;MQ=50;NF=1016;NR=292;PP=2965;QD=20;SC=CAGCCTCATCGCTTGATATCT;SbPval=0.5;Source=Platypus;TC=1312;TCF=1020;TCR=292;TR=1308;WE=31230092;WS=31230074	GT:GL:GOF:GQ:NR:NV	./.:.:.:.:.:.	./.:.:.:.:.:.	1/1:-300,-299.7,0:2:99:1312:1308
chr3H_part_1	31316998	.	A	G	39	PASS	BRF=0;FR=0.9998;HP=4;HapScore=2;MGOF=0;MMLQ=37;MQ=50;NF=2;NR=0;PP=39;QD=36.8856;SC=CGGCCAGAAAAACGCGGAGGA;SbPval=1;Source=Platypus;TC=2;TCF=2;TCR=0;TR=2;WE=31317006;WS=31316988	GT:GL:GOF:GQ:NR:NV	./.:.:.:.:.:.	./.:.:.:.:.:.	1/1:-7.4,-0.3,0:0:5:2:2
chr3H_part_1	31428229	.	A	G	2965	PASS	BRF=0;FR=1;HP=1;HapScore=1;MGOF=4;MMLQ=37;MQ=50;NF=77;NR=54;PP=2965;QD=20;SC=ACGTGTACACATCTTCTTCTC;SbPval=0.53;Source=Platypus;TC=131;TCF=77;TCR=54;TR=131;WE=31428237;WS=31428219	GT:GL:GOF:GQ:NR:NV	./.:.:.:.:.:.	./.:.:.:.:.:.	1/1:-300,-39.13,0:4:99:131:131
chr3H_part_1	31428979	.	G	T	2965	PASS	BRF=0;FR=1;HP=2;HapScore=1;MGOF=6;MMLQ=37;MQ=50;NF=301;NR=41;PP=2965;QD=20;SC=CCCTCCGCCGGCCGGCAAGGC;SbPval=0.5;Source=Platypus;TC=342;TCF=301;TCR=41;TR=342;WE=31428987;WS=31428969	GT:GL:GOF:GQ:NR:NV	./.:.:.:.:.:.	./.:.:.:.:.:.	1/1:-300,-102.55,0:6:99:342:342
chr3H_part_1	31429176	.	T	C	2965	PASS	BRF=0;FR=1;HP=2;HapScore=1;MGOF=5;MMLQ=37;MQ=50;NF=238;NR=89;PP=2965;QD=20;SC=GGAATGTCAATCCTGCAGCTG;SbPval=0.51;Source=Platypus;TC=328;TCF=239;TCR=89;TR=327;WE=31429184;WS=31429166	GT:GL:GOF:GQ:NR:NV	./.:.:.:.:.:.	./.:.:.:.:.:.	1/1:-300,-94.4,0:5:99:328:327
chr3H_part_1	31429310	.	AACTCCG	A	125	PASS	BRF=0;FR=1;HP=1;HapScore=2;MGOF=0;MMLQ=37;MQ=50;NF=3;NR=0;PP=125;QD=60.0926;SC=TCGAAGCCGCAACTCCGGTAA;SbPval=1;Source=Platypus;TC=3;TCF=3;TCR=0;TR=3;WE=31429323;WS=31429300	GT:GL:GOF:GQ:NR:NV	./.:.:.:.:.:.	./.:.:.:.:.:.	1/1:-18,-0.6,0:0:7:3:3
chr3H_part_1	31429444	.	G	A	2965	PASS	BRF=0;FR=1;HP=2;HapScore=1;MGOF=0;MMLQ=37;MQ=50;NF=320;NR=92;PP=2965;QD=20;SC=TTAACATTACGCACCAAGTTA;SbPval=0.5;Source=Platypus;TC=412;TCF=320;TCR=92;TR=412;WE=31429452;WS=31429434	GT:GL:GOF:GQ:NR:NV	./.:.:.:.:.:.	./.:.:.:.:.:.	1/1:-300,-122.99,0:0:99:412:412
chr3H_part_1	31429542	.	C	A	76	PASS	BRF=0;FR=1;HP=4;HapScore=2;MGOF=0;MMLQ=37;MQ=50;NF=3;NR=0;PP=76;QD=36.9237;SC=CTGAAAACAGCAAAATGATGC;SbPval=1;Source=Platypus;TC=3;TCF=3;TCR=0;TR=3;WE=31429550;WS=31429532	GT:GL:GOF:GQ:NR:NV	./.:.:.:.:.:.	./.:.:.:.:.:.	1/1:-11.1,-0.6,0:0:7:3:3
chr3H_part_1	31429669	.	G	A	187	PASS	BRF=0;FR=1;HP=2;HapScore=2;MGOF=32;MMLQ=37;MQ=50;NF=5;NR=1;PP=187;QD=36.9619;SC=CAGTACGAACGCTTGGTTAAT;SbPval=0.66;Source=Platypus;TC=6;TCF=5;TCR=1;TR=6;WE=31429677;WS=31429659	GT:GL:GOF:GQ:NR:NV	./.:.:.:.:.:.	./.:.:.:.:.:.	1/1:-22.2,-1.51,0:32:15:6:6
chr3H_part_1	31429690	.	A	G	187	PASS	BRF=0;FR=1;HP=1;HapScore=2;MGOF=26;MMLQ=37;MQ=50;NF=5;NR=1;PP=187;QD=36.9619;SC=AACATAGGGCATGCATCTGGT;SbPval=0.66;Source=Platypus;TC=6;TCF=5;TCR=1;TR=6;WE=31429698;WS=31429680	GT:GL:GOF:GQ:NR:NV	./.:.:.:.:.:.	./.:.:.:.:.:.	1/1:-22.2,-1.51,0:26:15:6:6
chr3H_part_1	31430660	.	G	A	2965	PASS	BRF=0;FR=1;HP=1;HapScore=1;MGOF=3;MMLQ=37;MQ=50;NF=172;NR=33;PP=2965;QD=20;SC=CACTTGTAGTGCAACACTTGA;SbPval=0.5;Source=Platypus;TC=205;TCF=172;TCR=33;TR=205;WE=31430668;WS=31430650	GT:GL:GOF:GQ:NR:NV	./.:.:.:.:.:.	./.:.:.:.:.:.	1/1:-300,-61.41,0:3:99:205:205
chr3H_part_1	31430946	.	A	G	631	PASS	BRF=0;FR=1;HP=1;HapScore=1;MGOF=10;MMLQ=37;MQ=50;NF=17;NR=1;PP=631;QD=36.9873;SC=ACAGAAACATAACTATATCTC;SbPval=0.63;Source=Platypus;TC=18;TCF=17;TCR=1;TR=18;WE=31430954;WS=31430936	GT:GL:GOF:GQ:NR:NV	./.:.:.:.:.:.	./.:.:.:.:.:.	1/1:-66.6,-5.12,0:10:51:18:18
chr3H_part_1	31431039	.	A	G	890	PASS	BRF=0;FR=1;HP=1;HapScore=1;MGOF=11;MMLQ=37;MQ=50;NF=17;NR=8;PP=890;QD=36.9908;SC=CCCAAAGCTGAATCCACCACA;SbPval=0.57;Source=Platypus;TC=25;TCF=17;TCR=8;TR=25;WE=31431047;WS=31431029	GT:GL:GOF:GQ:NR:NV	./.:.:.:.:.:.	./.:.:.:.:.:.	1/1:-92.5,-7.22,0:11:72:25:25
chr3H_part_1	31432599	.	C	T	742	PASS	BRF=0;FR=1;HP=1;HapScore=1;MGOF=4;MMLQ=37;MQ=50;NF=20;NR=1;PP=742;QD=36.9891;SC=GTTTAGCGCACGAGAATCGTT;SbPval=0.63;Source=Platypus;TC=21;TCF=20;TCR=1;TR=21;WE=31432607;WS=31432589	GT:GL:GOF:GQ:NR:NV	./.:.:.:.:.:.	./.:.:.:.:.:.	1/1:-77.7,-6.02,0:4:60:21:21
chr3H_part_1	31432903	.	T	C	779	PASS	BRF=0;FR=1;HP=2;HapScore=1;MGOF=22;MMLQ=37;MQ=50;NF=22;NR=0;PP=779;QD=36.9896;SC=ACGTTCTGTGTGTTGAAATCA;SbPval=1;Source=Platypus;TC=22;TCF=22;TCR=0;TR=22;WE=31432911;WS=31432893	GT:GL:GOF:GQ:NR:NV	./.:.:.:.:.:.	./.:.:.:.:.:.	1/1:-81.4,-6.32,0:22:63:22:22
chr3H_part_1	31432955	.	T	C	683	PASS	BRF=0;FR=1;HP=2;HapScore=1;MGOF=22;MMLQ=37;MQ=50;NF=19;NR=1;PP=683;QD=35.8886;SC=TATCCATTTCTGGCAAGTATA;SbPval=0.63;Source=Platypus;TC=20;TCF=19;TCR=1;TR=20;WE=31432963;WS=31432945	GT:GL:GOF:GQ:NR:NV	./.:.:.:.:.:.	./.:.:.:.:.:.	1/1:-71.8,-5.72,0:22:57:20:20
chr3H_part_1	31433206	.	C	T	434	PASS	BRF=0;FR=1;HP=2;HapScore=2;MGOF=21;MMLQ=37;MQ=50;NF=11;NR=2;PP=434;QD=36.0593;SC=GCGACGGCCGCGACGACGTCG;SbPval=0.6;Source=Platypus;TC=13;TCF=11;TCR=2;TR=13;WE=31433214;WS=31433196	GT:GL:GOF:GQ:NR:NV	./.:.:.:.:.:.	./.:.:.:.:.:.	1/1:-46.9,-3.61,0:21:36:13:13
chr3H_part_1	31433266	.	G	T	456	PASS	BRF=0;FR=1;HP=3;HapScore=2;MGOF=20;MMLQ=37;MQ=50;NF=12;NR=3;PP=456;QD=32.7181;SC=ACGATGTCCCGGTTGAGGGCC;SbPval=0.59;Source=Platypus;TC=15;TCF=12;TCR=3;TR=15;WE=31433274;WS=31433256	GT:GL:GOF:GQ:NR:NV	./.:.:.:.:.:.	./.:.:.:.:.:.	1/1:-49.1,-4.15,0:20:41:15:15
chr3H_part_1	31433717	.	G	C	187	PASS	BRF=0;FR=1;HP=3;HapScore=2;MGOF=30;MMLQ=37;MQ=50;NF=6;NR=0;PP=187;QD=36.9619;SC=GCCACTGCGGGGTGGCGTCGT;SbPval=1;Source=Platypus;TC=6;TCF=6;TCR=0;TR=6;WE=31433725;WS=31433707	GT:GL:GOF:GQ:NR:NV	./.:.:.:.:.:.	./.:.:.:.:.:.	1/1:-22.2,-1.51,0:30:15:6:6
chr3H_part_1	31433748	.	G	C	113	PASS	BRF=0;FR=1;HP=2;HapScore=2;MGOF=83;MMLQ=37;MQ=50;NF=4;NR=0;PP=113;QD=36.9428;SC=GGCGGCGCGGGAGGGCGGGAC;SbPval=1;Source=Platypus;TC=4;TCF=4;TCR=0;TR=4;WE=31433756;WS=31433738	GT:GL:GOF:GQ:NR:NV	./.:.:.:.:.:.	./.:.:.:.:.:.	1/1:-14.8,-0.9,0:83:10:4:4
chr3H_part_1	31433848	.	A	G	298	PASS	BRF=0;FR=1;HP=2;HapScore=2;MGOF=51;MMLQ=37;MQ=50;NF=8;NR=1;PP=298;QD=36.9746;SC=TGGTGGTATGAGTTGCTGGAG;SbPval=0.65;Source=Platypus;TC=9;TCF=8;TCR=1;TR=9;WE=31433856;WS=31433838	GT:GL:GOF:GQ:NR:NV	./.:.:.:.:.:.	./.:.:.:.:.:.	1/1:-33.3,-2.41,0:51:24:9:9
chr3H_part_1	31433874	.	G	C	261	PASS	BRF=0;FR=1;HP=1;HapScore=2;MGOF=55;MMLQ=25;MQ=50;NF=7;NR=1;PP=261;QD=36.9714;SC=CACGGGGAAGGTGGTGCTGCC;SbPval=0.65;Source=Platypus;TC=8;TCF=7;TCR=1;TR=8;WE=31433882;WS=31433864	GT:GL:GOF:GQ:NR:NV	./.:.:.:.:.:.	./.:.:.:.:.:.	1/1:-29.6,-2.11,0:55:21:8:8
chr3H_part_1	31661449	.	T	C	76	PASS	BRF=0;FR=1;HP=4;HapScore=2;MGOF=21;MMLQ=37;MQ=50;NF=3;NR=0;PP=76;QD=36.9237;SC=GGTCTGTTTTTGACCGAGCTC;SbPval=1;Source=Platypus;TC=3;TCF=3;TCR=0;TR=3;WE=31661457;WS=31661439	GT:GL:GOF:GQ:NR:NV	./.:.:.:.:.:.	./.:.:.:.:.:.	1/1:-11.1,-0.6,0:21:7:3:3
chr3H_part_1	31662692	.	C	G	119	PASS	BRF=0;FR=1;HP=3;HapScore=4;MGOF=3;MMLQ=37;MQ=50;NF=4;NR=0;PP=119;QD=38.4428;SC=TCTATGATACCGGGAGTAGGT;SbPval=1;Source=Platypus;TC=4;TCF=4;TCR=0;TR=4;WE=31662707;WS=31662682	GT:GL:GOF:GQ:NR:NV	./.:.:.:.:.:.	./.:.:.:.:.:.	1/1:-14.8,-0.65,0:3:7:4:4
chr3H_part_1	31662699	.	A	G	119	PASS	BRF=0;FR=1;HP=2;HapScore=4;MGOF=3;MMLQ=37;MQ=50;NF=4;NR=0;PP=119;QD=38.4428;SC=TACCGGGAGTAGGTGGGATGA;SbPval=1;Source=Platypus;TC=4;TCF=4;TCR=0;TR=4;WE=31662707;WS=31662682	GT:GL:GOF:GQ:NR:NV	./.:.:.:.:.:.	./.:.:.:.:.:.	1/1:-14.8,-0.65,0:3:7:4:4
chr3H_part_1	31662896	.	C	T	853	PASS	BRF=0;FR=1;HP=1;HapScore=1;MGOF=5;MMLQ=37;MQ=50;NF=20;NR=4;PP=853;QD=36.9905;SC=TTGGTGAAGCCGCCGGAAACG;SbPval=0.57;Source=Platypus;TC=24;TCF=20;TCR=4;TR=24;WE=31662904;WS=31662886	GT:GL:GOF:GQ:NR:NV	./.:.:.:.:.:.	./.:.:.:.:.:.	1/1:-88.8,-6.92,0:5:69:24:24
chr3H_part_1	31662951	.	C	T	40	PASS	BRF=0;FR=0.9999;HP=2;HapScore=2;MGOF=6;MMLQ=37;MQ=50;NF=2;NR=0;PP=40;QD=37.3856;SC=GTTTCAGATTCCATGAAACCC;SbPval=1;Source=Platypus;TC=3;TCF=3;TCR=0;TR=2;WE=31662959;WS=31662941	GT:GL:GOF:GQ:NR:NV	./.:.:.:.:.:.	./.:.:.:.:.:.	1/1:-7.5,-0.35,0:6:5:3:2
chr3H_part_1	31663086	.	C	T	440	PASS	BRF=0;FR=1;HP=2;HapScore=3;MGOF=0;MMLQ=37;MQ=50;NF=9;NR=4;PP=440;QD=36.5209;SC=CCGAGATTCACGGCTGCGCCA;SbPval=0.59;Source=Platypus;TC=13;TCF=9;TCR=4;TR=13;WE=31663103;WS=31663076	GT:GL:GOF:GQ:NR:NV	./.:.:.:.:.:.	./.:.:.:.:.:.	1/1:-46.9,-3.31,0:0:33:13:13
chr3H_part_1	31663095	.	C	T	452	PASS	BRF=0;FR=1;HP=2;HapScore=3;MGOF=0;MMLQ=37;MQ=50;NF=9;NR=4;PP=452;QD=37.4439;SC=ACGGCTGCGCCAATATTCTGC;SbPval=0.59;Source=Platypus;TC=13;TCF=9;TCR=4;TR=13;WE=31663103;WS=31663076	GT:GL:GOF:GQ:NR:NV	./.:.:.:.:.:.	./.:.:.:.:.:.	1/1:-48.1,-3.31,0:0:33:13:13
chr3H_part_1	31663326	.	T	C	64	PASS	BRF=0;FR=1;HP=2;HapScore=2;MGOF=12;MMLQ=37;MQ=50;NF=3;NR=0;PP=64;QD=32.9237;SC=CGTTGCTGTATAGGTACCCCC;SbPval=1;Source=Platypus;TC=3;TCF=3;TCR=0;TR=3;WE=31663334;WS=31663316	GT:GL:GOF:GQ:NR:NV	./.:.:.:.:.:.	./.:.:.:.:.:.	1/1:-9.9,-0.6,0:12:7:3:3
chr3H_part_1	31663616	.	G	A	39	PASS	BRF=0.33;FR=0.9998;HP=2;HapScore=2;MGOF=0;MMLQ=37;MQ=50;NF=1;NR=1;PP=39;QD=36.8856;SC=CCTGTGTTAAGGCTGCAAAAG;SbPval=0.74;Source=Platypus;TC=2;TCF=1;TCR=1;TR=2;WE=31663624;WS=31663606	GT:GL:GOF:GQ:NR:NV	./.:.:.:.:.:.	./.:.:.:.:.:.	1/1:-7.4,-0.3,0:0:5:2:2
chr3H_part_1	31663773	.	G	C	76	PASS	BRF=0;FR=1;HP=2;HapScore=2;MGOF=0;MMLQ=37;MQ=50;NF=2;NR=1;PP=76;QD=36.9237;SC=GGGCAGAAGCGCAGAGAGAAG;SbPval=0.7;Source=Platypus;TC=3;TCF=2;TCR=1;TR=3;WE=31663781;WS=31663763	GT:GL:GOF:GQ:NR:NV	./.:.:.:.:.:.	./.:.:.:.:.:.	1/1:-11.1,-0.6,0:0:7:3:3
chr3H_part_1	31664084	.	T	C	43	PASS	BRF=0;FR=0.9999;HP=3;HapScore=4;MGOF=18;MMLQ=37;MQ=50;NF=2;NR=0;PP=43;QD=38.8856;SC=TAGGAGACGGTGTTGCTGAGC;SbPval=1;Source=Platypus;TC=2;TCF=2;TCR=0;TR=2;WE=31664093;WS=31664074	GT:GL:GOF:GQ:NR:NV	./.:.:.:.:.:.	./.:.:.:.:.:.	1/1:-7.4,-0.18,0:18:4:2:2
chr3H_part_1	31664085	.	G	A	43	PASS	BRF=0;FR=0.9999;HP=3;HapScore=4;MGOF=18;MMLQ=37;MQ=50;NF=2;NR=0;PP=43;QD=38.8856;SC=AGGAGACGGTGTTGCTGAGCG;SbPval=1;Source=Platypus;TC=2;TCF=2;TCR=0;TR=2;WE=31664093;WS=31664074	GT:GL:GOF:GQ:NR:NV	./.:.:.:.:.:.	./.:.:.:.:.:.	1/1:-7.4,-0.18,0:18:4:2:2
chr3H_part_1	31664104	.	T	A	39	PASS	BRF=0;FR=0.9998;HP=3;HapScore=2;MGOF=49;MMLQ=37;MQ=50;NF=2;NR=0;PP=39;QD=36.8856;SC=CGCGGCGCCCTTGCTCCCCAG;SbPval=1;Source=Platypus;TC=2;TCF=2;TCR=0;TR=2;WE=31664112;WS=31664094	GT:GL:GOF:GQ:NR:NV	./.:.:.:.:.:.	./.:.:.:.:.:.	1/1:-7.4,-0.3,0:49:5:2:2
chr3H_part_1	31664496	.	G	A	434	PASS	BRF=0;FR=1;HP=1;HapScore=2;MGOF=45;MMLQ=37;MQ=50;NF=13;NR=0;PP=434;QD=36.0593;SC=GCCGGAGGCGGAGGGGAGAGC;SbPval=1;Source=Platypus;TC=13;TCF=13;TCR=0;TR=13;WE=31664504;WS=31664486	GT:GL:GOF:GQ:NR:NV	./.:.:.:.:.:.	./.:.:.:.:.:.	1/1:-46.9,-3.61,0:45:36:13:13
chr3H_part_1	31664646	.	T	C	489	PASS	BRF=0;FR=1;HP=1;HapScore=1;MGOF=34;MMLQ=37;MQ=50;NF=10;NR=4;PP=489;QD=37.4122;SC=CCGCCGGCCTTAGCTCCCGTC;SbPval=0.59;Source=Platypus;TC=14;TCF=10;TCR=4;TR=14;WE=31664661;WS=31664636	GT:GL:GOF:GQ:NR:NV	./.:.:.:.:.:.	./.:.:.:.:.:.	1/1:-51.8,-3.61,0:34:36:14:14
chr3H_part_1	31664653	.	C	T	477	PASS	BRF=0;FR=1;HP=2;HapScore=1;MGOF=34;MMLQ=37;MQ=50;NF=10;NR=4;PP=477;QD=36.5551;SC=CCTTAGCTCCCGTCTTGGTCG;SbPval=0.59;Source=Platypus;TC=14;TCF=10;TCR=4;TR=14;WE=31664661;WS=31664636	GT:GL:GOF:GQ:NR:NV	./.:.:.:.:.:.	./.:.:.:.:.:.	1/1:-50.6,-3.61,0:34:36:14:14
chr3H_part_1	31664711	.	C	T	372	PASS	BRF=0;FR=1;HP=2;HapScore=2;MGOF=65;MMLQ=37;MQ=50;NF=7;NR=4;PP=372;QD=36.9792;SC=AGGACGGGAGCGCTGCGCCCC;SbPval=0.6;Source=Platypus;TC=11;TCF=7;TCR=4;TR=11;WE=31664719;WS=31664701	GT:GL:GOF:GQ:NR:NV	./.:.:.:.:.:.	./.:.:.:.:.:.	1/1:-40.7,-3.01,0:65:30:11:11
chr3H_part_1	31673429	.	T	C	39	PASS	BRF=0;FR=0.9998;HP=2;HapScore=2;MGOF=0;MMLQ=37;MQ=50;NF=2;NR=0;PP=39;QD=36.8856;SC=CGTGCGCAGGTAGGACCTGAC;SbPval=1;Source=Platypus;TC=2;TCF=2;TCR=0;TR=2;WE=31673437;WS=31673419	GT:GL:GOF:GQ:NR:NV	./.:.:.:.:.:.	./.:.:.:.:.:.	1/1:-7.4,-0.3,0:0:5:2:2
chr3H_part_1	31673752	.	C	G	39	PASS	BRF=0;FR=0.9998;HP=2;HapScore=2;MGOF=36;MMLQ=37;MQ=50;NF=2;NR=0;PP=39;QD=36.8856;SC=ACGCGGAGGCCCTCACCGTCT;SbPval=1;Source=Platypus;TC=2;TCF=2;TCR=0;TR=2;WE=31673760;WS=31673742	GT:GL:GOF:GQ:NR:NV	./.:.:.:.:.:.	./.:.:.:.:.:.	1/1:-7.4,-0.3,0:36:5:2:2
chr3H_part_1	31673842	.	C	G	2057	PASS	BRF=0;FR=1;HP=3;HapScore=1;MGOF=1;MMLQ=37;MQ=50;NF=57;NR=0;PP=2057;QD=36.6977;SC=GGGGTCACGGCGCACGTCCCG;SbPval=1;Source=Platypus;TC=57;TCF=57;TCR=0;TR=57;WE=31673856;WS=31673832	GT:GL:GOF:GQ:NR:NV	./.:.:.:.:.:.	./.:.:.:.:.:.	1/1:-209.2,-16.84,0:1:99:57:57
chr3H_part_1	31673848	.	T	C	2265	PASS	BRF=0;FR=1;HP=3;HapScore=1;MGOF=1;MMLQ=37;MQ=50;NF=62;NR=0;PP=2265;QD=37.0931;SC=ACGGCGCACGTCCCGGCCTCG;SbPval=1;Source=Platypus;TC=62;TCF=62;TCR=0;TR=62;WE=31673856;WS=31673832	GT:GL:GOF:GQ:NR:NV	./.:.:.:.:.:.	./.:.:.:.:.:.	1/1:-229.4,-18.06,0:1:99:62:62
chr3H_part_1	31673975	.	G	T	298	PASS	BRF=0;FR=1;HP=1;HapScore=2;MGOF=4;MMLQ=37;MQ=50;NF=9;NR=0;PP=298;QD=36.9746;SC=TTCAGGGAGAGGAACATTCGT;SbPval=1;Source=Platypus;TC=9;TCF=9;TCR=0;TR=9;WE=31673983;WS=31673965	GT:GL:GOF:GQ:NR:NV	./.:.:.:.:.:.	./.:.:.:.:.:.	1/1:-33.3,-2.41,0:4:24:9:9
chr3H_part_1	31674100	.	T	G	483	PASS	BRF=0;FR=1;HP=1;HapScore=1;MGOF=22;MMLQ=37;MQ=50;NF=13;NR=1;PP=483;QD=36.9837;SC=TTGCCGCACATCATTTGAATG;SbPval=0.64;Source=Platypus;TC=14;TCF=13;TCR=1;TR=14;WE=31674108;WS=31674090	GT:GL:GOF:GQ:NR:NV	./.:.:.:.:.:.	./.:.:.:.:.:.	1/1:-51.8,-3.91,0:22:39:14:14
chr3H_part_1	31674298	.	A	G	2965	PASS	BRF=0;FR=1;HP=3;HapScore=1;MGOF=18;MMLQ=37;MQ=50;NF=247;NR=4;PP=2965;QD=20;SC=ATAGCTTACCAGGGCGCGGGG;SbPval=0.55;Source=Platypus;TC=252;TCF=248;TCR=4;TR=251;WE=31674306;WS=31674288	GT:GL:GOF:GQ:NR:NV	./.:.:.:.:.:.	./.:.:.:.:.:.	1/1:-300,-71.76,0:18:99:252:251
chr3H_part_1	31674422	.	A	G	2965	PASS	BRF=0;FR=1;HP=2;HapScore=1;MGOF=12;MMLQ=37;MQ=50;NF=372;NR=22;PP=2965;QD=20;SC=ATGTGAAGCGAGAGATCTTTG;SbPval=0.5;Source=Platypus;TC=394;TCF=372;TCR=22;TR=394;WE=31674430;WS=31674412	GT:GL:GOF:GQ:NR:NV	./.:.:.:.:.:.	./.:.:.:.:.:.	1/1:-300,-118.27,0:12:99:394:394
chr3H_part_1	31675423	.	C	T	2965	PASS	BRF=0;FR=1;HP=2;HapScore=1;MGOF=1;MMLQ=37;MQ=50;NF=393;NR=144;PP=2965;QD=20;SC=CTCAGTCATTCGTCCACAAAT;SbPval=0.51;Source=Platypus;TC=537;TCF=393;TCR=144;TR=537;WE=31675431;WS=31675413	GT:GL:GOF:GQ:NR:NV	./.:.:.:.:.:.	./.:.:.:.:.:.	1/1:-300,-161.32,0:1:99:537:537
chr3H_part_1	31675607	.	G	C	2965	PASS	BRF=0;FR=1;HP=2;HapScore=1;MGOF=3;MMLQ=37;MQ=50;NF=432;NR=143;PP=2965;QD=20;SC=GAAGGATCCAGAGATCAGAAC;SbPval=0.52;Source=Platypus;TC=579;TCF=434;TCR=145;TR=575;WE=31675615;WS=31675597	GT:GL:GOF:GQ:NR:NV	./.:.:.:.:.:.	./.:.:.:.:.:.	1/1:-300,-162.56,0:3:99:579:575
chr3H_part_1	31675887	.	A	T	755	PASS	BRF=0;FR=1;HP=1;HapScore=1;MGOF=2;MMLQ=37;MQ=50;NF=22;NR=0;PP=755;QD=35.8987;SC=TGAGAAGCGAACATTCTTCAC;SbPval=1;Source=Platypus;TC=22;TCF=22;TCR=0;TR=22;WE=31675895;WS=31675877	GT:GL:GOF:GQ:NR:NV	./.:.:.:.:.:.	./.:.:.:.:.:.	1/1:-79,-6.32,0:2:63:22:22
chr3H_part_1	31676590	.	T	G	642	PASS	BRF=0;FR=1;HP=3;HapScore=1;MGOF=23;MMLQ=37;MQ=50;NF=19;NR=0;PP=642;QD=35.6195;SC=TGGTTGACTCTCCTTGGTCAG;SbPval=1;Source=Platypus;TC=19;TCF=19;TCR=0;TR=19;WE=31676598;WS=31676580	GT:GL:GOF:GQ:NR:NV	./.:.:.:.:.:.	./.:.:.:.:.:.	1/1:-67.7,-5.39,0:23:54:19:19
chr3H_part_1	31676646	.	G	A	422	PASS	BRF=0;FR=1;HP=1;HapScore=2;MGOF=34;MMLQ=37;MQ=50;NF=13;NR=0;PP=422;QD=35.1362;SC=TACCTTTACAGTAGTCTAGGT;SbPval=1;Source=Platypus;TC=13;TCF=13;TCR=0;TR=13;WE=31676654;WS=31676636	GT:GL:GOF:GQ:NR:NV	./.:.:.:.:.:.	./.:.:.:.:.:.	1/1:-45.7,-3.61,0:34:36:13:13
chr3H_part_1	31676712	.	A	G	594	PASS	BRF=0;FR=1;HP=2;HapScore=1;MGOF=34;MMLQ=37;MQ=50;NF=17;NR=0;PP=594;QD=36.9865;SC=ATGGAAAAACACTTCGCTTCG;SbPval=1;Source=Platypus;TC=17;TCF=17;TCR=0;TR=17;WE=31676720;WS=31676702	GT:GL:GOF:GQ:NR:NV	./.:.:.:.:.:.	./.:.:.:.:.:.	1/1:-62.9,-4.82,0:34:48:17:17
chr3H_part_1	31677077	.	T	TA	646	PASS	BRF=0;FR=1;HP=7;HapScore=1;MGOF=32;MMLQ=37;MQ=50;NF=22;NR=1;PP=646;QD=29;SC=TGACCAATTTTAAAAAAACGC;SbPval=0.57;Source=Platypus;TC=27;TCF=26;TCR=1;TR=23;WE=31677085;WS=31677067	GT:GL:GOF:GQ:NR:NV	./.:.:.:.:.:.	./.:.:.:.:.:.	1/1:-66.7,-4.62,0:32:46:27:23
chr3H_part_1	31677106	.	G	A	890	PASS	BRF=0;FR=1;HP=4;HapScore=1;MGOF=27;MMLQ=37;MQ=50;NF=24;NR=1;PP=890;QD=36.9908;SC=CACACTTAGCGCCCATTGCTC;SbPval=0.63;Source=Platypus;TC=25;TCF=24;TCR=1;TR=25;WE=31677114;WS=31677096	GT:GL:GOF:GQ:NR:NV	./.:.:.:.:.:.	./.:.:.:.:.:.	1/1:-92.5,-7.22,0:27:72:25:25
chr3H_part_1	31678091	.	TTTAC	T	94	PASS	BRF=0;FR=0.9999;HP=2;HapScore=4;MGOF=2;MMLQ=37;MQ=50;NF=2;NR=0;PP=94;QD=58.5;SC=GGAAAATGAGTTTACTTACTT;SbPval=1;Source=Platypus;TC=3;TCF=3;TCR=0;TR=2;WE=31678104;WS=31678081	GT:GL:GOF:GQ:NR:NV	./.:.:.:.:.:.	./.:.:.:.:.:.	1/1:-11.23,-0.37,0:2:5:3:2
chr3H_part_1	31678096	.	T	C	54	PASS	BRF=0;FR=0.9999;HP=1;HapScore=4;MGOF=2;MMLQ=37;MQ=50;NF=2;NR=0;PP=54;QD=44.3856;SC=ATGAGTTTACTTACTTATTTT;SbPval=1;Source=Platypus;TC=2;TCF=2;TCR=0;TR=2;WE=31678104;WS=31678081	GT:GL:GOF:GQ:NR:NV	./.:.:.:.:.:.	./.:.:.:.:.:.	1/1:-8.43,-0.37,0:2:5:2:2
chr3H_part_1	31678714	.	G	A	742	PASS	BRF=0;FR=1;HP=1;HapScore=1;MGOF=4;MMLQ=37;MQ=50;NF=21;NR=0;PP=742;QD=36.9891;SC=GTGTGTGTGTGGCTGACACCG;SbPval=1;Source=Platypus;TC=21;TCF=21;TCR=0;TR=21;WE=31678722;WS=31678704	GT:GL:GOF:GQ:NR:NV	./.:.:.:.:.:.	./.:.:.:.:.:.	1/1:-77.7,-6.02,0:4:60:21:21
chr3H_part_1	31679379	.	C	T	76	PASS	BRF=0;FR=1;HP=3;HapScore=2;MGOF=28;MMLQ=37;MQ=50;NF=3;NR=0;PP=76;QD=36.9237;SC=AGACATACAACACACATGCAT;SbPval=1;Source=Platypus;TC=3;TCF=3;TCR=0;TR=3;WE=31679387;WS=31679369	GT:GL:GOF:GQ:NR:NV	./.:.:.:.:.:.	./.:.:.:.:.:.	1/1:-11.1,-0.6,0:28:7:3:3
chr3H_part_1	31679637	.	C	G	927	PASS	BRF=0;FR=1;HP=3;HapScore=1;MGOF=9;MMLQ=37;MQ=50;NF=23;NR=3;PP=927;QD=36.9912;SC=TGTAGAAGTCCAAACAGTTGT;SbPval=0.58;Source=Platypus;TC=26;TCF=23;TCR=3;TR=26;WE=31679645;WS=31679627	GT:GL:GOF:GQ:NR:NV	./.:.:.:.:.:.	./.:.:.:.:.:.	1/1:-96.2,-7.53,0:9:75:26:26
chr3H_part_1	31679771	.	A	G	224	PASS	BRF=0;FR=1;HP=1;HapScore=2;MGOF=30;MMLQ=37;MQ=50;NF=6;NR=1;PP=224;QD=36.9673;SC=TTCAGTAAACATGAAGTAGAG;SbPval=0.65;Source=Platypus;TC=7;TCF=6;TCR=1;TR=7;WE=31679779;WS=31679761	GT:GL:GOF:GQ:NR:NV	./.:.:.:.:.:.	./.:.:.:.:.:.	1/1:-25.9,-1.81,0:30:18:7:7
chr3H_part_1	31680363	.	T	C	224	PASS	BRF=0;FR=1;HP=1;HapScore=2;MGOF=60;MMLQ=37;MQ=50;NF=7;NR=0;PP=224;QD=36.9673;SC=CTCCCGCGCTTGCGAGGAAAT;SbPval=1;Source=Platypus;TC=7;TCF=7;TCR=0;TR=7;WE=31680371;WS=31680353	GT:GL:GOF:GQ:NR:NV	./.:.:.:.:.:.	./.:.:.:.:.:.	1/1:-25.9,-1.81,0:60:18:7:7
chr3H_part_1	31680463	.	C	CGGGTTTAA	509	PASS	BRF=0;FR=1;HP=3;HapScore=1;MGOF=20;MMLQ=25;MQ=50;NF=6;NR=0;PP=509;QD=89.3333;SC=AAAATATTTACGGGTTTAAGG;SbPval=1;Source=Platypus;TC=10;TCF=9;TCR=1;TR=6;WE=31680471;WS=31680453	GT:GL:GOF:GQ:NR:NV	./.:.:.:.:.:.	./.:.:.:.:.:.	1/1:-53.6,-1.81,0:20:18:10:6
chr3H_part_1	31680690	.	C	T	2073	PASS	BRF=0;FR=1;HP=2;HapScore=1;MGOF=9;MMLQ=37;MQ=50;NF=57;NR=1;PP=2073;QD=36.3409;SC=ATTGCAAAAGCTTCTGGGTAA;SbPval=0.63;Source=Platypus;TC=58;TCF=57;TCR=1;TR=58;WE=31680698;WS=31680680	GT:GL:GOF:GQ:NR:NV	./.:.:.:.:.:.	./.:.:.:.:.:.	1/1:-210.8,-17.13,0:9:99:58:58
chr3H_part_1	31681144	.	C	T	1150	PASS	BRF=0;FR=1;HP=7;HapScore=1;MGOF=3;MMLQ=37;MQ=50;NF=30;NR=2;PP=1150;QD=37.0241;SC=CTTAATTTTTCTTAAAGAGGC;SbPval=0.59;Source=Platypus;TC=32;TCF=30;TCR=2;TR=32;WE=31681172;WS=31681134	GT:GL:GOF:GQ:NR:NV	./.:.:.:.:.:.	./.:.:.:.:.:.	1/1:-118.4,-9.23,0:3:92:32:32
chr3H_part_1	31681155	.	A	G	1000	PASS	BRF=0;FR=1;HP=1;HapScore=1;MGOF=3;MMLQ=37;MQ=50;NF=27;NR=2;PP=1000;QD=35.6818;SC=TTAAAGAGGCAAGGGAAGAAG;SbPval=0.57;Source=Platypus;TC=30;TCF=28;TCR=2;TR=29;WE=31681172;WS=31681134	GT:GL:GOF:GQ:NR:NV	./.:.:.:.:.:.	./.:.:.:.:.:.	1/1:-103.5,-8.37,0:3:84:30:29
chr3H_part_1	31681164	.	A	G	1063	PASS	BRF=0;FR=1;HP=1;HapScore=1;MGOF=3;MMLQ=25;MQ=50;NF=28;NR=2;PP=1063;QD=36.5924;SC=CAAGGGAAGAAGAAGAGGTGG;SbPval=0.59;Source=Platypus;TC=30;TCF=28;TCR=2;TR=30;WE=31681172;WS=31681134	GT:GL:GOF:GQ:NR:NV	./.:.:.:.:.:.	./.:.:.:.:.:.	1/1:-109.8,-8.7,0:3:87:30:30
chr3H_part_1	31681438	.	TG	T	2404	PASS	BRF=0;FR=1;HP=3;HapScore=1;MGOF=4;MMLQ=37;MQ=50;NF=48;NR=5;PP=2404;QD=45.8679;SC=TGTACCAGTGTGGAGGTGGCC;SbPval=0.46;Source=Platypus;TC=59;TCF=54;TCR=5;TR=53;WE=31681446;WS=31681428	GT:GL:GOF:GQ:NR:NV	./.:.:.:.:.:.	./.:.:.:.:.:.	1/1:-243.1,-17.16,0:4:99:59:53
chr3H_part_1	31681936	.	G	A	2823	PASS	BRF=0;FR=1;HP=4;HapScore=1;MGOF=7;MMLQ=37;MQ=50;NF=70;NR=12;PP=2823;QD=20;SC=AATGGTAAAAGTTGGTGGAGG;SbPval=0.53;Source=Platypus;TC=82;TCF=70;TCR=12;TR=82;WE=31681944;WS=31681926	GT:GL:GOF:GQ:NR:NV	./.:.:.:.:.:.	./.:.:.:.:.:.	1/1:-285.8,-24.25,0:7:99:82:82
chr3H_part_1	31686044	.	C	T	39	PASS	BRF=0;FR=0.9998;HP=2;HapScore=2;MGOF=0;MMLQ=37;MQ=50;NF=1;NR=1;PP=39;QD=36.8856;SC=AAACTTATCTCAAGAAAAGGT;SbPval=0.74;Source=Platypus;TC=2;TCF=1;TCR=1;TR=2;WE=31686052;WS=31686034	GT:GL:GOF:GQ:NR:NV	./.:.:.:.:.:.	./.:.:.:.:.:.	1/1:-7.4,-0.3,0:0:5:2:2
chr3H_part_1	31686337	.	A	G	64	PASS	BRF=0;FR=1;HP=1;HapScore=2;MGOF=64;MMLQ=37;MQ=50;NF=3;NR=0;PP=64;QD=32.9237;SC=GAGGTATAGAAGACAACTTGT;SbPval=1;Source=Platypus;TC=3;TCF=3;TCR=0;TR=3;WE=31686345;WS=31686327	GT:GL:GOF:GQ:NR:NV	./.:.:.:.:.:.	./.:.:.:.:.:.	1/1:-9.9,-0.6,0:64:7:3:3
chr3H_part_1	31686394	.	C	T	76	PASS	BRF=0;FR=1;HP=1;HapScore=2;MGOF=45;MMLQ=37;MQ=50;NF=3;NR=0;PP=76;QD=36.9237;SC=TCTAGTTGCTCATGGTGTGCT;SbPval=1;Source=Platypus;TC=3;TCF=3;TCR=0;TR=3;WE=31686402;WS=31686384	GT:GL:GOF:GQ:NR:NV	./.:.:.:.:.:.	./.:.:.:.:.:.	1/1:-11.1,-0.6,0:45:7:3:3
chr3H_part_1	31686717	.	C	G	76	PASS	BRF=0;FR=1;HP=1;HapScore=2;MGOF=18;MMLQ=37;MQ=50;NF=3;NR=0;PP=76;QD=36.9237;SC=AGATGAGCATCACACCAAGAT;SbPval=1;Source=Platypus;TC=3;TCF=3;TCR=0;TR=3;WE=31686725;WS=31686707	GT:GL:GOF:GQ:NR:NV	./.:.:.:.:.:.	./.:.:.:.:.:.	1/1:-11.1,-0.6,0:18:7:3:3
chr3H_part_1	31686758	.	G	C	76	PASS	BRF=0;FR=1;HP=2;HapScore=2;MGOF=41;MMLQ=37;MQ=50;NF=3;NR=0;PP=76;QD=36.9237;SC=ATGAAATCTGGAAGTTAGATT;SbPval=1;Source=Platypus;TC=3;TCF=3;TCR=0;TR=3;WE=31686766;WS=31686748	GT:GL:GOF:GQ:NR:NV	./.:.:.:.:.:.	./.:.:.:.:.:.	1/1:-11.1,-0.6,0:41:7:3:3
chr3H_part_1	31687978	.	T	C	113	PASS	BRF=0;FR=1;HP=2;HapScore=2;MGOF=0;MMLQ=37;MQ=50;NF=4;NR=0;PP=113;QD=36.9428;SC=TGTTGGTTTGTAATGTTGTGG;SbPval=1;Source=Platypus;TC=4;TCF=4;TCR=0;TR=4;WE=31687986;WS=31687968	GT:GL:GOF:GQ:NR:NV	./.:.:.:.:.:.	./.:.:.:.:.:.	1/1:-14.8,-0.9,0:0:10:4:4
chr3H_part_1	31708432	.	T	C	43	PASS	BRF=0;FR=0.9999;HP=2;HapScore=4;MGOF=18;MMLQ=37;MQ=50;NF=2;NR=0;PP=43;QD=38.8856;SC=TCATATTTTATATTTATAAGG;SbPval=1;Source=Platypus;TC=2;TCF=2;TCR=0;TR=2;WE=31708450;WS=31708422	GT:GL:GOF:GQ:NR:NV	./.:.:.:.:.:.	./.:.:.:.:.:.	1/1:-7.4,-0.18,0:18:4:2:2
chr3H_part_1	31708442	.	G	T	43	PASS	BRF=0;FR=0.9999;HP=2;HapScore=4;MGOF=18;MMLQ=37;MQ=50;NF=2;NR=0;PP=43;QD=38.8856;SC=TATTTATAAGGAACTGCACCA;SbPval=1;Source=Platypus;TC=2;TCF=2;TCR=0;TR=2;WE=31708450;WS=31708422	GT:GL:GOF:GQ:NR:NV	./.:.:.:.:.:.	./.:.:.:.:.:.	1/1:-7.4,-0.18,0:18:4:2:2
chr3H_part_1	31708693	.	C	A	107	PASS	BRF=0;FR=1;HP=1;HapScore=4;MGOF=6;MMLQ=37;MQ=50;NF=4;NR=0;PP=107;QD=35.4428;SC=CAACACCGGTCCGGCTGTGAT;SbPval=1;Source=Platypus;TC=4;TCF=4;TCR=0;TR=4;WE=31708706;WS=31708683	GT:GL:GOF:GQ:NR:NV	./.:.:.:.:.:.	./.:.:.:.:.:.	1/1:-13.6,-0.65,0:6:7:4:4
chr3H_part_1	31708698	.	T	G	119	PASS	BRF=0;FR=1;HP=1;HapScore=4;MGOF=6;MMLQ=37;MQ=50;NF=4;NR=0;PP=119;QD=38.4428;SC=CCGGTCCGGCTGTGATGGTGG;SbPval=1;Source=Platypus;TC=4;TCF=4;TCR=0;TR=4;WE=31708706;WS=31708683	GT:GL:GOF:GQ:NR:NV	./.:.:.:.:.:.	./.:.:.:.:.:.	1/1:-14.8,-0.65,0:6:7:4:4
chr3H_part_1	31708726	.	A	G	39	PASS	BRF=0;FR=0.9998;HP=3;HapScore=2;MGOF=14;MMLQ=37;MQ=50;NF=2;NR=0;PP=39;QD=36.8856;SC=GTCCAGCTACACCACGGTCGG;SbPval=1;Source=Platypus;TC=2;TCF=2;TCR=0;TR=2;WE=31708734;WS=31708716	GT:GL:GOF:GQ:NR:NV	./.:.:.:.:.:.	./.:.:.:.:.:.	1/1:-7.4,-0.3,0:14:5:2:2
chr3H_part_1	31717486	.	T	C	557	PASS	BRF=0;FR=1;HP=2;HapScore=1;MGOF=20;MMLQ=37;MQ=50;NF=16;NR=0;PP=557;QD=36.9857;SC=CTACGGTCTTTCTTTTCAGTT;SbPval=1;Source=Platypus;TC=16;TCF=16;TCR=0;TR=16;WE=31717494;WS=31717476	GT:GL:GOF:GQ:NR:NV	./.:.:.:.:.:.	./.:.:.:.:.:.	1/1:-59.2,-4.52,0:20:45:16:16
chr3H_part_1	31717611	.	G	C	1408	PASS	BRF=0;FR=1;HP=1;HapScore=1;MGOF=30;MMLQ=37;MQ=50;NF=39;NR=0;PP=1408;QD=36.9941;SC=GCGCATGCCGGCGCGTAGGCG;SbPval=1;Source=Platypus;TC=40;TCF=40;TCR=0;TR=39;WE=31717619;WS=31717601	GT:GL:GOF:GQ:NR:NV	./.:.:.:.:.:.	./.:.:.:.:.:.	1/1:-144.3,-11.44,0:30:99:40:39
chr3H_part_1	31717720	.	G	A	1407	PASS	BRF=0;FR=1;HP=3;HapScore=1;MGOF=18;MMLQ=37;MQ=50;NF=32;NR=8;PP=1407;QD=36.0443;SC=GTCCAGCTACGCCATGGCCGG;SbPval=0.54;Source=Platypus;TC=40;TCF=32;TCR=8;TR=40;WE=31717728;WS=31717710	GT:GL:GOF:GQ:NR:NV	./.:.:.:.:.:.	./.:.:.:.:.:.	1/1:-144.2,-11.71,0:18:99:40:40
chr3H_part_1	31718334	.	G	A	779	PASS	BRF=0;FR=1;HP=3;HapScore=1;MGOF=16;MMLQ=37;MQ=50;NF=20;NR=2;PP=779;QD=36.9896;SC=AGTTTGGGGCGTTTATTCCAT;SbPval=0.6;Source=Platypus;TC=22;TCF=20;TCR=2;TR=22;WE=31718342;WS=31718324	GT:GL:GOF:GQ:NR:NV	./.:.:.:.:.:.	./.:.:.:.:.:.	1/1:-81.4,-6.32,0:16:63:22:22
chr3H_part_1	31718409	.	C	A	107	PASS	BRF=0;FR=1;HP=3;HapScore=4;MGOF=10;MMLQ=37;MQ=50;NF=3;NR=1;PP=107;QD=35.4428;SC=TATACCTAAACTAGGAAAATG;SbPval=0.68;Source=Platypus;TC=4;TCF=3;TCR=1;TR=4;WE=31718429;WS=31718399	GT:GL:GOF:GQ:NR:NV	./.:.:.:.:.:.	./.:.:.:.:.:.	1/1:-13.6,-0.65,0:10:7:4:4
chr3H_part_1	31718421	.	A	G	119	PASS	BRF=0;FR=1;HP=2;HapScore=4;MGOF=10;MMLQ=37;MQ=50;NF=3;NR=1;PP=119;QD=38.4428;SC=AGGAAAATGGACCGTGCGTTG;SbPval=0.68;Source=Platypus;TC=4;TCF=3;TCR=1;TR=4;WE=31718429;WS=31718399	GT:GL:GOF:GQ:NR:NV	./.:.:.:.:.:.	./.:.:.:.:.:.	1/1:-14.8,-0.65,0:10:7:4:4
chr3H_part_1	31900763	.	C	T	298	PASS	BRF=0;FR=1;HP=2;HapScore=2;MGOF=37;MMLQ=37;MQ=50;NF=9;NR=0;PP=298;QD=36.9746;SC=GTAGTAAAGCCCTGATTTTTA;SbPval=1;Source=Platypus;TC=9;TCF=9;TCR=0;TR=9;WE=31900771;WS=31900753	GT:GL:GOF:GQ:NR:NV	./.:.:.:.:.:.	./.:.:.:.:.:.	1/1:-33.3,-2.41,0:37:24:9:9
chr3H_part_1	31900865	.	C	T	890	PASS	BRF=0;FR=1;HP=2;HapScore=1;MGOF=27;MMLQ=37;MQ=50;NF=25;NR=0;PP=890;QD=36.9908;SC=GGATTCCATGCAACAGTCTGG;SbPval=1;Source=Platypus;TC=25;TCF=25;TCR=0;TR=25;WE=31900873;WS=31900855	GT:GL:GOF:GQ:NR:NV	./.:.:.:.:.:.	./.:.:.:.:.:.	1/1:-92.5,-7.22,0:27:72:25:25
chr3H_part_1	31901023	.	G	A	1414	PASS	BRF=0;FR=1;HP=1;HapScore=1;MGOF=28;MMLQ=37;MQ=50;NF=37;NR=2;PP=1414;QD=37.148;SC=CCATGTCCTCGACAGTGTCAA;SbPval=0.59;Source=Platypus;TC=39;TCF=37;TCR=2;TR=39;WE=31901038;WS=31901013	GT:GL:GOF:GQ:NR:NV	./.:.:.:.:.:.	./.:.:.:.:.:.	1/1:-144.3,-11.14,0:28:99:39:39
chr3H_part_1	31901030	.	T	G	1414	PASS	BRF=0;FR=1;HP=1;HapScore=1;MGOF=28;MMLQ=37;MQ=50;NF=37;NR=2;PP=1414;QD=37.148;SC=CTCGACAGTGTCAACGTCAGC;SbPval=0.59;Source=Platypus;TC=39;TCF=37;TCR=2;TR=39;WE=31901038;WS=31901013	GT:GL:GOF:GQ:NR:NV	./.:.:.:.:.:.	./.:.:.:.:.:.	1/1:-144.3,-11.14,0:28:99:39:39
chr3H_part_1	31901081	.	AT	A	1542	PASS	BRF=0;FR=1;HP=2;HapScore=1;MGOF=44;MMLQ=37;MQ=50;NF=33;NR=1;PP=1542;QD=46.3235;SC=CACGGTCACCATGCTGCGCTG;SbPval=0.62;Source=Platypus;TC=35;TCF=34;TCR=1;TR=34;WE=31901089;WS=31901071	GT:GL:GOF:GQ:NR:NV	./.:.:.:.:.:.	./.:.:.:.:.:.	1/1:-157.5,-10.24,0:44:99:35:34
chr3H_part_1	31901809	.	C	T	1593	PASS	BRF=0;FR=1;HP=1;HapScore=1;MGOF=6;MMLQ=37;MQ=50;NF=42;NR=2;PP=1593;QD=36.9948;SC=AATGCTCTTACGCTCGAGCTC;SbPval=0.59;Source=Platypus;TC=44;TCF=42;TCR=2;TR=44;WE=31901817;WS=31901799	GT:GL:GOF:GQ:NR:NV	./.:.:.:.:.:.	./.:.:.:.:.:.	1/1:-162.8,-12.94,0:6:99:44:44
chr3H_part_1	31902115	.	A	G	890	PASS	BRF=0;FR=1;HP=1;HapScore=1;MGOF=13;MMLQ=37;MQ=50;NF=23;NR=2;PP=890;QD=36.9908;SC=TCCCGGCACTACTCCTCCGAG;SbPval=0.59;Source=Platypus;TC=25;TCF=23;TCR=2;TR=25;WE=31902123;WS=31902105	GT:GL:GOF:GQ:NR:NV	./.:.:.:.:.:.	./.:.:.:.:.:.	1/1:-92.5,-7.22,0:13:72:25:25
chr3H_part_1	31902226	.	T	G	1297	PASS	BRF=0;FR=1;HP=1;HapScore=1;MGOF=17;MMLQ=37;MQ=50;NF=33;NR=3;PP=1297;QD=36.9936;SC=CCGCAGCTCTTCTGCTCCAAC;SbPval=0.57;Source=Platypus;TC=36;TCF=33;TCR=3;TR=36;WE=31902234;WS=31902216	GT:GL:GOF:GQ:NR:NV	./.:.:.:.:.:.	./.:.:.:.:.:.	1/1:-133.2,-10.54,0:17:99:36:36
chr3H_part_1	31902665	.	G	C	341	PASS	BRF=0;FR=1;HP=3;HapScore=3;MGOF=8;MMLQ=37;MQ=50;NF=9;NR=1;PP=341;QD=37.5771;SC=CACCGGTGAAGAGGTCGACGC;SbPval=0.64;Source=Platypus;TC=10;TCF=9;TCR=1;TR=10;WE=31902676;WS=31902655	GT:GL:GOF:GQ:NR:NV	./.:.:.:.:.:.	./.:.:.:.:.:.	1/1:-37,-2.41,0:8:24:10:10
chr3H_part_1	31902668	.	G	A	223	PASS	BRF=0;FR=1;HP=1;HapScore=3;MGOF=8;MMLQ=37;MQ=50;NF=7;NR=1;PP=223;QD=32.2214;SC=CGGTGAAGAGGTCGACGCAGA;SbPval=0.65;Source=Platypus;TC=8;TCF=7;TCR=1;TR=8;WE=31902676;WS=31902655	GT:GL:GOF:GQ:NR:NV	./.:.:.:.:.:.	./.:.:.:.:.:.	1/1:-25.8,-1.98,0:8:20:8:8
chr3H_part_1	31902774	.	T	C	76	PASS	BRF=0;FR=1;HP=1;HapScore=2;MGOF=24;MMLQ=37;MQ=50;NF=2;NR=1;PP=76;QD=36.9237;SC=CTGCAAAGATTGCCCCGGCAG;SbPval=0.7;Source=Platypus;TC=3;TCF=2;TCR=1;TR=3;WE=31902782;WS=31902764	GT:GL:GOF:GQ:NR:NV	./.:.:.:.:.:.	./.:.:.:.:.:.	1/1:-11.1,-0.6,0:24:7:3:3
chr3H_part_1	31902817	.	G	A	103	PASS	BRF=0;FR=1;HP=3;HapScore=2;MGOF=29;MMLQ=37;MQ=50;NF=2;NR=2;PP=103;QD=34.4428;SC=AAGCTCTCCCGGAGCACGCCG;SbPval=0.68;Source=Platypus;TC=4;TCF=2;TCR=2;TR=4;WE=31902825;WS=31902807	GT:GL:GOF:GQ:NR:NV	./.:.:.:.:.:.	./.:.:.:.:.:.	1/1:-13.8,-0.9,0:29:10:4:4
chr3H_part_1	31902958	.	C	T	409	PASS	BRF=0;FR=1;HP=1;HapScore=2;MGOF=47;MMLQ=37;MQ=50;NF=12;NR=0;PP=409;QD=36.9809;SC=TCGGCCGGGACGCTGAGGACG;SbPval=1;Source=Platypus;TC=12;TCF=12;TCR=0;TR=12;WE=31902966;WS=31902948	GT:GL:GOF:GQ:NR:NV	./.:.:.:.:.:.	./.:.:.:.:.:.	1/1:-44.4,-3.31,0:47:33:12:12
chr3H_part_1	31903041	.	G	T	298	PASS	BRF=0;FR=1;HP=3;HapScore=2;MGOF=49;MMLQ=37;MQ=50;NF=9;NR=0;PP=298;QD=36.9746;SC=CTCTGGGGAAGAGTTGTCGTC;SbPval=1;Source=Platypus;TC=9;TCF=9;TCR=0;TR=9;WE=31903049;WS=31903031	GT:GL:GOF:GQ:NR:NV	./.:.:.:.:.:.	./.:.:.:.:.:.	1/1:-33.3,-2.41,0:49:24:9:9
chr3H_part_1	31903090	.	G	GA	192	PASS	BRF=0;FR=1;HP=2;HapScore=2;MGOF=50;MMLQ=37;MQ=50;NF=5;NR=0;PP=192;QD=44;SC=AACTTGGTCGGGTCGGAGTCG;SbPval=1;Source=Platypus;TC=5;TCF=5;TCR=0;TR=5;WE=31903098;WS=31903080	GT:GL:GOF:GQ:NR:NV	./.:.:.:.:.:.	./.:.:.:.:.:.	1/1:-22,-1.2,0:50:12:5:5
chr3H_part_1	31930485	.	G	T	2965	PASS	BRF=0;FR=1;HP=5;HapScore=1;MGOF=13;MMLQ=37;MQ=50;NF=967;NR=115;PP=2965;QD=20;SC=TCTTCTCGCCGCCCTCCTTGC;SbPval=0.48;Source=Platypus;TC=1082;TCF=967;TCR=115;TR=1082;WE=31930493;WS=31930466	GT:GL:GOF:GQ:NR:NV	./.:.:.:.:.:.	./.:.:.:.:.:.	1/1:-299.4,-299.1,0:13:99:1082:1082
chr3H_part_1	31930610	.	A	C	2965	PASS	BRF=0;FR=1;HP=1;HapScore=1;MGOF=14;MMLQ=37;MQ=50;NF=595;NR=125;PP=2965;QD=20;SC=CTCTTCGCCGACGGCTTCTTC;SbPval=0.49;Source=Platypus;TC=721;TCF=596;TCR=125;TR=720;WE=31930618;WS=31930600	GT:GL:GOF:GQ:NR:NV	./.:.:.:.:.:.	./.:.:.:.:.:.	1/1:-300,-212.93,0:14:99:721:720
chr3H_part_1	31938552	.	AAT	A	211	PASS	BRF=0;FR=1;HP=3;HapScore=2;MGOF=118;MMLQ=37;MQ=50;NF=5;NR=0;PP=211;QD=48;SC=CGCATATTAAAATAAAAAAGG;SbPval=1;Source=Platypus;TC=5;TCF=5;TCR=0;TR=5;WE=31938561;WS=31938542	GT:GL:GOF:GQ:NR:NV	./.:.:.:.:.:.	./.:.:.:.:.:.	1/1:-24,-1.2,0:118:12:5:5
chr3H_part_1	31938618	.	A	G	329	PASS	BRF=0;FR=1;HP=1;HapScore=3;MGOF=47;MMLQ=25;MQ=50;NF=10;NR=0;PP=329;QD=36.3771;SC=TGACACTGGTACAATCCTAGT;SbPval=1;Source=Platypus;TC=10;TCF=10;TCR=0;TR=10;WE=31938630;WS=31938608	GT:GL:GOF:GQ:NR:NV	./.:.:.:.:.:.	./.:.:.:.:.:.	1/1:-35.8,-2.41,0:47:24:10:10
chr3H_part_1	31938622	.	T	C	341	PASS	BRF=0;FR=1;HP=2;HapScore=3;MGOF=47;MMLQ=37;MQ=50;NF=10;NR=0;PP=341;QD=37.5771;SC=ACTGGTACAATCCTAGTACTA;SbPval=1;Source=Platypus;TC=10;TCF=10;TCR=0;TR=10;WE=31938630;WS=31938608	GT:GL:GOF:GQ:NR:NV	./.:.:.:.:.:.	./.:.:.:.:.:.	1/1:-37,-2.41,0:47:24:10:10
chr3H_part_1	31938659	.	C	T	594	PASS	BRF=0;FR=1;HP=1;HapScore=1;MGOF=48;MMLQ=37;MQ=50;NF=17;NR=0;PP=594;QD=36.9865;SC=GTATATATGTCCTACACAACT;SbPval=1;Source=Platypus;TC=17;TCF=17;TCR=0;TR=17;WE=31938667;WS=31938649	GT:GL:GOF:GQ:NR:NV	./.:.:.:.:.:.	./.:.:.:.:.:.	1/1:-62.9,-4.82,0:48:48:17:17
chr3H_part_1	31939119	.	A	G	2965	PASS	BRF=0;FR=1;HP=1;HapScore=1;MGOF=3;MMLQ=37;MQ=50;NF=678;NR=303;PP=2965;QD=20;SC=CTTGGGCAACAACGGATCATG;SbPval=0.51;Source=Platypus;TC=981;TCF=678;TCR=303;TR=981;WE=31939141;WS=31939109	GT:GL:GOF:GQ:NR:NV	./.:.:.:.:.:.	./.:.:.:.:.:.	1/1:-299.4,-294.23,0:3:99:981:981
chr3H_part_1	31939133	.	T	C	2965	PASS	BRF=0;FR=1;HP=2;HapScore=1;MGOF=3;MMLQ=37;MQ=50;NF=633;NR=309;PP=2965;QD=20;SC=GATCATGAGGTTGTGAGACGA;SbPval=0.52;Source=Platypus;TC=942;TCF=633;TCR=309;TR=942;WE=31939141;WS=31939109	GT:GL:GOF:GQ:NR:NV	./.:.:.:.:.:.	./.:.:.:.:.:.	1/1:-299.4,-282.84,0:3:99:942:942
chr3H_part_1	31939516	.	A	G	193	PASS	BRF=0;FR=1;HP=1;HapScore=3;MGOF=0;MMLQ=37;MQ=50;NF=5;NR=1;PP=193;QD=37.9619;SC=TTATTAAGAGATCAGCTCTTA;SbPval=0.66;Source=Platypus;TC=6;TCF=5;TCR=1;TR=6;WE=31939528;WS=31939506	GT:GL:GOF:GQ:NR:NV	./.:.:.:.:.:.	./.:.:.:.:.:.	1/1:-22.2,-1.22,0:0:12:6:6
chr3H_part_1	31939520	.	G	T	181	PASS	BRF=0;FR=1;HP=1;HapScore=3;MGOF=0;MMLQ=37;MQ=50;NF=5;NR=1;PP=181;QD=35.9619;SC=TAAGAGATCAGCTCTTAGCTA;SbPval=0.66;Source=Platypus;TC=6;TCF=5;TCR=1;TR=6;WE=31939528;WS=31939506	GT:GL:GOF:GQ:NR:NV	./.:.:.:.:.:.	./.:.:.:.:.:.	1/1:-21,-1.22,0:0:12:6:6
chr3H_part_1	31939687	.	G	C	46	PASS	BRF=0;FR=0.9999;HP=2;HapScore=2;MGOF=49;MMLQ=37;MQ=50;NF=3;NR=0;PP=46;QD=26.9237;SC=AAAAACATTGGGATCTGTGCC;SbPval=1;Source=Platypus;TC=3;TCF=3;TCR=0;TR=3;WE=31939695;WS=31939677	GT:GL:GOF:GQ:NR:NV	./.:.:.:.:.:.	./.:.:.:.:.:.	1/1:-8.1,-0.52,0:49:6:3:3
chr3H_part_1	31939806	.	T	C	224	PASS	BRF=0;FR=1;HP=1;HapScore=2;MGOF=22;MMLQ=37;MQ=50;NF=7;NR=0;PP=224;QD=36.9673;SC=TGGGAAATGCTACTTCTACTA;SbPval=1;Source=Platypus;TC=7;TCF=7;TCR=0;TR=7;WE=31939814;WS=31939796	GT:GL:GOF:GQ:NR:NV	./.:.:.:.:.:.	./.:.:.:.:.:.	1/1:-25.9,-1.81,0:22:18:7:7
chr3H_part_1	31939885	.	C	CT	48	PASS	BRF=0;FR=0.9998;HP=4;HapScore=2;MGOF=14;MMLQ=37;MQ=50;NF=2;NR=0;PP=48;QD=41;SC=CAACCCCCTACTTTTAAAAAA;SbPval=1;Source=Platypus;TC=2;TCF=2;TCR=0;TR=2;WE=31939893;WS=31939875	GT:GL:GOF:GQ:NR:NV	./.:.:.:.:.:.	./.:.:.:.:.:.	1/1:-8.2,-0.3,0:14:5:2:2
chr3H_part_1	31939925	.	A	C	39	PASS	BRF=0;FR=0.9998;HP=1;HapScore=2;MGOF=41;MMLQ=37;MQ=50;NF=2;NR=0;PP=39;QD=36.8856;SC=AAACACCACTAATATTCTACA;SbPval=1;Source=Platypus;TC=2;TCF=2;TCR=0;TR=2;WE=31939933;WS=31939915	GT:GL:GOF:GQ:NR:NV	./.:.:.:.:.:.	./.:.:.:.:.:.	1/1:-7.4,-0.3,0:41:5:2:2
chr3H_part_1	31940120	.	CAAGACT	C	160	PASS	BRF=0;FR=1;HP=2;HapScore=2;MGOF=0;MMLQ=37;MQ=50;NF=1;NR=2;PP=160;QD=71.7593;SC=GACATGGATTCAAGACTTGTT;SbPval=0.5;Source=Platypus;TC=4;TCF=2;TCR=2;TR=3;WE=31940133;WS=31940110	GT:GL:GOF:GQ:NR:NV	./.:.:.:.:.:.	./.:.:.:.:.:.	1/1:-21.5,-0.9,0:0:10:4:3
chr3H_part_1	31941082	.	T	C	2407	PASS	BRF=0;FR=1;HP=1;HapScore=1;MGOF=1;MMLQ=37;MQ=50;NF=53;NR=13;PP=2407;QD=36.9965;SC=GGGAAAAATCTTGAATCAGAA;SbPval=0.51;Source=Platypus;TC=67;TCF=54;TCR=13;TR=66;WE=31941090;WS=31941072	GT:GL:GOF:GQ:NR:NV	./.:.:.:.:.:.	./.:.:.:.:.:.	1/1:-244.2,-19.57,0:1:99:67:66
chr3H_part_1	31941701	.	A	AGGGTGGGAAATT	1969	PASS	BRF=0;FR=1;HP=3;HapScore=1;MGOF=7;MMLQ=37;MQ=50;NF=3;NR=0;PP=1969;QD=667.667;SC=TGCCGCCAAAAGGGTGGGATT;SbPval=1;Source=Platypus;TC=9;TCF=9;TCR=0;TR=3;WE=31941709;WS=31941691	GT:GL:GOF:GQ:NR:NV	./.:.:.:.:.:.	./.:.:.:.:.:.	1/1:-200.3,-0.6,0:7:7:9:3
chr3H_part_1	31941824	.	T	C	483	PASS	BRF=0;FR=1;HP=2;HapScore=1;MGOF=97;MMLQ=37;MQ=50;NF=13;NR=1;PP=483;QD=36.9837;SC=CCAACGGAATTAACAAAGAAA;SbPval=0.64;Source=Platypus;TC=14;TCF=13;TCR=1;TR=14;WE=31941832;WS=31941814	GT:GL:GOF:GQ:NR:NV	./.:.:.:.:.:.	./.:.:.:.:.:.	1/1:-51.8,-3.91,0:97:39:14:14
chr3H_part_1	31941988	.	A	G	779	PASS	BRF=0;FR=1;HP=2;HapScore=1;MGOF=5;MMLQ=37;MQ=50;NF=21;NR=1;PP=779;QD=36.9896;SC=TTATATAGGCACAGTAATTCT;SbPval=0.63;Source=Platypus;TC=22;TCF=21;TCR=1;TR=22;WE=31941996;WS=31941978	GT:GL:GOF:GQ:NR:NV	./.:.:.:.:.:.	./.:.:.:.:.:.	1/1:-81.4,-6.32,0:5:63:22:22
chr3H_part_1	31942328	.	T	C	767	PASS	BRF=0;FR=1;HP=2;HapScore=1;MGOF=22;MMLQ=37;MQ=50;NF=14;NR=8;PP=767;QD=36.4441;SC=CAAATACATATATTAAGACAG;SbPval=0.56;Source=Platypus;TC=22;TCF=14;TCR=8;TR=22;WE=31942336;WS=31942318	GT:GL:GOF:GQ:NR:NV	./.:.:.:.:.:.	./.:.:.:.:.:.	1/1:-80.2,-6.32,0:22:63:22:22
chr3H_part_1	31942383	.	A	G	2965	PASS	BRF=0.01;FR=1;HP=3;HapScore=1;MGOF=2;MMLQ=37;MQ=50;NF=429;NR=242;PP=2965;QD=20;SC=ACCATCATATATTCCTGCTTC;SbPval=0.51;Source=Platypus;TC=673;TCF=430;TCR=243;TR=671;WE=31942391;WS=31942373	GT:GL:GOF:GQ:NR:NV	./.:.:.:.:.:.	./.:.:.:.:.:.	1/1:-300,-194.83,0:2:99:673:671
chr3H_part_1	31943096	.	C	T	113	PASS	BRF=0;FR=1;HP=1;HapScore=2;MGOF=47;MMLQ=37;MQ=50;NF=4;NR=0;PP=113;QD=36.9428;SC=GACAAAGGCTCGTGCACAAGC;SbPval=1;Source=Platypus;TC=4;TCF=4;TCR=0;TR=4;WE=31943104;WS=31943086	GT:GL:GOF:GQ:NR:NV	./.:.:.:.:.:.	./.:.:.:.:.:.	1/1:-14.8,-0.9,0:47:10:4:4
chr3H_part_1	31943123	.	ACTTC	A	126	PASS	BRF=0;FR=1;HP=1;HapScore=2;MGOF=49;MMLQ=37;MQ=50;NF=3;NR=0;PP=126;QD=51;SC=AACCGAGGTGACTTCCTTCCT;SbPval=1;Source=Platypus;TC=3;TCF=3;TCR=0;TR=3;WE=31943134;WS=31943113	GT:GL:GOF:GQ:NR:NV	./.:.:.:.:.:.	./.:.:.:.:.:.	1/1:-15.3,-0.6,0:49:7:3:3
chr3H_part_1	31944123	.	AG	A	92	PASS	BRF=0;FR=1;HP=4;HapScore=2;MGOF=24;MMLQ=37;MQ=50;NF=2;NR=1;PP=92;QD=41;SC=GGACTTAGAGAGGGCATCAAG;SbPval=0.7;Source=Platypus;TC=3;TCF=2;TCR=1;TR=3;WE=31944131;WS=31944113	GT:GL:GOF:GQ:NR:NV	./.:.:.:.:.:.	./.:.:.:.:.:.	1/1:-12.3,-0.6,0:24:7:3:3
chr3H_part_1	31944191	.	T	C	76	PASS	BRF=0;FR=1;HP=3;HapScore=2;MGOF=20;MMLQ=37;MQ=50;NF=2;NR=1;PP=76;QD=36.9237;SC=ATTAGCGAGATAATGAGCCAT;SbPval=0.7;Source=Platypus;TC=3;TCF=2;TCR=1;TR=3;WE=31944199;WS=31944181	GT:GL:GOF:GQ:NR:NV	./.:.:.:.:.:.	./.:.:.:.:.:.	1/1:-11.1,-0.6,0:20:7:3:3
chr3H_part_1	31944670	.	C	T	76	PASS	BRF=0;FR=1;HP=2;HapScore=2;MGOF=27;MMLQ=37;MQ=50;NF=3;NR=0;PP=76;QD=36.9237;SC=CCATTTCTACCGGTTGTGCTC;SbPval=1;Source=Platypus;TC=3;TCF=3;TCR=0;TR=3;WE=31944678;WS=31944660	GT:GL:GOF:GQ:NR:NV	./.:.:.:.:.:.	./.:.:.:.:.:.	1/1:-11.1,-0.6,0:27:7:3:3
chr3H_part_1	31944686	.	A	C	113	PASS	BRF=0;FR=1;HP=1;HapScore=2;MGOF=29;MMLQ=37;MQ=50;NF=4;NR=0;PP=113;QD=36.9428;SC=TGCTCTGCTGACAACCATACC;SbPval=1;Source=Platypus;TC=4;TCF=4;TCR=0;TR=4;WE=31944694;WS=31944676	GT:GL:GOF:GQ:NR:NV	./.:.:.:.:.:.	./.:.:.:.:.:.	1/1:-14.8,-0.9,0:29:10:4:4
chr3H_part_1	31944861	.	G	C	113	PASS	BRF=0;FR=1;HP=3;HapScore=2;MGOF=9;MMLQ=37;MQ=50;NF=4;NR=0;PP=113;QD=36.9428;SC=CTGGTCAGCCGCATTCCATTT;SbPval=1;Source=Platypus;TC=4;TCF=4;TCR=0;TR=4;WE=31944869;WS=31944851	GT:GL:GOF:GQ:NR:NV	./.:.:.:.:.:.	./.:.:.:.:.:.	1/1:-14.8,-0.9,0:9:10:4:4
chr3H_part_1	31945587	.	T	C	76	PASS	BRF=0;FR=1;HP=1;HapScore=2;MGOF=28;MMLQ=37;MQ=50;NF=3;NR=0;PP=76;QD=36.9237;SC=AGAATTTATATGACAGCTACC;SbPval=1;Source=Platypus;TC=3;TCF=3;TCR=0;TR=3;WE=31945595;WS=31945577	GT:GL:GOF:GQ:NR:NV	./.:.:.:.:.:.	./.:.:.:.:.:.	1/1:-11.1,-0.6,0:28:7:3:3
chr3H_part_1	31945714	.	T	G	76	PASS	BRF=0;FR=1;HP=2;HapScore=2;MGOF=21;MMLQ=37;MQ=50;NF=2;NR=1;PP=76;QD=36.9237;SC=ATTGTTGTGGTTGACAATACT;SbPval=0.7;Source=Platypus;TC=3;TCF=2;TCR=1;TR=3;WE=31945722;WS=31945704	GT:GL:GOF:GQ:NR:NV	./.:.:.:.:.:.	./.:.:.:.:.:.	1/1:-11.1,-0.6,0:21:7:3:3
chr3H_part_1	31946228	.	G	T	64	PASS	BRF=0;FR=1;HP=2;HapScore=2;MGOF=26;MMLQ=25;MQ=50;NF=2;NR=1;PP=64;QD=32.9237;SC=TACCATGTAGGCCAGCAGGCA;SbPval=0.7;Source=Platypus;TC=3;TCF=2;TCR=1;TR=3;WE=31946236;WS=31946218	GT:GL:GOF:GQ:NR:NV	./.:.:.:.:.:.	./.:.:.:.:.:.	1/1:-9.9,-0.6,0:26:7:3:3
chr3H_part_1	31947238	.	G	A	2965	PASS	BRF=0;FR=1;HP=2;HapScore=1;MGOF=3;MMLQ=37;MQ=50;NF=374;NR=210;PP=2965;QD=20;SC=ACCTGGCGAGGGCGGCACAGC;SbPval=0.48;Source=Platypus;TC=589;TCF=379;TCR=210;TR=584;WE=31947246;WS=31947228	GT:GL:GOF:GQ:NR:NV	./.:.:.:.:.:.	./.:.:.:.:.:.	1/1:-300,-164.57,0:3:99:589:584
chr3H_part_1	31947630	.	G	A	1556	PASS	BRF=0;FR=1;HP=2;HapScore=1;MGOF=6;MMLQ=37;MQ=50;NF=40;NR=3;PP=1556;QD=36.9947;SC=AAATTAATATGCCAAGCCATA;SbPval=0.56;Source=Platypus;TC=44;TCF=41;TCR=3;TR=43;WE=31947638;WS=31947620	GT:GL:GOF:GQ:NR:NV	./.:.:.:.:.:.	./.:.:.:.:.:.	1/1:-159.1,-12.64,0:6:99:44:43
chr3H_part_1	31947926	.	G	A	2965	PASS	BRF=0;FR=1;HP=2;HapScore=1;MGOF=1;MMLQ=37;MQ=50;NF=298;NR=357;PP=2965;QD=20;SC=TTCAGGATGTGCCGACCTTGA;SbPval=0.55;Source=Platypus;TC=656;TCF=299;TCR=357;TR=655;WE=31947934;WS=31947916	GT:GL:GOF:GQ:NR:NV	./.:.:.:.:.:.	./.:.:.:.:.:.	1/1:-300,-196.81,0:1:99:656:655
chr3H_part_1	31948201	.	A	T	2112	PASS	BRF=0;FR=1;HP=2;HapScore=1;MGOF=3;MMLQ=37;MQ=50;NF=48;NR=11;PP=2112;QD=36.386;SC=GACACGCCGAAGGCCGGAGAT;SbPval=0.53;Source=Platypus;TC=59;TCF=48;TCR=11;TR=59;WE=31948209;WS=31948191	GT:GL:GOF:GQ:NR:NV	./.:.:.:.:.:.	./.:.:.:.:.:.	1/1:-214.7,-17.46,0:3:99:59:59
chr3H_part_1	32099817	.	T	C	1260	PASS	BRF=0;FR=1;HP=2;HapScore=1;MGOF=46;MMLQ=37;MQ=50;NF=35;NR=0;PP=1260;QD=36.9935;SC=GGCTTCCTCCTTCCTCCGCGC;SbPval=1;Source=Platypus;TC=35;TCF=35;TCR=0;TR=35;WE=32099825;WS=32099807	GT:GL:GOF:GQ:NR:NV	./.:.:.:.:.:.	./.:.:.:.:.:.	1/1:-129.5,-10.24,0:46:99:35:35
chr3H_part_1	32099898	.	C	A	1778	PASS	BRF=0;FR=1;HP=1;HapScore=1;MGOF=49;MMLQ=37;MQ=50;NF=49;NR=0;PP=1778;QD=36.9953;SC=CCTCCGCGGCCTCCTCCTGCT;SbPval=1;Source=Platypus;TC=49;TCF=49;TCR=0;TR=49;WE=32099906;WS=32099888	GT:GL:GOF:GQ:NR:NV	./.:.:.:.:.:.	./.:.:.:.:.:.	1/1:-181.3,-14.45,0:49:99:49:49
chr3H_part_1	32099972	.	C	T	940	PASS	BRF=0;FR=1;HP=1;HapScore=1;MGOF=33;MMLQ=37;MQ=50;NF=27;NR=0;PP=940;QD=36.1026;SC=CGGCCGCCACCGATGCGGCGA;SbPval=1;Source=Platypus;TC=27;TCF=27;TCR=0;TR=27;WE=32099980;WS=32099962	GT:GL:GOF:GQ:NR:NV	./.:.:.:.:.:.	./.:.:.:.:.:.	1/1:-97.5,-7.83,0:33:78:27:27
chr3H_part_1	32100192	.	G	A	1789	PASS	BRF=0;FR=1;HP=1;HapScore=1;MGOF=3;MMLQ=37;MQ=50;NF=43;NR=9;PP=1789;QD=35.0725;SC=CTCCTCCGGCGTGGTCCAGGT;SbPval=0.54;Source=Platypus;TC=52;TCF=43;TCR=9;TR=52;WE=32100200;WS=32100182	GT:GL:GOF:GQ:NR:NV	./.:.:.:.:.:.	./.:.:.:.:.:.	1/1:-182.4,-15.29,0:3:99:52:52
chr3H_part_1	32100865	.	C	A	2244	PASS	BRF=0;FR=1;HP=1;HapScore=4;MGOF=0;MMLQ=37;MQ=50;NF=44;NR=16;PP=2244;QD=37.9795;SC=CTGCAGGTGACGACTCTGCCG;SbPval=0.54;Source=Platypus;TC=60;TCF=44;TCR=16;TR=60;WE=32100873;WS=32100845	GT:GL:GOF:GQ:NR:NV	./.:.:.:.:.:.	./.:.:.:.:.:.	1/1:-215.6,-17.09,0:0:99:60:60
chr3H_part_1	32101241	.	G	C	113	PASS	BRF=0;FR=1;HP=2;HapScore=2;MGOF=18;MMLQ=37;MQ=50;NF=4;NR=0;PP=113;QD=36.9428;SC=TAATGGAAATGGGACCAGGCC;SbPval=1;Source=Platypus;TC=4;TCF=4;TCR=0;TR=4;WE=32101249;WS=32101231	GT:GL:GOF:GQ:NR:NV	./.:.:.:.:.:.	./.:.:.:.:.:.	1/1:-14.8,-0.9,0:18:10:4:4
chr3H_part_1	32101295	.	A	T	39	PASS	BRF=0;FR=0.9998;HP=1;HapScore=2;MGOF=27;MMLQ=37;MQ=50;NF=2;NR=0;PP=39;QD=36.8856;SC=AGGGATTAACATGACTAACAC;SbPval=1;Source=Platypus;TC=2;TCF=2;TCR=0;TR=2;WE=32101303;WS=32101285	GT:GL:GOF:GQ:NR:NV	./.:.:.:.:.:.	./.:.:.:.:.:.	1/1:-7.4,-0.3,0:27:5:2:2
chr3H_part_1	32101704	.	C	T	39	PASS	BRF=0;FR=0.9998;HP=2;HapScore=2;MGOF=18;MMLQ=37;MQ=50;NF=2;NR=0;PP=39;QD=36.8856;SC=AACACATTTGCGCAGAATGTG;SbPval=1;Source=Platypus;TC=2;TCF=2;TCR=0;TR=2;WE=32101712;WS=32101694	GT:GL:GOF:GQ:NR:NV	./.:.:.:.:.:.	./.:.:.:.:.:.	1/1:-7.4,-0.3,0:18:5:2:2
chr3H_part_1	32101929	.	G	T	76	PASS	BRF=0;FR=1;HP=1;HapScore=2;MGOF=24;MMLQ=37;MQ=50;NF=2;NR=1;PP=76;QD=36.9237;SC=TATTCAGTTCGGTTAGTAACA;SbPval=0.7;Source=Platypus;TC=3;TCF=2;TCR=1;TR=3;WE=32101937;WS=32101919	GT:GL:GOF:GQ:NR:NV	./.:.:.:.:.:.	./.:.:.:.:.:.	1/1:-11.1,-0.6,0:24:7:3:3
chr3H_part_1	32104547	.	G	C	261	PASS	BRF=0;FR=1;HP=2;HapScore=2;MGOF=46;MMLQ=37;MQ=50;NF=7;NR=1;PP=261;QD=36.9714;SC=TGAAGACGTGGGCCATCGAAT;SbPval=0.65;Source=Platypus;TC=8;TCF=7;TCR=1;TR=8;WE=32104555;WS=32104537	GT:GL:GOF:GQ:NR:NV	./.:.:.:.:.:.	./.:.:.:.:.:.	1/1:-29.6,-2.11,0:46:21:8:8
chr3H_part_1	32104600	.	T	C	261	PASS	BRF=0;FR=1;HP=2;HapScore=2;MGOF=46;MMLQ=37;MQ=50;NF=7;NR=1;PP=261;QD=36.9714;SC=CTGGCGTACTTTGTGACAAGA;SbPval=0.65;Source=Platypus;TC=8;TCF=7;TCR=1;TR=8;WE=32104608;WS=32104590	GT:GL:GOF:GQ:NR:NV	./.:.:.:.:.:.	./.:.:.:.:.:.	1/1:-29.6,-2.11,0:46:21:8:8
chr3H_part_1	32105153	.	C	T	39	PASS	BRF=0;FR=0.9998;HP=1;HapScore=2;MGOF=39;MMLQ=37;MQ=50;NF=2;NR=0;PP=39;QD=36.8856;SC=AAGATATGACCGTTCCTATTT;SbPval=1;Source=Platypus;TC=2;TCF=2;TCR=0;TR=2;WE=32105161;WS=32105143	GT:GL:GOF:GQ:NR:NV	./.:.:.:.:.:.	./.:.:.:.:.:.	1/1:-7.4,-0.3,0:39:5:2:2
chr3H_part_1	32105233	.	C	T	39	PASS	BRF=0;FR=0.9998;HP=1;HapScore=2;MGOF=37;MMLQ=37;MQ=50;NF=2;NR=0;PP=39;QD=36.8856;SC=TACTGCTGTCCGTCATGCTTG;SbPval=1;Source=Platypus;TC=2;TCF=2;TCR=0;TR=2;WE=32105241;WS=32105223	GT:GL:GOF:GQ:NR:NV	./.:.:.:.:.:.	./.:.:.:.:.:.	1/1:-7.4,-0.3,0:37:5:2:2
chr3H_part_1	32105343	.	C	T	2965	PASS	BRF=0;FR=1;HP=1;HapScore=1;MGOF=26;MMLQ=37;MQ=50;NF=232;NR=58;PP=2965;QD=20;SC=TGGACTTGCGCCGACCACAAA;SbPval=0.53;Source=Platypus;TC=291;TCF=232;TCR=59;TR=290;WE=32105351;WS=32105333	GT:GL:GOF:GQ:NR:NV	./.:.:.:.:.:.	./.:.:.:.:.:.	1/1:-300,-86.96,0:26:99:291:290
chr3H_part_1	32105379	.	T	C	2965	PASS	BRF=0;FR=1;HP=4;HapScore=1;MGOF=23;MMLQ=37;MQ=50;NF=193;NR=59;PP=2965;QD=20;SC=GATTACGTCATAAAGTTATTA;SbPval=0.51;Source=Platypus;TC=252;TCF=193;TCR=59;TR=252;WE=32105387;WS=32105369	GT:GL:GOF:GQ:NR:NV	./.:.:.:.:.:.	./.:.:.:.:.:.	1/1:-300,-75.53,0:23:99:252:252
chr3H_part_1	32105498	.	C	CT	359	PASS	BRF=0;FR=1;HP=1;HapScore=2;MGOF=1;MMLQ=37;MQ=50;NF=9;NR=0;PP=359;QD=46.9829;SC=TTCTATATGCCGTCATTTTCA;SbPval=1;Source=Platypus;TC=10;TCF=10;TCR=0;TR=9;WE=32105506;WS=32105488	GT:GL:GOF:GQ:NR:NV	./.:.:.:.:.:.	./.:.:.:.:.:.	1/1:-42.3,-2.41,0:1:24:10:9
chr3H_part_1	32105789	.	C	T	298	PASS	BRF=0;FR=1;HP=2;HapScore=2;MGOF=7;MMLQ=37;MQ=50;NF=9;NR=0;PP=298;QD=36.9746;SC=ATATATGCAACGAGTAACTAA;SbPval=1;Source=Platypus;TC=9;TCF=9;TCR=0;TR=9;WE=32105797;WS=32105779	GT:GL:GOF:GQ:NR:NV	./.:.:.:.:.:.	./.:.:.:.:.:.	1/1:-33.3,-2.41,0:7:24:9:9
chr3H_part_1	32108213	.	G	C	2965	PASS	BRF=0;FR=1;HP=2;HapScore=1;MGOF=3;MMLQ=37;MQ=50;NF=307;NR=87;PP=2965;QD=20;SC=GCAGCAGCTTGAAGGTTTTTG;SbPval=0.5;Source=Platypus;TC=394;TCF=307;TCR=87;TR=394;WE=32108221;WS=32108203	GT:GL:GOF:GQ:NR:NV	./.:.:.:.:.:.	./.:.:.:.:.:.	1/1:-300,-118.27,0:3:99:394:394
chr3H_part_1	32109158	.	A	C	2965	PASS	BRF=0;FR=1;HP=1;HapScore=1;MGOF=14;MMLQ=37;MQ=50;NF=111;NR=8;PP=2965;QD=20;SC=TGATCTTGTAAGACACATGTT;SbPval=0.53;Source=Platypus;TC=119;TCF=111;TCR=8;TR=119;WE=32109166;WS=32109148	GT:GL:GOF:GQ:NR:NV	./.:.:.:.:.:.	./.:.:.:.:.:.	1/1:-300,-35.52,0:14:99:119:119
chr3H_part_1	32109311	.	A	G	2965	PASS	BRF=0;FR=1;HP=2;HapScore=1;MGOF=10;MMLQ=37;MQ=50;NF=75;NR=11;PP=2965;QD=20;SC=ACTGAAATGGAAAGTTGCGTA;SbPval=0.51;Source=Platypus;TC=87;TCF=76;TCR=11;TR=86;WE=32109319;WS=32109301	GT:GL:GOF:GQ:NR:NV	./.:.:.:.:.:.	./.:.:.:.:.:.	1/1:-300,-25.55,0:10:99:87:86
chr3H_part_1	32110176	.	C	CTA	117	PASS	BRF=0.02;FR=1;HP=1;HapScore=2;MGOF=0;MMLQ=37;MQ=50;NF=6;NR=0;PP=117;QD=26.6667;SC=ACAGGTTTGACTATTTTTTTT;SbPval=1;Source=Platypus;TC=7;TCF=7;TCR=0;TR=6;WE=32110184;WS=32110166	GT:GL:GOF:GQ:NR:NV	./.:.:.:.:.:.	./.:.:.:.:.:.	1/1:-16,-1.46,0:0:15:7:6
chr3H_part_1	32110984	.	G	A	2965	PASS	BRF=0;FR=1;HP=1;HapScore=1;MGOF=8;MMLQ=37;MQ=50;NF=504;NR=66;PP=2965;QD=20;SC=CAAAGACCACGACTGCTCAAT;SbPval=0.49;Source=Platypus;TC=571;TCF=505;TCR=66;TR=570;WE=32110992;WS=32110974	GT:GL:GOF:GQ:NR:NV	./.:.:.:.:.:.	./.:.:.:.:.:.	1/1:-300,-167.75,0:8:99:571:570
chr3H_part_1	32111174	.	C	T	2965	PASS	BRF=0;FR=1;HP=3;HapScore=1;MGOF=25;MMLQ=37;MQ=50;NF=246;NR=42;PP=2965;QD=20;SC=AGATGGAAATCTTGACTGTAA;SbPval=0.5;Source=Platypus;TC=289;TCF=247;TCR=42;TR=288;WE=32111182;WS=32111164	GT:GL:GOF:GQ:NR:NV	./.:.:.:.:.:.	./.:.:.:.:.:.	1/1:-300,-82.9,0:25:99:289:288
chr3H_part_1	32111196	.	G	A	2965	PASS	BRF=0;FR=1;HP=2;HapScore=1;MGOF=24;MMLQ=37;MQ=50;NF=218;NR=39;PP=2965;QD=20;SC=ATGACTGGCCGGCATTCAGAT;SbPval=0.48;Source=Platypus;TC=260;TCF=221;TCR=39;TR=257;WE=32111204;WS=32111186	GT:GL:GOF:GQ:NR:NV	./.:.:.:.:.:.	./.:.:.:.:.:.	1/1:-300,-66.87,0:24:99:260:257
chr3H_part_1	32111394	.	T	C	1001	PASS	BRF=0;FR=1;HP=2;HapScore=1;MGOF=15;MMLQ=37;MQ=50;NF=27;NR=1;PP=1001;QD=36.9918;SC=GAGTTGAATTTCTGTAGCTGG;SbPval=0.63;Source=Platypus;TC=28;TCF=27;TCR=1;TR=28;WE=32111402;WS=32111384	GT:GL:GOF:GQ:NR:NV	./.:.:.:.:.:.	./.:.:.:.:.:.	1/1:-103.6,-8.13,0:15:81:28:28
chr3H_part_1	32111516	.	C	T	742	PASS	BRF=0;FR=1;HP=3;HapScore=1;MGOF=41;MMLQ=37;MQ=50;NF=19;NR=2;PP=742;QD=36.9891;SC=CCACTAGCGACAAGGAAATCT;SbPval=0.6;Source=Platypus;TC=21;TCF=19;TCR=2;TR=21;WE=32111524;WS=32111506	GT:GL:GOF:GQ:NR:NV	./.:.:.:.:.:.	./.:.:.:.:.:.	1/1:-77.7,-6.02,0:41:60:21:21
chr3H_part_1	32111566	.	CA	C	380	PASS	BRF=0;FR=1;HP=7;HapScore=2;MGOF=33;MMLQ=37;MQ=50;NF=9;NR=1;PP=380;QD=41;SC=ATGAGCAAAACAAACCATGTG;SbPval=0.83;Source=Platypus;TC=12;TCF=10;TCR=2;TR=10;WE=32111574;WS=32111556	GT:GL:GOF:GQ:NR:NV	./.:.:.:.:.:.	./.:.:.:.:.:.	1/1:-41,-2.71,0:33:27:12:10
chr3H_part_1	32112825	.	G	A	76	PASS	BRF=0;FR=1;HP=2;HapScore=2;MGOF=21;MMLQ=37;MQ=50;NF=3;NR=0;PP=76;QD=36.9237;SC=ACGTCGAAACGAAGAAGGTGC;SbPval=1;Source=Platypus;TC=3;TCF=3;TCR=0;TR=3;WE=32112833;WS=32112815	GT:GL:GOF:GQ:NR:NV	./.:.:.:.:.:.	./.:.:.:.:.:.	1/1:-11.1,-0.6,0:21:7:3:3
chr3H_part_1	32113151	.	A	G	39	PASS	BRF=0;FR=0.9998;HP=2;HapScore=2;MGOF=18;MMLQ=37;MQ=50;NF=1;NR=1;PP=39;QD=36.8856;SC=GCATTGTAACATTCCAGGCAT;SbPval=0.74;Source=Platypus;TC=2;TCF=1;TCR=1;TR=2;WE=32113159;WS=32113141	GT:GL:GOF:GQ:NR:NV	./.:.:.:.:.:.	./.:.:.:.:.:.	1/1:-7.4,-0.3,0:18:5:2:2
chr3H_part_1	32262455	.	GCT	G	792	PASS	BRF=0;FR=1;HP=2;HapScore=1;MGOF=144;MMLQ=25;MQ=50;NF=15;NR=2;PP=792;QD=48;SC=AATCTCTCTCGCTCTCTCTTT;SbPval=0.6;Source=Platypus;TC=17;TCF=15;TCR=2;TR=17;WE=32262464;WS=32262445	GT:GL:GOF:GQ:NR:NV	./.:.:.:.:.:.	./.:.:.:.:.:.	1/1:-81.6,-4.82,0:144:48:17:17
chr3H_part_1	32262482	.	GC	G	732	PASS	BRF=0;FR=1;HP=4;HapScore=1;MGOF=77;MMLQ=37;MQ=50;NF=16;NR=2;PP=732;QD=42.2778;SC=CCGTCGCGCCGCCGGCGATTG;SbPval=0.6;Source=Platypus;TC=18;TCF=16;TCR=2;TR=18;WE=32262499;WS=32262472	GT:GL:GOF:GQ:NR:NV	./.:.:.:.:.:.	./.:.:.:.:.:.	1/1:-75.6,-4.72,0:77:47:18:18
chr3H_part_1	32262490	.	T	G	680	PASS	BRF=0;FR=1;HP=1;HapScore=1;MGOF=77;MMLQ=37;MQ=50;NF=16;NR=3;PP=680;QD=37.6195;SC=CCGCCGGCGATTGAGCGAGAG;SbPval=0.59;Source=Platypus;TC=19;TCF=16;TCR=3;TR=19;WE=32262499;WS=32262472	GT:GL:GOF:GQ:NR:NV	./.:.:.:.:.:.	./.:.:.:.:.:.	1/1:-70.3,-4.82,0:77:48:19:19
chr3H_part_1	32262491	.	T	C	668	PASS	BRF=0;FR=1;HP=1;HapScore=1;MGOF=77;MMLQ=37;MQ=50;NF=16;NR=3;PP=668;QD=36.988;SC=CGCCGGCGATTGAGCGAGAGA;SbPval=0.59;Source=Platypus;TC=19;TCF=16;TCR=3;TR=19;WE=32262499;WS=32262472	GT:GL:GOF:GQ:NR:NV	./.:.:.:.:.:.	./.:.:.:.:.:.	1/1:-69.1,-4.82,0:77:48:19:19
chr3H_part_1	32262599	.	C	G	2948	PASS	BRF=0;FR=1;HP=4;HapScore=1;MGOF=19;MMLQ=37;MQ=50;NF=47;NR=32;PP=2948;QD=20;SC=TCCCCGCCCCCGACCCCGACG;SbPval=0.5;Source=Platypus;TC=80;TCF=48;TCR=32;TR=79;WE=32262613;WS=32262589	GT:GL:GOF:GQ:NR:NV	./.:.:.:.:.:.	./.:.:.:.:.:.	1/1:-286,-16.98,0:19:99:80:79
chr3H_part_1	32262605	.	C	G	2965	PASS	BRF=0;FR=1;HP=3;HapScore=1;MGOF=19;MMLQ=37;MQ=50;NF=49;NR=32;PP=2965;QD=20;SC=CCCCCGACCCCGACGCGCCGC;SbPval=0.51;Source=Platypus;TC=82;TCF=50;TCR=32;TR=81;WE=32262613;WS=32262589	GT:GL:GOF:GQ:NR:NV	./.:.:.:.:.:.	./.:.:.:.:.:.	1/1:-296,-16.98,0:19:99:82:81
chr3H_part_1	32267241	.	A	G	2965	PASS	BRF=0;FR=1;HP=1;HapScore=1;MGOF=11;MMLQ=37;MQ=50;NF=404;NR=27;PP=2965;QD=20;SC=AATAAGTACGATCAATGGAAA;SbPval=0.49;Source=Platypus;TC=432;TCF=405;TCR=27;TR=431;WE=32267256;WS=32267231	GT:GL:GOF:GQ:NR:NV	./.:.:.:.:.:.	./.:.:.:.:.:.	1/1:-299.4,-125.98,0:11:99:432:431
chr3H_part_1	32267398	.	C	T	2965	PASS	BRF=0;FR=1;HP=1;HapScore=1;MGOF=10;MMLQ=37;MQ=50;NF=396;NR=41;PP=2965;QD=20;SC=CCAAAGACCTCGAAGCCTTCT;SbPval=0.52;Source=Platypus;TC=439;TCF=397;TCR=42;TR=437;WE=32267406;WS=32267388	GT:GL:GOF:GQ:NR:NV	./.:.:.:.:.:.	./.:.:.:.:.:.	1/1:-300,-127.75,0:10:99:439:437
chr3H_part_1	32268017	.	G	A	2965	PASS	BRF=0;FR=1;HP=1;HapScore=1;MGOF=7;MMLQ=37;MQ=50;NF=391;NR=32;PP=2965;QD=20;SC=CTACGCTGGAGTAATGGATGC;SbPval=0.5;Source=Platypus;TC=423;TCF=391;TCR=32;TR=423;WE=32268025;WS=32268007	GT:GL:GOF:GQ:NR:NV	./.:.:.:.:.:.	./.:.:.:.:.:.	1/1:-300,-126.97,0:7:99:423:423
chr3H_part_1	32268236	.	T	C	2965	PASS	BRF=0;FR=1;HP=1;HapScore=1;MGOF=12;MMLQ=37;MQ=50;NF=128;NR=23;PP=2965;QD=20;SC=CGACTGGATCTTAACCTCTGT;SbPval=0.51;Source=Platypus;TC=151;TCF=128;TCR=23;TR=151;WE=32268244;WS=32268226	GT:GL:GOF:GQ:NR:NV	./.:.:.:.:.:.	./.:.:.:.:.:.	1/1:-300,-45.15,0:12:99:151:151
chr3H_part_1	32268282	.	G	A	2344	PASS	BRF=0;FR=1;HP=2;HapScore=1;MGOF=14;MMLQ=37;MQ=50;NF=55;NR=10;PP=2344;QD=36.5965;SC=TAAGGAAAACGCTTGTGTTCT;SbPval=0.53;Source=Platypus;TC=65;TCF=55;TCR=10;TR=65;WE=32268290;WS=32268272	GT:GL:GOF:GQ:NR:NV	./.:.:.:.:.:.	./.:.:.:.:.:.	1/1:-237.9,-19.23,0:14:99:65:65
chr3H_part_1	32271795	.	C	T	198	PASS	BRF=0;FR=1;HP=1;HapScore=2;MGOF=32;MMLQ=37;MQ=50;NF=6;NR=1;PP=198;QD=33.253;SC=CTCTGCGCCGCTGTACACGAG;SbPval=0.65;Source=Platypus;TC=7;TCF=6;TCR=1;TR=7;WE=32271803;WS=32271785	GT:GL:GOF:GQ:NR:NV	./.:.:.:.:.:.	./.:.:.:.:.:.	1/1:-23.3,-1.77,0:32:18:7:7
chr3H_part_1	32271826	.	T	A	150	PASS	BRF=0;FR=1;HP=2;HapScore=2;MGOF=21;MMLQ=37;MQ=50;NF=3;NR=2;PP=150;QD=36.9542;SC=CCTTTGATCATACGCGCGGAG;SbPval=0.65;Source=Platypus;TC=5;TCF=3;TCR=2;TR=5;WE=32271834;WS=32271816	GT:GL:GOF:GQ:NR:NV	./.:.:.:.:.:.	./.:.:.:.:.:.	1/1:-18.5,-1.2,0:21:12:5:5
chr3H_part_1	32272449	.	C	G	113	PASS	BRF=0;FR=1;HP=1;HapScore=2;MGOF=21;MMLQ=37;MQ=50;NF=4;NR=0;PP=113;QD=36.9428;SC=CGTAGGATGACTAGGTGGATC;SbPval=1;Source=Platypus;TC=4;TCF=4;TCR=0;TR=4;WE=32272457;WS=32272439	GT:GL:GOF:GQ:NR:NV	./.:.:.:.:.:.	./.:.:.:.:.:.	1/1:-14.8,-0.9,0:21:10:4:4
chr3H_part_1	32272765	.	T	C	43	PASS	BRF=0;FR=0.9999;HP=1;HapScore=4;MGOF=0;MMLQ=37;MQ=50;NF=2;NR=0;PP=43;QD=38.8856;SC=CTGAGACTTGTCTAATGGCTG;SbPval=1;Source=Platypus;TC=2;TCF=2;TCR=0;TR=2;WE=32272778;WS=32272755	GT:GL:GOF:GQ:NR:NV	./.:.:.:.:.:.	./.:.:.:.:.:.	1/1:-7.4,-0.18,0:0:4:2:2
chr3H_part_1	32272770	.	T	C	43	PASS	BRF=0;FR=0.9999;HP=2;HapScore=4;MGOF=0;MMLQ=37;MQ=50;NF=2;NR=0;PP=43;QD=38.8856;SC=ACTTGTCTAATGGCTGTGGCT;SbPval=1;Source=Platypus;TC=2;TCF=2;TCR=0;TR=2;WE=32272778;WS=32272755	GT:GL:GOF:GQ:NR:NV	./.:.:.:.:.:.	./.:.:.:.:.:.	1/1:-7.4,-0.18,0:0:4:2:2
chr3H_part_1	32272971	.	C	G	520	PASS	BRF=0;FR=1;HP=3;HapScore=1;MGOF=4;MMLQ=37;MQ=50;NF=15;NR=0;PP=520;QD=36.9847;SC=GTCAAGAATTCTGGCAAGCAA;SbPval=1;Source=Platypus;TC=15;TCF=15;TCR=0;TR=15;WE=32272979;WS=32272961	GT:GL:GOF:GQ:NR:NV	./.:.:.:.:.:.	./.:.:.:.:.:.	1/1:-55.5,-4.21,0:4:42:15:15
chr3H_part_1	32471838	.	A	G	2965	PASS	BRF=0;FR=1;HP=3;HapScore=1;MGOF=28;MMLQ=37;MQ=50;NF=128;NR=66;PP=2965;QD=20;SC=CGGCCGCTCCACTTCGCCGCC;SbPval=0.53;Source=Platypus;TC=195;TCF=128;TCR=67;TR=194;WE=32471846;WS=32471828	GT:GL:GOF:GQ:NR:NV	./.:.:.:.:.:.	./.:.:.:.:.:.	1/1:-300,-58.1,0:28:99:195:194
chr3H_part_1	32471888	.	A	G	2965	PASS	BRF=0;FR=1;HP=1;HapScore=1;MGOF=23;MMLQ=37;MQ=50;NF=110;NR=82;PP=2965;QD=20;SC=CGCCCTCATCATCGCCTTCGT;SbPval=0.55;Source=Platypus;TC=192;TCF=110;TCR=82;TR=192;WE=32471896;WS=32471878	GT:GL:GOF:GQ:NR:NV	./.:.:.:.:.:.	./.:.:.:.:.:.	1/1:-300,-57.5,0:23:99:192:192
chr3H_part_1	32472380	.	T	C	113	PASS	BRF=0.11;FR=1;HP=1;HapScore=2;MGOF=1;MMLQ=37;MQ=50;NF=3;NR=1;PP=113;QD=36.9428;SC=TTGTGTTGTGTCTGCAGATTC;SbPval=0.68;Source=Platypus;TC=4;TCF=3;TCR=1;TR=4;WE=32472388;WS=32472370	GT:GL:GOF:GQ:NR:NV	./.:.:.:.:.:.	./.:.:.:.:.:.	1/1:-14.8,-0.9,0:1:10:4:4
chr3H_part_1	32472398	.	C	T	2965	PASS	BRF=0.1;FR=1;HP=3;HapScore=1;MGOF=37;MMLQ=37;MQ=50;NF=98;NR=39;PP=2965;QD=20;SC=TTCTGTTCGGCGTTTTGTACC;SbPval=0.51;Source=Platypus;TC=138;TCF=99;TCR=39;TR=137;WE=32472406;WS=32472388	GT:GL:GOF:GQ:NR:NV	./.:.:.:.:.:.	./.:.:.:.:.:.	1/1:-300,-40.87,0:37:99:138:137
chr3H_part_1	32472443	.	C	T	2965	PASS	BRF=0.15;FR=1;HP=2;HapScore=1;MGOF=19;MMLQ=37;MQ=50;NF=80;NR=35;PP=2965;QD=20;SC=TGCTCTACGTCAAGACTGAAG;SbPval=0.5;Source=Platypus;TC=117;TCF=82;TCR=35;TR=115;WE=32472455;WS=32472433	GT:GL:GOF:GQ:NR:NV	./.:.:.:.:.:.	./.:.:.:.:.:.	1/1:-299.4,-22.59,0:19:99:117:115
chr3H_part_1	32472447	.	A	G	2965	PASS	BRF=0.15;FR=1;HP=1;HapScore=1;MGOF=19;MMLQ=37;MQ=50;NF=78;NR=33;PP=2965;QD=20;SC=CTACGTCAAGACTGAAGTGGT;SbPval=0.47;Source=Platypus;TC=114;TCF=81;TCR=33;TR=111;WE=32472455;WS=32472433	GT:GL:GOF:GQ:NR:NV	./.:.:.:.:.:.	./.:.:.:.:.:.	1/1:-299.4,-22.59,0:19:99:114:111
chr3H_part_1	32472622	.	A	T	39	PASS	BRF=0;FR=0.9998;HP=1;HapScore=2;MGOF=92;MMLQ=37;MQ=50;NF=2;NR=0;PP=39;QD=36.8856;SC=AAATCTCACGACTAATCTGTA;SbPval=1;Source=Platypus;TC=2;TCF=2;TCR=0;TR=2;WE=32472630;WS=32472612	GT:GL:GOF:GQ:NR:NV	./.:.:.:.:.:.	./.:.:.:.:.:.	1/1:-7.4,-0.3,0:92:5:2:2
chr3H_part_1	32472673	.	T	C	557	PASS	BRF=0;FR=1;HP=1;HapScore=1;MGOF=41;MMLQ=37;MQ=50;NF=14;NR=2;PP=557;QD=36.9857;SC=GAGCTGTTTATCTGAAGTTGT;SbPval=0.6;Source=Platypus;TC=16;TCF=14;TCR=2;TR=16;WE=32472681;WS=32472663	GT:GL:GOF:GQ:NR:NV	./.:.:.:.:.:.	./.:.:.:.:.:.	1/1:-59.2,-4.52,0:41:45:16:16
chr3H_part_1	32472762	.	A	T	2965	PASS	BRF=0;FR=1;HP=2;HapScore=1;MGOF=6;MMLQ=37;MQ=50;NF=155;NR=83;PP=2965;QD=20;SC=TATCAAAGCGAGTTCACTCCA;SbPval=0.51;Source=Platypus;TC=240;TCF=156;TCR=84;TR=238;WE=32472770;WS=32472752	GT:GL:GOF:GQ:NR:NV	./.:.:.:.:.:.	./.:.:.:.:.:.	1/1:-300,-64.21,0:6:99:240:238
chr3H_part_1	32473043	.	T	C	224	PASS	BRF=0;FR=1;HP=2;HapScore=2;MGOF=37;MMLQ=37;MQ=50;NF=7;NR=0;PP=224;QD=36.9673;SC=CTTTACTGAGTGAGTACTAAC;SbPval=1;Source=Platypus;TC=7;TCF=7;TCR=0;TR=7;WE=32473051;WS=32473033	GT:GL:GOF:GQ:NR:NV	./.:.:.:.:.:.	./.:.:.:.:.:.	1/1:-25.9,-1.81,0:37:18:7:7
chr3H_part_1	32473093	.	C	T	365	PASS	BRF=0;FR=1;HP=1;HapScore=2;MGOF=24;MMLQ=37;MQ=50;NF=11;NR=0;PP=365;QD=36.3428;SC=TCACATTTAGCTGCAACCACT;SbPval=1;Source=Platypus;TC=11;TCF=11;TCR=0;TR=11;WE=32473101;WS=32473083	GT:GL:GOF:GQ:NR:NV	./.:.:.:.:.:.	./.:.:.:.:.:.	1/1:-40,-3.01,0:24:30:11:11
chr3H_part_1	32473341	.	G	T	286	PASS	BRF=0;FR=1;HP=3;HapScore=2;MGOF=0;MMLQ=37;MQ=50;NF=8;NR=1;PP=286;QD=35.6412;SC=ATTCATACTTGTCATCTTAGT;SbPval=0.65;Source=Platypus;TC=9;TCF=8;TCR=1;TR=9;WE=32473349;WS=32473331	GT:GL:GOF:GQ:NR:NV	./.:.:.:.:.:.	./.:.:.:.:.:.	1/1:-32.1,-2.41,0:0:24:9:9
chr3H_part_1	32473835	.	G	A	2716	PASS	BRF=0;FR=1;HP=4;HapScore=1;MGOF=17;MMLQ=37;MQ=50;NF=56;NR=19;PP=2716;QD=20;SC=TATTCTGTAGGTTTTGTTGGG;SbPval=0.54;Source=Platypus;TC=75;TCF=56;TCR=19;TR=75;WE=32473843;WS=32473825	GT:GL:GOF:GQ:NR:NV	./.:.:.:.:.:.	./.:.:.:.:.:.	1/1:-275.1,-22.28,0:17:99:75:75
chr3H_part_1	32474128	.	C	G	1272	PASS	BRF=0;FR=1;HP=2;HapScore=1;MGOF=6;MMLQ=37;MQ=50;NF=30;NR=7;PP=1272;QD=35.3181;SC=TTGCTATTGGCCTATTGATTT;SbPval=0.63;Source=Platypus;TC=39;TCF=31;TCR=8;TR=37;WE=32474136;WS=32474118	GT:GL:GOF:GQ:NR:NV	./.:.:.:.:.:.	./.:.:.:.:.:.	1/1:-130.7,-5.24,0:6:52:39:37
chr3H_part_1	32474283	.	G	A	76	PASS	BRF=0;FR=1;HP=2;HapScore=2;MGOF=4;MMLQ=37;MQ=50;NF=3;NR=0;PP=76;QD=36.9237;SC=TCTAAACTGTGTGGTTCTTCC;SbPval=1;Source=Platypus;TC=3;TCF=3;TCR=0;TR=3;WE=32474291;WS=32474273	GT:GL:GOF:GQ:NR:NV	./.:.:.:.:.:.	./.:.:.:.:.:.	1/1:-11.1,-0.6,0:4:7:3:3
chr3H_part_1	32474350	.	G	A	668	PASS	BRF=0;FR=1;HP=5;HapScore=1;MGOF=10;MMLQ=37;MQ=50;NF=17;NR=3;PP=668;QD=35.1386;SC=GTTCCATTTTGTGCATTCCAG;SbPval=0.74;Source=Platypus;TC=21;TCF=17;TCR=4;TR=20;WE=32474358;WS=32474340	GT:GL:GOF:GQ:NR:NV	./.:.:.:.:.:.	./.:.:.:.:.:.	1/1:-70.3,-2.32,0:10:23:21:20
chr3H_part_1	32474385	.	A	G	1206	PASS	BRF=0;FR=1;HP=1;HapScore=1;MGOF=2;MMLQ=37;MQ=50;NF=26;NR=2;PP=1206;QD=44.3133;SC=CATCAATTCAACAACTCATTT;SbPval=0.78;Source=Platypus;TC=29;TCF=26;TCR=3;TR=28;WE=32474399;WS=32474375	GT:GL:GOF:GQ:NR:NV	./.:.:.:.:.:.	./.:.:.:.:.:.	1/1:-99.9,-0.64,0:2:7:29:28
chr3H_part_1	32474388	.	A	G	1384	PASS	BRF=0;FR=1;HP=1;HapScore=1;MGOF=2;MMLQ=37;MQ=50;NF=30;NR=2;PP=1384;QD=44.3366;SC=CAATTCAACAACTCATTTCGT;SbPval=0.78;Source=Platypus;TC=33;TCF=30;TCR=3;TR=32;WE=32474399;WS=32474375	GT:GL:GOF:GQ:NR:NV	./.:.:.:.:.:.	./.:.:.:.:.:.	1/1:-111.1,-0.64,0:2:7:33:32
chr3H_part_1	32474391	.	C	T	1665	PASS	BRF=0;FR=1;HP=1;HapScore=1;MGOF=2;MMLQ=37;MQ=50;NF=35;NR=2;PP=1665;QD=45.9398;SC=TTCAACAACTCATTTCGTGCA;SbPval=0.78;Source=Platypus;TC=38;TCF=35;TCR=3;TR=37;WE=32474399;WS=32474375	GT:GL:GOF:GQ:NR:NV	./.:.:.:.:.:.	./.:.:.:.:.:.	1/1:-133.2,-0.64,0:2:7:38:37
chr3H_part_1	32474715	.	G	A	2965	PASS	BRF=0;FR=1;HP=3;HapScore=1;MGOF=0;MMLQ=37;MQ=50;NF=230;NR=63;PP=2965;QD=20;SC=TGCCTTTTCTGTTGTGGAGAA;SbPval=0.49;Source=Platypus;TC=293;TCF=230;TCR=63;TR=293;WE=32474723;WS=32474705	GT:GL:GOF:GQ:NR:NV	./.:.:.:.:.:.	./.:.:.:.:.:.	1/1:-300,-87.87,0:0:99:293:293
chr3H_part_1	32475130	.	C	A	2965	PASS	BRF=0;FR=1;HP=1;HapScore=1;MGOF=30;MMLQ=37;MQ=50;NF=423;NR=20;PP=2965;QD=20;SC=CTTCTACCGCCTATTCGTCAC;SbPval=0.5;Source=Platypus;TC=445;TCF=425;TCR=20;TR=443;WE=32475138;WS=32475120	GT:GL:GOF:GQ:NR:NV	./.:.:.:.:.:.	./.:.:.:.:.:.	1/1:-300,-129.66,0:30:99:445:443
chr3H_part_1	32475157	.	T	C	2965	PASS	BRF=0;FR=1;HP=1;HapScore=1;MGOF=30;MMLQ=37;MQ=50;NF=412;NR=28;PP=2965;QD=20;SC=TGTTCTTCGTTCACCTCGTCA;SbPval=0.49;Source=Platypus;TC=442;TCF=414;TCR=28;TR=440;WE=32475165;WS=32475147	GT:GL:GOF:GQ:NR:NV	./.:.:.:.:.:.	./.:.:.:.:.:.	1/1:-300,-128.72,0:30:99:442:440
chr3H_part_1	32475331	.	C	G	2965	PASS	BRF=0;FR=1;HP=2;HapScore=1;MGOF=24;MMLQ=37;MQ=50;NF=430;NR=40;PP=2965;QD=20;SC=ACCGACAGCACAGAGGTCTTC;SbPval=0.53;Source=Platypus;TC=471;TCF=430;TCR=41;TR=470;WE=32475339;WS=32475321	GT:GL:GOF:GQ:NR:NV	./.:.:.:.:.:.	./.:.:.:.:.:.	1/1:-300,-141.12,0:24:99:471:470
chr3H_part_1	32475389	.	TTAG	T	2971	PASS	BRF=0;FR=1;HP=4;HapScore=1;MGOF=17;MMLQ=37;MQ=50;NF=297;NR=33;PP=2971;QD=20;SC=TCTAGTCTTTTTAGTAGTATG;SbPval=0.53;Source=Platypus;TC=354;TCF=318;TCR=36;TR=330;WE=32475408;WS=32475379	GT:GL:GOF:GQ:NR:NV	./.:.:.:.:.:.	./.:.:.:.:.:.	1/1:-298.8,-92.93,0:17:99:354:330
chr3H_part_1	32475400	.	A	G	2965	PASS	BRF=0;FR=1;HP=2;HapScore=1;MGOF=17;MMLQ=37;MQ=50;NF=299;NR=36;PP=2965;QD=20;SC=TAGTAGTATGACCACACTCTT;SbPval=0.5;Source=Platypus;TC=336;TCF=300;TCR=36;TR=335;WE=32475408;WS=32475379	GT:GL:GOF:GQ:NR:NV	./.:.:.:.:.:.	./.:.:.:.:.:.	1/1:-299.05,-100.64,0:17:99:336:335
chr3H_part_1	32476381	.	G	A	76	PASS	BRF=0;FR=1;HP=3;HapScore=2;MGOF=24;MMLQ=37;MQ=50;NF=3;NR=0;PP=76;QD=36.9237;SC=TTTAGTGCAAGGGGAAACCTG;SbPval=1;Source=Platypus;TC=3;TCF=3;TCR=0;TR=3;WE=32476389;WS=32476371	GT:GL:GOF:GQ:NR:NV	./.:.:.:.:.:.	./.:.:.:.:.:.	1/1:-11.1,-0.6,0:24:7:3:3
chr3H_part_1	32476497	.	A	G	39	PASS	BRF=0;FR=0.9998;HP=1;HapScore=2;MGOF=37;MMLQ=37;MQ=50;NF=2;NR=0;PP=39;QD=36.8856;SC=CTCAGCTCCTAGCATGTCTCT;SbPval=1;Source=Platypus;TC=2;TCF=2;TCR=0;TR=2;WE=32476505;WS=32476487	GT:GL:GOF:GQ:NR:NV	./.:.:.:.:.:.	./.:.:.:.:.:.	1/1:-7.4,-0.3,0:37:5:2:2
chr3H_part_1	32476533	.	G	C	39	PASS	BRF=0;FR=0.9998;HP=2;HapScore=2;MGOF=37;MMLQ=37;MQ=50;NF=2;NR=0;PP=39;QD=36.8856;SC=GTAATTTGTTGCACACCAACG;SbPval=1;Source=Platypus;TC=2;TCF=2;TCR=0;TR=2;WE=32476541;WS=32476523	GT:GL:GOF:GQ:NR:NV	./.:.:.:.:.:.	./.:.:.:.:.:.	1/1:-7.4,-0.3,0:37:5:2:2
chr3H_part_1	32477062	.	T	C	2965	PASS	BRF=0;FR=1;HP=1;HapScore=1;MGOF=4;MMLQ=37;MQ=50;NF=391;NR=191;PP=2965;QD=20;SC=AGAGGAGGAGTTGACAGCACA;SbPval=0.53;Source=Platypus;TC=584;TCF=392;TCR=192;TR=582;WE=32477070;WS=32477052	GT:GL:GOF:GQ:NR:NV	./.:.:.:.:.:.	./.:.:.:.:.:.	1/1:-300,-167.8,0:4:99:584:582
chr3H_part_1	32477551	.	A	T	2965	PASS	BRF=0.06;FR=1;HP=1;HapScore=1;MGOF=0;MMLQ=37;MQ=50;NF=334;NR=140;PP=2965;QD=20;SC=TGAATGGTACAACTATTGAGG;SbPval=0.48;Source=Platypus;TC=478;TCF=338;TCR=140;TR=474;WE=32477559;WS=32477541	GT:GL:GOF:GQ:NR:NV	./.:.:.:.:.:.	./.:.:.:.:.:.	1/1:-300,-132.09,0:0:99:478:474
chr3H_part_1	32481307	.	G	A	2965	PASS	BRF=0.01;FR=1;HP=2;HapScore=1;MGOF=1;MMLQ=37;MQ=50;NF=539;NR=279;PP=2965;QD=20;SC=CTTGGAGGAAGGATATGTGTG;SbPval=0.52;Source=Platypus;TC=820;TCF=541;TCR=279;TR=818;WE=32481315;WS=32481297	GT:GL:GOF:GQ:NR:NV	./.:.:.:.:.:.	./.:.:.:.:.:.	1/1:-300,-240.35,0:1:99:820:818
chr3H_part_1	32482372	.	C	T	39	PASS	BRF=0;FR=0.9998;HP=1;HapScore=2;MGOF=0;MMLQ=37;MQ=50;NF=2;NR=0;PP=39;QD=36.8856;SC=GGCCTATATACGTGGACTTGA;SbPval=1;Source=Platypus;TC=2;TCF=2;TCR=0;TR=2;WE=32482380;WS=32482362	GT:GL:GOF:GQ:NR:NV	./.:.:.:.:.:.	./.:.:.:.:.:.	1/1:-7.4,-0.3,0:0:5:2:2
chr3H_part_1	32483210	.	T	C	2965	PASS	BRF=0;FR=1;HP=3;HapScore=1;MGOF=16;MMLQ=37;MQ=50;NF=412;NR=76;PP=2965;QD=20;SC=TCTTTTATTTTGACACAGCTG;SbPval=0.49;Source=Platypus;TC=488;TCF=412;TCR=76;TR=488;WE=32483218;WS=32483200	GT:GL:GOF:GQ:NR:NV	./.:.:.:.:.:.	./.:.:.:.:.:.	1/1:-300,-145.36,0:16:99:488:488
chr3H_part_1	32483255	.	C	T	2965	PASS	BRF=0;FR=1;HP=3;HapScore=1;MGOF=16;MMLQ=37;MQ=50;NF=182;NR=39;PP=2965;QD=20;SC=TCCCCCCAACCCCGGTAGAGC;SbPval=0.5;Source=Platypus;TC=222;TCF=183;TCR=39;TR=221;WE=32483263;WS=32483245	GT:GL:GOF:GQ:NR:NV	./.:.:.:.:.:.	./.:.:.:.:.:.	1/1:-300,-65.93,0:16:99:222:221
chr3H_part_1	32483293	.	A	G	1334	PASS	BRF=0;FR=1;HP=1;HapScore=1;MGOF=19;MMLQ=37;MQ=50;NF=29;NR=8;PP=1334;QD=36.9938;SC=ACTCAAATTGATCATTAGTCG;SbPval=0.55;Source=Platypus;TC=37;TCF=29;TCR=8;TR=37;WE=32483308;WS=32483283	GT:GL:GOF:GQ:NR:NV	./.:.:.:.:.:.	./.:.:.:.:.:.	1/1:-136.9,-10.78,0:19:99:37:37
chr3H_part_1	32483300	.	G	A	1185	PASS	BRF=0;FR=1;HP=1;HapScore=1;MGOF=19;MMLQ=37;MQ=50;NF=27;NR=7;PP=1185;QD=35.8756;SC=TTGATCATTAGTCGCTGGTTA;SbPval=0.55;Source=Platypus;TC=34;TCF=27;TCR=7;TR=34;WE=32483308;WS=32483283	GT:GL:GOF:GQ:NR:NV	./.:.:.:.:.:.	./.:.:.:.:.:.	1/1:-122,-9.89,0:19:99:34:34
chr3H_part_1	32483323	.	A	G	1137	PASS	BRF=0;FR=1;HP=2;HapScore=1;MGOF=9;MMLQ=37;MQ=50;NF=18;NR=14;PP=1137;QD=36.6179;SC=GTACCCAATCATTAGAGACAA;SbPval=0.57;Source=Platypus;TC=32;TCF=18;TCR=14;TR=32;WE=32483340;WS=32483313	GT:GL:GOF:GQ:NR:NV	./.:.:.:.:.:.	./.:.:.:.:.:.	1/1:-117.2,-9.33,0:9:93:32:32
chr3H_part_1	32483332	.	A	G	1848	PASS	BRF=0;FR=1;HP=2;HapScore=1;MGOF=9;MMLQ=37;MQ=50;NF=34;NR=17;PP=1848;QD=36.9171;SC=CATTAGAGACAAACAGGCGAA;SbPval=0.56;Source=Platypus;TC=51;TCF=34;TCR=17;TR=51;WE=32483340;WS=32483313	GT:GL:GOF:GQ:NR:NV	./.:.:.:.:.:.	./.:.:.:.:.:.	1/1:-187.7,-14.75,0:9:99:51:51
chr3H_part_1	32483455	.	C	T	2965	PASS	BRF=0;FR=1;HP=1;HapScore=1;MGOF=21;MMLQ=37;MQ=50;NF=90;NR=14;PP=2965;QD=20;SC=AGTCTCAAAGCTGAAGTCAGC;SbPval=0.52;Source=Platypus;TC=104;TCF=90;TCR=14;TR=104;WE=32483463;WS=32483445	GT:GL:GOF:GQ:NR:NV	./.:.:.:.:.:.	./.:.:.:.:.:.	1/1:-300,-30.97,0:21:99:104:104
chr3H_part_1	32483651	.	T	A	1149	PASS	BRF=0;FR=1;HP=1;HapScore=1;MGOF=22;MMLQ=37;MQ=50;NF=27;NR=5;PP=1149;QD=36.9929;SC=CTAAAAACTCTTATATTAGTT;SbPval=0.56;Source=Platypus;TC=32;TCF=27;TCR=5;TR=32;WE=32483659;WS=32483641	GT:GL:GOF:GQ:NR:NV	./.:.:.:.:.:.	./.:.:.:.:.:.	1/1:-118.4,-9.33,0:22:93:32:32
chr3H_part_1	32483676	.	T	C	779	PASS	BRF=0;FR=1;HP=1;HapScore=1;MGOF=19;MMLQ=37;MQ=50;NF=20;NR=2;PP=779;QD=36.9896;SC=GAGGGAGTATTATTTAGGTAG;SbPval=0.6;Source=Platypus;TC=22;TCF=20;TCR=2;TR=22;WE=32483684;WS=32483666	GT:GL:GOF:GQ:NR:NV	./.:.:.:.:.:.	./.:.:.:.:.:.	1/1:-81.4,-6.32,0:19:63:22:22
chr3H_part_1	32541904	.	G	T	448	PASS	BRF=0;FR=1;HP=2;HapScore=3;MGOF=60;MMLQ=37;MQ=50;NF=7;NR=6;PP=448;QD=37.1362;SC=GCTGGAAGCCGTGCCTTGATG;SbPval=0.6;Source=Platypus;TC=13;TCF=7;TCR=6;TR=13;WE=32541921;WS=32541894	GT:GL:GOF:GQ:NR:NV	./.:.:.:.:.:.	./.:.:.:.:.:.	1/1:-48.1,-3.44,0:60:34:13:13
chr3H_part_1	32541913	.	T	G	477	PASS	BRF=0;FR=1;HP=1;HapScore=3;MGOF=60;MMLQ=37;MQ=50;NF=8;NR=6;PP=477;QD=36.5551;SC=CGTGCCTTGATGAGATCCATC;SbPval=0.6;Source=Platypus;TC=14;TCF=8;TCR=6;TR=14;WE=32541921;WS=32541894	GT:GL:GOF:GQ:NR:NV	./.:.:.:.:.:.	./.:.:.:.:.:.	1/1:-50.6,-3.61,0:60:36:14:14
chr3H_part_1	32541950	.	G	A	964	PASS	BRF=0;FR=1;HP=3;HapScore=1;MGOF=64;MMLQ=37;MQ=50;NF=21;NR=6;PP=964;QD=36.9915;SC=TTTTCGCCTTGTGTCGTTCTT;SbPval=0.56;Source=Platypus;TC=27;TCF=21;TCR=6;TR=27;WE=32541958;WS=32541940	GT:GL:GOF:GQ:NR:NV	./.:.:.:.:.:.	./.:.:.:.:.:.	1/1:-99.9,-7.83,0:64:78:27:27
chr3H_part_1	32542008	.	T	C	2752	PASS	BRF=0;FR=1;HP=1;HapScore=1;MGOF=21;MMLQ=37;MQ=50;NF=71;NR=6;PP=2752;QD=20;SC=GATGGGTGGATCGTCTTCCTT;SbPval=0.54;Source=Platypus;TC=77;TCF=71;TCR=6;TR=77;WE=32542016;WS=32541998	GT:GL:GOF:GQ:NR:NV	./.:.:.:.:.:.	./.:.:.:.:.:.	1/1:-278.7,-22.85,0:21:99:77:77
chr3H_part_1	32542634	.	G	GGT	63	PASS	BRF=0;FR=0.9998;HP=1;HapScore=2;MGOF=0;MMLQ=25;MQ=50;NF=1;NR=2;PP=63;QD=32.6667;SC=CTGAACAGTAGGTGTTGTGAT;SbPval=0.7;Source=Platypus;TC=3;TCF=1;TCR=2;TR=3;WE=32542642;WS=32542624	GT:GL:GOF:GQ:NR:NV	./.:.:.:.:.:.	./.:.:.:.:.:.	1/1:-9.8,-0.3,0:0:5:3:3
chr3H_part_1	32542652	.	G	GA	83	PASS	BRF=0;FR=1;HP=9;HapScore=2;MGOF=4;MMLQ=37;MQ=50;NF=3;NR=2;PP=83;QD=20;SC=GATTTATGCAGAAAAAAAAGG;SbPval=0.54;Source=Platypus;TC=6;TCF=4;TCR=2;TR=5;WE=32542660;WS=32542642	GT:GL:GOF:GQ:NR:NV	./.:.:.:.:.:.	./.:.:.:.:.:.	1/1:-10,-0.9,0:4:10:6:5
chr3H_part_1	32542729	.	T	C	187	PASS	BRF=0;FR=1;HP=2;HapScore=2;MGOF=6;MMLQ=37;MQ=50;NF=4;NR=2;PP=187;QD=36.9619;SC=GAACTGTGGCTGGCTGATGAA;SbPval=0.65;Source=Platypus;TC=6;TCF=4;TCR=2;TR=6;WE=32542737;WS=32542719	GT:GL:GOF:GQ:NR:NV	./.:.:.:.:.:.	./.:.:.:.:.:.	1/1:-22.2,-1.51,0:6:15:6:6
chr3H_part_1	32543797	.	T	G	76	PASS	BRF=0;FR=1;HP=1;HapScore=2;MGOF=0;MMLQ=37;MQ=50;NF=1;NR=2;PP=76;QD=36.9237;SC=AGCTGCTTCATCAATGAATTG;SbPval=0.7;Source=Platypus;TC=3;TCF=1;TCR=2;TR=3;WE=32543805;WS=32543787	GT:GL:GOF:GQ:NR:NV	./.:.:.:.:.:.	./.:.:.:.:.:.	1/1:-11.1,-0.6,0:0:7:3:3
chr3H_part_1	32544064	.	C	T	39	PASS	BRF=0;FR=0.9998;HP=3;HapScore=2;MGOF=37;MMLQ=37;MQ=50;NF=2;NR=0;PP=39;QD=36.8856;SC=GCATACATTTCGATTAAATTG;SbPval=1;Source=Platypus;TC=2;TCF=2;TCR=0;TR=2;WE=32544072;WS=32544054	GT:GL:GOF:GQ:NR:NV	./.:.:.:.:.:.	./.:.:.:.:.:.	1/1:-7.4,-0.3,0:37:5:2:2
chr3H_part_1	32544088	.	G	A	39	PASS	BRF=0;FR=0.9998;HP=3;HapScore=2;MGOF=37;MMLQ=37;MQ=50;NF=2;NR=0;PP=39;QD=36.8856;SC=CAGAATCTTTGCGAGATACTT;SbPval=1;Source=Platypus;TC=2;TCF=2;TCR=0;TR=2;WE=32544096;WS=32544078	GT:GL:GOF:GQ:NR:NV	./.:.:.:.:.:.	./.:.:.:.:.:.	1/1:-7.4,-0.3,0:37:5:2:2
chr3H_part_1	32544371	.	G	A	2193	PASS	BRF=0;FR=1;HP=2;HapScore=1;MGOF=8;MMLQ=37;MQ=50;NF=39;NR=22;PP=2193;QD=36.5208;SC=CCTGAAAATCGCATGGAGTTT;SbPval=0.54;Source=Platypus;TC=61;TCF=39;TCR=22;TR=61;WE=32544387;WS=32544361	GT:GL:GOF:GQ:NR:NV	./.:.:.:.:.:.	./.:.:.:.:.:.	1/1:-222.6,-17.89,0:8:99:61:61
chr3H_part_1	32544379	.	T	C	1935	PASS	BRF=0;FR=1;HP=2;HapScore=1;MGOF=8;MMLQ=37;MQ=50;NF=34;NR=22;PP=1935;QD=35.1745;SC=TCGCATGGAGTTTCTGCTACT;SbPval=0.56;Source=Platypus;TC=56;TCF=34;TCR=22;TR=56;WE=32544387;WS=32544361	GT:GL:GOF:GQ:NR:NV	./.:.:.:.:.:.	./.:.:.:.:.:.	1/1:-197,-16.45,0:8:99:56:56
chr3H_part_1	32544401	.	T	C	1149	PASS	BRF=0;FR=1;HP=1;HapScore=1;MGOF=16;MMLQ=37;MQ=50;NF=13;NR=19;PP=1149;QD=36.9929;SC=CACAATCAGCTACATTCTTTG;SbPval=0.55;Source=Platypus;TC=32;TCF=13;TCR=19;TR=32;WE=32544409;WS=32544391	GT:GL:GOF:GQ:NR:NV	./.:.:.:.:.:.	./.:.:.:.:.:.	1/1:-118.4,-9.33,0:16:93:32:32
chr3H_part_1	32544531	.	A	AT	101	PASS	BRF=0;FR=1;HP=3;HapScore=2;MGOF=46;MMLQ=37;MQ=50;NF=3;NR=0;PP=101;QD=43;SC=GCCTTTTTGAATTTGAACCAG;SbPval=1;Source=Platypus;TC=3;TCF=3;TCR=0;TR=3;WE=32544539;WS=32544521	GT:GL:GOF:GQ:NR:NV	./.:.:.:.:.:.	./.:.:.:.:.:.	1/1:-12.9,-0.6,0:46:7:3:3
chr3H_part_1	32544550	.	T	A	39	PASS	BRF=0;FR=0.9998;HP=2;HapScore=2;MGOF=53;MMLQ=37;MQ=50;NF=2;NR=0;PP=39;QD=36.8856;SC=AGGTGTTGTTTCCAGTGGGGA;SbPval=1;Source=Platypus;TC=2;TCF=2;TCR=0;TR=2;WE=32544558;WS=32544540	GT:GL:GOF:GQ:NR:NV	./.:.:.:.:.:.	./.:.:.:.:.:.	1/1:-7.4,-0.3,0:53:5:2:2
chr3H_part_1	32544575	.	A	G	39	PASS	BRF=0;FR=0.9998;HP=1;HapScore=2;MGOF=80;MMLQ=37;MQ=50;NF=2;NR=0;PP=39;QD=36.8856;SC=TGTGCAATCTAATATGTGACA;SbPval=1;Source=Platypus;TC=2;TCF=2;TCR=0;TR=2;WE=32544583;WS=32544565	GT:GL:GOF:GQ:NR:NV	./.:.:.:.:.:.	./.:.:.:.:.:.	1/1:-7.4,-0.3,0:80:5:2:2
chr3H_part_1	32564783	.	G	T	187	PASS	BRF=0;FR=1;HP=1;HapScore=4;MGOF=44;MMLQ=37;MQ=50;NF=2;NR=4;PP=187;QD=36.9619;SC=CCTGTGGCTGGTGCCGGGAGG;SbPval=0.65;Source=Platypus;TC=6;TCF=2;TCR=4;TR=6;WE=32564792;WS=32564773	GT:GL:GOF:GQ:NR:NV	./.:.:.:.:.:.	./.:.:.:.:.:.	1/1:-22.2,-1.41,0:44:14:6:6
chr3H_part_1	32564784	.	T	C	267	PASS	BRF=0;FR=1;HP=3;HapScore=4;MGOF=44;MMLQ=37;MQ=50;NF=2;NR=6;PP=267;QD=37.7214;SC=CTGTGGCTGGTGCCGGGAGGC;SbPval=0.62;Source=Platypus;TC=8;TCF=2;TCR=6;TR=8;WE=32564792;WS=32564773	GT:GL:GOF:GQ:NR:NV	./.:.:.:.:.:.	./.:.:.:.:.:.	1/1:-29.6,-1.82,0:44:18:8:8
chr3H_part_1	32564817	.	G	A	2506	PASS	BRF=0;FR=1;HP=2;HapScore=1;MGOF=42;MMLQ=37;MQ=50;NF=38;NR=31;PP=2506;QD=20;SC=GAGGAGACGGGCTGACATCCA;SbPval=0.55;Source=Platypus;TC=69;TCF=38;TCR=31;TR=69;WE=32564825;WS=32564807	GT:GL:GOF:GQ:NR:NV	./.:.:.:.:.:.	./.:.:.:.:.:.	1/1:-254.1,-20.47,0:42:99:69:69
chr3H_part_1	32564845	.	T	C	2965	PASS	BRF=0;FR=1;HP=3;HapScore=1;MGOF=27;MMLQ=37;MQ=50;NF=85;NR=31;PP=2965;QD=20;SC=GGGTTGCGGGTTCTGGCCGTC;SbPval=0.53;Source=Platypus;TC=116;TCF=85;TCR=31;TR=116;WE=32564853;WS=32564835	GT:GL:GOF:GQ:NR:NV	./.:.:.:.:.:.	./.:.:.:.:.:.	1/1:-300,-34.62,0:27:99:116:116
chr3H_part_1	32565072	.	C	G	39	PASS	BRF=0;FR=0.9998;HP=1;HapScore=2;MGOF=1;MMLQ=37;MQ=50;NF=2;NR=0;PP=39;QD=36.8856;SC=TATACTGCTCCAGTTGAAGTT;SbPval=1;Source=Platypus;TC=2;TCF=2;TCR=0;TR=2;WE=32565080;WS=32565062	GT:GL:GOF:GQ:NR:NV	./.:.:.:.:.:.	./.:.:.:.:.:.	1/1:-7.4,-0.3,0:1:5:2:2
chr3H_part_1	32565091	.	G	A	119	PASS	BRF=0;FR=1;HP=1;HapScore=4;MGOF=44;MMLQ=25;MQ=50;NF=4;NR=0;PP=119;QD=38.4428;SC=TTTCAATTTAGTATAGGAGTA;SbPval=1;Source=Platypus;TC=4;TCF=4;TCR=0;TR=4;WE=32565105;WS=32565081	GT:GL:GOF:GQ:NR:NV	./.:.:.:.:.:.	./.:.:.:.:.:.	1/1:-14.8,-0.65,0:44:7:4:4
chr3H_part_1	32565097	.	G	A	107	PASS	BRF=0;FR=1;HP=1;HapScore=4;MGOF=44;MMLQ=37;MQ=50;NF=4;NR=0;PP=107;QD=35.4428;SC=TTTAGTATAGGAGTAGTACAA;SbPval=1;Source=Platypus;TC=4;TCF=4;TCR=0;TR=4;WE=32565105;WS=32565081	GT:GL:GOF:GQ:NR:NV	./.:.:.:.:.:.	./.:.:.:.:.:.	1/1:-13.6,-0.65,0:44:7:4:4
chr3H_part_1	32565216	.	C	T	483	PASS	BRF=0;FR=1;HP=1;HapScore=1;MGOF=36;MMLQ=37;MQ=50;NF=14;NR=0;PP=483;QD=36.9837;SC=TACAAGTTCACGAGCAGTAAC;SbPval=1;Source=Platypus;TC=14;TCF=14;TCR=0;TR=14;WE=32565224;WS=32565206	GT:GL:GOF:GQ:NR:NV	./.:.:.:.:.:.	./.:.:.:.:.:.	1/1:-51.8,-3.91,0:36:39:14:14
chr3H_part_1	32565259	.	C	T	261	PASS	BRF=0;FR=1;HP=3;HapScore=4;MGOF=12;MMLQ=37;MQ=50;NF=8;NR=0;PP=261;QD=36.9714;SC=TCCCCCATTTCCATTTCTCTG;SbPval=1;Source=Platypus;TC=8;TCF=8;TCR=0;TR=8;WE=32565273;WS=32565249	GT:GL:GOF:GQ:NR:NV	./.:.:.:.:.:.	./.:.:.:.:.:.	1/1:-28.4,-1.52,0:12:15:8:8
chr3H_part_1	32565260	.	C	G	273	PASS	BRF=0;FR=1;HP=1;HapScore=4;MGOF=12;MMLQ=37;MQ=50;NF=8;NR=0;PP=273;QD=38.4714;SC=CCCCCATTTCCATTTCTCTGA;SbPval=1;Source=Platypus;TC=8;TCF=8;TCR=0;TR=8;WE=32565273;WS=32565249	GT:GL:GOF:GQ:NR:NV	./.:.:.:.:.:.	./.:.:.:.:.:.	1/1:-29.6,-1.52,0:12:15:8:8
chr3H_part_1	32565265	.	C	A	273	PASS	BRF=0;FR=1;HP=4;HapScore=4;MGOF=12;MMLQ=37;MQ=50;NF=8;NR=0;PP=273;QD=38.4714;SC=ATTTCCATTTCTCTGAAATAA;SbPval=1;Source=Platypus;TC=8;TCF=8;TCR=0;TR=8;WE=32565273;WS=32565249	GT:GL:GOF:GQ:NR:NV	./.:.:.:.:.:.	./.:.:.:.:.:.	1/1:-29.6,-1.52,0:12:15:8:8
chr3H_part_1	32565416	.	A	G	2965	PASS	BRF=0;FR=1;HP=3;HapScore=1;MGOF=30;MMLQ=37;MQ=50;NF=175;NR=8;PP=2965;QD=20;SC=ATAGCTCCATATTGTGACTAT;SbPval=0.52;Source=Platypus;TC=184;TCF=176;TCR=8;TR=183;WE=32565426;WS=32565406	GT:GL:GOF:GQ:NR:NV	./.:.:.:.:.:.	./.:.:.:.:.:.	1/1:-299.4,-54.39,0:30:99:184:183
chr3H_part_1	32565465	.	C	T	2965	PASS	BRF=0;FR=1;HP=4;HapScore=1;MGOF=34;MMLQ=37;MQ=50;NF=184;NR=13;PP=2965;QD=20;SC=ACATATTATTCTTGCACCTCT;SbPval=0.52;Source=Platypus;TC=197;TCF=184;TCR=13;TR=197;WE=32565473;WS=32565455	GT:GL:GOF:GQ:NR:NV	./.:.:.:.:.:.	./.:.:.:.:.:.	1/1:-300,-59,0:34:99:197:197
chr3H_part_1	32565485	.	A	G	2965	PASS	BRF=0;FR=1;HP=2;HapScore=1;MGOF=31;MMLQ=37;MQ=50;NF=167;NR=14;PP=2965;QD=20;SC=TATACTGCTGATTGCACTACT;SbPval=0.52;Source=Platypus;TC=181;TCF=167;TCR=14;TR=181;WE=32565493;WS=32565475	GT:GL:GOF:GQ:NR:NV	./.:.:.:.:.:.	./.:.:.:.:.:.	1/1:-300,-54.19,0:31:99:181:181
chr3H_part_1	32565686	.	T	G	2965	PASS	BRF=0;FR=1;HP=2;HapScore=1;MGOF=29;MMLQ=37;MQ=50;NF=149;NR=3;PP=2965;QD=20;SC=GTCCATGCACTCGATTGATTT;SbPval=0.56;Source=Platypus;TC=152;TCF=149;TCR=3;TR=152;WE=32565694;WS=32565676	GT:GL:GOF:GQ:NR:NV	./.:.:.:.:.:.	./.:.:.:.:.:.	1/1:-300,-45.46,0:29:99:152:152
chr3H_part_1	32565702	.	C	G	2965	PASS	BRF=0;FR=1;HP=2;HapScore=1;MGOF=30;MMLQ=37;MQ=50;NF=102;NR=2;PP=2965;QD=20;SC=GATTTTCACTCAATAAACAAC;SbPval=0.58;Source=Platypus;TC=104;TCF=102;TCR=2;TR=104;WE=32565710;WS=32565692	GT:GL:GOF:GQ:NR:NV	./.:.:.:.:.:.	./.:.:.:.:.:.	1/1:-300,-31.01,0:30:99:104:104
chr3H_part_1	32565752	.	G	T	489	PASS	BRF=0;FR=1;HP=1;HapScore=3;MGOF=6;MMLQ=37;MQ=50;NF=14;NR=0;PP=489;QD=37.4122;SC=TAGAGTCATAGCAAACAAAGT;SbPval=1;Source=Platypus;TC=14;TCF=14;TCR=0;TR=14;WE=32565771;WS=32565742	GT:GL:GOF:GQ:NR:NV	./.:.:.:.:.:.	./.:.:.:.:.:.	1/1:-51.8,-3.61,0:6:36:14:14
chr3H_part_1	32565763	.	T	C	398	PASS	BRF=0;FR=1;HP=1;HapScore=3;MGOF=6;MMLQ=37;MQ=50;NF=12;NR=0;PP=398;QD=36.0643;SC=CAAACAAAGTTGATACGACGA;SbPval=1;Source=Platypus;TC=12;TCF=12;TCR=0;TR=12;WE=32565771;WS=32565742	GT:GL:GOF:GQ:NR:NV	./.:.:.:.:.:.	./.:.:.:.:.:.	1/1:-43.2,-3.21,0:6:32:12:12
chr3H_part_1	32565878	.	C	G	1580	PASS	BRF=0;FR=1;HP=2;HapScore=1;MGOF=23;MMLQ=37;MQ=50;NF=43;NR=1;PP=1580;QD=36.6993;SC=ACTGTCTACCCGTGGCCCAAG;SbPval=0.63;Source=Platypus;TC=44;TCF=43;TCR=1;TR=44;WE=32565886;WS=32565868	GT:GL:GOF:GQ:NR:NV	./.:.:.:.:.:.	./.:.:.:.:.:.	1/1:-161.5,-12.94,0:23:99:44:44
chr3H_part_1	32565905	.	C	T	2272	PASS	BRF=0;FR=1;HP=2;HapScore=1;MGOF=30;MMLQ=37;MQ=50;NF=62;NR=1;PP=2272;QD=36.6154;SC=GAGGAATTCCCGGTCTCCGCG;SbPval=0.62;Source=Platypus;TC=64;TCF=63;TCR=1;TR=63;WE=32565913;WS=32565895	GT:GL:GOF:GQ:NR:NV	./.:.:.:.:.:.	./.:.:.:.:.:.	1/1:-230.7,-18.66,0:30:99:64:63
chr3H_part_1	32565961	.	G	A	2654	PASS	BRF=0;FR=1;HP=2;HapScore=1;MGOF=36;MMLQ=37;MQ=50;NF=71;NR=2;PP=2654;QD=20;SC=CCAGTCGATGGTTCCTTTGTT;SbPval=0.59;Source=Platypus;TC=73;TCF=71;TCR=2;TR=73;WE=32565969;WS=32565951	GT:GL:GOF:GQ:NR:NV	./.:.:.:.:.:.	./.:.:.:.:.:.	1/1:-268.9,-21.67,0:36:99:73:73
chr3H_part_1	32565995	.	C	G	2965	PASS	BRF=0;FR=1;HP=1;HapScore=1;MGOF=56;MMLQ=37;MQ=50;NF=193;NR=2;PP=2965;QD=20;SC=AATTGAGCTGCTAGAATCTTG;SbPval=0.58;Source=Platypus;TC=196;TCF=194;TCR=2;TR=195;WE=32566003;WS=32565985	GT:GL:GOF:GQ:NR:NV	./.:.:.:.:.:.	./.:.:.:.:.:.	1/1:-300,-58.4,0:56:99:196:195
chr3H_part_1	32566061	.	C	G	2965	PASS	BRF=0;FR=1;HP=1;HapScore=1;MGOF=42;MMLQ=37;MQ=50;NF=303;NR=3;PP=2965;QD=20;SC=GTTAGCTAACCGAGTGAAGGA;SbPval=0.56;Source=Platypus;TC=306;TCF=303;TCR=3;TR=306;WE=32566069;WS=32566051	GT:GL:GOF:GQ:NR:NV	./.:.:.:.:.:.	./.:.:.:.:.:.	1/1:-300,-91.75,0:42:99:306:306
chr3H_part_1	32566164	.	G	A	2965	PASS	BRF=0;FR=1;HP=2;HapScore=1;MGOF=23;MMLQ=37;MQ=50;NF=598;NR=39;PP=2965;QD=20;SC=TGGGTCTGCCGTAGTGGACTC;SbPval=0.49;Source=Platypus;TC=637;TCF=598;TCR=39;TR=637;WE=32566172;WS=32566154	GT:GL:GOF:GQ:NR:NV	./.:.:.:.:.:.	./.:.:.:.:.:.	1/1:-300,-190.95,0:23:99:637:637
chr3H_part_1	32566318	.	G	A	2965	PASS	BRF=0;FR=1;HP=2;HapScore=1;MGOF=24;MMLQ=37;MQ=50;NF=738;NR=44;PP=2965;QD=20;SC=TGGGTCTGCCGTAGTGGACCC;SbPval=0.49;Source=Platypus;TC=784;TCF=740;TCR=44;TR=782;WE=32566326;WS=32566308	GT:GL:GOF:GQ:NR:NV	./.:.:.:.:.:.	./.:.:.:.:.:.	1/1:-300,-234.84,0:24:99:784:782
chr3H_part_1	32566407	.	T	C	2965	PASS	BRF=0;FR=1;HP=1;HapScore=1;MGOF=30;MMLQ=37;MQ=50;NF=722;NR=48;PP=2965;QD=20;SC=TATCATCAAGTTGAGTGGGAG;SbPval=0.49;Source=Platypus;TC=770;TCF=722;TCR=48;TR=770;WE=32566415;WS=32566397	GT:GL:GOF:GQ:NR:NV	./.:.:.:.:.:.	./.:.:.:.:.:.	1/1:-300,-231.43,0:30:99:770:770
chr3H_part_1	32566504	.	C	T	2965	PASS	BRF=0;FR=1;HP=1;HapScore=1;MGOF=35;MMLQ=37;MQ=50;NF=643;NR=42;PP=2965;QD=20;SC=TTAAGGAAAGCATCAACTAGA;SbPval=0.52;Source=Platypus;TC=686;TCF=643;TCR=43;TR=685;WE=32566512;WS=32566494	GT:GL:GOF:GQ:NR:NV	./.:.:.:.:.:.	./.:.:.:.:.:.	1/1:-300,-205.74,0:35:99:686:685
chr3H_part_1	32566611	.	C	G	2965	PASS	BRF=0;FR=1;HP=2;HapScore=1;MGOF=34;MMLQ=37;MQ=50;NF=703;NR=58;PP=2965;QD=20;SC=GGAGTCATCTCTAGAATGCCG;SbPval=0.49;Source=Platypus;TC=761;TCF=703;TCR=58;TR=761;WE=32566632;WS=32566601	GT:GL:GOF:GQ:NR:NV	./.:.:.:.:.:.	./.:.:.:.:.:.	1/1:-299.4,-228.72,0:34:99:761:761
chr3H_part_1	32566624	.	TG	T	2967	PASS	BRF=0;FR=1;HP=5;HapScore=1;MGOF=34;MMLQ=37;MQ=50;NF=615;NR=61;PP=2967;QD=20;SC=GAATGCCGTGTGGGGTTTATG;SbPval=0.58;Source=Platypus;TC=733;TCF=663;TCR=70;TR=676;WE=32566632;WS=32566601	GT:GL:GOF:GQ:NR:NV	./.:.:.:.:.:.	./.:.:.:.:.:.	1/1:-299.4,-200.93,0:34:99:733:676
chr3H_part_1	32566658	.	C	G	2965	PASS	BRF=0;FR=1;HP=2;HapScore=1;MGOF=49;MMLQ=37;MQ=50;NF=661;NR=88;PP=2965;QD=20;SC=GGGATAAACCCGTGTCAACAC;SbPval=0.49;Source=Platypus;TC=749;TCF=661;TCR=88;TR=749;WE=32566666;WS=32566648	GT:GL:GOF:GQ:NR:NV	./.:.:.:.:.:.	./.:.:.:.:.:.	1/1:-300,-225.05,0:49:99:749:749
chr3H_part_1	32566791	.	GTCTCTC	G	2995	PASS	BRF=0;FR=1;HP=4;HapScore=1;MGOF=13;MMLQ=37;MQ=50;NF=455;NR=205;PP=2995;QD=20;SC=AGCTCTGTTTGTCTCTCTCTC;SbPval=0.35;Source=Platypus;TC=739;TCF=525;TCR=214;TR=660;WE=32566806;WS=32566781	GT:GL:GOF:GQ:NR:NV	./.:.:.:.:.:.	./.:.:.:.:.:.	1/1:-300,-195.04,0:13:99:739:660
chr3H_part_1	32567217	.	G	A	2965	PASS	BRF=0;FR=1;HP=1;HapScore=1;MGOF=5;MMLQ=37;MQ=50;NF=276;NR=145;PP=2965;QD=20;SC=ATCGCCAGACGGTGTAGCTGG;SbPval=0.53;Source=Platypus;TC=422;TCF=276;TCR=146;TR=421;WE=32567225;WS=32567207	GT:GL:GOF:GQ:NR:NV	./.:.:.:.:.:.	./.:.:.:.:.:.	1/1:-300,-126.53,0:5:99:422:421
chr3H_part_1	32567441	.	T	C	2965	PASS	BRF=0;FR=1;HP=1;HapScore=1;MGOF=54;MMLQ=37;MQ=50;NF=84;NR=45;PP=2965;QD=20;SC=CAGTGAGAAGTTGTTGCATGC;SbPval=0.52;Source=Platypus;TC=129;TCF=84;TCR=45;TR=129;WE=32567449;WS=32567431	GT:GL:GOF:GQ:NR:NV	./.:.:.:.:.:.	./.:.:.:.:.:.	1/1:-300,-38.46,0:54:99:129:129
chr3H_part_1	32567532	.	G	A	2965	PASS	BRF=0;FR=1;HP=1;HapScore=1;MGOF=40;MMLQ=37;MQ=50;NF=213;NR=50;PP=2965;QD=20;SC=AGAATAGGTCGTGGCTTAGTT;SbPval=0.5;Source=Platypus;TC=263;TCF=213;TCR=50;TR=263;WE=32567540;WS=32567522	GT:GL:GOF:GQ:NR:NV	./.:.:.:.:.:.	./.:.:.:.:.:.	1/1:-300,-78.87,0:40:99:263:263
chr3H_part_1	32567600	.	T	C	2965	PASS	BRF=0;FR=1;HP=2;HapScore=1;MGOF=47;MMLQ=37;MQ=50;NF=308;NR=21;PP=2965;QD=20;SC=GCACCGTGTGTGAGCTAGCTA;SbPval=0.5;Source=Platypus;TC=329;TCF=308;TCR=21;TR=329;WE=32567608;WS=32567590	GT:GL:GOF:GQ:NR:NV	./.:.:.:.:.:.	./.:.:.:.:.:.	1/1:-300,-98.74,0:47:99:329:329
chr3H_part_1	32567710	.	A	G	2965	PASS	BRF=0;FR=1;HP=1;HapScore=1;MGOF=12;MMLQ=37;MQ=50;NF=82;NR=2;PP=2965;QD=20;SC=TTTGTATCTCATATGATCTGT;SbPval=0.59;Source=Platypus;TC=84;TCF=82;TCR=2;TR=84;WE=32567720;WS=32567700	GT:GL:GOF:GQ:NR:NV	./.:.:.:.:.:.	./.:.:.:.:.:.	1/1:-299.4,-24.68,0:12:99:84:84
chr3H_part_1	32567712	.	A	C	2518	PASS	BRF=0;FR=1;HP=2;HapScore=1;MGOF=12;MMLQ=37;MQ=50;NF=69;NR=2;PP=2518;QD=20;SC=TGTATCTCATATGATCTGTGA;SbPval=0.59;Source=Platypus;TC=71;TCF=69;TCR=2;TR=71;WE=32567720;WS=32567700	GT:GL:GOF:GQ:NR:NV	./.:.:.:.:.:.	./.:.:.:.:.:.	1/1:-255.3,-21.04,0:12:99:71:71
chr3H_part_1	32567747	.	T	C	915	PASS	BRF=0;FR=1;HP=3;HapScore=1;MGOF=23;MMLQ=37;MQ=50;NF=25;NR=1;PP=915;QD=36.5297;SC=AGGGGGGTTTTAGGGAGTTGA;SbPval=0.63;Source=Platypus;TC=26;TCF=25;TCR=1;TR=26;WE=32567755;WS=32567737	GT:GL:GOF:GQ:NR:NV	./.:.:.:.:.:.	./.:.:.:.:.:.	1/1:-95,-7.53,0:23:75:26:26
chr3H_part_1	32567843	.	A	G	113	PASS	BRF=0;FR=1;HP=1;HapScore=2;MGOF=15;MMLQ=37;MQ=50;NF=4;NR=0;PP=113;QD=36.9428;SC=ATATTATCCAATAGTATATAC;SbPval=1;Source=Platypus;TC=4;TCF=4;TCR=0;TR=4;WE=32567851;WS=32567833	GT:GL:GOF:GQ:NR:NV	./.:.:.:.:.:.	./.:.:.:.:.:.	1/1:-14.8,-0.9,0:15:10:4:4
chr3H_part_1	32700622	.	C	A	1112	PASS	BRF=0;FR=1;HP=2;HapScore=1;MGOF=5;MMLQ=37;MQ=50;NF=31;NR=0;PP=1112;QD=36.9926;SC=TCATCGCCGGCATGCTCTCCG;SbPval=1;Source=Platypus;TC=31;TCF=31;TCR=0;TR=31;WE=32700630;WS=32700612	GT:GL:GOF:GQ:NR:NV	./.:.:.:.:.:.	./.:.:.:.:.:.	1/1:-114.7,-9.03,0:5:90:31:31
chr3H_part_1	32700826	.	A	AG	30	PASS	BRF=0;FR=0.9998;HP=1;HapScore=2;MGOF=5;MMLQ=37;MQ=50;NF=2;NR=0;PP=30;QD=46.9229;SC=AGCTCCCCCAAGTGACGTGTC;SbPval=1;Source=Platypus;TC=3;TCF=3;TCR=0;TR=2;WE=32700834;WS=32700816	GT:GL:GOF:GQ:NR:NV	./.:.:.:.:.:.	./.:.:.:.:.:.	1/1:-9.4,-0.3,0:5:5:3:2
chr3H_part_1	32701032	.	T	C	76	PASS	BRF=0;FR=1;HP=2;HapScore=2;MGOF=0;MMLQ=37;MQ=50;NF=3;NR=0;PP=76;QD=36.9237;SC=GTCGCTGGAGTGCGACGAGCA;SbPval=1;Source=Platypus;TC=3;TCF=3;TCR=0;TR=3;WE=32701040;WS=32701022	GT:GL:GOF:GQ:NR:NV	./.:.:.:.:.:.	./.:.:.:.:.:.	1/1:-11.1,-0.6,0:0:7:3:3
chr3H_part_1	32701567	.	G	A	119	PASS	BRF=0;FR=1;HP=1;HapScore=4;MGOF=12;MMLQ=37;MQ=50;NF=4;NR=0;PP=119;QD=38.4428;SC=TTTGGCAGCTGCGACATTTGG;SbPval=1;Source=Platypus;TC=4;TCF=4;TCR=0;TR=4;WE=32701580;WS=32701557	GT:GL:GOF:GQ:NR:NV	./.:.:.:.:.:.	./.:.:.:.:.:.	1/1:-14.8,-0.65,0:12:7:4:4
chr3H_part_1	32701572	.	A	G	107	PASS	BRF=0;FR=1;HP=3;HapScore=4;MGOF=12;MMLQ=37;MQ=50;NF=4;NR=0;PP=107;QD=35.4428;SC=CAGCTGCGACATTTGGCATGA;SbPval=1;Source=Platypus;TC=4;TCF=4;TCR=0;TR=4;WE=32701580;WS=32701557	GT:GL:GOF:GQ:NR:NV	./.:.:.:.:.:.	./.:.:.:.:.:.	1/1:-13.6,-0.65,0:12:7:4:4
chr3H_part_1	32702406	.	A	C	43	PASS	BRF=0;FR=0.9999;HP=1;HapScore=4;MGOF=37;MMLQ=37;MQ=50;NF=2;NR=0;PP=43;QD=38.8856;SC=AAACTTTCTGAAGAGTAAAGT;SbPval=1;Source=Platypus;TC=2;TCF=2;TCR=0;TR=2;WE=32702422;WS=32702396	GT:GL:GOF:GQ:NR:NV	./.:.:.:.:.:.	./.:.:.:.:.:.	1/1:-7.4,-0.18,0:37:4:2:2
chr3H_part_1	32702414	.	A	G	43	PASS	BRF=0;FR=0.9999;HP=2;HapScore=4;MGOF=37;MMLQ=37;MQ=50;NF=2;NR=0;PP=43;QD=38.8856;SC=TGAAGAGTAAAGTTTTATTGC;SbPval=1;Source=Platypus;TC=2;TCF=2;TCR=0;TR=2;WE=32702422;WS=32702396	GT:GL:GOF:GQ:NR:NV	./.:.:.:.:.:.	./.:.:.:.:.:.	1/1:-7.4,-0.18,0:37:4:2:2
chr3H_part_1	32702758	.	C	G	187	PASS	BRF=0;FR=1;HP=3;HapScore=2;MGOF=91;MMLQ=37;MQ=50;NF=6;NR=0;PP=187;QD=36.9619;SC=CTTGAAATTTCGTGCCCAATC;SbPval=1;Source=Platypus;TC=6;TCF=6;TCR=0;TR=6;WE=32702766;WS=32702748	GT:GL:GOF:GQ:NR:NV	./.:.:.:.:.:.	./.:.:.:.:.:.	1/1:-22.2,-1.51,0:91:15:6:6
chr3H_part_1	32702819	.	G	A	175	PASS	BRF=0;FR=1;HP=1;HapScore=2;MGOF=93;MMLQ=37;MQ=50;NF=6;NR=0;PP=175;QD=34.9619;SC=TCTCTCAAATGATGTTTAGTT;SbPval=1;Source=Platypus;TC=6;TCF=6;TCR=0;TR=6;WE=32702827;WS=32702809	GT:GL:GOF:GQ:NR:NV	./.:.:.:.:.:.	./.:.:.:.:.:.	1/1:-21,-1.51,0:93:15:6:6
chr3H_part_1	32702859	.	A	AT	162	PASS	BRF=0;FR=1;HP=2;HapScore=2;MGOF=72;MMLQ=37;MQ=50;NF=4;NR=0;PP=162;QD=47;SC=TGTTTTGTGTATCCGAGAGAT;SbPval=1;Source=Platypus;TC=4;TCF=4;TCR=0;TR=4;WE=32702867;WS=32702849	GT:GL:GOF:GQ:NR:NV	./.:.:.:.:.:.	./.:.:.:.:.:.	1/1:-18.8,-0.9,0:72:10:4:4
chr3H_part_1	32702909	.	C	T	150	PASS	BRF=0;FR=1;HP=1;HapScore=2;MGOF=72;MMLQ=37;MQ=50;NF=4;NR=1;PP=150;QD=36.9542;SC=TGTTTTTGCACTGTTTTCACA;SbPval=0.66;Source=Platypus;TC=5;TCF=4;TCR=1;TR=5;WE=32702917;WS=32702899	GT:GL:GOF:GQ:NR:NV	./.:.:.:.:.:.	./.:.:.:.:.:.	1/1:-18.5,-1.2,0:72:12:5:5
chr3H_part_1	32703165	.	A	C	113	PASS	BRF=0;FR=1;HP=1;HapScore=2;MGOF=37;MMLQ=37;MQ=50;NF=4;NR=0;PP=113;QD=36.9428;SC=GATGACCGTGATCTTGTGTCA;SbPval=1;Source=Platypus;TC=4;TCF=4;TCR=0;TR=4;WE=32703173;WS=32703155	GT:GL:GOF:GQ:NR:NV	./.:.:.:.:.:.	./.:.:.:.:.:.	1/1:-14.8,-0.9,0:37:10:4:4
chr3H_part_1	32703262	.	A	G	113	PASS	BRF=0;FR=1;HP=1;HapScore=2;MGOF=37;MMLQ=37;MQ=50;NF=4;NR=0;PP=113;QD=36.9428;SC=ATCAAGCCTCAGAAACTAATT;SbPval=1;Source=Platypus;TC=4;TCF=4;TCR=0;TR=4;WE=32703270;WS=32703252	GT:GL:GOF:GQ:NR:NV	./.:.:.:.:.:.	./.:.:.:.:.:.	1/1:-14.8,-0.9,0:37:10:4:4
chr3H_part_1	32703358	.	T	A	39	PASS	BRF=0;FR=0.9998;HP=4;HapScore=2;MGOF=55;MMLQ=37;MQ=50;NF=2;NR=0;PP=39;QD=36.8856;SC=ATGTTATAAATATGTCAACCA;SbPval=1;Source=Platypus;TC=2;TCF=2;TCR=0;TR=2;WE=32703366;WS=32703348	GT:GL:GOF:GQ:NR:NV	./.:.:.:.:.:.	./.:.:.:.:.:.	1/1:-7.4,-0.3,0:55:5:2:2
chr3H_part_1	32704536	.	T	C	187	PASS	BRF=0;FR=1;HP=1;HapScore=2;MGOF=27;MMLQ=37;MQ=50;NF=6;NR=0;PP=187;QD=36.9619;SC=TGATTGATGATGCAGTGCTGA;SbPval=1;Source=Platypus;TC=6;TCF=6;TCR=0;TR=6;WE=32704544;WS=32704526	GT:GL:GOF:GQ:NR:NV	./.:.:.:.:.:.	./.:.:.:.:.:.	1/1:-22.2,-1.51,0:27:15:6:6
chr3H_part_1	32704671	.	G	GA	250	PASS	BRF=0;FR=1;HP=6;HapScore=2;MGOF=42;MMLQ=37;MQ=50;NF=7;NR=0;PP=250;QD=40.1429;SC=AAAATGATCAGAAAAATTCAA;SbPval=1;Source=Platypus;TC=8;TCF=7;TCR=1;TR=7;WE=32704679;WS=32704661	GT:GL:GOF:GQ:NR:NV	./.:.:.:.:.:.	./.:.:.:.:.:.	1/1:-28.1,-2.07,0:42:21:8:7
chr3H_part_1	32704780	.	C	G	298	PASS	BRF=0;FR=1;HP=1;HapScore=2;MGOF=17;MMLQ=37;MQ=50;NF=7;NR=2;PP=298;QD=36.9746;SC=AGTTTGGAATCAGAATTTGGT;SbPval=0.62;Source=Platypus;TC=9;TCF=7;TCR=2;TR=9;WE=32704788;WS=32704770	GT:GL:GOF:GQ:NR:NV	./.:.:.:.:.:.	./.:.:.:.:.:.	1/1:-33.3,-2.41,0:17:24:9:9
chr3H_part_1	32705104	.	A	G	119	PASS	BRF=0;FR=1;HP=1;HapScore=4;MGOF=11;MMLQ=37;MQ=50;NF=2;NR=2;PP=119;QD=38.4428;SC=TTCCCTCTCGATAGACAATGG;SbPval=0.68;Source=Platypus;TC=4;TCF=2;TCR=2;TR=4;WE=32705121;WS=32705094	GT:GL:GOF:GQ:NR:NV	./.:.:.:.:.:.	./.:.:.:.:.:.	1/1:-14.8,-0.65,0:11:7:4:4
chr3H_part_1	32705113	.	G	A	119	PASS	BRF=0;FR=1;HP=1;HapScore=4;MGOF=11;MMLQ=37;MQ=50;NF=2;NR=2;PP=119;QD=38.4428;SC=GATAGACAATGGTTCCGATGA;SbPval=0.68;Source=Platypus;TC=4;TCF=2;TCR=2;TR=4;WE=32705121;WS=32705094	GT:GL:GOF:GQ:NR:NV	./.:.:.:.:.:.	./.:.:.:.:.:.	1/1:-14.8,-0.65,0:11:7:4:4
chr3H_part_1	32705222	.	C	A	113	PASS	BRF=0;FR=1;HP=1;HapScore=2;MGOF=46;MMLQ=37;MQ=50;NF=2;NR=2;PP=113;QD=36.9428;SC=TCTCTCGCTCCTGCTCTCTTT;SbPval=0.68;Source=Platypus;TC=4;TCF=2;TCR=2;TR=4;WE=32705230;WS=32705212	GT:GL:GOF:GQ:NR:NV	./.:.:.:.:.:.	./.:.:.:.:.:.	1/1:-14.8,-0.9,0:46:10:4:4
chr3H_part_1	32705415	.	A	G	39	PASS	BRF=0;FR=0.9998;HP=1;HapScore=2;MGOF=37;MMLQ=37;MQ=50;NF=1;NR=1;PP=39;QD=36.8856;SC=GCTTAGAGTCATGTCGGGTCT;SbPval=0.74;Source=Platypus;TC=2;TCF=1;TCR=1;TR=2;WE=32705423;WS=32705405	GT:GL:GOF:GQ:NR:NV	./.:.:.:.:.:.	./.:.:.:.:.:.	1/1:-7.4,-0.3,0:37:5:2:2
chr3H_part_1	32706012	.	G	A	43	PASS	BRF=0;FR=0.9999;HP=4;HapScore=4;MGOF=12;MMLQ=37;MQ=50;NF=2;NR=0;PP=43;QD=38.8856;SC=GAAGAAGTATGCCCCTGCAGG;SbPval=1;Source=Platypus;TC=2;TCF=2;TCR=0;TR=2;WE=32706024;WS=32706002	GT:GL:GOF:GQ:NR:NV	./.:.:.:.:.:.	./.:.:.:.:.:.	1/1:-7.4,-0.18,0:12:4:2:2
chr3H_part_1	32706016	.	C	T	43	PASS	BRF=0;FR=0.9999;HP=3;HapScore=4;MGOF=12;MMLQ=37;MQ=50;NF=2;NR=0;PP=43;QD=38.8856;SC=AAGTATGCCCCTGCAGGGTGA;SbPval=1;Source=Platypus;TC=2;TCF=2;TCR=0;TR=2;WE=32706024;WS=32706002	GT:GL:GOF:GQ:NR:NV	./.:.:.:.:.:.	./.:.:.:.:.:.	1/1:-7.4,-0.18,0:12:4:2:2
chr3H_part_1	32706189	.	G	T	224	PASS	BRF=0;FR=1;HP=5;HapScore=2;MGOF=52;MMLQ=37;MQ=50;NF=7;NR=0;PP=224;QD=36.9673;SC=GTGGTGTATTGTTTGGTGAAT;SbPval=1;Source=Platypus;TC=7;TCF=7;TCR=0;TR=7;WE=32706197;WS=32706179	GT:GL:GOF:GQ:NR:NV	./.:.:.:.:.:.	./.:.:.:.:.:.	1/1:-25.9,-1.81,0:52:18:7:7
chr3H_part_1	32706216	.	G	A	224	PASS	BRF=0;FR=1;HP=2;HapScore=2;MGOF=52;MMLQ=37;MQ=50;NF=7;NR=0;PP=224;QD=36.9673;SC=ACTCGTGTGCGCTATCCCACC;SbPval=1;Source=Platypus;TC=7;TCF=7;TCR=0;TR=7;WE=32706224;WS=32706206	GT:GL:GOF:GQ:NR:NV	./.:.:.:.:.:.	./.:.:.:.:.:.	1/1:-25.9,-1.81,0:52:18:7:7
chr3H_part_1	32706397	.	A	T	39	PASS	BRF=0;FR=0.9998;HP=2;HapScore=2;MGOF=46;MMLQ=37;MQ=50;NF=2;NR=0;PP=39;QD=36.8856;SC=GTTTTTGCAGAGAAGATTTTA;SbPval=1;Source=Platypus;TC=2;TCF=2;TCR=0;TR=2;WE=32706405;WS=32706387	GT:GL:GOF:GQ:NR:NV	./.:.:.:.:.:.	./.:.:.:.:.:.	1/1:-7.4,-0.3,0:46:5:2:2
chr3H_part_1	32706456	.	T	C	113	PASS	BRF=0;FR=1;HP=2;HapScore=2;MGOF=37;MMLQ=37;MQ=50;NF=4;NR=0;PP=113;QD=36.9428;SC=ACCGGAATAGTTTGGGAATCC;SbPval=1;Source=Platypus;TC=4;TCF=4;TCR=0;TR=4;WE=32706464;WS=32706446	GT:GL:GOF:GQ:NR:NV	./.:.:.:.:.:.	./.:.:.:.:.:.	1/1:-14.8,-0.9,0:37:10:4:4
chr3H_part_1	32706538	.	G	C	224	PASS	BRF=0;FR=1;HP=2;HapScore=2;MGOF=42;MMLQ=37;MQ=50;NF=7;NR=0;PP=224;QD=36.9673;SC=TTTAATAGATGTCTGTACCCA;SbPval=1;Source=Platypus;TC=7;TCF=7;TCR=0;TR=7;WE=32706546;WS=32706528	GT:GL:GOF:GQ:NR:NV	./.:.:.:.:.:.	./.:.:.:.:.:.	1/1:-25.9,-1.81,0:42:18:7:7
chr3H_part_1	32706592	.	C	G	150	PASS	BRF=0;FR=1;HP=1;HapScore=2;MGOF=51;MMLQ=37;MQ=50;NF=5;NR=0;PP=150;QD=36.9542;SC=CTTGAGTGTCCGTTCACGAGA;SbPval=1;Source=Platypus;TC=5;TCF=5;TCR=0;TR=5;WE=32706600;WS=32706582	GT:GL:GOF:GQ:NR:NV	./.:.:.:.:.:.	./.:.:.:.:.:.	1/1:-18.5,-1.2,0:51:12:5:5
chr3H_part_1	32706635	.	G	T	39	PASS	BRF=0;FR=0.9998;HP=1;HapScore=2;MGOF=105;MMLQ=37;MQ=50;NF=2;NR=0;PP=39;QD=36.8856;SC=ATGTTAACTCGTATGAGTCCT;SbPval=1;Source=Platypus;TC=2;TCF=2;TCR=0;TR=2;WE=32706643;WS=32706625	GT:GL:GOF:GQ:NR:NV	./.:.:.:.:.:.	./.:.:.:.:.:.	1/1:-7.4,-0.3,0:105:5:2:2
chr3H_part_1	32706742	.	G	A	27	PASS	BRF=0;FR=0.9998;HP=2;HapScore=2;MGOF=111;MMLQ=37;MQ=50;NF=2;NR=0;PP=27;QD=30.8856;SC=CATTATATGTGTGGGATTAGA;SbPval=1;Source=Platypus;TC=2;TCF=2;TCR=0;TR=2;WE=32706750;WS=32706732	GT:GL:GOF:GQ:NR:NV	./.:.:.:.:.:.	./.:.:.:.:.:.	1/1:-6.2,-0.3,0:111:5:2:2
chr3H_part_1	32706760	.	C	T	39	PASS	BRF=0;FR=0.9998;HP=1;HapScore=2;MGOF=105;MMLQ=37;MQ=50;NF=2;NR=0;PP=39;QD=36.8856;SC=AGACACTTAGCTGTGTGCCTT;SbPval=1;Source=Platypus;TC=2;TCF=2;TCR=0;TR=2;WE=32706768;WS=32706750	GT:GL:GOF:GQ:NR:NV	./.:.:.:.:.:.	./.:.:.:.:.:.	1/1:-7.4,-0.3,0:105:5:2:2
chr3H_part_1	32707648	.	G	T	39	PASS	BRF=0;FR=0.9998;HP=1;HapScore=2;MGOF=37;MMLQ=37;MQ=50;NF=2;NR=0;PP=39;QD=36.8856;SC=ATTACTCGGTGGAAGATTATA;SbPval=1;Source=Platypus;TC=2;TCF=2;TCR=0;TR=2;WE=32707656;WS=32707638	GT:GL:GOF:GQ:NR:NV	./.:.:.:.:.:.	./.:.:.:.:.:.	1/1:-7.4,-0.3,0:37:5:2:2
chr3H_part_1	32725753	.	A	T	43	PASS	BRF=0;FR=0.9999;HP=1;HapScore=4;MGOF=18;MMLQ=37;MQ=50;NF=2;NR=0;PP=43;QD=38.8856;SC=CATTGAACGCATGTTGACAAA;SbPval=1;Source=Platypus;TC=2;TCF=2;TCR=0;TR=2;WE=32725763;WS=32725743	GT:GL:GOF:GQ:NR:NV	./.:.:.:.:.:.	./.:.:.:.:.:.	1/1:-7.4,-0.18,0:18:4:2:2
chr3H_part_1	32725755	.	G	T	43	PASS	BRF=0;FR=0.9999;HP=3;HapScore=4;MGOF=18;MMLQ=37;MQ=50;NF=2;NR=0;PP=43;QD=38.8856;SC=TTGAACGCATGTTGACAAACA;SbPval=1;Source=Platypus;TC=2;TCF=2;TCR=0;TR=2;WE=32725763;WS=32725743	GT:GL:GOF:GQ:NR:NV	./.:.:.:.:.:.	./.:.:.:.:.:.	1/1:-7.4,-0.18,0:18:4:2:2
chr3H_part_1	32738566	.	T	A	230	PASS	BRF=0;FR=1;HP=1;HapScore=3;MGOF=4;MMLQ=37;MQ=50;NF=3;NR=4;PP=230;QD=37.8245;SC=GCATTCAACTTGTTACACTAG;SbPval=0.64;Source=Platypus;TC=7;TCF=3;TCR=4;TR=7;WE=32738584;WS=32738556	GT:GL:GOF:GQ:NR:NV	./.:.:.:.:.:.	./.:.:.:.:.:.	1/1:-25.9,-1.51,0:4:15:7:7
chr3H_part_1	32738576	.	G	A	230	PASS	BRF=0;FR=1;HP=2;HapScore=3;MGOF=4;MMLQ=37;MQ=50;NF=3;NR=4;PP=230;QD=37.8245;SC=TGTTACACTAGATGAATTCCT;SbPval=0.64;Source=Platypus;TC=7;TCF=3;TCR=4;TR=7;WE=32738584;WS=32738556	GT:GL:GOF:GQ:NR:NV	./.:.:.:.:.:.	./.:.:.:.:.:.	1/1:-25.9,-1.51,0:4:15:7:7
chr3H_part_1	32738742	.	A	G	39	PASS	BRF=0;FR=0.9998;HP=1;HapScore=2;MGOF=0;MMLQ=37;MQ=50;NF=2;NR=0;PP=39;QD=36.8856;SC=CTGATTAGTCATCTACAAAAA;SbPval=1;Source=Platypus;TC=2;TCF=2;TCR=0;TR=2;WE=32738750;WS=32738732	GT:GL:GOF:GQ:NR:NV	./.:.:.:.:.:.	./.:.:.:.:.:.	1/1:-7.4,-0.3,0:0:5:2:2
chr3H_part_1	32738903	.	A	G	39	PASS	BRF=0;FR=0.9998;HP=2;HapScore=2;MGOF=37;MMLQ=37;MQ=50;NF=2;NR=0;PP=39;QD=36.8856;SC=AGGCTCTTAGAGAGTCTTTGC;SbPval=1;Source=Platypus;TC=2;TCF=2;TCR=0;TR=2;WE=32738911;WS=32738893	GT:GL:GOF:GQ:NR:NV	./.:.:.:.:.:.	./.:.:.:.:.:.	1/1:-7.4,-0.3,0:37:5:2:2
chr3H_part_1	32739371	.	A	C	1226	PASS	BRF=0;FR=1;HP=1;HapScore=1;MGOF=3;MMLQ=37;MQ=50;NF=28;NR=7;PP=1226;QD=36.022;SC=GAACACGTACAGAAGTTACAA;SbPval=0.55;Source=Platypus;TC=35;TCF=28;TCR=7;TR=35;WE=32739379;WS=32739361	GT:GL:GOF:GQ:NR:NV	./.:.:.:.:.:.	./.:.:.:.:.:.	1/1:-126.1,-10.06,0:3:99:35:35
chr3H_part_1	32740246	.	G	A	1482	PASS	BRF=0;FR=1;HP=2;HapScore=1;MGOF=14;MMLQ=37;MQ=50;NF=34;NR=7;PP=1482;QD=36.9944;SC=CACCAGTGCCGTGCCATCATC;SbPval=0.55;Source=Platypus;TC=41;TCF=34;TCR=7;TR=41;WE=32740254;WS=32740236	GT:GL:GOF:GQ:NR:NV	./.:.:.:.:.:.	./.:.:.:.:.:.	1/1:-151.7,-12.04,0:14:99:41:41
chr3H_part_1	32740291	.	T	C	1088	PASS	BRF=0;FR=1;HP=2;HapScore=1;MGOF=27;MMLQ=37;MQ=50;NF=27;NR=4;PP=1088;QD=36.2184;SC=AACTATCTGTTTAACTTTCGC;SbPval=0.56;Source=Platypus;TC=31;TCF=27;TCR=4;TR=31;WE=32740299;WS=32740281	GT:GL:GOF:GQ:NR:NV	./.:.:.:.:.:.	./.:.:.:.:.:.	1/1:-112.3,-9.03,0:27:90:31:31
chr3H_part_1	32740439	.	C	A	471	PASS	BRF=0;FR=1;HP=2;HapScore=1;MGOF=30;MMLQ=37;MQ=50;NF=13;NR=1;PP=471;QD=36.1265;SC=CCAAATTTTACACTATTAATA;SbPval=0.64;Source=Platypus;TC=14;TCF=13;TCR=1;TR=14;WE=32740447;WS=32740429	GT:GL:GOF:GQ:NR:NV	./.:.:.:.:.:.	./.:.:.:.:.:.	1/1:-50.6,-3.91,0:30:39:14:14
chr3H_part_1	32740467	.	C	G	372	PASS	BRF=0;FR=1;HP=2;HapScore=2;MGOF=17;MMLQ=37;MQ=50;NF=10;NR=1;PP=372;QD=36.9792;SC=TTTGTGAATTCCACCACAGCA;SbPval=0.64;Source=Platypus;TC=11;TCF=10;TCR=1;TR=11;WE=32740475;WS=32740457	GT:GL:GOF:GQ:NR:NV	./.:.:.:.:.:.	./.:.:.:.:.:.	1/1:-40.7,-3.01,0:17:30:11:11
chr3H_part_1	32740615	.	A	G	668	PASS	BRF=0;FR=1;HP=1;HapScore=1;MGOF=16;MMLQ=37;MQ=50;NF=18;NR=1;PP=668;QD=36.988;SC=ACATGGCCTGAAGCTGACGGC;SbPval=0.63;Source=Platypus;TC=19;TCF=18;TCR=1;TR=19;WE=32740623;WS=32740605	GT:GL:GOF:GQ:NR:NV	./.:.:.:.:.:.	./.:.:.:.:.:.	1/1:-70.3,-5.42,0:16:54:19:19
chr3H_part_1	32740811	.	T	C	594	PASS	BRF=0;FR=1;HP=2;HapScore=1;MGOF=17;MMLQ=37;MQ=50;NF=14;NR=3;PP=594;QD=36.9865;SC=TGCGGCGCCGTGCACGGTGAG;SbPval=0.59;Source=Platypus;TC=17;TCF=14;TCR=3;TR=17;WE=32740819;WS=32740801	GT:GL:GOF:GQ:NR:NV	./.:.:.:.:.:.	./.:.:.:.:.:.	1/1:-62.9,-4.82,0:17:48:17:17
chr3H_part_1	32740846	.	G	A	668	PASS	BRF=0;FR=1;HP=1;HapScore=1;MGOF=15;MMLQ=37;MQ=50;NF=17;NR=2;PP=668;QD=36.988;SC=CGCGCACCTCGACGCCATCGG;SbPval=0.6;Source=Platypus;TC=19;TCF=17;TCR=2;TR=19;WE=32740854;WS=32740836	GT:GL:GOF:GQ:NR:NV	./.:.:.:.:.:.	./.:.:.:.:.:.	1/1:-70.3,-5.42,0:15:54:19:19
chr3H_part_1	32741037	.	A	C	261	PASS	BRF=0;FR=1;HP=3;HapScore=2;MGOF=18;MMLQ=37;MQ=50;NF=6;NR=2;PP=261;QD=36.9714;SC=CGGCCGGCGGAGACGCGGACT;SbPval=0.62;Source=Platypus;TC=8;TCF=6;TCR=2;TR=8;WE=32741045;WS=32741027	GT:GL:GOF:GQ:NR:NV	./.:.:.:.:.:.	./.:.:.:.:.:.	1/1:-29.6,-2.11,0:18:21:8:8
chr3H_part_1	32741130	.	A	G	113	PASS	BRF=0;FR=1;HP=2;HapScore=2;MGOF=18;MMLQ=37;MQ=50;NF=3;NR=1;PP=113;QD=36.9428;SC=AGCCTGGCATAGGTGGGCAGC;SbPval=0.68;Source=Platypus;TC=4;TCF=3;TCR=1;TR=4;WE=32741138;WS=32741120	GT:GL:GOF:GQ:NR:NV	./.:.:.:.:.:.	./.:.:.:.:.:.	1/1:-14.8,-0.9,0:18:10:4:4
chr3H_part_1	32741242	.	G	A	138	PASS	BRF=0;FR=1;HP=3;HapScore=2;MGOF=39;MMLQ=37;MQ=50;NF=4;NR=1;PP=138;QD=34.5542;SC=GAGGCGGTCCGCGTCGTGCTT;SbPval=0.66;Source=Platypus;TC=5;TCF=4;TCR=1;TR=5;WE=32741250;WS=32741232	GT:GL:GOF:GQ:NR:NV	./.:.:.:.:.:.	./.:.:.:.:.:.	1/1:-17.3,-1.2,0:39:12:5:5
chr3H_part_1	32741272	.	A	G	150	PASS	BRF=0;FR=1;HP=2;HapScore=2;MGOF=26;MMLQ=37;MQ=50;NF=4;NR=1;PP=150;QD=36.9542;SC=CCCCTCGTCCAACAGGTGGTA;SbPval=0.66;Source=Platypus;TC=5;TCF=4;TCR=1;TR=5;WE=32741280;WS=32741262	GT:GL:GOF:GQ:NR:NV	./.:.:.:.:.:.	./.:.:.:.:.:.	1/1:-18.5,-1.2,0:26:12:5:5
chr3H_part_1	32741453	.	A	G	730	PASS	BRF=0;FR=1;HP=1;HapScore=1;MGOF=35;MMLQ=37;MQ=50;NF=21;NR=0;PP=730;QD=36.4177;SC=GCATCTTGGCAGCGAGATGAA;SbPval=1;Source=Platypus;TC=21;TCF=21;TCR=0;TR=21;WE=32741461;WS=32741443	GT:GL:GOF:GQ:NR:NV	./.:.:.:.:.:.	./.:.:.:.:.:.	1/1:-76.5,-6.02,0:35:60:21:21
chr3H_part_1	32741526	.	A	G	742	PASS	BRF=0;FR=1;HP=2;HapScore=1;MGOF=35;MMLQ=37;MQ=50;NF=21;NR=0;PP=742;QD=36.9891;SC=CCAAAGGAGGACGGATCTGGG;SbPval=1;Source=Platypus;TC=21;TCF=21;TCR=0;TR=21;WE=32741534;WS=32741516	GT:GL:GOF:GQ:NR:NV	./.:.:.:.:.:.	./.:.:.:.:.:.	1/1:-77.7,-6.02,0:35:60:21:21
chr3H_part_1	32741606	.	T	C	113	PASS	BRF=0;FR=1;HP=2;HapScore=2;MGOF=16;MMLQ=37;MQ=50;NF=4;NR=0;PP=113;QD=36.9428;SC=TCCCTCTTCCTGCTGGTTCGC;SbPval=1;Source=Platypus;TC=4;TCF=4;TCR=0;TR=4;WE=32741614;WS=32741596	GT:GL:GOF:GQ:NR:NV	./.:.:.:.:.:.	./.:.:.:.:.:.	1/1:-14.8,-0.9,0:16:10:4:4
chr3H_part_1	32892382	.	A	C	1692	PASS	BRF=0;FR=1;HP=4;HapScore=1;MGOF=6;MMLQ=37;MQ=50;NF=47;NR=0;PP=1692;QD=36.7398;SC=AGGCGGCCTGAGGGCGGTCGC;SbPval=1;Source=Platypus;TC=47;TCF=47;TCR=0;TR=47;WE=32892390;WS=32892372	GT:GL:GOF:GQ:NR:NV	./.:.:.:.:.:.	./.:.:.:.:.:.	1/1:-172.7,-13.85,0:6:99:47:47
chr3H_part_1	32892707	.	A	G	1519	PASS	BRF=0;FR=1;HP=1;HapScore=1;MGOF=9;MMLQ=37;MQ=50;NF=34;NR=8;PP=1519;QD=36.9946;SC=CGTCCGTGGTACTCCGCCGCG;SbPval=0.54;Source=Platypus;TC=42;TCF=34;TCR=8;TR=42;WE=32892715;WS=32892697	GT:GL:GOF:GQ:NR:NV	./.:.:.:.:.:.	./.:.:.:.:.:.	1/1:-155.4,-12.34,0:9:99:42:42
chr3H_part_1	32892902	.	T	C	1766	PASS	BRF=0;FR=1;HP=1;HapScore=1;MGOF=7;MMLQ=37;MQ=50;NF=48;NR=1;PP=1766;QD=36.7504;SC=TACCTGATGATGAACCCTCCT;SbPval=0.63;Source=Platypus;TC=49;TCF=48;TCR=1;TR=49;WE=32892910;WS=32892892	GT:GL:GOF:GQ:NR:NV	./.:.:.:.:.:.	./.:.:.:.:.:.	1/1:-180.1,-14.45,0:7:99:49:49
chr3H_part_1	32893696	.	G	C	2965	PASS	BRF=0;FR=1;HP=3;HapScore=1;MGOF=22;MMLQ=37;MQ=50;NF=72;NR=10;PP=2965;QD=20;SC=AAGGGAGCCCGAGGAAGACGT;SbPval=0.53;Source=Platypus;TC=82;TCF=72;TCR=10;TR=82;WE=32893704;WS=32893686	GT:GL:GOF:GQ:NR:NV	./.:.:.:.:.:.	./.:.:.:.:.:.	1/1:-300,-24.38,0:22:99:82:82
chr3H_part_1	32893750	.	A	G	2077	PASS	BRF=0;FR=1;HP=2;HapScore=1;MGOF=27;MMLQ=37;MQ=50;NF=50;NR=8;PP=2077;QD=36.4098;SC=GGTGATACACACATTGGAGAC;SbPval=0.54;Source=Platypus;TC=58;TCF=50;TCR=8;TR=58;WE=32893758;WS=32893740	GT:GL:GOF:GQ:NR:NV	./.:.:.:.:.:.	./.:.:.:.:.:.	1/1:-211.2,-17.16,0:27:99:58:58
chr3H_part_1	32893802	.	TC	T	554	PASS	BRF=0;FR=1;HP=4;HapScore=1;MGOF=33;MMLQ=37;MQ=50;NF=13;NR=2;PP=554;QD=39;SC=ACCTGGTTTTTCCCCGCCGAT;SbPval=0.71;Source=Platypus;TC=25;TCF=21;TCR=4;TR=15;WE=32893810;WS=32893792	GT:GL:GOF:GQ:NR:NV	./.:.:.:.:.:.	./.:.:.:.:.:.	1/1:-58.5,-4.21,0:33:42:25:15
chr3H_part_1	32893847	.	CATGTCA	C	122	PASS	BRF=0;FR=1;HP=1;HapScore=3;MGOF=16;MMLQ=37;MQ=50;NF=6;NR=1;PP=122;QD=21.5714;SC=CTACTGGTGTCATGTCAATGT;SbPval=0.65;Source=Platypus;TC=7;TCF=6;TCR=1;TR=7;WE=32893860;WS=32893837	GT:GL:GOF:GQ:NR:NV	./.:.:.:.:.:.	./.:.:.:.:.:.	1/1:-15.04,-0.51,0:16:6:7:7
chr3H_part_1	32896477	.	A	G	249	PASS	BRF=0;FR=1;HP=2;HapScore=2;MGOF=13;MMLQ=37;MQ=50;NF=7;NR=1;PP=249;QD=35.4714;SC=AGCCGAACAAAGTCGCCAGCC;SbPval=0.65;Source=Platypus;TC=8;TCF=7;TCR=1;TR=8;WE=32896485;WS=32896467	GT:GL:GOF:GQ:NR:NV	./.:.:.:.:.:.	./.:.:.:.:.:.	1/1:-28.4,-2.11,0:13:21:8:8
chr3H_part_1	32896537	.	T	C	187	PASS	BRF=0;FR=1;HP=1;HapScore=2;MGOF=9;MMLQ=37;MQ=50;NF=5;NR=1;PP=187;QD=36.9619;SC=CCGTGGAATGTATGAAGCTGC;SbPval=0.66;Source=Platypus;TC=6;TCF=5;TCR=1;TR=6;WE=32896545;WS=32896527	GT:GL:GOF:GQ:NR:NV	./.:.:.:.:.:.	./.:.:.:.:.:.	1/1:-22.2,-1.51,0:9:15:6:6
chr3H_part_1	32896925	.	T	C	298	PASS	BRF=0;FR=1;HP=1;HapScore=2;MGOF=0;MMLQ=25;MQ=50;NF=5;NR=4;PP=298;QD=36.9746;SC=CCCTCTATTGTTAGCGTGCAG;SbPval=0.61;Source=Platypus;TC=9;TCF=5;TCR=4;TR=9;WE=32896933;WS=32896915	GT:GL:GOF:GQ:NR:NV	./.:.:.:.:.:.	./.:.:.:.:.:.	1/1:-33.3,-2.41,0:0:24:9:9
chr3H_part_1	32897246	.	T	C	679	PASS	BRF=0;FR=1;HP=1;HapScore=1;MGOF=11;MMLQ=37;MQ=50;NF=14;NR=6;PP=679;QD=35.6886;SC=ACATGCTTGATTGGAGTGTTG;SbPval=0.58;Source=Platypus;TC=20;TCF=14;TCR=6;TR=20;WE=32897254;WS=32897236	GT:GL:GOF:GQ:NR:NV	./.:.:.:.:.:.	./.:.:.:.:.:.	1/1:-71.4,-5.69,0:11:57:20:20
chr3H_part_1	32897519	.	T	C	39	PASS	BRF=0;FR=0.9998;HP=2;HapScore=2;MGOF=0;MMLQ=37;MQ=50;NF=1;NR=1;PP=39;QD=36.8856;SC=TACAACTTGGTAACTTCTTAT;SbPval=0.74;Source=Platypus;TC=2;TCF=1;TCR=1;TR=2;WE=32897527;WS=32897509	GT:GL:GOF:GQ:NR:NV	./.:.:.:.:.:.	./.:.:.:.:.:.	1/1:-7.4,-0.3,0:0:5:2:2
chr3H_part_1	32897779	.	T	C	557	PASS	BRF=0;FR=1;HP=4;HapScore=1;MGOF=13;MMLQ=37;MQ=50;NF=12;NR=4;PP=557;QD=36.9857;SC=TATATTCAAATAGGAGCCTCT;SbPval=0.58;Source=Platypus;TC=16;TCF=12;TCR=4;TR=16;WE=32897787;WS=32897769	GT:GL:GOF:GQ:NR:NV	./.:.:.:.:.:.	./.:.:.:.:.:.	1/1:-59.2,-4.52,0:13:45:16:16
chr3H_part_1	32897905	.	C	G	187	PASS	BRF=0;FR=1;HP=1;HapScore=2;MGOF=13;MMLQ=37;MQ=50;NF=4;NR=2;PP=187;QD=36.9619;SC=TTCGCTTCCTCGAGGTGATCA;SbPval=0.65;Source=Platypus;TC=6;TCF=4;TCR=2;TR=6;WE=32897913;WS=32897895	GT:GL:GOF:GQ:NR:NV	./.:.:.:.:.:.	./.:.:.:.:.:.	1/1:-22.2,-1.51,0:13:15:6:6
chr3H_part_1	32898017	.	C	T	113	PASS	BRF=0;FR=1;HP=2;HapScore=2;MGOF=0;MMLQ=37;MQ=50;NF=4;NR=0;PP=113;QD=36.9428;SC=ATTAGGATTACACCAGCGCTT;SbPval=1;Source=Platypus;TC=4;TCF=4;TCR=0;TR=4;WE=32898025;WS=32898007	GT:GL:GOF:GQ:NR:NV	./.:.:.:.:.:.	./.:.:.:.:.:.	1/1:-14.8,-0.9,0:0:10:4:4
chr3H_part_1	32898292	.	G	A	193	PASS	BRF=0;FR=1;HP=2;HapScore=3;MGOF=0;MMLQ=37;MQ=50;NF=5;NR=1;PP=193;QD=37.9619;SC=GGCAAAAGTCGGGTTCCGCCT;SbPval=0.66;Source=Platypus;TC=6;TCF=5;TCR=1;TR=6;WE=32898305;WS=32898282	GT:GL:GOF:GQ:NR:NV	./.:.:.:.:.:.	./.:.:.:.:.:.	1/1:-22.2,-1.22,0:0:12:6:6
chr3H_part_1	32898297	.	C	T	193	PASS	BRF=0;FR=1;HP=2;HapScore=3;MGOF=0;MMLQ=37;MQ=50;NF=5;NR=1;PP=193;QD=37.9619;SC=AAGTCGGGTTCCGCCTGGGCT;SbPval=0.66;Source=Platypus;TC=6;TCF=5;TCR=1;TR=6;WE=32898305;WS=32898282	GT:GL:GOF:GQ:NR:NV	./.:.:.:.:.:.	./.:.:.:.:.:.	1/1:-22.2,-1.22,0:0:12:6:6
chr3H_part_1	33139539	.	A	AGGCAGC	122	PASS	BRF=0;FR=0.9998;HP=2;HapScore=2;MGOF=482;MMLQ=37;MQ=50;NF=2;NR=0;PP=122;QD=69;SC=GCAGAGCGGCAGGCAGCGGCA;SbPval=1;Source=Platypus;TC=2;TCF=2;TCR=0;TR=2;WE=33139547;WS=33139529	GT:GL:GOF:GQ:NR:NV	./.:.:.:.:.:.	./.:.:.:.:.:.	1/1:-13.8,-0.3,0:482:5:2:2
chr3H_part_1	33139937	.	C	G	446	PASS	BRF=0;FR=1;HP=2;HapScore=2;MGOF=7;MMLQ=37;MQ=50;NF=13;NR=0;PP=446;QD=36.9824;SC=GGAGGCGTGGCCGCTGTGGCG;SbPval=1;Source=Platypus;TC=13;TCF=13;TCR=0;TR=13;WE=33139945;WS=33139927	GT:GL:GOF:GQ:NR:NV	./.:.:.:.:.:.	./.:.:.:.:.:.	1/1:-48.1,-3.61,0:7:36:13:13
chr3H_part_1	33139958	.	C	G	113	PASS	BRF=0;FR=1;HP=1;HapScore=2;MGOF=21;MMLQ=37;MQ=50;NF=4;NR=0;PP=113;QD=36.9428;SC=GTGGTGGGCGCTGGCCGCCGC;SbPval=1;Source=Platypus;TC=4;TCF=4;TCR=0;TR=4;WE=33139966;WS=33139948	GT:GL:GOF:GQ:NR:NV	./.:.:.:.:.:.	./.:.:.:.:.:.	1/1:-14.8,-0.9,0:21:10:4:4
chr3H_part_1	33140588	.	C	A	2519	PASS	BRF=0.05;FR=1;HP=2;HapScore=1;MGOF=0;MMLQ=37;MQ=50;NF=50;NR=21;PP=2519;QD=20;SC=GCCCAGCCAACGCCTCTCCGG;SbPval=0.53;Source=Platypus;TC=71;TCF=50;TCR=21;TR=71;WE=33140598;WS=33140578	GT:GL:GOF:GQ:NR:NV	./.:.:.:.:.:.	./.:.:.:.:.:.	1/1:-255.3,-20.95,0:0:99:71:71
chr3H_part_1	33140590	.	C	G	2653	PASS	BRF=0.05;FR=1;HP=1;HapScore=1;MGOF=0;MMLQ=37;MQ=50;NF=52;NR=21;PP=2653;QD=20;SC=CCAGCCAACGCCTCTCCGGTA;SbPval=0.53;Source=Platypus;TC=73;TCF=52;TCR=21;TR=73;WE=33140598;WS=33140578	GT:GL:GOF:GQ:NR:NV	./.:.:.:.:.:.	./.:.:.:.:.:.	1/1:-268.2,-21.37,0:0:99:73:73
chr3H_part_1	33140868	.	T	C	2965	PASS	BRF=0;FR=1;HP=2;HapScore=1;MGOF=4;MMLQ=37;MQ=50;NF=73;NR=34;PP=2965;QD=20;SC=CGACTTCGCTTGGCGATCTCA;SbPval=0.54;Source=Platypus;TC=107;TCF=73;TCR=34;TR=107;WE=33140876;WS=33140858	GT:GL:GOF:GQ:NR:NV	./.:.:.:.:.:.	./.:.:.:.:.:.	1/1:-300,-31.91,0:4:99:107:107
chr3H_part_1	33141601	.	T	C	2965	PASS	BRF=0;FR=1;HP=1;HapScore=1;MGOF=20;MMLQ=37;MQ=50;NF=84;NR=39;PP=2965;QD=20;SC=TAGCGTTTGTTGCTATCGTGG;SbPval=0.51;Source=Platypus;TC=123;TCF=84;TCR=39;TR=123;WE=33141609;WS=33141591	GT:GL:GOF:GQ:NR:NV	./.:.:.:.:.:.	./.:.:.:.:.:.	1/1:-300,-36.73,0:20:99:123:123
chr3H_part_1	33141652	.	G	A	2965	PASS	BRF=0;FR=1;HP=2;HapScore=1;MGOF=15;MMLQ=37;MQ=50;NF=104;NR=38;PP=2965;QD=20;SC=ATAATCAACAGATATTTTTTG;SbPval=0.52;Source=Platypus;TC=142;TCF=104;TCR=38;TR=142;WE=33141663;WS=33141642	GT:GL:GOF:GQ:NR:NV	./.:.:.:.:.:.	./.:.:.:.:.:.	1/1:-299.4,-39.12,0:15:99:142:142
chr3H_part_1	33142163	.	A	G	360	PASS	BRF=0;FR=1;HP=2;HapScore=2;MGOF=17;MMLQ=37;MQ=50;NF=9;NR=2;PP=360;QD=35.8883;SC=TCATGCCCCAATTACTTTTGG;SbPval=0.61;Source=Platypus;TC=11;TCF=9;TCR=2;TR=11;WE=33142171;WS=33142153	GT:GL:GOF:GQ:NR:NV	./.:.:.:.:.:.	./.:.:.:.:.:.	1/1:-39.5,-3.01,0:17:30:11:11
chr3H_part_1	33142282	.	A	C	323	PASS	BRF=0;FR=1;HP=1;HapScore=2;MGOF=16;MMLQ=37;MQ=50;NF=7;NR=3;PP=323;QD=35.7771;SC=CCTTTCTGGCATGTTATACTG;SbPval=0.61;Source=Platypus;TC=10;TCF=7;TCR=3;TR=10;WE=33142290;WS=33142272	GT:GL:GOF:GQ:NR:NV	./.:.:.:.:.:.	./.:.:.:.:.:.	1/1:-35.8,-2.71,0:16:27:10:10
chr3H_part_1	33142876	.	A	T	39	PASS	BRF=0;FR=0.9998;HP=5;HapScore=2;MGOF=74;MMLQ=37;MQ=50;NF=2;NR=0;PP=39;QD=36.8856;SC=CAGCTTAAAAAACAAACTGAC;SbPval=1;Source=Platypus;TC=2;TCF=2;TCR=0;TR=2;WE=33142884;WS=33142866	GT:GL:GOF:GQ:NR:NV	./.:.:.:.:.:.	./.:.:.:.:.:.	1/1:-7.4,-0.3,0:74:5:2:2
chr3H_part_1	33143018	.	T	C	124	PASS	BRF=0;FR=1;HP=1;HapScore=2;MGOF=46;MMLQ=37;MQ=50;NF=5;NR=0;PP=124;QD=31.7542;SC=TTCATAAAGATCTACAGACCT;SbPval=1;Source=Platypus;TC=5;TCF=5;TCR=0;TR=5;WE=33143026;WS=33143008	GT:GL:GOF:GQ:NR:NV	./.:.:.:.:.:.	./.:.:.:.:.:.	1/1:-15.9,-1.17,0:46:12:5:5
chr3H_part_1	33143135	.	T	C	39	PASS	BRF=0;FR=0.9998;HP=1;HapScore=2;MGOF=39;MMLQ=37;MQ=50;NF=1;NR=1;PP=39;QD=36.8856;SC=TTGTGCCGATTGATTAGTTTT;SbPval=0.74;Source=Platypus;TC=2;TCF=1;TCR=1;TR=2;WE=33143143;WS=33143125	GT:GL:GOF:GQ:NR:NV	./.:.:.:.:.:.	./.:.:.:.:.:.	1/1:-7.4,-0.3,0:39:5:2:2
chr3H_part_1	33143871	.	A	G	27	PASS	BRF=0;FR=0.9998;HP=1;HapScore=2;MGOF=36;MMLQ=37;MQ=50;NF=2;NR=0;PP=27;QD=30.8856;SC=CTTCTGGCTCAACTTTGTTCG;SbPval=1;Source=Platypus;TC=2;TCF=2;TCR=0;TR=2;WE=33143879;WS=33143861	GT:GL:GOF:GQ:NR:NV	./.:.:.:.:.:.	./.:.:.:.:.:.	1/1:-6.2,-0.3,0:36:5:2:2
chr3H_part_1	33143999	.	G	A	76	PASS	BRF=0;FR=1;HP=1;HapScore=2;MGOF=18;MMLQ=25;MQ=50;NF=3;NR=0;PP=76;QD=36.9237;SC=TACTCGAGATGCTGGAGCATA;SbPval=1;Source=Platypus;TC=3;TCF=3;TCR=0;TR=3;WE=33144007;WS=33143989	GT:GL:GOF:GQ:NR:NV	./.:.:.:.:.:.	./.:.:.:.:.:.	1/1:-11.1,-0.6,0:18:7:3:3
chr3H_part_1	33144113	.	AC	A	35	PASS	BRF=0;FR=0.9998;HP=2;HapScore=4;MGOF=32;MMLQ=37;MQ=50;NF=1;NR=2;PP=35;QD=28.0103;SC=TTATTTTATGACCGGAAGAAG;SbPval=0.7;Source=Platypus;TC=3;TCF=1;TCR=2;TR=3;WE=33144125;WS=33144103	GT:GL:GOF:GQ:NR:NV	./.:.:.:.:.:.	./.:.:.:.:.:.	1/1:-8.4,-0.22,0:32:4:3:3
chr3H_part_1	33144117	.	G	C	80	PASS	BRF=0;FR=1;HP=2;HapScore=4;MGOF=32;MMLQ=37;MQ=50;NF=1;NR=2;PP=80;QD=38.2571;SC=TTTATGACCGGAAGAAGGCAT;SbPval=0.7;Source=Platypus;TC=3;TCF=1;TCR=2;TR=3;WE=33144125;WS=33144103	GT:GL:GOF:GQ:NR:NV	./.:.:.:.:.:.	./.:.:.:.:.:.	1/1:-11.1,-0.48,0:32:6:3:3
chr3H_part_1	33144257	.	C	A	150	PASS	BRF=0;FR=1;HP=4;HapScore=2;MGOF=68;MMLQ=37;MQ=50;NF=3;NR=2;PP=150;QD=36.9542;SC=TAGTTTGCAGCGGGAGCAGGT;SbPval=0.65;Source=Platypus;TC=5;TCF=3;TCR=2;TR=5;WE=33144265;WS=33144247	GT:GL:GOF:GQ:NR:NV	./.:.:.:.:.:.	./.:.:.:.:.:.	1/1:-18.5,-1.2,0:68:12:5:5
chr3H_part_1	33144282	.	T	G	113	PASS	BRF=0;FR=1;HP=1;HapScore=2;MGOF=56;MMLQ=37;MQ=50;NF=3;NR=1;PP=113;QD=36.9428;SC=TTCATTTATGTTAATCCTTTA;SbPval=0.68;Source=Platypus;TC=4;TCF=3;TCR=1;TR=4;WE=33144290;WS=33144272	GT:GL:GOF:GQ:NR:NV	./.:.:.:.:.:.	./.:.:.:.:.:.	1/1:-14.8,-0.9,0:56:10:4:4
chr3H_part_1	33144324	.	T	C	76	PASS	BRF=0;FR=1;HP=1;HapScore=2;MGOF=56;MMLQ=37;MQ=50;NF=2;NR=1;PP=76;QD=36.9237;SC=TAATTGACCATCAGTTACCAT;SbPval=0.7;Source=Platypus;TC=3;TCF=2;TCR=1;TR=3;WE=33144332;WS=33144314	GT:GL:GOF:GQ:NR:NV	./.:.:.:.:.:.	./.:.:.:.:.:.	1/1:-11.1,-0.6,0:56:7:3:3
chr3H_part_1	33144371	.	G	T	39	PASS	BRF=0;FR=0.9998;HP=1;HapScore=2;MGOF=37;MMLQ=37;MQ=50;NF=2;NR=0;PP=39;QD=36.8856;SC=CTTTGTATTGGCACGATCATT;SbPval=1;Source=Platypus;TC=2;TCF=2;TCR=0;TR=2;WE=33144379;WS=33144361	GT:GL:GOF:GQ:NR:NV	./.:.:.:.:.:.	./.:.:.:.:.:.	1/1:-7.4,-0.3,0:37:5:2:2
chr3H_part_1	33144645	.	G	A	2965	PASS	BRF=0;FR=1;HP=1;HapScore=1;MGOF=7;MMLQ=37;MQ=50;NF=217;NR=28;PP=2965;QD=20;SC=CAGTCTCGTCGGAGCTCCTGC;SbPval=0.51;Source=Platypus;TC=245;TCF=217;TCR=28;TR=245;WE=33144653;WS=33144635	GT:GL:GOF:GQ:NR:NV	./.:.:.:.:.:.	./.:.:.:.:.:.	1/1:-300,-73.08,0:7:99:245:245
chr3H_part_1	33144803	.	G	A	2965	PASS	BRF=0;FR=1;HP=1;HapScore=1;MGOF=14;MMLQ=37;MQ=50;NF=143;NR=18;PP=2965;QD=20;SC=TGTGTCGTTCGATTAGCTTTG;SbPval=0.52;Source=Platypus;TC=161;TCF=143;TCR=18;TR=161;WE=33144811;WS=33144793	GT:GL:GOF:GQ:NR:NV	./.:.:.:.:.:.	./.:.:.:.:.:.	1/1:-300,-48.16,0:14:99:161:161
chr3H_part_1	33145057	.	G	A	113	PASS	BRF=0;FR=1;HP=1;HapScore=2;MGOF=0;MMLQ=37;MQ=50;NF=4;NR=0;PP=113;QD=36.9428;SC=CATGATAGTAGTCATCTTATT;SbPval=1;Source=Platypus;TC=4;TCF=4;TCR=0;TR=4;WE=33145065;WS=33145047	GT:GL:GOF:GQ:NR:NV	./.:.:.:.:.:.	./.:.:.:.:.:.	1/1:-14.8,-0.9,0:0:10:4:4
chr3H_part_1	33165496	.	G	A	224	PASS	BRF=0;FR=1;HP=2;HapScore=2;MGOF=61;MMLQ=37;MQ=50;NF=7;NR=0;PP=224;QD=36.9673;SC=CATCCCGTCAGACGCAGCATC;SbPval=1;Source=Platypus;TC=7;TCF=7;TCR=0;TR=7;WE=33165504;WS=33165486	GT:GL:GOF:GQ:NR:NV	./.:.:.:.:.:.	./.:.:.:.:.:.	1/1:-25.9,-1.81,0:61:18:7:7
chr3H_part_1	33165646	.	C	T	298	PASS	BRF=0;FR=1;HP=1;HapScore=2;MGOF=51;MMLQ=37;MQ=50;NF=9;NR=0;PP=298;QD=36.9746;SC=GGGTCAAGATCCTCGCGCTGC;SbPval=1;Source=Platypus;TC=9;TCF=9;TCR=0;TR=9;WE=33165654;WS=33165636	GT:GL:GOF:GQ:NR:NV	./.:.:.:.:.:.	./.:.:.:.:.:.	1/1:-33.3,-2.41,0:51:24:9:9
chr3H_part_1	33165734	.	C	A	224	PASS	BRF=0;FR=1;HP=2;HapScore=2;MGOF=37;MMLQ=37;MQ=50;NF=7;NR=0;PP=224;QD=36.9673;SC=CTCGGCCCGGCCTTCAGCCGC;SbPval=1;Source=Platypus;TC=7;TCF=7;TCR=0;TR=7;WE=33165742;WS=33165724	GT:GL:GOF:GQ:NR:NV	./.:.:.:.:.:.	./.:.:.:.:.:.	1/1:-25.9,-1.81,0:37:18:7:7
chr3H_part_1	33166067	.	T	G	76	PASS	BRF=0;FR=1;HP=2;HapScore=2;MGOF=26;MMLQ=37;MQ=50;NF=3;NR=0;PP=76;QD=36.9237;SC=TCTTCAGGTTTGTTGCATTGC;SbPval=1;Source=Platypus;TC=3;TCF=3;TCR=0;TR=3;WE=33166075;WS=33166057	GT:GL:GOF:GQ:NR:NV	./.:.:.:.:.:.	./.:.:.:.:.:.	1/1:-11.1,-0.6,0:26:7:3:3
chr3H_part_1	33166082	.	C	T	39	PASS	BRF=0;FR=0.9998;HP=2;HapScore=2;MGOF=26;MMLQ=37;MQ=50;NF=2;NR=0;PP=39;QD=36.8856;SC=CATTGCATGTCTAACAATTGT;SbPval=1;Source=Platypus;TC=2;TCF=2;TCR=0;TR=2;WE=33166090;WS=33166072	GT:GL:GOF:GQ:NR:NV	./.:.:.:.:.:.	./.:.:.:.:.:.	1/1:-7.4,-0.3,0:26:5:2:2
chr3H_part_1	33166106	.	C	T	76	PASS	BRF=0;FR=1;HP=1;HapScore=2;MGOF=38;MMLQ=37;MQ=50;NF=2;NR=1;PP=76;QD=36.9237;SC=GTACATACCGCACAAGGCTCA;SbPval=0.7;Source=Platypus;TC=3;TCF=2;TCR=1;TR=3;WE=33166114;WS=33166096	GT:GL:GOF:GQ:NR:NV	./.:.:.:.:.:.	./.:.:.:.:.:.	1/1:-11.1,-0.6,0:38:7:3:3
chr3H_part_1	33170465	.	A	C	39	PASS	BRF=0;FR=0.9998;HP=5;HapScore=2;MGOF=37;MMLQ=37;MQ=50;NF=2;NR=0;PP=39;QD=36.8856;SC=AATTGAACAGAAAAAACATCT;SbPval=1;Source=Platypus;TC=2;TCF=2;TCR=0;TR=2;WE=33170473;WS=33170455	GT:GL:GOF:GQ:NR:NV	./.:.:.:.:.:.	./.:.:.:.:.:.	1/1:-7.4,-0.3,0:37:5:2:2
chr3H_part_1	33170524	.	C	A	261	PASS	BRF=0;FR=1;HP=3;HapScore=2;MGOF=41;MMLQ=37;MQ=50;NF=8;NR=0;PP=261;QD=36.9714;SC=ATCAAATTCACAAGAAAGCAT;SbPval=1;Source=Platypus;TC=8;TCF=8;TCR=0;TR=8;WE=33170532;WS=33170514	GT:GL:GOF:GQ:NR:NV	./.:.:.:.:.:.	./.:.:.:.:.:.	1/1:-29.6,-2.11,0:41:21:8:8
chr3H_part_1	33170569	.	T	C	372	PASS	BRF=0;FR=1;HP=2;HapScore=2;MGOF=32;MMLQ=37;MQ=50;NF=11;NR=0;PP=372;QD=36.9792;SC=GGCAACAGTTTGTCCTTGTTT;SbPval=1;Source=Platypus;TC=11;TCF=11;TCR=0;TR=11;WE=33170577;WS=33170559	GT:GL:GOF:GQ:NR:NV	./.:.:.:.:.:.	./.:.:.:.:.:.	1/1:-40.7,-3.01,0:32:30:11:11
chr3H_part_1	33170631	.	A	T	483	PASS	BRF=0;FR=1;HP=1;HapScore=1;MGOF=54;MMLQ=37;MQ=50;NF=14;NR=0;PP=483;QD=36.9837;SC=CCAAAATGACAGAAGCATTTT;SbPval=1;Source=Platypus;TC=15;TCF=15;TCR=0;TR=14;WE=33170639;WS=33170621	GT:GL:GOF:GQ:NR:NV	./.:.:.:.:.:.	./.:.:.:.:.:.	1/1:-51.8,-3.91,0:54:39:15:14
chr3H_part_1	33170675	.	T	C	2333	PASS	BRF=0;FR=1;HP=2;HapScore=1;MGOF=87;MMLQ=37;MQ=50;NF=62;NR=3;PP=2333;QD=36.4272;SC=CCAAGAGAATTAACACAACTA;SbPval=0.56;Source=Platypus;TC=66;TCF=63;TCR=3;TR=65;WE=33170683;WS=33170665	GT:GL:GOF:GQ:NR:NV	./.:.:.:.:.:.	./.:.:.:.:.:.	1/1:-236.8,-15.87,0:87:99:66:65
chr3H_part_1	33170692	.	G	C	2965	PASS	BRF=0;FR=1;HP=1;HapScore=1;MGOF=89;MMLQ=37;MQ=50;NF=90;NR=6;PP=2965;QD=20;SC=ACTAGCTACAGTCGGAATCAA;SbPval=0.53;Source=Platypus;TC=97;TCF=91;TCR=6;TR=96;WE=33170700;WS=33170682	GT:GL:GOF:GQ:NR:NV	./.:.:.:.:.:.	./.:.:.:.:.:.	1/1:-300,-25.2,0:89:99:97:96
chr3H_part_1	33170724	.	A	AT	2979	PASS	BRF=0;FR=1;HP=7;HapScore=1;MGOF=64;MMLQ=37;MQ=50;NF=175;NR=36;PP=2979;QD=20;SC=ACAGATTGTGATTTTTTTCGT;SbPval=0.84;Source=Platypus;TC=269;TCF=210;TCR=59;TR=211;WE=33170739;WS=33170714	GT:GL:GOF:GQ:NR:NV	./.:.:.:.:.:.	./.:.:.:.:.:.	1/1:-299.4,-59.49,0:64:99:269:211
chr3H_part_1	33170813	.	C	T	2965	PASS	BRF=0;FR=1;HP=4;HapScore=1;MGOF=45;MMLQ=37;MQ=50;NF=415;NR=133;PP=2965;QD=20;SC=TGATCCAGATCCCCCATAAGT;SbPval=0.5;Source=Platypus;TC=551;TCF=418;TCR=133;TR=548;WE=33170821;WS=33170803	GT:GL:GOF:GQ:NR:NV	./.:.:.:.:.:.	./.:.:.:.:.:.	1/1:-300,-153.8,0:45:99:551:548
chr3H_part_1	33170844	.	T	C	2965	PASS	BRF=0;FR=1;HP=2;HapScore=1;MGOF=32;MMLQ=37;MQ=50;NF=591;NR=140;PP=2965;QD=20;SC=TTGTCAGATATGGATCGCCGT;SbPval=0.49;Source=Platypus;TC=732;TCF=592;TCR=140;TR=731;WE=33170852;WS=33170834	GT:GL:GOF:GQ:NR:NV	./.:.:.:.:.:.	./.:.:.:.:.:.	1/1:-300,-218.85,0:32:99:732:731
chr3H_part_1	33171114	.	TA	T	39	PASS	BRF=0;FR=0.9998;HP=6;HapScore=2;MGOF=0;MMLQ=37;MQ=50;NF=2;NR=0;PP=39;QD=32;SC=ACAAGGAGCCTAAAAAATAGA;SbPval=1;Source=Platypus;TC=3;TCF=3;TCR=0;TR=2;WE=33171122;WS=33171104	GT:GL:GOF:GQ:NR:NV	./.:.:.:.:.:.	./.:.:.:.:.:.	1/1:-6.4,-0.3,0:0:5:3:2
chr3H_part_1	33171315	.	A	G	2965	PASS	BRF=0;FR=1;HP=3;HapScore=1;MGOF=2;MMLQ=37;MQ=50;NF=534;NR=211;PP=2965;QD=20;SC=GCACTATGACAAAATCCATCA;SbPval=0.51;Source=Platypus;TC=745;TCF=534;TCR=211;TR=745;WE=33171323;WS=33171305	GT:GL:GOF:GQ:NR:NV	./.:.:.:.:.:.	./.:.:.:.:.:.	1/1:-300,-223.9,0:2:99:745:745
chr3H_part_1	33171511	.	T	C	298	PASS	BRF=0;FR=1;HP=3;HapScore=2;MGOF=3;MMLQ=37;MQ=50;NF=8;NR=1;PP=298;QD=36.9746;SC=TCTACACAAATGAAGAAACTT;SbPval=0.65;Source=Platypus;TC=9;TCF=8;TCR=1;TR=9;WE=33171519;WS=33171501	GT:GL:GOF:GQ:NR:NV	./.:.:.:.:.:.	./.:.:.:.:.:.	1/1:-33.3,-2.41,0:3:24:9:9
chr3H_part_1	33171550	.	A	G	594	PASS	BRF=0;FR=1;HP=4;HapScore=1;MGOF=44;MMLQ=37;MQ=50;NF=15;NR=2;PP=594;QD=36.9865;SC=AAAACAAGGGAAAAACAGGTC;SbPval=0.6;Source=Platypus;TC=17;TCF=15;TCR=2;TR=17;WE=33171558;WS=33171540	GT:GL:GOF:GQ:NR:NV	./.:.:.:.:.:.	./.:.:.:.:.:.	1/1:-62.9,-4.82,0:44:48:17:17
chr3H_part_1	33172481	.	G	A	2965	PASS	BRF=0;FR=1;HP=1;HapScore=1;MGOF=4;MMLQ=37;MQ=50;NF=490;NR=55;PP=2965;QD=20;SC=TGAAAGAAGCGGAACACTGCA;SbPval=0.49;Source=Platypus;TC=545;TCF=490;TCR=55;TR=545;WE=33172489;WS=33172471	GT:GL:GOF:GQ:NR:NV	./.:.:.:.:.:.	./.:.:.:.:.:.	1/1:-300,-163.39,0:4:99:545:545
chr3H_part_1	33172803	.	G	A	2965	PASS	BRF=0;FR=1;HP=2;HapScore=1;MGOF=16;MMLQ=37;MQ=50;NF=685;NR=57;PP=2965;QD=20;SC=ATAATCATCAGGGCATTCATA;SbPval=0.49;Source=Platypus;TC=743;TCF=686;TCR=57;TR=742;WE=33172811;WS=33172793	GT:GL:GOF:GQ:NR:NV	./.:.:.:.:.:.	./.:.:.:.:.:.	1/1:-300,-219.6,0:16:99:743:742
chr3H_part_1	33172883	.	G	A	2965	PASS	BRF=0;FR=1;HP=2;HapScore=1;MGOF=18;MMLQ=37;MQ=50;NF=659;NR=109;PP=2965;QD=20;SC=ACTCAAGGGAGTTAACGGCAT;SbPval=0.48;Source=Platypus;TC=769;TCF=660;TCR=109;TR=768;WE=33172891;WS=33172873	GT:GL:GOF:GQ:NR:NV	./.:.:.:.:.:.	./.:.:.:.:.:.	1/1:-300,-227.26,0:18:99:769:768
chr3H_part_1	33173072	.	C	A	2965	PASS	BRF=0;FR=1;HP=1;HapScore=1;MGOF=4;MMLQ=37;MQ=50;NF=88;NR=154;PP=2965;QD=20;SC=TCACCAGTGACTAAATATAAT;SbPval=0.5;Source=Platypus;TC=242;TCF=88;TCR=154;TR=242;WE=33173080;WS=33173062	GT:GL:GOF:GQ:NR:NV	./.:.:.:.:.:.	./.:.:.:.:.:.	1/1:-300,-72.21,0:4:99:242:242
chr3H_part_1	33173435	.	G	A	187	PASS	BRF=0;FR=1;HP=2;HapScore=2;MGOF=21;MMLQ=37;MQ=50;NF=4;NR=2;PP=187;QD=36.9619;SC=ATTCCACACAGGGCATGAGTG;SbPval=0.65;Source=Platypus;TC=6;TCF=4;TCR=2;TR=6;WE=33173443;WS=33173425	GT:GL:GOF:GQ:NR:NV	./.:.:.:.:.:.	./.:.:.:.:.:.	1/1:-22.2,-1.51,0:21:15:6:6
chr3H_part_1	33173930	.	G	T	2965	PASS	BRF=0.02;FR=1;HP=4;HapScore=1;MGOF=0;MMLQ=37;MQ=50;NF=119;NR=37;PP=2965;QD=20;SC=TGCGACGCGGGGGCGGAGGAG;SbPval=0.51;Source=Platypus;TC=156;TCF=119;TCR=37;TR=156;WE=33173939;WS=33173920	GT:GL:GOF:GQ:NR:NV	./.:.:.:.:.:.	./.:.:.:.:.:.	1/1:-299.4,-46.31,0:0:99:156:156
chr3H_part_1	33173931	.	G	A	2965	PASS	BRF=0.02;FR=1;HP=4;HapScore=1;MGOF=0;MMLQ=37;MQ=50;NF=119;NR=36;PP=2965;QD=20;SC=GCGACGCGGGGGCGGAGGAGA;SbPval=0.54;Source=Platypus;TC=156;TCF=119;TCR=37;TR=155;WE=33173939;WS=33173920	GT:GL:GOF:GQ:NR:NV	./.:.:.:.:.:.	./.:.:.:.:.:.	1/1:-299.4,-46.18,0:0:99:156:155
chr3H_part_1	33174104	.	T	TTC	250	PASS	BRF=0;FR=1;HP=3;HapScore=2;MGOF=3;MMLQ=37;MQ=50;NF=5;NR=1;PP=250;QD=46;SC=TTGGTTTTTCTTTTCTTTTTG;SbPval=0.66;Source=Platypus;TC=6;TCF=5;TCR=1;TR=6;WE=33174112;WS=33174094	GT:GL:GOF:GQ:NR:NV	./.:.:.:.:.:.	./.:.:.:.:.:.	1/1:-27.6,-1.51,0:3:15:6:6
chr3H_part_1	33174136	.	G	A	187	PASS	BRF=0;FR=1;HP=2;HapScore=2;MGOF=2;MMLQ=37;MQ=50;NF=5;NR=1;PP=187;QD=36.9619;SC=TGCGCCGTGGGTTAATAATAA;SbPval=0.66;Source=Platypus;TC=6;TCF=5;TCR=1;TR=6;WE=33174144;WS=33174126	GT:GL:GOF:GQ:NR:NV	./.:.:.:.:.:.	./.:.:.:.:.:.	1/1:-22.2,-1.51,0:2:15:6:6
chr3H_part_1	33174188	.	C	T	224	PASS	BRF=0;FR=1;HP=1;HapScore=2;MGOF=64;MMLQ=37;MQ=50;NF=6;NR=1;PP=224;QD=36.9673;SC=GTTTACTGTGCATGCGTTCCC;SbPval=0.65;Source=Platypus;TC=7;TCF=6;TCR=1;TR=7;WE=33174196;WS=33174178	GT:GL:GOF:GQ:NR:NV	./.:.:.:.:.:.	./.:.:.:.:.:.	1/1:-25.9,-1.81,0:64:18:7:7
chr3H_part_1	33174355	.	G	C	39	PASS	BRF=0;FR=0.9998;HP=2;HapScore=2;MGOF=37;MMLQ=37;MQ=50;NF=2;NR=0;PP=39;QD=36.8856;SC=CGCTCTCTCCGTGCGTCCCCC;SbPval=1;Source=Platypus;TC=2;TCF=2;TCR=0;TR=2;WE=33174363;WS=33174345	GT:GL:GOF:GQ:NR:NV	./.:.:.:.:.:.	./.:.:.:.:.:.	1/1:-7.4,-0.3,0:37:5:2:2
chr3H_part_1	33174373	.	T	A	39	PASS	BRF=0;FR=0.9998;HP=1;HapScore=2;MGOF=37;MMLQ=37;MQ=50;NF=2;NR=0;PP=39;QD=36.8856;SC=CCCCTCCTCATCAGGTAACAA;SbPval=1;Source=Platypus;TC=2;TCF=2;TCR=0;TR=2;WE=33174381;WS=33174363	GT:GL:GOF:GQ:NR:NV	./.:.:.:.:.:.	./.:.:.:.:.:.	1/1:-7.4,-0.3,0:37:5:2:2
chr3H_part_1	33237835	.	G	C	1419	PASS	BRF=0;FR=1;HP=1;HapScore=1;MGOF=1;MMLQ=37;MQ=50;NF=39;NR=1;PP=1419;QD=36.3443;SC=CTAATCAATCGAGGCCCATCT;SbPval=0.63;Source=Platypus;TC=40;TCF=39;TCR=1;TR=40;WE=33237857;WS=33237825	GT:GL:GOF:GQ:NR:NV	./.:.:.:.:.:.	./.:.:.:.:.:.	1/1:-145.4,-11.71,0:1:99:40:40
chr3H_part_1	33237849	.	T	G	2474	PASS	BRF=0;FR=1;HP=3;HapScore=1;MGOF=1;MMLQ=37;MQ=50;NF=68;NR=1;PP=2474;QD=36.359;SC=CCCATCTCTTTCCCGGCGAGG;SbPval=0.63;Source=Platypus;TC=69;TCF=68;TCR=1;TR=69;WE=33237857;WS=33237825	GT:GL:GOF:GQ:NR:NV	./.:.:.:.:.:.	./.:.:.:.:.:.	1/1:-250.3,-20.15,0:1:99:69:69
chr3H_part_1	33238904	.	A	G	113	PASS	BRF=0;FR=1;HP=1;HapScore=2;MGOF=5;MMLQ=37;MQ=50;NF=2;NR=2;PP=113;QD=36.9428;SC=CGGAGGGAGTACATCACTTTG;SbPval=0.68;Source=Platypus;TC=4;TCF=2;TCR=2;TR=4;WE=33238912;WS=33238894	GT:GL:GOF:GQ:NR:NV	./.:.:.:.:.:.	./.:.:.:.:.:.	1/1:-14.8,-0.9,0:5:10:4:4
chr3H_part_1	33239311	.	TTAG	T	407	PASS	BRF=0;FR=1;HP=1;HapScore=2;MGOF=0;MMLQ=37;MQ=50;NF=7;NR=2;PP=407;QD=50.9477;SC=AAGTCAATGCTTAGTTTGCAC;SbPval=0.62;Source=Platypus;TC=9;TCF=7;TCR=2;TR=9;WE=33239321;WS=33239301	GT:GL:GOF:GQ:NR:NV	./.:.:.:.:.:.	./.:.:.:.:.:.	1/1:-45.9,-2.41,0:0:24:9:9
chr3H_part_1	33239392	.	T	C	261	PASS	BRF=0;FR=1;HP=4;HapScore=2;MGOF=0;MMLQ=37;MQ=50;NF=4;NR=4;PP=261;QD=36.9714;SC=TTGTTTATTTTTGTCTGTAAC;SbPval=0.62;Source=Platypus;TC=8;TCF=4;TCR=4;TR=8;WE=33239400;WS=33239382	GT:GL:GOF:GQ:NR:NV	./.:.:.:.:.:.	./.:.:.:.:.:.	1/1:-29.6,-2.11,0:0:21:8:8
chr3H_part_1	33239921	.	G	T	1112	PASS	BRF=0;FR=1;HP=2;HapScore=1;MGOF=8;MMLQ=37;MQ=50;NF=27;NR=4;PP=1112;QD=36.9926;SC=AAACTGGTATGGGTACTGTTT;SbPval=0.56;Source=Platypus;TC=31;TCF=27;TCR=4;TR=31;WE=33239929;WS=33239911	GT:GL:GOF:GQ:NR:NV	./.:.:.:.:.:.	./.:.:.:.:.:.	1/1:-114.7,-9.03,0:8:90:31:31
chr3H_part_1	33240403	.	C	T	1112	PASS	BRF=0;FR=1;HP=2;HapScore=1;MGOF=5;MMLQ=37;MQ=50;NF=28;NR=3;PP=1112;QD=36.9926;SC=AACATTGCTACAGAAGACCGT;SbPval=0.58;Source=Platypus;TC=31;TCF=28;TCR=3;TR=31;WE=33240411;WS=33240393	GT:GL:GOF:GQ:NR:NV	./.:.:.:.:.:.	./.:.:.:.:.:.	1/1:-114.7,-9.03,0:5:90:31:31
chr3H_part_1	33241051	.	G	T	1162	PASS	BRF=0;FR=1;HP=3;HapScore=1;MGOF=20;MMLQ=37;MQ=50;NF=32;NR=1;PP=1162;QD=36.2658;SC=CCATGGACAGGGGCGTGGAAG;SbPval=0.63;Source=Platypus;TC=33;TCF=32;TCR=1;TR=33;WE=33241059;WS=33241041	GT:GL:GOF:GQ:NR:NV	./.:.:.:.:.:.	./.:.:.:.:.:.	1/1:-119.7,-9.63,0:20:96:33:33
chr3H_part_1	33241179	.	T	G	1334	PASS	BRF=0;FR=1;HP=4;HapScore=1;MGOF=25;MMLQ=37;MQ=50;NF=32;NR=5;PP=1334;QD=36.9938;SC=TATGCAACCCTCATGGCACAT;SbPval=0.55;Source=Platypus;TC=37;TCF=32;TCR=5;TR=37;WE=33241187;WS=33241169	GT:GL:GOF:GQ:NR:NV	./.:.:.:.:.:.	./.:.:.:.:.:.	1/1:-136.9,-10.84,0:25:99:37:37
chr3H_part_1	33241536	.	A	G	1112	PASS	BRF=0;FR=1;HP=5;HapScore=1;MGOF=1;MMLQ=37;MQ=50;NF=26;NR=5;PP=1112;QD=36.9926;SC=TTTGTAATCTATTTTGGAAAG;SbPval=0.56;Source=Platypus;TC=31;TCF=26;TCR=5;TR=31;WE=33241544;WS=33241526	GT:GL:GOF:GQ:NR:NV	./.:.:.:.:.:.	./.:.:.:.:.:.	1/1:-114.7,-9.03,0:1:90:31:31
chr3H_part_1	33241733	.	T	C	588	PASS	BRF=0;FR=1;HP=2;HapScore=1;MGOF=15;MMLQ=37;MQ=50;NF=14;NR=3;PP=588;QD=36.6336;SC=CAATCATCCTTTGCCAGACTA;SbPval=0.59;Source=Platypus;TC=17;TCF=14;TCR=3;TR=17;WE=33241741;WS=33241723	GT:GL:GOF:GQ:NR:NV	./.:.:.:.:.:.	./.:.:.:.:.:.	1/1:-62.3,-4.82,0:15:48:17:17
chr3H_part_1	33241825	.	C	T	2965	PASS	BRF=0.01;FR=1;HP=3;HapScore=1;MGOF=4;MMLQ=37;MQ=50;NF=155;NR=83;PP=2965;QD=20;SC=ATACGTGTAACAGGTTGGTGT;SbPval=0.51;Source=Platypus;TC=238;TCF=155;TCR=83;TR=238;WE=33241833;WS=33241815	GT:GL:GOF:GQ:NR:NV	./.:.:.:.:.:.	./.:.:.:.:.:.	1/1:-300,-71.24,0:4:99:238:238
chr3H_part_1	33242051	.	G	A	372	PASS	BRF=0;FR=1;HP=2;HapScore=2;MGOF=6;MMLQ=37;MQ=50;NF=8;NR=3;PP=372;QD=36.9792;SC=TTTATTTCTTGACCCACTTCT;SbPval=0.6;Source=Platypus;TC=11;TCF=8;TCR=3;TR=11;WE=33242059;WS=33242041	GT:GL:GOF:GQ:NR:NV	./.:.:.:.:.:.	./.:.:.:.:.:.	1/1:-40.7,-3.01,0:6:30:11:11
chr3H_part_1	33243640	.	T	C	150	PASS	BRF=0;FR=1;HP=1;HapScore=2;MGOF=0;MMLQ=37;MQ=50;NF=5;NR=0;PP=150;QD=36.9542;SC=TTTACACCAGTCTCTGTCGAG;SbPval=1;Source=Platypus;TC=5;TCF=5;TCR=0;TR=5;WE=33243648;WS=33243630	GT:GL:GOF:GQ:NR:NV	./.:.:.:.:.:.	./.:.:.:.:.:.	1/1:-18.5,-1.2,0:0:12:5:5
chr3H_part_1	33244171	.	A	G	914	PASS	BRF=0;FR=1;HP=3;HapScore=1;MGOF=13;MMLQ=37;MQ=50;NF=18;NR=4;PP=914;QD=43.126;SC=GGATTTGACAAAAGAAGTTCA;SbPval=0.57;Source=Platypus;TC=22;TCF=18;TCR=4;TR=22;WE=33244179;WS=33244149	GT:GL:GOF:GQ:NR:NV	./.:.:.:.:.:.	./.:.:.:.:.:.	1/1:-80.1,-2.08,0:13:21:22:22
chr3H_part_1	33244188	.	T	G	409	PASS	BRF=0;FR=1;HP=1;HapScore=2;MGOF=22;MMLQ=37;MQ=50;NF=10;NR=2;PP=409;QD=36.9809;SC=TTCATCATTCTGCTGCGCTTC;SbPval=0.61;Source=Platypus;TC=12;TCF=10;TCR=2;TR=12;WE=33244196;WS=33244178	GT:GL:GOF:GQ:NR:NV	./.:.:.:.:.:.	./.:.:.:.:.:.	1/1:-44.4,-3.31,0:22:33:12:12
chr3H_part_1	33249270	.	A	G	693	PASS	BRF=0;FR=1;HP=1;HapScore=1;MGOF=7;MMLQ=37;MQ=50;NF=20;NR=0;PP=693;QD=36.3886;SC=TCAAGCAGCAAGCCGATGTGG;SbPval=1;Source=Platypus;TC=20;TCF=20;TCR=0;TR=20;WE=33249291;WS=33249260	GT:GL:GOF:GQ:NR:NV	./.:.:.:.:.:.	./.:.:.:.:.:.	1/1:-72.8,-5.72,0:7:57:20:20
chr3H_part_1	33249283	.	C	G	1654	PASS	BRF=0;FR=1;HP=1;HapScore=1;MGOF=7;MMLQ=37;MQ=50;NF=46;NR=0;PP=1654;QD=36.7124;SC=CGATGTGGCTCGACTGGGCGT;SbPval=1;Source=Platypus;TC=46;TCF=46;TCR=0;TR=46;WE=33249291;WS=33249260	GT:GL:GOF:GQ:NR:NV	./.:.:.:.:.:.	./.:.:.:.:.:.	1/1:-168.3,-13.25,0:7:99:46:46
chr3H_part_1	33250161	.	A	G	2136	PASS	BRF=0;FR=1;HP=2;HapScore=1;MGOF=6;MMLQ=37;MQ=50;NF=45;NR=14;PP=2136;QD=36.7927;SC=TTGGAGATGGATCGGTCGATC;SbPval=0.53;Source=Platypus;TC=59;TCF=45;TCR=14;TR=59;WE=33250169;WS=33250151	GT:GL:GOF:GQ:NR:NV	./.:.:.:.:.:.	./.:.:.:.:.:.	1/1:-217.1,-17.46,0:6:99:59:59
chr3H_part_1	33250186	.	G	C	59	PASS	BRF=0;FR=1;HP=2;HapScore=4;MGOF=2;MMLQ=37;MQ=50;NF=2;NR=1;PP=59;QD=31.2571;SC=ATCTTCTTTGGAATATCTTGC;SbPval=0.7;Source=Platypus;TC=3;TCF=2;TCR=1;TR=3;WE=33250195;WS=33250176	GT:GL:GOF:GQ:NR:NV	./.:.:.:.:.:.	./.:.:.:.:.:.	1/1:-8.95,-0.48,0:2:6:3:3
chr3H_part_1	33252874	.	C	T	81	PASS	BRF=0;FR=1;HP=2;HapScore=4;MGOF=0;MMLQ=37;MQ=50;NF=3;NR=0;PP=81;QD=38.5904;SC=CATAGATCAACCACTCGATTA;SbPval=1;Source=Platypus;TC=3;TCF=3;TCR=0;TR=3;WE=33252891;WS=33252864	GT:GL:GOF:GQ:NR:NV	./.:.:.:.:.:.	./.:.:.:.:.:.	1/1:-11.1,-0.4,0:0:5:3:3
chr3H_part_1	33252883	.	T	G	81	PASS	BRF=0;FR=1;HP=1;HapScore=4;MGOF=0;MMLQ=37;MQ=50;NF=3;NR=0;PP=81;QD=38.5904;SC=ACCACTCGATTACTATAAATT;SbPval=1;Source=Platypus;TC=3;TCF=3;TCR=0;TR=3;WE=33252891;WS=33252864	GT:GL:GOF:GQ:NR:NV	./.:.:.:.:.:.	./.:.:.:.:.:.	1/1:-11.1,-0.4,0:0:5:3:3
chr3H_part_1	33287455	.	G	A	113	PASS	BRF=0;FR=1;HP=1;HapScore=2;MGOF=12;MMLQ=37;MQ=50;NF=4;NR=0;PP=113;QD=36.9428;SC=GAAACCCATCGTCTTGTTCTT;SbPval=1;Source=Platypus;TC=4;TCF=4;TCR=0;TR=4;WE=33287463;WS=33287445	GT:GL:GOF:GQ:NR:NV	./.:.:.:.:.:.	./.:.:.:.:.:.	1/1:-14.8,-0.9,0:12:10:4:4
chr3H_part_1	33287866	.	G	A	39	PASS	BRF=0;FR=0.9998;HP=2;HapScore=2;MGOF=49;MMLQ=37;MQ=50;NF=2;NR=0;PP=39;QD=36.8856;SC=CTTTTGAGTTGCATGGTGATA;SbPval=1;Source=Platypus;TC=2;TCF=2;TCR=0;TR=2;WE=33287874;WS=33287856	GT:GL:GOF:GQ:NR:NV	./.:.:.:.:.:.	./.:.:.:.:.:.	1/1:-7.4,-0.3,0:49:5:2:2
chr3H_part_1	33288087	.	T	C	39	PASS	BRF=0;FR=0.9998;HP=1;HapScore=2;MGOF=37;MMLQ=37;MQ=50;NF=2;NR=0;PP=39;QD=36.8856;SC=CCATCGTTGCTGAGGACAACA;SbPval=1;Source=Platypus;TC=2;TCF=2;TCR=0;TR=2;WE=33288095;WS=33288077	GT:GL:GOF:GQ:NR:NV	./.:.:.:.:.:.	./.:.:.:.:.:.	1/1:-7.4,-0.3,0:37:5:2:2
chr3H_part_1	33294871	.	C	T	76	PASS	BRF=0;FR=1;HP=1;HapScore=2;MGOF=61;MMLQ=37;MQ=50;NF=3;NR=0;PP=76;QD=36.9237;SC=AACGCTGCTGCAGATCAAAAC;SbPval=1;Source=Platypus;TC=3;TCF=3;TCR=0;TR=3;WE=33294879;WS=33294861	GT:GL:GOF:GQ:NR:NV	./.:.:.:.:.:.	./.:.:.:.:.:.	1/1:-11.1,-0.6,0:61:7:3:3
chr3H_part_1	33294891	.	A	G	76	PASS	BRF=0;FR=1;HP=1;HapScore=2;MGOF=61;MMLQ=37;MQ=50;NF=3;NR=0;PP=76;QD=36.9237;SC=CTTTCACCCGAAGCCTGAAGG;SbPval=1;Source=Platypus;TC=3;TCF=3;TCR=0;TR=3;WE=33294899;WS=33294881	GT:GL:GOF:GQ:NR:NV	./.:.:.:.:.:.	./.:.:.:.:.:.	1/1:-11.1,-0.6,0:61:7:3:3
chr3H_part_1	33294929	.	C	G	170	PASS	BRF=0;FR=1;HP=5;HapScore=2;MGOF=27;MMLQ=37;MQ=50;NF=5;NR=1;PP=170;QD=34.1285;SC=AAACCGAGGGCGGAGCGATAC;SbPval=0.66;Source=Platypus;TC=6;TCF=5;TCR=1;TR=6;WE=33294937;WS=33294919	GT:GL:GOF:GQ:NR:NV	./.:.:.:.:.:.	./.:.:.:.:.:.	1/1:-20.5,-1.51,0:27:15:6:6
chr3H_part_1	33295153	.	T	C	150	PASS	BRF=0;FR=1;HP=2;HapScore=2;MGOF=49;MMLQ=37;MQ=50;NF=4;NR=1;PP=150;QD=36.9542;SC=CAAACACCATTGGCGCTGGAC;SbPval=0.66;Source=Platypus;TC=5;TCF=4;TCR=1;TR=5;WE=33295161;WS=33295143	GT:GL:GOF:GQ:NR:NV	./.:.:.:.:.:.	./.:.:.:.:.:.	1/1:-18.5,-1.2,0:49:12:5:5
chr3H_part_1	33295177	.	CT	C	86	PASS	BRF=0;FR=1;HP=10;HapScore=2;MGOF=66;MMLQ=37;MQ=50;NF=4;NR=1;PP=86;QD=20;SC=TGGTGAAAGTCTTTTTTTTTA;SbPval=0.66;Source=Platypus;TC=5;TCF=4;TCR=1;TR=5;WE=33295185;WS=33295167	GT:GL:GOF:GQ:NR:NV	./.:.:.:.:.:.	./.:.:.:.:.:.	1/1:-10,-1.2,0:66:12:5:5
chr3H_part_1	33295236	.	A	G	150	PASS	BRF=0;FR=1;HP=2;HapScore=2;MGOF=111;MMLQ=37;MQ=50;NF=4;NR=1;PP=150;QD=36.9542;SC=AACGATAGAAATAAACCAGTA;SbPval=0.66;Source=Platypus;TC=5;TCF=4;TCR=1;TR=5;WE=33295244;WS=33295226	GT:GL:GOF:GQ:NR:NV	./.:.:.:.:.:.	./.:.:.:.:.:.	1/1:-18.5,-1.2,0:111:12:5:5
chr3H_part_1	33296098	.	A	C	39	PASS	BRF=0;FR=0.9998;HP=1;HapScore=2;MGOF=0;MMLQ=37;MQ=50;NF=2;NR=0;PP=39;QD=36.8856;SC=ATGCATTTCAAGAAATGTCCT;SbPval=1;Source=Platypus;TC=2;TCF=2;TCR=0;TR=2;WE=33296106;WS=33296088	GT:GL:GOF:GQ:NR:NV	./.:.:.:.:.:.	./.:.:.:.:.:.	1/1:-7.4,-0.3,0:0:5:2:2
chr3H_part_1	33296420	.	C	T	187	PASS	BRF=0;FR=1;HP=2;HapScore=2;MGOF=24;MMLQ=37;MQ=50;NF=6;NR=0;PP=187;QD=36.9619;SC=CCCTGCTCGGCTCAATCCCCC;SbPval=1;Source=Platypus;TC=6;TCF=6;TCR=0;TR=6;WE=33296428;WS=33296410	GT:GL:GOF:GQ:NR:NV	./.:.:.:.:.:.	./.:.:.:.:.:.	1/1:-22.2,-1.51,0:24:15:6:6
chr3H_part_1	33296572	.	C	G	39	PASS	BRF=0;FR=0.9998;HP=1;HapScore=2;MGOF=18;MMLQ=37;MQ=50;NF=2;NR=0;PP=39;QD=36.8856;SC=TAGTCTGGCTCGTGACAAACC;SbPval=1;Source=Platypus;TC=2;TCF=2;TCR=0;TR=2;WE=33296580;WS=33296562	GT:GL:GOF:GQ:NR:NV	./.:.:.:.:.:.	./.:.:.:.:.:.	1/1:-7.4,-0.3,0:18:5:2:2
chr3H_part_1	33297019	.	A	G	76	PASS	BRF=0;FR=1;HP=2;HapScore=2;MGOF=28;MMLQ=37;MQ=50;NF=3;NR=0;PP=76;QD=36.9237;SC=CTAAATATAAATCCTTGTAGA;SbPval=1;Source=Platypus;TC=3;TCF=3;TCR=0;TR=3;WE=33297027;WS=33297009	GT:GL:GOF:GQ:NR:NV	./.:.:.:.:.:.	./.:.:.:.:.:.	1/1:-11.1,-0.6,0:28:7:3:3
chr3H_part_1	33297796	.	C	T	1396	PASS	BRF=0;FR=1;HP=1;HapScore=1;MGOF=4;MMLQ=37;MQ=50;NF=38;NR=1;PP=1396;QD=36.6864;SC=CATAGAGTAGCTATGTTGAGA;SbPval=0.63;Source=Platypus;TC=39;TCF=38;TCR=1;TR=39;WE=33297804;WS=33297786	GT:GL:GOF:GQ:NR:NV	./.:.:.:.:.:.	./.:.:.:.:.:.	1/1:-143.1,-11.44,0:4:99:39:39
chr3H_part_1	33297999	.	G	A	1606	PASS	BRF=0;FR=1;HP=3;HapScore=1;MGOF=11;MMLQ=37;MQ=50;NF=41;NR=4;PP=1606;QD=36.4616;SC=CAGTTTTCCTGTTCTCAGTTA;SbPval=0.56;Source=Platypus;TC=45;TCF=41;TCR=4;TR=45;WE=33298014;WS=33297989	GT:GL:GOF:GQ:NR:NV	./.:.:.:.:.:.	./.:.:.:.:.:.	1/1:-164.1,-13.24,0:11:99:45:45
chr3H_part_1	33298005	.	A	G	1926	PASS	BRF=0;FR=1;HP=1;HapScore=1;MGOF=11;MMLQ=37;MQ=50;NF=49;NR=4;PP=1926;QD=36.9957;SC=TCCTGTTCTCAGTTACCACTG;SbPval=0.56;Source=Platypus;TC=53;TCF=49;TCR=4;TR=53;WE=33298014;WS=33297989	GT:GL:GOF:GQ:NR:NV	./.:.:.:.:.:.	./.:.:.:.:.:.	1/1:-194.9,-15.05,0:11:99:53:53
chr3H_part_1	33298006	.	G	A	1938	PASS	BRF=0;FR=1;HP=2;HapScore=1;MGOF=11;MMLQ=37;MQ=50;NF=49;NR=4;PP=1938;QD=37.2221;SC=CCTGTTCTCAGTTACCACTGC;SbPval=0.56;Source=Platypus;TC=53;TCF=49;TCR=4;TR=53;WE=33298014;WS=33297989	GT:GL:GOF:GQ:NR:NV	./.:.:.:.:.:.	./.:.:.:.:.:.	1/1:-196.1,-15.05,0:11:99:53:53
chr3H_part_1	33298503	.	A	T	2965	PASS	BRF=0;FR=1;HP=1;HapScore=1;MGOF=15;MMLQ=37;MQ=50;NF=197;NR=19;PP=2965;QD=20;SC=AACTTTTCCGAATCCATCAAT;SbPval=0.51;Source=Platypus;TC=216;TCF=197;TCR=19;TR=216;WE=33298511;WS=33298493	GT:GL:GOF:GQ:NR:NV	./.:.:.:.:.:.	./.:.:.:.:.:.	1/1:-300,-64.72,0:15:99:216:216
chr3H_part_1	33298672	.	T	C	2965	PASS	BRF=0;FR=1;HP=1;HapScore=1;MGOF=15;MMLQ=37;MQ=50;NF=101;NR=15;PP=2965;QD=20;SC=AGCATCTTGTTGAAGAACTCC;SbPval=0.52;Source=Platypus;TC=116;TCF=101;TCR=15;TR=116;WE=33298685;WS=33298662	GT:GL:GOF:GQ:NR:NV	./.:.:.:.:.:.	./.:.:.:.:.:.	1/1:-299.4,-34.32,0:15:99:116:116
chr3H_part_1	33298677	.	A	T	2965	PASS	BRF=0;FR=1;HP=1;HapScore=1;MGOF=15;MMLQ=37;MQ=50;NF=88;NR=14;PP=2965;QD=20;SC=CTTGTTGAAGAACTCCAAGCC;SbPval=0.52;Source=Platypus;TC=102;TCF=88;TCR=14;TR=102;WE=33298685;WS=33298662	GT:GL:GOF:GQ:NR:NV	./.:.:.:.:.:.	./.:.:.:.:.:.	1/1:-299.4,-30.37,0:15:99:102:102
chr3H_part_1	33298718	.	A	G	2547	PASS	BRF=0;FR=1;HP=3;HapScore=1;MGOF=21;MMLQ=37;MQ=50;NF=58;NR=13;PP=2547;QD=20;SC=TAAAACACCCAGTGACGAGGT;SbPval=0.52;Source=Platypus;TC=72;TCF=59;TCR=13;TR=71;WE=33298726;WS=33298708	GT:GL:GOF:GQ:NR:NV	./.:.:.:.:.:.	./.:.:.:.:.:.	1/1:-258.2,-21.04,0:21:99:72:71
chr3H_part_1	33298968	.	T	C	2965	PASS	BRF=0;FR=1;HP=1;HapScore=1;MGOF=14;MMLQ=37;MQ=50;NF=148;NR=6;PP=2965;QD=20;SC=GAACACCATGTTCCTCTGCAG;SbPval=0.54;Source=Platypus;TC=154;TCF=148;TCR=6;TR=154;WE=33298976;WS=33298958	GT:GL:GOF:GQ:NR:NV	./.:.:.:.:.:.	./.:.:.:.:.:.	1/1:-300,-46.06,0:14:99:154:154
chr3H_part_1	33299021	.	C	T	2715	PASS	BRF=0;FR=1;HP=1;HapScore=1;MGOF=11;MMLQ=37;MQ=50;NF=71;NR=5;PP=2715;QD=20;SC=TCCTCCCTTCCTCGAAGATCC;SbPval=0.55;Source=Platypus;TC=76;TCF=71;TCR=5;TR=76;WE=33299029;WS=33299011	GT:GL:GOF:GQ:NR:NV	./.:.:.:.:.:.	./.:.:.:.:.:.	1/1:-275,-22.54,0:11:99:76:76
chr3H_part_1	33300272	.	T	C	1197	PASS	BRF=0;FR=1;HP=2;HapScore=1;MGOF=41;MMLQ=37;MQ=50;NF=35;NR=0;PP=1197;QD=35.1935;SC=ATCATAACTTTCAAATAGTTT;SbPval=1;Source=Platypus;TC=36;TCF=36;TCR=0;TR=35;WE=33300280;WS=33300262	GT:GL:GOF:GQ:NR:NV	./.:.:.:.:.:.	./.:.:.:.:.:.	1/1:-123.2,-6.8,0:41:68:36:35
chr3H_part_1	33300332	.	T	C	2965	PASS	BRF=0;FR=1;HP=3;HapScore=1;MGOF=41;MMLQ=37;MQ=50;NF=644;NR=0;PP=2965;QD=20;SC=CTTTCTCCGTTTTAAAATTCT;SbPval=1;Source=Platypus;TC=646;TCF=646;TCR=0;TR=644;WE=33300342;WS=33300322	GT:GL:GOF:GQ:NR:NV	./.:.:.:.:.:.	./.:.:.:.:.:.	1/1:-299.4,-186.76,0:41:99:646:644
chr3H_part_1	33300334	.	T	C	2965	PASS	BRF=0;FR=1;HP=4;HapScore=1;MGOF=41;MMLQ=37;MQ=50;NF=645;NR=0;PP=2965;QD=20;SC=TTCTCCGTTTTAAAATTCTTG;SbPval=1;Source=Platypus;TC=646;TCF=646;TCR=0;TR=645;WE=33300342;WS=33300322	GT:GL:GOF:GQ:NR:NV	./.:.:.:.:.:.	./.:.:.:.:.:.	1/1:-299.4,-186.76,0:41:99:646:645
chr3H_part_1	33300374	.	T	A	2965	PASS	BRF=0;FR=1;HP=3;HapScore=1;MGOF=69;MMLQ=37;MQ=50;NF=724;NR=0;PP=2965;QD=20;SC=TGAATGTATCTAAATACTTGA;SbPval=1;Source=Platypus;TC=728;TCF=728;TCR=0;TR=724;WE=33300382;WS=33300363	GT:GL:GOF:GQ:NR:NV	./.:.:.:.:.:.	./.:.:.:.:.:.	1/1:-299.4,-210.65,0:69:99:728:724
chr3H_part_1	33300655	.	C	A	2965	PASS	BRF=0;FR=1;HP=2;HapScore=1;MGOF=3;MMLQ=37;MQ=50;NF=3704;NR=1804;PP=2965;QD=20;SC=CCGCGTGGTTCACAACGTAGG;SbPval=0.49;Source=Platypus;TC=5518;TCF=3711;TCR=1807;TR=5508;WE=33300663;WS=33300632	GT:GL:GOF:GQ:NR:NV	./.:.:.:.:.:.	./.:.:.:.:.:.	1/1:-298.8,-298.49,0:3:99:5518:5508
chr3H_part_1	33300944	.	A	G	2965	PASS	BRF=0;FR=1;HP=1;HapScore=1;MGOF=2;MMLQ=37;MQ=50;NF=4560;NR=1660;PP=2965;QD=20;SC=GAGGAACCAGATCAACTGCCT;SbPval=0.51;Source=Platypus;TC=6228;TCF=4566;TCR=1662;TR=6220;WE=33300952;WS=33300921	GT:GL:GOF:GQ:NR:NV	./.:.:.:.:.:.	./.:.:.:.:.:.	1/1:-298.8,-298.49,0:2:99:6228:6220
chr3H_part_1	33301668	.	A	G	2965	PASS	BRF=0;FR=1;HP=2;HapScore=1;MGOF=1;MMLQ=37;MQ=50;NF=898;NR=334;PP=2965;QD=20;SC=CGATTTCCAGACCGGTCTGTC;SbPval=0.51;Source=Platypus;TC=1232;TCF=898;TCR=334;TR=1232;WE=33301676;WS=33301658	GT:GL:GOF:GQ:NR:NV	./.:.:.:.:.:.	./.:.:.:.:.:.	1/1:-300,-299.7,0:1:99:1232:1232
chr3H_part_1	33301972	.	T	C	557	PASS	BRF=0;FR=1;HP=2;HapScore=1;MGOF=0;MMLQ=37;MQ=50;NF=14;NR=2;PP=557;QD=36.9857;SC=TACTCCAGTTTCTTTCATGCC;SbPval=0.6;Source=Platypus;TC=16;TCF=14;TCR=2;TR=16;WE=33301980;WS=33301962	GT:GL:GOF:GQ:NR:NV	./.:.:.:.:.:.	./.:.:.:.:.:.	1/1:-59.2,-4.52,0:0:45:16:16
chr3H_part_1	33302565	.	C	T	1593	PASS	BRF=0;FR=1;HP=3;HapScore=1;MGOF=23;MMLQ=37;MQ=50;NF=43;NR=2;PP=1593;QD=36.1727;SC=ACACTTATTTCGGGACGGAGG;SbPval=0.58;Source=Platypus;TC=46;TCF=44;TCR=2;TR=45;WE=33302587;WS=33302555	GT:GL:GOF:GQ:NR:NV	./.:.:.:.:.:.	./.:.:.:.:.:.	1/1:-162.8,-9.85,0:23:98:46:45
chr3H_part_1	33302579	.	T	C	2336	PASS	BRF=0;FR=1;HP=1;HapScore=1;MGOF=23;MMLQ=37;MQ=50;NF=63;NR=2;PP=2336;QD=36.4734;SC=ACGGAGGAAGTACAAGTTAAT;SbPval=0.59;Source=Platypus;TC=65;TCF=63;TCR=2;TR=65;WE=33302587;WS=33302555	GT:GL:GOF:GQ:NR:NV	./.:.:.:.:.:.	./.:.:.:.:.:.	1/1:-236.9,-19.09,0:23:99:65:65
chr3H_part_1	33302658	.	T	C	2965	PASS	BRF=0;FR=1;HP=1;HapScore=1;MGOF=22;MMLQ=37;MQ=50;NF=161;NR=6;PP=2965;QD=20;SC=ACTAGTGATGTTAAAGCATTC;SbPval=0.54;Source=Platypus;TC=167;TCF=161;TCR=6;TR=167;WE=33302666;WS=33302648	GT:GL:GOF:GQ:NR:NV	./.:.:.:.:.:.	./.:.:.:.:.:.	1/1:-300,-49.97,0:22:99:167:167
chr3H_part_1	33302831	.	G	A	2965	PASS	BRF=0;FR=1;HP=1;HapScore=1;MGOF=8;MMLQ=37;MQ=50;NF=290;NR=101;PP=2965;QD=20;SC=CATACGACACGTGATAGATCC;SbPval=0.5;Source=Platypus;TC=391;TCF=290;TCR=101;TR=391;WE=33302839;WS=33302821	GT:GL:GOF:GQ:NR:NV	./.:.:.:.:.:.	./.:.:.:.:.:.	1/1:-300,-117.3,0:8:99:391:391
chr3H_part_1	33303246	.	A	G	230	PASS	BRF=0;FR=1;HP=3;HapScore=3;MGOF=3;MMLQ=37;MQ=50;NF=6;NR=1;PP=230;QD=37.8245;SC=GAGGATGAGGAGAGAGCAGAG;SbPval=0.65;Source=Platypus;TC=7;TCF=6;TCR=1;TR=7;WE=33303261;WS=33303236	GT:GL:GOF:GQ:NR:NV	./.:.:.:.:.:.	./.:.:.:.:.:.	1/1:-25.9,-1.51,0:3:15:7:7
chr3H_part_1	33303253	.	A	T	230	PASS	BRF=0;FR=1;HP=1;HapScore=3;MGOF=3;MMLQ=37;MQ=50;NF=6;NR=1;PP=230;QD=37.8245;SC=AGGAGAGAGCAGAGCGTGGAT;SbPval=0.65;Source=Platypus;TC=7;TCF=6;TCR=1;TR=7;WE=33303261;WS=33303236	GT:GL:GOF:GQ:NR:NV	./.:.:.:.:.:.	./.:.:.:.:.:.	1/1:-25.9,-1.51,0:3:15:7:7
chr3H_part_1	33303386	.	C	T	113	PASS	BRF=0;FR=1;HP=1;HapScore=2;MGOF=21;MMLQ=37;MQ=50;NF=3;NR=1;PP=113;QD=36.9428;SC=TTCTGCCTGTCGCCTTGACTC;SbPval=0.68;Source=Platypus;TC=4;TCF=3;TCR=1;TR=4;WE=33303394;WS=33303376	GT:GL:GOF:GQ:NR:NV	./.:.:.:.:.:.	./.:.:.:.:.:.	1/1:-14.8,-0.9,0:21:10:4:4
chr3H_part_1	33303437	.	T	C	113	PASS	BRF=0;FR=1;HP=1;HapScore=2;MGOF=14;MMLQ=37;MQ=50;NF=4;NR=0;PP=113;QD=36.9428;SC=TTTCAGTGTATGCATAACGAT;SbPval=1;Source=Platypus;TC=4;TCF=4;TCR=0;TR=4;WE=33303445;WS=33303427	GT:GL:GOF:GQ:NR:NV	./.:.:.:.:.:.	./.:.:.:.:.:.	1/1:-14.8,-0.9,0:14:10:4:4
chr3H_part_1	33305702	.	C	G	2965	PASS	BRF=0.09;FR=1;HP=1;HapScore=1;MGOF=18;MMLQ=37;MQ=50;NF=64;NR=23;PP=2965;QD=20;SC=CCTTGTGCCTCAGCGACCTTT;SbPval=0.51;Source=Platypus;TC=88;TCF=65;TCR=23;TR=87;WE=33305710;WS=33305692	GT:GL:GOF:GQ:NR:NV	./.:.:.:.:.:.	./.:.:.:.:.:.	1/1:-300,-22.19,0:18:99:88:87
chr3H_part_1	33305765	.	C	G	1089	PASS	BRF=0.02;FR=1;HP=1;HapScore=1;MGOF=8;MMLQ=37;MQ=50;NF=6;NR=22;PP=1089;QD=40.1347;SC=AATCCCCTCACCACACCTAGA;SbPval=0.53;Source=Platypus;TC=29;TCF=6;TCR=23;TR=28;WE=33305774;WS=33305755	GT:GL:GOF:GQ:NR:NV	./.:.:.:.:.:.	./.:.:.:.:.:.	1/1:-96.5,-1.23,0:8:13:29:28
chr3H_part_1	33305766	.	C	T	1101	PASS	BRF=0.02;FR=1;HP=1;HapScore=1;MGOF=8;MMLQ=37;MQ=50;NF=6;NR=22;PP=1101;QD=40.5633;SC=ATCCCCTCACCACACCTAGAA;SbPval=0.53;Source=Platypus;TC=29;TCF=6;TCR=23;TR=28;WE=33305774;WS=33305755	GT:GL:GOF:GQ:NR:NV	./.:.:.:.:.:.	./.:.:.:.:.:.	1/1:-97.7,-1.23,0:8:13:29:28
chr3H_part_1	33305878	.	C	CG	68	PASS	BRF=0;FR=1;HP=2;HapScore=2;MGOF=86;MMLQ=37;MQ=50;NF=2;NR=1;PP=68;QD=43.9486;SC=AGGATGGTCACGGCGCACTGA;SbPval=0.7;Source=Platypus;TC=3;TCF=2;TCR=1;TR=3;WE=33305886;WS=33305868	GT:GL:GOF:GQ:NR:NV	./.:.:.:.:.:.	./.:.:.:.:.:.	1/1:-13.2,-0.6,0:86:7:3:3
chr3H_part_1	33305911	.	A	G	76	PASS	BRF=0;FR=1;HP=1;HapScore=2;MGOF=93;MMLQ=37;MQ=50;NF=2;NR=1;PP=76;QD=36.9237;SC=CGTAGCGCACAATCCTAACCC;SbPval=0.7;Source=Platypus;TC=3;TCF=2;TCR=1;TR=3;WE=33305919;WS=33305901	GT:GL:GOF:GQ:NR:NV	./.:.:.:.:.:.	./.:.:.:.:.:.	1/1:-11.1,-0.6,0:93:7:3:3
chr3H_part_1	33305985	.	T	A	1078	PASS	BRF=0;FR=1;HP=2;HapScore=1;MGOF=3;MMLQ=37;MQ=50;NF=22;NR=8;PP=1078;QD=37.0924;SC=CAGAGGTCGGTACATCGGGGC;SbPval=0.66;Source=Platypus;TC=31;TCF=22;TCR=9;TR=30;WE=33305998;WS=33305975	GT:GL:GOF:GQ:NR:NV	./.:.:.:.:.:.	./.:.:.:.:.:.	1/1:-106.1,-4.01,0:3:40:31:30
chr3H_part_1	33305990	.	C	G	1326	PASS	BRF=0;FR=1;HP=4;HapScore=1;MGOF=3;MMLQ=37;MQ=50;NF=25;NR=9;PP=1326;QD=40.0227;SC=GTCGGTACATCGGGGCGCGAG;SbPval=0.63;Source=Platypus;TC=35;TCF=25;TCR=10;TR=34;WE=33305998;WS=33305975	GT:GL:GOF:GQ:NR:NV	./.:.:.:.:.:.	./.:.:.:.:.:.	1/1:-123.3,-4.03,0:3:40:35:34
chr3H_part_1	33306244	.	G	C	1459	PASS	BRF=0;FR=1;HP=3;HapScore=1;MGOF=9;MMLQ=37;MQ=50;NF=36;NR=4;PP=1459;QD=37.3443;SC=CCATCGCGGCGCCGCTCGCCA;SbPval=0.56;Source=Platypus;TC=40;TCF=36;TCR=4;TR=40;WE=33306253;WS=33306234	GT:GL:GOF:GQ:NR:NV	./.:.:.:.:.:.	./.:.:.:.:.:.	1/1:-148,-11.26,0:9:99:40:40
chr3H_part_1	33306245	.	C	T	1334	PASS	BRF=0;FR=1;HP=1;HapScore=1;MGOF=9;MMLQ=37;MQ=50;NF=34;NR=4;PP=1334;QD=36.0203;SC=CATCGCGGCGCCGCTCGCCAG;SbPval=0.54;Source=Platypus;TC=39;TCF=35;TCR=4;TR=38;WE=33306253;WS=33306234	GT:GL:GOF:GQ:NR:NV	./.:.:.:.:.:.	./.:.:.:.:.:.	1/1:-136.9,-7.74,0:9:77:39:38
chr3H_part_1	33306298	.	A	C	679	PASS	BRF=0;FR=1;HP=2;HapScore=1;MGOF=31;MMLQ=37;MQ=50;NF=19;NR=1;PP=679;QD=35.6886;SC=GCACTGGTAGATTGGCTTCGT;SbPval=0.63;Source=Platypus;TC=20;TCF=19;TCR=1;TR=20;WE=33306306;WS=33306288	GT:GL:GOF:GQ:NR:NV	./.:.:.:.:.:.	./.:.:.:.:.:.	1/1:-71.4,-5.69,0:31:57:20:20
chr3H_part_1	33306387	.	C	G	261	PASS	BRF=0;FR=1;HP=1;HapScore=2;MGOF=13;MMLQ=37;MQ=50;NF=8;NR=0;PP=261;QD=36.9714;SC=TCCCCGCTGCCGATTCCCGTT;SbPval=1;Source=Platypus;TC=8;TCF=8;TCR=0;TR=8;WE=33306395;WS=33306377	GT:GL:GOF:GQ:NR:NV	./.:.:.:.:.:.	./.:.:.:.:.:.	1/1:-29.6,-2.11,0:13:21:8:8
chr3H_part_1	33306631	.	C	G	261	PASS	BRF=0;FR=1;HP=2;HapScore=2;MGOF=32;MMLQ=37;MQ=50;NF=8;NR=0;PP=261;QD=36.9714;SC=TTTCGATTTGCAATGGTTGAT;SbPval=1;Source=Platypus;TC=8;TCF=8;TCR=0;TR=8;WE=33306639;WS=33306621	GT:GL:GOF:GQ:NR:NV	./.:.:.:.:.:.	./.:.:.:.:.:.	1/1:-29.6,-2.11,0:32:21:8:8
chr3H_part_1	33306701	.	T	A	39	PASS	BRF=0;FR=0.9998;HP=1;HapScore=2;MGOF=61;MMLQ=37;MQ=50;NF=2;NR=0;PP=39;QD=36.8856;SC=TGTATTGACGTCTTACTATCT;SbPval=1;Source=Platypus;TC=2;TCF=2;TCR=0;TR=2;WE=33306709;WS=33306691	GT:GL:GOF:GQ:NR:NV	./.:.:.:.:.:.	./.:.:.:.:.:.	1/1:-7.4,-0.3,0:61:5:2:2
chr3H_part_1	33574220	.	C	G	705	PASS	BRF=0;FR=1;HP=1;HapScore=1;MGOF=53;MMLQ=37;MQ=50;NF=12;NR=8;PP=705;QD=36.9886;SC=GGCAAGGCGACGACGCTGGGG;SbPval=0.57;Source=Platypus;TC=20;TCF=12;TCR=8;TR=20;WE=33574228;WS=33574210	GT:GL:GOF:GQ:NR:NV	./.:.:.:.:.:.	./.:.:.:.:.:.	1/1:-74,-5.72,0:53:57:20:20
chr3H_part_1	33574254	.	G	T	1593	PASS	BRF=0;FR=1;HP=3;HapScore=1;MGOF=51;MMLQ=37;MQ=50;NF=36;NR=8;PP=1593;QD=36.9948;SC=CCACGAGAGCGCCTCCGGCGA;SbPval=0.54;Source=Platypus;TC=44;TCF=36;TCR=8;TR=44;WE=33574262;WS=33574244	GT:GL:GOF:GQ:NR:NV	./.:.:.:.:.:.	./.:.:.:.:.:.	1/1:-162.8,-12.94,0:51:99:44:44
chr3H_part_1	33574321	.	G	T	2765	PASS	BRF=0;FR=1;HP=5;HapScore=1;MGOF=29;MMLQ=37;MQ=50;NF=68;NR=8;PP=2765;QD=20;SC=GCGGCGGGGGGTTCGAGTGGG;SbPval=0.53;Source=Platypus;TC=76;TCF=68;TCR=8;TR=76;WE=33574329;WS=33574311	GT:GL:GOF:GQ:NR:NV	./.:.:.:.:.:.	./.:.:.:.:.:.	1/1:-280,-22.58,0:29:99:76:76
chr3H_part_1	33576083	.	C	T	409	PASS	BRF=0;FR=1;HP=2;HapScore=2;MGOF=4;MMLQ=37;MQ=50;NF=11;NR=1;PP=409;QD=36.9809;SC=TATAAACATGCGTTCTTTAGC;SbPval=0.64;Source=Platypus;TC=12;TCF=11;TCR=1;TR=12;WE=33576091;WS=33576073	GT:GL:GOF:GQ:NR:NV	./.:.:.:.:.:.	./.:.:.:.:.:.	1/1:-44.4,-3.31,0:4:33:12:12
chr3H_part_1	33576106	.	C	A	335	PASS	BRF=0;FR=1;HP=1;HapScore=2;MGOF=4;MMLQ=37;MQ=50;NF=9;NR=1;PP=335;QD=36.9771;SC=CAGAACAGTACCACCAGTCAT;SbPval=0.64;Source=Platypus;TC=10;TCF=9;TCR=1;TR=10;WE=33576114;WS=33576096	GT:GL:GOF:GQ:NR:NV	./.:.:.:.:.:.	./.:.:.:.:.:.	1/1:-37,-2.71,0:4:27:10:10
chr3H_part_1	33577017	.	A	G	2965	PASS	BRF=0;FR=1;HP=3;HapScore=1;MGOF=4;MMLQ=37;MQ=50;NF=99;NR=45;PP=2965;QD=20;SC=AGGCCAGCCCATGACTAGGCT;SbPval=0.51;Source=Platypus;TC=144;TCF=99;TCR=45;TR=144;WE=33577025;WS=33577007	GT:GL:GOF:GQ:NR:NV	./.:.:.:.:.:.	./.:.:.:.:.:.	1/1:-300,-42.98,0:4:99:144:144
chr3H_part_1	33577489	.	A	G	76	PASS	BRF=0;FR=1;HP=1;HapScore=2;MGOF=28;MMLQ=37;MQ=50;NF=3;NR=0;PP=76;QD=36.9237;SC=AATGCTAAACATCCACTCATT;SbPval=1;Source=Platypus;TC=3;TCF=3;TCR=0;TR=3;WE=33577497;WS=33577479	GT:GL:GOF:GQ:NR:NV	./.:.:.:.:.:.	./.:.:.:.:.:.	1/1:-11.1,-0.6,0:28:7:3:3
chr3H_part_1	33577727	.	T	C	2965	PASS	BRF=0;FR=1;HP=1;HapScore=1;MGOF=12;MMLQ=37;MQ=50;NF=129;NR=44;PP=2965;QD=20;SC=GCAGAAAATATCTGGCCTCTT;SbPval=0.52;Source=Platypus;TC=173;TCF=129;TCR=44;TR=173;WE=33577735;WS=33577717	GT:GL:GOF:GQ:NR:NV	./.:.:.:.:.:.	./.:.:.:.:.:.	1/1:-300,-51.74,0:12:99:173:173
chr3H_part_1	33577868	.	C	T	2965	PASS	BRF=0;FR=1;HP=4;HapScore=1;MGOF=7;MMLQ=37;MQ=50;NF=104;NR=49;PP=2965;QD=20;SC=AATCTTCTACCGGGGAAGGTG;SbPval=0.52;Source=Platypus;TC=153;TCF=104;TCR=49;TR=153;WE=33577876;WS=33577858	GT:GL:GOF:GQ:NR:NV	./.:.:.:.:.:.	./.:.:.:.:.:.	1/1:-300,-45.72,0:7:99:153:153
chr3H_part_1	33578683	.	T	G	2965	PASS	BRF=0.01;FR=1;HP=1;HapScore=1;MGOF=3;MMLQ=37;MQ=50;NF=116;NR=65;PP=2965;QD=20;SC=CATGGACTCATTGGGAGTTGG;SbPval=0.53;Source=Platypus;TC=181;TCF=116;TCR=65;TR=181;WE=33578691;WS=33578673	GT:GL:GOF:GQ:NR:NV	./.:.:.:.:.:.	./.:.:.:.:.:.	1/1:-300,-53.25,0:3:99:181:181
chr3H_part_1	33579553	.	C	G	39	PASS	BRF=0;FR=0.9998;HP=2;HapScore=2;MGOF=12;MMLQ=37;MQ=50;NF=2;NR=0;PP=39;QD=36.8856;SC=TGATTGAGGTCTAACTTCTTC;SbPval=1;Source=Platypus;TC=2;TCF=2;TCR=0;TR=2;WE=33579561;WS=33579543	GT:GL:GOF:GQ:NR:NV	./.:.:.:.:.:.	./.:.:.:.:.:.	1/1:-7.4,-0.3,0:12:5:2:2
chr3H_part_1	33580018	.	A	G	187	PASS	BRF=0;FR=1;HP=2;HapScore=2;MGOF=0;MMLQ=37;MQ=50;NF=5;NR=1;PP=187;QD=36.9619;SC=TTTCAGCTTCATTATCTTATT;SbPval=0.66;Source=Platypus;TC=6;TCF=5;TCR=1;TR=6;WE=33580026;WS=33580008	GT:GL:GOF:GQ:NR:NV	./.:.:.:.:.:.	./.:.:.:.:.:.	1/1:-22.2,-1.51,0:0:15:6:6
chr3H_part_1	33580340	.	T	G	150	PASS	BRF=0;FR=1;HP=1;HapScore=2;MGOF=6;MMLQ=37;MQ=50;NF=5;NR=0;PP=150;QD=36.9542;SC=TTGGGAGTGATTAACAATCTA;SbPval=1;Source=Platypus;TC=5;TCF=5;TCR=0;TR=5;WE=33580348;WS=33580330	GT:GL:GOF:GQ:NR:NV	./.:.:.:.:.:.	./.:.:.:.:.:.	1/1:-18.5,-1.2,0:6:12:5:5
chr3H_part_1	33580705	.	G	A	498	PASS	BRF=0;FR=1;HP=2;HapScore=1;MGOF=2;MMLQ=37;MQ=50;NF=13;NR=2;PP=498;QD=35.5181;SC=CTACTTCAGTGTGCATAATTC;SbPval=0.6;Source=Platypus;TC=15;TCF=13;TCR=2;TR=15;WE=33580713;WS=33580695	GT:GL:GOF:GQ:NR:NV	./.:.:.:.:.:.	./.:.:.:.:.:.	1/1:-53.3,-4.21,0:2:42:15:15
chr3H_part_1	33580916	.	G	A	2458	PASS	BRF=0;FR=1;HP=1;HapScore=1;MGOF=2;MMLQ=37;MQ=50;NF=61;NR=8;PP=2458;QD=36.1271;SC=TGATGTGATGGTCAAAATATC;SbPval=0.54;Source=Platypus;TC=69;TCF=61;TCR=8;TR=69;WE=33580924;WS=33580906	GT:GL:GOF:GQ:NR:NV	./.:.:.:.:.:.	./.:.:.:.:.:.	1/1:-249.3,-20.47,0:2:99:69:69
chr3H_part_1	33581649	.	A	C	39	PASS	BRF=0;FR=0.9998;HP=2;HapScore=2;MGOF=12;MMLQ=37;MQ=50;NF=2;NR=0;PP=39;QD=36.8856;SC=TCCATCTTTGACCACAAATTT;SbPval=1;Source=Platypus;TC=2;TCF=2;TCR=0;TR=2;WE=33581657;WS=33581639	GT:GL:GOF:GQ:NR:NV	./.:.:.:.:.:.	./.:.:.:.:.:.	1/1:-7.4,-0.3,0:12:5:2:2
chr3H_part_1	33581757	.	T	C	150	PASS	BRF=0;FR=1;HP=2;HapScore=2;MGOF=6;MMLQ=37;MQ=50;NF=5;NR=0;PP=150;QD=36.9542;SC=CATCTAGCCGTGTCAAATCAT;SbPval=1;Source=Platypus;TC=5;TCF=5;TCR=0;TR=5;WE=33581765;WS=33581747	GT:GL:GOF:GQ:NR:NV	./.:.:.:.:.:.	./.:.:.:.:.:.	1/1:-18.5,-1.2,0:6:12:5:5
chr3H_part_1	33582303	.	C	G	76	PASS	BRF=0;FR=1;HP=1;HapScore=2;MGOF=12;MMLQ=37;MQ=50;NF=2;NR=1;PP=76;QD=36.9237;SC=TGCATGCTCGCTGGCCTTAAT;SbPval=0.7;Source=Platypus;TC=3;TCF=2;TCR=1;TR=3;WE=33582311;WS=33582293	GT:GL:GOF:GQ:NR:NV	./.:.:.:.:.:.	./.:.:.:.:.:.	1/1:-11.1,-0.6,0:12:7:3:3
chr3H_part_1	33582872	.	T	C	31	PASS	BRF=0;FR=0.9999;HP=3;HapScore=4;MGOF=18;MMLQ=37;MQ=50;NF=2;NR=0;PP=31;QD=32.8856;SC=GTGTTACTAATAGATTGGATC;SbPval=1;Source=Platypus;TC=2;TCF=2;TCR=0;TR=2;WE=33582882;WS=33582862	GT:GL:GOF:GQ:NR:NV	./.:.:.:.:.:.	./.:.:.:.:.:.	1/1:-6.2,-0.18,0:18:4:2:2
chr3H_part_1	33582874	.	G	A	31	PASS	BRF=0;FR=0.9999;HP=2;HapScore=4;MGOF=18;MMLQ=37;MQ=50;NF=2;NR=0;PP=31;QD=32.8856;SC=GTTACTAATAGATTGGATCAG;SbPval=1;Source=Platypus;TC=2;TCF=2;TCR=0;TR=2;WE=33582882;WS=33582862	GT:GL:GOF:GQ:NR:NV	./.:.:.:.:.:.	./.:.:.:.:.:.	1/1:-6.2,-0.18,0:18:4:2:2
chr3H_part_1	33583952	.	G	GTGAGGA	179	PASS	BRF=0;FR=1;HP=3;HapScore=2;MGOF=0;MMLQ=37;MQ=50;NF=2;NR=1;PP=179;QD=68;SC=GCAGGCAGGGGTGAGGGTGAG;SbPval=0.7;Source=Platypus;TC=3;TCF=2;TCR=1;TR=3;WE=33583960;WS=33583942	GT:GL:GOF:GQ:NR:NV	./.:.:.:.:.:.	./.:.:.:.:.:.	1/1:-20.4,-0.6,0:0:7:3:3
chr3H_part_1	33584530	.	CTGCAT	C	92	PASS	BRF=0;FR=0.9998;HP=1;HapScore=2;MGOF=18;MMLQ=37;MQ=50;NF=2;NR=0;PP=92;QD=54;SC=GCCGCCGCTGCTGCATTGCAT;SbPval=1;Source=Platypus;TC=2;TCF=2;TCR=0;TR=2;WE=33584542;WS=33584520	GT:GL:GOF:GQ:NR:NV	./.:.:.:.:.:.	./.:.:.:.:.:.	1/1:-10.8,-0.3,0:18:5:2:2
chr3H_part_1	33584650	.	C	G	39	PASS	BRF=0;FR=0.9998;HP=1;HapScore=2;MGOF=27;MMLQ=37;MQ=50;NF=1;NR=1;PP=39;QD=36.8856;SC=ATGCAACGCGCCAACCGCCGT;SbPval=0.74;Source=Platypus;TC=2;TCF=1;TCR=1;TR=2;WE=33584658;WS=33584640	GT:GL:GOF:GQ:NR:NV	./.:.:.:.:.:.	./.:.:.:.:.:.	1/1:-7.4,-0.3,0:27:5:2:2
chr3H_part_1	33585221	.	T	TC	39	PASS	BRF=0;FR=0.9998;HP=7;HapScore=2;MGOF=66;MMLQ=37;MQ=50;NF=2;NR=0;PP=39;QD=30;SC=TCCATCTCCATCCCCCCCTGC;SbPval=1;Source=Platypus;TC=2;TCF=2;TCR=0;TR=2;WE=33585229;WS=33585211	GT:GL:GOF:GQ:NR:NV	./.:.:.:.:.:.	./.:.:.:.:.:.	1/1:-6,-0.3,0:66:5:2:2
chr3H_part_1	33585276	.	C	T	39	PASS	BRF=0;FR=0.9998;HP=1;HapScore=2;MGOF=30;MMLQ=37;MQ=50;NF=2;NR=0;PP=39;QD=36.8856;SC=GCCATGGTGTCCTGCACGCCC;SbPval=1;Source=Platypus;TC=2;TCF=2;TCR=0;TR=2;WE=33585284;WS=33585266	GT:GL:GOF:GQ:NR:NV	./.:.:.:.:.:.	./.:.:.:.:.:.	1/1:-7.4,-0.3,0:30:5:2:2
chr3H_part_1	33585379	.	T	C	39	PASS	BRF=0;FR=0.9998;HP=1;HapScore=2;MGOF=141;MMLQ=37;MQ=50;NF=2;NR=0;PP=39;QD=36.8856;SC=TCTATCCATCTATCCTCATAC;SbPval=1;Source=Platypus;TC=2;TCF=2;TCR=0;TR=2;WE=33585387;WS=33585369	GT:GL:GOF:GQ:NR:NV	./.:.:.:.:.:.	./.:.:.:.:.:.	1/1:-7.4,-0.3,0:141:5:2:2
chr3H_part_1	33585425	.	C	T	113	PASS	BRF=0;FR=1;HP=3;HapScore=2;MGOF=86;MMLQ=37;MQ=50;NF=4;NR=0;PP=113;QD=36.9428;SC=ACCAAGATTTCGCTTGCGTTC;SbPval=1;Source=Platypus;TC=4;TCF=4;TCR=0;TR=4;WE=33585433;WS=33585415	GT:GL:GOF:GQ:NR:NV	./.:.:.:.:.:.	./.:.:.:.:.:.	1/1:-14.8,-0.9,0:86:10:4:4
chr3H_part_1	33585446	.	C	T	261	PASS	BRF=0;FR=1;HP=2;HapScore=2;MGOF=57;MMLQ=37;MQ=50;NF=8;NR=0;PP=261;QD=36.9714;SC=CATCCGAATTCGACACACCAG;SbPval=1;Source=Platypus;TC=8;TCF=8;TCR=0;TR=8;WE=33585454;WS=33585436	GT:GL:GOF:GQ:NR:NV	./.:.:.:.:.:.	./.:.:.:.:.:.	1/1:-29.6,-2.11,0:57:21:8:8
chr3H_part_1	33585484	.	T	C	372	PASS	BRF=0;FR=1;HP=3;HapScore=2;MGOF=59;MMLQ=37;MQ=50;NF=11;NR=0;PP=372;QD=36.9792;SC=AATCTGTCCCTGGGCACCTGG;SbPval=1;Source=Platypus;TC=11;TCF=11;TCR=0;TR=11;WE=33585492;WS=33585474	GT:GL:GOF:GQ:NR:NV	./.:.:.:.:.:.	./.:.:.:.:.:.	1/1:-40.7,-3.01,0:59:30:11:11
chr3H_part_1	33585917	.	C	A	1396	PASS	BRF=0;FR=1;HP=1;HapScore=1;MGOF=7;MMLQ=37;MQ=50;NF=37;NR=2;PP=1396;QD=36.6864;SC=GCCCATCCCGCCGCAGCTCGG;SbPval=0.59;Source=Platypus;TC=39;TCF=37;TCR=2;TR=39;WE=33585925;WS=33585907	GT:GL:GOF:GQ:NR:NV	./.:.:.:.:.:.	./.:.:.:.:.:.	1/1:-143.1,-11.44,0:7:99:39:39
chr3H_part_1	33586222	.	C	T	2457	PASS	BRF=0;FR=1;HP=2;HapScore=1;MGOF=24;MMLQ=37;MQ=50;NF=61;NR=7;PP=2457;QD=36.6437;SC=CGGAGATCGGCAACTGCTCCA;SbPval=0.52;Source=Platypus;TC=69;TCF=62;TCR=7;TR=68;WE=33586230;WS=33586212	GT:GL:GOF:GQ:NR:NV	./.:.:.:.:.:.	./.:.:.:.:.:.	1/1:-249.2,-20.17,0:24:99:69:68
chr3H_part_1	33586252	.	A	C	2111	PASS	BRF=0;FR=1;HP=1;HapScore=1;MGOF=21;MMLQ=37;MQ=50;NF=53;NR=5;PP=2111;QD=36.9961;SC=TGCTCGGCCTAGCCGAGACCA;SbPval=0.55;Source=Platypus;TC=58;TCF=53;TCR=5;TR=58;WE=33586260;WS=33586242	GT:GL:GOF:GQ:NR:NV	./.:.:.:.:.:.	./.:.:.:.:.:.	1/1:-214.6,-17.16,0:21:99:58:58
chr3H_part_1	33587087	.	A	G	2506	PASS	BRF=0;FR=1;HP=2;HapScore=1;MGOF=8;MMLQ=37;MQ=50;NF=57;NR=12;PP=2506;QD=20;SC=CGAGATCGCCAGGTGCCGGAA;SbPval=0.53;Source=Platypus;TC=69;TCF=57;TCR=12;TR=69;WE=33587095;WS=33587077	GT:GL:GOF:GQ:NR:NV	./.:.:.:.:.:.	./.:.:.:.:.:.	1/1:-254.1,-20.47,0:8:99:69:69
chr3H_part_1	33587360	.	A	C	2592	PASS	BRF=0;FR=1;HP=2;HapScore=1;MGOF=17;MMLQ=37;MQ=50;NF=63;NR=8;PP=2592;QD=20;SC=GTCCGGCGCCATACCGGCGAG;SbPval=0.54;Source=Platypus;TC=71;TCF=63;TCR=8;TR=71;WE=33587368;WS=33587350	GT:GL:GOF:GQ:NR:NV	./.:.:.:.:.:.	./.:.:.:.:.:.	1/1:-262.7,-21.07,0:17:99:71:71
chr3H_part_1	33587459	.	A	T	2506	PASS	BRF=0;FR=1;HP=2;HapScore=1;MGOF=15;MMLQ=37;MQ=50;NF=61;NR=8;PP=2506;QD=20;SC=CGCTGGGCTCACGCGGCTCGG;SbPval=0.54;Source=Platypus;TC=69;TCF=61;TCR=8;TR=69;WE=33587467;WS=33587449	GT:GL:GOF:GQ:NR:NV	./.:.:.:.:.:.	./.:.:.:.:.:.	1/1:-254.1,-20.47,0:15:99:69:69
chr3H_part_1	33588106	.	T	C	2048	PASS	BRF=0;FR=1;HP=2;HapScore=1;MGOF=13;MMLQ=37;MQ=50;NF=48;NR=9;PP=2048;QD=36.5398;SC=CCAACCGCCGTGCGCGGCTCC;SbPval=0.54;Source=Platypus;TC=57;TCF=48;TCR=9;TR=57;WE=33588114;WS=33588096	GT:GL:GOF:GQ:NR:NV	./.:.:.:.:.:.	./.:.:.:.:.:.	1/1:-208.3,-16.82,0:13:99:57:57
chr3H_part_1	33588226	.	C	G	1888	PASS	BRF=0;FR=1;HP=1;HapScore=1;MGOF=14;MMLQ=37;MQ=50;NF=38;NR=15;PP=1888;QD=36.2787;SC=CCGTCGGCGTCGCCGAGGGCC;SbPval=0.54;Source=Platypus;TC=53;TCF=38;TCR=15;TR=53;WE=33588234;WS=33588216	GT:GL:GOF:GQ:NR:NV	./.:.:.:.:.:.	./.:.:.:.:.:.	1/1:-192.3,-15.62,0:14:99:53:53
chr3H_part_1	33589063	.	C	T	2517	PASS	BRF=0;FR=1;HP=3;HapScore=1;MGOF=18;MMLQ=37;MQ=50;NF=66;NR=4;PP=2517;QD=20;SC=TGACGCCAAACGCGGCACTGT;SbPval=0.71;Source=Platypus;TC=71;TCF=66;TCR=5;TR=70;WE=33589071;WS=33589053	GT:GL:GOF:GQ:NR:NV	./.:.:.:.:.:.	./.:.:.:.:.:.	1/1:-255.2,-20.74,0:18:99:71:70
chr3H_part_1	33589215	.	C	G	2764	PASS	BRF=0;FR=1;HP=1;HapScore=1;MGOF=40;MMLQ=37;MQ=50;NF=69;NR=8;PP=2764;QD=20;SC=AGCTGGAAGACGCCACCAGGA;SbPval=0.54;Source=Platypus;TC=77;TCF=69;TCR=8;TR=77;WE=33589223;WS=33589205	GT:GL:GOF:GQ:NR:NV	./.:.:.:.:.:.	./.:.:.:.:.:.	1/1:-279.9,-22.85,0:40:99:77:77
chr3H_part_1	33589321	.	C	CG	1459	PASS	BRF=0;FR=1;HP=1;HapScore=1;MGOF=18;MMLQ=37;MQ=50;NF=27;NR=4;PP=1459;QD=48;SC=GCATCTGGCGCTGTGTGTACA;SbPval=0.54;Source=Platypus;TC=32;TCF=28;TCR=4;TR=31;WE=33589330;WS=33589311	GT:GL:GOF:GQ:NR:NV	./.:.:.:.:.:.	./.:.:.:.:.:.	1/1:-136.4,-5.63,0:18:56:32:31
chr3H_part_1	33589322	.	T	C	1224	PASS	BRF=0;FR=1;HP=1;HapScore=1;MGOF=18;MMLQ=37;MQ=50;NF=27;NR=4;PP=1224;QD=40.6055;SC=CATCTGGCGCTGTGTGTACAT;SbPval=0.54;Source=Platypus;TC=32;TCF=28;TCR=4;TR=31;WE=33589330;WS=33589311	GT:GL:GOF:GQ:NR:NV	./.:.:.:.:.:.	./.:.:.:.:.:.	1/1:-113.5,-5.63,0:18:56:32:31
chr3H_part_1	33589388	.	C	T	150	PASS	BRF=0;FR=1;HP=2;HapScore=2;MGOF=11;MMLQ=37;MQ=50;NF=4;NR=1;PP=150;QD=36.9542;SC=CTGTGTGATCCGGTGACATGA;SbPval=0.66;Source=Platypus;TC=5;TCF=4;TCR=1;TR=5;WE=33589396;WS=33589378	GT:GL:GOF:GQ:NR:NV	./.:.:.:.:.:.	./.:.:.:.:.:.	1/1:-18.5,-1.2,0:11:12:5:5
chr3H_part_1	33589493	.	C	CG	47	PASS	BRF=0;FR=0.9998;HP=5;HapScore=2;MGOF=90;MMLQ=37;MQ=50;NF=2;NR=0;PP=47;QD=39;SC=TGATTTCTTCCGGGGGCCGCT;SbPval=1;Source=Platypus;TC=3;TCF=2;TCR=1;TR=2;WE=33589501;WS=33589483	GT:GL:GOF:GQ:NR:NV	./.:.:.:.:.:.	./.:.:.:.:.:.	1/1:-7.8,-0.3,0:90:5:3:2
chr3H_part_1	33589550	.	C	G	113	PASS	BRF=0;FR=1;HP=1;HapScore=2;MGOF=62;MMLQ=37;MQ=50;NF=4;NR=0;PP=113;QD=36.9428;SC=CCCGGGCCCGCCGACGACAAT;SbPval=1;Source=Platypus;TC=4;TCF=4;TCR=0;TR=4;WE=33589558;WS=33589540	GT:GL:GOF:GQ:NR:NV	./.:.:.:.:.:.	./.:.:.:.:.:.	1/1:-14.8,-0.9,0:62:10:4:4
chr3H_part_1	33589610	.	T	C	150	PASS	BRF=0;FR=1;HP=1;HapScore=2;MGOF=62;MMLQ=37;MQ=50;NF=5;NR=0;PP=150;QD=36.9542;SC=TTACCACTAGTAGTGAGCGTG;SbPval=1;Source=Platypus;TC=5;TCF=5;TCR=0;TR=5;WE=33589618;WS=33589600	GT:GL:GOF:GQ:NR:NV	./.:.:.:.:.:.	./.:.:.:.:.:.	1/1:-18.5,-1.2,0:62:12:5:5
chr3H_part_1	33648662	.	C	G	261	PASS	BRF=0;FR=1;HP=1;HapScore=2;MGOF=26;MMLQ=37;MQ=50;NF=8;NR=0;PP=261;QD=36.9714;SC=TATTAGTTTACGAAGGAAGTA;SbPval=1;Source=Platypus;TC=8;TCF=8;TCR=0;TR=8;WE=33648670;WS=33648652	GT:GL:GOF:GQ:NR:NV	./.:.:.:.:.:.	./.:.:.:.:.:.	1/1:-29.6,-2.11,0:26:21:8:8
chr3H_part_1	33648878	.	A	G	2965	PASS	BRF=0;FR=1;HP=1;HapScore=1;MGOF=19;MMLQ=37;MQ=50;NF=127;NR=3;PP=2965;QD=20;SC=ATATAGTATGATCGATGCCGT;SbPval=0.56;Source=Platypus;TC=130;TCF=127;TCR=3;TR=130;WE=33648886;WS=33648868	GT:GL:GOF:GQ:NR:NV	./.:.:.:.:.:.	./.:.:.:.:.:.	1/1:-300,-38.83,0:19:99:130:130
chr3H_part_1	33648926	.	T	A	2965	PASS	BRF=0;FR=1;HP=1;HapScore=1;MGOF=19;MMLQ=37;MQ=50;NF=80;NR=3;PP=2965;QD=20;SC=TCACGTACGTTGCACCAGTAA;SbPval=0.57;Source=Platypus;TC=83;TCF=80;TCR=3;TR=83;WE=33648934;WS=33648916	GT:GL:GOF:GQ:NR:NV	./.:.:.:.:.:.	./.:.:.:.:.:.	1/1:-300,-24.68,0:19:99:83:83
chr3H_part_1	33649037	.	C	T	1421	PASS	BRF=0;FR=1;HP=1;HapScore=1;MGOF=61;MMLQ=37;MQ=50;NF=40;NR=0;PP=1421;QD=36.3943;SC=TCTCCGGCGACGATCGGCAGG;SbPval=1;Source=Platypus;TC=40;TCF=40;TCR=0;TR=40;WE=33649045;WS=33649027	GT:GL:GOF:GQ:NR:NV	./.:.:.:.:.:.	./.:.:.:.:.:.	1/1:-145.6,-11.74,0:61:99:40:40
chr3H_part_1	33649080	.	T	C	2965	PASS	BRF=0;FR=1;HP=3;HapScore=1;MGOF=47;MMLQ=37;MQ=50;NF=108;NR=5;PP=2965;QD=20;SC=GCACGTTCCTTCCCGGCCCGC;SbPval=0.54;Source=Platypus;TC=114;TCF=109;TCR=5;TR=113;WE=33649088;WS=33649070	GT:GL:GOF:GQ:NR:NV	./.:.:.:.:.:.	./.:.:.:.:.:.	1/1:-300,-33.72,0:47:99:114:113
chr3H_part_1	33649146	.	T	C	2965	PASS	BRF=0;FR=1;HP=1;HapScore=1;MGOF=34;MMLQ=37;MQ=50;NF=175;NR=7;PP=2965;QD=20;SC=TGCCGTAGCATGCCGGGTGGT;SbPval=0.53;Source=Platypus;TC=182;TCF=175;TCR=7;TR=182;WE=33649154;WS=33649136	GT:GL:GOF:GQ:NR:NV	./.:.:.:.:.:.	./.:.:.:.:.:.	1/1:-300,-54.45,0:34:99:182:182
chr3H_part_1	33649575	.	C	T	2965	PASS	BRF=0.01;FR=1;HP=1;HapScore=1;MGOF=4;MMLQ=37;MQ=50;NF=256;NR=89;PP=2965;QD=20;SC=TCGCCTGGTACGCGTCGCTCT;SbPval=0.51;Source=Platypus;TC=345;TCF=256;TCR=89;TR=345;WE=33649583;WS=33649565	GT:GL:GOF:GQ:NR:NV	./.:.:.:.:.:.	./.:.:.:.:.:.	1/1:-300,-102.89,0:4:99:345:345
chr3H_part_1	33649818	.	ACCACCGGCACCACGCACGTAGGTG	A	2974	PASS	BRF=0.04;FR=1;HP=2;HapScore=1;MGOF=1;MMLQ=37;MQ=50;NF=12;NR=0;PP=2974;QD=20;SC=CATCGGTTTGACCACCGGCAC;SbPval=1;Source=Platypus;TC=17;TCF=17;TCR=0;TR=12;WE=33649849;WS=33649808	GT:GL:GOF:GQ:NR:NV	./.:.:.:.:.:.	./.:.:.:.:.:.	1/1:-300,-3.36,0:1:34:17:12
chr3H_part_1	33650017	.	C	G	1001	PASS	BRF=0;FR=1;HP=2;HapScore=1;MGOF=71;MMLQ=37;MQ=50;NF=23;NR=5;PP=1001;QD=36.9918;SC=ACATGCAGGTCAAGCATTCTA;SbPval=0.57;Source=Platypus;TC=28;TCF=23;TCR=5;TR=28;WE=33650025;WS=33650007	GT:GL:GOF:GQ:NR:NV	./.:.:.:.:.:.	./.:.:.:.:.:.	1/1:-103.6,-8.13,0:71:81:28:28
chr3H_part_1	33650036	.	CTAG	C	1250	PASS	BRF=0;FR=1;HP=3;HapScore=1;MGOF=52;MMLQ=37;MQ=50;NF=20;NR=5;PP=1250;QD=51;SC=TAACAAGATTCTAGTACTTAC;SbPval=0.56;Source=Platypus;TC=25;TCF=20;TCR=5;TR=25;WE=33650046;WS=33650026	GT:GL:GOF:GQ:NR:NV	./.:.:.:.:.:.	./.:.:.:.:.:.	1/1:-127.5,-7.22,0:52:72:25:25
chr3H_part_1	33650130	.	A	T	742	PASS	BRF=0;FR=1;HP=1;HapScore=1;MGOF=62;MMLQ=37;MQ=50;NF=17;NR=4;PP=742;QD=36.9891;SC=ATATTCTTGAATGAATCTGAA;SbPval=0.57;Source=Platypus;TC=21;TCF=17;TCR=4;TR=21;WE=33650138;WS=33650120	GT:GL:GOF:GQ:NR:NV	./.:.:.:.:.:.	./.:.:.:.:.:.	1/1:-77.7,-6.02,0:62:60:21:21
chr3H_part_1	33650165	.	T	C	631	PASS	BRF=0;FR=1;HP=3;HapScore=1;MGOF=52;MMLQ=37;MQ=50;NF=17;NR=1;PP=631;QD=36.9873;SC=TGACTACTGGTGCCAATCTGA;SbPval=0.63;Source=Platypus;TC=18;TCF=17;TCR=1;TR=18;WE=33650173;WS=33650155	GT:GL:GOF:GQ:NR:NV	./.:.:.:.:.:.	./.:.:.:.:.:.	1/1:-66.6,-5.12,0:52:51:18:18
chr3H_part_1	33650273	.	AG	A	984	PASS	BRF=0;FR=1;HP=4;HapScore=1;MGOF=59;MMLQ=37;MQ=50;NF=24;NR=2;PP=984;QD=39;SC=CATTCAAGCAAGGGGCCTGCG;SbPval=0.59;Source=Platypus;TC=26;TCF=24;TCR=2;TR=26;WE=33650281;WS=33650263	GT:GL:GOF:GQ:NR:NV	./.:.:.:.:.:.	./.:.:.:.:.:.	1/1:-101.4,-7.53,0:59:75:26:26
chr3H_part_1	33650330	.	G	C	1127	PASS	BRF=0;FR=1;HP=1;HapScore=1;MGOF=48;MMLQ=37;MQ=50;NF=29;NR=3;PP=1127;QD=36.3054;SC=GCATACACACGACATCGATCG;SbPval=0.57;Source=Platypus;TC=32;TCF=29;TCR=3;TR=32;WE=33650338;WS=33650320	GT:GL:GOF:GQ:NR:NV	./.:.:.:.:.:.	./.:.:.:.:.:.	1/1:-116.2,-9.33,0:48:93:32:32
chr3H_part_1	33650502	.	G	A	2197	PASS	BRF=0;FR=1;HP=1;HapScore=1;MGOF=14;MMLQ=37;MQ=50;NF=57;NR=5;PP=2197;QD=35.9963;SC=TTAACTTCCTGCACTATATAT;SbPval=0.55;Source=Platypus;TC=62;TCF=57;TCR=5;TR=62;WE=33650510;WS=33650492	GT:GL:GOF:GQ:NR:NV	./.:.:.:.:.:.	./.:.:.:.:.:.	1/1:-223.2,-18.33,0:14:99:62:62
chr3H_part_1	33650645	.	T	G	187	PASS	BRF=0;FR=1;HP=3;HapScore=2;MGOF=12;MMLQ=37;MQ=50;NF=6;NR=0;PP=187;QD=36.9619;SC=TAAGACCTTTTAGAGATTACA;SbPval=1;Source=Platypus;TC=6;TCF=6;TCR=0;TR=6;WE=33650653;WS=33650635	GT:GL:GOF:GQ:NR:NV	./.:.:.:.:.:.	./.:.:.:.:.:.	1/1:-22.2,-1.51,0:12:15:6:6
chr3H_part_1	33650670	.	T	C	117	PASS	BRF=0;FR=1;HP=1;HapScore=4;MGOF=9;MMLQ=37;MQ=50;NF=4;NR=0;PP=117;QD=37.9428;SC=AGACTATATATGAATGTACAC;SbPval=1;Source=Platypus;TC=4;TCF=4;TCR=0;TR=4;WE=33650686;WS=33650660	GT:GL:GOF:GQ:NR:NV	./.:.:.:.:.:.	./.:.:.:.:.:.	1/1:-14.8,-0.78,0:9:8:4:4
chr3H_part_1	33650678	.	C	T	39	PASS	BRF=0;FR=0.9998;HP=2;HapScore=4;MGOF=9;MMLQ=37;MQ=50;NF=2;NR=0;PP=39;QD=36.8856;SC=TATGAATGTACACAGACATAT;SbPval=1;Source=Platypus;TC=2;TCF=2;TCR=0;TR=2;WE=33650686;WS=33650660	GT:GL:GOF:GQ:NR:NV	./.:.:.:.:.:.	./.:.:.:.:.:.	1/1:-7.4,-0.26,0:9:4:2:2
chr3H_part_1	33650726	.	G	C	113	PASS	BRF=0;FR=1;HP=1;HapScore=2;MGOF=6;MMLQ=37;MQ=50;NF=4;NR=0;PP=113;QD=36.9428;SC=TTCATATATAGTCTATAGTGT;SbPval=1;Source=Platypus;TC=4;TCF=4;TCR=0;TR=4;WE=33650734;WS=33650716	GT:GL:GOF:GQ:NR:NV	./.:.:.:.:.:.	./.:.:.:.:.:.	1/1:-14.8,-0.9,0:6:10:4:4
chr3H_part_1	33650866	.	G	A	1370	PASS	BRF=0.01;FR=1;HP=1;HapScore=1;MGOF=1;MMLQ=37;MQ=50;NF=39;NR=1;PP=1370;QD=35.1193;SC=AACTACGTACGTACCTGCCAG;SbPval=0.63;Source=Platypus;TC=40;TCF=39;TCR=1;TR=40;WE=33650874;WS=33650856	GT:GL:GOF:GQ:NR:NV	./.:.:.:.:.:.	./.:.:.:.:.:.	1/1:-140.5,-11.41,0:1:99:40:40
chr3H_part_1	33651066	.	A	G	964	PASS	BRF=0;FR=1;HP=1;HapScore=1;MGOF=0;MMLQ=37;MQ=50;NF=25;NR=2;PP=964;QD=36.9915;SC=TACGCCAAACAGCCATCATCA;SbPval=0.59;Source=Platypus;TC=27;TCF=25;TCR=2;TR=27;WE=33651074;WS=33651056	GT:GL:GOF:GQ:NR:NV	./.:.:.:.:.:.	./.:.:.:.:.:.	1/1:-99.9,-7.83,0:0:78:27:27
chr3H_part_1	33652198	.	T	C	2965	PASS	BRF=0;FR=1;HP=1;HapScore=1;MGOF=11;MMLQ=37;MQ=50;NF=177;NR=11;PP=2965;QD=20;SC=AAGCTCGCAGTTCGTCCCCGG;SbPval=0.52;Source=Platypus;TC=188;TCF=177;TCR=11;TR=188;WE=33652206;WS=33652188	GT:GL:GOF:GQ:NR:NV	./.:.:.:.:.:.	./.:.:.:.:.:.	1/1:-300,-56.26,0:11:99:188:188
chr3H_part_1	33652370	.	G	GGCT	2969	PASS	BRF=0;FR=1;HP=2;HapScore=1;MGOF=8;MMLQ=25;MQ=50;NF=149;NR=16;PP=2969;QD=20;SC=GTACGTGGTGGGCTTCTTCTT;SbPval=0.83;Source=Platypus;TC=271;TCF=236;TCR=35;TR=165;WE=33652382;WS=33652360	GT:GL:GOF:GQ:NR:NV	./.:.:.:.:.:.	./.:.:.:.:.:.	1/1:-298.19,-40.62,0:8:99:271:165
chr3H_part_1	33652580	.	C	CG	2979	PASS	BRF=0;FR=1;HP=6;HapScore=1;MGOF=3;MMLQ=37;MQ=50;NF=68;NR=9;PP=2979;QD=20;SC=CTCCCTCTCCCCCCCGGCCGA;SbPval=0.43;Source=Platypus;TC=85;TCF=76;TCR=9;TR=77;WE=33652588;WS=33652570	GT:GL:GOF:GQ:NR:NV	./.:.:.:.:.:.	./.:.:.:.:.:.	1/1:-300,-24.36,0:3:99:85:77
chr3H_part_1	33652830	.	G	C	2965	PASS	BRF=0;FR=1;HP=1;HapScore=1;MGOF=7;MMLQ=37;MQ=50;NF=73;NR=16;PP=2965;QD=20;SC=AGTTGAGTAGGTCGCGGCTGG;SbPval=0.52;Source=Platypus;TC=89;TCF=73;TCR=16;TR=89;WE=33652838;WS=33652820	GT:GL:GOF:GQ:NR:NV	./.:.:.:.:.:.	./.:.:.:.:.:.	1/1:-300,-26.42,0:7:99:89:89
chr3H_part_1	33870781	.	T	C	39	PASS	BRF=0;FR=0.9998;HP=2;HapScore=2;MGOF=22;MMLQ=37;MQ=50;NF=2;NR=0;PP=39;QD=36.8856;SC=CCATTTGCCGTAAGCGGCAGC;SbPval=1;Source=Platypus;TC=2;TCF=2;TCR=0;TR=2;WE=33870789;WS=33870771	GT:GL:GOF:GQ:NR:NV	./.:.:.:.:.:.	./.:.:.:.:.:.	1/1:-7.4,-0.3,0:22:5:2:2
chr3H_part_1	33870930	.	C	CT	2977	PASS	BRF=0;FR=1;HP=4;HapScore=1;MGOF=35;MMLQ=37;MQ=50;NF=92;NR=0;PP=2977;QD=20;SC=CCGTCCTCTTCTTCTTCACTG;SbPval=1;Source=Platypus;TC=94;TCF=94;TCR=0;TR=92;WE=33870938;WS=33870920	GT:GL:GOF:GQ:NR:NV	./.:.:.:.:.:.	./.:.:.:.:.:.	1/1:-300,-27.69,0:35:99:94:92
chr3H_part_1	33871054	.	A	G	2728	PASS	BRF=0;FR=1;HP=1;HapScore=1;MGOF=45;MMLQ=37;MQ=50;NF=67;NR=8;PP=2728;QD=20;SC=AGCTCGGCACAGTGCTCGCGC;SbPval=0.54;Source=Platypus;TC=75;TCF=67;TCR=8;TR=75;WE=33871062;WS=33871044	GT:GL:GOF:GQ:NR:NV	./.:.:.:.:.:.	./.:.:.:.:.:.	1/1:-276.3,-22.28,0:45:99:75:75
chr3H_part_1	33871129	.	G	T	1637	PASS	BRF=0;FR=1;HP=2;HapScore=1;MGOF=27;MMLQ=37;MQ=50;NF=31;NR=14;PP=1637;QD=37.1505;SC=GGCGCGGCTCGGGCGTCGGGC;SbPval=0.54;Source=Platypus;TC=45;TCF=31;TCR=14;TR=45;WE=33871146;WS=33871119	GT:GL:GOF:GQ:NR:NV	./.:.:.:.:.:.	./.:.:.:.:.:.	1/1:-166.5,-12.93,0:27:99:45:45
chr3H_part_1	33871138	.	G	A	1470	PASS	BRF=0;FR=1;HP=2;HapScore=1;MGOF=27;MMLQ=37;MQ=50;NF=28;NR=14;PP=1470;QD=35.8279;SC=CGGGCGTCGGGCTCCGACACG;SbPval=0.51;Source=Platypus;TC=43;TCF=29;TCR=14;TR=42;WE=33871146;WS=33871119	GT:GL:GOF:GQ:NR:NV	./.:.:.:.:.:.	./.:.:.:.:.:.	1/1:-150.5,-10.14,0:27:99:43:42
chr3H_part_1	33871181	.	A	G	1594	PASS	BRF=0;FR=0.9999;HP=1;HapScore=1;MGOF=33;MMLQ=37;MQ=50;NF=15;NR=15;PP=1594;QD=54.2924;SC=GCTTTCAGCGACACAGATCTC;SbPval=0.51;Source=Platypus;TC=33;TCF=17;TCR=16;TR=30;WE=33871189;WS=33871168	GT:GL:GOF:GQ:NR:NV	./.:.:.:.:.:.	./.:.:.:.:.:.	1/1:-110.93,-0.33,0:33:5:33:30
chr3H_part_1	33871239	.	C	T	2780	PASS	BRF=0;FR=1;HP=3;HapScore=1;MGOF=28;MMLQ=37;MQ=50;NF=70;NR=7;PP=2780;QD=20;SC=CCTTGTGCGGCGCTGCGACTC;SbPval=0.54;Source=Platypus;TC=77;TCF=70;TCR=7;TR=77;WE=33871254;WS=33871229	GT:GL:GOF:GQ:NR:NV	./.:.:.:.:.:.	./.:.:.:.:.:.	1/1:-281.3,-22.7,0:28:99:77:77
chr3H_part_1	33871246	.	A	G	2845	PASS	BRF=0;FR=1;HP=1;HapScore=1;MGOF=28;MMLQ=37;MQ=50;NF=71;NR=7;PP=2845;QD=20;SC=CGGCGCTGCGACTCCGGCGAG;SbPval=0.54;Source=Platypus;TC=78;TCF=71;TCR=7;TR=78;WE=33871254;WS=33871229	GT:GL:GOF:GQ:NR:NV	./.:.:.:.:.:.	./.:.:.:.:.:.	1/1:-287.4,-22.88,0:28:99:78:78
chr3H_part_1	33871389	.	C	G	2965	PASS	BRF=0;FR=1;HP=4;HapScore=1;MGOF=27;MMLQ=37;MQ=50;NF=143;NR=7;PP=2965;QD=20;SC=TGTCGCTTTTCCCTTTGGGGC;SbPval=0.53;Source=Platypus;TC=150;TCF=143;TCR=7;TR=150;WE=33871397;WS=33871379	GT:GL:GOF:GQ:NR:NV	./.:.:.:.:.:.	./.:.:.:.:.:.	1/1:-300,-44.85,0:27:99:150:150
chr3H_part_1	33871555	.	G	A	2965	PASS	BRF=0;FR=1;HP=1;HapScore=1;MGOF=12;MMLQ=37;MQ=50;NF=222;NR=15;PP=2965;QD=20;SC=GGGATTGGTGGTAGTGTGTGT;SbPval=0.51;Source=Platypus;TC=237;TCF=222;TCR=15;TR=237;WE=33871563;WS=33871545	GT:GL:GOF:GQ:NR:NV	./.:.:.:.:.:.	./.:.:.:.:.:.	1/1:-300,-70.87,0:12:99:237:237
chr3H_part_1	33871714	.	C	T	2965	PASS	BRF=0;FR=1;HP=1;HapScore=1;MGOF=11;MMLQ=37;MQ=50;NF=142;NR=23;PP=2965;QD=20;SC=TCTTCGTTTACGAGGTGTCGT;SbPval=0.5;Source=Platypus;TC=166;TCF=143;TCR=23;TR=165;WE=33871722;WS=33871704	GT:GL:GOF:GQ:NR:NV	./.:.:.:.:.:.	./.:.:.:.:.:.	1/1:-300,-49.34,0:11:99:166:165
chr3H_part_1	33871853	.	G	A	2965	PASS	BRF=0;FR=1;HP=1;HapScore=1;MGOF=15;MMLQ=37;MQ=50;NF=81;NR=16;PP=2965;QD=20;SC=TCGCGATACAGGTTCTGTGTC;SbPval=0.52;Source=Platypus;TC=97;TCF=81;TCR=16;TR=97;WE=33871861;WS=33871843	GT:GL:GOF:GQ:NR:NV	./.:.:.:.:.:.	./.:.:.:.:.:.	1/1:-300,-28.83,0:15:99:97:97
chr3H_part_1	33872044	.	T	C	1249	PASS	BRF=0;FR=1;HP=1;HapScore=1;MGOF=12;MMLQ=37;MQ=50;NF=32;NR=4;PP=1249;QD=35.6603;SC=ATCCTTGTGCTTCTAGTTCTC;SbPval=0.57;Source=Platypus;TC=36;TCF=32;TCR=4;TR=36;WE=33872052;WS=33872034	GT:GL:GOF:GQ:NR:NV	./.:.:.:.:.:.	./.:.:.:.:.:.	1/1:-128.4,-10.5,0:12:99:36:36
chr3H_part_1	33872095	.	G	A	335	PASS	BRF=0;FR=1;HP=3;HapScore=2;MGOF=15;MMLQ=37;MQ=50;NF=8;NR=2;PP=335;QD=36.9771;SC=TAGAGACAAAGTATATAACGG;SbPval=0.61;Source=Platypus;TC=10;TCF=8;TCR=2;TR=10;WE=33872103;WS=33872085	GT:GL:GOF:GQ:NR:NV	./.:.:.:.:.:.	./.:.:.:.:.:.	1/1:-37,-2.71,0:15:27:10:10
chr3H_part_1	33873335	.	A	G	2965	PASS	BRF=0;FR=1;HP=1;HapScore=1;MGOF=23;MMLQ=37;MQ=50;NF=661;NR=0;PP=2965;QD=20;SC=AACCCCTCCAAGCGAAGCCAT;SbPval=1;Source=Platypus;TC=662;TCF=662;TCR=0;TR=661;WE=33873351;WS=33873325	GT:GL:GOF:GQ:NR:NV	./.:.:.:.:.:.	./.:.:.:.:.:.	1/1:-298.8,-195.21,0:23:99:662:661
chr3H_part_1	33873337	.	C	G	2965	PASS	BRF=0;FR=1;HP=2;HapScore=1;MGOF=23;MMLQ=37;MQ=50;NF=677;NR=0;PP=2965;QD=20;SC=CCCCTCCAAGCGAAGCCATGG;SbPval=1;Source=Platypus;TC=680;TCF=680;TCR=0;TR=677;WE=33873351;WS=33873325	GT:GL:GOF:GQ:NR:NV	./.:.:.:.:.:.	./.:.:.:.:.:.	1/1:-298.8,-196.97,0:23:99:680:677
chr3H_part_1	33873343	.	C	A	2965	PASS	BRF=0;FR=1;HP=1;HapScore=1;MGOF=23;MMLQ=37;MQ=50;NF=713;NR=0;PP=2965;QD=20;SC=CAAGCGAAGCCATGGCTCCCA;SbPval=1;Source=Platypus;TC=716;TCF=716;TCR=0;TR=713;WE=33873351;WS=33873325	GT:GL:GOF:GQ:NR:NV	./.:.:.:.:.:.	./.:.:.:.:.:.	1/1:-298.8,-204.14,0:23:99:716:713
chr3H_part_1	33873492	.	A	G	2965	PASS	BRF=0;FR=1;HP=4;HapScore=1;MGOF=37;MMLQ=37;MQ=50;NF=1108;NR=115;PP=2965;QD=20;SC=GCCAACATCCACCTCACCCCG;SbPval=0.48;Source=Platypus;TC=1229;TCF=1114;TCR=115;TR=1223;WE=33873500;WS=33873482	GT:GL:GOF:GQ:NR:NV	./.:.:.:.:.:.	./.:.:.:.:.:.	1/1:-300,-299.7,0:37:99:1229:1223
chr3H_part_1	33873694	.	C	G	2965	PASS	BRF=0;FR=1;HP=1;HapScore=1;MGOF=23;MMLQ=37;MQ=50;NF=454;NR=80;PP=2965;QD=20;SC=GCCGGGACGTCGAGAACGAGA;SbPval=0.51;Source=Platypus;TC=538;TCF=457;TCR=81;TR=534;WE=33873702;WS=33873684	GT:GL:GOF:GQ:NR:NV	./.:.:.:.:.:.	./.:.:.:.:.:.	1/1:-300,-146.75,0:23:99:538:534
chr3H_part_1	33873715	.	A	G	2965	PASS	BRF=0;FR=1;HP=1;HapScore=1;MGOF=27;MMLQ=37;MQ=50;NF=554;NR=59;PP=2965;QD=20;SC=CCCAGATGATAGTGCTCGACC;SbPval=0.51;Source=Platypus;TC=617;TCF=557;TCR=60;TR=613;WE=33873723;WS=33873705	GT:GL:GOF:GQ:NR:NV	./.:.:.:.:.:.	./.:.:.:.:.:.	1/1:-300,-173.93,0:27:99:617:613
chr3H_part_1	33873802	.	G	C	2965	PASS	BRF=0;FR=1;HP=1;HapScore=1;MGOF=28;MMLQ=37;MQ=50;NF=620;NR=73;PP=2965;QD=20;SC=AGTCCGGCGAGGACGACCACG;SbPval=0.49;Source=Platypus;TC=695;TCF=622;TCR=73;TR=693;WE=33873810;WS=33873792	GT:GL:GOF:GQ:NR:NV	./.:.:.:.:.:.	./.:.:.:.:.:.	1/1:-300,-204.67,0:28:99:695:693
chr3H_part_1	33873988	.	C	G	2965	PASS	BRF=0;FR=1;HP=1;HapScore=1;MGOF=9;MMLQ=37;MQ=50;NF=752;NR=111;PP=2965;QD=20;SC=CGCCGATCGTCGACAAGTTCG;SbPval=0.49;Source=Platypus;TC=864;TCF=753;TCR=111;TR=863;WE=33874005;WS=33873978	GT:GL:GOF:GQ:NR:NV	./.:.:.:.:.:.	./.:.:.:.:.:.	1/1:-299.4,-259.15,0:9:99:864:863
chr3H_part_1	33875039	.	A	G	1419	PASS	BRF=0;FR=1;HP=2;HapScore=1;MGOF=3;MMLQ=37;MQ=50;NF=32;NR=8;PP=1419;QD=36.3443;SC=ACTTGTCACCAACAATTAATT;SbPval=0.54;Source=Platypus;TC=40;TCF=32;TCR=8;TR=40;WE=33875047;WS=33875029	GT:GL:GOF:GQ:NR:NV	./.:.:.:.:.:.	./.:.:.:.:.:.	1/1:-145.4,-11.71,0:3:99:40:40
chr3H_part_1	33876153	.	A	G	2965	PASS	BRF=0;FR=1;HP=2;HapScore=1;MGOF=32;MMLQ=37;MQ=50;NF=1472;NR=209;PP=2965;QD=20;SC=CACCGTCGCCATGCCGTGGTC;SbPval=0.5;Source=Platypus;TC=1687;TCF=1476;TCR=211;TR=1681;WE=33876161;WS=33876143	GT:GL:GOF:GQ:NR:NV	./.:.:.:.:.:.	./.:.:.:.:.:.	1/1:-300,-299.7,0:32:99:1687:1681
chr3H_part_1	33876216	.	CT	C	2951	PASS	BRF=0;FR=1;HP=2;HapScore=1;MGOF=41;MMLQ=37;MQ=50;NF=1031;NR=223;PP=2951;QD=20;SC=ATGTCTCAGGCTTCTGTCAGC;SbPval=0.49;Source=Platypus;TC=1269;TCF=1043;TCR=226;TR=1254;WE=33876224;WS=33876206	GT:GL:GOF:GQ:NR:NV	./.:.:.:.:.:.	./.:.:.:.:.:.	1/1:-300,-299.7,0:41:99:1269:1254
chr3H_part_1	33876241	.	C	G	2965	PASS	BRF=0;FR=1;HP=4;HapScore=1;MGOF=49;MMLQ=37;MQ=50;NF=905;NR=210;PP=2965;QD=20;SC=AGTTTAGCACCTTTTGCGTCC;SbPval=0.49;Source=Platypus;TC=1120;TCF=909;TCR=211;TR=1115;WE=33876249;WS=33876231	GT:GL:GOF:GQ:NR:NV	./.:.:.:.:.:.	./.:.:.:.:.:.	1/1:-300,-299.7,0:49:99:1120:1115
chr3H_part_1	33876282	.	A	G	2965	PASS	BRF=0;FR=1;HP=1;HapScore=1;MGOF=37;MMLQ=37;MQ=50;NF=557;NR=142;PP=2965;QD=20;SC=TCGAATTTGTACAGCTCTTAT;SbPval=0.5;Source=Platypus;TC=699;TCF=557;TCR=142;TR=699;WE=33876290;WS=33876272	GT:GL:GOF:GQ:NR:NV	./.:.:.:.:.:.	./.:.:.:.:.:.	1/1:-300,-209.15,0:37:99:699:699
chr3H_part_1	33876372	.	GT	G	226	PASS	BRF=0;FR=1;HP=10;HapScore=2;MGOF=6;MMLQ=37;MQ=50;NF=23;NR=1;PP=226;QD=10;SC=TAAATTTTCTGTTTTTTTTTA;SbPval=0.98;Source=Platypus;TC=45;TCF=38;TCR=7;TR=24;WE=33876380;WS=33876362	GT:GL:GOF:GQ:NR:NV	./.:.:.:.:.:.	./.:.:.:.:.:.	1/1:-24,-3.31,0:6:33:45:24
chr3H_part_1	33906915	.	A	G	39	PASS	BRF=0;FR=0.9998;HP=2;HapScore=2;MGOF=0;MMLQ=37;MQ=50;NF=0;NR=2;PP=39;QD=36.8856;SC=CCTCTCCATGACCGCCAAGAG;SbPval=1;Source=Platypus;TC=2;TCF=0;TCR=2;TR=2;WE=33906923;WS=33906905	GT:GL:GOF:GQ:NR:NV	./.:.:.:.:.:.	./.:.:.:.:.:.	1/1:-7.4,-0.3,0:0:5:2:2
chr3H_part_1	33907480	.	T	C	39	PASS	BRF=0;FR=0.9998;HP=3;HapScore=2;MGOF=0;MMLQ=37;MQ=50;NF=2;NR=0;PP=39;QD=36.8856;SC=GTGGATCCAATACAGTTCATT;SbPval=1;Source=Platypus;TC=2;TCF=2;TCR=0;TR=2;WE=33907488;WS=33907470	GT:GL:GOF:GQ:NR:NV	./.:.:.:.:.:.	./.:.:.:.:.:.	1/1:-7.4,-0.3,0:0:5:2:2
chr3H_part_1	33908204	.	C	G	39	PASS	BRF=0;FR=0.9998;HP=1;HapScore=2;MGOF=0;MMLQ=37;MQ=50;NF=2;NR=0;PP=39;QD=36.8856;SC=TGCCCTGATACTGAAAAGGTA;SbPval=1;Source=Platypus;TC=2;TCF=2;TCR=0;TR=2;WE=33908212;WS=33908194	GT:GL:GOF:GQ:NR:NV	./.:.:.:.:.:.	./.:.:.:.:.:.	1/1:-7.4,-0.3,0:0:5:2:2
chr3H_part_1	33909027	.	C	T	39	PASS	BRF=0;FR=0.9998;HP=4;HapScore=2;MGOF=0;MMLQ=37;MQ=50;NF=2;NR=0;PP=39;QD=36.8856;SC=TTCTACTTTTCCCCTTATCGT;SbPval=1;Source=Platypus;TC=2;TCF=2;TCR=0;TR=2;WE=33909035;WS=33909017	GT:GL:GOF:GQ:NR:NV	./.:.:.:.:.:.	./.:.:.:.:.:.	1/1:-7.4,-0.3,0:0:5:2:2
chr3H_part_1	33909130	.	T	G	39	PASS	BRF=0;FR=0.9998;HP=1;HapScore=2;MGOF=21;MMLQ=37;MQ=50;NF=1;NR=1;PP=39;QD=36.8856;SC=ACACCTGTCTTACTATGCAAG;SbPval=0.74;Source=Platypus;TC=2;TCF=1;TCR=1;TR=2;WE=33909138;WS=33909120	GT:GL:GOF:GQ:NR:NV	./.:.:.:.:.:.	./.:.:.:.:.:.	1/1:-7.4,-0.3,0:21:5:2:2
chr3H_part_1	33909519	.	C	T	76	PASS	BRF=0;FR=1;HP=2;HapScore=2;MGOF=49;MMLQ=37;MQ=50;NF=3;NR=0;PP=76;QD=36.9237;SC=TGATCTGAGCCGGTGGCGCTC;SbPval=1;Source=Platypus;TC=3;TCF=3;TCR=0;TR=3;WE=33909527;WS=33909509	GT:GL:GOF:GQ:NR:NV	./.:.:.:.:.:.	./.:.:.:.:.:.	1/1:-11.1,-0.6,0:49:7:3:3
chr3H_part_1	33909555	.	A	C	76	PASS	BRF=0;FR=1;HP=2;HapScore=2;MGOF=49;MMLQ=37;MQ=50;NF=3;NR=0;PP=76;QD=36.9237;SC=AGCAATCTGAAATTGGTTTTG;SbPval=1;Source=Platypus;TC=3;TCF=3;TCR=0;TR=3;WE=33909563;WS=33909545	GT:GL:GOF:GQ:NR:NV	./.:.:.:.:.:.	./.:.:.:.:.:.	1/1:-11.1,-0.6,0:49:7:3:3
chr3H_part_1	33909840	.	A	C	39	PASS	BRF=0;FR=0.9998;HP=3;HapScore=2;MGOF=37;MMLQ=37;MQ=50;NF=2;NR=0;PP=39;QD=36.8856;SC=TGTGCGACAGAAAATGAATCA;SbPval=1;Source=Platypus;TC=2;TCF=2;TCR=0;TR=2;WE=33909848;WS=33909830	GT:GL:GOF:GQ:NR:NV	./.:.:.:.:.:.	./.:.:.:.:.:.	1/1:-7.4,-0.3,0:37:5:2:2
chr3H_part_1	33909909	.	A	T	113	PASS	BRF=0;FR=1;HP=4;HapScore=2;MGOF=14;MMLQ=37;MQ=50;NF=4;NR=0;PP=113;QD=36.9428;SC=TGTGAGATAAATTTTGGTTCA;SbPval=1;Source=Platypus;TC=4;TCF=4;TCR=0;TR=4;WE=33909917;WS=33909899	GT:GL:GOF:GQ:NR:NV	./.:.:.:.:.:.	./.:.:.:.:.:.	1/1:-14.8,-0.9,0:14:10:4:4
chr3H_part_1	33910273	.	C	T	594	PASS	BRF=0;FR=1;HP=1;HapScore=1;MGOF=25;MMLQ=37;MQ=50;NF=17;NR=0;PP=594;QD=36.9865;SC=GGGAGGTGTCCGTGGTATCGA;SbPval=1;Source=Platypus;TC=17;TCF=17;TCR=0;TR=17;WE=33910281;WS=33910263	GT:GL:GOF:GQ:NR:NV	./.:.:.:.:.:.	./.:.:.:.:.:.	1/1:-62.9,-4.82,0:25:48:17:17
chr3H_part_1	33910343	.	T	C	520	PASS	BRF=0;FR=1;HP=1;HapScore=1;MGOF=22;MMLQ=37;MQ=50;NF=15;NR=0;PP=520;QD=36.9847;SC=GAGGATGCTCTAGATTGCAAC;SbPval=1;Source=Platypus;TC=15;TCF=15;TCR=0;TR=15;WE=33910351;WS=33910333	GT:GL:GOF:GQ:NR:NV	./.:.:.:.:.:.	./.:.:.:.:.:.	1/1:-55.5,-4.21,0:22:42:15:15
chr3H_part_1	33916152	.	C	A	2965	PASS	BRF=0;FR=1;HP=1;HapScore=1;MGOF=6;MMLQ=37;MQ=50;NF=183;NR=78;PP=2965;QD=20;SC=CCGCCGCCACCACCGCAGCGC;SbPval=0.5;Source=Platypus;TC=262;TCF=184;TCR=78;TR=261;WE=33916160;WS=33916142	GT:GL:GOF:GQ:NR:NV	./.:.:.:.:.:.	./.:.:.:.:.:.	1/1:-300,-78.2,0:6:99:262:261
chr3H_part_1	33916709	.	T	C	816	PASS	BRF=0;FR=1;HP=1;HapScore=1;MGOF=36;MMLQ=37;MQ=50;NF=21;NR=2;PP=816;QD=36.9901;SC=TCGAATTTGTTGATTCCTCAA;SbPval=0.6;Source=Platypus;TC=23;TCF=21;TCR=2;TR=23;WE=33916717;WS=33916699	GT:GL:GOF:GQ:NR:NV	./.:.:.:.:.:.	./.:.:.:.:.:.	1/1:-85.1,-6.62,0:36:66:23:23
chr3H_part_1	33916754	.	A	G	952	PASS	BRF=0;FR=1;HP=1;HapScore=1;MGOF=30;MMLQ=37;MQ=50;NF=25;NR=2;PP=952;QD=36.5471;SC=TCCATGAAACATATCTCAGTG;SbPval=0.59;Source=Platypus;TC=27;TCF=25;TCR=2;TR=27;WE=33916762;WS=33916744	GT:GL:GOF:GQ:NR:NV	./.:.:.:.:.:.	./.:.:.:.:.:.	1/1:-98.7,-7.83,0:30:78:27:27
chr3H_part_1	33917015	.	A	T	409	PASS	BRF=0;FR=1;HP=3;HapScore=2;MGOF=7;MMLQ=37;MQ=50;NF=10;NR=2;PP=409;QD=36.9809;SC=ACGACTGATTAAAATGTAACA;SbPval=0.61;Source=Platypus;TC=12;TCF=10;TCR=2;TR=12;WE=33917023;WS=33917005	GT:GL:GOF:GQ:NR:NV	./.:.:.:.:.:.	./.:.:.:.:.:.	1/1:-44.4,-3.31,0:7:33:12:12
chr3H_part_1	33917743	.	G	T	304	PASS	BRF=0;FR=1;HP=3;HapScore=3;MGOF=0;MMLQ=37;MQ=50;NF=6;NR=3;PP=304;QD=37.6412;SC=CATATACCTCGTTTACGATTT;SbPval=0.62;Source=Platypus;TC=9;TCF=6;TCR=3;TR=9;WE=33917764;WS=33917733	GT:GL:GOF:GQ:NR:NV	./.:.:.:.:.:.	./.:.:.:.:.:.	1/1:-33.3,-2.11,0:0:21:9:9
chr3H_part_1	33917756	.	T	A	304	PASS	BRF=0;FR=1;HP=1;HapScore=3;MGOF=0;MMLQ=37;MQ=50;NF=6;NR=3;PP=304;QD=37.6412;SC=TACGATTTATTATAGACAATT;SbPval=0.62;Source=Platypus;TC=9;TCF=6;TCR=3;TR=9;WE=33917764;WS=33917733	GT:GL:GOF:GQ:NR:NV	./.:.:.:.:.:.	./.:.:.:.:.:.	1/1:-33.3,-2.11,0:0:21:9:9
chr3H_part_1	33918089	.	A	G	39	PASS	BRF=0;FR=0.9998;HP=3;HapScore=2;MGOF=26;MMLQ=37;MQ=50;NF=1;NR=1;PP=39;QD=36.8856;SC=GGTATTATAAACCCACCAGTA;SbPval=0.74;Source=Platypus;TC=2;TCF=1;TCR=1;TR=2;WE=33918097;WS=33918079	GT:GL:GOF:GQ:NR:NV	./.:.:.:.:.:.	./.:.:.:.:.:.	1/1:-7.4,-0.3,0:26:5:2:2
chr3H_part_1	33918173	.	T	G	298	PASS	BRF=0;FR=1;HP=1;HapScore=2;MGOF=24;MMLQ=37;MQ=50;NF=9;NR=0;PP=298;QD=36.9746;SC=AGTACCCTATTGCTTTGTTGT;SbPval=1;Source=Platypus;TC=9;TCF=9;TCR=0;TR=9;WE=33918181;WS=33918163	GT:GL:GOF:GQ:NR:NV	./.:.:.:.:.:.	./.:.:.:.:.:.	1/1:-33.3,-2.41,0:24:24:9:9
chr3H_part_1	33918364	.	T	G	2965	PASS	BRF=0;FR=1;HP=1;HapScore=1;MGOF=3;MMLQ=37;MQ=50;NF=1043;NR=113;PP=2965;QD=20;SC=GCAGACTCGCTGCACCAGTCA;SbPval=0.5;Source=Platypus;TC=1163;TCF=1048;TCR=115;TR=1156;WE=33918372;WS=33918354	GT:GL:GOF:GQ:NR:NV	./.:.:.:.:.:.	./.:.:.:.:.:.	1/1:-300,-299.7,0:3:99:1163:1156
chr3H_part_1	33918809	.	A	G	2965	PASS	BRF=0;FR=1;HP=2;HapScore=1;MGOF=17;MMLQ=37;MQ=50;NF=1180;NR=146;PP=2965;QD=20;SC=AACAGTATCAAACCCCGTCTC;SbPval=0.49;Source=Platypus;TC=1327;TCF=1181;TCR=146;TR=1326;WE=33918829;WS=33918799	GT:GL:GOF:GQ:NR:NV	./.:.:.:.:.:.	./.:.:.:.:.:.	1/1:-299.4,-299.1,0:17:99:1327:1326
chr3H_part_1	33918899	.	C	G	2965	PASS	BRF=0;FR=1;HP=2;HapScore=1;MGOF=15;MMLQ=37;MQ=50;NF=1419;NR=192;PP=2965;QD=20;SC=CATCCCAGCACACAGAGTATA;SbPval=0.49;Source=Platypus;TC=1615;TCF=1422;TCR=193;TR=1611;WE=33918907;WS=33918889	GT:GL:GOF:GQ:NR:NV	./.:.:.:.:.:.	./.:.:.:.:.:.	1/1:-300,-299.7,0:15:99:1615:1611
chr3H_part_1	33919449	.	C	A	2965	PASS	BRF=0;FR=1;HP=2;HapScore=1;MGOF=5;MMLQ=37;MQ=50;NF=1320;NR=145;PP=2965;QD=20;SC=GATGCGGCGGCATGCTACACT;SbPval=0.48;Source=Platypus;TC=1470;TCF=1325;TCR=145;TR=1465;WE=33919457;WS=33919439	GT:GL:GOF:GQ:NR:NV	./.:.:.:.:.:.	./.:.:.:.:.:.	1/1:-300,-299.7,0:5:99:1470:1465
chr3H_part_1	33919700	.	A	T	2839	PASS	BRF=0;FR=1;HP=2;HapScore=1;MGOF=1;MMLQ=37;MQ=50;NF=61;NR=17;PP=2839;QD=20;SC=AAAAAACATTAAGTGTGTTTT;SbPval=0.53;Source=Platypus;TC=78;TCF=61;TCR=17;TR=78;WE=33919708;WS=33919690	GT:GL:GOF:GQ:NR:NV	./.:.:.:.:.:.	./.:.:.:.:.:.	1/1:-287.4,-23.18,0:1:99:78:78
chr3H_part_1	34347332	.	C	G	39	PASS	BRF=0;FR=0.9998;HP=2;HapScore=2;MGOF=1;MMLQ=37;MQ=50;NF=2;NR=0;PP=39;QD=36.8856;SC=ACAGGTGGGACTTCATTACTT;SbPval=1;Source=Platypus;TC=2;TCF=2;TCR=0;TR=2;WE=34347340;WS=34347322	GT:GL:GOF:GQ:NR:NV	./.:.:.:.:.:.	./.:.:.:.:.:.	1/1:-7.4,-0.3,0:1:5:2:2
chr3H_part_1	34347403	.	A	T	81	PASS	BRF=0;FR=1;HP=3;HapScore=4;MGOF=75;MMLQ=37;MQ=50;NF=0;NR=3;PP=81;QD=38.5904;SC=CGGTTTGGGCACCTCCGCTGA;SbPval=1;Source=Platypus;TC=3;TCF=0;TCR=3;TR=3;WE=34347412;WS=34347393	GT:GL:GOF:GQ:NR:NV	./.:.:.:.:.:.	./.:.:.:.:.:.	1/1:-11.1,-0.4,0:75:5:3:3
chr3H_part_1	34347404	.	C	A	81	PASS	BRF=0;FR=1;HP=1;HapScore=4;MGOF=75;MMLQ=37;MQ=50;NF=0;NR=3;PP=81;QD=38.5904;SC=GGTTTGGGCACCTCCGCTGAA;SbPval=1;Source=Platypus;TC=3;TCF=0;TCR=3;TR=3;WE=34347412;WS=34347393	GT:GL:GOF:GQ:NR:NV	./.:.:.:.:.:.	./.:.:.:.:.:.	1/1:-11.1,-0.4,0:75:5:3:3
chr3H_part_1	34347457	.	G	A	76	PASS	BRF=0;FR=1;HP=3;HapScore=2;MGOF=67;MMLQ=25;MQ=50;NF=0;NR=3;PP=76;QD=36.9237;SC=CGATCGAAGAGCCCTTCTCGC;SbPval=1;Source=Platypus;TC=3;TCF=0;TCR=3;TR=3;WE=34347465;WS=34347447	GT:GL:GOF:GQ:NR:NV	./.:.:.:.:.:.	./.:.:.:.:.:.	1/1:-11.1,-0.6,0:67:7:3:3
chr3H_part_1	34347624	.	C	T	730	PASS	BRF=0;FR=1;HP=4;HapScore=1;MGOF=42;MMLQ=37;MQ=50;NF=21;NR=0;PP=730;QD=36.4177;SC=AAGGGAACGGCGGCCTAATGC;SbPval=1;Source=Platypus;TC=21;TCF=21;TCR=0;TR=21;WE=34347632;WS=34347614	GT:GL:GOF:GQ:NR:NV	./.:.:.:.:.:.	./.:.:.:.:.:.	1/1:-76.5,-6.02,0:42:60:21:21
chr3H_part_1	34347967	.	A	G	2381	PASS	BRF=0;FR=1;HP=1;HapScore=1;MGOF=22;MMLQ=37;MQ=50;NF=46;NR=21;PP=2381;QD=36.0563;SC=GAGCGGCGCGACGGCGAGAGC;SbPval=0.52;Source=Platypus;TC=68;TCF=47;TCR=21;TR=67;WE=34347975;WS=34347957	GT:GL:GOF:GQ:NR:NV	./.:.:.:.:.:.	./.:.:.:.:.:.	1/1:-241.6,-19.69,0:22:99:68:67
chr3H_part_1	34348002	.	T	A	2247	PASS	BRF=0;FR=1;HP=1;HapScore=1;MGOF=21;MMLQ=37;MQ=50;NF=42;NR=22;PP=2247;QD=35.6527;SC=AACCAGCAGTTACTTCGGATT;SbPval=0.53;Source=Platypus;TC=64;TCF=42;TCR=22;TR=64;WE=34348010;WS=34347992	GT:GL:GOF:GQ:NR:NV	./.:.:.:.:.:.	./.:.:.:.:.:.	1/1:-228.2,-18.93,0:21:99:64:64
chr3H_part_1	34348954	.	T	A	224	PASS	BRF=0;FR=1;HP=3;HapScore=2;MGOF=0;MMLQ=37;MQ=50;NF=7;NR=0;PP=224;QD=36.9673;SC=AATGATGAGGTGATGGGCCAG;SbPval=1;Source=Platypus;TC=7;TCF=7;TCR=0;TR=7;WE=34348962;WS=34348944	GT:GL:GOF:GQ:NR:NV	./.:.:.:.:.:.	./.:.:.:.:.:.	1/1:-25.9,-1.81,0:0:18:7:7
chr3H_part_1	34349761	.	C	A	39	PASS	BRF=0;FR=0.9998;HP=2;HapScore=2;MGOF=60;MMLQ=37;MQ=50;NF=1;NR=1;PP=39;QD=36.8856;SC=CGTTTTGTGTCGGTTTTAGTC;SbPval=0.74;Source=Platypus;TC=2;TCF=1;TCR=1;TR=2;WE=34349769;WS=34349751	GT:GL:GOF:GQ:NR:NV	./.:.:.:.:.:.	./.:.:.:.:.:.	1/1:-7.4,-0.3,0:60:5:2:2
chr3H_part_1	34349776	.	T	C	39	PASS	BRF=0;FR=0.9998;HP=4;HapScore=2;MGOF=60;MMLQ=37;MQ=50;NF=1;NR=1;PP=39;QD=36.8856;SC=TTAGTCAAAATTAGCCCCGAC;SbPval=0.74;Source=Platypus;TC=2;TCF=1;TCR=1;TR=2;WE=34349784;WS=34349766	GT:GL:GOF:GQ:NR:NV	./.:.:.:.:.:.	./.:.:.:.:.:.	1/1:-7.4,-0.3,0:60:5:2:2
chr3H_part_1	34350555	.	C	T	39	PASS	BRF=0;FR=0.9998;HP=2;HapScore=2;MGOF=0;MMLQ=37;MQ=50;NF=2;NR=0;PP=39;QD=36.8856;SC=GGTGTAAATACACAAAGAGTT;SbPval=1;Source=Platypus;TC=2;TCF=2;TCR=0;TR=2;WE=34350563;WS=34350545	GT:GL:GOF:GQ:NR:NV	./.:.:.:.:.:.	./.:.:.:.:.:.	1/1:-7.4,-0.3,0:0:5:2:2
chr3H_part_1	34351304	.	A	G	76	PASS	BRF=0;FR=1;HP=1;HapScore=2;MGOF=37;MMLQ=37;MQ=50;NF=3;NR=0;PP=76;QD=36.9237;SC=CTGGGGGACGAATGCGCCAGG;SbPval=1;Source=Platypus;TC=3;TCF=3;TCR=0;TR=3;WE=34351312;WS=34351294	GT:GL:GOF:GQ:NR:NV	./.:.:.:.:.:.	./.:.:.:.:.:.	1/1:-11.1,-0.6,0:37:7:3:3
chr3H_part_1	34351341	.	A	G	39	PASS	BRF=0;FR=0.9998;HP=1;HapScore=2;MGOF=55;MMLQ=37;MQ=50;NF=2;NR=0;PP=39;QD=36.8856;SC=AGCTTGGCCGACGATGGGAAG;SbPval=1;Source=Platypus;TC=2;TCF=2;TCR=0;TR=2;WE=34351349;WS=34351331	GT:GL:GOF:GQ:NR:NV	./.:.:.:.:.:.	./.:.:.:.:.:.	1/1:-7.4,-0.3,0:55:5:2:2
chr3H_part_1	34351756	.	T	C	39	PASS	BRF=0;FR=0.9998;HP=3;HapScore=2;MGOF=37;MMLQ=37;MQ=50;NF=2;NR=0;PP=39;QD=36.8856;SC=TAATGCAACTTAAAGCAAAAA;SbPval=1;Source=Platypus;TC=2;TCF=2;TCR=0;TR=2;WE=34351764;WS=34351746	GT:GL:GOF:GQ:NR:NV	./.:.:.:.:.:.	./.:.:.:.:.:.	1/1:-7.4,-0.3,0:37:5:2:2
chr3H_part_1	34353878	.	T	A	39	PASS	BRF=0;FR=0.9998;HP=2;HapScore=2;MGOF=37;MMLQ=37;MQ=50;NF=2;NR=0;PP=39;QD=36.8856;SC=CCAAAAAACTTTACATACACA;SbPval=1;Source=Platypus;TC=2;TCF=2;TCR=0;TR=2;WE=34353886;WS=34353868	GT:GL:GOF:GQ:NR:NV	./.:.:.:.:.:.	./.:.:.:.:.:.	1/1:-7.4,-0.3,0:37:5:2:2
chr3H_part_1	34354170	.	G	A	76	PASS	BRF=0;FR=1;HP=5;HapScore=2;MGOF=31;MMLQ=37;MQ=50;NF=3;NR=0;PP=76;QD=36.9237;SC=CCTCCAAAAAGTAGCACTCAT;SbPval=1;Source=Platypus;TC=3;TCF=3;TCR=0;TR=3;WE=34354178;WS=34354160	GT:GL:GOF:GQ:NR:NV	./.:.:.:.:.:.	./.:.:.:.:.:.	1/1:-11.1,-0.6,0:31:7:3:3
chr3H_part_1	34354280	.	T	C	39	PASS	BRF=0;FR=0.9998;HP=2;HapScore=2;MGOF=47;MMLQ=37;MQ=50;NF=2;NR=0;PP=39;QD=36.8856;SC=GTCAAGATTCTAATGCCATAC;SbPval=1;Source=Platypus;TC=2;TCF=2;TCR=0;TR=2;WE=34354288;WS=34354270	GT:GL:GOF:GQ:NR:NV	./.:.:.:.:.:.	./.:.:.:.:.:.	1/1:-7.4,-0.3,0:47:5:2:2
chr3H_part_1	34354428	.	T	A	43	PASS	BRF=0;FR=0.9999;HP=8;HapScore=4;MGOF=0;MMLQ=37;MQ=50;NF=2;NR=0;PP=43;QD=38.8856;SC=GATTTTTTTTTAAAAAATTGT;SbPval=1;Source=Platypus;TC=2;TCF=2;TCR=0;TR=2;WE=34354445;WS=34354418	GT:GL:GOF:GQ:NR:NV	./.:.:.:.:.:.	./.:.:.:.:.:.	1/1:-7.4,-0.18,0:0:4:2:2
chr3H_part_1	34354437	.	G	A	43	PASS	BRF=0;FR=0.9999;HP=3;HapScore=4;MGOF=0;MMLQ=37;MQ=50;NF=2;NR=0;PP=43;QD=38.8856;SC=TTAAAAAATTGTCACAATTTT;SbPval=1;Source=Platypus;TC=2;TCF=2;TCR=0;TR=2;WE=34354445;WS=34354418	GT:GL:GOF:GQ:NR:NV	./.:.:.:.:.:.	./.:.:.:.:.:.	1/1:-7.4,-0.18,0:0:4:2:2
chr3H_part_1	34354595	.	C	A	39	PASS	BRF=0;FR=0.9998;HP=7;HapScore=2;MGOF=37;MMLQ=37;MQ=50;NF=2;NR=0;PP=39;QD=36.8856;SC=CAAGAGGATACTTTTTTTATA;SbPval=1;Source=Platypus;TC=2;TCF=2;TCR=0;TR=2;WE=34354603;WS=34354585	GT:GL:GOF:GQ:NR:NV	./.:.:.:.:.:.	./.:.:.:.:.:.	1/1:-7.4,-0.3,0:37:5:2:2
chr3H_part_1	34354652	.	T	C	150	PASS	BRF=0;FR=1;HP=3;HapScore=2;MGOF=14;MMLQ=37;MQ=50;NF=5;NR=0;PP=150;QD=36.9542;SC=AGATAGAAGGTGTAGCTGTAT;SbPval=1;Source=Platypus;TC=5;TCF=5;TCR=0;TR=5;WE=34354660;WS=34354642	GT:GL:GOF:GQ:NR:NV	./.:.:.:.:.:.	./.:.:.:.:.:.	1/1:-18.5,-1.2,0:14:12:5:5
chr3H_part_1	34354949	.	C	T	150	PASS	BRF=0;FR=1;HP=2;HapScore=2;MGOF=7;MMLQ=37;MQ=50;NF=5;NR=0;PP=150;QD=36.9542;SC=TGACACAGAACCGACACAAAA;SbPval=1;Source=Platypus;TC=5;TCF=5;TCR=0;TR=5;WE=34354957;WS=34354939	GT:GL:GOF:GQ:NR:NV	./.:.:.:.:.:.	./.:.:.:.:.:.	1/1:-18.5,-1.2,0:7:12:5:5
chr3H_part_1	34355213	.	C	T	80	PASS	BRF=0;FR=1;HP=2;HapScore=4;MGOF=0;MMLQ=37;MQ=50;NF=3;NR=0;PP=80;QD=38.2571;SC=GGGTCGATCCCGCGTTGGTAC;SbPval=1;Source=Platypus;TC=3;TCF=3;TCR=0;TR=3;WE=34355230;WS=34355203	GT:GL:GOF:GQ:NR:NV	./.:.:.:.:.:.	./.:.:.:.:.:.	1/1:-11.1,-0.48,0:0:6:3:3
chr3H_part_1	34355222	.	A	G	39	PASS	BRF=0;FR=0.9998;HP=1;HapScore=4;MGOF=0;MMLQ=37;MQ=50;NF=2;NR=0;PP=39;QD=36.8856;SC=CCGCGTTGGTACGAGGTTGCG;SbPval=1;Source=Platypus;TC=2;TCF=2;TCR=0;TR=2;WE=34355230;WS=34355203	GT:GL:GOF:GQ:NR:NV	./.:.:.:.:.:.	./.:.:.:.:.:.	1/1:-7.4,-0.22,0:0:4:2:2
chr3H_part_1	34355344	.	A	G	27	PASS	BRF=0;FR=0.9998;HP=2;HapScore=2;MGOF=37;MMLQ=37;MQ=50;NF=1;NR=1;PP=27;QD=30.8856;SC=ATATGCTACCATAATATCAAC;SbPval=0.74;Source=Platypus;TC=2;TCF=1;TCR=1;TR=2;WE=34355352;WS=34355334	GT:GL:GOF:GQ:NR:NV	./.:.:.:.:.:.	./.:.:.:.:.:.	1/1:-6.2,-0.3,0:37:5:2:2
chr3H_part_1	34355385	.	T	C	39	PASS	BRF=0;FR=0.9998;HP=4;HapScore=2;MGOF=31;MMLQ=37;MQ=50;NF=1;NR=1;PP=39;QD=36.8856;SC=GATATCAAAATTTTCTGAAAA;SbPval=0.74;Source=Platypus;TC=2;TCF=1;TCR=1;TR=2;WE=34355393;WS=34355375	GT:GL:GOF:GQ:NR:NV	./.:.:.:.:.:.	./.:.:.:.:.:.	1/1:-7.4,-0.3,0:31:5:2:2
chr3H_part_1	34355873	.	GA	G	52	PASS	BRF=0;FR=1;HP=8;HapScore=2;MGOF=56;MMLQ=37;MQ=50;NF=3;NR=0;PP=52;QD=23;SC=AAGTTTCATGGAAAAAAAATT;SbPval=1;Source=Platypus;TC=3;TCF=3;TCR=0;TR=3;WE=34355881;WS=34355863	GT:GL:GOF:GQ:NR:NV	./.:.:.:.:.:.	./.:.:.:.:.:.	1/1:-6.9,-0.6,0:56:7:3:3
chr3H_part_1	34356210	.	A	G	43	PASS	BRF=0.02;FR=0.9999;HP=2;HapScore=4;MGOF=1;MMLQ=37;MQ=50;NF=2;NR=0;PP=43;QD=38.8856;SC=CTGATCATGGAACATGTCTGC;SbPval=1;Source=Platypus;TC=2;TCF=2;TCR=0;TR=2;WE=34356224;WS=34356200	GT:GL:GOF:GQ:NR:NV	./.:.:.:.:.:.	./.:.:.:.:.:.	1/1:-7.4,-0.18,0:1:4:2:2
chr3H_part_1	34356216	.	T	C	43	PASS	BRF=0.02;FR=0.9999;HP=1;HapScore=4;MGOF=1;MMLQ=37;MQ=50;NF=2;NR=0;PP=43;QD=38.8856;SC=ATGGAACATGTCTGCAGTCGT;SbPval=1;Source=Platypus;TC=2;TCF=2;TCR=0;TR=2;WE=34356224;WS=34356200	GT:GL:GOF:GQ:NR:NV	./.:.:.:.:.:.	./.:.:.:.:.:.	1/1:-7.4,-0.18,0:1:4:2:2
chr3H_part_1	34356256	.	T	G	1361	PASS	BRF=0;FR=1;HP=3;HapScore=1;MGOF=7;MMLQ=37;MQ=50;NF=36;NR=2;PP=1361;QD=36.7308;SC=CCTCCGGTCCTCGCTGTTCCG;SbPval=0.59;Source=Platypus;TC=38;TCF=36;TCR=2;TR=38;WE=34356265;WS=34356246	GT:GL:GOF:GQ:NR:NV	./.:.:.:.:.:.	./.:.:.:.:.:.	1/1:-139.4,-10.96,0:7:99:38:38
chr3H_part_1	34356257	.	C	G	1414	PASS	BRF=0;FR=1;HP=1;HapScore=1;MGOF=7;MMLQ=37;MQ=50;NF=37;NR=2;PP=1414;QD=37.148;SC=CTCCGGTCCTCGCTGTTCCGG;SbPval=0.59;Source=Platypus;TC=39;TCF=37;TCR=2;TR=39;WE=34356265;WS=34356246	GT:GL:GOF:GQ:NR:NV	./.:.:.:.:.:.	./.:.:.:.:.:.	1/1:-144.3,-11.14,0:7:99:39:39
chr3H_part_1	34356694	.	C	T	2443	PASS	BRF=0;FR=1;HP=5;HapScore=1;MGOF=38;MMLQ=37;MQ=50;NF=62;NR=7;PP=2443;QD=35.9097;SC=GTGCTCAGGGCGGTCTCCGAC;SbPval=0.52;Source=Platypus;TC=70;TCF=63;TCR=7;TR=69;WE=34356702;WS=34356684	GT:GL:GOF:GQ:NR:NV	./.:.:.:.:.:.	./.:.:.:.:.:.	1/1:-247.8,-17.04,0:38:99:70:69
chr3H_part_1	34356712	.	C	A	2554	PASS	BRF=0;FR=1;HP=1;HapScore=1;MGOF=43;MMLQ=37;MQ=50;NF=56;NR=15;PP=2554;QD=20;SC=GACGGCTACGCCGCCGCCGCC;SbPval=0.53;Source=Platypus;TC=71;TCF=56;TCR=15;TR=71;WE=34356720;WS=34356702	GT:GL:GOF:GQ:NR:NV	./.:.:.:.:.:.	./.:.:.:.:.:.	1/1:-258.9,-21.04,0:43:99:71:71
chr3H_part_1	34356830	.	C	T	2766	PASS	BRF=0;FR=1;HP=2;HapScore=1;MGOF=24;MMLQ=37;MQ=50;NF=56;NR=21;PP=2766;QD=20;SC=TCAGCCTGCCCGAGGAGACCT;SbPval=0.53;Source=Platypus;TC=77;TCF=56;TCR=21;TR=77;WE=34356838;WS=34356820	GT:GL:GOF:GQ:NR:NV	./.:.:.:.:.:.	./.:.:.:.:.:.	1/1:-280.1,-22.88,0:24:99:77:77
chr3H_part_1	34357135	.	C	G	2965	PASS	BRF=0;FR=1;HP=1;HapScore=1;MGOF=5;MMLQ=37;MQ=50;NF=145;NR=9;PP=2965;QD=20;SC=TCTTCATCAGCCGCCTCGCCT;SbPval=0.53;Source=Platypus;TC=154;TCF=145;TCR=9;TR=154;WE=34357143;WS=34357125	GT:GL:GOF:GQ:NR:NV	./.:.:.:.:.:.	./.:.:.:.:.:.	1/1:-300,-46.06,0:5:99:154:154
chr3H_part_1	34357465	.	T	C	2555	PASS	BRF=0;FR=1;HP=2;HapScore=1;MGOF=16;MMLQ=37;MQ=50;NF=67;NR=3;PP=2555;QD=20;SC=TTTTAACAGATCCGTGCTCTG;SbPval=0.57;Source=Platypus;TC=70;TCF=67;TCR=3;TR=70;WE=34357473;WS=34357455	GT:GL:GOF:GQ:NR:NV	./.:.:.:.:.:.	./.:.:.:.:.:.	1/1:-259,-20.77,0:16:99:70:70
chr3H_part_1	34357527	.	T	A	914	PASS	BRF=0;FR=1;HP=1;HapScore=1;MGOF=30;MMLQ=25;MQ=50;NF=26;NR=1;PP=914;QD=35.1397;SC=TTATTCCGAGTTAAAATATGT;SbPval=0.62;Source=Platypus;TC=28;TCF=27;TCR=1;TR=27;WE=34357535;WS=34357517	GT:GL:GOF:GQ:NR:NV	./.:.:.:.:.:.	./.:.:.:.:.:.	1/1:-94.9,-7.79,0:30:78:28:27
chr3H_part_1	34357544	.	T	A	718	PASS	BRF=0;FR=1;HP=6;HapScore=1;MGOF=25;MMLQ=37;MQ=50;NF=20;NR=1;PP=718;QD=35.8462;SC=ATGTATTTTTTTGAACTCAAT;SbPval=0.63;Source=Platypus;TC=21;TCF=20;TCR=1;TR=21;WE=34357552;WS=34357534	GT:GL:GOF:GQ:NR:NV	./.:.:.:.:.:.	./.:.:.:.:.:.	1/1:-75.3,-6.02,0:25:60:21:21
chr3H_part_1	34357622	.	T	G	39	PASS	BRF=0;FR=0.9998;HP=2;HapScore=2;MGOF=5;MMLQ=37;MQ=50;NF=2;NR=0;PP=39;QD=36.8856;SC=ATACTCGAACTCATCACCTCA;SbPval=1;Source=Platypus;TC=2;TCF=2;TCR=0;TR=2;WE=34357630;WS=34357612	GT:GL:GOF:GQ:NR:NV	./.:.:.:.:.:.	./.:.:.:.:.:.	1/1:-7.4,-0.3,0:5:5:2:2
chr3H_part_1	34538301	.	A	G	2965	PASS	BRF=0;FR=1;HP=2;HapScore=1;MGOF=2;MMLQ=37;MQ=50;NF=89;NR=34;PP=2965;QD=20;SC=CACATAAGCAAACCTACCTTT;SbPval=0.52;Source=Platypus;TC=123;TCF=89;TCR=34;TR=123;WE=34538309;WS=34538291	GT:GL:GOF:GQ:NR:NV	./.:.:.:.:.:.	./.:.:.:.:.:.	1/1:-300,-36.69,0:2:99:123:123
chr3H_part_1	34538680	.	C	T	113	PASS	BRF=0;FR=1;HP=2;HapScore=2;MGOF=37;MMLQ=37;MQ=50;NF=3;NR=1;PP=113;QD=36.9428;SC=CCGGCATCACCCAACGTAATT;SbPval=0.68;Source=Platypus;TC=4;TCF=3;TCR=1;TR=4;WE=34538688;WS=34538670	GT:GL:GOF:GQ:NR:NV	./.:.:.:.:.:.	./.:.:.:.:.:.	1/1:-14.8,-0.9,0:37:10:4:4
chr3H_part_1	34538707	.	C	T	113	PASS	BRF=0;FR=1;HP=1;HapScore=2;MGOF=37;MMLQ=37;MQ=50;NF=3;NR=1;PP=113;QD=36.9428;SC=CATTACTTTACCAAATACATA;SbPval=0.68;Source=Platypus;TC=4;TCF=3;TCR=1;TR=4;WE=34538715;WS=34538697	GT:GL:GOF:GQ:NR:NV	./.:.:.:.:.:.	./.:.:.:.:.:.	1/1:-14.8,-0.9,0:37:10:4:4
chr3H_part_1	34538771	.	T	A	113	PASS	BRF=0;FR=1;HP=2;HapScore=2;MGOF=18;MMLQ=37;MQ=50;NF=2;NR=2;PP=113;QD=36.9428;SC=GGTGTCACAATCTGAATGGTA;SbPval=0.68;Source=Platypus;TC=4;TCF=2;TCR=2;TR=4;WE=34538779;WS=34538761	GT:GL:GOF:GQ:NR:NV	./.:.:.:.:.:.	./.:.:.:.:.:.	1/1:-14.8,-0.9,0:18:10:4:4
chr3H_part_1	34542090	.	T	C	2965	PASS	BRF=0;FR=1;HP=4;HapScore=1;MGOF=1;MMLQ=37;MQ=50;NF=89;NR=24;PP=2965;QD=20;SC=GAGAAGTTTTTACAAGTATTG;SbPval=0.51;Source=Platypus;TC=113;TCF=89;TCR=24;TR=113;WE=34542098;WS=34542080	GT:GL:GOF:GQ:NR:NV	./.:.:.:.:.:.	./.:.:.:.:.:.	1/1:-300,-33.62,0:1:99:113:113
chr3H_part_1	34542313	.	T	C	2965	PASS	BRF=0.01;FR=1;HP=2;HapScore=1;MGOF=2;MMLQ=37;MQ=50;NF=75;NR=72;PP=2965;QD=20;SC=CCTATCTCTGTGAGGCGGACA;SbPval=0.56;Source=Platypus;TC=147;TCF=75;TCR=72;TR=147;WE=34542321;WS=34542303	GT:GL:GOF:GQ:NR:NV	./.:.:.:.:.:.	./.:.:.:.:.:.	1/1:-300,-43.95,0:2:99:147:147
chr3H_part_1	34544188	.	A	G	298	PASS	BRF=0;FR=1;HP=5;HapScore=2;MGOF=15;MMLQ=37;MQ=50;NF=9;NR=0;PP=298;QD=36.9746;SC=AAAAAAGCAAAAAACTAGTGA;SbPval=1;Source=Platypus;TC=9;TCF=9;TCR=0;TR=9;WE=34544196;WS=34544178	GT:GL:GOF:GQ:NR:NV	./.:.:.:.:.:.	./.:.:.:.:.:.	1/1:-33.3,-2.41,0:15:24:9:9
chr3H_part_1	34544562	.	G	A	420	PASS	BRF=0;FR=1;HP=2;HapScore=2;MGOF=18;MMLQ=37;MQ=50;NF=10;NR=3;PP=420;QD=34.9824;SC=CCGCGGCGGCGCAATTGGTCC;SbPval=0.6;Source=Platypus;TC=13;TCF=10;TCR=3;TR=13;WE=34544570;WS=34544552	GT:GL:GOF:GQ:NR:NV	./.:.:.:.:.:.	./.:.:.:.:.:.	1/1:-45.5,-3.58,0:18:36:13:13
chr3H_part_1	34544670	.	C	T	372	PASS	BRF=0;FR=1;HP=3;HapScore=2;MGOF=18;MMLQ=37;MQ=50;NF=9;NR=2;PP=372;QD=36.9792;SC=TCACAGCTAGCGGAGCCGTGG;SbPval=0.61;Source=Platypus;TC=11;TCF=9;TCR=2;TR=11;WE=34544678;WS=34544660	GT:GL:GOF:GQ:NR:NV	./.:.:.:.:.:.	./.:.:.:.:.:.	1/1:-40.7,-3.01,0:18:30:11:11
chr3H_part_1	34544751	.	A	G	150	PASS	BRF=0;FR=1;HP=2;HapScore=2;MGOF=25;MMLQ=37;MQ=50;NF=4;NR=1;PP=150;QD=36.9542;SC=AGCTGGTCTGATTGCTCGGTG;SbPval=0.66;Source=Platypus;TC=5;TCF=4;TCR=1;TR=5;WE=34544759;WS=34544741	GT:GL:GOF:GQ:NR:NV	./.:.:.:.:.:.	./.:.:.:.:.:.	1/1:-18.5,-1.2,0:25:12:5:5
chr3H_part_1	34545327	.	G	A	76	PASS	BRF=0;FR=1;HP=3;HapScore=2;MGOF=37;MMLQ=37;MQ=50;NF=2;NR=1;PP=76;QD=36.9237;SC=GACAAGGGCGGGGCGGCCCGA;SbPval=0.7;Source=Platypus;TC=3;TCF=2;TCR=1;TR=3;WE=34545335;WS=34545317	GT:GL:GOF:GQ:NR:NV	./.:.:.:.:.:.	./.:.:.:.:.:.	1/1:-11.1,-0.6,0:37:7:3:3
chr3H_part_1	34545359	.	C	T	187	PASS	BRF=0;FR=1;HP=2;HapScore=2;MGOF=24;MMLQ=37;MQ=50;NF=5;NR=1;PP=187;QD=36.9619;SC=GCTTAGACTTCCACCTAGGGA;SbPval=0.66;Source=Platypus;TC=6;TCF=5;TCR=1;TR=6;WE=34545367;WS=34545349	GT:GL:GOF:GQ:NR:NV	./.:.:.:.:.:.	./.:.:.:.:.:.	1/1:-22.2,-1.51,0:24:15:6:6
chr3H_part_1	34545827	.	C	T	188	PASS	BRF=0;FR=1;HP=2;HapScore=2;MGOF=4;MMLQ=37;MQ=50;NF=6;NR=1;PP=188;QD=31.8245;SC=AAATAATAATCTAGTGTTTAC;SbPval=0.65;Source=Platypus;TC=7;TCF=6;TCR=1;TR=7;WE=34545835;WS=34545817	GT:GL:GOF:GQ:NR:NV	./.:.:.:.:.:.	./.:.:.:.:.:.	1/1:-22.3,-1.81,0:4:18:7:7
chr3H_part_1	34546216	.	T	C	39	PASS	BRF=0;FR=0.9998;HP=1;HapScore=2;MGOF=0;MMLQ=37;MQ=50;NF=1;NR=1;PP=39;QD=36.8856;SC=ATTATGATTGTAGCAATATGA;SbPval=0.74;Source=Platypus;TC=2;TCF=1;TCR=1;TR=2;WE=34546224;WS=34546206	GT:GL:GOF:GQ:NR:NV	./.:.:.:.:.:.	./.:.:.:.:.:.	1/1:-7.4,-0.3,0:0:5:2:2
chr3H_part_1	34550908	.	A	G	39	PASS	BRF=0;FR=0.9998;HP=1;HapScore=2;MGOF=74;MMLQ=37;MQ=50;NF=2;NR=0;PP=39;QD=36.8856;SC=CGGGGGGCTGATAGGCGCATC;SbPval=1;Source=Platypus;TC=2;TCF=2;TCR=0;TR=2;WE=34550916;WS=34550898	GT:GL:GOF:GQ:NR:NV	./.:.:.:.:.:.	./.:.:.:.:.:.	1/1:-7.4,-0.3,0:74:5:2:2
chr3H_part_1	34551007	.	G	T	76	PASS	BRF=0;FR=1;HP=2;HapScore=2;MGOF=61;MMLQ=37;MQ=50;NF=3;NR=0;PP=76;QD=36.9237;SC=CGCCGTCATCGGGCCCTCCAT;SbPval=1;Source=Platypus;TC=3;TCF=3;TCR=0;TR=3;WE=34551015;WS=34550997	GT:GL:GOF:GQ:NR:NV	./.:.:.:.:.:.	./.:.:.:.:.:.	1/1:-11.1,-0.6,0:61:7:3:3
chr3H_part_1	34551119	.	T	C	39	PASS	BRF=0;FR=0.9998;HP=3;HapScore=2;MGOF=22;MMLQ=37;MQ=50;NF=2;NR=0;PP=39;QD=36.8856;SC=TCTGGTTGGGTAGATGGGGTT;SbPval=1;Source=Platypus;TC=2;TCF=2;TCR=0;TR=2;WE=34551127;WS=34551109	GT:GL:GOF:GQ:NR:NV	./.:.:.:.:.:.	./.:.:.:.:.:.	1/1:-7.4,-0.3,0:22:5:2:2
chr3H_part_1	34551196	.	A	G	76	PASS	BRF=0;FR=1;HP=2;HapScore=2;MGOF=37;MMLQ=37;MQ=50;NF=3;NR=0;PP=76;QD=36.9237;SC=GATCGAATCCATGCTGGGGCC;SbPval=1;Source=Platypus;TC=3;TCF=3;TCR=0;TR=3;WE=34551204;WS=34551186	GT:GL:GOF:GQ:NR:NV	./.:.:.:.:.:.	./.:.:.:.:.:.	1/1:-11.1,-0.6,0:37:7:3:3
chr3H_part_1	34554021	.	T	C	39	PASS	BRF=0;FR=0.9998;HP=1;HapScore=2;MGOF=70;MMLQ=37;MQ=50;NF=1;NR=1;PP=39;QD=36.8856;SC=GACCACACCGTCGGTGAGGCC;SbPval=0.74;Source=Platypus;TC=2;TCF=1;TCR=1;TR=2;WE=34554029;WS=34554011	GT:GL:GOF:GQ:NR:NV	./.:.:.:.:.:.	./.:.:.:.:.:.	1/1:-7.4,-0.3,0:70:5:2:2
chr3H_part_1	34554056	.	A	G	32	PASS	BRF=0;FR=0.9998;HP=1;HapScore=2;MGOF=74;MMLQ=37;MQ=50;NF=1;NR=1;PP=32;QD=33.3856;SC=CCCGCGCACTACACGCGCCGC;SbPval=0.74;Source=Platypus;TC=2;TCF=1;TCR=1;TR=2;WE=34554064;WS=34554046	GT:GL:GOF:GQ:NR:NV	./.:.:.:.:.:.	./.:.:.:.:.:.	1/1:-6.7,-0.3,0:74:5:2:2
chr3H_part_1	34555181	.	G	T	27	PASS	BRF=0;FR=0.9998;HP=2;HapScore=2;MGOF=37;MMLQ=37;MQ=50;NF=1;NR=1;PP=27;QD=30.8856;SC=CGGTCAAACCGATGCTGCCAG;SbPval=0.74;Source=Platypus;TC=2;TCF=1;TCR=1;TR=2;WE=34555189;WS=34555171	GT:GL:GOF:GQ:NR:NV	./.:.:.:.:.:.	./.:.:.:.:.:.	1/1:-6.2,-0.3,0:37:5:2:2
chr3H_part_1	34556635	.	A	G	113	PASS	BRF=0;FR=1;HP=2;HapScore=2;MGOF=22;MMLQ=37;MQ=50;NF=4;NR=0;PP=113;QD=36.9428;SC=TAGGAGCTCCATGACGCCCGC;SbPval=1;Source=Platypus;TC=4;TCF=4;TCR=0;TR=4;WE=34556643;WS=34556625	GT:GL:GOF:GQ:NR:NV	./.:.:.:.:.:.	./.:.:.:.:.:.	1/1:-14.8,-0.9,0:22:10:4:4
chr3H_part_1	34556751	.	C	G	113	PASS	BRF=0;FR=1;HP=1;HapScore=2;MGOF=46;MMLQ=37;MQ=50;NF=4;NR=0;PP=113;QD=36.9428;SC=GGGCCGCTTCCGTCGCGTGCT;SbPval=1;Source=Platypus;TC=4;TCF=4;TCR=0;TR=4;WE=34556759;WS=34556741	GT:GL:GOF:GQ:NR:NV	./.:.:.:.:.:.	./.:.:.:.:.:.	1/1:-14.8,-0.9,0:46:10:4:4
chr3H_part_1	34556833	.	T	C	76	PASS	BRF=0;FR=1;HP=1;HapScore=2;MGOF=49;MMLQ=37;MQ=50;NF=3;NR=0;PP=76;QD=36.9237;SC=CAATCGCCGCTGACCCTTGTT;SbPval=1;Source=Platypus;TC=3;TCF=3;TCR=0;TR=3;WE=34556841;WS=34556823	GT:GL:GOF:GQ:NR:NV	./.:.:.:.:.:.	./.:.:.:.:.:.	1/1:-11.1,-0.6,0:49:7:3:3
chr3H_part_1	34557779	.	C	T	39	PASS	BRF=0;FR=0.9998;HP=1;HapScore=2;MGOF=0;MMLQ=37;MQ=50;NF=2;NR=0;PP=39;QD=36.8856;SC=GCTGGCCTCGCCGATAACAGG;SbPval=1;Source=Platypus;TC=2;TCF=2;TCR=0;TR=2;WE=34557787;WS=34557769	GT:GL:GOF:GQ:NR:NV	./.:.:.:.:.:.	./.:.:.:.:.:.	1/1:-7.4,-0.3,0:0:5:2:2
chr3H_part_1	34558424	.	C	T	39	PASS	BRF=0;FR=0.9998;HP=1;HapScore=2;MGOF=64;MMLQ=37;MQ=50;NF=2;NR=0;PP=39;QD=36.8856;SC=AGCACGGCCACGTTGATCCGT;SbPval=1;Source=Platypus;TC=2;TCF=2;TCR=0;TR=2;WE=34558432;WS=34558414	GT:GL:GOF:GQ:NR:NV	./.:.:.:.:.:.	./.:.:.:.:.:.	1/1:-7.4,-0.3,0:64:5:2:2
chr3H_part_1	34558494	.	TC	T	33	PASS	BRF=0;FR=0.9998;HP=3;HapScore=2;MGOF=55;MMLQ=37;MQ=50;NF=2;NR=0;PP=33;QD=41.0154;SC=TCGTGGATCTTCCCATCACCT;SbPval=1;Source=Platypus;TC=2;TCF=2;TCR=0;TR=2;WE=34558502;WS=34558484	GT:GL:GOF:GQ:NR:NV	./.:.:.:.:.:.	./.:.:.:.:.:.	1/1:-8.2,-0.3,0:55:5:2:2
chr3H_part_1	34558517	.	C	T	76	PASS	BRF=0;FR=1;HP=2;HapScore=2;MGOF=39;MMLQ=37;MQ=50;NF=3;NR=0;PP=76;QD=36.9237;SC=TTGGGCATCCCGCTGACGCTG;SbPval=1;Source=Platypus;TC=3;TCF=3;TCR=0;TR=3;WE=34558525;WS=34558507	GT:GL:GOF:GQ:NR:NV	./.:.:.:.:.:.	./.:.:.:.:.:.	1/1:-11.1,-0.6,0:39:7:3:3
chr3H_part_1	34558794	.	G	T	39	PASS	BRF=0;FR=0.9998;HP=2;HapScore=2;MGOF=55;MMLQ=37;MQ=50;NF=2;NR=0;PP=39;QD=36.8856;SC=AACGCGTTGCGCGGCCAATCT;SbPval=1;Source=Platypus;TC=2;TCF=2;TCR=0;TR=2;WE=34558802;WS=34558784	GT:GL:GOF:GQ:NR:NV	./.:.:.:.:.:.	./.:.:.:.:.:.	1/1:-7.4,-0.3,0:55:5:2:2
chr3H_part_1	34558824	.	T	C	39	PASS	BRF=0;FR=0.9998;HP=1;HapScore=2;MGOF=55;MMLQ=37;MQ=50;NF=2;NR=0;PP=39;QD=36.8856;SC=GCCTCGGCGTTCGGGACCTGG;SbPval=1;Source=Platypus;TC=2;TCF=2;TCR=0;TR=2;WE=34558832;WS=34558814	GT:GL:GOF:GQ:NR:NV	./.:.:.:.:.:.	./.:.:.:.:.:.	1/1:-7.4,-0.3,0:55:5:2:2
chr3H_part_1	34558866	.	G	T	39	PASS	BRF=0;FR=0.9998;HP=1;HapScore=2;MGOF=18;MMLQ=37;MQ=50;NF=2;NR=0;PP=39;QD=36.8856;SC=GCCTGCGCTGGCTCTGGTTCA;SbPval=1;Source=Platypus;TC=2;TCF=2;TCR=0;TR=2;WE=34558874;WS=34558856	GT:GL:GOF:GQ:NR:NV	./.:.:.:.:.:.	./.:.:.:.:.:.	1/1:-7.4,-0.3,0:18:5:2:2
chr3H_part_1	34560902	.	G	A	2965	PASS	BRF=0;FR=1;HP=2;HapScore=1;MGOF=3;MMLQ=37;MQ=50;NF=149;NR=37;PP=2965;QD=20;SC=TGAAATGGTTGCTACAATATG;SbPval=0.51;Source=Platypus;TC=186;TCF=149;TCR=37;TR=186;WE=34560910;WS=34560892	GT:GL:GOF:GQ:NR:NV	./.:.:.:.:.:.	./.:.:.:.:.:.	1/1:-300,-55.39,0:3:99:186:186
chr3H_part_1	34561359	.	A	T	39	PASS	BRF=0;FR=0.9998;HP=2;HapScore=2;MGOF=37;MMLQ=37;MQ=50;NF=2;NR=0;PP=39;QD=36.8856;SC=TGCTAGTAGTACCTATAAATA;SbPval=1;Source=Platypus;TC=2;TCF=2;TCR=0;TR=2;WE=34561367;WS=34561349	GT:GL:GOF:GQ:NR:NV	./.:.:.:.:.:.	./.:.:.:.:.:.	1/1:-7.4,-0.3,0:37:5:2:2
chr3H_part_1	34561410	.	A	G	39	PASS	BRF=0;FR=0.9998;HP=1;HapScore=2;MGOF=37;MMLQ=37;MQ=50;NF=2;NR=0;PP=39;QD=36.8856;SC=GGAGCTTATAATGCCTTGTTT;SbPval=1;Source=Platypus;TC=2;TCF=2;TCR=0;TR=2;WE=34561418;WS=34561400	GT:GL:GOF:GQ:NR:NV	./.:.:.:.:.:.	./.:.:.:.:.:.	1/1:-7.4,-0.3,0:37:5:2:2
chr3H_part_1	34562922	.	C	T	2965	PASS	BRF=0;FR=1;HP=4;HapScore=1;MGOF=22;MMLQ=37;MQ=50;NF=141;NR=37;PP=2965;QD=20;SC=TATTGAATGACGGGGTGCATG;SbPval=0.54;Source=Platypus;TC=179;TCF=141;TCR=38;TR=178;WE=34562930;WS=34562912	GT:GL:GOF:GQ:NR:NV	./.:.:.:.:.:.	./.:.:.:.:.:.	1/1:-300,-49.55,0:22:99:179:178
chr3H_part_1	34562964	.	C	T	2965	PASS	BRF=0;FR=1;HP=1;HapScore=1;MGOF=23;MMLQ=37;MQ=50;NF=134;NR=60;PP=2965;QD=20;SC=AGAAGTTTCTCGACACTCTTA;SbPval=0.52;Source=Platypus;TC=194;TCF=134;TCR=60;TR=194;WE=34562972;WS=34562954	GT:GL:GOF:GQ:NR:NV	./.:.:.:.:.:.	./.:.:.:.:.:.	1/1:-300,-57.8,0:23:99:194:194
chr3H_part_1	34563682	.	CA	C	376	PASS	BRF=0;FR=1;HP=6;HapScore=2;MGOF=0;MMLQ=37;MQ=50;NF=11;NR=0;PP=376;QD=37;SC=ATTGAAAACACAAAAAGCTGG;SbPval=1;Source=Platypus;TC=11;TCF=11;TCR=0;TR=11;WE=34563690;WS=34563672	GT:GL:GOF:GQ:NR:NV	./.:.:.:.:.:.	./.:.:.:.:.:.	1/1:-40.7,-3.01,0:0:30:11:11
chr3H_part_1	34563902	.	T	C	76	PASS	BRF=0;FR=1;HP=2;HapScore=2;MGOF=12;MMLQ=37;MQ=50;NF=3;NR=0;PP=76;QD=36.9237;SC=ATTTTCGTAGTGAAGCAAGTT;SbPval=1;Source=Platypus;TC=3;TCF=3;TCR=0;TR=3;WE=34563910;WS=34563892	GT:GL:GOF:GQ:NR:NV	./.:.:.:.:.:.	./.:.:.:.:.:.	1/1:-11.1,-0.6,0:12:7:3:3
chr3H_part_1	34564241	.	T	A	2965	PASS	BRF=0;FR=1;HP=1;HapScore=1;MGOF=4;MMLQ=37;MQ=50;NF=335;NR=32;PP=2965;QD=20;SC=GGATGATCTGTCAGATTTACC;SbPval=0.5;Source=Platypus;TC=367;TCF=335;TCR=32;TR=367;WE=34564249;WS=34564231	GT:GL:GOF:GQ:NR:NV	./.:.:.:.:.:.	./.:.:.:.:.:.	1/1:-300,-110.11,0:4:99:367:367
chr3H_part_1	34564453	.	C	T	2965	PASS	BRF=0;FR=1;HP=2;HapScore=1;MGOF=4;MMLQ=37;MQ=50;NF=220;NR=66;PP=2965;QD=20;SC=AAGGCATCTGCAAGTGCCTGG;SbPval=0.51;Source=Platypus;TC=287;TCF=221;TCR=66;TR=286;WE=34564461;WS=34564443	GT:GL:GOF:GQ:NR:NV	./.:.:.:.:.:.	./.:.:.:.:.:.	1/1:-300,-85.73,0:4:99:287:286
chr3H_part_1	34564748	.	A	C	113	PASS	BRF=0;FR=1;HP=2;HapScore=2;MGOF=2;MMLQ=37;MQ=50;NF=4;NR=0;PP=113;QD=36.9428;SC=TTGCACCTGAATTAAAAAAAT;SbPval=1;Source=Platypus;TC=4;TCF=4;TCR=0;TR=4;WE=34564756;WS=34564738	GT:GL:GOF:GQ:NR:NV	./.:.:.:.:.:.	./.:.:.:.:.:.	1/1:-14.8,-0.9,0:2:10:4:4
chr3H_part_1	34646132	.	C	T	2965	PASS	BRF=0;FR=1;HP=1;HapScore=1;MGOF=76;MMLQ=37;MQ=50;NF=139;NR=1;PP=2965;QD=20;SC=GGAGGAGAAGCTGTTCTCTAT;SbPval=0.62;Source=Platypus;TC=140;TCF=139;TCR=1;TR=140;WE=34646140;WS=34646122	GT:GL:GOF:GQ:NR:NV	./.:.:.:.:.:.	./.:.:.:.:.:.	1/1:-300,-41.74,0:76:99:140:140
chr3H_part_1	34646150	.	CT	C	2974	PASS	BRF=0;FR=1;HP=3;HapScore=1;MGOF=68;MMLQ=37;MQ=50;NF=139;NR=1;PP=2974;QD=20;SC=TATATCTCCCCTCCACTCCCA;SbPval=0.61;Source=Platypus;TC=144;TCF=143;TCR=1;TR=140;WE=34646158;WS=34646140	GT:GL:GOF:GQ:NR:NV	./.:.:.:.:.:.	./.:.:.:.:.:.	1/1:-300,-43.05,0:68:99:144:140
chr3H_part_1	34646226	.	C	T	2965	PASS	BRF=0;FR=1;HP=4;HapScore=1;MGOF=55;MMLQ=37;MQ=50;NF=260;NR=23;PP=2965;QD=20;SC=TGCTAGCTCCCCCTCCTACAA;SbPval=0.5;Source=Platypus;TC=284;TCF=261;TCR=23;TR=283;WE=34646234;WS=34646216	GT:GL:GOF:GQ:NR:NV	./.:.:.:.:.:.	./.:.:.:.:.:.	1/1:-300,-84.79,0:55:99:284:283
chr3H_part_1	34646299	.	C	T	2965	PASS	BRF=0;FR=1;HP=1;HapScore=1;MGOF=27;MMLQ=37;MQ=50;NF=236;NR=62;PP=2965;QD=20;SC=TGTTTTTCCACTCGAAATTTC;SbPval=0.5;Source=Platypus;TC=298;TCF=236;TCR=62;TR=298;WE=34646307;WS=34646289	GT:GL:GOF:GQ:NR:NV	./.:.:.:.:.:.	./.:.:.:.:.:.	1/1:-300,-89.27,0:27:99:298:298
chr3H_part_1	34646713	.	T	G	1260	PASS	BRF=0;FR=1;HP=2;HapScore=1;MGOF=2;MMLQ=37;MQ=50;NF=30;NR=5;PP=1260;QD=36.9935;SC=TTGTTTTCATTGGTTTTTTTT;SbPval=0.56;Source=Platypus;TC=35;TCF=30;TCR=5;TR=35;WE=34646732;WS=34646703	GT:GL:GOF:GQ:NR:NV	./.:.:.:.:.:.	./.:.:.:.:.:.	1/1:-129.5,-10.16,0:2:99:35:35
chr3H_part_1	34646724	.	C	G	1435	PASS	BRF=0;FR=1;HP=8;HapScore=1;MGOF=2;MMLQ=37;MQ=50;NF=33;NR=6;PP=1435;QD=37.6864;SC=GGTTTTTTTTCAGCAGTCATA;SbPval=0.55;Source=Platypus;TC=39;TCF=33;TCR=6;TR=39;WE=34646732;WS=34646703	GT:GL:GOF:GQ:NR:NV	./.:.:.:.:.:.	./.:.:.:.:.:.	1/1:-141.7,-9.97,0:2:99:39:39
chr3H_part_1	34647607	.	A	G	2965	PASS	BRF=0;FR=1;HP=3;HapScore=1;MGOF=20;MMLQ=37;MQ=50;NF=160;NR=32;PP=2965;QD=20;SC=CGATAGTACCACAGCCCCCTC;SbPval=0.5;Source=Platypus;TC=193;TCF=161;TCR=32;TR=192;WE=34647615;WS=34647597	GT:GL:GOF:GQ:NR:NV	./.:.:.:.:.:.	./.:.:.:.:.:.	1/1:-300,-54.03,0:20:99:193:192
chr3H_part_1	34647682	.	C	T	2965	PASS	BRF=0;FR=1;HP=1;HapScore=1;MGOF=21;MMLQ=37;MQ=50;NF=142;NR=78;PP=2965;QD=20;SC=TCGCTGCCGACGTGGCGCCCG;SbPval=0.52;Source=Platypus;TC=221;TCF=143;TCR=78;TR=220;WE=34647690;WS=34647672	GT:GL:GOF:GQ:NR:NV	./.:.:.:.:.:.	./.:.:.:.:.:.	1/1:-300,-62.49,0:21:99:221:220
chr3H_part_1	34748456	.	G	C	1334	PASS	BRF=0.03;FR=1;HP=2;HapScore=1;MGOF=2;MMLQ=37;MQ=50;NF=37;NR=0;PP=1334;QD=36.9938;SC=GCTGCAGGTCGAAGCGGGGGT;SbPval=1;Source=Platypus;TC=37;TCF=37;TCR=0;TR=37;WE=34748464;WS=34748446	GT:GL:GOF:GQ:NR:NV	./.:.:.:.:.:.	./.:.:.:.:.:.	1/1:-136.9,-10.84,0:2:99:37:37
chr3H_part_1	34748574	.	G	T	39	PASS	BRF=0;FR=0.9998;HP=4;HapScore=2;MGOF=53;MMLQ=37;MQ=50;NF=2;NR=0;PP=39;QD=36.8856;SC=CTTCTCCCGAGCCCCAAATCA;SbPval=1;Source=Platypus;TC=2;TCF=2;TCR=0;TR=2;WE=34748582;WS=34748564	GT:GL:GOF:GQ:NR:NV	./.:.:.:.:.:.	./.:.:.:.:.:.	1/1:-7.4,-0.3,0:53:5:2:2
chr3H_part_1	34748648	.	A	AG	2449	PASS	BRF=0;FR=1;HP=6;HapScore=1;MGOF=8;MMLQ=37;MQ=50;NF=55;NR=8;PP=2449;QD=39.2857;SC=GCAGAGGAGGAGGGGTCCATA;SbPval=0.95;Source=Platypus;TC=86;TCF=67;TCR=19;TR=63;WE=34748660;WS=34748638	GT:GL:GOF:GQ:NR:NV	./.:.:.:.:.:.	./.:.:.:.:.:.	1/1:-244.28,-17.84,0:8:99:86:63
chr3H_part_1	34749036	.	C	G	2965	PASS	BRF=0;FR=1;HP=2;HapScore=1;MGOF=2;MMLQ=37;MQ=50;NF=159;NR=47;PP=2965;QD=20;SC=GACCGGGACCCGACCACTCTT;SbPval=0.51;Source=Platypus;TC=206;TCF=159;TCR=47;TR=206;WE=34749052;WS=34749026	GT:GL:GOF:GQ:NR:NV	./.:.:.:.:.:.	./.:.:.:.:.:.	1/1:-299.4,-61.7,0:2:99:206:206
chr3H_part_1	34749044	.	C	G	2965	PASS	BRF=0;FR=1;HP=3;HapScore=1;MGOF=2;MMLQ=37;MQ=50;NF=144;NR=46;PP=2965;QD=20;SC=CCCGACCACTCTTCTAGGTTA;SbPval=0.51;Source=Platypus;TC=190;TCF=144;TCR=46;TR=190;WE=34749052;WS=34749026	GT:GL:GOF:GQ:NR:NV	./.:.:.:.:.:.	./.:.:.:.:.:.	1/1:-299.4,-56.89,0:2:99:190:190
chr3H_part_1	34749487	.	C	G	39	PASS	BRF=0;FR=0.9998;HP=2;HapScore=2;MGOF=37;MMLQ=37;MQ=50;NF=1;NR=1;PP=39;QD=36.8856;SC=TTTTGTTCTTCAACTTGCTAC;SbPval=0.74;Source=Platypus;TC=2;TCF=1;TCR=1;TR=2;WE=34749495;WS=34749477	GT:GL:GOF:GQ:NR:NV	./.:.:.:.:.:.	./.:.:.:.:.:.	1/1:-7.4,-0.3,0:37:5:2:2
chr3H_part_1	34749525	.	G	A	39	PASS	BRF=0;FR=0.9998;HP=3;HapScore=2;MGOF=37;MMLQ=37;MQ=50;NF=1;NR=1;PP=39;QD=36.8856;SC=CATTAAAAATGTTACTACATA;SbPval=0.74;Source=Platypus;TC=2;TCF=1;TCR=1;TR=2;WE=34749533;WS=34749515	GT:GL:GOF:GQ:NR:NV	./.:.:.:.:.:.	./.:.:.:.:.:.	1/1:-7.4,-0.3,0:37:5:2:2
chr3H_part_1	34749617	.	T	C	2965	PASS	BRF=0;FR=1;HP=2;HapScore=1;MGOF=29;MMLQ=37;MQ=50;NF=115;NR=26;PP=2965;QD=20;SC=GAAGCATTGGTATGACATCAA;SbPval=0.51;Source=Platypus;TC=141;TCF=115;TCR=26;TR=141;WE=34749625;WS=34749607	GT:GL:GOF:GQ:NR:NV	./.:.:.:.:.:.	./.:.:.:.:.:.	1/1:-300,-41.54,0:29:99:141:141
chr3H_part_1	34749683	.	G	A	2965	PASS	BRF=0.02;FR=1;HP=2;HapScore=1;MGOF=42;MMLQ=37;MQ=50;NF=71;NR=27;PP=2965;QD=20;SC=GTCCACGACAGAGGGTACCAA;SbPval=0.5;Source=Platypus;TC=99;TCF=72;TCR=27;TR=98;WE=34749691;WS=34749673	GT:GL:GOF:GQ:NR:NV	./.:.:.:.:.:.	./.:.:.:.:.:.	1/1:-300,-29.36,0:42:99:99:98
chr3H_part_1	34749723	.	T	C	1889	PASS	BRF=0;FR=1;HP=2;HapScore=1;MGOF=33;MMLQ=37;MQ=50;NF=46;NR=6;PP=1889;QD=36.9956;SC=TGCATCGTTGTGTGCGGTGTT;SbPval=0.55;Source=Platypus;TC=52;TCF=46;TCR=6;TR=52;WE=34749731;WS=34749713	GT:GL:GOF:GQ:NR:NV	./.:.:.:.:.:.	./.:.:.:.:.:.	1/1:-192.4,-15.35,0:33:99:52:52
chr3H_part_1	34749786	.	C	A	2965	PASS	BRF=0;FR=1;HP=2;HapScore=1;MGOF=18;MMLQ=37;MQ=50;NF=71;NR=11;PP=2965;QD=20;SC=AGTAGTTTCCCTGCCCTCATA;SbPval=0.53;Source=Platypus;TC=82;TCF=71;TCR=11;TR=82;WE=34749794;WS=34749776	GT:GL:GOF:GQ:NR:NV	./.:.:.:.:.:.	./.:.:.:.:.:.	1/1:-300,-24.38,0:18:99:82:82
chr3H_part_1	34750071	.	T	A	2124	PASS	BRF=0;FR=1;HP=1;HapScore=1;MGOF=15;MMLQ=37;MQ=50;NF=53;NR=8;PP=2124;QD=35.3897;SC=AGCTAGTACATGTCTGTTGAT;SbPval=0.54;Source=Platypus;TC=61;TCF=53;TCR=8;TR=61;WE=34750079;WS=34750061	GT:GL:GOF:GQ:NR:NV	./.:.:.:.:.:.	./.:.:.:.:.:.	1/1:-215.9,-18.03,0:15:99:61:61
chr3H_part_1	34750157	.	C	G	1581	PASS	BRF=0;FR=1;HP=3;HapScore=1;MGOF=34;MMLQ=37;MQ=50;NF=34;NR=10;PP=1581;QD=36.7221;SC=TTGTGTGTCTCTTGTAGCTCT;SbPval=0.55;Source=Platypus;TC=44;TCF=34;TCR=10;TR=44;WE=34750165;WS=34750147	GT:GL:GOF:GQ:NR:NV	./.:.:.:.:.:.	./.:.:.:.:.:.	1/1:-161.6,-12.94,0:34:99:44:44
chr3H_part_1	34750203	.	T	C	1606	PASS	BRF=0;FR=1;HP=1;HapScore=1;MGOF=26;MMLQ=37;MQ=50;NF=34;NR=11;PP=1606;QD=36.4616;SC=TACATACATGTCATTGTGGAC;SbPval=0.52;Source=Platypus;TC=46;TCF=35;TCR=11;TR=45;WE=34750225;WS=34750193	GT:GL:GOF:GQ:NR:NV	./.:.:.:.:.:.	./.:.:.:.:.:.	1/1:-164.1,-13.22,0:26:99:46:45
chr3H_part_1	34750217	.	C	A	1593	PASS	BRF=0;FR=1;HP=1;HapScore=1;MGOF=26;MMLQ=37;MQ=50;NF=33;NR=11;PP=1593;QD=36.9948;SC=TGTGGACATCCTGAAACTTTA;SbPval=0.54;Source=Platypus;TC=44;TCF=33;TCR=11;TR=44;WE=34750225;WS=34750193	GT:GL:GOF:GQ:NR:NV	./.:.:.:.:.:.	./.:.:.:.:.:.	1/1:-162.8,-12.93,0:26:99:44:44
chr3H_part_1	34750342	.	G	C	2951	PASS	BRF=0.04;FR=1;HP=2;HapScore=1;MGOF=17;MMLQ=37;MQ=50;NF=73;NR=8;PP=2951;QD=20;SC=GATTGCCTCAGAGGGCCTGAA;SbPval=0.54;Source=Platypus;TC=81;TCF=73;TCR=8;TR=81;WE=34750362;WS=34750332	GT:GL:GOF:GQ:NR:NV	./.:.:.:.:.:.	./.:.:.:.:.:.	1/1:-298.46,-23.99,0:17:99:81:81
chr3H_part_1	34750354	.	C	T	2804	PASS	BRF=0.04;FR=1;HP=1;HapScore=1;MGOF=17;MMLQ=37;MQ=50;NF=74;NR=5;PP=2804;QD=20;SC=GGGCCTGAAGCACCAGGTGTT;SbPval=0.55;Source=Platypus;TC=79;TCF=74;TCR=5;TR=79;WE=34750362;WS=34750332	GT:GL:GOF:GQ:NR:NV	./.:.:.:.:.:.	./.:.:.:.:.:.	1/1:-283.9,-23.45,0:17:99:79:79
chr3H_part_1	34750477	.	C	A	2965	PASS	BRF=0;FR=1;HP=1;HapScore=1;MGOF=12;MMLQ=37;MQ=50;NF=88;NR=12;PP=2965;QD=20;SC=GGTACTTGCGCATAATGCATG;SbPval=0.53;Source=Platypus;TC=100;TCF=88;TCR=12;TR=100;WE=34750485;WS=34750467	GT:GL:GOF:GQ:NR:NV	./.:.:.:.:.:.	./.:.:.:.:.:.	1/1:-300,-29.8,0:12:99:100:100
chr3H_part_1	34750705	.	G	A	2965	PASS	BRF=0;FR=1;HP=1;HapScore=1;MGOF=7;MMLQ=37;MQ=50;NF=107;NR=13;PP=2965;QD=20;SC=ACTTAACTTAGCATTTAGGGT;SbPval=0.52;Source=Platypus;TC=120;TCF=107;TCR=13;TR=120;WE=34750713;WS=34750695	GT:GL:GOF:GQ:NR:NV	./.:.:.:.:.:.	./.:.:.:.:.:.	1/1:-300,-35.79,0:7:99:120:120
chr3H_part_1	34750986	.	G	A	2965	PASS	BRF=0;FR=1;HP=1;HapScore=1;MGOF=21;MMLQ=37;MQ=50;NF=77;NR=11;PP=2965;QD=20;SC=GTTGGGCTCTGACTCTGCTTA;SbPval=0.52;Source=Platypus;TC=88;TCF=77;TCR=11;TR=88;WE=34750994;WS=34750976	GT:GL:GOF:GQ:NR:NV	./.:.:.:.:.:.	./.:.:.:.:.:.	1/1:-300,-26.19,0:21:99:88:88
chr3H_part_1	34751060	.	T	C	1815	PASS	BRF=0;FR=1;HP=1;HapScore=1;MGOF=22;MMLQ=37;MQ=50;NF=44;NR=6;PP=1815;QD=36.9954;SC=GCAACGACCTTGCCGGTTCGC;SbPval=0.55;Source=Platypus;TC=50;TCF=44;TCR=6;TR=50;WE=34751068;WS=34751050	GT:GL:GOF:GQ:NR:NV	./.:.:.:.:.:.	./.:.:.:.:.:.	1/1:-185,-14.75,0:22:99:50:50
chr3H_part_1	34751106	.	T	C	224	PASS	BRF=0;FR=1;HP=1;HapScore=2;MGOF=7;MMLQ=37;MQ=50;NF=7;NR=0;PP=224;QD=36.9673;SC=GTAGACGCACTTGGATGGTGT;SbPval=1;Source=Platypus;TC=7;TCF=7;TCR=0;TR=7;WE=34751114;WS=34751096	GT:GL:GOF:GQ:NR:NV	./.:.:.:.:.:.	./.:.:.:.:.:.	1/1:-25.9,-1.81,0:7:18:7:7
chr3H_part_1	34751148	.	A	C	446	PASS	BRF=0.13;FR=1;HP=2;HapScore=2;MGOF=33;MMLQ=37;MQ=50;NF=13;NR=0;PP=446;QD=36.9824;SC=GGAGCGGTAAATCCAAGATGG;SbPval=1;Source=Platypus;TC=13;TCF=13;TCR=0;TR=13;WE=34751156;WS=34751138	GT:GL:GOF:GQ:NR:NV	./.:.:.:.:.:.	./.:.:.:.:.:.	1/1:-48.1,-3.61,0:33:36:13:13
chr3H_part_1	34751252	.	AGATTG	A	677	PASS	BRF=0;FR=1;HP=1;HapScore=1;MGOF=30;MMLQ=37;MQ=50;NF=15;NR=0;PP=677;QD=46.4;SC=CTGCTATAGCAGATTGGATTG;SbPval=1;Source=Platypus;TC=20;TCF=19;TCR=1;TR=15;WE=34751264;WS=34751242	GT:GL:GOF:GQ:NR:NV	./.:.:.:.:.:.	./.:.:.:.:.:.	1/1:-69.6,-3.91,0:30:39:20:15
chr3H_part_1	34751342	.	C	T	2667	PASS	BRF=0;FR=1;HP=1;HapScore=1;MGOF=40;MMLQ=37;MQ=50;NF=73;NR=1;PP=2667;QD=20;SC=GGTACTGGATCGACAGGCAAG;SbPval=0.63;Source=Platypus;TC=74;TCF=73;TCR=1;TR=74;WE=34751350;WS=34751332	GT:GL:GOF:GQ:NR:NV	./.:.:.:.:.:.	./.:.:.:.:.:.	1/1:-270.2,-21.98,0:40:99:74:74
chr3H_part_1	34751416	.	G	A	2444	PASS	BRF=0;FR=1;HP=2;HapScore=1;MGOF=40;MMLQ=37;MQ=50;NF=66;NR=1;PP=2444;QD=36.9966;SC=TTCCTGTGCCGTCGAACGCAT;SbPval=0.63;Source=Platypus;TC=67;TCF=66;TCR=1;TR=67;WE=34751424;WS=34751406	GT:GL:GOF:GQ:NR:NV	./.:.:.:.:.:.	./.:.:.:.:.:.	1/1:-247.9,-19.87,0:40:99:67:67
chr3H_part_1	34751473	.	T	C	1408	PASS	BRF=0;FR=1;HP=1;HapScore=1;MGOF=25;MMLQ=37;MQ=50;NF=38;NR=1;PP=1408;QD=36.9941;SC=TGCCGCAGCTTGAGAAGGGAC;SbPval=0.63;Source=Platypus;TC=39;TCF=38;TCR=1;TR=39;WE=34751481;WS=34751463	GT:GL:GOF:GQ:NR:NV	./.:.:.:.:.:.	./.:.:.:.:.:.	1/1:-144.3,-11.44,0:25:99:39:39
chr3H_part_1	34751502	.	C	T	113	PASS	BRF=0;FR=1;HP=1;HapScore=2;MGOF=4;MMLQ=37;MQ=50;NF=3;NR=1;PP=113;QD=36.9428;SC=TGGCTTAGGTCCATTTCTATG;SbPval=0.68;Source=Platypus;TC=4;TCF=3;TCR=1;TR=4;WE=34751510;WS=34751492	GT:GL:GOF:GQ:NR:NV	./.:.:.:.:.:.	./.:.:.:.:.:.	1/1:-14.8,-0.9,0:4:10:4:4
chr3H_part_1	34752553	.	T	C	39	PASS	BRF=0;FR=0.9998;HP=1;HapScore=2;MGOF=0;MMLQ=37;MQ=50;NF=2;NR=0;PP=39;QD=36.8856;SC=GCGTTCAATGTATGTGCATGT;SbPval=1;Source=Platypus;TC=2;TCF=2;TCR=0;TR=2;WE=34752561;WS=34752543	GT:GL:GOF:GQ:NR:NV	./.:.:.:.:.:.	./.:.:.:.:.:.	1/1:-7.4,-0.3,0:0:5:2:2
chr3H_part_1	35079862	.	T	C	409	PASS	BRF=0;FR=0.9998;HP=1;HapScore=2;MGOF=8;MMLQ=37;MQ=50;NF=13;NR=0;PP=409;QD=34.1362;SC=CCTCCCGAGTTCGAATCAGAG;SbPval=1;Source=Platypus;TC=14;TCF=14;TCR=0;TR=13;WE=35079870;WS=35079852	GT:GL:GOF:GQ:NR:NV	./.:.:.:.:.:.	./.:.:.:.:.:.	1/1:-44.4,-0.21,0:8:4:14:13
chr3H_part_1	35079920	.	A	AGGCGC	2974	PASS	BRF=0;FR=1;HP=4;HapScore=1;MGOF=33;MMLQ=37;MQ=50;NF=54;NR=25;PP=2974;QD=20;SC=AGGACGACGGAGGCGCGGCTA;SbPval=0.45;Source=Platypus;TC=107;TCF=75;TCR=32;TR=79;WE=35079928;WS=35079910	GT:GL:GOF:GQ:NR:NV	./.:.:.:.:.:.	./.:.:.:.:.:.	1/1:-300,-25.29,0:33:99:107:79
chr3H_part_1	35079950	.	G	C	2965	PASS	BRF=0;FR=1;HP=1;HapScore=1;MGOF=37;MMLQ=37;MQ=50;NF=94;NR=50;PP=2965;QD=20;SC=ACTGATCGGCGGCTCTAGTAC;SbPval=0.56;Source=Platypus;TC=145;TCF=94;TCR=51;TR=144;WE=35079958;WS=35079940	GT:GL:GOF:GQ:NR:NV	./.:.:.:.:.:.	./.:.:.:.:.:.	1/1:-300,-43.05,0:37:99:145:144
chr3H_part_1	35080335	.	G	C	299	PASS	BRF=0;FR=1;HP=1;HapScore=3;MGOF=37;MMLQ=37;MQ=50;NF=8;NR=1;PP=299;QD=37.0857;SC=AGTGGTGTTCGTAGAGCATCA;SbPval=0.65;Source=Platypus;TC=9;TCF=8;TCR=1;TR=9;WE=35080353;WS=35080325	GT:GL:GOF:GQ:NR:NV	./.:.:.:.:.:.	./.:.:.:.:.:.	1/1:-33.3,-2.23,0:37:22:9:9
chr3H_part_1	35080345	.	A	G	299	PASS	BRF=0;FR=1;HP=2;HapScore=3;MGOF=37;MMLQ=37;MQ=50;NF=7;NR=2;PP=299;QD=37.0857;SC=GTAGAGCATCAAATTGTTTGA;SbPval=0.62;Source=Platypus;TC=9;TCF=7;TCR=2;TR=9;WE=35080353;WS=35080325	GT:GL:GOF:GQ:NR:NV	./.:.:.:.:.:.	./.:.:.:.:.:.	1/1:-33.3,-2.23,0:37:22:9:9
chr3H_part_1	35080372	.	G	A	224	PASS	BRF=0;FR=1;HP=3;HapScore=2;MGOF=54;MMLQ=37;MQ=50;NF=6;NR=1;PP=224;QD=36.9673;SC=CTCTGAATTTGGTGGTCTACA;SbPval=0.65;Source=Platypus;TC=7;TCF=6;TCR=1;TR=7;WE=35080380;WS=35080362	GT:GL:GOF:GQ:NR:NV	./.:.:.:.:.:.	./.:.:.:.:.:.	1/1:-25.9,-1.81,0:54:18:7:7
chr3H_part_1	35080651	.	C	G	2965	PASS	BRF=0.01;FR=1;HP=1;HapScore=1;MGOF=1;MMLQ=37;MQ=50;NF=513;NR=122;PP=2965;QD=20;SC=TGGCGAGCGTCAGGTACTGAG;SbPval=0.49;Source=Platypus;TC=637;TCF=515;TCR=122;TR=635;WE=35080659;WS=35080641	GT:GL:GOF:GQ:NR:NV	./.:.:.:.:.:.	./.:.:.:.:.:.	1/1:-300,-186.86,0:1:99:637:635
chr3H_part_1	35081025	.	A	C	233	PASS	BRF=0;FR=0.5078;HP=10;HapScore=2;MGOF=21;MMLQ=37;MQ=50;NF=17;NR=2;PP=233;QD=14.0932;SC=TTGATTATGAAAAAAAAAAAG;SbPval=0.74;Source=Platypus;TC=22;TCF=19;TCR=3;TR=19;WE=35081034;WS=35081014	GT:GL:GOF:GQ:NR:NV	./.:.:.:.:.:.	./.:.:.:.:.:.	1/1:-73.51,-5.51,0:21:55:22:19
chr3H_part_1	35081044	.	G	A	668	PASS	BRF=0;FR=1;HP=3;HapScore=1;MGOF=27;MMLQ=37;MQ=50;NF=16;NR=3;PP=668;QD=36.988;SC=AGGGCAGCCCGGTGCATGTAG;SbPval=0.59;Source=Platypus;TC=19;TCF=16;TCR=3;TR=19;WE=35081052;WS=35081034	GT:GL:GOF:GQ:NR:NV	./.:.:.:.:.:.	./.:.:.:.:.:.	1/1:-70.3,-5.42,0:27:54:19:19
chr3H_part_1	35082257	.	G	A	2965	PASS	BRF=0;FR=1;HP=1;HapScore=1;MGOF=15;MMLQ=37;MQ=50;NF=1106;NR=88;PP=2965;QD=20;SC=AGTCGAAGACGTACAAAAGTC;SbPval=0.52;Source=Platypus;TC=1197;TCF=1107;TCR=90;TR=1194;WE=35082269;WS=35082247	GT:GL:GOF:GQ:NR:NV	./.:.:.:.:.:.	./.:.:.:.:.:.	1/1:-299.4,-299.1,0:15:99:1197:1194
chr3H_part_1	35082460	.	G	A	2965	PASS	BRF=0;FR=1;HP=1;HapScore=1;MGOF=6;MMLQ=37;MQ=50;NF=1867;NR=164;PP=2965;QD=20;SC=TATCGACCGAGGCAAGGCGAT;SbPval=0.48;Source=Platypus;TC=2034;TCF=1870;TCR=164;TR=2031;WE=35082473;WS=35082450	GT:GL:GOF:GQ:NR:NV	./.:.:.:.:.:.	./.:.:.:.:.:.	1/1:-299.4,-299.1,0:6:99:2034:2031
chr3H_part_1	35082465	.	G	C	2965	PASS	BRF=0;FR=1;HP=2;HapScore=1;MGOF=6;MMLQ=37;MQ=50;NF=1914;NR=165;PP=2965;QD=20;SC=ACCGAGGCAAGGCGATCATAA;SbPval=0.48;Source=Platypus;TC=2085;TCF=1920;TCR=165;TR=2079;WE=35082473;WS=35082450	GT:GL:GOF:GQ:NR:NV	./.:.:.:.:.:.	./.:.:.:.:.:.	1/1:-299.4,-299.1,0:6:99:2085:2079
chr3H_part_1	35082674	.	C	A	2965	PASS	BRF=0;FR=1;HP=2;HapScore=1;MGOF=6;MMLQ=37;MQ=50;NF=1824;NR=229;PP=2965;QD=20;SC=TAACCTTTGGCCATCGTCGTG;SbPval=0.49;Source=Platypus;TC=2056;TCF=1826;TCR=230;TR=2053;WE=35082682;WS=35082663	GT:GL:GOF:GQ:NR:NV	./.:.:.:.:.:.	./.:.:.:.:.:.	1/1:-299.4,-299.1,0:6:99:2056:2053
chr3H_part_1	35119035	.	A	G	2965	PASS	BRF=0;FR=1;HP=4;HapScore=1;MGOF=7;MMLQ=37;MQ=50;NF=292;NR=0;PP=2965;QD=20;SC=ACTCCACTTTATAAAGCTCAT;SbPval=1;Source=Platypus;TC=292;TCF=292;TCR=0;TR=292;WE=35119043;WS=35119025	GT:GL:GOF:GQ:NR:NV	./.:.:.:.:.:.	./.:.:.:.:.:.	1/1:-300,-87.6,0:7:99:292:292
chr3H_part_1	35120211	.	A	G	656	PASS	BRF=0;FR=1;HP=5;HapScore=1;MGOF=18;MMLQ=37;MQ=50;NF=13;NR=6;PP=656;QD=36.3564;SC=CCTAAAGAAAAAAGCATGTAA;SbPval=0.57;Source=Platypus;TC=19;TCF=13;TCR=6;TR=19;WE=35120219;WS=35120201	GT:GL:GOF:GQ:NR:NV	./.:.:.:.:.:.	./.:.:.:.:.:.	1/1:-69.1,-5.42,0:18:54:19:19
chr3H_part_1	35120238	.	G	GT	459	PASS	BRF=0;FR=1;HP=10;HapScore=2;MGOF=23;MMLQ=37;MQ=50;NF=12;NR=6;PP=459;QD=26.6667;SC=TTGTGCCTTTGTTTTTTTATA;SbPval=0.59;Source=Platypus;TC=18;TCF=12;TCR=6;TR=18;WE=35120246;WS=35120228	GT:GL:GOF:GQ:NR:NV	./.:.:.:.:.:.	./.:.:.:.:.:.	1/1:-48,-4.52,0:23:45:18:18
chr3H_part_1	35132007	.	CT	C	452	PASS	BRF=0;FR=1;HP=1;HapScore=2;MGOF=9;MMLQ=37;MQ=50;NF=11;NR=0;PP=452;QD=45;SC=ATTGCAAATACTCATATACAC;SbPval=1;Source=Platypus;TC=11;TCF=11;TCR=0;TR=11;WE=35132015;WS=35131997	GT:GL:GOF:GQ:NR:NV	./.:.:.:.:.:.	./.:.:.:.:.:.	1/1:-49.5,-3.01,0:9:30:11:11
chr3H_part_1	35132279	.	A	G	2965	PASS	BRF=0;FR=1;HP=1;HapScore=1;MGOF=14;MMLQ=37;MQ=50;NF=81;NR=6;PP=2965;QD=20;SC=ATATGTCGAGATACATCGATT;SbPval=0.54;Source=Platypus;TC=87;TCF=81;TCR=6;TR=87;WE=35132287;WS=35132269	GT:GL:GOF:GQ:NR:NV	./.:.:.:.:.:.	./.:.:.:.:.:.	1/1:-300,-25.89,0:14:99:87:87
chr3H_part_1	35132380	.	GA	G	2337	PASS	BRF=0;FR=1;HP=5;HapScore=1;MGOF=23;MMLQ=37;MQ=50;NF=59;NR=3;PP=2337;QD=38.1936;SC=TTTTCTGTAGGAAAAATGTAC;SbPval=0.7;Source=Platypus;TC=67;TCF=63;TCR=4;TR=62;WE=35132388;WS=35132370	GT:GL:GOF:GQ:NR:NV	./.:.:.:.:.:.	./.:.:.:.:.:.	1/1:-236.8,-18.96,0:23:99:67:62
chr3H_part_1	35132434	.	A	G	2965	PASS	BRF=0;FR=1;HP=3;HapScore=1;MGOF=21;MMLQ=37;MQ=50;NF=80;NR=3;PP=2965;QD=20;SC=TTTTAATTACAAAATTCACAA;SbPval=0.57;Source=Platypus;TC=83;TCF=80;TCR=3;TR=83;WE=35132442;WS=35132424	GT:GL:GOF:GQ:NR:NV	./.:.:.:.:.:.	./.:.:.:.:.:.	1/1:-300,-24.62,0:21:99:83:83
chr3H_part_1	35133408	.	T	C	2965	PASS	BRF=0;FR=1;HP=1;HapScore=1;MGOF=27;MMLQ=37;MQ=50;NF=95;NR=8;PP=2965;QD=20;SC=GCGTCACCACTTGCTGCCCAG;SbPval=0.53;Source=Platypus;TC=103;TCF=95;TCR=8;TR=103;WE=35133429;WS=35133398	GT:GL:GOF:GQ:NR:NV	./.:.:.:.:.:.	./.:.:.:.:.:.	1/1:-299.4,-30.7,0:27:99:103:103
chr3H_part_1	35133421	.	A	G	2965	PASS	BRF=0;FR=1;HP=2;HapScore=1;MGOF=27;MMLQ=37;MQ=50;NF=91;NR=12;PP=2965;QD=20;SC=CTGCCCAGAAACGTCGTATCC;SbPval=0.53;Source=Platypus;TC=103;TCF=91;TCR=12;TR=103;WE=35133429;WS=35133398	GT:GL:GOF:GQ:NR:NV	./.:.:.:.:.:.	./.:.:.:.:.:.	1/1:-299.4,-30.7,0:27:99:103:103
chr3H_part_1	35133481	.	AC	A	2951	PASS	BRF=0;FR=1;HP=2;HapScore=1;MGOF=39;MMLQ=37;MQ=50;NF=75;NR=27;PP=2951;QD=20;SC=CCAGGGCTTGACCGAGGCGGC;SbPval=0.48;Source=Platypus;TC=104;TCF=77;TCR=27;TR=102;WE=35133489;WS=35133471	GT:GL:GOF:GQ:NR:NV	./.:.:.:.:.:.	./.:.:.:.:.:.	1/1:-300,-30.71,0:39:99:104:102
chr3H_part_1	35133509	.	A	G	2965	PASS	BRF=0;FR=1;HP=1;HapScore=1;MGOF=39;MMLQ=37;MQ=50;NF=77;NR=28;PP=2965;QD=20;SC=AGCGCCACCAAGACGACCGCG;SbPval=0.51;Source=Platypus;TC=106;TCF=78;TCR=28;TR=105;WE=35133517;WS=35133499	GT:GL:GOF:GQ:NR:NV	./.:.:.:.:.:.	./.:.:.:.:.:.	1/1:-300,-27.91,0:39:99:106:105
chr3H_part_1	35151670	.	G	A	1482	PASS	BRF=0;FR=1;HP=2;HapScore=1;MGOF=7;MMLQ=37;MQ=50;NF=39;NR=2;PP=1482;QD=36.9944;SC=TGTTCTCCGGGTTCCAGATGA;SbPval=0.59;Source=Platypus;TC=41;TCF=39;TCR=2;TR=41;WE=35151678;WS=35151660	GT:GL:GOF:GQ:NR:NV	./.:.:.:.:.:.	./.:.:.:.:.:.	1/1:-151.7,-12.04,0:7:99:41:41
chr3H_part_1	35152022	.	G	A	1285	PASS	BRF=0;FR=1;HP=3;HapScore=1;MGOF=5;MMLQ=37;MQ=50;NF=34;NR=2;PP=1285;QD=36.6603;SC=TGCTGAACTCGCCGTAGAGGT;SbPval=0.59;Source=Platypus;TC=36;TCF=34;TCR=2;TR=36;WE=35152030;WS=35152012	GT:GL:GOF:GQ:NR:NV	./.:.:.:.:.:.	./.:.:.:.:.:.	1/1:-132,-10.54,0:5:99:36:36
chr3H_part_1	35153891	.	A	AT	48	PASS	BRF=0;FR=0.9998;HP=4;HapScore=2;MGOF=111;MMLQ=37;MQ=50;NF=2;NR=0;PP=48;QD=41;SC=CACGGCCACGATTTTACATCT;SbPval=1;Source=Platypus;TC=2;TCF=2;TCR=0;TR=2;WE=35153899;WS=35153881	GT:GL:GOF:GQ:NR:NV	./.:.:.:.:.:.	./.:.:.:.:.:.	1/1:-8.2,-0.3,0:111:5:2:2
chr3H_part_1	35153913	.	T	C	43	PASS	BRF=0;FR=0.9999;HP=1;HapScore=4;MGOF=78;MMLQ=37;MQ=50;NF=2;NR=0;PP=43;QD=38.8856;SC=CTGCCTCAGATGTAAATTTGT;SbPval=1;Source=Platypus;TC=2;TCF=2;TCR=0;TR=2;WE=35153931;WS=35153903	GT:GL:GOF:GQ:NR:NV	./.:.:.:.:.:.	./.:.:.:.:.:.	1/1:-7.4,-0.18,0:78:4:2:2
chr3H_part_1	35153923	.	T	C	43	PASS	BRF=0;FR=0.9999;HP=1;HapScore=4;MGOF=78;MMLQ=37;MQ=50;NF=2;NR=0;PP=43;QD=38.8856;SC=TGTAAATTTGTATCGTGAGGC;SbPval=1;Source=Platypus;TC=2;TCF=2;TCR=0;TR=2;WE=35153931;WS=35153903	GT:GL:GOF:GQ:NR:NV	./.:.:.:.:.:.	./.:.:.:.:.:.	1/1:-7.4,-0.18,0:78:4:2:2
chr3H_part_1	35155272	.	G	A	39	PASS	BRF=0;FR=0.9998;HP=2;HapScore=2;MGOF=24;MMLQ=37;MQ=50;NF=2;NR=0;PP=39;QD=36.8856;SC=CCACAAAAACGCAATTCCAGC;SbPval=1;Source=Platypus;TC=2;TCF=2;TCR=0;TR=2;WE=35155280;WS=35155262	GT:GL:GOF:GQ:NR:NV	./.:.:.:.:.:.	./.:.:.:.:.:.	1/1:-7.4,-0.3,0:24:5:2:2
chr3H_part_1	35155361	.	C	T	39	PASS	BRF=0;FR=0.9998;HP=1;HapScore=4;MGOF=27;MMLQ=37;MQ=50;NF=2;NR=0;PP=39;QD=36.8856;SC=TGAAAAATTCCAGCTGTGCAT;SbPval=1;Source=Platypus;TC=2;TCF=2;TCR=0;TR=2;WE=35155370;WS=35155351	GT:GL:GOF:GQ:NR:NV	./.:.:.:.:.:.	./.:.:.:.:.:.	1/1:-7.4,-0.22,0:27:4:2:2
chr3H_part_1	35155362	.	A	T	68	PASS	BRF=0;FR=1;HP=2;HapScore=4;MGOF=27;MMLQ=37;MQ=50;NF=3;NR=0;PP=68;QD=34.2571;SC=GAAAAATTCCAGCTGTGCATT;SbPval=1;Source=Platypus;TC=3;TCF=3;TCR=0;TR=3;WE=35155370;WS=35155351	GT:GL:GOF:GQ:NR:NV	./.:.:.:.:.:.	./.:.:.:.:.:.	1/1:-9.9,-0.48,0:27:6:3:3
chr3H_part_1	35155448	.	C	G	335	PASS	BRF=0;FR=1;HP=1;HapScore=2;MGOF=14;MMLQ=37;MQ=50;NF=10;NR=0;PP=335;QD=36.9771;SC=TAGAAACACTCGAGACGTGCC;SbPval=1;Source=Platypus;TC=10;TCF=10;TCR=0;TR=10;WE=35155456;WS=35155438	GT:GL:GOF:GQ:NR:NV	./.:.:.:.:.:.	./.:.:.:.:.:.	1/1:-37,-2.71,0:14:27:10:10
chr3H_part_1	35155659	.	C	G	2481	PASS	BRF=0;FR=1;HP=6;HapScore=1;MGOF=5;MMLQ=37;MQ=50;NF=65;NR=3;PP=2481;QD=36.9966;SC=ACGTGACTTTCTTTGCATATC;SbPval=0.57;Source=Platypus;TC=68;TCF=65;TCR=3;TR=68;WE=35155667;WS=35155649	GT:GL:GOF:GQ:NR:NV	./.:.:.:.:.:.	./.:.:.:.:.:.	1/1:-251.6,-20.17,0:5:99:68:68
chr3H_part_1	35156042	.	T	C	2965	PASS	BRF=0;FR=1;HP=2;HapScore=1;MGOF=7;MMLQ=37;MQ=50;NF=212;NR=25;PP=2965;QD=20;SC=TGAATGTGGATGGTGATTTGG;SbPval=0.5;Source=Platypus;TC=238;TCF=213;TCR=25;TR=237;WE=35156051;WS=35156032	GT:GL:GOF:GQ:NR:NV	./.:.:.:.:.:.	./.:.:.:.:.:.	1/1:-299.4,-70.95,0:7:99:238:237
chr3H_part_1	35156043	.	G	A	2965	PASS	BRF=0;FR=1;HP=1;HapScore=1;MGOF=7;MMLQ=37;MQ=50;NF=212;NR=25;PP=2965;QD=20;SC=GAATGTGGATGGTGATTTGGC;SbPval=0.51;Source=Platypus;TC=237;TCF=212;TCR=25;TR=237;WE=35156051;WS=35156032	GT:GL:GOF:GQ:NR:NV	./.:.:.:.:.:.	./.:.:.:.:.:.	1/1:-299.4,-70.86,0:7:99:237:237
chr3H_part_1	35156170	.	T	C	2965	PASS	BRF=0;FR=1;HP=1;HapScore=1;MGOF=24;MMLQ=37;MQ=50;NF=146;NR=27;PP=2965;QD=20;SC=TTGTTGTACATTGTGTGCATG;SbPval=0.51;Source=Platypus;TC=174;TCF=147;TCR=27;TR=173;WE=35156178;WS=35156160	GT:GL:GOF:GQ:NR:NV	./.:.:.:.:.:.	./.:.:.:.:.:.	1/1:-300,-51.78,0:24:99:174:173
chr3H_part_1	35156258	.	C	G	2965	PASS	BRF=0;FR=1;HP=3;HapScore=1;MGOF=23;MMLQ=37;MQ=50;NF=78;NR=6;PP=2965;QD=20;SC=TCAGAGATGGCAAACTAAAAT;SbPval=0.54;Source=Platypus;TC=84;TCF=78;TCR=6;TR=84;WE=35156266;WS=35156248	GT:GL:GOF:GQ:NR:NV	./.:.:.:.:.:.	./.:.:.:.:.:.	1/1:-300,-24.95,0:23:99:84:84
chr3H_part_1	35156331	.	A	G	1064	PASS	BRF=0;FR=1;HP=1;HapScore=2;MGOF=13;MMLQ=37;MQ=50;NF=29;NR=1;PP=1064;QD=36.6257;SC=TTGTACACTAACATACCGTCG;SbPval=0.63;Source=Platypus;TC=30;TCF=29;TCR=1;TR=30;WE=35156353;WS=35156321	GT:GL:GOF:GQ:NR:NV	./.:.:.:.:.:.	./.:.:.:.:.:.	1/1:-109.8,-8.63,0:13:86:30:30
chr3H_part_1	35156345	.	A	G	420	PASS	BRF=0;FR=1;HP=1;HapScore=2;MGOF=13;MMLQ=37;MQ=50;NF=11;NR=2;PP=420;QD=34.9824;SC=ACCGTCGTACATACCTCACAT;SbPval=0.6;Source=Platypus;TC=13;TCF=11;TCR=2;TR=13;WE=35156353;WS=35156321	GT:GL:GOF:GQ:NR:NV	./.:.:.:.:.:.	./.:.:.:.:.:.	1/1:-45.5,-3.58,0:13:36:13:13
chr3H_part_1	35156592	.	C	A	2965	PASS	BRF=0;FR=1;HP=2;HapScore=1;MGOF=9;MMLQ=37;MQ=50;NF=293;NR=22;PP=2965;QD=20;SC=GTAAGGAACCCGAAATTTACC;SbPval=0.5;Source=Platypus;TC=315;TCF=293;TCR=22;TR=315;WE=35156600;WS=35156582	GT:GL:GOF:GQ:NR:NV	./.:.:.:.:.:.	./.:.:.:.:.:.	1/1:-300,-94.46,0:9:99:315:315
chr3H_part_1	35156791	.	C	T	2965	PASS	BRF=0.01;FR=1;HP=1;HapScore=1;MGOF=5;MMLQ=37;MQ=50;NF=207;NR=74;PP=2965;QD=20;SC=CCACGAAATCCAGTGCCTGGC;SbPval=0.52;Source=Platypus;TC=281;TCF=207;TCR=74;TR=281;WE=35156799;WS=35156781	GT:GL:GOF:GQ:NR:NV	./.:.:.:.:.:.	./.:.:.:.:.:.	1/1:-300,-84.22,0:5:99:281:281
chr3H_part_1	35157249	.	A	G	261	PASS	BRF=0;FR=1;HP=5;HapScore=2;MGOF=37;MMLQ=37;MQ=50;NF=8;NR=0;PP=261;QD=36.9714;SC=AAATACAAAAAACATTAGAAC;SbPval=1;Source=Platypus;TC=8;TCF=8;TCR=0;TR=8;WE=35157257;WS=35157239	GT:GL:GOF:GQ:NR:NV	./.:.:.:.:.:.	./.:.:.:.:.:.	1/1:-29.6,-2.11,0:37:21:8:8
chr3H_part_1	35157358	.	G	C	1408	PASS	BRF=0;FR=1;HP=2;HapScore=1;MGOF=40;MMLQ=37;MQ=50;NF=39;NR=0;PP=1408;QD=36.9941;SC=CAAAAACTGGGATTTTTGTTC;SbPval=1;Source=Platypus;TC=39;TCF=39;TCR=0;TR=39;WE=35157366;WS=35157348	GT:GL:GOF:GQ:NR:NV	./.:.:.:.:.:.	./.:.:.:.:.:.	1/1:-144.3,-11.44,0:40:99:39:39
chr3H_part_1	35157376	.	G	T	1248	PASS	BRF=0;FR=1;HP=2;HapScore=1;MGOF=39;MMLQ=37;MQ=50;NF=35;NR=0;PP=1248;QD=36.6506;SC=TTCATAATGAGATCACGAACA;SbPval=1;Source=Platypus;TC=35;TCF=35;TCR=0;TR=35;WE=35157384;WS=35157366	GT:GL:GOF:GQ:NR:NV	./.:.:.:.:.:.	./.:.:.:.:.:.	1/1:-128.3,-10.24,0:39:99:35:35
chr3H_part_1	35157731	.	C	G	378	PASS	BRF=0;FR=1;HP=2;HapScore=3;MGOF=5;MMLQ=37;MQ=50;NF=7;NR=4;PP=378;QD=37.5247;SC=GAAGACGAGGCCGCGCCATCC;SbPval=0.6;Source=Platypus;TC=11;TCF=7;TCR=4;TR=11;WE=35157740;WS=35157721	GT:GL:GOF:GQ:NR:NV	./.:.:.:.:.:.	./.:.:.:.:.:.	1/1:-40.7,-2.71,0:5:27:11:11
chr3H_part_1	35157732	.	C	T	378	PASS	BRF=0;FR=1;HP=1;HapScore=3;MGOF=5;MMLQ=37;MQ=50;NF=7;NR=4;PP=378;QD=37.5247;SC=AAGACGAGGCCGCGCCATCCC;SbPval=0.6;Source=Platypus;TC=11;TCF=7;TCR=4;TR=11;WE=35157740;WS=35157721	GT:GL:GOF:GQ:NR:NV	./.:.:.:.:.:.	./.:.:.:.:.:.	1/1:-40.7,-2.71,0:5:27:11:11
chr3H_part_1	35157776	.	C	T	310	PASS	BRF=0;FR=0.9999;HP=2;HapScore=2;MGOF=19;MMLQ=37;MQ=50;NF=8;NR=2;PP=310;QD=34.4771;SC=CCGCCGCGCCCGCACCTCTAT;SbPval=0.56;Source=Platypus;TC=11;TCF=9;TCR=2;TR=10;WE=35157784;WS=35157766	GT:GL:GOF:GQ:NR:NV	./.:.:.:.:.:.	./.:.:.:.:.:.	1/1:-34.5,-0.51,0:19:6:11:10
chr3H_part_1	35157859	.	C	T	533	PASS	BRF=0;FR=1;HP=5;HapScore=1;MGOF=36;MMLQ=37;MQ=50;NF=13;NR=3;PP=533;QD=35.4857;SC=CCTGAGATTTCGGGGGCCGTG;SbPval=0.59;Source=Platypus;TC=16;TCF=13;TCR=3;TR=16;WE=35157867;WS=35157849	GT:GL:GOF:GQ:NR:NV	./.:.:.:.:.:.	./.:.:.:.:.:.	1/1:-56.8,-4.52,0:36:45:16:16
chr3H_part_1	35157890	.	T	C	1038	PASS	BRF=0;FR=1;HP=4;HapScore=1;MGOF=55;MMLQ=37;MQ=50;NF=27;NR=2;PP=1038;QD=36.9921;SC=ATTTAGGGCCTTTTTGATACA;SbPval=0.59;Source=Platypus;TC=29;TCF=27;TCR=2;TR=29;WE=35157898;WS=35157880	GT:GL:GOF:GQ:NR:NV	./.:.:.:.:.:.	./.:.:.:.:.:.	1/1:-107.3,-8.43,0:55:84:29:29
chr3H_part_1	35157981	.	GT	G	1027	PASS	BRF=0;FR=1;HP=8;HapScore=1;MGOF=70;MMLQ=37;MQ=50;NF=48;NR=0;PP=1027;QD=21.75;SC=GATCTACACAGTTTTTTTTGA;SbPval=1;Source=Platypus;TC=51;TCF=51;TCR=0;TR=48;WE=35157989;WS=35157971	GT:GL:GOF:GQ:NR:NV	./.:.:.:.:.:.	./.:.:.:.:.:.	1/1:-104.4,-8.75,0:70:88:51:48
chr3H_part_1	35158008	.	C	A	2013	PASS	BRF=0;FR=1;HP=2;HapScore=1;MGOF=59;MMLQ=37;MQ=50;NF=56;NR=0;PP=2013;QD=36.5673;SC=GGCATATGATCAATACTGTTG;SbPval=1;Source=Platypus;TC=56;TCF=56;TCR=0;TR=56;WE=35158016;WS=35157998	GT:GL:GOF:GQ:NR:NV	./.:.:.:.:.:.	./.:.:.:.:.:.	1/1:-204.8,-16.56,0:59:99:56:56
chr3H_part_1	35158078	.	G	C	1989	PASS	BRF=0;FR=1;HP=1;HapScore=1;MGOF=43;MMLQ=37;MQ=50;NF=50;NR=6;PP=1989;QD=36.1388;SC=ATCTGTTTGAGGCATTGTGGC;SbPval=0.55;Source=Platypus;TC=56;TCF=50;TCR=6;TR=56;WE=35158086;WS=35158068	GT:GL:GOF:GQ:NR:NV	./.:.:.:.:.:.	./.:.:.:.:.:.	1/1:-202.4,-16.56,0:43:99:56:56
chr3H_part_1	35158163	.	CTT	C	658	PASS	BRF=0;FR=1;HP=10;HapScore=1;MGOF=43;MMLQ=37;MQ=50;NF=33;NR=7;PP=658;QD=16.75;SC=TCAACATACCCTTTTTTTTTT;SbPval=0.52;Source=Platypus;TC=41;TCF=34;TCR=7;TR=40;WE=35158172;WS=35158153	GT:GL:GOF:GQ:NR:NV	./.:.:.:.:.:.	./.:.:.:.:.:.	1/1:-78,-9.74,0:43:97:41:40
chr3H_part_1	35158222	.	G	A	705	PASS	BRF=0;FR=1;HP=3;HapScore=1;MGOF=39;MMLQ=37;MQ=50;NF=18;NR=2;PP=705;QD=36.9886;SC=CGGAGTGAAGGAAAGTTGCAG;SbPval=0.57;Source=Platypus;TC=21;TCF=19;TCR=2;TR=20;WE=35158230;WS=35158212	GT:GL:GOF:GQ:NR:NV	./.:.:.:.:.:.	./.:.:.:.:.:.	1/1:-74,-5.72,0:39:57:21:20
chr3H_part_1	35158256	.	G	A	298	PASS	BRF=0;FR=1;HP=1;HapScore=2;MGOF=22;MMLQ=37;MQ=50;NF=8;NR=1;PP=298;QD=36.9746;SC=AGAAAGAAAGGACAAAGCGAA;SbPval=0.65;Source=Platypus;TC=9;TCF=8;TCR=1;TR=9;WE=35158264;WS=35158246	GT:GL:GOF:GQ:NR:NV	./.:.:.:.:.:.	./.:.:.:.:.:.	1/1:-33.3,-2.41,0:22:24:9:9
chr3H_part_1	35158279	.	G	C	150	PASS	BRF=0;FR=1;HP=2;HapScore=2;MGOF=19;MMLQ=37;MQ=50;NF=4;NR=1;PP=150;QD=36.9542;SC=GCATGGCGCTGGGAACCATGG;SbPval=0.66;Source=Platypus;TC=5;TCF=4;TCR=1;TR=5;WE=35158287;WS=35158269	GT:GL:GOF:GQ:NR:NV	./.:.:.:.:.:.	./.:.:.:.:.:.	1/1:-18.5,-1.2,0:19:12:5:5
chr3H_part_1	35158298	.	C	T	113	PASS	BRF=0;FR=1;HP=1;HapScore=2;MGOF=16;MMLQ=37;MQ=50;NF=1;NR=3;PP=113;QD=36.9428;SC=GGATTGTACACGAATAGTGGC;SbPval=0.68;Source=Platypus;TC=4;TCF=1;TCR=3;TR=4;WE=35158306;WS=35158288	GT:GL:GOF:GQ:NR:NV	./.:.:.:.:.:.	./.:.:.:.:.:.	1/1:-14.8,-0.9,0:16:10:4:4
chr3H_part_1	35158346	.	T	C	335	PASS	BRF=0;FR=1;HP=1;HapScore=2;MGOF=48;MMLQ=37;MQ=50;NF=7;NR=3;PP=335;QD=36.9771;SC=GTATTCATCATGAATGCCAAA;SbPval=0.61;Source=Platypus;TC=10;TCF=7;TCR=3;TR=10;WE=35158354;WS=35158336	GT:GL:GOF:GQ:NR:NV	./.:.:.:.:.:.	./.:.:.:.:.:.	1/1:-37,-2.71,0:48:27:10:10
chr3H_part_1	35158453	.	C	T	154	PASS	BRF=0;FR=1;HP=1;HapScore=4;MGOF=29;MMLQ=37;MQ=50;NF=5;NR=0;PP=154;QD=37.7542;SC=GGCTGGACTACGATTTGGCAT;SbPval=1;Source=Platypus;TC=5;TCF=5;TCR=0;TR=5;WE=35158463;WS=35158443	GT:GL:GOF:GQ:NR:NV	./.:.:.:.:.:.	./.:.:.:.:.:.	1/1:-18.45,-1.08,0:29:11:5:5
chr3H_part_1	35158455	.	A	C	24	PASS	BRF=0;FR=0.9998;HP=3;HapScore=4;MGOF=29;MMLQ=37;MQ=50;NF=2;NR=0;PP=24;QD=29.3856;SC=CTGGACTACGATTTGGCATCC;SbPval=1;Source=Platypus;TC=2;TCF=2;TCR=0;TR=2;WE=35158463;WS=35158443	GT:GL:GOF:GQ:NR:NV	./.:.:.:.:.:.	./.:.:.:.:.:.	1/1:-5.9,-0.28,0:29:5:2:2
chr3H_part_1	35158476	.	G	T	127	PASS	BRF=0;FR=0.9999;HP=1;HapScore=2;MGOF=33;MMLQ=37;MQ=50;NF=4;NR=1;PP=127;QD=32.3542;SC=AGCGACGCTGGACTATGCATT;SbPval=0.86;Source=Platypus;TC=6;TCF=4;TCR=2;TR=5;WE=35158484;WS=35158466	GT:GL:GOF:GQ:NR:NV	./.:.:.:.:.:.	./.:.:.:.:.:.	1/1:-16.2,-0.37,0:33:5:6:5
chr3H_part_1	35158500	.	G	T	725	PASS	BRF=0;FR=1;HP=1;HapScore=2;MGOF=6;MMLQ=37;MQ=50;NF=18;NR=3;PP=725;QD=36.1796;SC=ATCCAGCGATGAGGGCCCGGA;SbPval=0.58;Source=Platypus;TC=21;TCF=18;TCR=3;TR=21;WE=35158508;WS=35158481	GT:GL:GOF:GQ:NR:NV	./.:.:.:.:.:.	./.:.:.:.:.:.	1/1:-75.3,-9.41,0:6:94:21:21
chr3H_part_1	35158755	.	A	G	2965	PASS	BRF=0;FR=1;HP=1;HapScore=1;MGOF=19;MMLQ=37;MQ=50;NF=118;NR=4;PP=2965;QD=20;SC=CTGCGGAACAAGCCCATGGGT;SbPval=0.55;Source=Platypus;TC=122;TCF=118;TCR=4;TR=122;WE=35158763;WS=35158745	GT:GL:GOF:GQ:NR:NV	./.:.:.:.:.:.	./.:.:.:.:.:.	1/1:-300,-36.42,0:19:99:122:122
chr3H_part_1	35158833	.	T	C	2965	PASS	BRF=0;FR=1;HP=3;HapScore=1;MGOF=28;MMLQ=37;MQ=50;NF=102;NR=6;PP=2965;QD=20;SC=GCTGCCGTCATAAGGGCATGC;SbPval=0.54;Source=Platypus;TC=108;TCF=102;TCR=6;TR=108;WE=35158841;WS=35158823	GT:GL:GOF:GQ:NR:NV	./.:.:.:.:.:.	./.:.:.:.:.:.	1/1:-300,-32.21,0:28:99:108:108
chr3H_part_1	35158950	.	C	T	2965	PASS	BRF=0;FR=1;HP=2;HapScore=1;MGOF=37;MMLQ=37;MQ=50;NF=101;NR=12;PP=2965;QD=20;SC=CTCCCAACCACGGCACCATGT;SbPval=0.52;Source=Platypus;TC=113;TCF=101;TCR=12;TR=113;WE=35158958;WS=35158940	GT:GL:GOF:GQ:NR:NV	./.:.:.:.:.:.	./.:.:.:.:.:.	1/1:-300,-33.72,0:37:99:113:113
chr3H_part_1	35158974	.	C	A	2965	PASS	BRF=0;FR=1;HP=2;HapScore=1;MGOF=36;MMLQ=37;MQ=50;NF=94;NR=15;PP=2965;QD=20;SC=GGAACCATGGCTGCCTCTTTG;SbPval=0.52;Source=Platypus;TC=109;TCF=94;TCR=15;TR=109;WE=35158982;WS=35158964	GT:GL:GOF:GQ:NR:NV	./.:.:.:.:.:.	./.:.:.:.:.:.	1/1:-300,-32.51,0:36:99:109:109
chr3H_part_1	35159039	.	C	T	2965	PASS	BRF=0;FR=1;HP=4;HapScore=1;MGOF=22;MMLQ=37;MQ=50;NF=161;NR=16;PP=2965;QD=20;SC=CTCCTAGCTCCCCCTCGGCGG;SbPval=0.51;Source=Platypus;TC=177;TCF=161;TCR=16;TR=177;WE=35159047;WS=35159029	GT:GL:GOF:GQ:NR:NV	./.:.:.:.:.:.	./.:.:.:.:.:.	1/1:-300,-52.47,0:22:99:177:177
chr3H_part_1	35159216	.	C	T	2965	PASS	BRF=0;FR=1;HP=3;HapScore=1;MGOF=12;MMLQ=37;MQ=50;NF=118;NR=15;PP=2965;QD=20;SC=AAGATCCATACGGGATCGAAG;SbPval=0.52;Source=Platypus;TC=133;TCF=118;TCR=15;TR=133;WE=35159224;WS=35159206	GT:GL:GOF:GQ:NR:NV	./.:.:.:.:.:.	./.:.:.:.:.:.	1/1:-300,-39.7,0:12:99:133:133
chr3H_part_1	35159311	.	T	C	742	PASS	BRF=0;FR=1;HP=4;HapScore=1;MGOF=7;MMLQ=37;MQ=50;NF=17;NR=4;PP=742;QD=36.9891;SC=CGAGTGGAGATGGGGTTGCGT;SbPval=0.57;Source=Platypus;TC=21;TCF=17;TCR=4;TR=21;WE=35159319;WS=35159301	GT:GL:GOF:GQ:NR:NV	./.:.:.:.:.:.	./.:.:.:.:.:.	1/1:-77.7,-6.02,0:7:60:21:21
chr3H_part_1	35159327	.	G	A	323	PASS	BRF=0;FR=1;HP=5;HapScore=2;MGOF=8;MMLQ=37;MQ=50;NF=8;NR=2;PP=323;QD=35.7771;SC=TGCGTGGGGGGTGATTTTTTT;SbPval=0.61;Source=Platypus;TC=10;TCF=8;TCR=2;TR=10;WE=35159335;WS=35159317	GT:GL:GOF:GQ:NR:NV	./.:.:.:.:.:.	./.:.:.:.:.:.	1/1:-35.8,-2.71,0:8:27:10:10
chr3H_part_1	35159926	.	G	C	39	PASS	BRF=0;FR=0.9998;HP=2;HapScore=2;MGOF=82;MMLQ=37;MQ=50;NF=1;NR=1;PP=39;QD=36.8856;SC=CGGGTAGCAAGCATTCTCTGG;SbPval=0.74;Source=Platypus;TC=2;TCF=1;TCR=1;TR=2;WE=35159934;WS=35159916	GT:GL:GOF:GQ:NR:NV	./.:.:.:.:.:.	./.:.:.:.:.:.	1/1:-7.4,-0.3,0:82:5:2:2
chr3H_part_1	35159996	.	AG	A	47	PASS	BRF=0;FR=0.9998;HP=2;HapScore=2;MGOF=74;MMLQ=37;MQ=50;NF=1;NR=1;PP=47;QD=45;SC=CCACTCAACGAGTCAATCTGA;SbPval=0.74;Source=Platypus;TC=2;TCF=1;TCR=1;TR=2;WE=35160004;WS=35159986	GT:GL:GOF:GQ:NR:NV	./.:.:.:.:.:.	./.:.:.:.:.:.	1/1:-9,-0.3,0:74:5:2:2
chr3H_part_1	35165855	.	T	C	43	PASS	BRF=0;FR=0.9999;HP=2;HapScore=4;MGOF=24;MMLQ=37;MQ=50;NF=2;NR=0;PP=43;QD=38.8856;SC=AGTCTCTAGATAGTGACATTT;SbPval=1;Source=Platypus;TC=2;TCF=2;TCR=0;TR=2;WE=35165874;WS=35165845	GT:GL:GOF:GQ:NR:NV	./.:.:.:.:.:.	./.:.:.:.:.:.	1/1:-7.4,-0.18,0:24:4:2:2
chr3H_part_1	35165866	.	G	A	43	PASS	BRF=0;FR=0.9999;HP=3;HapScore=4;MGOF=24;MMLQ=37;MQ=50;NF=2;NR=0;PP=43;QD=38.8856;SC=AGTGACATTTGAAGTTAAAAG;SbPval=1;Source=Platypus;TC=2;TCF=2;TCR=0;TR=2;WE=35165874;WS=35165845	GT:GL:GOF:GQ:NR:NV	./.:.:.:.:.:.	./.:.:.:.:.:.	1/1:-7.4,-0.18,0:24:4:2:2
chr3H_part_1	35166256	.	G	A	76	PASS	BRF=0;FR=1;HP=2;HapScore=2;MGOF=12;MMLQ=37;MQ=50;NF=3;NR=0;PP=76;QD=36.9237;SC=TTACCCTGACGCAGTTCACGT;SbPval=1;Source=Platypus;TC=3;TCF=3;TCR=0;TR=3;WE=35166264;WS=35166246	GT:GL:GOF:GQ:NR:NV	./.:.:.:.:.:.	./.:.:.:.:.:.	1/1:-11.1,-0.6,0:12:7:3:3
chr3H_part_1	35166334	.	A	G	39	PASS	BRF=0;FR=0.9998;HP=1;HapScore=2;MGOF=74;MMLQ=37;MQ=50;NF=2;NR=0;PP=39;QD=36.8856;SC=CAAGGATATCAGCCTCATGCT;SbPval=1;Source=Platypus;TC=2;TCF=2;TCR=0;TR=2;WE=35166342;WS=35166324	GT:GL:GOF:GQ:NR:NV	./.:.:.:.:.:.	./.:.:.:.:.:.	1/1:-7.4,-0.3,0:74:5:2:2
chr3H_part_1	35166563	.	G	A	39	PASS	BRF=0;FR=0.9998;HP=3;HapScore=2;MGOF=0;MMLQ=37;MQ=50;NF=2;NR=0;PP=39;QD=36.8856;SC=AACTTAACCAGTTTGAGAAGT;SbPval=1;Source=Platypus;TC=2;TCF=2;TCR=0;TR=2;WE=35166571;WS=35166553	GT:GL:GOF:GQ:NR:NV	./.:.:.:.:.:.	./.:.:.:.:.:.	1/1:-7.4,-0.3,0:0:5:2:2
chr3H_part_1	35167610	.	T	C	39	PASS	BRF=0;FR=0.9998;HP=1;HapScore=2;MGOF=37;MMLQ=37;MQ=50;NF=2;NR=0;PP=39;QD=36.8856;SC=ACTACTACTGTTCTATTTTTC;SbPval=1;Source=Platypus;TC=2;TCF=2;TCR=0;TR=2;WE=35167618;WS=35167600	GT:GL:GOF:GQ:NR:NV	./.:.:.:.:.:.	./.:.:.:.:.:.	1/1:-7.4,-0.3,0:37:5:2:2
chr3H_part_1	35167651	.	C	G	76	PASS	BRF=0;FR=1;HP=2;HapScore=2;MGOF=24;MMLQ=37;MQ=50;NF=3;NR=0;PP=76;QD=36.9237;SC=AATATACATTCATAATACAAG;SbPval=1;Source=Platypus;TC=3;TCF=3;TCR=0;TR=3;WE=35167659;WS=35167641	GT:GL:GOF:GQ:NR:NV	./.:.:.:.:.:.	./.:.:.:.:.:.	1/1:-11.1,-0.6,0:24:7:3:3
chr3H_part_1	35167865	.	G	A	187	PASS	BRF=0;FR=1;HP=2;HapScore=2;MGOF=15;MMLQ=37;MQ=50;NF=6;NR=0;PP=187;QD=36.9619;SC=GAAAGTTGTAGATCAGAAGAA;SbPval=1;Source=Platypus;TC=6;TCF=6;TCR=0;TR=6;WE=35167873;WS=35167855	GT:GL:GOF:GQ:NR:NV	./.:.:.:.:.:.	./.:.:.:.:.:.	1/1:-22.2,-1.51,0:15:15:6:6
chr3H_part_1	35167962	.	T	G	249	PASS	BRF=0;FR=1;HP=2;HapScore=2;MGOF=20;MMLQ=37;MQ=50;NF=8;NR=0;PP=249;QD=35.4714;SC=GGCCCGCCCTTCCATCTCCTT;SbPval=1;Source=Platypus;TC=8;TCF=8;TCR=0;TR=8;WE=35167970;WS=35167952	GT:GL:GOF:GQ:NR:NV	./.:.:.:.:.:.	./.:.:.:.:.:.	1/1:-28.4,-2.11,0:20:21:8:8
chr3H_part_1	35168406	.	G	A	409	PASS	BRF=0;FR=1;HP=1;HapScore=2;MGOF=13;MMLQ=37;MQ=50;NF=10;NR=2;PP=409;QD=36.9809;SC=GACGCGGGGCGTGGGGAAGAT;SbPval=0.61;Source=Platypus;TC=12;TCF=10;TCR=2;TR=12;WE=35168414;WS=35168396	GT:GL:GOF:GQ:NR:NV	./.:.:.:.:.:.	./.:.:.:.:.:.	1/1:-44.4,-3.31,0:13:33:12:12
chr3H_part_1	35168561	.	G	GC	107	PASS	BRF=0;FR=1;HP=2;HapScore=4;MGOF=13;MMLQ=37;MQ=50;NF=3;NR=0;PP=107;QD=45.6667;SC=GACGTGGGTGGCCAGCGAGCG;SbPval=1;Source=Platypus;TC=3;TCF=3;TCR=0;TR=3;WE=35168578;WS=35168551	GT:GL:GOF:GQ:NR:NV	./.:.:.:.:.:.	./.:.:.:.:.:.	1/1:-13.2,-0.4,0:13:5:3:3
chr3H_part_1	35168570	.	C	T	81	PASS	BRF=0;FR=1;HP=2;HapScore=4;MGOF=13;MMLQ=37;MQ=50;NF=3;NR=0;PP=81;QD=38.5904;SC=GGCCAGCGAGCGTTTAGGCCC;SbPval=1;Source=Platypus;TC=3;TCF=3;TCR=0;TR=3;WE=35168578;WS=35168551	GT:GL:GOF:GQ:NR:NV	./.:.:.:.:.:.	./.:.:.:.:.:.	1/1:-11.1,-0.4,0:13:5:3:3
chr3H_part_1	35319569	.	T	C	1803	PASS	BRF=0;FR=1;HP=1;HapScore=1;MGOF=4;MMLQ=37;MQ=50;NF=41;NR=9;PP=1803;QD=36.7554;SC=CTGCATATACTTGTCCATAAA;SbPval=0.54;Source=Platypus;TC=50;TCF=41;TCR=9;TR=50;WE=35319577;WS=35319559	GT:GL:GOF:GQ:NR:NV	./.:.:.:.:.:.	./.:.:.:.:.:.	1/1:-183.8,-14.75,0:4:99:50:50
chr3H_part_1	35319772	.	A	G	2965	PASS	BRF=0;FR=1;HP=2;HapScore=1;MGOF=1;MMLQ=37;MQ=50;NF=279;NR=1;PP=2965;QD=20;SC=TCTATACCCTATAAGCTTCGC;SbPval=0.62;Source=Platypus;TC=281;TCF=280;TCR=1;TR=280;WE=35319780;WS=35319762	GT:GL:GOF:GQ:NR:NV	./.:.:.:.:.:.	./.:.:.:.:.:.	1/1:-300,-83.99,0:1:99:281:280
chr3H_part_1	35320301	.	C	T	106	PASS	BRF=0;FR=1;HP=2;HapScore=2;MGOF=37;MMLQ=37;MQ=50;NF=3;NR=1;PP=106;QD=35.1928;SC=TTCAGTGGAGCGAAGTTGCTT;SbPval=0.68;Source=Platypus;TC=4;TCF=3;TCR=1;TR=4;WE=35320309;WS=35320291	GT:GL:GOF:GQ:NR:NV	./.:.:.:.:.:.	./.:.:.:.:.:.	1/1:-14.1,-0.9,0:37:10:4:4
chr3H_part_1	35387937	.	C	T	39	PASS	BRF=0;FR=0.9998;HP=4;HapScore=2;MGOF=55;MMLQ=37;MQ=50;NF=2;NR=0;PP=39;QD=36.8856;SC=AGGTTTGATTCTTCTGGACTA;SbPval=1;Source=Platypus;TC=2;TCF=2;TCR=0;TR=2;WE=35387945;WS=35387927	GT:GL:GOF:GQ:NR:NV	./.:.:.:.:.:.	./.:.:.:.:.:.	1/1:-7.4,-0.3,0:55:5:2:2
chr3H_part_1	35388027	.	T	C	39	PASS	BRF=0;FR=0.9998;HP=2;HapScore=2;MGOF=55;MMLQ=37;MQ=50;NF=2;NR=0;PP=39;QD=36.8856;SC=TTCGCCTGTCTAATATAGCAA;SbPval=1;Source=Platypus;TC=2;TCF=2;TCR=0;TR=2;WE=35388035;WS=35388017	GT:GL:GOF:GQ:NR:NV	./.:.:.:.:.:.	./.:.:.:.:.:.	1/1:-7.4,-0.3,0:55:5:2:2
chr3H_part_1	35389119	.	T	C	2275	PASS	BRF=0;FR=1;HP=1;HapScore=1;MGOF=4;MMLQ=37;MQ=50;NF=48;NR=16;PP=2275;QD=36.0902;SC=TTCCTGCCGCTGTTGATCTGC;SbPval=0.52;Source=Platypus;TC=64;TCF=48;TCR=16;TR=64;WE=35389127;WS=35389109	GT:GL:GOF:GQ:NR:NV	./.:.:.:.:.:.	./.:.:.:.:.:.	1/1:-231,-18.93,0:4:99:64:64
chr3H_part_1	35389331	.	C	A	2592	PASS	BRF=0;FR=1;HP=2;HapScore=1;MGOF=5;MMLQ=37;MQ=50;NF=65;NR=6;PP=2592;QD=20;SC=GAGGAGGAGGCAGAAGACCAG;SbPval=0.54;Source=Platypus;TC=71;TCF=65;TCR=6;TR=71;WE=35389339;WS=35389321	GT:GL:GOF:GQ:NR:NV	./.:.:.:.:.:.	./.:.:.:.:.:.	1/1:-262.7,-21.07,0:5:99:71:71
chr3H_part_1	35489658	.	T	C	224	PASS	BRF=0;FR=1;HP=2;HapScore=2;MGOF=60;MMLQ=37;MQ=50;NF=7;NR=0;PP=224;QD=36.9673;SC=CAATACACAATTGCTGCCTGC;SbPval=1;Source=Platypus;TC=7;TCF=7;TCR=0;TR=7;WE=35489666;WS=35489648	GT:GL:GOF:GQ:NR:NV	./.:.:.:.:.:.	./.:.:.:.:.:.	1/1:-25.9,-1.81,0:60:18:7:7
chr3H_part_1	35489686	.	T	C	264	PASS	BRF=0;FR=1;HP=4;HapScore=4;MGOF=55;MMLQ=37;MQ=50;NF=8;NR=0;PP=264;QD=37.3464;SC=GTCAATTGCGTAAAACAATAA;SbPval=1;Source=Platypus;TC=8;TCF=8;TCR=0;TR=8;WE=35489702;WS=35489676	GT:GL:GOF:GQ:NR:NV	./.:.:.:.:.:.	./.:.:.:.:.:.	1/1:-29.6,-2.16,0:55:22:8:8
chr3H_part_1	35489826	.	C	G	409	PASS	BRF=0;FR=1;HP=4;HapScore=2;MGOF=25;MMLQ=37;MQ=50;NF=12;NR=0;PP=409;QD=36.9809;SC=CCGATCTGCCCCCGAAACGCG;SbPval=1;Source=Platypus;TC=12;TCF=12;TCR=0;TR=12;WE=35489834;WS=35489816	GT:GL:GOF:GQ:NR:NV	./.:.:.:.:.:.	./.:.:.:.:.:.	1/1:-44.4,-3.31,0:25:33:12:12
chr3H_part_1	35490018	.	G	T	372	PASS	BRF=0;FR=1;HP=2;HapScore=2;MGOF=37;MMLQ=37;MQ=50;NF=11;NR=0;PP=372;QD=36.9792;SC=CCTGCGATAGGGCGTCCCTGC;SbPval=1;Source=Platypus;TC=11;TCF=11;TCR=0;TR=11;WE=35490026;WS=35490008	GT:GL:GOF:GQ:NR:NV	./.:.:.:.:.:.	./.:.:.:.:.:.	1/1:-40.7,-3.01,0:37:30:11:11
chr3H_part_1	35490067	.	T	G	483	PASS	BRF=0;FR=1;HP=1;HapScore=1;MGOF=37;MMLQ=37;MQ=50;NF=14;NR=0;PP=483;QD=36.9837;SC=GGACTGGTTGTTCGGCTTCCG;SbPval=1;Source=Platypus;TC=14;TCF=14;TCR=0;TR=14;WE=35490075;WS=35490057	GT:GL:GOF:GQ:NR:NV	./.:.:.:.:.:.	./.:.:.:.:.:.	1/1:-51.8,-3.91,0:37:39:14:14
chr3H_part_1	35766007	.	A	G	39	PASS	BRF=0;FR=0.9998;HP=2;HapScore=2;MGOF=113;MMLQ=37;MQ=50;NF=2;NR=0;PP=39;QD=36.8856;SC=GAGCCAGGCCAACGCCGGGGG;SbPval=1;Source=Platypus;TC=2;TCF=2;TCR=0;TR=2;WE=35766015;WS=35765997	GT:GL:GOF:GQ:NR:NV	./.:.:.:.:.:.	./.:.:.:.:.:.	1/1:-7.4,-0.3,0:113:5:2:2
chr3H_part_1	35766138	.	G	T	182	PASS	BRF=0;FR=1;HP=2;HapScore=2;MGOF=57;MMLQ=37;MQ=50;NF=5;NR=1;PP=182;QD=36.1285;SC=AGCTCGCCGGGCTGCGGCGGA;SbPval=0.66;Source=Platypus;TC=6;TCF=5;TCR=1;TR=6;WE=35766146;WS=35766128	GT:GL:GOF:GQ:NR:NV	./.:.:.:.:.:.	./.:.:.:.:.:.	1/1:-21.7,-1.51,0:57:15:6:6
chr3H_part_1	35766222	.	G	C	224	PASS	BRF=0;FR=1;HP=2;HapScore=2;MGOF=15;MMLQ=37;MQ=50;NF=6;NR=1;PP=224;QD=36.9673;SC=TCTCCAAGCGGGAGGAGGAGA;SbPval=0.65;Source=Platypus;TC=7;TCF=6;TCR=1;TR=7;WE=35766230;WS=35766212	GT:GL:GOF:GQ:NR:NV	./.:.:.:.:.:.	./.:.:.:.:.:.	1/1:-25.9,-1.81,0:15:18:7:7
chr3H_part_1	35766597	.	A	G	113	PASS	BRF=0;FR=1;HP=3;HapScore=2;MGOF=39;MMLQ=37;MQ=50;NF=4;NR=0;PP=113;QD=36.9428;SC=GTGCGACGGCACCTCCTGTCC;SbPval=1;Source=Platypus;TC=4;TCF=4;TCR=0;TR=4;WE=35766605;WS=35766587	GT:GL:GOF:GQ:NR:NV	./.:.:.:.:.:.	./.:.:.:.:.:.	1/1:-14.8,-0.9,0:39:10:4:4
chr3H_part_1	35766622	.	T	C	76	PASS	BRF=0;FR=1;HP=1;HapScore=2;MGOF=49;MMLQ=37;MQ=50;NF=3;NR=0;PP=76;QD=36.9237;SC=ACGGTTCCCATTGTTCGCGTG;SbPval=1;Source=Platypus;TC=3;TCF=3;TCR=0;TR=3;WE=35766630;WS=35766612	GT:GL:GOF:GQ:NR:NV	./.:.:.:.:.:.	./.:.:.:.:.:.	1/1:-11.1,-0.6,0:49:7:3:3
chr3H_part_1	35766680	.	G	C	39	PASS	BRF=0;FR=0.9998;HP=1;HapScore=2;MGOF=37;MMLQ=37;MQ=50;NF=2;NR=0;PP=39;QD=36.8856;SC=GCAGCTGCAGGCACCACCGCC;SbPval=1;Source=Platypus;TC=2;TCF=2;TCR=0;TR=2;WE=35766688;WS=35766670	GT:GL:GOF:GQ:NR:NV	./.:.:.:.:.:.	./.:.:.:.:.:.	1/1:-7.4,-0.3,0:37:5:2:2
chr3H_part_1	35766696	.	A	G	39	PASS	BRF=0;FR=0.9998;HP=1;HapScore=2;MGOF=74;MMLQ=37;MQ=50;NF=2;NR=0;PP=39;QD=36.8856;SC=CCGCCGAGTCAACAACCACTC;SbPval=1;Source=Platypus;TC=2;TCF=2;TCR=0;TR=2;WE=35766704;WS=35766686	GT:GL:GOF:GQ:NR:NV	./.:.:.:.:.:.	./.:.:.:.:.:.	1/1:-7.4,-0.3,0:74:5:2:2
chr3H_part_1	35766755	.	G	A	39	PASS	BRF=0;FR=0.9998;HP=1;HapScore=2;MGOF=61;MMLQ=37;MQ=50;NF=2;NR=0;PP=39;QD=36.8856;SC=GTGGGCAACGGCGGCCAGGAT;SbPval=1;Source=Platypus;TC=2;TCF=2;TCR=0;TR=2;WE=35766763;WS=35766745	GT:GL:GOF:GQ:NR:NV	./.:.:.:.:.:.	./.:.:.:.:.:.	1/1:-7.4,-0.3,0:61:5:2:2
chr3H_part_1	36013467	.	T	G	915	PASS	BRF=0;FR=1;HP=1;HapScore=1;MGOF=6;MMLQ=37;MQ=50;NF=26;NR=0;PP=915;QD=36.5297;SC=CTTCCTGCTCTGCTATCCAAC;SbPval=1;Source=Platypus;TC=26;TCF=26;TCR=0;TR=26;WE=36013475;WS=36013457	GT:GL:GOF:GQ:NR:NV	./.:.:.:.:.:.	./.:.:.:.:.:.	1/1:-95,-7.53,0:6:75:26:26
chr3H_part_1	36013908	.	G	A	1630	PASS	BRF=0;FR=1;HP=2;HapScore=1;MGOF=16;MMLQ=37;MQ=50;NF=37;NR=9;PP=1630;QD=36.1907;SC=TCGCTGCCAGGAAGGCCTACG;SbPval=0.63;Source=Platypus;TC=47;TCF=37;TCR=10;TR=46;WE=36013916;WS=36013898	GT:GL:GOF:GQ:NR:NV	./.:.:.:.:.:.	./.:.:.:.:.:.	1/1:-166.5,-10.15,0:16:99:47:46
chr3H_part_1	36014042	.	A	G	1026	PASS	BRF=0;FR=1;HP=1;HapScore=1;MGOF=17;MMLQ=37;MQ=50;NF=21;NR=9;PP=1026;QD=35.359;SC=GAGCTCGACGACGACATGCTG;SbPval=0.65;Source=Platypus;TC=31;TCF=21;TCR=10;TR=30;WE=36014050;WS=36014032	GT:GL:GOF:GQ:NR:NV	./.:.:.:.:.:.	./.:.:.:.:.:.	1/1:-106.1,-5.33,0:17:53:31:30
chr3H_part_1	36014079	.	T	G	335	PASS	BRF=0;FR=1;HP=1;HapScore=2;MGOF=16;MMLQ=37;MQ=50;NF=9;NR=1;PP=335;QD=36.9771;SC=TATGATTGATTCAGCAGCAGT;SbPval=0.64;Source=Platypus;TC=10;TCF=9;TCR=1;TR=10;WE=36014087;WS=36014069	GT:GL:GOF:GQ:NR:NV	./.:.:.:.:.:.	./.:.:.:.:.:.	1/1:-37,-2.71,0:16:27:10:10
chr3H_part_1	36019106	.	A	C	890	PASS	BRF=0;FR=1;HP=2;HapScore=1;MGOF=17;MMLQ=37;MQ=50;NF=21;NR=4;PP=890;QD=36.9908;SC=CTGCAACAGCAGGAGCTCCGT;SbPval=0.57;Source=Platypus;TC=25;TCF=21;TCR=4;TR=25;WE=36019114;WS=36019096	GT:GL:GOF:GQ:NR:NV	./.:.:.:.:.:.	./.:.:.:.:.:.	1/1:-92.5,-7.22,0:17:72:25:25
chr3H_part_1	36019155	.	C	G	298	PASS	BRF=0;FR=1;HP=3;HapScore=2;MGOF=33;MMLQ=37;MQ=50;NF=6;NR=3;PP=298;QD=36.9746;SC=GGCCGCCGCCCCGCCGACCTC;SbPval=0.62;Source=Platypus;TC=9;TCF=6;TCR=3;TR=9;WE=36019163;WS=36019145	GT:GL:GOF:GQ:NR:NV	./.:.:.:.:.:.	./.:.:.:.:.:.	1/1:-33.3,-2.41,0:33:24:9:9
chr3H_part_1	36019356	.	T	C	113	PASS	BRF=0;FR=1;HP=2;HapScore=4;MGOF=61;MMLQ=37;MQ=50;NF=4;NR=0;PP=113;QD=36.9428;SC=GGTGGAAAGGTTTGGACGGCC;SbPval=1;Source=Platypus;TC=4;TCF=4;TCR=0;TR=4;WE=36019378;WS=36019346	GT:GL:GOF:GQ:NR:NV	./.:.:.:.:.:.	./.:.:.:.:.:.	1/1:-14.8,-0.82,0:61:9:4:4
chr3H_part_1	36019370	.	G	T	193	PASS	BRF=0;FR=1;HP=3;HapScore=4;MGOF=61;MMLQ=37;MQ=50;NF=6;NR=0;PP=193;QD=37.9619;SC=GACGGCCTCCGGGGCCCGATC;SbPval=1;Source=Platypus;TC=6;TCF=6;TCR=0;TR=6;WE=36019378;WS=36019346	GT:GL:GOF:GQ:NR:NV	./.:.:.:.:.:.	./.:.:.:.:.:.	1/1:-22.2,-1.26,0:61:13:6:6
chr3H_part_1	36019463	.	T	TGGA	572	PASS	BRF=0;FR=1;HP=2;HapScore=1;MGOF=50;MMLQ=37;MQ=50;NF=12;NR=0;PP=572;QD=53.9979;SC=TTCTCCGGCATGGAGGTCGGC;SbPval=1;Source=Platypus;TC=14;TCF=13;TCR=1;TR=12;WE=36019471;WS=36019453	GT:GL:GOF:GQ:NR:NV	./.:.:.:.:.:.	./.:.:.:.:.:.	1/1:-64.8,-3.31,0:50:33:14:12
chr3H_part_1	36019506	.	T	G	816	PASS	BRF=0;FR=1;HP=2;HapScore=1;MGOF=38;MMLQ=37;MQ=50;NF=22;NR=1;PP=816;QD=36.9901;SC=TCTCCAATGGTCACATAGCGT;SbPval=0.63;Source=Platypus;TC=23;TCF=22;TCR=1;TR=23;WE=36019514;WS=36019496	GT:GL:GOF:GQ:NR:NV	./.:.:.:.:.:.	./.:.:.:.:.:.	1/1:-85.1,-6.62,0:38:66:23:23
chr3H_part_1	36019846	.	T	C	1445	PASS	BRF=0;FR=1;HP=4;HapScore=1;MGOF=10;MMLQ=37;MQ=50;NF=35;NR=5;PP=1445;QD=36.9943;SC=GCACTGCCCCTTCGCCTCCGC;SbPval=0.55;Source=Platypus;TC=40;TCF=35;TCR=5;TR=40;WE=36019854;WS=36019836	GT:GL:GOF:GQ:NR:NV	./.:.:.:.:.:.	./.:.:.:.:.:.	1/1:-148,-11.74,0:10:99:40:40
chr3H_part_1	36020006	.	G	C	631	PASS	BRF=0;FR=1;HP=1;HapScore=1;MGOF=22;MMLQ=37;MQ=50;NF=13;NR=5;PP=631;QD=36.9873;SC=CCCTGGTTCGGCGCCGTGTTC;SbPval=0.57;Source=Platypus;TC=18;TCF=13;TCR=5;TR=18;WE=36020014;WS=36019996	GT:GL:GOF:GQ:NR:NV	./.:.:.:.:.:.	./.:.:.:.:.:.	1/1:-66.6,-5.12,0:22:51:18:18
chr3H_part_1	36020072	.	C	T	483	PASS	BRF=0;FR=1;HP=4;HapScore=1;MGOF=47;MMLQ=37;MQ=50;NF=11;NR=3;PP=483;QD=36.9837;SC=CGCGGGCTGGCGGCGAGGACG;SbPval=0.59;Source=Platypus;TC=14;TCF=11;TCR=3;TR=14;WE=36020080;WS=36020062	GT:GL:GOF:GQ:NR:NV	./.:.:.:.:.:.	./.:.:.:.:.:.	1/1:-51.8,-3.91,0:47:39:14:14
chr3H_part_1	36020089	.	G	A	889	PASS	BRF=0;FR=1;HP=2;HapScore=1;MGOF=20;MMLQ=37;MQ=50;NF=20;NR=6;PP=889;QD=35.5297;SC=GACGTGGTGGGACGAGCAGAG;SbPval=0.57;Source=Platypus;TC=26;TCF=20;TCR=6;TR=26;WE=36020105;WS=36020079	GT:GL:GOF:GQ:NR:NV	./.:.:.:.:.:.	./.:.:.:.:.:.	1/1:-92.4,-7.49,0:20:75:26:26
chr3H_part_1	36020097	.	G	A	1065	PASS	BRF=0;FR=1;HP=2;HapScore=1;MGOF=20;MMLQ=37;MQ=50;NF=26;NR=6;PP=1065;QD=34.3679;SC=GGGACGAGCAGAGGTTTTGGG;SbPval=0.56;Source=Platypus;TC=32;TCF=26;TCR=6;TR=32;WE=36020105;WS=36020079	GT:GL:GOF:GQ:NR:NV	./.:.:.:.:.:.	./.:.:.:.:.:.	1/1:-109.8,-9.13,0:20:91:32:32
chr3H_part_1	36020510	.	C	T	816	PASS	BRF=0;FR=1;HP=1;HapScore=1;MGOF=11;MMLQ=37;MQ=50;NF=21;NR=2;PP=816;QD=36.9901;SC=TTTGGTTAAGCCGACCACTTA;SbPval=0.6;Source=Platypus;TC=23;TCF=21;TCR=2;TR=23;WE=36020518;WS=36020500	GT:GL:GOF:GQ:NR:NV	./.:.:.:.:.:.	./.:.:.:.:.:.	1/1:-85.1,-6.62,0:11:66:23:23
chr3H_part_1	36020537	.	A	C	259	PASS	BRF=0;FR=1;HP=1;HapScore=4;MGOF=10;MMLQ=37;MQ=50;NF=9;NR=0;PP=259;QD=32.6412;SC=ACCTAACAGCATGTTTGAAAC;SbPval=1;Source=Platypus;TC=9;TCF=9;TCR=0;TR=9;WE=36020558;WS=36020527	GT:GL:GOF:GQ:NR:NV	./.:.:.:.:.:.	./.:.:.:.:.:.	1/1:-28.9,-2.2,0:10:22:9:9
chr3H_part_1	36020550	.	C	A	76	PASS	BRF=0;FR=1;HP=1;HapScore=4;MGOF=10;MMLQ=37;MQ=50;NF=3;NR=0;PP=76;QD=36.9237;SC=TTTGAAACTACTCTACTTCAT;SbPval=1;Source=Platypus;TC=3;TCF=3;TCR=0;TR=3;WE=36020558;WS=36020527	GT:GL:GOF:GQ:NR:NV	./.:.:.:.:.:.	./.:.:.:.:.:.	1/1:-11.1,-0.6,0:10:7:3:3
chr3H_part_1	36111477	.	G	A	39	PASS	BRF=0;FR=0.9998;HP=1;HapScore=2;MGOF=0;MMLQ=37;MQ=50;NF=2;NR=0;PP=39;QD=36.8856;SC=AGGGAAAGGCGACAATCATTA;SbPval=1;Source=Platypus;TC=2;TCF=2;TCR=0;TR=2;WE=36111485;WS=36111467	GT:GL:GOF:GQ:NR:NV	./.:.:.:.:.:.	./.:.:.:.:.:.	1/1:-7.4,-0.3,0:0:5:2:2
chr3H_part_1	36112349	.	C	T	1310	PASS	BRF=0;FR=1;HP=2;HapScore=1;MGOF=9;MMLQ=37;MQ=50;NF=33;NR=4;PP=1310;QD=36.3452;SC=GGCAGCTCAACGGCCACCTCA;SbPval=0.56;Source=Platypus;TC=37;TCF=33;TCR=4;TR=37;WE=36112357;WS=36112339	GT:GL:GOF:GQ:NR:NV	./.:.:.:.:.:.	./.:.:.:.:.:.	1/1:-134.5,-10.84,0:9:99:37:37
chr3H_part_1	36112858	.	G	A	1174	PASS	BRF=0;FR=1;HP=3;HapScore=1;MGOF=5;MMLQ=37;MQ=50;NF=27;NR=6;PP=1174;QD=36.6294;SC=GAGTAAACGTGCCCGGCCGTA;SbPval=0.55;Source=Platypus;TC=33;TCF=27;TCR=6;TR=33;WE=36112866;WS=36112848	GT:GL:GOF:GQ:NR:NV	./.:.:.:.:.:.	./.:.:.:.:.:.	1/1:-120.9,-9.63,0:5:96:33:33
chr3H_part_1	36112925	.	G	T	113	PASS	BRF=0;FR=1;HP=2;HapScore=2;MGOF=18;MMLQ=37;MQ=50;NF=3;NR=1;PP=113;QD=36.9428;SC=GTTGCCTGCTGGGTTATAAAT;SbPval=0.68;Source=Platypus;TC=4;TCF=3;TCR=1;TR=4;WE=36112933;WS=36112915	GT:GL:GOF:GQ:NR:NV	./.:.:.:.:.:.	./.:.:.:.:.:.	1/1:-14.8,-0.9,0:18:10:4:4
chr3H_part_1	36160756	.	G	GAT	2965	PASS	BRF=0;FR=1;HP=1;HapScore=1;MGOF=5;MMLQ=37;MQ=50;NF=288;NR=4;PP=2965;QD=20;SC=TCACACACCTGATATGGTACG;SbPval=0.48;Source=Platypus;TC=320;TCF=316;TCR=4;TR=292;WE=36160764;WS=36160746	GT:GL:GOF:GQ:NR:NV	./.:.:.:.:.:.	./.:.:.:.:.:.	1/1:-300,-94.4,0:5:99:320:292
chr3H_part_1	36161744	.	A	G	2965	PASS	BRF=0;FR=1;HP=1;HapScore=1;MGOF=19;MMLQ=37;MQ=50;NF=315;NR=48;PP=2965;QD=20;SC=GGATGTACTCATAGACCAGCA;SbPval=0.5;Source=Platypus;TC=363;TCF=315;TCR=48;TR=363;WE=36161752;WS=36161734	GT:GL:GOF:GQ:NR:NV	./.:.:.:.:.:.	./.:.:.:.:.:.	1/1:-300,-108.91,0:19:99:363:363
chr3H_part_1	36161849	.	A	G	2965	PASS	BRF=0;FR=1;HP=1;HapScore=1;MGOF=12;MMLQ=37;MQ=50;NF=236;NR=81;PP=2965;QD=20;SC=TGAATTCCAGACTCCCCTGCA;SbPval=0.5;Source=Platypus;TC=317;TCF=236;TCR=81;TR=317;WE=36161860;WS=36161839	GT:GL:GOF:GQ:NR:NV	./.:.:.:.:.:.	./.:.:.:.:.:.	1/1:-299.4,-94.73,0:12:99:317:317
chr3H_part_1	36161852	.	C	A	2965	PASS	BRF=0;FR=1;HP=3;HapScore=1;MGOF=12;MMLQ=37;MQ=50;NF=237;NR=81;PP=2965;QD=20;SC=ATTCCAGACTCCCCTGCAGGG;SbPval=0.48;Source=Platypus;TC=320;TCF=239;TCR=81;TR=318;WE=36161860;WS=36161839	GT:GL:GOF:GQ:NR:NV	./.:.:.:.:.:.	./.:.:.:.:.:.	1/1:-299.4,-94.56,0:12:99:320:318
chr3H_part_1	36161944	.	G	C	150	PASS	BRF=0;FR=1;HP=4;HapScore=2;MGOF=2;MMLQ=37;MQ=50;NF=5;NR=0;PP=150;QD=36.9542;SC=TATGGAAGAAGAACAAGCTAT;SbPval=1;Source=Platypus;TC=5;TCF=5;TCR=0;TR=5;WE=36161952;WS=36161934	GT:GL:GOF:GQ:NR:NV	./.:.:.:.:.:.	./.:.:.:.:.:.	1/1:-18.5,-1.2,0:2:12:5:5
chr3H_part_1	36161977	.	A	C	150	PASS	BRF=0;FR=1;HP=2;HapScore=2;MGOF=2;MMLQ=37;MQ=50;NF=5;NR=0;PP=150;QD=36.9542;SC=AATTATATAAATGGATGCATG;SbPval=1;Source=Platypus;TC=5;TCF=5;TCR=0;TR=5;WE=36161985;WS=36161967	GT:GL:GOF:GQ:NR:NV	./.:.:.:.:.:.	./.:.:.:.:.:.	1/1:-18.5,-1.2,0:2:12:5:5
chr3H_part_1	36162341	.	T	C	2965	PASS	BRF=0;FR=1;HP=2;HapScore=1;MGOF=4;MMLQ=37;MQ=50;NF=411;NR=44;PP=2965;QD=20;SC=GCACCACCGGTTGCAACTCCG;SbPval=0.5;Source=Platypus;TC=455;TCF=411;TCR=44;TR=455;WE=36162349;WS=36162331	GT:GL:GOF:GQ:NR:NV	./.:.:.:.:.:.	./.:.:.:.:.:.	1/1:-300,-136.57,0:4:99:455:455
chr3H_part_1	36163244	.	A	G	298	PASS	BRF=0;FR=1;HP=3;HapScore=2;MGOF=0;MMLQ=37;MQ=50;NF=9;NR=0;PP=298;QD=36.9746;SC=TCCTATTTTCACCGGTTGTGG;SbPval=1;Source=Platypus;TC=9;TCF=9;TCR=0;TR=9;WE=36163252;WS=36163234	GT:GL:GOF:GQ:NR:NV	./.:.:.:.:.:.	./.:.:.:.:.:.	1/1:-33.3,-2.41,0:0:24:9:9
chr3H_part_1	36164336	.	A	G	2965	PASS	BRF=0.04;FR=1;HP=2;HapScore=1;MGOF=2;MMLQ=37;MQ=50;NF=169;NR=119;PP=2965;QD=20;SC=GATTGAGGCCAAAGTGGCTGC;SbPval=0.52;Source=Platypus;TC=288;TCF=169;TCR=119;TR=288;WE=36164344;WS=36164326	GT:GL:GOF:GQ:NR:NV	./.:.:.:.:.:.	./.:.:.:.:.:.	1/1:-300,-86.09,0:2:99:288:288
chr3H_part_1	36164764	.	G	C	446	PASS	BRF=0;FR=1;HP=1;HapScore=2;MGOF=1;MMLQ=37;MQ=50;NF=11;NR=2;PP=446;QD=36.9824;SC=TTTGCTGACGGATTTCAGAAA;SbPval=0.6;Source=Platypus;TC=13;TCF=11;TCR=2;TR=13;WE=36164772;WS=36164754	GT:GL:GOF:GQ:NR:NV	./.:.:.:.:.:.	./.:.:.:.:.:.	1/1:-48.1,-3.61,0:1:36:13:13
chr3H_part_1	36165670	.	C	T	2965	PASS	BRF=0;FR=1;HP=2;HapScore=1;MGOF=3;MMLQ=37;MQ=50;NF=198;NR=92;PP=2965;QD=20;SC=GTTTGATGGTCTGGTGTCCCA;SbPval=0.5;Source=Platypus;TC=290;TCF=198;TCR=92;TR=290;WE=36165678;WS=36165660	GT:GL:GOF:GQ:NR:NV	./.:.:.:.:.:.	./.:.:.:.:.:.	1/1:-300,-86.96,0:3:99:290:290
chr3H_part_1	36166492	.	T	G	483	PASS	BRF=0;FR=1;HP=2;HapScore=1;MGOF=8;MMLQ=37;MQ=50;NF=14;NR=0;PP=483;QD=36.9837;SC=CTAATGGATTTCTAGTACAAG;SbPval=1;Source=Platypus;TC=14;TCF=14;TCR=0;TR=14;WE=36166500;WS=36166482	GT:GL:GOF:GQ:NR:NV	./.:.:.:.:.:.	./.:.:.:.:.:.	1/1:-51.8,-3.91,0:8:39:14:14
chr3H_part_1	36166773	.	G	T	457	PASS	BRF=0;FR=1;HP=4;HapScore=2;MGOF=7;MMLQ=37;MQ=50;NF=11;NR=3;PP=457;QD=35.1265;SC=CTTCTTCCCCGTGCACGGACA;SbPval=0.59;Source=Platypus;TC=14;TCF=11;TCR=3;TR=14;WE=36166781;WS=36166763	GT:GL:GOF:GQ:NR:NV	./.:.:.:.:.:.	./.:.:.:.:.:.	1/1:-49.2,-3.88,0:7:39:14:14
chr3H_part_1	36166948	.	T	C	409	PASS	BRF=0;FR=1;HP=1;HapScore=2;MGOF=5;MMLQ=37;MQ=50;NF=7;NR=5;PP=409;QD=36.9809;SC=CCGACCATTCTGCTGGCTTGT;SbPval=0.59;Source=Platypus;TC=12;TCF=7;TCR=5;TR=12;WE=36166956;WS=36166938	GT:GL:GOF:GQ:NR:NV	./.:.:.:.:.:.	./.:.:.:.:.:.	1/1:-44.4,-3.31,0:5:33:12:12
chr3H_part_1	36167173	.	CGCCGGCGTCGACCCAAGGCGAT	C	2090	PASS	BRF=0;FR=1;HP=1;HapScore=1;MGOF=46;MMLQ=37;MQ=50;NF=3;NR=0;PP=2090;QD=711;SC=ACGACGCGCACGCCGGCGTCG;SbPval=1;Source=Platypus;TC=4;TCF=3;TCR=1;TR=3;WE=36167202;WS=36167163	GT:GL:GOF:GQ:NR:NV	./.:.:.:.:.:.	./.:.:.:.:.:.	1/1:-213.3,-0.6,0:46:7:4:3
chr3H_part_1	36167252	.	T	C	228	PASS	BRF=0;FR=1;HP=3;HapScore=2;MGOF=298;MMLQ=37;MQ=50;NF=7;NR=1;PP=228;QD=32.8464;SC=AGCACGCACGTGGTCAAGCGC;SbPval=0.65;Source=Platypus;TC=8;TCF=7;TCR=1;TR=8;WE=36167260;WS=36167242	GT:GL:GOF:GQ:NR:NV	./.:.:.:.:.:.	./.:.:.:.:.:.	1/1:-26.3,-1.96,0:298:20:8:8
chr3H_part_1	36167404	.	G	A	631	PASS	BRF=0;FR=1;HP=2;HapScore=1;MGOF=52;MMLQ=37;MQ=50;NF=15;NR=3;PP=631;QD=36.9873;SC=TGCGTCCGTGGGCCGTGGCCT;SbPval=0.58;Source=Platypus;TC=18;TCF=15;TCR=3;TR=18;WE=36167412;WS=36167394	GT:GL:GOF:GQ:NR:NV	./.:.:.:.:.:.	./.:.:.:.:.:.	1/1:-66.6,-5.12,0:52:51:18:18
chr3H_part_1	36309855	.	A	G	76	PASS	BRF=0;FR=1;HP=2;HapScore=2;MGOF=61;MMLQ=37;MQ=50;NF=3;NR=0;PP=76;QD=36.9237;SC=AAATTCGTCCATACTCTGCAA;SbPval=1;Source=Platypus;TC=3;TCF=3;TCR=0;TR=3;WE=36309863;WS=36309845	GT:GL:GOF:GQ:NR:NV	./.:.:.:.:.:.	./.:.:.:.:.:.	1/1:-11.1,-0.6,0:61:7:3:3
chr3H_part_1	36309873	.	A	G	76	PASS	BRF=0;FR=1;HP=4;HapScore=2;MGOF=61;MMLQ=37;MQ=50;NF=3;NR=0;PP=76;QD=36.9237;SC=CAACATCCCCATCTGAGTCGC;SbPval=1;Source=Platypus;TC=3;TCF=3;TCR=0;TR=3;WE=36309881;WS=36309863	GT:GL:GOF:GQ:NR:NV	./.:.:.:.:.:.	./.:.:.:.:.:.	1/1:-11.1,-0.6,0:61:7:3:3
chr3H_part_1	36310014	.	T	C	113	PASS	BRF=0;FR=1;HP=2;HapScore=2;MGOF=29;MMLQ=37;MQ=50;NF=4;NR=0;PP=113;QD=36.9428;SC=AAGCGTACGCTGGTAGTTAAG;SbPval=1;Source=Platypus;TC=4;TCF=4;TCR=0;TR=4;WE=36310022;WS=36310004	GT:GL:GOF:GQ:NR:NV	./.:.:.:.:.:.	./.:.:.:.:.:.	1/1:-14.8,-0.9,0:29:10:4:4
chr3H_part_1	36310248	.	A	C	298	PASS	BRF=0;FR=1;HP=2;HapScore=2;MGOF=17;MMLQ=37;MQ=50;NF=9;NR=0;PP=298;QD=36.9746;SC=TCGACGCCGAAACCACGCTCC;SbPval=1;Source=Platypus;TC=9;TCF=9;TCR=0;TR=9;WE=36310256;WS=36310238	GT:GL:GOF:GQ:NR:NV	./.:.:.:.:.:.	./.:.:.:.:.:.	1/1:-33.3,-2.41,0:17:24:9:9
chr3H_part_1	36310302	.	C	T	422	PASS	BRF=0;FR=1;HP=2;HapScore=2;MGOF=41;MMLQ=37;MQ=50;NF=13;NR=0;PP=422;QD=35.1362;SC=CCTCCTCCGACGGCGACGACA;SbPval=1;Source=Platypus;TC=14;TCF=14;TCR=0;TR=13;WE=36310310;WS=36310292	GT:GL:GOF:GQ:NR:NV	./.:.:.:.:.:.	./.:.:.:.:.:.	1/1:-45.7,-3.61,0:41:36:14:13
chr3H_part_1	36310353	.	G	C	2222	PASS	BRF=0;FR=1;HP=2;HapScore=1;MGOF=60;MMLQ=37;MQ=50;NF=61;NR=0;PP=2222;QD=36.9963;SC=TGATCCACGGGTTCGGGCCGG;SbPval=1;Source=Platypus;TC=61;TCF=61;TCR=0;TR=61;WE=36310361;WS=36310343	GT:GL:GOF:GQ:NR:NV	./.:.:.:.:.:.	./.:.:.:.:.:.	1/1:-225.7,-18.06,0:60:99:61:61
chr3H_part_1	36310405	.	A	C	2965	PASS	BRF=0;FR=1;HP=2;HapScore=1;MGOF=49;MMLQ=37;MQ=50;NF=99;NR=1;PP=2965;QD=20;SC=CCCGCTGTCCAGGCACTTCGA;SbPval=0.63;Source=Platypus;TC=100;TCF=99;TCR=1;TR=100;WE=36310413;WS=36310395	GT:GL:GOF:GQ:NR:NV	./.:.:.:.:.:.	./.:.:.:.:.:.	1/1:-300,-29.77,0:49:99:100:100
chr3H_part_1	36310551	.	G	A	2965	PASS	BRF=0;FR=1;HP=1;HapScore=1;MGOF=23;MMLQ=37;MQ=50;NF=112;NR=10;PP=2965;QD=20;SC=GAAGGGTGGTGCACGTGGTGG;SbPval=0.52;Source=Platypus;TC=122;TCF=112;TCR=10;TR=122;WE=36310559;WS=36310541	GT:GL:GOF:GQ:NR:NV	./.:.:.:.:.:.	./.:.:.:.:.:.	1/1:-300,-36.33,0:23:99:122:122
chr3H_part_1	36311012	.	T	C	335	PASS	BRF=0;FR=1;HP=2;HapScore=2;MGOF=12;MMLQ=37;MQ=50;NF=8;NR=2;PP=335;QD=36.9771;SC=GTTGGAAAGGTAGGGATGGTG;SbPval=0.61;Source=Platypus;TC=10;TCF=8;TCR=2;TR=10;WE=36311020;WS=36311002	GT:GL:GOF:GQ:NR:NV	./.:.:.:.:.:.	./.:.:.:.:.:.	1/1:-37,-2.71,0:12:27:10:10
chr3H_part_1	36311966	.	C	T	249	PASS	BRF=0;FR=1;HP=1;HapScore=2;MGOF=1;MMLQ=37;MQ=50;NF=7;NR=1;PP=249;QD=35.4714;SC=CGTGTTCTTCCGATTCATATA;SbPval=0.65;Source=Platypus;TC=8;TCF=7;TCR=1;TR=8;WE=36311974;WS=36311956	GT:GL:GOF:GQ:NR:NV	./.:.:.:.:.:.	./.:.:.:.:.:.	1/1:-28.4,-2.11,0:1:21:8:8
chr3H_part_1	36340259	.	A	G	113	PASS	BRF=0;FR=1;HP=2;HapScore=2;MGOF=27;MMLQ=37;MQ=50;NF=4;NR=0;PP=113;QD=36.9428;SC=TTTCTCATGCACATACTGTTA;SbPval=1;Source=Platypus;TC=4;TCF=4;TCR=0;TR=4;WE=36340267;WS=36340249	GT:GL:GOF:GQ:NR:NV	./.:.:.:.:.:.	./.:.:.:.:.:.	1/1:-14.8,-0.9,0:27:10:4:4
chr3H_part_1	36340373	.	A	G	1329	PASS	BRF=0;FR=1;HP=2;HapScore=1;MGOF=12;MMLQ=37;MQ=50;NF=32;NR=0;PP=1329;QD=42.6179;SC=TTTCTGTATGAGCTGAAATTT;SbPval=1;Source=Platypus;TC=32;TCF=32;TCR=0;TR=32;WE=36340381;WS=36340340	GT:GL:GOF:GQ:NR:NV	./.:.:.:.:.:.	./.:.:.:.:.:.	1/1:-118.4,-14.96,0:12:99:32:32
chr3H_part_1	36341195	.	C	T	39	PASS	BRF=0;FR=0.9998;HP=2;HapScore=2;MGOF=4;MMLQ=37;MQ=50;NF=1;NR=1;PP=39;QD=36.8856;SC=GACACAAGCTCGGACGTATCT;SbPval=0.74;Source=Platypus;TC=2;TCF=1;TCR=1;TR=2;WE=36341203;WS=36341185	GT:GL:GOF:GQ:NR:NV	./.:.:.:.:.:.	./.:.:.:.:.:.	1/1:-7.4,-0.3,0:4:5:2:2
chr3H_part_1	36341289	.	C	T	2965	PASS	BRF=0;FR=1;HP=2;HapScore=1;MGOF=2;MMLQ=37;MQ=50;NF=136;NR=64;PP=2965;QD=20;SC=CTTCAACAACCCTTGCCATAT;SbPval=0.52;Source=Platypus;TC=201;TCF=137;TCR=64;TR=200;WE=36341297;WS=36341279	GT:GL:GOF:GQ:NR:NV	./.:.:.:.:.:.	./.:.:.:.:.:.	1/1:-300,-59.57,0:2:99:201:200
chr3H_part_1	36341534	.	A	G	2965	PASS	BRF=0;FR=1;HP=2;HapScore=1;MGOF=10;MMLQ=37;MQ=50;NF=182;NR=31;PP=2965;QD=20;SC=CGGCCCTCAGAGCAGCCAACC;SbPval=0.51;Source=Platypus;TC=213;TCF=182;TCR=31;TR=213;WE=36341542;WS=36341524	GT:GL:GOF:GQ:NR:NV	./.:.:.:.:.:.	./.:.:.:.:.:.	1/1:-300,-63.48,0:10:99:213:213
chr3H_part_1	36341645	.	A	G	2965	PASS	BRF=0;FR=1;HP=4;HapScore=1;MGOF=8;MMLQ=37;MQ=50;NF=100;NR=51;PP=2965;QD=20;SC=CAGGTGTGAGAGGGCAAAGTC;SbPval=0.51;Source=Platypus;TC=152;TCF=101;TCR=51;TR=151;WE=36341653;WS=36341635	GT:GL:GOF:GQ:NR:NV	./.:.:.:.:.:.	./.:.:.:.:.:.	1/1:-300,-44.55,0:8:99:152:151
chr3H_part_1	36343250	.	A	G	150	PASS	BRF=0;FR=1;HP=1;HapScore=2;MGOF=5;MMLQ=37;MQ=50;NF=5;NR=0;PP=150;QD=36.9542;SC=AACGCAAACTAGAGATCCCAA;SbPval=1;Source=Platypus;TC=5;TCF=5;TCR=0;TR=5;WE=36343258;WS=36343240	GT:GL:GOF:GQ:NR:NV	./.:.:.:.:.:.	./.:.:.:.:.:.	1/1:-18.5,-1.2,0:5:12:5:5
chr3H_part_1	36343433	.	G	A	39	PASS	BRF=0;FR=0.9998;HP=2;HapScore=2;MGOF=0;MMLQ=37;MQ=50;NF=2;NR=0;PP=39;QD=36.8856;SC=CCACGGAATGGAAGGGGGGAG;SbPval=1;Source=Platypus;TC=2;TCF=2;TCR=0;TR=2;WE=36343441;WS=36343423	GT:GL:GOF:GQ:NR:NV	./.:.:.:.:.:.	./.:.:.:.:.:.	1/1:-7.4,-0.3,0:0:5:2:2
chr3H_part_1	36343629	.	A	G	2965	PASS	BRF=0;FR=1;HP=2;HapScore=1;MGOF=3;MMLQ=37;MQ=50;NF=106;NR=35;PP=2965;QD=20;SC=GCCAGAGGCCAGTGATGGATG;SbPval=0.52;Source=Platypus;TC=141;TCF=106;TCR=35;TR=141;WE=36343646;WS=36343619	GT:GL:GOF:GQ:NR:NV	./.:.:.:.:.:.	./.:.:.:.:.:.	1/1:-299.4,-42.11,0:3:99:141:141
chr3H_part_1	36343638	.	T	C	2965	PASS	BRF=0;FR=1;HP=1;HapScore=1;MGOF=3;MMLQ=37;MQ=50;NF=112;NR=38;PP=2965;QD=20;SC=CAGTGATGGATGCCAGCTGCA;SbPval=0.52;Source=Platypus;TC=150;TCF=112;TCR=38;TR=150;WE=36343646;WS=36343619	GT:GL:GOF:GQ:NR:NV	./.:.:.:.:.:.	./.:.:.:.:.:.	1/1:-299.4,-44.83,0:3:99:150:150
chr3H_part_1	36343792	.	G	A	2965	PASS	BRF=0;FR=1;HP=1;HapScore=1;MGOF=7;MMLQ=37;MQ=50;NF=95;NR=7;PP=2965;QD=20;SC=CGACCCCTACGGCCTTGGCTC;SbPval=0.51;Source=Platypus;TC=105;TCF=98;TCR=7;TR=102;WE=36343800;WS=36343782	GT:GL:GOF:GQ:NR:NV	./.:.:.:.:.:.	./.:.:.:.:.:.	1/1:-300,-23.57,0:7:99:105:102
chr3H_part_1	36389171	.	G	C	2185	PASS	BRF=0;FR=1;HP=1;HapScore=1;MGOF=34;MMLQ=37;MQ=50;NF=60;NR=1;PP=2185;QD=36.3897;SC=ATCTATTGGCGACAGAATGTG;SbPval=0.62;Source=Platypus;TC=62;TCF=61;TCR=1;TR=61;WE=36389179;WS=36389161	GT:GL:GOF:GQ:NR:NV	./.:.:.:.:.:.	./.:.:.:.:.:.	1/1:-222,-14.66,0:34:99:62:61
chr3H_part_1	36389236	.	T	C	2965	PASS	BRF=0;FR=1;HP=2;HapScore=1;MGOF=35;MMLQ=37;MQ=50;NF=122;NR=1;PP=2965;QD=20;SC=GTCATATTTGTGTTCCTTCCT;SbPval=0.62;Source=Platypus;TC=123;TCF=122;TCR=1;TR=123;WE=36389244;WS=36389226	GT:GL:GOF:GQ:NR:NV	./.:.:.:.:.:.	./.:.:.:.:.:.	1/1:-300,-36.73,0:35:99:123:123
chr3H_part_1	36389359	.	A	G	2878	PASS	BRF=0;FR=1;HP=4;HapScore=1;MGOF=35;MMLQ=37;MQ=50;NF=73;NR=6;PP=2878;QD=20;SC=GGGCATCCCCAGCCGACGCTC;SbPval=0.54;Source=Platypus;TC=79;TCF=73;TCR=6;TR=79;WE=36389367;WS=36389349	GT:GL:GOF:GQ:NR:NV	./.:.:.:.:.:.	./.:.:.:.:.:.	1/1:-291.3,-23.48,0:35:99:79:79
chr3H_part_1	36389403	.	T	TGAG	2971	PASS	BRF=0;FR=1;HP=3;HapScore=1;MGOF=36;MMLQ=37;MQ=50;NF=100;NR=67;PP=2971;QD=20;SC=GCTTTGCCGGTGAGGAGGATG;SbPval=0.42;Source=Platypus;TC=177;TCF=110;TCR=67;TR=167;WE=36389411;WS=36389393	GT:GL:GOF:GQ:NR:NV	./.:.:.:.:.:.	./.:.:.:.:.:.	1/1:-300,-30.71,0:36:99:177:167
chr3H_part_1	36389475	.	C	CG	2974	PASS	BRF=0;FR=1;HP=2;HapScore=1;MGOF=43;MMLQ=37;MQ=50;NF=224;NR=154;PP=2974;QD=20;SC=GGCGGTGCAGCGCGGCAGCAC;SbPval=0.38;Source=Platypus;TC=401;TCF=247;TCR=154;TR=378;WE=36389483;WS=36389465	GT:GL:GOF:GQ:NR:NV	./.:.:.:.:.:.	./.:.:.:.:.:.	1/1:-300,-118.79,0:43:99:401:378
chr3H_part_1	36389539	.	C	T	2965	PASS	BRF=0;FR=1;HP=2;HapScore=1;MGOF=34;MMLQ=37;MQ=50;NF=374;NR=151;PP=2965;QD=20;SC=TGAGAAACCGCGAGTATTCCT;SbPval=0.51;Source=Platypus;TC=525;TCF=374;TCR=151;TR=525;WE=36389547;WS=36389529	GT:GL:GOF:GQ:NR:NV	./.:.:.:.:.:.	./.:.:.:.:.:.	1/1:-300,-157.07,0:34:99:525:525
chr3H_part_1	36389872	.	C	T	39	PASS	BRF=0;FR=0.9998;HP=2;HapScore=2;MGOF=12;MMLQ=37;MQ=50;NF=2;NR=0;PP=39;QD=36.8856;SC=TGGGCCAAATCTAAAGCCCAG;SbPval=1;Source=Platypus;TC=2;TCF=2;TCR=0;TR=2;WE=36389880;WS=36389862	GT:GL:GOF:GQ:NR:NV	./.:.:.:.:.:.	./.:.:.:.:.:.	1/1:-7.4,-0.3,0:12:5:2:2
chr3H_part_1	36390015	.	C	T	39	PASS	BRF=0;FR=0.9998;HP=2;HapScore=2;MGOF=75;MMLQ=37;MQ=50;NF=2;NR=0;PP=39;QD=36.8856;SC=TTTTTGTACCCTGAGCAATGT;SbPval=1;Source=Platypus;TC=2;TCF=2;TCR=0;TR=2;WE=36390023;WS=36390005	GT:GL:GOF:GQ:NR:NV	./.:.:.:.:.:.	./.:.:.:.:.:.	1/1:-7.4,-0.3,0:75:5:2:2
chr3H_part_1	36390051	.	G	A	39	PASS	BRF=0;FR=0.9998;HP=1;HapScore=2;MGOF=74;MMLQ=37;MQ=50;NF=2;NR=0;PP=39;QD=36.8856;SC=GAAATTTTGCGATAGCATATA;SbPval=1;Source=Platypus;TC=2;TCF=2;TCR=0;TR=2;WE=36390059;WS=36390041	GT:GL:GOF:GQ:NR:NV	./.:.:.:.:.:.	./.:.:.:.:.:.	1/1:-7.4,-0.3,0:74:5:2:2
chr3H_part_1	36390111	.	A	T	189	PASS	BRF=0;FR=1;HP=4;HapScore=2;MGOF=49;MMLQ=37;MQ=50;NF=6;NR=0;PP=189;QD=37.2952;SC=CAAACATTTTAAAATACGCTA;SbPval=1;Source=Platypus;TC=7;TCF=7;TCR=0;TR=6;WE=36390119;WS=36390101	GT:GL:GOF:GQ:NR:NV	./.:.:.:.:.:.	./.:.:.:.:.:.	1/1:-22.4,-1.59,0:49:16:7:6
chr3H_part_1	36390176	.	G	A	409	PASS	BRF=0;FR=0.9998;HP=2;HapScore=2;MGOF=51;MMLQ=37;MQ=50;NF=13;NR=0;PP=409;QD=34.1362;SC=CCAGTGCACCGGTGCAACAGA;SbPval=1;Source=Platypus;TC=14;TCF=14;TCR=0;TR=13;WE=36390184;WS=36390166	GT:GL:GOF:GQ:NR:NV	./.:.:.:.:.:.	./.:.:.:.:.:.	1/1:-44.4,-0.21,0:51:4:14:13
chr3H_part_1	36390239	.	A	G	446	PASS	BRF=0;FR=1;HP=2;HapScore=2;MGOF=39;MMLQ=37;MQ=50;NF=12;NR=1;PP=446;QD=36.9824;SC=AAAATCTGCAAAGGCAAATAC;SbPval=0.64;Source=Platypus;TC=13;TCF=12;TCR=1;TR=13;WE=36390247;WS=36390229	GT:GL:GOF:GQ:NR:NV	./.:.:.:.:.:.	./.:.:.:.:.:.	1/1:-48.1,-3.61,0:39:36:13:13
chr3H_part_1	36390312	.	C	T	705	PASS	BRF=0;FR=1;HP=3;HapScore=1;MGOF=21;MMLQ=37;MQ=50;NF=17;NR=3;PP=705;QD=36.9886;SC=TCAGAAGTGACAATTGAAGAT;SbPval=0.58;Source=Platypus;TC=20;TCF=17;TCR=3;TR=20;WE=36390320;WS=36390302	GT:GL:GOF:GQ:NR:NV	./.:.:.:.:.:.	./.:.:.:.:.:.	1/1:-74,-5.72,0:21:57:20:20
chr3H_part_1	36390875	.	G	A	150	PASS	BRF=0;FR=1;HP=1;HapScore=2;MGOF=0;MMLQ=37;MQ=50;NF=4;NR=1;PP=150;QD=36.9542;SC=AATCAGCAATGATGTTAATTA;SbPval=0.66;Source=Platypus;TC=5;TCF=4;TCR=1;TR=5;WE=36390883;WS=36390865	GT:GL:GOF:GQ:NR:NV	./.:.:.:.:.:.	./.:.:.:.:.:.	1/1:-18.5,-1.2,0:0:12:5:5
chr3H_part_1	36391063	.	A	C	119	PASS	BRF=0;FR=1;HP=3;HapScore=4;MGOF=0;MMLQ=37;MQ=50;NF=3;NR=1;PP=119;QD=38.4428;SC=GCCCTTCATTATACCAAAAGG;SbPval=0.68;Source=Platypus;TC=4;TCF=3;TCR=1;TR=4;WE=36391081;WS=36391053	GT:GL:GOF:GQ:NR:NV	./.:.:.:.:.:.	./.:.:.:.:.:.	1/1:-14.8,-0.65,0:0:7:4:4
chr3H_part_1	36391073	.	G	C	119	PASS	BRF=0;FR=1;HP=1;HapScore=4;MGOF=0;MMLQ=37;MQ=50;NF=3;NR=1;PP=119;QD=38.4428;SC=ATACCAAAAGGTACACATAAC;SbPval=0.68;Source=Platypus;TC=4;TCF=3;TCR=1;TR=4;WE=36391081;WS=36391053	GT:GL:GOF:GQ:NR:NV	./.:.:.:.:.:.	./.:.:.:.:.:.	1/1:-14.8,-0.65,0:0:7:4:4
chr3H_part_1	36392872	.	T	C	483	PASS	BRF=0;FR=1;HP=1;HapScore=1;MGOF=9;MMLQ=37;MQ=50;NF=13;NR=1;PP=483;QD=36.9837;SC=GAATCAACGCTACGACCGACG;SbPval=0.64;Source=Platypus;TC=14;TCF=13;TCR=1;TR=14;WE=36392880;WS=36392862	GT:GL:GOF:GQ:NR:NV	./.:.:.:.:.:.	./.:.:.:.:.:.	1/1:-51.8,-3.91,0:9:39:14:14
chr3H_part_1	36393176	.	C	T	113	PASS	BRF=0;FR=1;HP=1;HapScore=2;MGOF=18;MMLQ=37;MQ=50;NF=2;NR=2;PP=113;QD=36.9428;SC=CTAAAATCGCCGAGATTCGTC;SbPval=0.68;Source=Platypus;TC=4;TCF=2;TCR=2;TR=4;WE=36393184;WS=36393166	GT:GL:GOF:GQ:NR:NV	./.:.:.:.:.:.	./.:.:.:.:.:.	1/1:-14.8,-0.9,0:18:10:4:4
chr3H_part_1	36393271	.	C	T	76	PASS	BRF=0;FR=1;HP=4;HapScore=2;MGOF=61;MMLQ=37;MQ=50;NF=3;NR=0;PP=76;QD=36.9237;SC=ACATCCCAACCCCCAAATCGA;SbPval=1;Source=Platypus;TC=3;TCF=3;TCR=0;TR=3;WE=36393279;WS=36393261	GT:GL:GOF:GQ:NR:NV	./.:.:.:.:.:.	./.:.:.:.:.:.	1/1:-11.1,-0.6,0:61:7:3:3
chr3H_part_1	36393295	.	T	C	76	PASS	BRF=0;FR=1;HP=3;HapScore=2;MGOF=61;MMLQ=37;MQ=50;NF=3;NR=0;PP=76;QD=36.9237;SC=CTTTGCGGTGTCCCGGAAGGG;SbPval=1;Source=Platypus;TC=3;TCF=3;TCR=0;TR=3;WE=36393303;WS=36393285	GT:GL:GOF:GQ:NR:NV	./.:.:.:.:.:.	./.:.:.:.:.:.	1/1:-11.1,-0.6,0:61:7:3:3
chr3H_part_1	36397547	.	AGGTACCTG	A	193	PASS	BRF=0;FR=1;HP=2;HapScore=2;MGOF=15;MMLQ=37;MQ=50;NF=4;NR=0;PP=193;QD=62.6942;SC=CTCCGAATCCAGGTACCTGTA;SbPval=1;Source=Platypus;TC=4;TCF=4;TCR=0;TR=4;WE=36397571;WS=36397537	GT:GL:GOF:GQ:NR:NV	./.:.:.:.:.:.	./.:.:.:.:.:.	1/1:-25.1,-0.9,0:15:10:4:4
chr3H_part_1	36397563	.	G	A	526	PASS	BRF=0;FR=1;HP=2;HapScore=2;MGOF=15;MMLQ=37;MQ=50;NF=15;NR=0;PP=526;QD=37.3847;SC=CTGTATATATGTACTCATTTC;SbPval=1;Source=Platypus;TC=15;TCF=15;TCR=0;TR=15;WE=36397571;WS=36397537	GT:GL:GOF:GQ:NR:NV	./.:.:.:.:.:.	./.:.:.:.:.:.	1/1:-55.5,-3.96,0:15:40:15:15
chr3H_part_1	36397586	.	T	TC	2973	PASS	BRF=0;FR=1;HP=3;HapScore=1;MGOF=9;MMLQ=37;MQ=50;NF=68;NR=0;PP=2973;QD=20;SC=TTTATGTAAATGTAGTAGGGT;SbPval=1;Source=Platypus;TC=81;TCF=81;TCR=0;TR=68;WE=36397594;WS=36397575	GT:GL:GOF:GQ:NR:NV	./.:.:.:.:.:.	./.:.:.:.:.:.	1/1:-299.4,-22.88,0:9:99:81:68
chr3H_part_1	36399110	.	T	C	582	PASS	BRF=0;FR=1;HP=1;HapScore=1;MGOF=14;MMLQ=37;MQ=50;NF=17;NR=0;PP=582;QD=36.2807;SC=TGGCGCCGACTGAATGAATTT;SbPval=1;Source=Platypus;TC=17;TCF=17;TCR=0;TR=17;WE=36399118;WS=36399100	GT:GL:GOF:GQ:NR:NV	./.:.:.:.:.:.	./.:.:.:.:.:.	1/1:-61.7,-4.82,0:14:48:17:17
chr3H_part_1	36399613	.	T	C	187	PASS	BRF=0;FR=1;HP=1;HapScore=2;MGOF=6;MMLQ=37;MQ=50;NF=6;NR=0;PP=187;QD=36.9619;SC=ACTAATGGACTACATGTAACC;SbPval=1;Source=Platypus;TC=6;TCF=6;TCR=0;TR=6;WE=36399621;WS=36399603	GT:GL:GOF:GQ:NR:NV	./.:.:.:.:.:.	./.:.:.:.:.:.	1/1:-22.2,-1.51,0:6:15:6:6
chr3H_part_1	36399944	.	T	C	76	PASS	BRF=0;FR=1;HP=2;HapScore=2;MGOF=14;MMLQ=37;MQ=50;NF=2;NR=1;PP=76;QD=36.9237;SC=CCTTGTTAATTTATAAAGTGC;SbPval=0.7;Source=Platypus;TC=3;TCF=2;TCR=1;TR=3;WE=36399952;WS=36399934	GT:GL:GOF:GQ:NR:NV	./.:.:.:.:.:.	./.:.:.:.:.:.	1/1:-11.1,-0.6,0:14:7:3:3
chr3H_part_1	36400121	.	C	T	39	PASS	BRF=0;FR=0.9998;HP=2;HapScore=2;MGOF=18;MMLQ=37;MQ=50;NF=1;NR=1;PP=39;QD=36.8856;SC=CTCTTTGGTCCTTAGTTTTGA;SbPval=0.74;Source=Platypus;TC=2;TCF=1;TCR=1;TR=2;WE=36400129;WS=36400111	GT:GL:GOF:GQ:NR:NV	./.:.:.:.:.:.	./.:.:.:.:.:.	1/1:-7.4,-0.3,0:18:5:2:2
chr3H_part_1	36400657	.	T	G	2062	PASS	BRF=0;FR=1;HP=1;HapScore=1;MGOF=35;MMLQ=37;MQ=50;NF=52;NR=5;PP=2062;QD=36.7855;SC=ATGATGATGATGAGGAGGAGG;SbPval=0.55;Source=Platypus;TC=57;TCF=52;TCR=5;TR=57;WE=36400665;WS=36400647	GT:GL:GOF:GQ:NR:NV	./.:.:.:.:.:.	./.:.:.:.:.:.	1/1:-209.7,-16.86,0:35:99:57:57
chr3H_part_1	36400706	.	T	G	2240	PASS	BRF=0;FR=1;HP=1;HapScore=1;MGOF=30;MMLQ=37;MQ=50;NF=55;NR=7;PP=2240;QD=36.6899;SC=TCCCGCGGCGTCGTCCCCCTC;SbPval=0.54;Source=Platypus;TC=62;TCF=55;TCR=7;TR=62;WE=36400714;WS=36400696	GT:GL:GOF:GQ:NR:NV	./.:.:.:.:.:.	./.:.:.:.:.:.	1/1:-227.5,-18.36,0:30:99:62:62
chr3H_part_1	36400962	.	T	G	2965	PASS	BRF=0;FR=1;HP=1;HapScore=1;MGOF=7;MMLQ=37;MQ=50;NF=191;NR=17;PP=2965;QD=20;SC=GTCGTCGTCGTCGGCGCGTCC;SbPval=0.51;Source=Platypus;TC=208;TCF=191;TCR=17;TR=208;WE=36400970;WS=36400952	GT:GL:GOF:GQ:NR:NV	./.:.:.:.:.:.	./.:.:.:.:.:.	1/1:-300,-62.31,0:7:99:208:208
chr3H_part_1	36401183	.	C	G	964	PASS	BRF=0;FR=1;HP=1;HapScore=1;MGOF=6;MMLQ=37;MQ=50;NF=13;NR=14;PP=964;QD=36.9915;SC=GGAATTGCTGCAGGCTTTTGG;SbPval=0.58;Source=Platypus;TC=27;TCF=13;TCR=14;TR=27;WE=36401191;WS=36401173	GT:GL:GOF:GQ:NR:NV	./.:.:.:.:.:.	./.:.:.:.:.:.	1/1:-99.9,-7.83,0:6:78:27:27
chr3H_part_1	36577111	.	A	G	1160	PASS	BRF=0;FR=1;HP=2;HapScore=1;MGOF=75;MMLQ=37;MQ=50;NF=33;NR=0;PP=1160;QD=36.2052;SC=TTGGGTTGAAACTAGGCAGGC;SbPval=1;Source=Platypus;TC=33;TCF=33;TCR=0;TR=33;WE=36577119;WS=36577101	GT:GL:GOF:GQ:NR:NV	./.:.:.:.:.:.	./.:.:.:.:.:.	1/1:-119.5,-9.6,0:75:96:33:33
chr3H_part_1	36577209	.	C	G	2965	PASS	BRF=0;FR=1;HP=4;HapScore=1;MGOF=85;MMLQ=37;MQ=50;NF=196;NR=0;PP=2965;QD=20;SC=CTGAAATTTTCCTTCACTCCT;SbPval=1;Source=Platypus;TC=197;TCF=197;TCR=0;TR=196;WE=36577217;WS=36577199	GT:GL:GOF:GQ:NR:NV	./.:.:.:.:.:.	./.:.:.:.:.:.	1/1:-300,-55.09,0:85:99:197:196
chr3H_part_1	36577257	.	GCAT	G	2957	PASS	BRF=0;FR=1;HP=1;HapScore=1;MGOF=62;MMLQ=37;MQ=50;NF=328;NR=1;PP=2957;QD=20;SC=AGAGTAACATGCATCTCTCAC;SbPval=0.62;Source=Platypus;TC=336;TCF=335;TCR=1;TR=329;WE=36577267;WS=36577247	GT:GL:GOF:GQ:NR:NV	./.:.:.:.:.:.	./.:.:.:.:.:.	1/1:-300,-94.54,0:62:99:336:329
chr3H_part_1	36577301	.	A	G	2965	PASS	BRF=0;FR=1;HP=2;HapScore=1;MGOF=55;MMLQ=37;MQ=50;NF=415;NR=27;PP=2965;QD=20;SC=GAAACAACACAGGCACACATA;SbPval=0.5;Source=Platypus;TC=443;TCF=416;TCR=27;TR=442;WE=36577309;WS=36577291	GT:GL:GOF:GQ:NR:NV	./.:.:.:.:.:.	./.:.:.:.:.:.	1/1:-300,-129.09,0:55:99:443:442
chr3H_part_1	36577464	.	A	T	2965	PASS	BRF=0;FR=1;HP=1;HapScore=1;MGOF=10;MMLQ=37;MQ=50;NF=928;NR=242;PP=2965;QD=20;SC=GTAGCCACTCAGATAACCAGA;SbPval=0.5;Source=Platypus;TC=1173;TCF=930;TCR=243;TR=1170;WE=36577472;WS=36577452	GT:GL:GOF:GQ:NR:NV	./.:.:.:.:.:.	./.:.:.:.:.:.	1/1:-299.4,-299.1,0:10:99:1173:1170
chr3H_part_1	36578235	.	G	A	2965	PASS	BRF=0;FR=1;HP=2;HapScore=1;MGOF=1;MMLQ=37;MQ=50;NF=1062;NR=306;PP=2965;QD=20;SC=TCTCTTGTCCGGGTCTTTCAA;SbPval=0.49;Source=Platypus;TC=1381;TCF=1073;TCR=308;TR=1368;WE=36578243;WS=36578225	GT:GL:GOF:GQ:NR:NV	./.:.:.:.:.:.	./.:.:.:.:.:.	1/1:-300,-299.7,0:1:99:1381:1368
chr3H_part_1	36578975	.	T	G	261	PASS	BRF=0;FR=1;HP=5;HapScore=2;MGOF=0;MMLQ=37;MQ=50;NF=7;NR=1;PP=261;QD=36.9714;SC=ATTTGTTTTTTAGTTTGGTGA;SbPval=0.65;Source=Platypus;TC=8;TCF=7;TCR=1;TR=8;WE=36578983;WS=36578965	GT:GL:GOF:GQ:NR:NV	./.:.:.:.:.:.	./.:.:.:.:.:.	1/1:-29.6,-2.11,0:0:21:8:8
chr3H_part_1	36579321	.	G	GAAA	157	PASS	BRF=0;FR=1;HP=9;HapScore=2;MGOF=0;MMLQ=37;MQ=50;NF=4;NR=1;PP=157;QD=34.2;SC=ATTTTAGAAGGAAAAAAAAAC;SbPval=0.59;Source=Platypus;TC=6;TCF=5;TCR=1;TR=5;WE=36579329;WS=36579311	GT:GL:GOF:GQ:NR:NV	./.:.:.:.:.:.	./.:.:.:.:.:.	1/1:-17.1,-1.47,0:0:15:6:5
chr3H_part_1	36579399	.	A	G	557	PASS	BRF=0;FR=1;HP=2;HapScore=1;MGOF=2;MMLQ=37;MQ=50;NF=15;NR=1;PP=557;QD=36.9857;SC=ATAGTTGTTCACTTCTGTTTG;SbPval=0.64;Source=Platypus;TC=16;TCF=15;TCR=1;TR=16;WE=36579407;WS=36579389	GT:GL:GOF:GQ:NR:NV	./.:.:.:.:.:.	./.:.:.:.:.:.	1/1:-59.2,-4.52,0:2:45:16:16
chr3H_part_1	36580924	.	T	C	557	PASS	BRF=0;FR=1;HP=1;HapScore=1;MGOF=16;MMLQ=37;MQ=50;NF=14;NR=2;PP=557;QD=36.9857;SC=TCTATCCACATGTTTACAACG;SbPval=0.6;Source=Platypus;TC=16;TCF=14;TCR=2;TR=16;WE=36580932;WS=36580914	GT:GL:GOF:GQ:NR:NV	./.:.:.:.:.:.	./.:.:.:.:.:.	1/1:-59.2,-4.52,0:16:45:16:16
chr3H_part_1	36581027	.	C	T	1038	PASS	BRF=0;FR=1;HP=1;HapScore=1;MGOF=21;MMLQ=37;MQ=50;NF=28;NR=1;PP=1038;QD=36.9921;SC=TGGCAGAAGCCTACACACGTG;SbPval=0.63;Source=Platypus;TC=29;TCF=28;TCR=1;TR=29;WE=36581035;WS=36581017	GT:GL:GOF:GQ:NR:NV	./.:.:.:.:.:.	./.:.:.:.:.:.	1/1:-107.3,-8.43,0:21:84:29:29
chr3H_part_1	36581207	.	A	T	1236	PASS	BRF=0;FR=1;HP=1;HapScore=1;MGOF=13;MMLQ=37;MQ=50;NF=30;NR=5;PP=1236;QD=36.3078;SC=TACTTAAAAGATACGACTTAA;SbPval=0.56;Source=Platypus;TC=35;TCF=30;TCR=5;TR=35;WE=36581215;WS=36581197	GT:GL:GOF:GQ:NR:NV	./.:.:.:.:.:.	./.:.:.:.:.:.	1/1:-127.1,-10.24,0:13:99:35:35
chr3H_part_1	36581689	.	G	T	557	PASS	BRF=0;FR=1;HP=1;HapScore=1;MGOF=24;MMLQ=37;MQ=50;NF=14;NR=2;PP=557;QD=36.9857;SC=CACAATGAATGGTTGTGATCA;SbPval=0.6;Source=Platypus;TC=16;TCF=14;TCR=2;TR=16;WE=36581697;WS=36581679	GT:GL:GOF:GQ:NR:NV	./.:.:.:.:.:.	./.:.:.:.:.:.	1/1:-59.2,-4.52,0:24:45:16:16
chr3H_part_1	36581814	.	C	T	767	PASS	BRF=0;FR=1;HP=2;HapScore=1;MGOF=29;MMLQ=37;MQ=50;NF=22;NR=0;PP=767;QD=36.4441;SC=TCAGCCGGGCCAATTTTGGAG;SbPval=1;Source=Platypus;TC=22;TCF=22;TCR=0;TR=22;WE=36581822;WS=36581804	GT:GL:GOF:GQ:NR:NV	./.:.:.:.:.:.	./.:.:.:.:.:.	1/1:-80.2,-6.32,0:29:63:22:22
chr3H_part_1	36581923	.	C	T	890	PASS	BRF=0;FR=1;HP=1;HapScore=1;MGOF=23;MMLQ=37;MQ=50;NF=22;NR=3;PP=890;QD=36.9908;SC=GAACCCCCACCACCAAGTATA;SbPval=0.58;Source=Platypus;TC=25;TCF=22;TCR=3;TR=25;WE=36581931;WS=36581913	GT:GL:GOF:GQ:NR:NV	./.:.:.:.:.:.	./.:.:.:.:.:.	1/1:-92.5,-7.22,0:23:72:25:25
chr3H_part_1	36582042	.	A	C	878	PASS	BRF=0;FR=1;HP=1;HapScore=1;MGOF=17;MMLQ=37;MQ=50;NF=18;NR=7;PP=878;QD=36.5108;SC=AAAGATAATAACAGCATGCTT;SbPval=0.56;Source=Platypus;TC=25;TCF=18;TCR=7;TR=25;WE=36582050;WS=36582032	GT:GL:GOF:GQ:NR:NV	./.:.:.:.:.:.	./.:.:.:.:.:.	1/1:-91.3,-7.22,0:17:72:25:25
chr3H_part_1	36582714	.	A	G	39	PASS	BRF=0.11;FR=0.9998;HP=2;HapScore=2;MGOF=21;MMLQ=37;MQ=50;NF=1;NR=1;PP=39;QD=36.8856;SC=AGAGATCCTTACATCTTCCTC;SbPval=0.74;Source=Platypus;TC=2;TCF=1;TCR=1;TR=2;WE=36582722;WS=36582704	GT:GL:GOF:GQ:NR:NV	./.:.:.:.:.:.	./.:.:.:.:.:.	1/1:-7.4,-0.3,0:21:5:2:2
chr3H_part_1	36582792	.	G	GCCTCGC	2982	PASS	BRF=0;FR=1;HP=4;HapScore=1;MGOF=2;MMLQ=37;MQ=50;NF=182;NR=31;PP=2982;QD=20;SC=CGCCCGCTCCGCCTCGCCCTC;SbPval=0.75;Source=Platypus;TC=288;TCF=238;TCR=50;TR=213;WE=36582800;WS=36582782	GT:GL:GOF:GQ:NR:NV	./.:.:.:.:.:.	./.:.:.:.:.:.	1/1:-300,-64.24,0:2:99:288:213
chr3H_part_1	36857104	.	G	C	43	PASS	BRF=0;FR=0.9999;HP=2;HapScore=4;MGOF=0;MMLQ=37;MQ=50;NF=1;NR=1;PP=43;QD=38.8856;SC=GGCAGTTGCAGCCGACTTCCT;SbPval=0.74;Source=Platypus;TC=2;TCF=1;TCR=1;TR=2;WE=36857122;WS=36857094	GT:GL:GOF:GQ:NR:NV	./.:.:.:.:.:.	./.:.:.:.:.:.	1/1:-7.4,-0.18,0:0:4:2:2
chr3H_part_1	36857114	.	T	C	43	PASS	BRF=0;FR=0.9999;HP=2;HapScore=4;MGOF=0;MMLQ=25;MQ=50;NF=1;NR=1;PP=43;QD=38.8856;SC=GCCGACTTCCTGTCAGAAACT;SbPval=0.74;Source=Platypus;TC=2;TCF=1;TCR=1;TR=2;WE=36857122;WS=36857094	GT:GL:GOF:GQ:NR:NV	./.:.:.:.:.:.	./.:.:.:.:.:.	1/1:-7.4,-0.18,0:0:4:2:2
chr3H_part_1	36857652	.	A	G	2965	PASS	BRF=0;FR=1;HP=2;HapScore=1;MGOF=18;MMLQ=37;MQ=50;NF=277;NR=17;PP=2965;QD=20;SC=TCACTAGACGAGCCGATTGCT;SbPval=0.5;Source=Platypus;TC=296;TCF=279;TCR=17;TR=294;WE=36857660;WS=36857641	GT:GL:GOF:GQ:NR:NV	./.:.:.:.:.:.	./.:.:.:.:.:.	1/1:-299.4,-82.88,0:18:99:296:294
chr3H_part_1	36857772	.	C	A	2965	PASS	BRF=0;FR=1;HP=2;HapScore=1;MGOF=17;MMLQ=37;MQ=50;NF=243;NR=156;PP=2965;QD=20;SC=GCTTGCATGCCCGGGTACTGC;SbPval=0.51;Source=Platypus;TC=400;TCF=244;TCR=156;TR=399;WE=36857780;WS=36857762	GT:GL:GOF:GQ:NR:NV	./.:.:.:.:.:.	./.:.:.:.:.:.	1/1:-300,-119.74,0:17:99:400:399
chr3H_part_1	36859120	.	A	G	2965	PASS	BRF=0;FR=1;HP=1;HapScore=1;MGOF=7;MMLQ=37;MQ=50;NF=195;NR=19;PP=2965;QD=20;SC=TCATGACTTCAACCACGATGC;SbPval=0.57;Source=Platypus;TC=215;TCF=195;TCR=20;TR=214;WE=36859128;WS=36859110	GT:GL:GOF:GQ:NR:NV	./.:.:.:.:.:.	./.:.:.:.:.:.	1/1:-300,-60.72,0:7:99:215:214
chr3H_part_1	36860566	.	A	T	2965	PASS	BRF=0;FR=1;HP=2;HapScore=1;MGOF=4;MMLQ=37;MQ=50;NF=184;NR=19;PP=2965;QD=20;SC=CATGTGTCGGATTACCTGTGC;SbPval=0.51;Source=Platypus;TC=203;TCF=184;TCR=19;TR=203;WE=36860574;WS=36860556	GT:GL:GOF:GQ:NR:NV	./.:.:.:.:.:.	./.:.:.:.:.:.	1/1:-300,-60.77,0:4:99:203:203
chr3H_part_1	36861083	.	G	C	335	PASS	BRF=0;FR=1;HP=2;HapScore=2;MGOF=17;MMLQ=37;MQ=50;NF=10;NR=0;PP=335;QD=36.9771;SC=GGATGGAGTTGACAAATAATA;SbPval=1;Source=Platypus;TC=10;TCF=10;TCR=0;TR=10;WE=36861091;WS=36861073	GT:GL:GOF:GQ:NR:NV	./.:.:.:.:.:.	./.:.:.:.:.:.	1/1:-37,-2.71,0:17:27:10:10
chr3H_part_1	36861172	.	G	T	1186	PASS	BRF=0;FR=1;HP=1;HapScore=1;MGOF=22;MMLQ=37;MQ=50;NF=32;NR=1;PP=1186;QD=36.9931;SC=GAGCAGAGCTGGCAGAGGTTG;SbPval=0.63;Source=Platypus;TC=33;TCF=32;TCR=1;TR=33;WE=36861180;WS=36861162	GT:GL:GOF:GQ:NR:NV	./.:.:.:.:.:.	./.:.:.:.:.:.	1/1:-122.1,-9.63,0:22:96:33:33
chr3H_part_1	36861196	.	T	TG	1014	PASS	BRF=0;FR=1;HP=4;HapScore=1;MGOF=13;MMLQ=37;MQ=50;NF=22;NR=1;PP=1014;QD=45.6087;SC=CCGCCATTTGTGGGATGTCAA;SbPval=0.67;Source=Platypus;TC=42;TCF=40;TCR=2;TR=23;WE=36861204;WS=36861186	GT:GL:GOF:GQ:NR:NV	./.:.:.:.:.:.	./.:.:.:.:.:.	1/1:-135.8,-9.63,0:13:96:42:23
chr3H_part_1	36861764	.	T	C	2965	PASS	BRF=0;FR=1;HP=2;HapScore=1;MGOF=9;MMLQ=37;MQ=50;NF=135;NR=13;PP=2965;QD=20;SC=CTGCACATGGTCGCCAACGGC;SbPval=0.51;Source=Platypus;TC=149;TCF=136;TCR=13;TR=148;WE=36861777;WS=36861754	GT:GL:GOF:GQ:NR:NV	./.:.:.:.:.:.	./.:.:.:.:.:.	1/1:-299.4,-40.82,0:9:99:149:148
chr3H_part_1	36861769	.	A	G	2965	PASS	BRF=0;FR=1;HP=2;HapScore=1;MGOF=9;MMLQ=37;MQ=50;NF=139;NR=13;PP=2965;QD=20;SC=CATGGTCGCCAACGGCATCGC;SbPval=0.52;Source=Platypus;TC=152;TCF=139;TCR=13;TR=152;WE=36861777;WS=36861754	GT:GL:GOF:GQ:NR:NV	./.:.:.:.:.:.	./.:.:.:.:.:.	1/1:-299.4,-45.43,0:9:99:152:152
chr3H_part_1	36861959	.	C	G	2965	PASS	BRF=0;FR=1;HP=2;HapScore=1;MGOF=17;MMLQ=37;MQ=50;NF=105;NR=28;PP=2965;QD=20;SC=CTCCATCTCCCTCCGGCCCTC;SbPval=0.51;Source=Platypus;TC=133;TCF=105;TCR=28;TR=133;WE=36861967;WS=36861949	GT:GL:GOF:GQ:NR:NV	./.:.:.:.:.:.	./.:.:.:.:.:.	1/1:-300,-39.74,0:17:99:133:133
chr3H_part_1	36862076	.	G	T	39	PASS	BRF=0.01;FR=0.9998;HP=3;HapScore=2;MGOF=5;MMLQ=37;MQ=50;NF=2;NR=0;PP=39;QD=36.8856;SC=TGTTCCATAGGCCCTGTTTGG;SbPval=1;Source=Platypus;TC=2;TCF=2;TCR=0;TR=2;WE=36862084;WS=36862066	GT:GL:GOF:GQ:NR:NV	./.:.:.:.:.:.	./.:.:.:.:.:.	1/1:-7.4,-0.3,0:5:5:2:2
chr3H_part_1	36862574	.	A	T	335	PASS	BRF=0;FR=1;HP=3;HapScore=2;MGOF=9;MMLQ=37;MQ=50;NF=8;NR=2;PP=335;QD=36.9771;SC=TCCATTTGCCAAAAGAAATTT;SbPval=0.61;Source=Platypus;TC=10;TCF=8;TCR=2;TR=10;WE=36862582;WS=36862564	GT:GL:GOF:GQ:NR:NV	./.:.:.:.:.:.	./.:.:.:.:.:.	1/1:-37,-2.71,0:9:27:10:10
chr3H_part_1	36862651	.	T	C	43	PASS	BRF=0;FR=0.9999;HP=6;HapScore=4;MGOF=9;MMLQ=37;MQ=50;NF=2;NR=0;PP=43;QD=38.8856;SC=AACTAGTATTTTTTTCGTCCC;SbPval=1;Source=Platypus;TC=2;TCF=2;TCR=0;TR=2;WE=36862663;WS=36862641	GT:GL:GOF:GQ:NR:NV	./.:.:.:.:.:.	./.:.:.:.:.:.	1/1:-7.4,-0.18,0:9:4:2:2
chr3H_part_1	36862655	.	T	C	43	PASS	BRF=0;FR=0.9999;HP=6;HapScore=4;MGOF=9;MMLQ=37;MQ=50;NF=2;NR=0;PP=43;QD=38.8856;SC=AGTATTTTTTTCGTCCCGGTG;SbPval=1;Source=Platypus;TC=2;TCF=2;TCR=0;TR=2;WE=36862663;WS=36862641	GT:GL:GOF:GQ:NR:NV	./.:.:.:.:.:.	./.:.:.:.:.:.	1/1:-7.4,-0.18,0:9:4:2:2
chr3H_part_1	36878781	.	C	T	39	PASS	BRF=0;FR=0.9998;HP=3;HapScore=2;MGOF=42;MMLQ=37;MQ=50;NF=2;NR=0;PP=39;QD=36.8856;SC=CGGCTGCTCGCGGACCATATC;SbPval=1;Source=Platypus;TC=2;TCF=2;TCR=0;TR=2;WE=36878789;WS=36878771	GT:GL:GOF:GQ:NR:NV	./.:.:.:.:.:.	./.:.:.:.:.:.	1/1:-7.4,-0.3,0:42:5:2:2
chr3H_part_1	36890032	.	A	G	39	PASS	BRF=0;FR=0.9998;HP=1;HapScore=2;MGOF=0;MMLQ=37;MQ=50;NF=1;NR=1;PP=39;QD=36.8856;SC=CAACTGAGGCAAGAGTAGCAA;SbPval=0.74;Source=Platypus;TC=2;TCF=1;TCR=1;TR=2;WE=36890040;WS=36890022	GT:GL:GOF:GQ:NR:NV	./.:.:.:.:.:.	./.:.:.:.:.:.	1/1:-7.4,-0.3,0:0:5:2:2
chr3H_part_1	37194549	.	C	T	520	PASS	BRF=0;FR=1;HP=1;HapScore=1;MGOF=10;MMLQ=37;MQ=50;NF=15;NR=0;PP=520;QD=36.9847;SC=CCAAAATGACCACACTGTTCC;SbPval=1;Source=Platypus;TC=15;TCF=15;TCR=0;TR=15;WE=37194557;WS=37194539	GT:GL:GOF:GQ:NR:NV	./.:.:.:.:.:.	./.:.:.:.:.:.	1/1:-55.5,-4.21,0:10:42:15:15
chr3H_part_1	37194711	.	G	A	1149	PASS	BRF=0;FR=1;HP=2;HapScore=1;MGOF=29;MMLQ=37;MQ=50;NF=29;NR=3;PP=1149;QD=36.9929;SC=GCTGCCACCAGCCATTTCTTT;SbPval=0.57;Source=Platypus;TC=32;TCF=29;TCR=3;TR=32;WE=37194719;WS=37194701	GT:GL:GOF:GQ:NR:NV	./.:.:.:.:.:.	./.:.:.:.:.:.	1/1:-118.4,-9.33,0:29:93:32:32
chr3H_part_1	37194774	.	C	T	1160	PASS	BRF=0;FR=1;HP=1;HapScore=1;MGOF=31;MMLQ=37;MQ=50;NF=30;NR=3;PP=1160;QD=36.2052;SC=CTGTCTATTGCTCATACAGTA;SbPval=0.58;Source=Platypus;TC=33;TCF=30;TCR=3;TR=33;WE=37194782;WS=37194764	GT:GL:GOF:GQ:NR:NV	./.:.:.:.:.:.	./.:.:.:.:.:.	1/1:-119.5,-9.6,0:31:96:33:33
chr3H_part_1	37194918	.	G	C	631	PASS	BRF=0;FR=1;HP=1;HapScore=1;MGOF=28;MMLQ=37;MQ=50;NF=16;NR=2;PP=631;QD=36.9873;SC=TACTGCCCTAGTGCCCTCACA;SbPval=0.6;Source=Platypus;TC=18;TCF=16;TCR=2;TR=18;WE=37194926;WS=37194908	GT:GL:GOF:GQ:NR:NV	./.:.:.:.:.:.	./.:.:.:.:.:.	1/1:-66.6,-5.12,0:28:51:18:18
chr3H_part_1	37194976	.	T	C	372	PASS	BRF=0;FR=1;HP=2;HapScore=2;MGOF=31;MMLQ=37;MQ=50;NF=10;NR=1;PP=372;QD=36.9792;SC=ACACCTTGTTTCAAAATATCA;SbPval=0.64;Source=Platypus;TC=11;TCF=10;TCR=1;TR=11;WE=37194984;WS=37194966	GT:GL:GOF:GQ:NR:NV	./.:.:.:.:.:.	./.:.:.:.:.:.	1/1:-40.7,-3.01,0:31:30:11:11
chr3H_part_1	37195041	.	G	GC	629	PASS	BRF=0;FR=1;HP=2;HapScore=1;MGOF=34;MMLQ=37;MQ=50;NF=11;NR=3;PP=629;QD=47.4286;SC=TAACAATGTCGCGGTTCATGT;SbPval=0.5;Source=Platypus;TC=16;TCF=13;TCR=3;TR=14;WE=37195061;WS=37195031	GT:GL:GOF:GQ:NR:NV	./.:.:.:.:.:.	./.:.:.:.:.:.	1/1:-65.62,-3.52,0:34:35:16:14
chr3H_part_1	37195053	.	T	C	490	PASS	BRF=0;FR=1;HP=2;HapScore=1;MGOF=34;MMLQ=37;MQ=50;NF=11;NR=3;PP=490;QD=37.4837;SC=GGTTCATGTGTCCTCATTTTG;SbPval=0.59;Source=Platypus;TC=14;TCF=11;TCR=3;TR=14;WE=37195061;WS=37195031	GT:GL:GOF:GQ:NR:NV	./.:.:.:.:.:.	./.:.:.:.:.:.	1/1:-51.8,-3.52,0:34:35:14:14
chr3H_part_1	37195183	.	C	T	705	PASS	BRF=0;FR=1;HP=3;HapScore=1;MGOF=51;MMLQ=37;MQ=50;NF=18;NR=2;PP=705;QD=36.9886;SC=CCTAGAGAAACTGAAATAATG;SbPval=0.6;Source=Platypus;TC=20;TCF=18;TCR=2;TR=20;WE=37195191;WS=37195173	GT:GL:GOF:GQ:NR:NV	./.:.:.:.:.:.	./.:.:.:.:.:.	1/1:-74,-5.72,0:51:57:20:20
chr3H_part_1	37195201	.	G	A	668	PASS	BRF=0;FR=1;HP=1;HapScore=1;MGOF=52;MMLQ=37;MQ=50;NF=17;NR=2;PP=668;QD=36.988;SC=ATGCTTGAGTGCACCATCGAA;SbPval=0.6;Source=Platypus;TC=19;TCF=17;TCR=2;TR=19;WE=37195209;WS=37195191	GT:GL:GOF:GQ:NR:NV	./.:.:.:.:.:.	./.:.:.:.:.:.	1/1:-70.3,-5.42,0:52:54:19:19
chr3H_part_1	37195294	.	C	T	409	PASS	BRF=0;FR=1;HP=2;HapScore=2;MGOF=29;MMLQ=37;MQ=50;NF=11;NR=1;PP=409;QD=36.9809;SC=TCGTTAACTACGGATGATGAA;SbPval=0.64;Source=Platypus;TC=12;TCF=11;TCR=1;TR=12;WE=37195302;WS=37195284	GT:GL:GOF:GQ:NR:NV	./.:.:.:.:.:.	./.:.:.:.:.:.	1/1:-44.4,-3.31,0:29:33:12:12
chr3H_part_1	37195394	.	T	C	557	PASS	BRF=0;FR=1;HP=2;HapScore=1;MGOF=36;MMLQ=37;MQ=50;NF=14;NR=2;PP=557;QD=36.9857;SC=GACTATGCTGTTTCAAAATAT;SbPval=0.6;Source=Platypus;TC=16;TCF=14;TCR=2;TR=16;WE=37195402;WS=37195384	GT:GL:GOF:GQ:NR:NV	./.:.:.:.:.:.	./.:.:.:.:.:.	1/1:-59.2,-4.52,0:36:45:16:16
chr3H_part_1	37195456	.	T	C	397	PASS	BRF=0;FR=1;HP=1;HapScore=2;MGOF=39;MMLQ=37;MQ=50;NF=10;NR=2;PP=397;QD=35.9809;SC=CTTATAATACTGTCGCTCATT;SbPval=0.61;Source=Platypus;TC=12;TCF=10;TCR=2;TR=12;WE=37195464;WS=37195446	GT:GL:GOF:GQ:NR:NV	./.:.:.:.:.:.	./.:.:.:.:.:.	1/1:-43.2,-3.31,0:39:33:12:12
chr3H_part_1	37195504	.	A	G	113	PASS	BRF=0;FR=1;HP=1;HapScore=2;MGOF=115;MMLQ=37;MQ=50;NF=4;NR=0;PP=113;QD=36.9428;SC=ATGCTACAGTAGTTTGTATAT;SbPval=1;Source=Platypus;TC=4;TCF=4;TCR=0;TR=4;WE=37195512;WS=37195494	GT:GL:GOF:GQ:NR:NV	./.:.:.:.:.:.	./.:.:.:.:.:.	1/1:-14.8,-0.9,0:115:10:4:4
chr3H_part_1	37195529	.	ATT	A	124	PASS	BRF=0;FR=1;HP=9;HapScore=2;MGOF=95;MMLQ=37;MQ=50;NF=6;NR=0;PP=124;QD=23;SC=GATTCACAGGATTTTTTTTTG;SbPval=1;Source=Platypus;TC=7;TCF=7;TCR=0;TR=6;WE=37195538;WS=37195519	GT:GL:GOF:GQ:NR:NV	./.:.:.:.:.:.	./.:.:.:.:.:.	1/1:-13.8,-1.51,0:95:15:7:6
chr3H_part_1	37195554	.	A	T	335	PASS	BRF=0;FR=1;HP=2;HapScore=2;MGOF=54;MMLQ=37;MQ=50;NF=8;NR=2;PP=335;QD=36.9771;SC=AGGAATAGATAAAGCATAGGA;SbPval=0.61;Source=Platypus;TC=10;TCF=8;TCR=2;TR=10;WE=37195562;WS=37195544	GT:GL:GOF:GQ:NR:NV	./.:.:.:.:.:.	./.:.:.:.:.:.	1/1:-37,-2.71,0:54:27:10:10
chr3H_part_1	37195636	.	G	A	656	PASS	BRF=0;FR=1;HP=3;HapScore=1;MGOF=46;MMLQ=37;MQ=50;NF=17;NR=2;PP=656;QD=36.3564;SC=AAACCGTAGTGTTCTCAAGAG;SbPval=0.6;Source=Platypus;TC=19;TCF=17;TCR=2;TR=19;WE=37195644;WS=37195626	GT:GL:GOF:GQ:NR:NV	./.:.:.:.:.:.	./.:.:.:.:.:.	1/1:-69.1,-5.42,0:46:54:19:19
chr3H_part_1	37195683	.	G	A	927	PASS	BRF=0;FR=1;HP=1;HapScore=1;MGOF=28;MMLQ=37;MQ=50;NF=24;NR=2;PP=927;QD=36.9912;SC=GTAATAGAGTGCAGGTGAGAT;SbPval=0.59;Source=Platypus;TC=26;TCF=24;TCR=2;TR=26;WE=37195691;WS=37195673	GT:GL:GOF:GQ:NR:NV	./.:.:.:.:.:.	./.:.:.:.:.:.	1/1:-96.2,-7.53,0:28:75:26:26
chr3H_part_1	37195895	.	C	T	1556	PASS	BRF=0;FR=1;HP=4;HapScore=1;MGOF=14;MMLQ=37;MQ=50;NF=40;NR=3;PP=1556;QD=36.9947;SC=AGTATACAAACATCAGGGACA;SbPval=0.57;Source=Platypus;TC=43;TCF=40;TCR=3;TR=43;WE=37195903;WS=37195885	GT:GL:GOF:GQ:NR:NV	./.:.:.:.:.:.	./.:.:.:.:.:.	1/1:-159.1,-12.64,0:14:99:43:43
chr3H_part_1	37196010	.	C	T	1186	PASS	BRF=0;FR=1;HP=1;HapScore=1;MGOF=25;MMLQ=37;MQ=50;NF=28;NR=5;PP=1186;QD=36.9931;SC=TCTGCTGTATCATCATGTTGA;SbPval=0.56;Source=Platypus;TC=33;TCF=28;TCR=5;TR=33;WE=37196018;WS=37196000	GT:GL:GOF:GQ:NR:NV	./.:.:.:.:.:.	./.:.:.:.:.:.	1/1:-122.1,-9.63,0:25:96:33:33
chr3H_part_1	37196128	.	T	C	2962	PASS	BRF=0.01;FR=0.9999;HP=1;HapScore=1;MGOF=10;MMLQ=37;MQ=50;NF=44;NR=4;PP=2962;QD=20;SC=TCCATGTTTGTCATAGGGTAT;SbPval=0.54;Source=Platypus;TC=49;TCF=45;TCR=4;TR=48;WE=37196141;WS=37196118	GT:GL:GOF:GQ:NR:NV	./.:.:.:.:.:.	./.:.:.:.:.:.	1/1:-175.6,-0.9,0:10:10:49:48
chr3H_part_1	37196331	.	T	C	2965	PASS	BRF=0;FR=1;HP=3;HapScore=1;MGOF=4;MMLQ=37;MQ=50;NF=882;NR=251;PP=2965;QD=20;SC=GCAAACGGTGTTTTCTTATCT;SbPval=0.51;Source=Platypus;TC=1135;TCF=882;TCR=253;TR=1133;WE=37196339;WS=37196321	GT:GL:GOF:GQ:NR:NV	./.:.:.:.:.:.	./.:.:.:.:.:.	1/1:-300,-299.7,0:4:99:1135:1133
chr3H_part_1	37196618	.	T	A	261	PASS	BRF=0;FR=1;HP=2;HapScore=2;MGOF=20;MMLQ=37;MQ=50;NF=8;NR=0;PP=261;QD=36.9714;SC=TGCAAAATCTTTGCTCATGTC;SbPval=1;Source=Platypus;TC=8;TCF=8;TCR=0;TR=8;WE=37196626;WS=37196608	GT:GL:GOF:GQ:NR:NV	./.:.:.:.:.:.	./.:.:.:.:.:.	1/1:-29.6,-2.11,0:20:21:8:8
chr3H_part_1	37196662	.	G	A	150	PASS	BRF=0;FR=1;HP=2;HapScore=2;MGOF=28;MMLQ=37;MQ=50;NF=5;NR=0;PP=150;QD=36.9542;SC=AGAAATGAACGAACTTTATCA;SbPval=1;Source=Platypus;TC=5;TCF=5;TCR=0;TR=5;WE=37196670;WS=37196652	GT:GL:GOF:GQ:NR:NV	./.:.:.:.:.:.	./.:.:.:.:.:.	1/1:-18.5,-1.2,0:28:12:5:5
chr3H_part_1	37196873	.	T	C	298	PASS	BRF=0;FR=1;HP=3;HapScore=2;MGOF=7;MMLQ=37;MQ=50;NF=8;NR=1;PP=298;QD=36.9746;SC=TGACAGCAAGTTTTCTGACCT;SbPval=0.65;Source=Platypus;TC=9;TCF=8;TCR=1;TR=9;WE=37196881;WS=37196863	GT:GL:GOF:GQ:NR:NV	./.:.:.:.:.:.	./.:.:.:.:.:.	1/1:-33.3,-2.41,0:7:24:9:9
chr3H_part_1	37197139	.	A	G	2965	PASS	BRF=0;FR=1;HP=2;HapScore=1;MGOF=2;MMLQ=37;MQ=50;NF=655;NR=88;PP=2965;QD=20;SC=CGGCCGAAGCATTGAGGCGAG;SbPval=0.5;Source=Platypus;TC=747;TCF=658;TCR=89;TR=743;WE=37197150;WS=37197129	GT:GL:GOF:GQ:NR:NV	./.:.:.:.:.:.	./.:.:.:.:.:.	1/1:-299.4,-216.39,0:2:99:747:743
chr3H_part_1	37197142	.	G	A	2965	PASS	BRF=0;FR=1;HP=2;HapScore=1;MGOF=2;MMLQ=37;MQ=50;NF=654;NR=87;PP=2965;QD=20;SC=CCGAAGCATTGAGGCGAGAGG;SbPval=0.52;Source=Platypus;TC=744;TCF=655;TCR=89;TR=741;WE=37197150;WS=37197129	GT:GL:GOF:GQ:NR:NV	./.:.:.:.:.:.	./.:.:.:.:.:.	1/1:-299.4,-216.87,0:2:99:744:741
chr3H_part_1	37197306	.	A	G	557	PASS	BRF=0;FR=1;HP=2;HapScore=1;MGOF=34;MMLQ=37;MQ=50;NF=13;NR=3;PP=557;QD=36.9857;SC=CCTACAATGCACAGCGATCAG;SbPval=0.59;Source=Platypus;TC=16;TCF=13;TCR=3;TR=16;WE=37197314;WS=37197296	GT:GL:GOF:GQ:NR:NV	./.:.:.:.:.:.	./.:.:.:.:.:.	1/1:-59.2,-4.52,0:34:45:16:16
chr3H_part_1	37197373	.	T	C	2965	PASS	BRF=0;FR=1;HP=2;HapScore=1;MGOF=36;MMLQ=37;MQ=50;NF=96;NR=14;PP=2965;QD=20;SC=GTTTCGCCTTTCACAGCGTGT;SbPval=0.52;Source=Platypus;TC=110;TCF=96;TCR=14;TR=110;WE=37197381;WS=37197363	GT:GL:GOF:GQ:NR:NV	./.:.:.:.:.:.	./.:.:.:.:.:.	1/1:-300,-32.81,0:36:99:110:110
chr3H_part_1	37197435	.	C	G	2965	PASS	BRF=0;FR=1;HP=2;HapScore=1;MGOF=31;MMLQ=37;MQ=50;NF=89;NR=14;PP=2965;QD=20;SC=TACTCGGGAGCGCATTGTGTA;SbPval=0.51;Source=Platypus;TC=104;TCF=90;TCR=14;TR=103;WE=37197443;WS=37197425	GT:GL:GOF:GQ:NR:NV	./.:.:.:.:.:.	./.:.:.:.:.:.	1/1:-300,-27.71,0:31:99:104:103
chr3H_part_1	37197511	.	T	C	39	PASS	BRF=0;FR=0.9998;HP=2;HapScore=2;MGOF=3;MMLQ=37;MQ=50;NF=2;NR=0;PP=39;QD=36.8856;SC=CTACTGTACGTGCTTTGAGCT;SbPval=1;Source=Platypus;TC=2;TCF=2;TCR=0;TR=2;WE=37197519;WS=37197501	GT:GL:GOF:GQ:NR:NV	./.:.:.:.:.:.	./.:.:.:.:.:.	1/1:-7.4,-0.3,0:3:5:2:2
chr3H_part_1	37210971	.	C	G	64	PASS	BRF=0;FR=1;HP=1;HapScore=2;MGOF=46;MMLQ=37;MQ=50;NF=3;NR=0;PP=64;QD=32.9237;SC=GACACACATCCATCTATCCAT;SbPval=1;Source=Platypus;TC=3;TCF=3;TCR=0;TR=3;WE=37210979;WS=37210961	GT:GL:GOF:GQ:NR:NV	./.:.:.:.:.:.	./.:.:.:.:.:.	1/1:-9.9,-0.6,0:46:7:3:3
chr3H_part_1	37211195	.	A	G	372	PASS	BRF=0;FR=1;HP=1;HapScore=2;MGOF=15;MMLQ=37;MQ=50;NF=10;NR=1;PP=372;QD=36.9792;SC=CCGAAGCCGCAGCGGAGCCGT;SbPval=0.64;Source=Platypus;TC=11;TCF=10;TCR=1;TR=11;WE=37211203;WS=37211185	GT:GL:GOF:GQ:NR:NV	./.:.:.:.:.:.	./.:.:.:.:.:.	1/1:-40.7,-3.01,0:15:30:11:11
chr3H_part_1	37214544	.	C	T	39	PASS	BRF=0;FR=0.9998;HP=2;HapScore=2;MGOF=37;MMLQ=37;MQ=50;NF=2;NR=0;PP=39;QD=36.8856;SC=GGTTAGTGGCCCACATTGCAC;SbPval=1;Source=Platypus;TC=2;TCF=2;TCR=0;TR=2;WE=37214552;WS=37214534	GT:GL:GOF:GQ:NR:NV	./.:.:.:.:.:.	./.:.:.:.:.:.	1/1:-7.4,-0.3,0:37:5:2:2
chr3H_part_1	37214614	.	C	T	39	PASS	BRF=0;FR=0.9998;HP=1;HapScore=2;MGOF=37;MMLQ=37;MQ=50;NF=2;NR=0;PP=39;QD=36.8856;SC=GTAATTTGTGCTAGAGGGGGT;SbPval=1;Source=Platypus;TC=2;TCF=2;TCR=0;TR=2;WE=37214622;WS=37214604	GT:GL:GOF:GQ:NR:NV	./.:.:.:.:.:.	./.:.:.:.:.:.	1/1:-7.4,-0.3,0:37:5:2:2
chr3H_part_1	37283084	.	AT	A	79	PASS	BRF=0;FR=1;HP=7;HapScore=2;MGOF=111;MMLQ=37;MQ=50;NF=3;NR=0;PP=79;QD=32;SC=GGCAAAAAAAATTCCAGATCT;SbPval=1;Source=Platypus;TC=3;TCF=3;TCR=0;TR=3;WE=37283092;WS=37283074	GT:GL:GOF:GQ:NR:NV	./.:.:.:.:.:.	./.:.:.:.:.:.	1/1:-9.6,-0.58,0:111:7:3:3
chr3H_part_1	37283142	.	CA	C	638	PASS	BRF=0;FR=1;HP=8;HapScore=1;MGOF=54;MMLQ=37;MQ=50;NF=14;NR=0;PP=638;QD=48.6429;SC=AATAAAAAAACACGGCGCCTT;SbPval=1;Source=Platypus;TC=17;TCF=17;TCR=0;TR=14;WE=37283150;WS=37283132	GT:GL:GOF:GQ:NR:NV	./.:.:.:.:.:.	./.:.:.:.:.:.	1/1:-68.1,-4.21,0:54:42:17:14
chr3H_part_1	37283200	.	G	A	1840	PASS	BRF=0;FR=1;HP=1;HapScore=1;MGOF=20;MMLQ=37;MQ=50;NF=52;NR=0;PP=1840;QD=36.0533;SC=AACGTCCCTCGTGTGGAAGGC;SbPval=1;Source=Platypus;TC=53;TCF=53;TCR=0;TR=52;WE=37283208;WS=37283190	GT:GL:GOF:GQ:NR:NV	./.:.:.:.:.:.	./.:.:.:.:.:.	1/1:-187.5,-11.95,0:20:99:53:52
chr3H_part_1	37284431	.	A	T	2965	PASS	BRF=0;FR=1;HP=2;HapScore=1;MGOF=32;MMLQ=37;MQ=50;NF=110;NR=23;PP=2965;QD=20;SC=ACGCGTCGTAACCTAAGAGCG;SbPval=0.52;Source=Platypus;TC=133;TCF=110;TCR=23;TR=133;WE=37284439;WS=37284421	GT:GL:GOF:GQ:NR:NV	./.:.:.:.:.:.	./.:.:.:.:.:.	1/1:-300,-39.43,0:32:99:133:133
chr3H_part_1	37284461	.	C	G	2965	PASS	BRF=0;FR=1;HP=3;HapScore=1;MGOF=32;MMLQ=37;MQ=50;NF=103;NR=23;PP=2965;QD=20;SC=TCATCAGGAGCCCCAGGAGAA;SbPval=0.5;Source=Platypus;TC=127;TCF=104;TCR=23;TR=126;WE=37284469;WS=37284451	GT:GL:GOF:GQ:NR:NV	./.:.:.:.:.:.	./.:.:.:.:.:.	1/1:-300,-37.6,0:32:99:127:126
chr3H_part_1	37284955	.	G	C	27	PASS	BRF=0;FR=0.9998;HP=2;HapScore=2;MGOF=0;MMLQ=37;MQ=50;NF=1;NR=1;PP=27;QD=30.8856;SC=ACCGTCACTTGAGACTGAGTG;SbPval=0.74;Source=Platypus;TC=2;TCF=1;TCR=1;TR=2;WE=37284963;WS=37284945	GT:GL:GOF:GQ:NR:NV	./.:.:.:.:.:.	./.:.:.:.:.:.	1/1:-6.2,-0.3,0:0:5:2:2
chr3H_part_1	37287222	.	A	G	43	PASS	BRF=0;FR=0.9999;HP=1;HapScore=4;MGOF=19;MMLQ=37;MQ=50;NF=2;NR=0;PP=43;QD=38.8856;SC=ATGTACTACTACTAGTATTCC;SbPval=1;Source=Platypus;TC=2;TCF=2;TCR=0;TR=2;WE=37287239;WS=37287212	GT:GL:GOF:GQ:NR:NV	./.:.:.:.:.:.	./.:.:.:.:.:.	1/1:-7.4,-0.18,0:19:4:2:2
chr3H_part_1	37287231	.	C	G	43	PASS	BRF=0;FR=0.9999;HP=2;HapScore=4;MGOF=19;MMLQ=37;MQ=50;NF=2;NR=0;PP=43;QD=38.8856;SC=TACTAGTATTCCACGAGCAGG;SbPval=1;Source=Platypus;TC=2;TCF=2;TCR=0;TR=2;WE=37287239;WS=37287212	GT:GL:GOF:GQ:NR:NV	./.:.:.:.:.:.	./.:.:.:.:.:.	1/1:-7.4,-0.18,0:19:4:2:2
chr3H_part_1	37288830	.	C	T	113	PASS	BRF=0;FR=1;HP=1;HapScore=2;MGOF=37;MMLQ=37;MQ=50;NF=3;NR=1;PP=113;QD=36.9428;SC=GCAAAGTAGACCATGCAGACG;SbPval=0.68;Source=Platypus;TC=4;TCF=3;TCR=1;TR=4;WE=37288838;WS=37288820	GT:GL:GOF:GQ:NR:NV	./.:.:.:.:.:.	./.:.:.:.:.:.	1/1:-14.8,-0.9,0:37:10:4:4
chr3H_part_1	37288860	.	C	G	187	PASS	BRF=0;FR=1;HP=2;HapScore=2;MGOF=23;MMLQ=37;MQ=50;NF=5;NR=1;PP=187;QD=36.9619;SC=TACGCAAGAACGCTCACACAA;SbPval=0.66;Source=Platypus;TC=6;TCF=5;TCR=1;TR=6;WE=37288868;WS=37288850	GT:GL:GOF:GQ:NR:NV	./.:.:.:.:.:.	./.:.:.:.:.:.	1/1:-22.2,-1.51,0:23:15:6:6
chr3H_part_1	37289086	.	C	G	39	PASS	BRF=0;FR=0.9998;HP=1;HapScore=2;MGOF=0;MMLQ=37;MQ=50;NF=2;NR=0;PP=39;QD=36.8856;SC=ACAAGGATTCCGCAGCATCAT;SbPval=1;Source=Platypus;TC=2;TCF=2;TCR=0;TR=2;WE=37289094;WS=37289076	GT:GL:GOF:GQ:NR:NV	./.:.:.:.:.:.	./.:.:.:.:.:.	1/1:-7.4,-0.3,0:0:5:2:2
chr3H_part_1	37289913	.	A	G	39	PASS	BRF=0;FR=0.9998;HP=1;HapScore=2;MGOF=37;MMLQ=37;MQ=50;NF=2;NR=0;PP=39;QD=36.8856;SC=TTTTTTAAAGATCCTTTGCAG;SbPval=1;Source=Platypus;TC=2;TCF=2;TCR=0;TR=2;WE=37289921;WS=37289903	GT:GL:GOF:GQ:NR:NV	./.:.:.:.:.:.	./.:.:.:.:.:.	1/1:-7.4,-0.3,0:37:5:2:2
chr3H_part_1	37290287	.	A	G	668	PASS	BRF=0;FR=1;HP=6;HapScore=1;MGOF=5;MMLQ=37;MQ=50;NF=19;NR=0;PP=668;QD=36.988;SC=GTAAGTTTCTATTTTTGGATC;SbPval=1;Source=Platypus;TC=19;TCF=19;TCR=0;TR=19;WE=37290295;WS=37290277	GT:GL:GOF:GQ:NR:NV	./.:.:.:.:.:.	./.:.:.:.:.:.	1/1:-70.3,-5.42,0:5:54:19:19
chr3H_part_1	37290488	.	A	G	741	PASS	BRF=0;FR=0.9996;HP=3;HapScore=1;MGOF=31;MMLQ=37;MQ=50;NF=21;NR=3;PP=741;QD=32.3238;SC=ATGAAACTGCACCACCACTAA;SbPval=0.52;Source=Platypus;TC=26;TCF=23;TCR=3;TR=24;WE=37290496;WS=37290478	GT:GL:GOF:GQ:NR:NV	./.:.:.:.:.:.	./.:.:.:.:.:.	1/1:-77.6,-0.09,0:31:3:26:24
chr3H_part_1	37290546	.	T	C	816	PASS	BRF=0;FR=0.9998;HP=1;HapScore=1;MGOF=30;MMLQ=37;MQ=50;NF=22;NR=3;PP=816;QD=34.0308;SC=GCTCCGGGGTTCTCGAAGACA;SbPval=0.53;Source=Platypus;TC=27;TCF=24;TCR=3;TR=25;WE=37290554;WS=37290536	GT:GL:GOF:GQ:NR:NV	./.:.:.:.:.:.	./.:.:.:.:.:.	1/1:-85.1,-0.43,0:30:6:27:25
chr3H_part_1	37290992	.	G	C	150	PASS	BRF=0;FR=1;HP=1;HapScore=2;MGOF=14;MMLQ=37;MQ=50;NF=2;NR=3;PP=150;QD=36.9542;SC=GTCATGCGACGAGCTGATGAC;SbPval=0.65;Source=Platypus;TC=5;TCF=2;TCR=3;TR=5;WE=37291000;WS=37290982	GT:GL:GOF:GQ:NR:NV	./.:.:.:.:.:.	./.:.:.:.:.:.	1/1:-18.5,-1.2,0:14:12:5:5
chr3H_part_1	37291063	.	G	A	39	PASS	BRF=0;FR=0.9998;HP=1;HapScore=2;MGOF=61;MMLQ=37;MQ=50;NF=1;NR=1;PP=39;QD=36.8856;SC=GCCCTTCGACGAGGCACACAC;SbPval=0.74;Source=Platypus;TC=2;TCF=1;TCR=1;TR=2;WE=37291071;WS=37291053	GT:GL:GOF:GQ:NR:NV	./.:.:.:.:.:.	./.:.:.:.:.:.	1/1:-7.4,-0.3,0:61:5:2:2
chr3H_part_1	37291114	.	C	T	39	PASS	BRF=0;FR=0.9998;HP=1;HapScore=2;MGOF=27;MMLQ=37;MQ=50;NF=2;NR=0;PP=39;QD=36.8856;SC=ACGCATGCGACGAGTTGACGA;SbPval=1;Source=Platypus;TC=2;TCF=2;TCR=0;TR=2;WE=37291122;WS=37291104	GT:GL:GOF:GQ:NR:NV	./.:.:.:.:.:.	./.:.:.:.:.:.	1/1:-7.4,-0.3,0:27:5:2:2
chr3H_part_1	37291228	.	T	C	212	PASS	BRF=0;FR=1;HP=4;HapScore=2;MGOF=35;MMLQ=37;MQ=50;NF=6;NR=1;PP=212;QD=35.253;SC=CTCTCAGGTGTGGGTCGGAGG;SbPval=0.65;Source=Platypus;TC=7;TCF=6;TCR=1;TR=7;WE=37291236;WS=37291218	GT:GL:GOF:GQ:NR:NV	./.:.:.:.:.:.	./.:.:.:.:.:.	1/1:-24.7,-1.81,0:35:18:7:7
chr3H_part_1	37291390	.	G	C	483	PASS	BRF=0;FR=1;HP=1;HapScore=1;MGOF=6;MMLQ=37;MQ=50;NF=8;NR=6;PP=483;QD=36.9837;SC=GAGAGCGCCAGGAGGGGCTGA;SbPval=0.6;Source=Platypus;TC=14;TCF=8;TCR=6;TR=14;WE=37291398;WS=37291380	GT:GL:GOF:GQ:NR:NV	./.:.:.:.:.:.	./.:.:.:.:.:.	1/1:-51.8,-3.91,0:6:39:14:14
chr3H_part_1	37293764	.	G	A	39	PASS	BRF=0;FR=0.9998;HP=1;HapScore=2;MGOF=37;MMLQ=37;MQ=50;NF=2;NR=0;PP=39;QD=36.8856;SC=GTGCTCGACTGACCAACTTCT;SbPval=1;Source=Platypus;TC=2;TCF=2;TCR=0;TR=2;WE=37293772;WS=37293754	GT:GL:GOF:GQ:NR:NV	./.:.:.:.:.:.	./.:.:.:.:.:.	1/1:-7.4,-0.3,0:37:5:2:2
chr3H_part_1	37293801	.	C	T	39	PASS	BRF=0;FR=0.9998;HP=3;HapScore=2;MGOF=37;MMLQ=37;MQ=50;NF=2;NR=0;PP=39;QD=36.8856;SC=TTATACGACGCAAACGTTCAC;SbPval=1;Source=Platypus;TC=2;TCF=2;TCR=0;TR=2;WE=37293809;WS=37293791	GT:GL:GOF:GQ:NR:NV	./.:.:.:.:.:.	./.:.:.:.:.:.	1/1:-7.4,-0.3,0:37:5:2:2
chr3H_part_1	37352427	.	C	G	76	PASS	BRF=0;FR=1;HP=2;HapScore=2;MGOF=22;MMLQ=37;MQ=50;NF=3;NR=0;PP=76;QD=36.9237;SC=TCCAGTTCCACTTCCACCCAC;SbPval=1;Source=Platypus;TC=3;TCF=3;TCR=0;TR=3;WE=37352435;WS=37352417	GT:GL:GOF:GQ:NR:NV	./.:.:.:.:.:.	./.:.:.:.:.:.	1/1:-11.1,-0.6,0:22:7:3:3
chr3H_part_1	37352792	.	A	G	1264	PASS	BRF=0;FR=1;HP=3;HapScore=1;MGOF=4;MMLQ=37;MQ=50;NF=20;NR=16;PP=1264;QD=36.077;SC=TAGATGCAGGAGTCCAGAGAC;SbPval=0.54;Source=Platypus;TC=36;TCF=20;TCR=16;TR=36;WE=37352800;WS=37352782	GT:GL:GOF:GQ:NR:NV	./.:.:.:.:.:.	./.:.:.:.:.:.	1/1:-129.9,-10.5,0:4:99:36:36
chr3H_part_1	37352808	.	G	A	1149	PASS	BRF=0;FR=1;HP=1;HapScore=1;MGOF=6;MMLQ=37;MQ=50;NF=20;NR=12;PP=1149;QD=36.9929;SC=GAGACGGATCGACGCGGCGCT;SbPval=0.56;Source=Platypus;TC=32;TCF=20;TCR=12;TR=32;WE=37352816;WS=37352798	GT:GL:GOF:GQ:NR:NV	./.:.:.:.:.:.	./.:.:.:.:.:.	1/1:-118.4,-9.33,0:6:93:32:32
chr3H_part_1	37352879	.	G	T	113	PASS	BRF=0;FR=1;HP=2;HapScore=2;MGOF=10;MMLQ=37;MQ=50;NF=2;NR=2;PP=113;QD=36.9428;SC=TCCTAGCCTAGCCTAGCTCTT;SbPval=0.68;Source=Platypus;TC=4;TCF=2;TCR=2;TR=4;WE=37352887;WS=37352869	GT:GL:GOF:GQ:NR:NV	./.:.:.:.:.:.	./.:.:.:.:.:.	1/1:-14.8,-0.9,0:10:10:4:4
chr3H_part_1	37352905	.	A	G	39	PASS	BRF=0;FR=0.9998;HP=1;HapScore=2;MGOF=62;MMLQ=37;MQ=50;NF=2;NR=0;PP=39;QD=36.8856;SC=TCGCTAGCTAACTGCTCGTTC;SbPval=1;Source=Platypus;TC=2;TCF=2;TCR=0;TR=2;WE=37352913;WS=37352895	GT:GL:GOF:GQ:NR:NV	./.:.:.:.:.:.	./.:.:.:.:.:.	1/1:-7.4,-0.3,0:62:5:2:2
chr3H_part_1	37352973	.	T	C	39	PASS	BRF=0;FR=0.9998;HP=3;HapScore=2;MGOF=52;MMLQ=37;MQ=50;NF=2;NR=0;PP=39;QD=36.8856;SC=CAGATGGCGATGGGCGACGGT;SbPval=1;Source=Platypus;TC=2;TCF=2;TCR=0;TR=2;WE=37352981;WS=37352963	GT:GL:GOF:GQ:NR:NV	./.:.:.:.:.:.	./.:.:.:.:.:.	1/1:-7.4,-0.3,0:52:5:2:2
chr3H_part_1	37352996	.	A	AT	313	PASS	BRF=0;FR=1;HP=6;HapScore=2;MGOF=74;MMLQ=37;MQ=50;NF=11;NR=0;PP=313;QD=30.7273;SC=GCCCGCGTTGATTTTTTGTGT;SbPval=1;Source=Platypus;TC=16;TCF=16;TCR=0;TR=11;WE=37353004;WS=37352986	GT:GL:GOF:GQ:NR:NV	./.:.:.:.:.:.	./.:.:.:.:.:.	1/1:-33.8,-2.96,0:74:30:16:11
chr3H_part_1	37353015	.	G	A	853	PASS	BRF=0;FR=1;HP=4;HapScore=1;MGOF=69;MMLQ=37;MQ=50;NF=24;NR=0;PP=853;QD=36.9905;SC=GTTGTTTCCCGCATGCTCTCC;SbPval=1;Source=Platypus;TC=24;TCF=24;TCR=0;TR=24;WE=37353023;WS=37353005	GT:GL:GOF:GQ:NR:NV	./.:.:.:.:.:.	./.:.:.:.:.:.	1/1:-88.8,-6.92,0:69:69:24:24
chr3H_part_1	37353088	.	C	T	1791	PASS	BRF=0;FR=1;HP=1;HapScore=1;MGOF=72;MMLQ=37;MQ=50;NF=50;NR=0;PP=1791;QD=36.5154;SC=AAAGAAAACTCCAACTACTGT;SbPval=1;Source=Platypus;TC=50;TCF=50;TCR=0;TR=50;WE=37353096;WS=37353078	GT:GL:GOF:GQ:NR:NV	./.:.:.:.:.:.	./.:.:.:.:.:.	1/1:-182.6,-14.75,0:72:99:50:50
chr3H_part_1	37353183	.	C	T	1309	PASS	BRF=0;FR=1;HP=3;HapScore=1;MGOF=46;MMLQ=37;MQ=50;NF=37;NR=0;PP=1309;QD=36.3181;SC=GCCATCTAAGCCCCTCTTCCA;SbPval=1;Source=Platypus;TC=38;TCF=38;TCR=0;TR=37;WE=37353203;WS=37353173	GT:GL:GOF:GQ:NR:NV	./.:.:.:.:.:.	./.:.:.:.:.:.	1/1:-134.4,-8.64,0:46:86:38:37
chr3H_part_1	37353195	.	T	C	1741	PASS	BRF=0;FR=1;HP=2;HapScore=1;MGOF=46;MMLQ=37;MQ=50;NF=47;NR=1;PP=1741;QD=36.9952;SC=CCTCTTCCATTTCGTCTGACC;SbPval=0.63;Source=Platypus;TC=48;TCF=47;TCR=1;TR=48;WE=37353203;WS=37353173	GT:GL:GOF:GQ:NR:NV	./.:.:.:.:.:.	./.:.:.:.:.:.	1/1:-177.6,-14.09,0:46:99:48:48
chr3H_part_1	37353244	.	T	TAC	2973	PASS	BRF=0;FR=1;HP=2;HapScore=1;MGOF=25;MMLQ=37;MQ=50;NF=56;NR=3;PP=2973;QD=20;SC=TCCCGGCATATACGAGATACG;SbPval=0.39;Source=Platypus;TC=78;TCF=75;TCR=3;TR=59;WE=37353257;WS=37353234	GT:GL:GOF:GQ:NR:NV	./.:.:.:.:.:.	./.:.:.:.:.:.	1/1:-299.4,-19.57,0:25:99:78:59
chr3H_part_1	37353249	.	G	C	2820	PASS	BRF=0;FR=1;HP=2;HapScore=1;MGOF=25;MMLQ=37;MQ=50;NF=73;NR=4;PP=2820;QD=20;SC=GCATATACGAGATACGCTTCA;SbPval=0.56;Source=Platypus;TC=77;TCF=73;TCR=4;TR=77;WE=37353257;WS=37353234	GT:GL:GOF:GQ:NR:NV	./.:.:.:.:.:.	./.:.:.:.:.:.	1/1:-284.9,-22.53,0:25:99:77:77
chr3H_part_1	37353409	.	T	A	2965	PASS	BRF=0;FR=1;HP=3;HapScore=1;MGOF=34;MMLQ=37;MQ=50;NF=256;NR=9;PP=2965;QD=20;SC=TCACCACCCTTTTAGGTGTGA;SbPval=0.52;Source=Platypus;TC=266;TCF=257;TCR=9;TR=265;WE=37353417;WS=37353399	GT:GL:GOF:GQ:NR:NV	./.:.:.:.:.:.	./.:.:.:.:.:.	1/1:-300,-79.14,0:34:99:266:265
chr3H_part_1	37353438	.	G	A	2965	PASS	BRF=0;FR=1;HP=2;HapScore=1;MGOF=29;MMLQ=37;MQ=50;NF=322;NR=8;PP=2965;QD=20;SC=TAATAACTAAGTTGAATTGCG;SbPval=0.53;Source=Platypus;TC=330;TCF=322;TCR=8;TR=330;WE=37353446;WS=37353428	GT:GL:GOF:GQ:NR:NV	./.:.:.:.:.:.	./.:.:.:.:.:.	1/1:-300,-98.54,0:29:99:330:330
chr3H_part_1	37353640	.	C	T	2965	PASS	BRF=0;FR=1;HP=2;HapScore=1;MGOF=14;MMLQ=37;MQ=50;NF=248;NR=32;PP=2965;QD=20;SC=TGTCCATTGTCTGTGTCAGTG;SbPval=0.51;Source=Platypus;TC=280;TCF=248;TCR=32;TR=280;WE=37353648;WS=37353630	GT:GL:GOF:GQ:NR:NV	./.:.:.:.:.:.	./.:.:.:.:.:.	1/1:-300,-83.89,0:14:99:280:280
chr3H_part_1	37353750	.	C	T	2965	PASS	BRF=0;FR=1;HP=2;HapScore=1;MGOF=11;MMLQ=37;MQ=50;NF=277;NR=36;PP=2965;QD=20;SC=ATTATTTATTCGTAATGACGC;SbPval=0.54;Source=Platypus;TC=314;TCF=277;TCR=37;TR=313;WE=37353758;WS=37353740	GT:GL:GOF:GQ:NR:NV	./.:.:.:.:.:.	./.:.:.:.:.:.	1/1:-300,-90.42,0:11:99:314:313
chr3H_part_1	37354101	.	TTAG	T	2948	PASS	BRF=0;FR=1;HP=2;HapScore=1;MGOF=3;MMLQ=37;MQ=50;NF=256;NR=27;PP=2948;QD=20;SC=TCATCTGCAATTAGTACAAAT;SbPval=0.5;Source=Platypus;TC=294;TCF=266;TCR=28;TR=283;WE=37354111;WS=37354091	GT:GL:GOF:GQ:NR:NV	./.:.:.:.:.:.	./.:.:.:.:.:.	1/1:-300,-85.19,0:3:99:294:283
chr3H_part_1	37355637	.	A	G	2965	PASS	BRF=0;FR=1;HP=1;HapScore=1;MGOF=4;MMLQ=37;MQ=50;NF=1624;NR=200;PP=2965;QD=20;SC=TGGAAGATGAACTCAAGGAAG;SbPval=0.49;Source=Platypus;TC=1829;TCF=1628;TCR=201;TR=1824;WE=37355645;WS=37355627	GT:GL:GOF:GQ:NR:NV	./.:.:.:.:.:.	./.:.:.:.:.:.	1/1:-300,-299.7,0:4:99:1829:1824
chr3H_part_1	37356873	.	C	G	2965	PASS	BRF=0;FR=1;HP=2;HapScore=1;MGOF=4;MMLQ=37;MQ=50;NF=2469;NR=299;PP=2965;QD=20;SC=TGTGCTTCTCCCTCGAGCACT;SbPval=0.48;Source=Platypus;TC=2773;TCF=2474;TCR=299;TR=2768;WE=37356881;WS=37356863	GT:GL:GOF:GQ:NR:NV	./.:.:.:.:.:.	./.:.:.:.:.:.	1/1:-300,-299.7,0:4:99:2773:2768
chr3H_part_1	37357192	.	A	G	2965	PASS	BRF=0;FR=1;HP=1;HapScore=1;MGOF=2;MMLQ=37;MQ=50;NF=81;NR=13;PP=2965;QD=20;SC=GTGACTCTGAAGATAATTCCT;SbPval=0.57;Source=Platypus;TC=98;TCF=84;TCR=14;TR=94;WE=37357200;WS=37357182	GT:GL:GOF:GQ:NR:NV	./.:.:.:.:.:.	./.:.:.:.:.:.	1/1:-300,-21.88,0:2:99:98:94
chr3H_part_1	37357341	.	GTACTATGAA	G	2957	PASS	BRF=0;FR=1;HP=1;HapScore=1;MGOF=52;MMLQ=37;MQ=50;NF=8;NR=1;PP=2957;QD=20;SC=TACAGAGGGAGTACTATGAAT;SbPval=0.65;Source=Platypus;TC=9;TCF=8;TCR=1;TR=9;WE=37357357;WS=37357331	GT:GL:GOF:GQ:NR:NV	./.:.:.:.:.:.	./.:.:.:.:.:.	1/1:-300,-2.41,0:52:24:9:9
chr3H_part_1	37357375	.	T	G	150	PASS	BRF=0;FR=1;HP=1;HapScore=2;MGOF=302;MMLQ=37;MQ=50;NF=9;NR=1;PP=150;QD=18.4771;SC=CAACTTCTATTGTCCCAGAAG;SbPval=0.64;Source=Platypus;TC=10;TCF=9;TCR=1;TR=10;WE=37357383;WS=37357365	GT:GL:GOF:GQ:NR:NV	./.:.:.:.:.:.	./.:.:.:.:.:.	1/1:-18.5,-1.2,0:302:12:10:10
chr3H_part_1	37357527	.	A	C	150	PASS	BRF=0;FR=1;HP=3;HapScore=2;MGOF=88;MMLQ=37;MQ=50;NF=4;NR=1;PP=150;QD=36.9542;SC=TTTCTCCATGATTTGCTCTAG;SbPval=0.66;Source=Platypus;TC=5;TCF=4;TCR=1;TR=5;WE=37357535;WS=37357517	GT:GL:GOF:GQ:NR:NV	./.:.:.:.:.:.	./.:.:.:.:.:.	1/1:-18.5,-1.2,0:88:12:5:5
chr3H_part_1	37358058	.	C	T	373	PASS	BRF=0;FR=1;HP=2;HapScore=2;MGOF=7;MMLQ=37;MQ=50;NF=12;NR=0;PP=373;QD=33.9809;SC=CCTTCATACCCATCGTTACAC;SbPval=1;Source=Platypus;TC=12;TCF=12;TCR=0;TR=12;WE=37358066;WS=37358048	GT:GL:GOF:GQ:NR:NV	./.:.:.:.:.:.	./.:.:.:.:.:.	1/1:-40.8,-3.31,0:7:33:12:12
chr3H_part_1	37358862	.	C	T	2965	PASS	BRF=0;FR=1;HP=1;HapScore=1;MGOF=2;MMLQ=37;MQ=50;NF=153;NR=54;PP=2965;QD=20;SC=GCCTGCCTGTCCGTGTAGTGC;SbPval=0.52;Source=Platypus;TC=207;TCF=153;TCR=54;TR=207;WE=37358870;WS=37358852	GT:GL:GOF:GQ:NR:NV	./.:.:.:.:.:.	./.:.:.:.:.:.	1/1:-300,-61.98,0:2:99:207:207
chr3H_part_1	37361455	.	A	G	2965	PASS	BRF=0;FR=1;HP=2;HapScore=1;MGOF=5;MMLQ=37;MQ=50;NF=666;NR=83;PP=2965;QD=20;SC=GAGCAACGCCAAGATCAACAA;SbPval=0.51;Source=Platypus;TC=751;TCF=667;TCR=84;TR=749;WE=37361463;WS=37361445	GT:GL:GOF:GQ:NR:NV	./.:.:.:.:.:.	./.:.:.:.:.:.	1/1:-300,-224.73,0:5:99:751:749
chr3H_part_1	37362312	.	A	G	76	PASS	BRF=0;FR=1;HP=2;HapScore=2;MGOF=9;MMLQ=37;MQ=50;NF=2;NR=1;PP=76;QD=36.9237;SC=TCCAGAAGACATTCACCACAC;SbPval=0.7;Source=Platypus;TC=3;TCF=2;TCR=1;TR=3;WE=37362320;WS=37362302	GT:GL:GOF:GQ:NR:NV	./.:.:.:.:.:.	./.:.:.:.:.:.	1/1:-11.1,-0.6,0:9:7:3:3
chr3H_part_1	37433008	.	G	C	2965	PASS	BRF=0;FR=1;HP=3;HapScore=1;MGOF=3;MMLQ=37;MQ=50;NF=475;NR=202;PP=2965;QD=20;SC=GCTCTCTGGGGCATTCACGCT;SbPval=0.49;Source=Platypus;TC=678;TCF=476;TCR=202;TR=677;WE=37433016;WS=37432991	GT:GL:GOF:GQ:NR:NV	./.:.:.:.:.:.	./.:.:.:.:.:.	1/1:-299.4,-202.58,0:3:99:678:677
chr3H_part_1	37434581	.	C	A	1533	PASS	BRF=0;FR=1;HP=2;HapScore=1;MGOF=8;MMLQ=37;MQ=50;NF=41;NR=3;PP=1533;QD=35.6312;SC=CGTCCGCGAACCCTCGCGGGT;SbPval=0.57;Source=Platypus;TC=44;TCF=41;TCR=3;TR=44;WE=37434589;WS=37434571	GT:GL:GOF:GQ:NR:NV	./.:.:.:.:.:.	./.:.:.:.:.:.	1/1:-156.8,-12.94,0:8:99:44:44
chr3H_part_1	37502661	.	C	G	483	PASS	BRF=0;FR=1;HP=2;HapScore=1;MGOF=16;MMLQ=37;MQ=50;NF=14;NR=0;PP=483;QD=36.9837;SC=GCCCAGAATGCGAGCCAAGGG;SbPval=1;Source=Platypus;TC=14;TCF=14;TCR=0;TR=14;WE=37502669;WS=37502651	GT:GL:GOF:GQ:NR:NV	./.:.:.:.:.:.	./.:.:.:.:.:.	1/1:-51.8,-3.91,0:16:39:14:14
chr3H_part_1	37510533	.	C	A	693	PASS	BRF=0;FR=1;HP=4;HapScore=1;MGOF=5;MMLQ=37;MQ=50;NF=12;NR=8;PP=693;QD=36.3886;SC=CCTTTTCATCCGGGGAGCTAT;SbPval=0.57;Source=Platypus;TC=20;TCF=12;TCR=8;TR=20;WE=37510541;WS=37510523	GT:GL:GOF:GQ:NR:NV	./.:.:.:.:.:.	./.:.:.:.:.:.	1/1:-72.8,-5.72,0:5:57:20:20
chr3H_part_1	37512283	.	A	T	1075	PASS	BRF=0;FR=1;HP=2;HapScore=1;MGOF=7;MMLQ=37;MQ=50;NF=29;NR=1;PP=1075;QD=36.9924;SC=TAGTGAAGAAACATTCTGCCC;SbPval=0.63;Source=Platypus;TC=30;TCF=29;TCR=1;TR=30;WE=37512291;WS=37512273	GT:GL:GOF:GQ:NR:NV	./.:.:.:.:.:.	./.:.:.:.:.:.	1/1:-111,-8.73,0:7:87:30:30
chr3H_part_1	37512699	.	C	T	483	PASS	BRF=0;FR=1;HP=2;HapScore=1;MGOF=0;MMLQ=37;MQ=50;NF=13;NR=1;PP=483;QD=36.9837;SC=AAAGTACTCCCTCCGTCCCAA;SbPval=0.64;Source=Platypus;TC=14;TCF=13;TCR=1;TR=14;WE=37512707;WS=37512689	GT:GL:GOF:GQ:NR:NV	./.:.:.:.:.:.	./.:.:.:.:.:.	1/1:-51.8,-3.91,0:0:39:14:14
chr3H_part_1	37527856	.	T	C	1524	PASS	BRF=0;FR=1;HP=1;HapScore=1;MGOF=9;MMLQ=37;MQ=50;NF=44;NR=0;PP=1524;QD=35.4266;SC=TGATCGACGCTGTGTACAAGA;SbPval=1;Source=Platypus;TC=45;TCF=45;TCR=0;TR=44;WE=37527864;WS=37527846	GT:GL:GOF:GQ:NR:NV	./.:.:.:.:.:.	./.:.:.:.:.:.	1/1:-155.9,-9.43,0:9:94:45:44
chr3H_part_1	37531261	.	C	T	446	PASS	BRF=0;FR=1;HP=2;HapScore=2;MGOF=28;MMLQ=37;MQ=50;NF=13;NR=0;PP=446;QD=36.9824;SC=CCCAAACTGGCTGTTCCTCCC;SbPval=1;Source=Platypus;TC=13;TCF=13;TCR=0;TR=13;WE=37531269;WS=37531251	GT:GL:GOF:GQ:NR:NV	./.:.:.:.:.:.	./.:.:.:.:.:.	1/1:-48.1,-3.61,0:28:36:13:13
chr3H_part_1	37531417	.	CAATATGATAGGGTT	C	1860	PASS	BRF=0;FR=1;HP=5;HapScore=1;MGOF=12;MMLQ=37;MQ=50;NF=2;NR=1;PP=1860;QD=641.758;SC=CTACAGGAAACAATATGATAG;SbPval=0.7;Source=Platypus;TC=3;TCF=2;TCR=1;TR=3;WE=37531438;WS=37531407	GT:GL:GOF:GQ:NR:NV	./.:.:.:.:.:.	./.:.:.:.:.:.	1/1:-192.5,-0.6,0:12:7:3:3
chr3H_part_1	37531664	.	G	A	76	PASS	BRF=0;FR=1;HP=2;HapScore=2;MGOF=12;MMLQ=37;MQ=50;NF=3;NR=0;PP=76;QD=36.9237;SC=GAAATTGTGGGTCATACATAA;SbPval=1;Source=Platypus;TC=3;TCF=3;TCR=0;TR=3;WE=37531672;WS=37531654	GT:GL:GOF:GQ:NR:NV	./.:.:.:.:.:.	./.:.:.:.:.:.	1/1:-11.1,-0.6,0:12:7:3:3
chr3H_part_1	37531876	.	T	C	409	PASS	BRF=0;FR=1;HP=1;HapScore=2;MGOF=34;MMLQ=37;MQ=50;NF=12;NR=0;PP=409;QD=36.9809;SC=AGCCGCGTCGTCACCTACCTC;SbPval=1;Source=Platypus;TC=12;TCF=12;TCR=0;TR=12;WE=37531884;WS=37531866	GT:GL:GOF:GQ:NR:NV	./.:.:.:.:.:.	./.:.:.:.:.:.	1/1:-44.4,-3.31,0:34:33:12:12
chr3H_part_1	37531942	.	T	C	225	PASS	BRF=0;FR=1;HP=3;HapScore=3;MGOF=27;MMLQ=37;MQ=50;NF=7;NR=0;PP=225;QD=37.1102;SC=CCTTCCTCCCTGCCCCCGCCC;SbPval=1;Source=Platypus;TC=7;TCF=7;TCR=0;TR=7;WE=37531959;WS=37531932	GT:GL:GOF:GQ:NR:NV	./.:.:.:.:.:.	./.:.:.:.:.:.	1/1:-25.9,-1.64,0:27:16:7:7
chr3H_part_1	37531951	.	C	G	225	PASS	BRF=0;FR=1;HP=4;HapScore=3;MGOF=27;MMLQ=37;MQ=50;NF=7;NR=0;PP=225;QD=37.1102;SC=CTGCCCCCGCCCCCACCCGAC;SbPval=1;Source=Platypus;TC=7;TCF=7;TCR=0;TR=7;WE=37531959;WS=37531932	GT:GL:GOF:GQ:NR:NV	./.:.:.:.:.:.	./.:.:.:.:.:.	1/1:-25.9,-1.64,0:27:16:7:7
chr3H_part_1	37532027	.	T	C	298	PASS	BRF=0;FR=1;HP=2;HapScore=2;MGOF=66;MMLQ=37;MQ=50;NF=9;NR=0;PP=298;QD=36.9746;SC=TCTCCTTCTTTCGCGCCCTCC;SbPval=1;Source=Platypus;TC=9;TCF=9;TCR=0;TR=9;WE=37532035;WS=37532017	GT:GL:GOF:GQ:NR:NV	./.:.:.:.:.:.	./.:.:.:.:.:.	1/1:-33.3,-2.41,0:66:24:9:9
chr3H_part_1	37532183	.	T	G	679	PASS	BRF=0;FR=1;HP=4;HapScore=1;MGOF=18;MMLQ=37;MQ=50;NF=20;NR=0;PP=679;QD=35.6886;SC=CCGCCGCGGGTGACCACCCTG;SbPval=1;Source=Platypus;TC=20;TCF=20;TCR=0;TR=20;WE=37532191;WS=37532173	GT:GL:GOF:GQ:NR:NV	./.:.:.:.:.:.	./.:.:.:.:.:.	1/1:-71.4,-5.69,0:18:57:20:20
chr3H_part_1	37532637	.	T	A	1641	PASS	BRF=0;FR=1;HP=2;HapScore=1;MGOF=28;MMLQ=37;MQ=50;NF=37;NR=9;PP=1641;QD=36.4298;SC=CGAGGAGCTTTCGCCGGACGC;SbPval=0.54;Source=Platypus;TC=46;TCF=37;TCR=9;TR=46;WE=37532645;WS=37532627	GT:GL:GOF:GQ:NR:NV	./.:.:.:.:.:.	./.:.:.:.:.:.	1/1:-167.6,-13.51,0:28:99:46:46
chr3H_part_1	37532731	.	G	C	1223	PASS	BRF=0;FR=1;HP=1;HapScore=1;MGOF=23;MMLQ=37;MQ=50;NF=25;NR=9;PP=1223;QD=36.9933;SC=ACGCCCAGAGGTAAGGAGACG;SbPval=0.55;Source=Platypus;TC=34;TCF=25;TCR=9;TR=34;WE=37532750;WS=37532721	GT:GL:GOF:GQ:NR:NV	./.:.:.:.:.:.	./.:.:.:.:.:.	1/1:-125.8,-9.93,0:23:99:34:34
chr3H_part_1	37532742	.	C	A	1224	PASS	BRF=0;FR=1;HP=1;HapScore=1;MGOF=23;MMLQ=37;MQ=50;NF=27;NR=8;PP=1224;QD=35.9649;SC=TAAGGAGACGCCGCTCAGGCC;SbPval=0.55;Source=Platypus;TC=35;TCF=27;TCR=8;TR=35;WE=37532750;WS=37532721	GT:GL:GOF:GQ:NR:NV	./.:.:.:.:.:.	./.:.:.:.:.:.	1/1:-125.9,-10.23,0:23:99:35:35
chr3H_part_1	37532812	.	C	T	1359	PASS	BRF=0;FR=1;HP=4;HapScore=1;MGOF=36;MMLQ=37;MQ=50;NF=31;NR=7;PP=1359;QD=36.6782;SC=AAGGAGGTGGCGGAGCTGGAG;SbPval=0.55;Source=Platypus;TC=38;TCF=31;TCR=7;TR=38;WE=37532820;WS=37532802	GT:GL:GOF:GQ:NR:NV	./.:.:.:.:.:.	./.:.:.:.:.:.	1/1:-139.4,-11.14,0:36:99:38:38
chr3H_part_1	37532981	.	C	G	1619	PASS	BRF=0;FR=1;HP=2;HapScore=1;MGOF=24;MMLQ=37;MQ=50;NF=42;NR=3;PP=1619;QD=36.7505;SC=CCATCCTCGCCCGCGCCGGCC;SbPval=0.57;Source=Platypus;TC=45;TCF=42;TCR=3;TR=45;WE=37532995;WS=37532971	GT:GL:GOF:GQ:NR:NV	./.:.:.:.:.:.	./.:.:.:.:.:.	1/1:-165.3,-13.15,0:24:99:45:45
chr3H_part_1	37532987	.	C	T	1417	PASS	BRF=0;FR=1;HP=2;HapScore=1;MGOF=24;MMLQ=37;MQ=50;NF=39;NR=3;PP=1417;QD=34.566;SC=TCGCCCGCGCCGGCCGCGTCG;SbPval=0.57;Source=Platypus;TC=42;TCF=39;TCR=3;TR=42;WE=37532995;WS=37532971	GT:GL:GOF:GQ:NR:NV	./.:.:.:.:.:.	./.:.:.:.:.:.	1/1:-145.2,-12.23,0:24:99:42:42
chr3H_part_1	37533047	.	A	C	1211	PASS	BRF=0;FR=1;HP=2;HapScore=1;MGOF=33;MMLQ=37;MQ=50;NF=24;NR=10;PP=1211;QD=36.6403;SC=GCATCCTCCTACCGTTCGCCA;SbPval=0.54;Source=Platypus;TC=34;TCF=24;TCR=10;TR=34;WE=37533055;WS=37533037	GT:GL:GOF:GQ:NR:NV	./.:.:.:.:.:.	./.:.:.:.:.:.	1/1:-124.6,-9.93,0:33:99:34:34
chr3H_part_1	37533165	.	C	G	2210	PASS	BRF=0;FR=1;HP=1;HapScore=1;MGOF=25;MMLQ=37;MQ=50;NF=55;NR=6;PP=2210;QD=36.7995;SC=GCGGCCCAACCTCGCGCTGCT;SbPval=0.54;Source=Platypus;TC=61;TCF=55;TCR=6;TR=61;WE=37533173;WS=37533155	GT:GL:GOF:GQ:NR:NV	./.:.:.:.:.:.	./.:.:.:.:.:.	1/1:-224.5,-18.06,0:25:99:61:61
chr3H_part_1	37533293	.	G	A	1926	PASS	BRF=0;FR=1;HP=3;HapScore=1;MGOF=37;MMLQ=37;MQ=50;NF=50;NR=3;PP=1926;QD=36.9957;SC=CATTCTCGGGGCTGATAGAGC;SbPval=0.57;Source=Platypus;TC=53;TCF=50;TCR=3;TR=53;WE=37533301;WS=37533283	GT:GL:GOF:GQ:NR:NV	./.:.:.:.:.:.	./.:.:.:.:.:.	1/1:-196.1,-15.65,0:37:99:53:53
chr3H_part_1	37533347	.	C	T	1803	PASS	BRF=0;FR=1;HP=2;HapScore=1;MGOF=23;MMLQ=37;MQ=50;NF=42;NR=8;PP=1803;QD=36.7554;SC=ACAGGCTGTTCGGAATGGTGC;SbPval=0.55;Source=Platypus;TC=50;TCF=42;TCR=8;TR=50;WE=37533355;WS=37533337	GT:GL:GOF:GQ:NR:NV	./.:.:.:.:.:.	./.:.:.:.:.:.	1/1:-183.8,-14.75,0:23:99:50:50
chr3H_part_1	37533549	.	T	G	520	PASS	BRF=0;FR=1;HP=1;HapScore=1;MGOF=12;MMLQ=37;MQ=50;NF=13;NR=2;PP=520;QD=36.9847;SC=GGAGGCGGCGTTGGTCGAGGA;SbPval=0.6;Source=Platypus;TC=15;TCF=13;TCR=2;TR=15;WE=37533557;WS=37533539	GT:GL:GOF:GQ:NR:NV	./.:.:.:.:.:.	./.:.:.:.:.:.	1/1:-55.5,-4.21,0:12:42:15:15
chr3H_part_1	37533581	.	G	A	155	PASS	BRF=0;FR=1;HP=1;HapScore=4;MGOF=5;MMLQ=37;MQ=50;NF=5;NR=0;PP=155;QD=37.9542;SC=AGATGATCGCGGCAGGTGGCG;SbPval=1;Source=Platypus;TC=5;TCF=5;TCR=0;TR=5;WE=37533595;WS=37533571	GT:GL:GOF:GQ:NR:NV	./.:.:.:.:.:.	./.:.:.:.:.:.	1/1:-18.5,-1,0:5:10:5:5
chr3H_part_1	37533587	.	T	C	76	PASS	BRF=0;FR=1;HP=4;HapScore=4;MGOF=5;MMLQ=37;MQ=50;NF=3;NR=0;PP=76;QD=36.9237;SC=TCGCGGCAGGTGGCGGCCTTC;SbPval=1;Source=Platypus;TC=3;TCF=3;TCR=0;TR=3;WE=37533595;WS=37533571	GT:GL:GOF:GQ:NR:NV	./.:.:.:.:.:.	./.:.:.:.:.:.	1/1:-11.1,-0.53,0:5:6:3:3
chr3H_part_1	37533635	.	C	G	43	PASS	BRF=0;FR=0.9999;HP=1;HapScore=4;MGOF=74;MMLQ=37;MQ=50;NF=1;NR=1;PP=43;QD=38.8856;SC=CGGCGAGCGCCGCTGACTTGA;SbPval=0.74;Source=Platypus;TC=2;TCF=1;TCR=1;TR=2;WE=37533646;WS=37533625	GT:GL:GOF:GQ:NR:NV	./.:.:.:.:.:.	./.:.:.:.:.:.	1/1:-7.4,-0.18,0:74:4:2:2
chr3H_part_1	37533638	.	T	G	43	PASS	BRF=0;FR=0.9999;HP=1;HapScore=4;MGOF=74;MMLQ=37;MQ=50;NF=1;NR=1;PP=43;QD=38.8856;SC=CGAGCGCCGCTGACTTGAACA;SbPval=0.74;Source=Platypus;TC=2;TCF=1;TCR=1;TR=2;WE=37533646;WS=37533625	GT:GL:GOF:GQ:NR:NV	./.:.:.:.:.:.	./.:.:.:.:.:.	1/1:-7.4,-0.18,0:74:4:2:2
chr3H_part_1	37533684	.	G	C	76	PASS	BRF=0;FR=1;HP=1;HapScore=2;MGOF=51;MMLQ=37;MQ=50;NF=2;NR=1;PP=76;QD=36.9237;SC=CTTCAGGCAGGATGATGCAGA;SbPval=0.7;Source=Platypus;TC=3;TCF=2;TCR=1;TR=3;WE=37533692;WS=37533674	GT:GL:GOF:GQ:NR:NV	./.:.:.:.:.:.	./.:.:.:.:.:.	1/1:-11.1,-0.6,0:51:7:3:3
chr3H_part_1	37533708	.	A	G	224	PASS	BRF=0;FR=1;HP=1;HapScore=2;MGOF=50;MMLQ=37;MQ=50;NF=6;NR=1;PP=224;QD=36.9673;SC=CTTGGCGGCGAATGAAGACAC;SbPval=0.65;Source=Platypus;TC=7;TCF=6;TCR=1;TR=7;WE=37533716;WS=37533698	GT:GL:GOF:GQ:NR:NV	./.:.:.:.:.:.	./.:.:.:.:.:.	1/1:-25.9,-1.81,0:50:18:7:7
chr3H_part_1	37533803	.	T	C	1704	PASS	BRF=0;FR=1;HP=2;HapScore=1;MGOF=37;MMLQ=37;MQ=50;NF=47;NR=0;PP=1704;QD=36.9951;SC=TCCAACAGCATAGAAGTTTTA;SbPval=1;Source=Platypus;TC=47;TCF=47;TCR=0;TR=47;WE=37533811;WS=37533793	GT:GL:GOF:GQ:NR:NV	./.:.:.:.:.:.	./.:.:.:.:.:.	1/1:-173.9,-13.85,0:37:99:47:47
chr3H_part_1	37533845	.	A	G	1815	PASS	BRF=0;FR=1;HP=1;HapScore=1;MGOF=33;MMLQ=37;MQ=50;NF=50;NR=0;PP=1815;QD=36.9954;SC=AAGCATGGCAACATCGAGGAA;SbPval=1;Source=Platypus;TC=50;TCF=50;TCR=0;TR=50;WE=37533853;WS=37533835	GT:GL:GOF:GQ:NR:NV	./.:.:.:.:.:.	./.:.:.:.:.:.	1/1:-185,-14.75,0:33:99:50:50
chr3H_part_1	37534062	.	C	G	39	PASS	BRF=0;FR=0.9998;HP=1;HapScore=2;MGOF=0;MMLQ=37;MQ=50;NF=2;NR=0;PP=39;QD=36.8856;SC=ATCGACGATCCTGGCGGCGGA;SbPval=1;Source=Platypus;TC=2;TCF=2;TCR=0;TR=2;WE=37534070;WS=37534052	GT:GL:GOF:GQ:NR:NV	./.:.:.:.:.:.	./.:.:.:.:.:.	1/1:-7.4,-0.3,0:0:5:2:2
chr3H_part_1	37574398	.	C	A	334	PASS	BRF=0;FR=1;HP=2;HapScore=2;MGOF=31;MMLQ=37;MQ=50;NF=6;NR=5;PP=334;QD=33.5247;SC=TCCCCGCCGGCAGCCTCCGCG;SbPval=0.63;Source=Platypus;TC=11;TCF=6;TCR=5;TR=11;WE=37574406;WS=37574388	GT:GL:GOF:GQ:NR:NV	./.:.:.:.:.:.	./.:.:.:.:.:.	1/1:-36.9,-2.98,0:31:30:11:11
chr3H_part_1	37574457	.	A	T	445	PASS	BRF=0;FR=1;HP=7;HapScore=2;MGOF=23;MMLQ=37;MQ=50;NF=9;NR=5;PP=445;QD=34.2694;SC=CCTCCCTCCCACCCCGTGCCA;SbPval=0.58;Source=Platypus;TC=14;TCF=9;TCR=5;TR=14;WE=37574465;WS=37574447	GT:GL:GOF:GQ:NR:NV	./.:.:.:.:.:.	./.:.:.:.:.:.	1/1:-48,-3.88,0:23:39:14:14
chr3H_part_1	37580180	.	A	G	2889	PASS	BRF=0;FR=1;HP=1;HapScore=1;MGOF=4;MMLQ=37;MQ=50;NF=72;NR=8;PP=2889;QD=20;SC=TTACTCTCTCAAGAAATCAAA;SbPval=0.53;Source=Platypus;TC=80;TCF=72;TCR=8;TR=80;WE=37580188;WS=37580170	GT:GL:GOF:GQ:NR:NV	./.:.:.:.:.:.	./.:.:.:.:.:.	1/1:-292.4,-23.78,0:4:99:80:80
chr3H_part_1	37580754	.	G	T	39	PASS	BRF=0.02;FR=0.9998;HP=2;HapScore=2;MGOF=3;MMLQ=37;MQ=50;NF=2;NR=0;PP=39;QD=36.8856;SC=TCCATTAACAGAGAAAATCCC;SbPval=1;Source=Platypus;TC=2;TCF=2;TCR=0;TR=2;WE=37580762;WS=37580744	GT:GL:GOF:GQ:NR:NV	./.:.:.:.:.:.	./.:.:.:.:.:.	1/1:-7.4,-0.3,0:3:5:2:2
chr3H_part_1	37589685	.	A	T	43	PASS	BRF=0;FR=0.9999;HP=1;HapScore=4;MGOF=37;MMLQ=37;MQ=50;NF=2;NR=0;PP=43;QD=38.8856;SC=CTATTTGCTCAGTTCTTCAAC;SbPval=1;Source=Platypus;TC=2;TCF=2;TCR=0;TR=2;WE=37589702;WS=37589675	GT:GL:GOF:GQ:NR:NV	./.:.:.:.:.:.	./.:.:.:.:.:.	1/1:-7.4,-0.18,0:37:4:2:2
chr3H_part_1	37589694	.	A	G	43	PASS	BRF=0;FR=0.9999;HP=2;HapScore=4;MGOF=37;MMLQ=37;MQ=50;NF=2;NR=0;PP=43;QD=38.8856;SC=CAGTTCTTCAACCAGAACTAT;SbPval=1;Source=Platypus;TC=2;TCF=2;TCR=0;TR=2;WE=37589702;WS=37589675	GT:GL:GOF:GQ:NR:NV	./.:.:.:.:.:.	./.:.:.:.:.:.	1/1:-7.4,-0.18,0:37:4:2:2
chr3H_part_1	37589780	.	C	T	138	PASS	BRF=0;FR=1;HP=1;HapScore=2;MGOF=37;MMLQ=37;MQ=50;NF=5;NR=0;PP=138;QD=34.5542;SC=TGATCTGGGCCAGACGTTCTC;SbPval=1;Source=Platypus;TC=5;TCF=5;TCR=0;TR=5;WE=37589788;WS=37589770	GT:GL:GOF:GQ:NR:NV	./.:.:.:.:.:.	./.:.:.:.:.:.	1/1:-17.3,-1.2,0:37:12:5:5
chr3H_part_1	37590183	.	A	G	43	PASS	BRF=0;FR=0.9999;HP=1;HapScore=4;MGOF=0;MMLQ=37;MQ=50;NF=1;NR=1;PP=43;QD=38.8856;SC=CGGCGAGAGCAGCGACGGAGC;SbPval=0.74;Source=Platypus;TC=2;TCF=1;TCR=1;TR=2;WE=37590192;WS=37590173	GT:GL:GOF:GQ:NR:NV	./.:.:.:.:.:.	./.:.:.:.:.:.	1/1:-7.4,-0.18,0:0:4:2:2
chr3H_part_1	37590184	.	G	A	43	PASS	BRF=0;FR=0.9999;HP=1;HapScore=4;MGOF=0;MMLQ=37;MQ=50;NF=1;NR=1;PP=43;QD=38.8856;SC=GGCGAGAGCAGCGACGGAGCA;SbPval=0.74;Source=Platypus;TC=2;TCF=1;TCR=1;TR=2;WE=37590192;WS=37590173	GT:GL:GOF:GQ:NR:NV	./.:.:.:.:.:.	./.:.:.:.:.:.	1/1:-7.4,-0.18,0:0:4:2:2
chr3H_part_1	37590421	.	A	C	224	PASS	BRF=0;FR=1;HP=1;HapScore=2;MGOF=0;MMLQ=37;MQ=50;NF=7;NR=0;PP=224;QD=36.9673;SC=GGAGCCTGGTACGCAGGGAGC;SbPval=1;Source=Platypus;TC=7;TCF=7;TCR=0;TR=7;WE=37590429;WS=37590411	GT:GL:GOF:GQ:NR:NV	./.:.:.:.:.:.	./.:.:.:.:.:.	1/1:-25.9,-1.81,0:0:18:7:7
chr3H_part_1	37958355	.	A	G	39	PASS	BRF=0;FR=0.9998;HP=5;HapScore=2;MGOF=24;MMLQ=25;MQ=50;NF=2;NR=0;PP=39;QD=36.8856;SC=CGAGGCCCCCAGCCAGCGCCC;SbPval=1;Source=Platypus;TC=2;TCF=2;TCR=0;TR=2;WE=37958363;WS=37958345	GT:GL:GOF:GQ:NR:NV	./.:.:.:.:.:.	./.:.:.:.:.:.	1/1:-7.4,-0.3,0:24:5:2:2
chr3H_part_1	37958619	.	AT	A	2966	PASS	BRF=0.01;FR=1;HP=4;HapScore=1;MGOF=3;MMLQ=37;MQ=50;NF=532;NR=343;PP=2966;QD=20;SC=AAGCGCTCGGATTTTCGACAG;SbPval=0.5;Source=Platypus;TC=887;TCF=543;TCR=344;TR=875;WE=37958627;WS=37958609	GT:GL:GOF:GQ:NR:NV	./.:.:.:.:.:.	./.:.:.:.:.:.	1/1:-300,-261.79,0:3:99:887:875
chr3H_part_1	37959890	.	T	C	187	PASS	BRF=0;FR=1;HP=1;HapScore=2;MGOF=47;MMLQ=37;MQ=50;NF=5;NR=1;PP=187;QD=36.9619;SC=CTACACCAAGTTCATGCTAAA;SbPval=0.66;Source=Platypus;TC=6;TCF=5;TCR=1;TR=6;WE=37959898;WS=37959880	GT:GL:GOF:GQ:NR:NV	./.:.:.:.:.:.	./.:.:.:.:.:.	1/1:-22.2,-1.51,0:47:15:6:6
chr3H_part_1	37959906	.	C	T	224	PASS	BRF=0;FR=1;HP=2;HapScore=2;MGOF=47;MMLQ=37;MQ=50;NF=6;NR=1;PP=224;QD=36.9673;SC=CTAAAAATGCCCTTTATGTCC;SbPval=0.65;Source=Platypus;TC=7;TCF=6;TCR=1;TR=7;WE=37959914;WS=37959896	GT:GL:GOF:GQ:NR:NV	./.:.:.:.:.:.	./.:.:.:.:.:.	1/1:-25.9,-1.81,0:47:18:7:7
chr3H_part_1	37960471	.	A	G	2887	PASS	BRF=0;FR=1;HP=1;HapScore=1;MGOF=4;MMLQ=37;MQ=50;NF=68;NR=12;PP=2887;QD=20;SC=TGCTGAAATAACTTCATGATT;SbPval=0.51;Source=Platypus;TC=81;TCF=69;TCR=12;TR=80;WE=37960479;WS=37960461	GT:GL:GOF:GQ:NR:NV	./.:.:.:.:.:.	./.:.:.:.:.:.	1/1:-292.2,-23.75,0:4:99:81:80
chr3H_part_1	37960813	.	A	G	2965	PASS	BRF=0;FR=1;HP=1;HapScore=1;MGOF=20;MMLQ=37;MQ=50;NF=1270;NR=185;PP=2965;QD=20;SC=GTCTGATATCAGTCTCCGTGA;SbPval=0.48;Source=Platypus;TC=1457;TCF=1272;TCR=185;TR=1455;WE=37960821;WS=37960803	GT:GL:GOF:GQ:NR:NV	./.:.:.:.:.:.	./.:.:.:.:.:.	1/1:-300,-299.7,0:20:99:1457:1455
chr3H_part_1	37960897	.	T	C	2965	PASS	BRF=0;FR=1;HP=2;HapScore=1;MGOF=13;MMLQ=37;MQ=50;NF=1081;NR=499;PP=2965;QD=20;SC=TAAAGACATGTTTGGTTCTTG;SbPval=0.5;Source=Platypus;TC=1582;TCF=1083;TCR=499;TR=1580;WE=37960905;WS=37960887	GT:GL:GOF:GQ:NR:NV	./.:.:.:.:.:.	./.:.:.:.:.:.	1/1:-300,-299.7,0:13:99:1582:1580
chr3H_part_1	37962972	.	G	A	1626	PASS	BRF=0;FR=1;HP=1;HapScore=1;MGOF=27;MMLQ=37;MQ=50;NF=38;NR=9;PP=1626;QD=35.3356;SC=TGGGCGCGGTGCGCGCCACCT;SbPval=0.54;Source=Platypus;TC=47;TCF=38;TCR=9;TR=47;WE=37962980;WS=37962962	GT:GL:GOF:GQ:NR:NV	./.:.:.:.:.:.	./.:.:.:.:.:.	1/1:-166.1,-13.75,0:27:99:47:47
chr3H_part_1	37963020	.	G	T	1076	PASS	BRF=0;FR=1;HP=4;HapScore=1;MGOF=28;MMLQ=37;MQ=50;NF=22;NR=9;PP=1076;QD=35.8313;SC=CGGAGTCCGGGGGCCGCGACC;SbPval=0.56;Source=Platypus;TC=31;TCF=22;TCR=9;TR=31;WE=37963028;WS=37963010	GT:GL:GOF:GQ:NR:NV	./.:.:.:.:.:.	./.:.:.:.:.:.	1/1:-111.1,-9.03,0:28:90:31:31
chr3H_part_1	37963080	.	C	T	1483	PASS	BRF=0;FR=1;HP=1;HapScore=1;MGOF=13;MMLQ=37;MQ=50;NF=30;NR=14;PP=1483;QD=34.4948;SC=AGGTTTTCCGCTCCTTCCTCT;SbPval=0.62;Source=Platypus;TC=45;TCF=30;TCR=15;TR=44;WE=37963088;WS=37963070	GT:GL:GOF:GQ:NR:NV	./.:.:.:.:.:.	./.:.:.:.:.:.	1/1:-151.8,-12.91,0:13:99:45:44
chr3H_part_1	37963499	.	C	A	150	PASS	BRF=0;FR=1;HP=1;HapScore=2;MGOF=2;MMLQ=37;MQ=50;NF=5;NR=0;PP=150;QD=36.9542;SC=TTTTCCTTTCCAGGTTCCAGT;SbPval=1;Source=Platypus;TC=5;TCF=5;TCR=0;TR=5;WE=37963515;WS=37963489	GT:GL:GOF:GQ:NR:NV	./.:.:.:.:.:.	./.:.:.:.:.:.	1/1:-18.5,-1.2,0:2:12:5:5
chr3H_part_1	37963507	.	A	G	2413	PASS	BRF=0;FR=1;HP=2;HapScore=2;MGOF=2;MMLQ=37;MQ=50;NF=32;NR=34;PP=2413;QD=37.0874;SC=TCCAGGTTCCAGTGCTGGATG;SbPval=0.54;Source=Platypus;TC=66;TCF=32;TCR=34;TR=66;WE=37963515;WS=37963489	GT:GL:GOF:GQ:NR:NV	./.:.:.:.:.:.	./.:.:.:.:.:.	1/1:-244.2,-19.29,0:2:99:66:66
chr3H_part_1	37964135	.	G	T	76	PASS	BRF=0.03;FR=1;HP=1;HapScore=2;MGOF=1;MMLQ=25;MQ=50;NF=1;NR=2;PP=76;QD=36.9237;SC=GCTTGCTACAGGTCTCAGAAA;SbPval=0.7;Source=Platypus;TC=3;TCF=1;TCR=2;TR=3;WE=37964143;WS=37964125	GT:GL:GOF:GQ:NR:NV	./.:.:.:.:.:.	./.:.:.:.:.:.	1/1:-11.1,-0.6,0:1:7:3:3
chr3H_part_1	37964733	.	C	T	2965	PASS	BRF=0;FR=1;HP=3;HapScore=1;MGOF=3;MMLQ=37;MQ=50;NF=128;NR=82;PP=2965;QD=20;SC=TGAAACTAAACGATGTTGCTG;SbPval=0.55;Source=Platypus;TC=211;TCF=128;TCR=83;TR=210;WE=37964741;WS=37964723	GT:GL:GOF:GQ:NR:NV	./.:.:.:.:.:.	./.:.:.:.:.:.	1/1:-300,-62.92,0:3:99:211:210
chr3H_part_1	37965397	.	G	C	2965	PASS	BRF=0;FR=1;HP=1;HapScore=1;MGOF=4;MMLQ=37;MQ=50;NF=129;NR=56;PP=2965;QD=20;SC=ATGTGGTCACGGTTGGCAGGC;SbPval=0.53;Source=Platypus;TC=186;TCF=129;TCR=57;TR=185;WE=37965405;WS=37965387	GT:GL:GOF:GQ:NR:NV	./.:.:.:.:.:.	./.:.:.:.:.:.	1/1:-300,-55.36,0:4:99:186:185
chr3H_part_1	37966584	.	A	G	113	PASS	BRF=0;FR=1;HP=3;HapScore=2;MGOF=12;MMLQ=37;MQ=50;NF=3;NR=1;PP=113;QD=36.9428;SC=GTGTTGGTTTACATGGTGTGG;SbPval=0.68;Source=Platypus;TC=4;TCF=3;TCR=1;TR=4;WE=37966592;WS=37966574	GT:GL:GOF:GQ:NR:NV	./.:.:.:.:.:.	./.:.:.:.:.:.	1/1:-14.8,-0.9,0:12:10:4:4
chr3H_part_1	37966851	.	C	A	2965	PASS	BRF=0;FR=1;HP=2;HapScore=1;MGOF=3;MMLQ=37;MQ=50;NF=223;NR=39;PP=2965;QD=20;SC=AGAGCCTTTCCCTGGAGCACT;SbPval=0.5;Source=Platypus;TC=262;TCF=223;TCR=39;TR=262;WE=37966859;WS=37966841	GT:GL:GOF:GQ:NR:NV	./.:.:.:.:.:.	./.:.:.:.:.:.	1/1:-300,-78.54,0:3:99:262:262
chr3H_part_1	37967650	.	A	G	2965	PASS	BRF=0;FR=1;HP=2;HapScore=1;MGOF=5;MMLQ=37;MQ=50;NF=1697;NR=301;PP=2965;QD=20;SC=AGGAAGAACAATTACAGTCTT;SbPval=0.49;Source=Platypus;TC=2000;TCF=1697;TCR=303;TR=1998;WE=37967669;WS=37967622	GT:GL:GOF:GQ:NR:NV	./.:.:.:.:.:.	./.:.:.:.:.:.	1/1:-298.19,-297.89,0:5:99:2000:1998
chr3H_part_1	37967895	.	C	CT	58	PASS	BRF=0;FR=1;HP=8;HapScore=2;MGOF=0;MMLQ=25;MQ=50;NF=2;NR=1;PP=58;QD=25;SC=AACTAGATACCTTTTTTTTAA;SbPval=0.57;Source=Platypus;TC=4;TCF=3;TCR=1;TR=3;WE=37967903;WS=37967885	GT:GL:GOF:GQ:NR:NV	./.:.:.:.:.:.	./.:.:.:.:.:.	1/1:-7.5,-0.6,0:0:7:4:3
chr3H_part_1	37968272	.	C	A	2965	PASS	BRF=0.02;FR=1;HP=2;HapScore=1;MGOF=1;MMLQ=37;MQ=50;NF=1209;NR=522;PP=2965;QD=20;SC=CATAGTTCTTCGCCTTGCTGC;SbPval=0.5;Source=Platypus;TC=1748;TCF=1225;TCR=523;TR=1731;WE=37968280;WS=37968262	GT:GL:GOF:GQ:NR:NV	./.:.:.:.:.:.	./.:.:.:.:.:.	1/1:-300,-299.7,0:1:99:1748:1731
chr3H_part_1	37968500	.	C	T	2965	PASS	BRF=0;FR=1;HP=1;HapScore=1;MGOF=12;MMLQ=37;MQ=50;NF=960;NR=505;PP=2965;QD=20;SC=CTCGTGTGGACGACCGAGCCG;SbPval=0.49;Source=Platypus;TC=1471;TCF=965;TCR=506;TR=1465;WE=37968508;WS=37968482	GT:GL:GOF:GQ:NR:NV	./.:.:.:.:.:.	./.:.:.:.:.:.	1/1:-299.4,-299.1,0:12:99:1471:1465
chr3H_part_1	37968571	.	C	T	2965	PASS	BRF=0;FR=1;HP=3;HapScore=1;MGOF=12;MMLQ=37;MQ=50;NF=814;NR=527;PP=2965;QD=20;SC=AGCACAGAAACCTCCAAGAAG;SbPval=0.53;Source=Platypus;TC=1346;TCF=816;TCR=530;TR=1341;WE=37968579;WS=37968561	GT:GL:GOF:GQ:NR:NV	./.:.:.:.:.:.	./.:.:.:.:.:.	1/1:-300,-299.7,0:12:99:1346:1341
chr3H_part_1	37968816	.	A	G	2965	PASS	BRF=0.01;FR=1;HP=2;HapScore=1;MGOF=1;MMLQ=37;MQ=50;NF=1152;NR=483;PP=2965;QD=20;SC=CACACAGTACACACAGCTTTC;SbPval=0.51;Source=Platypus;TC=1637;TCF=1154;TCR=483;TR=1635;WE=37968829;WS=37968806	GT:GL:GOF:GQ:NR:NV	./.:.:.:.:.:.	./.:.:.:.:.:.	1/1:-299.4,-299.1,0:1:99:1637:1635
chr3H_part_1	37968821	.	G	A	2965	PASS	BRF=0.01;FR=1;HP=1;HapScore=1;MGOF=1;MMLQ=37;MQ=50;NF=1138;NR=482;PP=2965;QD=20;SC=AGTACACACAGCTTTCCGTTT;SbPval=0.49;Source=Platypus;TC=1623;TCF=1139;TCR=484;TR=1620;WE=37968829;WS=37968806	GT:GL:GOF:GQ:NR:NV	./.:.:.:.:.:.	./.:.:.:.:.:.	1/1:-299.4,-299.1,0:1:99:1623:1620
chr3H_part_1	37969266	.	T	C	816	PASS	BRF=0;FR=1;HP=1;HapScore=1;MGOF=36;MMLQ=37;MQ=50;NF=23;NR=0;PP=816;QD=36.9901;SC=TTCTGGTAAGTAGATGCAGGA;SbPval=1;Source=Platypus;TC=23;TCF=23;TCR=0;TR=23;WE=37969274;WS=37969256	GT:GL:GOF:GQ:NR:NV	./.:.:.:.:.:.	./.:.:.:.:.:.	1/1:-85.1,-6.62,0:36:66:23:23
chr3H_part_1	37969333	.	T	G	567	PASS	BRF=0;FR=1;HP=1;HapScore=1;MGOF=17;MMLQ=37;MQ=50;NF=16;NR=1;PP=567;QD=35.3983;SC=GGTCAAAAATTGAGTTGCAGT;SbPval=0.64;Source=Platypus;TC=17;TCF=16;TCR=1;TR=17;WE=37969350;WS=37969323	GT:GL:GOF:GQ:NR:NV	./.:.:.:.:.:.	./.:.:.:.:.:.	1/1:-60.2,-4.75,0:17:48:17:17
chr3H_part_1	37969342	.	G	A	748	PASS	BRF=0;FR=1;HP=2;HapScore=1;MGOF=17;MMLQ=37;MQ=50;NF=20;NR=1;PP=748;QD=37.2748;SC=TTGAGTTGCAGTTCTTATCAT;SbPval=0.63;Source=Platypus;TC=21;TCF=20;TCR=1;TR=21;WE=37969350;WS=37969323	GT:GL:GOF:GQ:NR:NV	./.:.:.:.:.:.	./.:.:.:.:.:.	1/1:-77.7,-5.72,0:17:57:21:21
chr3H_part_1	37969609	.	T	C	557	PASS	BRF=0;FR=1;HP=3;HapScore=1;MGOF=6;MMLQ=37;MQ=50;NF=14;NR=2;PP=557;QD=36.9857;SC=GCATCAACAATACAATTCAGA;SbPval=0.6;Source=Platypus;TC=16;TCF=14;TCR=2;TR=16;WE=37969617;WS=37969599	GT:GL:GOF:GQ:NR:NV	./.:.:.:.:.:.	./.:.:.:.:.:.	1/1:-59.2,-4.52,0:6:45:16:16
chr3H_part_1	37969731	.	C	T	39	PASS	BRF=0;FR=0.9998;HP=1;HapScore=2;MGOF=24;MMLQ=37;MQ=50;NF=1;NR=1;PP=39;QD=36.8856;SC=AAAAATTAAGCAGCAGCATTC;SbPval=0.74;Source=Platypus;TC=2;TCF=1;TCR=1;TR=2;WE=37969739;WS=37969721	GT:GL:GOF:GQ:NR:NV	./.:.:.:.:.:.	./.:.:.:.:.:.	1/1:-7.4,-0.3,0:24:5:2:2
chr3H_part_1	37970136	.	G	A	681	PASS	BRF=0;FR=1;HP=3;HapScore=1;MGOF=10;MMLQ=37;MQ=50;NF=15;NR=5;PP=681;QD=35.7886;SC=CCCCGTACCAGAACAAGGCCC;SbPval=0.57;Source=Platypus;TC=20;TCF=15;TCR=5;TR=20;WE=37970144;WS=37970126	GT:GL:GOF:GQ:NR:NV	./.:.:.:.:.:.	./.:.:.:.:.:.	1/1:-71.6,-5.72,0:10:57:20:20
chr3H_part_1	37970262	.	A	G	2965	PASS	BRF=0;FR=1;HP=1;HapScore=1;MGOF=28;MMLQ=37;MQ=50;NF=597;NR=111;PP=2965;QD=20;SC=CAGCTCACCTAGTTGACTCGC;SbPval=0.48;Source=Platypus;TC=713;TCF=602;TCR=111;TR=708;WE=37970270;WS=37970252	GT:GL:GOF:GQ:NR:NV	./.:.:.:.:.:.	./.:.:.:.:.:.	1/1:-300,-198.86,0:28:99:713:708
chr3H_part_1	37970294	.	G	T	2965	PASS	BRF=0;FR=1;HP=1;HapScore=1;MGOF=28;MMLQ=37;MQ=50;NF=358;NR=69;PP=2965;QD=20;SC=GCTCCCCTCTGCGTCTGATTT;SbPval=0.49;Source=Platypus;TC=430;TCF=361;TCR=69;TR=427;WE=37970302;WS=37970284	GT:GL:GOF:GQ:NR:NV	./.:.:.:.:.:.	./.:.:.:.:.:.	1/1:-300,-121.11,0:28:99:430:427
chr3H_part_1	37970344	.	C	T	2965	PASS	BRF=0;FR=1;HP=1;HapScore=1;MGOF=14;MMLQ=37;MQ=50;NF=101;NR=12;PP=2965;QD=20;SC=GGAGTGAAAGCTGCAAGAGGC;SbPval=0.51;Source=Platypus;TC=114;TCF=102;TCR=12;TR=113;WE=37970352;WS=37970334	GT:GL:GOF:GQ:NR:NV	./.:.:.:.:.:.	./.:.:.:.:.:.	1/1:-300,-30.32,0:14:99:114:113
chr3H_part_1	38271611	.	C	T	790	PASS	BRF=0;FR=1;HP=1;HapScore=1;MGOF=4;MMLQ=37;MQ=50;NF=23;NR=0;PP=790;QD=35.8596;SC=ACAGCTCCGCCGCGGCGCCGT;SbPval=1;Source=Platypus;TC=23;TCF=23;TCR=0;TR=23;WE=38271619;WS=38271601	GT:GL:GOF:GQ:NR:NV	./.:.:.:.:.:.	./.:.:.:.:.:.	1/1:-82.5,-6.59,0:4:66:23:23
chr3H_part_1	38272113	.	G	T	335	PASS	BRF=0;FR=1;HP=1;HapScore=2;MGOF=24;MMLQ=37;MQ=50;NF=8;NR=2;PP=335;QD=36.9771;SC=GAGCGCGCTGGCGTCCGTCGG;SbPval=0.61;Source=Platypus;TC=10;TCF=8;TCR=2;TR=10;WE=38272121;WS=38272103	GT:GL:GOF:GQ:NR:NV	./.:.:.:.:.:.	./.:.:.:.:.:.	1/1:-37,-2.71,0:24:27:10:10
chr3H_part_1	38272170	.	A	G	372	PASS	BRF=0;FR=1;HP=1;HapScore=2;MGOF=19;MMLQ=37;MQ=50;NF=10;NR=1;PP=372;QD=36.9792;SC=CCCAATCCACAGCGTGCAAGG;SbPval=0.64;Source=Platypus;TC=11;TCF=10;TCR=1;TR=11;WE=38272178;WS=38272160	GT:GL:GOF:GQ:NR:NV	./.:.:.:.:.:.	./.:.:.:.:.:.	1/1:-40.7,-3.01,0:19:30:11:11
chr3H_part_1	38278273	.	A	G	39	PASS	BRF=0;FR=0.9998;HP=1;HapScore=2;MGOF=37;MMLQ=37;MQ=50;NF=2;NR=0;PP=39;QD=36.8856;SC=ATTTATGAACAGATGCAAAAA;SbPval=1;Source=Platypus;TC=2;TCF=2;TCR=0;TR=2;WE=38278281;WS=38278263	GT:GL:GOF:GQ:NR:NV	./.:.:.:.:.:.	./.:.:.:.:.:.	1/1:-7.4,-0.3,0:37:5:2:2
chr3H_part_1	38278331	.	C	T	187	PASS	BRF=0;FR=1;HP=1;HapScore=2;MGOF=9;MMLQ=37;MQ=50;NF=6;NR=0;PP=187;QD=36.9619;SC=CCCTAAAAACCGATCCAGTGA;SbPval=1;Source=Platypus;TC=6;TCF=6;TCR=0;TR=6;WE=38278339;WS=38278321	GT:GL:GOF:GQ:NR:NV	./.:.:.:.:.:.	./.:.:.:.:.:.	1/1:-22.2,-1.51,0:9:15:6:6
chr3H_part_1	38397904	.	G	A	298	PASS	BRF=0;FR=1;HP=1;HapScore=2;MGOF=43;MMLQ=37;MQ=50;NF=6;NR=3;PP=298;QD=36.9746;SC=CCATGATCGCGGCGGTGGCGA;SbPval=0.62;Source=Platypus;TC=9;TCF=6;TCR=3;TR=9;WE=38397912;WS=38397894	GT:GL:GOF:GQ:NR:NV	./.:.:.:.:.:.	./.:.:.:.:.:.	1/1:-33.3,-2.41,0:43:24:9:9
chr3H_part_1	38398401	.	T	A	150	PASS	BRF=0;FR=1;HP=4;HapScore=2;MGOF=37;MMLQ=37;MQ=50;NF=5;NR=0;PP=150;QD=36.9542;SC=GTAACCGGAATTTTTATTTTC;SbPval=1;Source=Platypus;TC=5;TCF=5;TCR=0;TR=5;WE=38398409;WS=38398391	GT:GL:GOF:GQ:NR:NV	./.:.:.:.:.:.	./.:.:.:.:.:.	1/1:-18.5,-1.2,0:37:12:5:5
chr3H_part_1	38399215	.	A	AGTATT	88	PASS	BRF=0;FR=0.9998;HP=3;HapScore=2;MGOF=3;MMLQ=37;MQ=50;NF=1;NR=1;PP=88;QD=61;SC=AGCCTCTTGCAAAACTCCAGT;SbPval=0.74;Source=Platypus;TC=2;TCF=1;TCR=1;TR=2;WE=38399223;WS=38399205	GT:GL:GOF:GQ:NR:NV	./.:.:.:.:.:.	./.:.:.:.:.:.	1/1:-12.2,-0.3,0:3:5:2:2
chr3H_part_1	38401398	.	G	T	2965	PASS	BRF=0;FR=1;HP=3;HapScore=1;MGOF=21;MMLQ=37;MQ=50;NF=125;NR=4;PP=2965;QD=20;SC=TCCAGGGAGGGGAAATGAAAC;SbPval=0.5;Source=Platypus;TC=138;TCF=134;TCR=4;TR=129;WE=38401406;WS=38401388	GT:GL:GOF:GQ:NR:NV	./.:.:.:.:.:.	./.:.:.:.:.:.	1/1:-300,-24.9,0:21:99:138:129
chr3H_part_1	38401798	.	G	C	76	PASS	BRF=0;FR=1;HP=1;HapScore=2;MGOF=37;MMLQ=37;MQ=50;NF=3;NR=0;PP=76;QD=36.9237;SC=CTAACCTGGAGTACGAGCATC;SbPval=1;Source=Platypus;TC=3;TCF=3;TCR=0;TR=3;WE=38401806;WS=38401788	GT:GL:GOF:GQ:NR:NV	./.:.:.:.:.:.	./.:.:.:.:.:.	1/1:-11.1,-0.6,0:37:7:3:3
chr3H_part_1	38401834	.	T	G	39	PASS	BRF=0;FR=0.9998;HP=2;HapScore=2;MGOF=55;MMLQ=37;MQ=50;NF=2;NR=0;PP=39;QD=36.8856;SC=TCTGACACTATACATTACTAC;SbPval=1;Source=Platypus;TC=2;TCF=2;TCR=0;TR=2;WE=38401842;WS=38401824	GT:GL:GOF:GQ:NR:NV	./.:.:.:.:.:.	./.:.:.:.:.:.	1/1:-7.4,-0.3,0:55:5:2:2
chr3H_part_1	38401949	.	T	A	39	PASS	BRF=0;FR=0.9998;HP=2;HapScore=2;MGOF=74;MMLQ=37;MQ=50;NF=2;NR=0;PP=39;QD=36.8856;SC=CTACTTGACCTTAGCTACATG;SbPval=1;Source=Platypus;TC=2;TCF=2;TCR=0;TR=2;WE=38401957;WS=38401939	GT:GL:GOF:GQ:NR:NV	./.:.:.:.:.:.	./.:.:.:.:.:.	1/1:-7.4,-0.3,0:74:5:2:2
chr3H_part_1	38402477	.	C	T	64	PASS	BRF=0;FR=1;HP=2;HapScore=2;MGOF=12;MMLQ=37;MQ=50;NF=2;NR=1;PP=64;QD=32.9237;SC=GTGGGTGCCGCAACTGTCCGT;SbPval=0.7;Source=Platypus;TC=3;TCF=2;TCR=1;TR=3;WE=38402485;WS=38402467	GT:GL:GOF:GQ:NR:NV	./.:.:.:.:.:.	./.:.:.:.:.:.	1/1:-9.9,-0.6,0:12:7:3:3
chr3H_part_1	38438274	.	T	C	113	PASS	BRF=0;FR=1;HP=1;HapScore=2;MGOF=38;MMLQ=25;MQ=50;NF=2;NR=2;PP=113;QD=36.9428;SC=CCGATCACCATGTAATAATAA;SbPval=0.68;Source=Platypus;TC=4;TCF=2;TCR=2;TR=4;WE=38438282;WS=38438264	GT:GL:GOF:GQ:NR:NV	./.:.:.:.:.:.	./.:.:.:.:.:.	1/1:-14.8,-0.9,0:38:10:4:4
chr3H_part_1	38563381	.	A	G	81	PASS	BRF=0;FR=1;HP=1;HapScore=4;MGOF=0;MMLQ=37;MQ=50;NF=3;NR=0;PP=81;QD=38.5904;SC=CACGCTGCCAATGTCACACTG;SbPval=1;Source=Platypus;TC=3;TCF=3;TCR=0;TR=3;WE=38563392;WS=38563371	GT:GL:GOF:GQ:NR:NV	./.:.:.:.:.:.	./.:.:.:.:.:.	1/1:-11.1,-0.4,0:0:5:3:3
chr3H_part_1	38563384	.	T	C	81	PASS	BRF=0;FR=1;HP=1;HapScore=4;MGOF=0;MMLQ=37;MQ=50;NF=3;NR=0;PP=81;QD=38.5904;SC=GCTGCCAATGTCACACTGCTC;SbPval=1;Source=Platypus;TC=3;TCF=3;TCR=0;TR=3;WE=38563392;WS=38563371	GT:GL:GOF:GQ:NR:NV	./.:.:.:.:.:.	./.:.:.:.:.:.	1/1:-11.1,-0.4,0:0:5:3:3
chr3H_part_1	38564600	.	G	C	76	PASS	BRF=0;FR=1;HP=3;HapScore=2;MGOF=21;MMLQ=37;MQ=50;NF=1;NR=2;PP=76;QD=36.9237;SC=TTCGTTCCTTGTGATCTGCAA;SbPval=0.7;Source=Platypus;TC=3;TCF=1;TCR=2;TR=3;WE=38564608;WS=38564590	GT:GL:GOF:GQ:NR:NV	./.:.:.:.:.:.	./.:.:.:.:.:.	1/1:-11.1,-0.6,0:21:7:3:3
chr3H_part_1	38564646	.	A	G	39	PASS	BRF=0;FR=0.9998;HP=3;HapScore=2;MGOF=18;MMLQ=37;MQ=50;NF=1;NR=1;PP=39;QD=36.8856;SC=TTGACCATGGATTTGACTAGT;SbPval=0.74;Source=Platypus;TC=2;TCF=1;TCR=1;TR=2;WE=38564654;WS=38564636	GT:GL:GOF:GQ:NR:NV	./.:.:.:.:.:.	./.:.:.:.:.:.	1/1:-7.4,-0.3,0:18:5:2:2
chr3H_part_1	38564689	.	A	T	43	PASS	BRF=0;FR=0.9999;HP=4;HapScore=4;MGOF=49;MMLQ=37;MQ=50;NF=2;NR=0;PP=43;QD=38.8856;SC=TATAACAAAAAGTATACTGGT;SbPval=1;Source=Platypus;TC=2;TCF=2;TCR=0;TR=2;WE=38564705;WS=38564679	GT:GL:GOF:GQ:NR:NV	./.:.:.:.:.:.	./.:.:.:.:.:.	1/1:-7.4,-0.18,0:49:4:2:2
chr3H_part_1	38564697	.	G	A	43	PASS	BRF=0;FR=0.9999;HP=1;HapScore=4;MGOF=49;MMLQ=37;MQ=50;NF=2;NR=0;PP=43;QD=38.8856;SC=AAAGTATACTGGTAGTACTAC;SbPval=1;Source=Platypus;TC=2;TCF=2;TCR=0;TR=2;WE=38564705;WS=38564679	GT:GL:GOF:GQ:NR:NV	./.:.:.:.:.:.	./.:.:.:.:.:.	1/1:-7.4,-0.18,0:49:4:2:2
chr3H_part_1	38564727	.	T	A	483	PASS	BRF=0;FR=1;HP=2;HapScore=1;MGOF=60;MMLQ=37;MQ=50;NF=14;NR=0;PP=483;QD=36.9837;SC=CATCTGCTTCTAACTATAACC;SbPval=1;Source=Platypus;TC=14;TCF=14;TCR=0;TR=14;WE=38564735;WS=38564717	GT:GL:GOF:GQ:NR:NV	./.:.:.:.:.:.	./.:.:.:.:.:.	1/1:-51.8,-3.91,0:60:39:14:14
chr3H_part_1	38612661	.	A	G	39	PASS	BRF=0;FR=0.9998;HP=2;HapScore=2;MGOF=6;MMLQ=37;MQ=50;NF=2;NR=0;PP=39;QD=36.8856;SC=CAATCGAATCAAATTAACCCA;SbPval=1;Source=Platypus;TC=2;TCF=2;TCR=0;TR=2;WE=38612669;WS=38612651	GT:GL:GOF:GQ:NR:NV	./.:.:.:.:.:.	./.:.:.:.:.:.	1/1:-7.4,-0.3,0:6:5:2:2
chr3H_part_1	38612785	.	G	A	39	PASS	BRF=0;FR=0.9998;HP=1;HapScore=2;MGOF=74;MMLQ=37;MQ=50;NF=2;NR=0;PP=39;QD=36.8856;SC=ATGAGTTATCGATGCTACGTC;SbPval=1;Source=Platypus;TC=2;TCF=2;TCR=0;TR=2;WE=38612793;WS=38612775	GT:GL:GOF:GQ:NR:NV	./.:.:.:.:.:.	./.:.:.:.:.:.	1/1:-7.4,-0.3,0:74:5:2:2
chr3H_part_1	38612978	.	G	T	113	PASS	BRF=0;FR=1;HP=3;HapScore=2;MGOF=37;MMLQ=37;MQ=50;NF=4;NR=0;PP=113;QD=36.9428;SC=ACTTGTGTTAGGGGCAAGCAC;SbPval=1;Source=Platypus;TC=4;TCF=4;TCR=0;TR=4;WE=38612986;WS=38612968	GT:GL:GOF:GQ:NR:NV	./.:.:.:.:.:.	./.:.:.:.:.:.	1/1:-14.8,-0.9,0:37:10:4:4
chr3H_part_1	38613003	.	T	C	150	PASS	BRF=0;FR=1;HP=1;HapScore=2;MGOF=29;MMLQ=37;MQ=50;NF=5;NR=0;PP=150;QD=36.9542;SC=GATATAAGGATTGGCACTTCT;SbPval=1;Source=Platypus;TC=5;TCF=5;TCR=0;TR=5;WE=38613011;WS=38612993	GT:GL:GOF:GQ:NR:NV	./.:.:.:.:.:.	./.:.:.:.:.:.	1/1:-18.5,-1.2,0:29:12:5:5
chr3H_part_1	38614615	.	G	C	76	PASS	BRF=0;FR=1;HP=2;HapScore=2;MGOF=51;MMLQ=37;MQ=50;NF=3;NR=0;PP=76;QD=36.9237;SC=ATCCACAAGAGAGAGTACAGA;SbPval=1;Source=Platypus;TC=3;TCF=3;TCR=0;TR=3;WE=38614623;WS=38614605	GT:GL:GOF:GQ:NR:NV	./.:.:.:.:.:.	./.:.:.:.:.:.	1/1:-11.1,-0.6,0:51:7:3:3
chr3H_part_1	38614638	.	G	A	76	PASS	BRF=0;FR=1;HP=1;HapScore=2;MGOF=51;MMLQ=37;MQ=50;NF=3;NR=0;PP=76;QD=36.9237;SC=GATAGAAATCGATTGCATCAG;SbPval=1;Source=Platypus;TC=3;TCF=3;TCR=0;TR=3;WE=38614646;WS=38614628	GT:GL:GOF:GQ:NR:NV	./.:.:.:.:.:.	./.:.:.:.:.:.	1/1:-11.1,-0.6,0:51:7:3:3
chr3H_part_1	38837183	.	A	G	39	PASS	BRF=0;FR=0.9998;HP=1;HapScore=2;MGOF=0;MMLQ=37;MQ=50;NF=2;NR=0;PP=39;QD=36.8856;SC=CTTTAGATCGACAGCTTGGTC;SbPval=1;Source=Platypus;TC=2;TCF=2;TCR=0;TR=2;WE=38837191;WS=38837173	GT:GL:GOF:GQ:NR:NV	./.:.:.:.:.:.	./.:.:.:.:.:.	1/1:-7.4,-0.3,0:0:5:2:2
chr3H_part_1	38837527	.	C	T	39	PASS	BRF=0;FR=0.9998;HP=2;HapScore=2;MGOF=55;MMLQ=37;MQ=50;NF=2;NR=0;PP=39;QD=36.8856;SC=TCTCTTCCAGCGTTCGCCTCG;SbPval=1;Source=Platypus;TC=2;TCF=2;TCR=0;TR=2;WE=38837535;WS=38837517	GT:GL:GOF:GQ:NR:NV	./.:.:.:.:.:.	./.:.:.:.:.:.	1/1:-7.4,-0.3,0:55:5:2:2
