# Supplementary material for: Identifying plant genes shaping microbiota composition in the barley rhizosphere
Source: Nat Commun. 2022 Jun 16;13:3443. doi: 10.1038/s41467-022-31022-y (PMC9203816; doi:10.1038/s41467-022-31022-y)
Supplement: Supplementary file 11 — Source Data [file 41467_2022_31022_MOESM11_ESM.zip › Supplementary Fig 2/JH15_JH07_Map.txt]

#SampleID	Genotype	BarcodeSequence	LinkerPrimerSequence	ReversePrimer	Microhabitat	Description	Library
JH15.7	17	ACAATAGACACC	TATGGTAATTGTGTGCCAGCMGCCGCGGTAA	GGACTACHVGGGTWTCTAAT	RHIZO	B124.BARKE	JH15
JH15.10	17	GTGGAGTCTCAT	TATGGTAATTGTGTGCCAGCMGCCGCGGTAA	GGACTACHVGGGTWTCTAAT	RHIZO	B124.BARKE	JH15
JH15.12	17	GCTCGAAGATTC	TATGGTAATTGTGTGCCAGCMGCCGCGGTAA	GGACTACHVGGGTWTCTAAT	RHIZO	B124.BARKE	JH15
JH15.14	17	AGGCTTACGTGT	TATGGTAATTGTGTGCCAGCMGCCGCGGTAA	GGACTACHVGGGTWTCTAAT	RHIZO	B124.BARKE	JH15
JH15.26	17	GATTCCGGCTCA	TATGGTAATTGTGTGCCAGCMGCCGCGGTAA	GGACTACHVGGGTWTCTAAT	RHIZO	B124.BARKE	JH15
JH15.50	17	GTTGTTCTGGGA	TATGGTAATTGTGTGCCAGCMGCCGCGGTAA	GGACTACHVGGGTWTCTAAT	RHIZO	B124.BARKE	JH15
JH15.68	17	GATTATCGACGA	TATGGTAATTGTGTGCCAGCMGCCGCGGTAA	GGACTACHVGGGTWTCTAAT	RHIZO	B124.BARKE	JH15
JH15.71	17	ACTCCTTGTGTT	TATGGTAATTGTGTGCCAGCMGCCGCGGTAA	GGACTACHVGGGTWTCTAAT	RHIZO	B124.BARKE	JH15
JH15.105	17	CCTGCGAAGTAT	TATGGTAATTGTGTGCCAGCMGCCGCGGTAA	GGACTACHVGGGTWTCTAAT	RHIZO	B124.BARKE	JH15
JH15.51	17	AGCAACATTGCA	TATGGTAATTGTGTGCCAGCMGCCGCGGTAA	GGACTACHVGGGTWTCTAAT	RHIZO	B124.BARKE	JH15
JH15.25	52	TATCGACACAAG	TATGGTAATTGTGTGCCAGCMGCCGCGGTAA	GGACTACHVGGGTWTCTAAT	RHIZO	B124.HID2	JH15
JH15.32	52	AACTAGTTCAGG	TATGGTAATTGTGTGCCAGCMGCCGCGGTAA	GGACTACHVGGGTWTCTAAT	RHIZO	B124.HID2	JH15
JH15.35	52	GTACGATATGAC	TATGGTAATTGTGTGCCAGCMGCCGCGGTAA	GGACTACHVGGGTWTCTAAT	RHIZO	B124.HID2	JH15
JH15.58	52	AGCAGAACATCT	TATGGTAATTGTGTGCCAGCMGCCGCGGTAA	GGACTACHVGGGTWTCTAAT	RHIZO	B124.HID2	JH15
JH15.59	52	TGGAGTAGGTGG	TATGGTAATTGTGTGCCAGCMGCCGCGGTAA	GGACTACHVGGGTWTCTAAT	RHIZO	B124.HID2	JH15
JH15.95	52	TACCGAAGGTAT	TATGGTAATTGTGTGCCAGCMGCCGCGGTAA	GGACTACHVGGGTWTCTAAT	RHIZO	B124.HID2	JH15
JH15.104	52	ATGTGTGTAGAC	TATGGTAATTGTGTGCCAGCMGCCGCGGTAA	GGACTACHVGGGTWTCTAAT	RHIZO	B124.HID2	JH15
JH15.108	52	GCTCTCCGTAGA	TATGGTAATTGTGTGCCAGCMGCCGCGGTAA	GGACTACHVGGGTWTCTAAT	RHIZO	B124.HID2	JH15
JH15.109	52	GTTAAGCTGACC	TATGGTAATTGTGTGCCAGCMGCCGCGGTAA	GGACTACHVGGGTWTCTAAT	RHIZO	B124.HID2	JH15
JH15.115	52	ATCAGTACTAGG	TATGGTAATTGTGTGCCAGCMGCCGCGGTAA	GGACTACHVGGGTWTCTAAT	RHIZO	B124.HID2	JH15
JH15.22	Barke	CTCACCTAGGAA	TATGGTAATTGTGTGCCAGCMGCCGCGGTAA	GGACTACHVGGGTWTCTAAT	RHIZO	BARKE	JH15
JH15.54	Barke	CTGCTATTCCTC	TATGGTAATTGTGTGCCAGCMGCCGCGGTAA	GGACTACHVGGGTWTCTAAT	RHIZO	BARKE	JH15
JH15.69	Barke	GCCTAGCCCAAT	TATGGTAATTGTGTGCCAGCMGCCGCGGTAA	GGACTACHVGGGTWTCTAAT	RHIZO	BARKE	JH15
JH15.72	Barke	GTCACGGACATT	TATGGTAATTGTGTGCCAGCMGCCGCGGTAA	GGACTACHVGGGTWTCTAAT	RHIZO	BARKE	JH15
JH15.87	Barke	TCATGCTCCATT	TATGGTAATTGTGTGCCAGCMGCCGCGGTAA	GGACTACHVGGGTWTCTAAT	RHIZO	BARKE	JH15
JH15.91	Barke	TACTCGGGAACT	TATGGTAATTGTGTGCCAGCMGCCGCGGTAA	GGACTACHVGGGTWTCTAAT	RHIZO	BARKE	JH15
JH15.96	Barke	CACTCATCATTC	TATGGTAATTGTGTGCCAGCMGCCGCGGTAA	GGACTACHVGGGTWTCTAAT	RHIZO	BARKE	JH15
JH15.111	Barke	GACATTGTCACG	TATGGTAATTGTGTGCCAGCMGCCGCGGTAA	GGACTACHVGGGTWTCTAAT	RHIZO	BARKE	JH15
JH15.113	Barke	GCCAACAACCAT	TATGGTAATTGTGTGCCAGCMGCCGCGGTAA	GGACTACHVGGGTWTCTAAT	RHIZO	BARKE	JH15
JH15.117	Barke	ACCCAAGCGTTA	TATGGTAATTGTGTGCCAGCMGCCGCGGTAA	GGACTACHVGGGTWTCTAAT	RHIZO	BARKE	JH15
HvHEB154	Barke				RHIZO	BARKE	JH07
HvHEB156	Barke				RHIZO	BARKE	JH07
HvHEB155	Barke				RHIZO	BARKE	JH07
HvHEB157	Barke				RHIZO	BARKE	JH07
JH15.15	Bulk	TCTCTACCACTC	TATGGTAATTGTGTGCCAGCMGCCGCGGTAA	GGACTACHVGGGTWTCTAAT	BULK	BULK	JH15
JH15.23	Bulk	GTGTTGTCGTGC	TATGGTAATTGTGTGCCAGCMGCCGCGGTAA	GGACTACHVGGGTWTCTAAT	BULK	BULK	JH15
JH15.24	Bulk	CCACAGATCGAT	TATGGTAATTGTGTGCCAGCMGCCGCGGTAA	GGACTACHVGGGTWTCTAAT	BULK	BULK	JH15
JH15.30	Bulk	ATGGGTTCCGTC	TATGGTAATTGTGTGCCAGCMGCCGCGGTAA	GGACTACHVGGGTWTCTAAT	BULK	BULK	JH15
JH15.57	Bulk	TGTAACGCCGAT	TATGGTAATTGTGTGCCAGCMGCCGCGGTAA	GGACTACHVGGGTWTCTAAT	BULK	BULK	JH15
JH15.66	Bulk	TGTGCGATAACA	TATGGTAATTGTGTGCCAGCMGCCGCGGTAA	GGACTACHVGGGTWTCTAAT	BULK	BULK	JH15
JH15.77	Bulk	ACTTGGTGTAAG	TATGGTAATTGTGTGCCAGCMGCCGCGGTAA	GGACTACHVGGGTWTCTAAT	BULK	BULK	JH15
JH15.79	Bulk	TCACCTCCTTGT	TATGGTAATTGTGTGCCAGCMGCCGCGGTAA	GGACTACHVGGGTWTCTAAT	BULK	BULK	JH15
JH15.89	Bulk	GAGAGCAACAGA	TATGGTAATTGTGTGCCAGCMGCCGCGGTAA	GGACTACHVGGGTWTCTAAT	BULK	BULK	JH15
JH15.92	Bulk	CGTGCTTAGGCT	TATGGTAATTGTGTGCCAGCMGCCGCGGTAA	GGACTACHVGGGTWTCTAAT	BULK	BULK	JH15
HvHEB76	Bulk				BULK	BULK	JH07
HvHEB77	Bulk				BULK	BULK	JH07
HvHEB74	Bulk				BULK	BULK	JH07
HvHEB75	Bulk				BULK	BULK	JH07
HvHEB78	HB104				RHIZO	BC1S3	JH07
HvHEB79	HB104				RHIZO	BC1S3	JH07
HvHEB22	HB107				RHIZO	BC1S3	JH07
HvHEB109	HB107				RHIZO	BC1S3	JH07
HvHEB48	HB109				RHIZO	BC1S3	JH07
HvHEB224	HB109				RHIZO	BC1S3	JH07
HvHEB9	HB113				RHIZO	BC1S3	JH07
HvHEB147	HB113				RHIZO	BC1S3	JH07
HvHEB135	HB117				RHIZO	BC1S3	JH07
HvHEB136	HB117				RHIZO	BC1S3	JH07
HvHEB122	HB118				RHIZO	BC1S3	JH07
HvHEB123	HB118				RHIZO	BC1S3	JH07
HvHEB40	HB120				RHIZO	BC1S3	JH07
HvHEB264	HB120				RHIZO	BC1S3	JH07
HvHEB235	HB122				RHIZO	BC1S3	JH07
HvHEB236	HB122				RHIZO	BC1S3	JH07
HvHEB115	HB124				RHIZO	BC1S3	JH07
HvHEB116	HB124				RHIZO	BC1S3	JH07
HvHEB4	HB125				RHIZO	BC1S3	JH07
HvHEB112	HB125				RHIZO	BC1S3	JH07
HvHEB186	HB127				RHIZO	BC1S3	JH07
HvHEB187	HB127				RHIZO	BC1S3	JH07
HvHEB232	HB128				RHIZO	BC1S3	JH07
HvHEB233	HB128				RHIZO	BC1S3	JH07
HvHEB198	HB132				RHIZO	BC1S3	JH07
HvHEB200	HB132				RHIZO	BC1S3	JH07
HvHEB36	HB134				RHIZO	BC1S3	JH07
HvHEB132	HB134				RHIZO	BC1S3	JH07
HvHEB42	HB137				RHIZO	BC1S3	JH07
HvHEB208	HB137				RHIZO	BC1S3	JH07
HvHEB261	HB139				RHIZO	BC1S3	JH07
HvHEB262	HB139				RHIZO	BC1S3	JH07
HvHEB120	HB14				RHIZO	BC1S3	JH07
HvHEB121	HB14				RHIZO	BC1S3	JH07
HvHEB177	HB140				RHIZO	BC1S3	JH07
HvHEB179	HB140				RHIZO	BC1S3	JH07
HvHEB59	HB142				RHIZO	BC1S3	JH07
HvHEB163	HB142				RHIZO	BC1S3	JH07
HvHEB164	HB142				RHIZO	BC1S3	JH07
HvHEB231	HB142				RHIZO	BC1S3	JH07
HvHEB92	HB143				RHIZO	BC1S3	JH07
HvHEB93	HB143				RHIZO	BC1S3	JH07
HvHEB219	HB143				RHIZO	BC1S3	JH07
HvHEB220	HB143				RHIZO	BC1S3	JH07
HvHEB253	HB145				RHIZO	BC1S3	JH07
HvHEB254	HB145				RHIZO	BC1S3	JH07
HvHEB257	HB19				RHIZO	BC1S3	JH07
HvHEB259	HB19				RHIZO	BC1S3	JH07
HvHEB144	HB20				RHIZO	BC1S3	JH07
HvHEB145	HB20				RHIZO	BC1S3	JH07
HvHEB43	HB21				RHIZO	BC1S3	JH07
HvHEB203	HB21				RHIZO	BC1S3	JH07
HvHEB80	HB23				RHIZO	BC1S3	JH07
HvHEB81	HB23				RHIZO	BC1S3	JH07
HvHEB53	HB31				RHIZO	BC1S3	JH07
HvHEB173	HB31				RHIZO	BC1S3	JH07
HvHEB141	HB4				RHIZO	BC1S3	JH07
HvHEB142	HB4				RHIZO	BC1S3	JH07
HvHEB175	HB41				RHIZO	BC1S3	JH07
HvHEB176	HB41				RHIZO	BC1S3	JH07
HvHEB127	HB44				RHIZO	BC1S3	JH07
HvHEB128	HB44				RHIZO	BC1S3	JH07
HvHEB182	HB45				RHIZO	BC1S3	JH07
HvHEB183	HB45				RHIZO	BC1S3	JH07
HvHEB204	HB48				RHIZO	BC1S3	JH07
HvHEB205	HB48				RHIZO	BC1S3	JH07
HvHEB239	HB51				RHIZO	BC1S3	JH07
HvHEB240	HB51				RHIZO	BC1S3	JH07
HvHEB97	HB52				RHIZO	BC1S3	JH07
HvHEB98	HB52				RHIZO	BC1S3	JH07
HvHEB222	HB53				RHIZO	BC1S3	JH07
HvHEB223	HB53				RHIZO	BC1S3	JH07
HvHEB60	HB55				RHIZO	BC1S3	JH07
HvHEB195	HB55				RHIZO	BC1S3	JH07
HvHEB266	HB56				RHIZO	BC1S3	JH07
HvHEB267	HB56				RHIZO	BC1S3	JH07
HvHEB100	HB57				RHIZO	BC1S3	JH07
HvHEB101	HB57				RHIZO	BC1S3	JH07
HvHEB190	HB61				RHIZO	BC1S3	JH07
HvHEB191	HB61				RHIZO	BC1S3	JH07
HvHEB241	HB63				RHIZO	BC1S3	JH07
HvHEB244	HB63				RHIZO	BC1S3	JH07
HvHEB30	HB64				RHIZO	BC1S3	JH07
HvHEB166	HB64				RHIZO	BC1S3	JH07
HvHEB215	HB65				RHIZO	BC1S3	JH07
HvHEB216	HB65				RHIZO	BC1S3	JH07
HvHEB63	HB68				RHIZO	BC1S3	JH07
HvHEB181	HB68				RHIZO	BC1S3	JH07
HvHEB104	HB69				RHIZO	BC1S3	JH07
HvHEB106	HB69				RHIZO	BC1S3	JH07
HvHEB245	HB76				RHIZO	BC1S3	JH07
HvHEB247	HB76				RHIZO	BC1S3	JH07
HvHEB138	HB85				RHIZO	BC1S3	JH07
HvHEB140	HB85				RHIZO	BC1S3	JH07
HvHEB168	HB86				RHIZO	BC1S3	JH07
HvHEB169	HB86				RHIZO	BC1S3	JH07
HvHEB17	HB91				RHIZO	BC1S3	JH07
HvHEB18	HB91				RHIZO	BC1S3	JH07
HvHEB89	HB94				RHIZO	BC1S3	JH07
HvHEB90	HB94				RHIZO	BC1S3	JH07
HvHEB210	HB97				RHIZO	BC1S3	JH07
HvHEB211	HB97				RHIZO	BC1S3	JH07
HvHEB86	HB98				RHIZO	BC1S3	JH07
HvHEB87	HB98				RHIZO	BC1S3	JH07
HvHEB151	HID144				RHIZO	HID144	JH07
HvHEB152	HID144				RHIZO	HID144	JH07
HvHEB150	HID144				RHIZO	HID144	JH07
HvHEB149	HID144				RHIZO	HID144	JH07
