# Supplementary material for: Identifying plant genes shaping microbiota composition in the barley rhizosphere
Source: Nat Commun. 2022 Jun 16;13:3443. doi: 10.1038/s41467-022-31022-y (PMC9203816; doi:10.1038/s41467-022-31022-y)
Supplement: Supplementary file 11 — Source Data [file 41467_2022_31022_MOESM11_ESM.zip › Supplementary Fig 2/JH15_Map.txt]

#SampleID	Genotype	BarcodeSequence	LinkerPrimerSequence	ReversePrimer	Microhabitat	Description
JH15.7	17	ACAATAGACACC	TATGGTAATTGTGTGCCAGCMGCCGCGGTAA	GGACTACHVGGGTWTCTAAT	RHIZO	B124.BARKE
JH15.10	17	GTGGAGTCTCAT	TATGGTAATTGTGTGCCAGCMGCCGCGGTAA	GGACTACHVGGGTWTCTAAT	RHIZO	B124.BARKE
JH15.12	17	GCTCGAAGATTC	TATGGTAATTGTGTGCCAGCMGCCGCGGTAA	GGACTACHVGGGTWTCTAAT	RHIZO	B124.BARKE
JH15.14	17	AGGCTTACGTGT	TATGGTAATTGTGTGCCAGCMGCCGCGGTAA	GGACTACHVGGGTWTCTAAT	RHIZO	B124.BARKE
JH15.26	17	GATTCCGGCTCA	TATGGTAATTGTGTGCCAGCMGCCGCGGTAA	GGACTACHVGGGTWTCTAAT	RHIZO	B124.BARKE
JH15.50	17	GTTGTTCTGGGA	TATGGTAATTGTGTGCCAGCMGCCGCGGTAA	GGACTACHVGGGTWTCTAAT	RHIZO	B124.BARKE
JH15.68	17	GATTATCGACGA	TATGGTAATTGTGTGCCAGCMGCCGCGGTAA	GGACTACHVGGGTWTCTAAT	RHIZO	B124.BARKE
JH15.71	17	ACTCCTTGTGTT	TATGGTAATTGTGTGCCAGCMGCCGCGGTAA	GGACTACHVGGGTWTCTAAT	RHIZO	B124.BARKE
JH15.105	17	CCTGCGAAGTAT	TATGGTAATTGTGTGCCAGCMGCCGCGGTAA	GGACTACHVGGGTWTCTAAT	RHIZO	B124.BARKE
JH15.51	17	AGCAACATTGCA	TATGGTAATTGTGTGCCAGCMGCCGCGGTAA	GGACTACHVGGGTWTCTAAT	RHIZO	B124.BARKE
JH15.25	52	TATCGACACAAG	TATGGTAATTGTGTGCCAGCMGCCGCGGTAA	GGACTACHVGGGTWTCTAAT	RHIZO	B124.HID2
JH15.32	52	AACTAGTTCAGG	TATGGTAATTGTGTGCCAGCMGCCGCGGTAA	GGACTACHVGGGTWTCTAAT	RHIZO	B124.HID2
JH15.35	52	GTACGATATGAC	TATGGTAATTGTGTGCCAGCMGCCGCGGTAA	GGACTACHVGGGTWTCTAAT	RHIZO	B124.HID2
JH15.58	52	AGCAGAACATCT	TATGGTAATTGTGTGCCAGCMGCCGCGGTAA	GGACTACHVGGGTWTCTAAT	RHIZO	B124.HID2
JH15.59	52	TGGAGTAGGTGG	TATGGTAATTGTGTGCCAGCMGCCGCGGTAA	GGACTACHVGGGTWTCTAAT	RHIZO	B124.HID2
JH15.95	52	TACCGAAGGTAT	TATGGTAATTGTGTGCCAGCMGCCGCGGTAA	GGACTACHVGGGTWTCTAAT	RHIZO	B124.HID2
JH15.104	52	ATGTGTGTAGAC	TATGGTAATTGTGTGCCAGCMGCCGCGGTAA	GGACTACHVGGGTWTCTAAT	RHIZO	B124.HID2
JH15.108	52	GCTCTCCGTAGA	TATGGTAATTGTGTGCCAGCMGCCGCGGTAA	GGACTACHVGGGTWTCTAAT	RHIZO	B124.HID2
JH15.109	52	GTTAAGCTGACC	TATGGTAATTGTGTGCCAGCMGCCGCGGTAA	GGACTACHVGGGTWTCTAAT	RHIZO	B124.HID2
JH15.115	52	ATCAGTACTAGG	TATGGTAATTGTGTGCCAGCMGCCGCGGTAA	GGACTACHVGGGTWTCTAAT	RHIZO	B124.HID2
JH15.22	Barke	CTCACCTAGGAA	TATGGTAATTGTGTGCCAGCMGCCGCGGTAA	GGACTACHVGGGTWTCTAAT	RHIZO	BARKE
JH15.54	Barke	CTGCTATTCCTC	TATGGTAATTGTGTGCCAGCMGCCGCGGTAA	GGACTACHVGGGTWTCTAAT	RHIZO	BARKE
JH15.69	Barke	GCCTAGCCCAAT	TATGGTAATTGTGTGCCAGCMGCCGCGGTAA	GGACTACHVGGGTWTCTAAT	RHIZO	BARKE
JH15.72	Barke	GTCACGGACATT	TATGGTAATTGTGTGCCAGCMGCCGCGGTAA	GGACTACHVGGGTWTCTAAT	RHIZO	BARKE
JH15.87	Barke	TCATGCTCCATT	TATGGTAATTGTGTGCCAGCMGCCGCGGTAA	GGACTACHVGGGTWTCTAAT	RHIZO	BARKE
JH15.91	Barke	TACTCGGGAACT	TATGGTAATTGTGTGCCAGCMGCCGCGGTAA	GGACTACHVGGGTWTCTAAT	RHIZO	BARKE
JH15.96	Barke	CACTCATCATTC	TATGGTAATTGTGTGCCAGCMGCCGCGGTAA	GGACTACHVGGGTWTCTAAT	RHIZO	BARKE
JH15.111	Barke	GACATTGTCACG	TATGGTAATTGTGTGCCAGCMGCCGCGGTAA	GGACTACHVGGGTWTCTAAT	RHIZO	BARKE
JH15.113	Barke	GCCAACAACCAT	TATGGTAATTGTGTGCCAGCMGCCGCGGTAA	GGACTACHVGGGTWTCTAAT	RHIZO	BARKE
JH15.117	Barke	ACCCAAGCGTTA	TATGGTAATTGTGTGCCAGCMGCCGCGGTAA	GGACTACHVGGGTWTCTAAT	RHIZO	BARKE
JH15.15	Bulk	TCTCTACCACTC	TATGGTAATTGTGTGCCAGCMGCCGCGGTAA	GGACTACHVGGGTWTCTAAT	BULK	BULK
JH15.23	Bulk	GTGTTGTCGTGC	TATGGTAATTGTGTGCCAGCMGCCGCGGTAA	GGACTACHVGGGTWTCTAAT	BULK	BULK
JH15.24	Bulk	CCACAGATCGAT	TATGGTAATTGTGTGCCAGCMGCCGCGGTAA	GGACTACHVGGGTWTCTAAT	BULK	BULK
JH15.30	Bulk	ATGGGTTCCGTC	TATGGTAATTGTGTGCCAGCMGCCGCGGTAA	GGACTACHVGGGTWTCTAAT	BULK	BULK
JH15.57	Bulk	TGTAACGCCGAT	TATGGTAATTGTGTGCCAGCMGCCGCGGTAA	GGACTACHVGGGTWTCTAAT	BULK	BULK
JH15.66	Bulk	TGTGCGATAACA	TATGGTAATTGTGTGCCAGCMGCCGCGGTAA	GGACTACHVGGGTWTCTAAT	BULK	BULK
JH15.77	Bulk	ACTTGGTGTAAG	TATGGTAATTGTGTGCCAGCMGCCGCGGTAA	GGACTACHVGGGTWTCTAAT	BULK	BULK
JH15.79	Bulk	TCACCTCCTTGT	TATGGTAATTGTGTGCCAGCMGCCGCGGTAA	GGACTACHVGGGTWTCTAAT	BULK	BULK
JH15.89	Bulk	GAGAGCAACAGA	TATGGTAATTGTGTGCCAGCMGCCGCGGTAA	GGACTACHVGGGTWTCTAAT	BULK	BULK
JH15.92	Bulk	CGTGCTTAGGCT	TATGGTAATTGTGTGCCAGCMGCCGCGGTAA	GGACTACHVGGGTWTCTAAT	BULK	BULK
