# Supplementary material for: Identifying plant genes shaping microbiota composition in the barley rhizosphere
Source: Nat Commun. 2022 Jun 16;13:3443. doi: 10.1038/s41467-022-31022-y (PMC9203816; doi:10.1038/s41467-022-31022-y)
Supplement: Supplementary file 11 — Source Data [file 41467_2022_31022_MOESM11_ESM.zip › Supplementary Fig 2/Map_JH07.txt]

#SampleID	Microhabitat	Type	CMM	Genotype	Description
HvHEB4	Rhizosphere	Sample	No	HB125	BC1S3
HvHEB9	Rhizosphere	Sample	No	HB113	BC1S3
HvHEB17	Rhizosphere	Sample	No	HB91	BC1S3
HvHEB18	Rhizosphere	Sample	No	HB91	BC1S3
HvHEB22	Rhizosphere	Sample	No	HB107	BC1S3
HvHEB30	Rhizosphere	Sample	No	HB64	BC1S3
HvHEB36	Rhizosphere	Sample	No	HB134	BC1S3
HvHEB40	Rhizosphere	Sample	No	HB120	BC1S3
HvHEB42	Rhizosphere	Sample	No	HB137	BC1S3
HvHEB43	Rhizosphere	Sample	No	HB21	BC1S3
HvHEB48	Rhizosphere	Sample	No	HB109	BC1S3
HvHEB53	Rhizosphere	Sample	No	HB31	BC1S3
HvHEB59	Rhizosphere	Sample	No	HB142	BC1S3
HvHEB60	Rhizosphere	Sample	No	HB55	BC1S3
HvHEB63	Rhizosphere	Sample	No	HB68	BC1S3
HvHEB76	Soil	Sample	No	Bulk	Bulk
HvHEB77	Soil	Sample	No	Bulk	Bulk
HvHEB78	Rhizosphere	Sample	No	HB104	BC1S3
HvHEB79	Rhizosphere	Sample	No	HB104	BC1S3
HvHEB80	Rhizosphere	Sample	No	HB23	BC1S3
HvHEB81	Rhizosphere	Sample	No	HB23	BC1S3
HvHEB86	Rhizosphere	Sample	No	HB98	BC1S3
HvHEB87	Rhizosphere	Sample	No	HB98	BC1S3
HvHEB89	Rhizosphere	Sample	No	HB94	BC1S3
HvHEB90	Rhizosphere	Sample	No	HB94	BC1S3
HvHEB92	Rhizosphere	Sample	No	HB143	BC1S3
HvHEB93	Rhizosphere	Sample	No	HB143	BC1S3
HvHEB97	Rhizosphere	Sample	No	HB52	BC1S3
HvHEB98	Rhizosphere	Sample	No	HB52	BC1S3
HvHEB100	Rhizosphere	Sample	No	HB57	BC1S3
HvHEB101	Rhizosphere	Sample	No	HB57	BC1S3
HvHEB104	Rhizosphere	Sample	No	HB69	BC1S3
HvHEB106	Rhizosphere	Sample	No	HB69	BC1S3
HvHEB109	Rhizosphere	Sample	No	HB107	BC1S3
HvHEB112	Rhizosphere	Sample	No	HB125	BC1S3
HvHEB115	Rhizosphere	Sample	No	HB124	BC1S3
HvHEB116	Rhizosphere	Sample	No	HB124	BC1S3
HvHEB120	Rhizosphere	Sample	No	HB14	BC1S3
HvHEB121	Rhizosphere	Sample	No	HB14	BC1S3
HvHEB122	Rhizosphere	Sample	No	HB118	BC1S3
HvHEB123	Rhizosphere	Sample	No	HB118	BC1S3
HvHEB127	Rhizosphere	Sample	No	HB44	BC1S3
HvHEB128	Rhizosphere	Sample	No	HB44	BC1S3
HvHEB132	Rhizosphere	Sample	No	HB134	BC1S3
HvHEB135	Rhizosphere	Sample	No	HB117	BC1S3
HvHEB136	Rhizosphere	Sample	No	HB117	BC1S3
HvHEB138	Rhizosphere	Sample	No	HB85	BC1S3
HvHEB140	Rhizosphere	Sample	No	HB85	BC1S3
HvHEB141	Rhizosphere	Sample	No	HB4	BC1S3
HvHEB142	Rhizosphere	Sample	No	HB4	BC1S3
HvHEB144	Rhizosphere	Sample	No	HB20	BC1S3
HvHEB145	Rhizosphere	Sample	No	HB20	BC1S3
HvHEB147	Rhizosphere	Sample	No	HB113	BC1S3
HvHEB151	Rhizosphere	Sample	No	HID144	HID144
HvHEB152	Rhizosphere	Sample	No	HID144	HID144
HvHEB154	Rhizosphere	Sample	No	Barke	Barke
HvHEB156	Rhizosphere	Sample	No	Barke	Barke
HvHEB163	Rhizosphere	Sample	No	HB142	BC1S3
HvHEB164	Rhizosphere	Sample	No	HB142	BC1S3
HvHEB166	Rhizosphere	Sample	No	HB64	BC1S3
HvHEB168	Rhizosphere	Sample	No	HB86	BC1S3
HvHEB169	Rhizosphere	Sample	No	HB86	BC1S3
HvHEB173	Rhizosphere	Sample	No	HB31	BC1S3
HvHEB175	Rhizosphere	Sample	No	HB41	BC1S3
HvHEB176	Rhizosphere	Sample	No	HB41	BC1S3
HvHEB177	Rhizosphere	Sample	No	HB140	BC1S3
HvHEB179	Rhizosphere	Sample	No	HB140	BC1S3
HvHEB181	Rhizosphere	Sample	No	HB68	BC1S3
HvHEB182	Rhizosphere	Sample	No	HB45	BC1S3
HvHEB183	Rhizosphere	Sample	No	HB45	BC1S3
HvHEB186	Rhizosphere	Sample	No	HB127	BC1S3
HvHEB187	Rhizosphere	Sample	No	HB127	BC1S3
HvHEB190	Rhizosphere	Sample	No	HB61	BC1S3
HvHEB191	Rhizosphere	Sample	No	HB61	BC1S3
HvHEB195	Rhizosphere	Sample	No	HB55	BC1S3
HvHEB198	Rhizosphere	Sample	No	HB132	BC1S3
HvHEB200	Rhizosphere	Sample	No	HB132	BC1S3
HvHEB203	Rhizosphere	Sample	No	HB21	BC1S3
HvHEB204	Rhizosphere	Sample	No	HB48	BC1S3
HvHEB205	Rhizosphere	Sample	No	HB48	BC1S3
HvHEB208	Rhizosphere	Sample	No	HB137	BC1S3
HvHEB210	Rhizosphere	Sample	No	HB97	BC1S3
HvHEB211	Rhizosphere	Sample	No	HB97	BC1S3
HvHEB215	Rhizosphere	Sample	No	HB65	BC1S3
HvHEB216	Rhizosphere	Sample	No	HB65	BC1S3
HvHEB219	Rhizosphere	Sample	No	HB143	BC1S3
HvHEB220	Rhizosphere	Sample	No	HB143	BC1S3
HvHEB222	Rhizosphere	Sample	No	HB53	BC1S3
HvHEB223	Rhizosphere	Sample	No	HB53	BC1S3
HvHEB224	Rhizosphere	Sample	No	HB109	BC1S3
HvHEB231	Rhizosphere	Sample	No	HB142	BC1S3
HvHEB232	Rhizosphere	Sample	No	HB128	BC1S3
HvHEB233	Rhizosphere	Sample	No	HB128	BC1S3
HvHEB235	Rhizosphere	Sample	No	HB122	BC1S3
HvHEB236	Rhizosphere	Sample	No	HB122	BC1S3
HvHEB239	Rhizosphere	Sample	No	HB51	BC1S3
HvHEB240	Rhizosphere	Sample	No	HB51	BC1S3
HvHEB241	Rhizosphere	Sample	No	HB63	BC1S3
HvHEB244	Rhizosphere	Sample	No	HB63	BC1S3
HvHEB245	Rhizosphere	Sample	No	HB76	BC1S3
HvHEB247	Rhizosphere	Sample	No	HB76	BC1S3
HvHEB253	Rhizosphere	Sample	No	HB145	BC1S3
HvHEB254	Rhizosphere	Sample	No	HB145	BC1S3
HvHEB257	Rhizosphere	Sample	No	HB19	BC1S3
HvHEB259	Rhizosphere	Sample	No	HB19	BC1S3
HvHEB261	Rhizosphere	Sample	No	HB139	BC1S3
HvHEB262	Rhizosphere	Sample	No	HB139	BC1S3
HvHEB264	Rhizosphere	Sample	No	HB120	BC1S3
HvHEB266	Rhizosphere	Sample	No	HB56	BC1S3
HvHEB267	Rhizosphere	Sample	No	HB56	BC1S3
HvHEB74	Soil	Sample	No	Bulk	Bulk
HvHEB75	Soil	Sample	No	Bulk	Bulk
HvHEB150	Rhizosphere	Sample	Yes	HID144	HID144
HvHEB149	Rhizosphere	Sample	No	HID144	HID144
HvHEB155	Rhizosphere	Sample	No	Barke	Barke
HvHEB157	Rhizosphere	Sample	No	Barke	Barke
HvHEB150B	Rhizosphere	Technical	Yes	HID144	HID144
HvHEB150C	Rhizosphere	Technical	Yes	HID144	HID144
