# Supplementary material for: Identifying plant genes shaping microbiota composition in the barley rhizosphere
Source: Nat Commun. 2022 Jun 16;13:3443. doi: 10.1038/s41467-022-31022-y (PMC9203816; doi:10.1038/s41467-022-31022-y)
Supplement: Supplementary file 11 — Source Data [file 41467_2022_31022_MOESM11_ESM.zip › Supplementary Fig 2/Mapping_JH07_primers.xlsx]

## Sheet: Sheet1
#SampleID	BarcodeSequence	LinkerPrimerSequence	ReversePrimer	LibraryID
4	TACTACGTGGCC	TATGGTAATTGTGTGCCAGCMGCCGCGGTAA	AGTCAGTCAGCCGGACTACHVGGGTWTCTAAT	JH07
190	AGTAGCGGAAGA	TATGGTAATTGTGTGCCAGCMGCCGCGGTAA	AGTCAGTCAGCCGGACTACHVGGGTWTCTAAT	JH07
208	ATGCCATGCCGT	TATGGTAATTGTGTGCCAGCMGCCGCGGTAA	AGTCAGTCAGCCGGACTACHVGGGTWTCTAAT	JH07
223	GATGTGGTGTTA	TATGGTAATTGTGTGCCAGCMGCCGCGGTAA	AGTCAGTCAGCCGGACTACHVGGGTWTCTAAT	JH07
42	CATCCCTCTACT	TATGGTAATTGTGTGCCAGCMGCCGCGGTAA	AGTCAGTCAGCCGGACTACHVGGGTWTCTAAT	JH07
77	TCTCTACCACTC	TATGGTAATTGTGTGCCAGCMGCCGCGGTAA	AGTCAGTCAGCCGGACTACHVGGGTWTCTAAT	JH07
90	GGTGACTAGTTC	TATGGTAATTGTGTGCCAGCMGCCGCGGTAA	AGTCAGTCAGCCGGACTACHVGGGTWTCTAAT	JH07
106	TAGTATGCGCAA	TATGGTAATTGTGTGCCAGCMGCCGCGGTAA	AGTCAGTCAGCCGGACTACHVGGGTWTCTAAT	JH07
123	CTCACAACCGTG	TATGGTAATTGTGTGCCAGCMGCCGCGGTAA	AGTCAGTCAGCCGGACTACHVGGGTWTCTAAT	JH07
141	TACCGCTTCTTC	TATGGTAATTGTGTGCCAGCMGCCGCGGTAA	AGTCAGTCAGCCGGACTACHVGGGTWTCTAAT	JH07
156	ATCTACCGAAGC	TATGGTAATTGTGTGCCAGCMGCCGCGGTAA	AGTCAGTCAGCCGGACTACHVGGGTWTCTAAT	JH07
176	GAGAGCAACAGA	TATGGTAATTGTGTGCCAGCMGCCGCGGTAA	AGTCAGTCAGCCGGACTACHVGGGTWTCTAAT	JH07
9	GGCCAGTTCCTA	TATGGTAATTGTGTGCCAGCMGCCGCGGTAA	AGTCAGTCAGCCGGACTACHVGGGTWTCTAAT	JH07
191	GCAATTAGGTAC	TATGGTAATTGTGTGCCAGCMGCCGCGGTAA	AGTCAGTCAGCCGGACTACHVGGGTWTCTAAT	JH07
210	GACATTGTCACG	TATGGTAATTGTGTGCCAGCMGCCGCGGTAA	AGTCAGTCAGCCGGACTACHVGGGTWTCTAAT	JH07
224	CAGAAATGTGTC	TATGGTAATTGTGTGCCAGCMGCCGCGGTAA	AGTCAGTCAGCCGGACTACHVGGGTWTCTAAT	JH07
43	TATACCGCTGCG	TATGGTAATTGTGTGCCAGCMGCCGCGGTAA	AGTCAGTCAGCCGGACTACHVGGGTWTCTAAT	JH07
78	ACTTCCAACTTC	TATGGTAATTGTGTGCCAGCMGCCGCGGTAA	AGTCAGTCAGCCGGACTACHVGGGTWTCTAAT	JH07
92	ATGGGTTCCGTC	TATGGTAATTGTGTGCCAGCMGCCGCGGTAA	AGTCAGTCAGCCGGACTACHVGGGTWTCTAAT	JH07
109	TGCGCTGAATGT	TATGGTAATTGTGTGCCAGCMGCCGCGGTAA	AGTCAGTCAGCCGGACTACHVGGGTWTCTAAT	JH07
127	CTGCTATTCCTC	TATGGTAATTGTGTGCCAGCMGCCGCGGTAA	AGTCAGTCAGCCGGACTACHVGGGTWTCTAAT	JH07
142	TGTGCGATAACA	TATGGTAATTGTGTGCCAGCMGCCGCGGTAA	AGTCAGTCAGCCGGACTACHVGGGTWTCTAAT	JH07
163	ACTTGGTGTAAG	TATGGTAATTGTGTGCCAGCMGCCGCGGTAA	AGTCAGTCAGCCGGACTACHVGGGTWTCTAAT	JH07
177	TACTCGGGAACT	TATGGTAATTGTGTGCCAGCMGCCGCGGTAA	AGTCAGTCAGCCGGACTACHVGGGTWTCTAAT	JH07
17	GATGTTCGCTAG	TATGGTAATTGTGTGCCAGCMGCCGCGGTAA	AGTCAGTCAGCCGGACTACHVGGGTWTCTAAT	JH07
195	CATACCGTGAGT	TATGGTAATTGTGTGCCAGCMGCCGCGGTAA	AGTCAGTCAGCCGGACTACHVGGGTWTCTAAT	JH07
211	GCCAACAACCAT	TATGGTAATTGTGTGCCAGCMGCCGCGGTAA	AGTCAGTCAGCCGGACTACHVGGGTWTCTAAT	JH07
231	GTAGAGGTAGAG	TATGGTAATTGTGTGCCAGCMGCCGCGGTAA	AGTCAGTCAGCCGGACTACHVGGGTWTCTAAT	JH07
48	AGTTGAGGCATT	TATGGTAATTGTGTGCCAGCMGCCGCGGTAA	AGTCAGTCAGCCGGACTACHVGGGTWTCTAAT	JH07
79	CTCACCTAGGAA	TATGGTAATTGTGTGCCAGCMGCCGCGGTAA	AGTCAGTCAGCCGGACTACHVGGGTWTCTAAT	JH07
93	TAGGCATGCTTG	TATGGTAATTGTGTGCCAGCMGCCGCGGTAA	AGTCAGTCAGCCGGACTACHVGGGTWTCTAAT	JH07
112	ATGGCTGTCAGT	TATGGTAATTGTGTGCCAGCMGCCGCGGTAA	AGTCAGTCAGCCGGACTACHVGGGTWTCTAAT	JH07
128	ATGTCACCGCTG	TATGGTAATTGTGTGCCAGCMGCCGCGGTAA	AGTCAGTCAGCCGGACTACHVGGGTWTCTAAT	JH07
144	GATTATCGACGA	TATGGTAATTGTGTGCCAGCMGCCGCGGTAA	AGTCAGTCAGCCGGACTACHVGGGTWTCTAAT	JH07
164	TCTTGGAGGTCA	TATGGTAATTGTGTGCCAGCMGCCGCGGTAA	AGTCAGTCAGCCGGACTACHVGGGTWTCTAAT	JH07
179	CGTGCTTAGGCT	TATGGTAATTGTGTGCCAGCMGCCGCGGTAA	AGTCAGTCAGCCGGACTACHVGGGTWTCTAAT	JH07
18	CTATCTCCTGTC	TATGGTAATTGTGTGCCAGCMGCCGCGGTAA	AGTCAGTCAGCCGGACTACHVGGGTWTCTAAT	JH07
198	ATGTGTGTAGAC	TATGGTAATTGTGTGCCAGCMGCCGCGGTAA	AGTCAGTCAGCCGGACTACHVGGGTWTCTAAT	JH07
215	ATCAGTACTAGG	TATGGTAATTGTGTGCCAGCMGCCGCGGTAA	AGTCAGTCAGCCGGACTACHVGGGTWTCTAAT	JH07
232	CGTGATCCGCTA	TATGGTAATTGTGTGCCAGCMGCCGCGGTAA	AGTCAGTCAGCCGGACTACHVGGGTWTCTAAT	JH07
53	ACAATAGACACC	TATGGTAATTGTGTGCCAGCMGCCGCGGTAA	AGTCAGTCAGCCGGACTACHVGGGTWTCTAAT	JH07
80	GTGTTGTCGTGC	TATGGTAATTGTGTGCCAGCMGCCGCGGTAA	AGTCAGTCAGCCGGACTACHVGGGTWTCTAAT	JH07
97	AACTAGTTCAGG	TATGGTAATTGTGTGCCAGCMGCCGCGGTAA	AGTCAGTCAGCCGGACTACHVGGGTWTCTAAT	JH07
115	GTTCTCTTCTCG	TATGGTAATTGTGTGCCAGCMGCCGCGGTAA	AGTCAGTCAGCCGGACTACHVGGGTWTCTAAT	JH07
132	TGTAACGCCGAT	TATGGTAATTGTGTGCCAGCMGCCGCGGTAA	AGTCAGTCAGCCGGACTACHVGGGTWTCTAAT	JH07
145	GCCTAGCCCAAT	TATGGTAATTGTGTGCCAGCMGCCGCGGTAA	AGTCAGTCAGCCGGACTACHVGGGTWTCTAAT	JH07
166	TCACCTCCTTGT	TATGGTAATTGTGTGCCAGCMGCCGCGGTAA	AGTCAGTCAGCCGGACTACHVGGGTWTCTAAT	JH07
181	TACCGAAGGTAT	TATGGTAATTGTGTGCCAGCMGCCGCGGTAA	AGTCAGTCAGCCGGACTACHVGGGTWTCTAAT	JH07
22	ACTCACAGGAAT	TATGGTAATTGTGTGCCAGCMGCCGCGGTAA	AGTCAGTCAGCCGGACTACHVGGGTWTCTAAT	JH07
200	CCTGCGAAGTAT	TATGGTAATTGTGTGCCAGCMGCCGCGGTAA	AGTCAGTCAGCCGGACTACHVGGGTWTCTAAT	JH07
216	TCCTCGAGCGAT	TATGGTAATTGTGTGCCAGCMGCCGCGGTAA	AGTCAGTCAGCCGGACTACHVGGGTWTCTAAT	JH07
233	GGTTATTTGGCG	TATGGTAATTGTGTGCCAGCMGCCGCGGTAA	AGTCAGTCAGCCGGACTACHVGGGTWTCTAAT	JH07
59	CGGTCAATTGAC	TATGGTAATTGTGTGCCAGCMGCCGCGGTAA	AGTCAGTCAGCCGGACTACHVGGGTWTCTAAT	JH07
81	CCACAGATCGAT	TATGGTAATTGTGTGCCAGCMGCCGCGGTAA	AGTCAGTCAGCCGGACTACHVGGGTWTCTAAT	JH07
98	ATTCTGCCGAAG	TATGGTAATTGTGTGCCAGCMGCCGCGGTAA	AGTCAGTCAGCCGGACTACHVGGGTWTCTAAT	JH07
116	CGTAAGATGCCT	TATGGTAATTGTGTGCCAGCMGCCGCGGTAA	AGTCAGTCAGCCGGACTACHVGGGTWTCTAAT	JH07
135	AGCAGAACATCT	TATGGTAATTGTGTGCCAGCMGCCGCGGTAA	AGTCAGTCAGCCGGACTACHVGGGTWTCTAAT	JH07
147	GATGTATGTGGT	TATGGTAATTGTGTGCCAGCMGCCGCGGTAA	AGTCAGTCAGCCGGACTACHVGGGTWTCTAAT	JH07
168	GCACACCTGATA	TATGGTAATTGTGTGCCAGCMGCCGCGGTAA	AGTCAGTCAGCCGGACTACHVGGGTWTCTAAT	JH07
182	CACTCATCATTC	TATGGTAATTGTGTGCCAGCMGCCGCGGTAA	AGTCAGTCAGCCGGACTACHVGGGTWTCTAAT	JH07
30	ATGATGAGCCTC	TATGGTAATTGTGTGCCAGCMGCCGCGGTAA	AGTCAGTCAGCCGGACTACHVGGGTWTCTAAT	JH07
203	TTCTCTCGACAT	TATGGTAATTGTGTGCCAGCMGCCGCGGTAA	AGTCAGTCAGCCGGACTACHVGGGTWTCTAAT	JH07
219	ACCCAAGCGTTA	TATGGTAATTGTGTGCCAGCMGCCGCGGTAA	AGTCAGTCAGCCGGACTACHVGGGTWTCTAAT	JH07
235	GGATCGTAATAC	TATGGTAATTGTGTGCCAGCMGCCGCGGTAA	AGTCAGTCAGCCGGACTACHVGGGTWTCTAAT	JH07
60	GTGGAGTCTCAT	TATGGTAATTGTGTGCCAGCMGCCGCGGTAA	AGTCAGTCAGCCGGACTACHVGGGTWTCTAAT	JH07
86	TATCGACACAAG	TATGGTAATTGTGTGCCAGCMGCCGCGGTAA	AGTCAGTCAGCCGGACTACHVGGGTWTCTAAT	JH07
100	AGCATGTCCCGT	TATGGTAATTGTGTGCCAGCMGCCGCGGTAA	AGTCAGTCAGCCGGACTACHVGGGTWTCTAAT	JH07
120	GCGTTCTAGCTG	TATGGTAATTGTGTGCCAGCMGCCGCGGTAA	AGTCAGTCAGCCGGACTACHVGGGTWTCTAAT	JH07
136	TGGAGTAGGTGG	TATGGTAATTGTGTGCCAGCMGCCGCGGTAA	AGTCAGTCAGCCGGACTACHVGGGTWTCTAAT	JH07
151	ACTCCTTGTGTT	TATGGTAATTGTGTGCCAGCMGCCGCGGTAA	AGTCAGTCAGCCGGACTACHVGGGTWTCTAAT	JH07
169	GCGACAATTACA	TATGGTAATTGTGTGCCAGCMGCCGCGGTAA	AGTCAGTCAGCCGGACTACHVGGGTWTCTAAT	JH07
183	GTATTTCGGACG	TATGGTAATTGTGTGCCAGCMGCCGCGGTAA	AGTCAGTCAGCCGGACTACHVGGGTWTCTAAT	JH07
36	GTCGACAGAGGA	TATGGTAATTGTGTGCCAGCMGCCGCGGTAA	AGTCAGTCAGCCGGACTACHVGGGTWTCTAAT	JH07
204	GCTCTCCGTAGA	TATGGTAATTGTGTGCCAGCMGCCGCGGTAA	AGTCAGTCAGCCGGACTACHVGGGTWTCTAAT	JH07
220	TGCAGCAAGATT	TATGGTAATTGTGTGCCAGCMGCCGCGGTAA	AGTCAGTCAGCCGGACTACHVGGGTWTCTAAT	JH07
236	GCATAGCATCAA	TATGGTAATTGTGTGCCAGCMGCCGCGGTAA	AGTCAGTCAGCCGGACTACHVGGGTWTCTAAT	JH07
63	GCTCGAAGATTC	TATGGTAATTGTGTGCCAGCMGCCGCGGTAA	AGTCAGTCAGCCGGACTACHVGGGTWTCTAAT	JH07
87	GATTCCGGCTCA	TATGGTAATTGTGTGCCAGCMGCCGCGGTAA	AGTCAGTCAGCCGGACTACHVGGGTWTCTAAT	JH07
101	GTACGATATGAC	TATGGTAATTGTGTGCCAGCMGCCGCGGTAA	AGTCAGTCAGCCGGACTACHVGGGTWTCTAAT	JH07
121	GTTGTTCTGGGA	TATGGTAATTGTGTGCCAGCMGCCGCGGTAA	AGTCAGTCAGCCGGACTACHVGGGTWTCTAAT	JH07
138	TTGGCTCTATTC	TATGGTAATTGTGTGCCAGCMGCCGCGGTAA	AGTCAGTCAGCCGGACTACHVGGGTWTCTAAT	JH07
152	GTCACGGACATT	TATGGTAATTGTGTGCCAGCMGCCGCGGTAA	AGTCAGTCAGCCGGACTACHVGGGTWTCTAAT	JH07
173	TCATGCTCCATT	TATGGTAATTGTGTGCCAGCMGCCGCGGTAA	AGTCAGTCAGCCGGACTACHVGGGTWTCTAAT	JH07
186	TATCTATCCTGC	TATGGTAATTGTGTGCCAGCMGCCGCGGTAA	AGTCAGTCAGCCGGACTACHVGGGTWTCTAAT	JH07
40	TGTCGCAAATAG	TATGGTAATTGTGTGCCAGCMGCCGCGGTAA	AGTCAGTCAGCCGGACTACHVGGGTWTCTAAT	JH07
205	GTTAAGCTGACC	TATGGTAATTGTGTGCCAGCMGCCGCGGTAA	AGTCAGTCAGCCGGACTACHVGGGTWTCTAAT	JH07
222	AGCAACATTGCA	TATGGTAATTGTGTGCCAGCMGCCGCGGTAA	AGTCAGTCAGCCGGACTACHVGGGTWTCTAAT	JH07
239	GTGTTAGATGTG	TATGGTAATTGTGTGCCAGCMGCCGCGGTAA	AGTCAGTCAGCCGGACTACHVGGGTWTCTAAT	JH07
76	AGGCTTACGTGT	TATGGTAATTGTGTGCCAGCMGCCGCGGTAA	AGTCAGTCAGCCGGACTACHVGGGTWTCTAAT	JH07
89	CGTAATTGCCGC	TATGGTAATTGTGTGCCAGCMGCCGCGGTAA	AGTCAGTCAGCCGGACTACHVGGGTWTCTAAT	JH07
104	GTGGTGGTTTCC	TATGGTAATTGTGTGCCAGCMGCCGCGGTAA	AGTCAGTCAGCCGGACTACHVGGGTWTCTAAT	JH07
122	GGACTTCCAGCT	TATGGTAATTGTGTGCCAGCMGCCGCGGTAA	AGTCAGTCAGCCGGACTACHVGGGTWTCTAAT	JH07
140	GATCCCACGTAC	TATGGTAATTGTGTGCCAGCMGCCGCGGTAA	AGTCAGTCAGCCGGACTACHVGGGTWTCTAAT	JH07
154	GCGAGCGAAGTA	TATGGTAATTGTGTGCCAGCMGCCGCGGTAA	AGTCAGTCAGCCGGACTACHVGGGTWTCTAAT	JH07
175	AGCTGTCAAGCT	TATGGTAATTGTGTGCCAGCMGCCGCGGTAA	AGTCAGTCAGCCGGACTACHVGGGTWTCTAAT	JH07
187	TTGCCAAGAGTC	TATGGTAATTGTGTGCCAGCMGCCGCGGTAA	AGTCAGTCAGCCGGACTACHVGGGTWTCTAAT	JH07
240	TCCCTTGTCTCC	TATGGTAATTGTGTGCCAGCMGCCGCGGTAA	AGTCAGTCAGCCGGACTACHVGGGTWTCTAAT	JH07
241	ACGAGACTGATT	TATGGTAATTGTGTGCCAGCMGCCGCGGTAA	AGTCAGTCAGCCGGACTACHVGGGTWTCTAAT	JH07
244	GCTGTACGGATT	TATGGTAATTGTGTGCCAGCMGCCGCGGTAA	AGTCAGTCAGCCGGACTACHVGGGTWTCTAAT	JH07
245	ATCACCAGGTGT	TATGGTAATTGTGTGCCAGCMGCCGCGGTAA	AGTCAGTCAGCCGGACTACHVGGGTWTCTAAT	JH07
247	TGGTCAACGATA	TATGGTAATTGTGTGCCAGCMGCCGCGGTAA	AGTCAGTCAGCCGGACTACHVGGGTWTCTAAT	JH07
253	ATCGCACAGTAA	TATGGTAATTGTGTGCCAGCMGCCGCGGTAA	AGTCAGTCAGCCGGACTACHVGGGTWTCTAAT	JH07
254	GTCGTGTAGCCT	TATGGTAATTGTGTGCCAGCMGCCGCGGTAA	AGTCAGTCAGCCGGACTACHVGGGTWTCTAAT	JH07
257	AGCGGAGGTTAG	TATGGTAATTGTGTGCCAGCMGCCGCGGTAA	AGTCAGTCAGCCGGACTACHVGGGTWTCTAAT	JH07
259	ATCCTTTGGTTC	TATGGTAATTGTGTGCCAGCMGCCGCGGTAA	AGTCAGTCAGCCGGACTACHVGGGTWTCTAAT	JH07
261	TACAGCGCATAC	TATGGTAATTGTGTGCCAGCMGCCGCGGTAA	AGTCAGTCAGCCGGACTACHVGGGTWTCTAAT	JH07
262	ACCGGTATGTAC	TATGGTAATTGTGTGCCAGCMGCCGCGGTAA	AGTCAGTCAGCCGGACTACHVGGGTWTCTAAT	JH07
264	AATTGTGTCGGA	TATGGTAATTGTGTGCCAGCMGCCGCGGTAA	AGTCAGTCAGCCGGACTACHVGGGTWTCTAAT	JH07
266	TGCATACACTGG	TATGGTAATTGTGTGCCAGCMGCCGCGGTAA	AGTCAGTCAGCCGGACTACHVGGGTWTCTAAT	JH07
267	AGTCGAACGAGG	TATGGTAATTGTGTGCCAGCMGCCGCGGTAA	AGTCAGTCAGCCGGACTACHVGGGTWTCTAAT	JH07
74	GTAGATCGTGTA	TATGGTAATTGTGTGCCAGCMGCCGCGGTAA	AGTCAGTCAGCCGGACTACHVGGGTWTCTAAT	JH07
75	TAACGTGTGTGC	TATGGTAATTGTGTGCCAGCMGCCGCGGTAA	AGTCAGTCAGCCGGACTACHVGGGTWTCTAAT	JH07
150	CATTATGGCGTG	TATGGTAATTGTGTGCCAGCMGCCGCGGTAA	AGTCAGTCAGCCGGACTACHVGGGTWTCTAAT	JH07
149	CCAATACGCCTG	TATGGTAATTGTGTGCCAGCMGCCGCGGTAA	AGTCAGTCAGCCGGACTACHVGGGTWTCTAAT	JH07
155	GATCTGCGATCC	TATGGTAATTGTGTGCCAGCMGCCGCGGTAA	AGTCAGTCAGCCGGACTACHVGGGTWTCTAAT	JH07
157	CAGCTCATCAGC	TATGGTAATTGTGTGCCAGCMGCCGCGGTAA	AGTCAGTCAGCCGGACTACHVGGGTWTCTAAT	JH07
150	CAAACAACAGCT	TATGGTAATTGTGTGCCAGCMGCCGCGGTAA	AGTCAGTCAGCCGGACTACHVGGGTWTCTAAT	JH07
150	GCAACACCATCC	TATGGTAATTGTGTGCCAGCMGCCGCGGTAA	AGTCAGTCAGCCGGACTACHVGGGTWTCTAAT	JH07
