# Supplementary material for: Identifying plant genes shaping microbiota composition in the barley rhizosphere
Source: Nat Commun. 2022 Jun 16;13:3443. doi: 10.1038/s41467-022-31022-y (PMC9203816; doi:10.1038/s41467-022-31022-y)
Supplement: Supplementary file 11 — Source Data [file 41467_2022_31022_MOESM11_ESM.zip › Supplementary Fig 20/Akashinriki_Barke_filtered.delta]

/cluster/db/mecoulter/genomes/mummer_results/3H_locus/Barke_chr3H_31000000_39000000_sequence.fasta /cluster/db/mecoulter/genomes/mummer_results/3H_locus/Akashinriki_chr3H_33000000_41000000_sequence.fasta
NUCMER
>Barke_chr3H_31000000_39000000 Akashinriki_chr3H_33000000_41000000 8000001 8000001
155909 177867 753 22714 408 408 0
229
-2332
-397
-1
-1
-1
-1
-1
-1
-1
-1
-1
-1
-1
-1
-1
-1
-3
-1
-1
-1418
-435
3137
1
1
1
1
1
1
1
1
1
1
1
1
1
1
1
1
1
1
1
1
1
1
1
1
1
1
1
1
-919
1010
-168
-1
-1
-1
-5612
-2059
-1
-888
548
1
-51
-813
-1
-1
-1
-1133
0
187427 189493 34036 36103 46 46 0
-903
0
190903 214866 38152 62125 353 353 0
-84
-1
-1
-1
-1
-1
-1
-1
-1
-1
-1
-1
-1
-1
-1
69
1
-4096
-1
-1236
304
-1744
-1
-1
-1
-1
-1
-1
-1
-1
-1
-1
-1
-1
-1
-1
-1
-1
-817
1003
1
1
1
1
1
1
1
1
2925
1
1
1
1
1
1
-735
-1
-407
-1
-1
-1
-267
-1
-1
-1
133
1
-370
-1
-1
812
-1486
-1
763
1
1201
58
1
1
-106
764
1
604
1
1
1
1
1
1
1
2866
791
1
1
0
215235 228220 62355 75436 224 224 0
-77
-20
-265
1391
19
-267
-1
-1
-2987
-37
-176
-1
-1
-1
-1
-1
-1
-1
-1
-1
-1
-1
-1
-1
-1
-1
-1
-1
-1
-1
-1
-1
-1
-1
-1
-1
-1
-1
-1
-1
-1
-1
-1
-1
-1
-1
-1
-1
-1
-1
-1
-1
-1
-1
-1
-1
-1
-1
-1
-1
-1
-1
-1
-1
-1
-1
-1
-1
-1
-1
-1
-1
-79
89
-367
-32
396
1617
1
1
1
1
1
1
1
1
1
1
1
1
1
1
1
1
1
-2723
-1
-1
-1
-1
-1
-345
-1
-1
-1
-1
-1
-1
-1
-1
-1
-1
-1
-1
-1
-1
-1
-1
-1
-1
-1
-1
-1
-1
-1
-1
-1
-1
-1
-1
-1
-1
-1
-1
-1
-1
-3
-1
-1
-613
0
228211 234555 75388 81663 137 137 0
30
1
-376
-68
-1
-1
-1
24
2
1
2
1
1
2
1
1
1
1
1
1
1
1
1
1
1
1
1
2
3
1
1
1
1
1
1
1
1
1
3
1
1
1
1
1
1
1
1
1
3
1
1
1
1
1
1
1
1
1
1
6
1
1
1
1
2
1
1
1
1
1
1
1
2
1
1
1
1
1
1
1
1
363
449
1
1
2964
-746
-1
-1
-1
-1
-1
-1
-1
-1
-1
1102
1
1
0
239317 247216 81669 89534 80 80 0
-4598
-1
91
1681
1
1
1
1
1
663
1
1
1
1
1
1
1
1
1
1
1
1
1
1
1
1
1
1
1
1
1
1
1
1
1
1
1
1
0
247585 250880 91162 94443 35 35 0
92
1
1
1
1
1
159
1
1
1
1
1
1
1
1
-1855
0
250615 252385 94445 96215 11 11 0
0
252176 259272 97013 104048 134 134 0
2350
1
1
1
1
1
1
1
1
1
1
1
1
1
1
1
1
1
1
1
1
1
1
1
1
1
1
1
1
1
1
1
1
1
1
1
1
1
1
1
1
1
2
1
1
145
1
2115
1
1
-427
-1
-1
398
1
1
1
1
1
1
1
1
25
1
1
1
1
1
1
1
1
1
1
2
-588
-1
-1
-1
-1
-1
-1
-1
237
0
259274 260576 104646 105947 38 38 0
695
0
260284 282277 106497 128529 248 248 0
1758
-91
-102
-1
-1
-1
-1
-1
-1
-1
-1
-1
-1
-1
-1
-1
-1
-1
-1
-1
-1
-1
-1
-1
-1
-1
-1
-1
-1
-1
-1
-1
-1
-1
-1
-1
-1
-1
-1
-1
-1
-1
-1
-1
-1
7225
2096
879
1
9
-2975
0
282263 293181 129089 139994 113 113 0
26
1
1
1
1
1
2265
1
1
1
-1216
-2825
1321
1
82
48
1
2291
-31
0
292889 302330 140562 150005 92 92 0
-2084
235
-3555
-2274
0
309295 319099 149159 159005 156 156 0
-2052
-3793
487
-192
-7
-226
-1461
-1
-1
-1
-1
-1
-1
-1
-1
-1
-1
-1
-1
-1
-1
-1
-1
-1
-1
-1
-1
-1
-1
-1
-1
-1
-1
-1
-1
-1
-1
-1
-1
-1
-1
-173
-42
-1
-1
-1
-1
113
572
1
1
-650
0
322042 325463 165563 168981 75 75 0
-2093
722
-118
-1
47
1
146
104
165
0
325461 340507 169517 184568 14 14 0
-130
-1
-1
-1
-1
-1
3696
0
340513 341875 185675 187041 13 13 0
-235
-1
-1
-1
-53
-181
382
1
0
341620 342659 187043 188082 0 0 0
0
343531 345402 188308 190179 2 2 0
0
346849 348826 194034 196009 3 3 0
1675
1
0
348430 385810 196586 233815 171 171 0
18
1
11
54
1
1
1
1
-8996
-1
5046
1
1
1
1
1
1
1
1
1
3
1
1
1
1
1
1
1
1
1
1
1
1
3
1
1
1
1
1
1
1
1
1
1
2
3
1
1
1
1
1
3
1
1
1
1
1
3
2
1
1
1
1
1
1
3
2
1
11446
1
1
1
1
1
1
1
1
1
1
1
1
1
1
1
1
1
1
1
1
1
1
1
4
1
1
1
1
1
3
1
1
1
1
1
1
3
1
1
1
1
1
3
1
1
1
1
1
5
1
1
1
1
1
1
1
3
2
1
1
1
3
1
2
1
1
2
4
1
1
1
1
1
1
1
1
2
1
4
1
1
2
1
1
1
1
0
385551 390314 234518 239281 3 3 0
0
393087 465279 246130 318236 132 132 0
-88
34247
2
1
1
1
2
1
1
1
6
1
1
3
1
1
1
1
1
1
1
1
1
4
1
3
1
1
1
1
1
1
1
1
1
1
1
1
1
3
1
1
1
1
1
1
1
1
1
1
-2442
12030
1
1
1
1
1
3
1
1
1
1
1
1
1
2
2
2
1
1
1
1
1
1
1
1
1
2
1
1
1
14
3
1
1
1
2
3
1
1
0
465168 533702 318540 387072 45 45 0
36108
29412
0
534051 598641 389537 454130 17 17 0
-14990
-47175
-1
0
598648 600731 454918 457001 0 0 0
0
600519 609744 457897 467122 1 1 0
0
609979 628011 468427 486491 40 40 0
946
1
-6787
-1
-1
-1
-1
-1
-1
-1
-1
-1
-1
-1
-1
-1
-1
-4
-4
-1
-3
-1
-1
-1
-1
-1
-1
-1
-1
-3
-1
-1
-1
-1
-1
-1
0
627735 666254 487008 525511 25 25 0
4431
8045
1
1
1
1
1
1
1
1
1
1
1
1
1
1
0
666654 670531 527054 530931 1 1 0
0
670930 678012 531625 538636 77 77 0
2576
1
1
1
1
1
1
1
2
1
1
1
1
1
1
1
8
1
1
4
2
1
1
1
1
1
1
1
1
1
1
1
1
1
2
1
1
1
1
1
1
1
3
1
1
1
1
1
1
4
1
1
2
1
3
1
1
1
5
1
1
1
1
2
2
1
3
1
3
2
1
0
676299 679842 538638 542182 1 1 0
-1860
0
680086 712413 543528 575858 10 10 0
-12152
-1
-10680
0
712559 753082 575827 616349 12 12 0
3307
7268
1
-9682
-887
0
752886 754849 616791 618754 5 5 0
0
755018 759591 623112 627685 0 0 0
0
759420 764004 629574 634158 1 1 0
0
763883 765729 638549 640395 4 4 0
0
765895 771990 644192 650287 2 2 0
0
772345 798626 651572 677853 14 14 0
0
798202 828622 678295 708715 11 11 0
0
828582 834479 709335 715232 1 1 0
0
835216 845668 716826 727278 3 3 0
0
845383 883849 727661 766126 3 3 0
22308
0
884269 885551 769755 771037 0 0 0
0
885690 915156 772039 801504 6 6 0
2232
0
914197 918130 801506 805438 2 2 0
2774
0
918145 923757 808233 813845 1 1 0
0
924741 926109 817270 818638 1 1 0
0
926392 954263 820550 848420 10 10 0
15117
0
954118 961003 849226 856111 2 2 0
0
960755 965156 857007 861408 2 2 0
0
964879 970472 863958 869527 35 35 0
314
1
1
1
1
1
1
1
1
4
1
5
1
1
1
1
1
1
1
1
1
1
1
14
0
970149 990248 870326 890424 4 4 0
6548
0
989649 995064 890834 896249 1 1 0
0
995157 1039739 897501 942025 107 107 0
27
1
1
1
1
1
7140
1
1
1
1
4
1
1
6
1
2
5
1
1
1
1
1
1
1
1
4
1
1
2
1
1
6
1
2
1
1
2
1
1
1
1
5
1
1
1
1
1
1
1
1
1
1
1
36590
1
1
1
0
1039893 1052200 942755 955061 4 4 0
841
0
1052401 1054314 956090 958002 2 2 0
1006
0
1054546 1058943 963009 967408 6 6 0
-4322
-1
0
1059144 1063049 971538 975442 1 1 0
5
0
1062814 1064955 979812 981953 0 0 0
0
1064792 1067194 987973 990375 0 0 0
0
1066948 1069298 990377 992727 2 2 0
0
1069142 1080274 993381 1004526 16 16 0
-6387
-1
-1
-1
-1
-1
-1
-1
-1
-1
-1
-1
-1
-1
4596
0
1080424 1087082 1004570 1011228 1 1 0
0
1087393 1142536 1012091 1067233 8 8 0
20361
0
1143636 1174009 1070966 1101344 12 12 0
13230
-318
-1
-1
-1
-7822
-8876
0
1174190 1201929 1102210 1130032 101 101 0
-1866
15212
-10366
-1
-1
-1
-1
-1
-1
-1
-1
-1
-1
-1
-1
-1
-1
-1
-1
-1
-1
-1
-1
-1
-1
-1
-1
-1
-1
-1
-1
-1
-1
-1
-1
-1
-3
-1
-1
-5
-2
-1
-1
-1
-3
-1
-1
-1
-1
-1
-3
-3
-1
-1
-1
-1
-1
-1
-1
-4
-1
-1
-1
-1
-1
-1
-1
-1
-3
-1
-1
-1
-1
-1
-3
-1
-1
-1
-1
-1
-1
-2
-1
-1
-1
0
1202195 1204498 1132433 1134736 5 5 0
0
1204240 1223434 1135593 1154649 148 148 0
-5568
4511
1
1
1
1
1
1
1
1
1
1
1
1
1
1
1
1
1
1
1
1
1
1
1
1
1
1
1
1
1
1
1
1
1
1
1
1
1
3
1
1
1
1
1
2
1
1
2
1
1
1
1
1
1
1
1
2
1
1
1
2
3
1
1
1
2
1
1
-1582
1803
1
1
1
1
1
1
1
1
1
1
1
1
1
1
1
1
1
1
1
1
1
1
1
1
1
1
1
1
1
1
1
1
1
1
1
1
1
1
1
1
1
1
1
1
1
1
1
1
1
1
1
1
1
1
1
1
1
1
1
1
1
1
1
1
1
1
1
1
1
1
1
0
1223130 1224253 1155932 1157055 0 0 0
0
1224081 1228149 1157057 1161125 0 0 0
0
1229479 1231688 1166474 1168683 26 26 0
0
1230966 1273601 1170031 1212698 101 101 0
-40390
-1
-1
-1
-1
-1
-1
-1
-1
-1
-53
-1
-1
-1
-46
-1
-1
-743
-1
-1
-1
-1
-1
-1
-1
-1
-1
-1
-1
-1
-1
-1
0
1300348 1304722 1302954 1307300 208 208 0
-265
1807
87
-3
-7
-57
-1
-1
-1
-1
-2
-3
-1
-1
-2
-3
-1
-1
-1
468
1
1
1
1
1
1
1
1
1
1
1
869
2
63
1
1
1
1
1
1
1
1
1
1
1
1
1
1
3
1
1
1
1
1
1
1
1
1
1
1
1
1
1
1
1
1
-102
-1
-1
-1
0
1306011 1308861 1346564 1349347 111 111 0
880
1747
1
1
1
1
1
1
1
1
1
1
1
1
1
1
1
1
1
1
1
1
1
1
1
1
1
1
1
1
1
1
1
1
1
1
1
1
1
1
1
1
1
1
1
1
1
1
1
1
1
1
1
1
1
1
1
1
1
1
1
1
1
1
1
1
1
0
1319081 1320858 1350040 1351817 26 26 0
0
1321007 1329890 1351820 1360619 288 288 0
106
1
1
1
1
1
1
1
1
1
1
1
1
1
1
1
1
1
1
112
1
1
1
1
1
1
1
1
1
1
1
1
1
1
1
1
1
1
1
72
1
1
1
1
1
1
1
1
1
1
1
1
1
1
1
1
1
1
1
17
1
1
1
1
1
1
1
1
5
1
1
1
1
1
1
1
5
1
1
-440
-1
-1
-1
-1
-1
-1
-1
-1
-1
-1
-1
-1
-1
-1
-1
-1
-1
-1
-1
-1
-1
-1
-1
-1
-1
-1
-1
-1
-1
-1
-1
-1
-1
-1
-3
-1
-224
-225
2654
1
1
1
1
1
1
1
1
1
1
1
1
1
1
1
1
1
1
1
1
1
1
1
1
1
1
1
1
1
1
1
1
1
1
1
1
1
1
1
715
1
1
1
5
1
-823
-1
-1
-1
131
1537
0
1339989 1350672 1362486 1373169 206 206 0
1737
4682
-494
-1
-1
-1
469
3107
0
1350906 1382666 1374300 1406138 753 753 0
160
1
1
1
1
1
1
1
1
1
1
1
1
1
1
1
4
1
1
1
1
1
1
1
1
1
1
1
1
1
1
1
1
1
1
1
1
1
1
1
1
1
1
1
1
1
1
1
1
1
1
1
1
1
1
1
1
1
1
1
1
1
1
1
1
1
1
1
1
1
2173
-1068
-1
-1
-1
-1
-1
-1
-1
-1
-1
-1
-1
-1
-1
-1
-1
-1
-1
-1
-1
-1
-1
-1
-1
202
1
1
-2706
-828
-2733
-1
-1
-1
-1
-1
-1
-1
-1
-1
-1
-1
-1
-1
-1
-1
-1
-1
-1
-1
-1
-1
-1
-1
-1
-1
-1
-1
-1
-1
-1
-1
-1
-1
-1
-1
-1
-1
-1
-1
-1
-1
-1
-1
-1
-1
-1
-1
-1
-1
-1
-1
-1
-1
-1
-1
-1
-1
-1
-1
-1
-1
-1
-1
-1
-1
-1
-1
-1
-1
-75
-250
-1
-1
-1
1891
-1827
-1
-1
-1
-1
-1
-1
-1
-1
-1
-1
-1
-1
-1
-1
-3389
-1
-791
-401
-1
-1
-1
-1
-1
-1
-1
-1
-1
-1
-1
-1
-1
-1
-1
-1
-1
-1
-1
-1
-1
-1
-85
-195
-1
-1
-1
-1
-1
-1
-1
-1
-1
-1
-1
-1
-1
-1
-1
-1
-1
-1
-1
-1
-1
-1
-1
-1
-1
-74
-1402
135
5181
584
1
1
1
1
1
1
1
1
1
-1129
860
867
1
1
1
1
610
-94
63
-50
-69
1588
1
0
1382706 1383755 1407130 1408206 45 45 0
-67
-1
-1
-1
-1
-5
-1
-1
-4
-1
-1
-1
-1
-1
-1
-1
-1
-2
-3
-1
-1
-1
-1
-1
-1
-1
-1
0
1383582 1388979 1418023 1423420 55 55 0
3634
-489
-1
-1
39
1
0
1388977 1399626 1423457 1434110 96 96 0
2377
-4869
87
-2586
-1
-1
-1
-1
0
1405436 1406912 1434540 1436016 28 28 0
196
1
8
90
3
1
-390
-1
-1
-1
-1
-1
0
1406912 1410238 1436111 1439469 99 99 0
599
-215
-30
-1
-118
-1
-74
170
-16
-276
-1
-1
-1
-1
-1
-1
-1
-1
-1
-1
-1
-1
-1
-1
-1
-1
-1
-1
-1
-1
-1
-299
-1
-1
-1
-1
-1
767
0
1433761 1439015 1439028 1444316 117 117 0
-602
-1
-1
-1
-1
-1
-1
-1
-1
-1
-1
-599
-1
-1
-3685
-1
-1
-1
-1
-1
-1
-1
-1
-1
-1
-1
-1
-1
-1
-1
-1
-1
-1
-1
0
1440837 1446031 1444312 1449503 115 115 0
557
2369
306
-1800
4
0
1465057 1472555 1449500 1457016 192 192 0
-306
-1
-1
-1
-1
-1
-1
-2
-1
-1
-1
-1
-1
-1
-1
-1
-56
151
271
1
27
177
133
160
-404
389
-851
-1
-1
112
48
323
-952
1162
-532
-1
-1
-1
-1
-4
-65
-884
0
1472626 1483359 1457169 1467899 303 303 0
-802
-1
-1
-1
-1
-1
-1
92
185
34
70
1
2
1
1
1
668
153
1
1
1
1
1
1
1
1
-270
-1
-1
-1
-1
-1
-1
-1
-1
-1
-1
-1
-1
-1
-1
-1
-1
-1
-1
-1
-1
-1
-1
-1
-1
-1
-1
-1
-1
-1
-1
-1
-1
-1
-1
-3
14
54
21
1
1
1
1
1
1
1
2
1
1
1
1
1
1
1
1
1
1
1
1
1
1
1
2
-362
-1
-2
-4
-1
-1
-1
9
8
1
1
2
-663
-1
-1
-1
-1
-1
-1
-1
-1
-1
-1
-1
-1
-1
-1
-1
-1
-1
-1
-633
215
14
683
3154
-374
508
1
1
1
1
1
1
1
1
1
1
1
1
1
1
1
1
1
1
1
1
-221
-1
0
1483392 1486324 1467897 1470784 90 90 0
358
1
1
1
1
1
4
1
1
1
1
1
1
1
1
2
1
1
1
3
1
1
1
1
1
1
1
794
1
1
1
1
1
1
1
1
1
1
1
1
1
1
1
1
1
1
1
-481
-926
-78
235
0
1504252 1506440 1482335 1484522 57 57 0
394
0
1506438 1509480 1485260 1488306 73 73 0
-283
-1
-1
-1
-1
43
1470
-175
-1
628
0
1509476 1513814 1502900 1507239 94 94 0
828
87
-226
357
-458
-1
-1015
-1
825
0
1514055 1515543 1513908 1515395 42 42 0
1201
0
1515539 1517135 1541123 1542728 55 55 0
-437
309
-589
-219
-1
-1
-1
-1
-1
-1
-2
0
1537949 1540145 1542723 1544921 56 56 0
312
-190
-50
859
-627
-1
-1
43
0
1545451 1548697 1552678 1555920 100 100 0
-533
135
1
9
1
-7
-6
11
1
10
-18
-3
9
2377
0
1557499 1564747 1555916 1563159 171 171 0
-948
-1
-1
-1
-1
-1
-1
-2
-1
-1
-1
-1
704
-73
333
1
1
1
1
1
1
465
5
1
1
1
1
1
1
1
1
1
-305
-121
21
-765
877
-122
-7
289
778
-870
6
0
1565063 1567276 1563171 1565381 36 36 0
-480
-1
1265
1
1
1
1
1
-411
0
1568770 1571514 1588220 1590957 130 130 0
158
1
1
1
1
1
283
1
-157
-1
-4
98
1269
0
1572507 1575682 1592996 1596192 142 142 0
-268
-1
-1
-229
-438
-1
-1
-1
-1
-1
-1
-1
-1
-1
-1
-1
-1
-1
-1
-1
-1
-1
-1
-1
37
122
-44
375
1
1
1
48
1067
-518
-1
-1
-1
0
1578901 1580984 1604707 1606799 88 88 0
670
-946
-1
-1
-1
-1
-4
-7
-84
-1
-1
0
1588619 1589651 1609238 1610269 38 38 0
-68
-6
-2
536
3
1
1
0
1644949 1646034 1704731 1705816 49 49 0
0
1661861 1664272 1706900 1709294 114 114 0
1267
24
1
1
1
5
1
1
1
2
1
1
1
1
1
1
1
-598
400
0
1676588 1685438 1714704 1723563 436 436 0
-26
-1
21
1
1
254
1
1
4
1
1
6
1
1
1
1
4
1
1
1
1
1
1
1
2
1
2
2
1
1
1
3
2
1
6
1
3
-303
-1700
-1
330
-50
-7
523
4
-12
-1
-1
-1
-1
-1
-1
-1
-1
-1
-1
-1
-1
-1
-1
-1
-1
-1
-855
-132
669
-182
-728
-494
-826
-210
415
1
-51
-347
-1
-1
-1
-1
-1
-1
-1
-1
-1
-4
-1
-3
-1
-1
-1
-1
-1
642
0
1695211 1727493 1728552 1760828 468 468 0
1089
707
1
1
1
1
1
1
1
1
1
1
1
1
1
1
1
1
1
1
1
1
1
1
1
1
1
1
1
1
1
1
1
1
1
1
1
1
1
-81
-1
-1
-747
-1327
-555
-1
-1
-1
-1
-1
-1
-1
-1
-1
-558
-522
-510
8
1
1
-26
-1
-1
-1490
9897
11424
1
1
-147
-1
-1
-1
-1
-1
-1
-1
-1
-1
-1
-1
-1
-1
-1
-1
-1
2434
-99
-1
0
1727645 1772381 1760888 1805610 372 372 0
6533
1
-1205
1852
-363
494
342
-91
-1560
-1
-1
-1
-1
-1
-1
-1
-1
-1
-1
-1
-1
-1
-1
-1
-1
-1569
184
1
1
1
1
-1428
1088
755
-529
-1
6082
-1859
-1
-1
1999
843
1
1
1
1
1
1
1
1
1
1
1
1
1
3
1
1
1
1
1
1
1444
1323
-206
-1
-1
-1
-1
-1
-1
-1
-1
-1
-1
-1
-1
-1
-1
-1
-1
-1
-1
-1
-1
-1
129
1
1
1
1
1
1
1
1
1
1
1
1
1
1
1
1
1
2
1
1
1
1
1
1
1
1
1
1
-332
1261
-4195
-415
1327
-4296
-1
0
1772636 1785127 1805619 1818112 111 111 0
-3625
3874
-3829
-1
0
1785126 1786187 1927539 1928600 4 4 0
0
1786299 1814613 1929267 1957579 183 183 0
1114
1446
1738
-1162
252
4033
-698
-1
-6036
-5552
814
2093
0
1826023 1828266 1957622 1959879 43 43 0
-1165
-798
-1
-1
-1
-1
-1
-1
-1
-1
-1
-2
-2
-1
-52
50
0
1827592 1830981 1960255 1963656 118 118 0
-393
-1
-1
-1
-1
-1
-1
-1
-1
-1
-2
-2
-1
-52
50
-180
-1
354
347
1
1
-63
-1
-1
-1
197
1
1
1
1
1
1
1
1
1
1
1
1
1
1
220
1
1
4
1
1
1
812
1
1
1
-431
-1
-1
-1
-1
-1
-1
-1
-1
-1
-1
-1
-1
-1
-1
-1
-1
-1
-1
-1
-1
-1
-1
-1
-1
-1
104
1
1
1
1
-27
-17
0
1831122 1833139 1967933 1969950 35 35 0
36
-11
-7
128
0
1833026 1838574 1973611 1979186 93 93 0
-619
-3644
-676
-1
-1
-1
-1
-1
-1
-1
-1
-1
-1
-1
-1
-1
-1
-1
-1
-1
-1
-1
-1
-1
-1
-1
-1
136
1
-94
-1
-1
63
0
1838336 1841354 1991196 1994213 24 24 0
1602
-503
691
0
1841125 1845050 1998514 2002435 25 25 0
1607
1242
1
1
0
1845763 1846908 2002480 2003633 17 17 0
-173
-1
-1
-1
-1
-1
-1
-1
-1
265
0
1845786 1851924 2003635 2009768 101 101 0
-150
-1
-1
-1
-1
-1
-1
-1
-1
-1738
-1
-1
-10
-1
-1
2616
1
1
1
1
-539
-417
-1
-1
-1
195
1
1
1
1
1
1
1
1
1
1
1
1
1
1
311
15
1
1
1
0
1853139 1860903 2010283 2018080 96 96 0
345
-270
-680
-1
-1
-1
-1
-1
-1
-1
-1
-1
-1
-1
-1
-1
-1
-1
-1
-1
-1
-1
-1
-1
-1
-1
-1
-1
-1
-1
-1
-1
-1
-1
-3621
0
1867128 1872561 2023294 2028739 117 117 0
-760
-288
55
403
1
1
1
1
1
1
1
1
1
1
1
1
-219
-1
-1
-1
-1
-1
-1
-1
-1
-1
-1
-1
-1
-1
-1
-1
-1
-1
-1
-1
-1
-1
-1
-1
-1
-1
-1
-1
-1
-1
-1
-1
1178
1
1
1
1
1
1
1
1
1
1
-269
-1
-740
0
1873706 1877861 2036827 2041006 107 107 0
-72
-1
-1
-1
-1
-1
-1
-1
-1
-2271
154
-42
-1
-114
-1
-1
-1
-1
-1
-1
-1
-1
-1
-67
-28
27
2
1
1
1
8
241
-46
-1
-1
-1
-1
-1
-1
-72
-50
-1
-283
-436
105
1
1
1
0
1879261 1880737 2044125 2045601 24 24 0
-50
133
-72
423
0
1882466 1883958 2045598 2047090 19 19 0
0
1884438 1890478 2049684 2055726 105 105 0
236
-161
-230
-2635
16
-58
268
-268
938
1
-372
-80
-49
111
0
1890522 1900847 2056609 2066956 151 151 0
-320
-10
38
-48
-541
-1
-1
-1
-1
-1
-1
-1
-1
-1
38
527
1
-3689
-1
-1
-1
-1
-1
-1
-3
-1
-1
-457
-1
-1
-1
-1
-1
-1
-1
-1
-1
-1
-1
-1
-1
-1
-1
-1
-1
-1
-2325
-202
-387
-3
36
1
1
1049
389
1
1
1
1
1
1
1
1
1
1
1
1
1
1
1
1
-195
0
1901060 1902713 2068312 2069965 5 5 0
0
1901284 1905271 2074602 2078591 16 16 0
-2999
-1
0
2066686 2068780 2079627 2081708 55 55 0
687
1
1
1
1
1
1
1
1
1
160
-389
111
54
-471
178
1
0
2068780 2072080 2082217 2085463 140 140 0
-32
-1
-1
-686
-1
-1
528
1
1
1
1
6
1
1
1
1
1
1
1
1
1
1
1
1
1
1
1
1
1
1
1
1
1
1
1
4
1
1
1
1
1
1
1
1
1
1
1
1
1
1
1
1
-20
-633
-1
-1
388
1
1
1
1
1
1
1
1
1
1
1
1
1
1
1
1
1
0
2079151 2089168 2083467 2093445 304 304 0
-27
-1
-632
-236
-60
-1
-1
-1
90
1
1
1
1
1
1
1
1
1
2
2
1
1
2
1
1
1
-460
-1
-1
-1
-1
-1
-1
-1
-1
-1
-1
-1218
-19
5
2220
1
1
1
1
1
1
1
1
1
1
1
1
1
1
1
1
1
1
1
1
1
1
1
1
1
1
1
1
1
1
1
1
1
1
1
1
1
-972
-2228
358
817
67
1
-78
157
196
0
2089163 2106668 2104295 2121801 431 431 0
2110
1
1
1
1
1
-1999
-1534
315
-113
-890
-4059
-439
1423
1
1
1
1
1
1
1
2
1
1
1
1
1
1
1
1
-39
-1
-1
-1
-207
-82
-1
-160
857
21
-556
-1
-1
-1
-1
-1
-1
-1
-1
-1
-1
-1
-1
0
2107829 2112421 2121454 2126055 144 144 0
648
1
-973
118
228
12
-536
-1
-1
-578
74
1
1
1
1
1
1
1
1
1
1
-923
-1
-1
-1
-1
-1
-1
-1
-1
-1
-1
-1
-1
-1
-1
-1
-1
-1
-1
-1
0
2112769 2115754 2126054 2129038 68 68 0
1970
0
2120438 2123802 2131685 2135063 112 112 0
1174
1
1
1
1
1
1
-521
-1
-1
-1
-1
-1
-1
-1
-1
-1
-1
-1
-1
-1
-1
-1
-1
-1
-1
-1
-378
0
2123797 2134196 2145067 2155491 260 260 0
-1062
-34
1127
1
1
1
1
1
1
1
1
2
1
1
1
1
1
1
1
197
-2260
-1
-1
-1
-1
-1
-1
-1
-1
-1
-3
-1
-1
-1
-1
-980
2281
-818
-1
-1
-1
-1
-1
-1
-1
-1
-1
-1
-1
-1
-1
-1
-1
-1
-1
-1
-1
-1
-1
-1
-1
-1
-1
-1
-1
838
501
0
2136074 2137854 2155485 2157264 37 37 0
605
429
-262
0
2137367 2145075 2157492 2165198 155 155 0
573
1
1
1
1
1
1
1
1
1
1
8
1
552
1
599
1
1
-105
-1
-1
198
1
-147
-1
-1
-1
-1
-1
-33
-16
-1
5
1
1
1
-46
-1
-1
-1
-1
50
-384
154
1
-35
190
974
-261
-1607
-12
-1
-1
-1
-1
-1
-1
-1
791
52
0
2145072 2150362 2165398 2170695 100 100 0
-114
-1
-1
-1
-1
-1
-1
-1
203
1
-851
-117
316
-1232
477
0
2156682 2157747 2172186 2173251 23 23 0
0
2156682 2158854 2189982 2192153 86 86 0
-1163
-1
-1
-1
-1
-1
-1
-1
-1
-1
-1
-1
-1
-1
-1
-1
-1
-1
-1
527
1
1
1
1
1
1
1
1
1
1
1
1
1
1
1
1
1
1
1
1
-342
0
2170414 2173179 2262249 2265015 24 24 0
-319
-338
52
0
2175235 2177175 2268122 2270061 16 16 0
1933
0
2237705 2244301 2277687 2284290 28 28 0
22
-262
-1
-1
-1
-1
-1
-1
-1
0
2245827 2247820 2285579 2287580 49 49 0
-545
-1
-48
-1
-1
-1
-489
-1
-1
-1
222
251
0
2247817 2251593 2288053 2291790 116 116 0
193
-52
-606
-5
-367
1076
1
1
1
72
-9
-1
-1
-1
-156
-1
-1
133
4
1
1
4
8
1
1
1
1
1
1
1
1
1
1
1
1
5
192
95
546
1
1
1
1
1
1
1
1
1
1
1
1
1
1
1
1
1
197
1
1
1
1
0
2256077 2259137 2291760 2294775 138 138 0
199
1
11
1
1
1
1
1
1
1
2
1
1
1
1
1
1
1
1
1
1
1
1
1
1
1
1
3
1
1
1
1
1
1
2
1
1
4
1
4
1
1
1
1
1
1
1
2
1
1
1
1
1
1
-499
-233
-30
-1
-1
-39
-1
-1
-1
-1
-1
-1
-1
-1
-449
119
1
1
1
-322
20
196
580
0
2259753 2261564 2294772 2296583 29 29 0
0
2261718 2272109 2296620 2307049 258 258 0
-1483
771
2946
-72
-781
-50
1010
1
1
-167
-1
-1
-1
-1
-1
-1
-1
-1
-1
-1
-1
-1
-1
-2
-2
-1
-4
-1
-1
-1
-2
-4
-1
-1
-1
-1
-1
-1
-1
-1
-1
-1
-1
-1
-1
-1
-1
-1
-1
-1
-1
-1
-1
-1
-1
-1
-1
-1
-1
413
1
1
1
1
1
1
1
1
1
1
65
-962
0
2286281 2289073 2310745 2313531 16 16 0
1286
1
1
1
1
1
0
2289065 2300198 2323504 2334571 109 109 0
-520
-39
-490
1005
-388
-2757
1193
1
1
1
1
1
1
1
1
1
1
1
1
1
1
1
1
1
1
1
-148
-1
-1
667
1
1
1
1
1
1
1
1
1
1
1
1
1
1
1
1
1
1
1
1
1
1
1
1
1
1
1
1
1
1
1
1
1
1
1
1
1
1
1
1
1
1
1
1
1
1
1
1
1
1
1
1
0
2300199 2306883 2334667 2341343 63 63 0
2523
275
1
1
729
1710
1
2
2
4
-20
-1
13
-402
0
2308693 2324746 2347974 2364037 170 170 0
-302
-1
-1
-1
-1
-2849
1052
-497
-2147
-1
-2402
-843
1993
-1290
0
2333666 2344203 2364033 2374640 390 390 0
-834
-1
-188
-1
-1
-1
-1
-1
-1
-1
-1
-1
-1
-1
-1
-1
-1
-1777
-1
-1
-1
-1
-1
-1
-1
-1
-1
-1
-1
-1
-1
-1
-1
-1
-1
103
-789
-1
-1
-1
-1
-2697
-1
-1
-1
-1
-1
-1
-1
-1
-1
-1
-1
-1
-1
-1
-1
-1
-1
-1
-1
-1
-1
-1
-1
-1
-1
-1
-1
-1
-1
-1
-1
-1
-1
-1
-1
-1
-1
-1
-1
-1
-1
-1
-1
-1
214
1
1
2
1
3
69
1
1
1
1
1
1
1
1
1
1
1
1
1
1
1
1
1
1
1
1
1
1
1
1
1
1
1
1
1
1
1
1
1
1
1
1
1
1
1
1
1
1
1
1
1
1
607
-149
-1
-1
-1
-2412
-96
-11
-1
-1
-1
-1
-1
-1
-1
-1
-1
-1
-1
-1
-1
-1
-1
-1
-1
-1
-1
-1
-1
-1
-1
-1
-1
-1
-1
-1
-1
-1
-1
-1
-1
-3
-1
-1
-1
-1
-1
-1
-1
-1
-1
-1
-1
-1
-1
-1
-1
-1
-1
-1
-1
451
1
1
1
1
1
1
1
1
1
1
1
1
1
1
1
1
1
1
1
0
2344546 2349305 2375647 2380396 106 106 0
229
1
122
1
1
1
382
-784
-40
284
-352
483
724
1
3
1
1
-429
0
2349745 2373082 2380187 2403601 421 421 0
-4780
-49
1720
92
-4534
-5
-1
-1
-1
-5
2362
154
-1185
-1
-1
-1
-1
-1
-1
-1
-1
-1
-1
-1
-1
-1
-1
-1
-1
-1
-1
-1
-1
-1
-1
-1
-1
-1
-1
-1
-1
-1
-1
-1
-1
-1
-1
-1
-1
-1
-1
-1
-1
-1
-1
-1
-1
-1
-1
-1
-1
-1
-1
-1
-1
-1
-1
-1
-1
-1
-1
-1
-1
-1
-1
-1
-1
-1
-1
-1
-1
-1
-1
-1
54
-2249
-1622
-138
1573
0
2380788 2404658 2403598 2427428 546 546 0
731
668
606
1
1
1
1
1
1
1
1
1
1
1
1
1
1
1
1
1
1
1
1
1
1
1
1
1
1
1
1
1
1
1
1
1
1
1
-1305
-339
-819
-1
-1
-1
-1
-1
-1
-1
-1
-1
-1
-1
-1
-1
-1
-1
-1
-1
-1
-1
-1
-1
1927
3132
94
688
868
1
-535
-1
-1
-995
-1
-1
-1
-1
-1
-1
-1
-1
-9
-1
-1
-1
-1
-1
-3
-50
-670
-1
-1
-1
-1
-1
-1
-1
-1
-1
-1
1508
777
-1346
-1
-1
-1
957
15
-26
671
1419
1423
1
1
1
1
1
1
1
1
1
1
1
1
1
1
1
-112
-1
-1
-1
-1
-1
-1
-1
-1
-1
-1
1773
1
1
1
1
1
1
1
1
1
1
1
1
1
1
1
1
1
1
1
1
1
1
1
1
1
1
1
1
1
1
1
1
1
1
1
1
1
1
1
1
1
1
1
1
0
2405039 2414819 2428401 2438093 400 400 0
81
1
-497
416
135
1
1
-92
-1
-1
133
1
1
1
1
1
1
1
1
1
1
1
1
1
1
1
1
1
1
1
1
1
1
1
1
1
1
1
1
1
1
1
1
1
1
1
1
1
1
1
1
1
1
1
1
1
1
1
1
1
1
1
1
1
1
1
1
1
1
1
1
1
1
1
1
1
3
1
1
1
1
1
1
1
-2120
-1
-1
-1
-4
-1
-1
-1
-1
-1
-1
-1
-1
-1
-1
-1
-1
-1
-1
-1
-1
-1
-1
-1
-1
-1
-1
-965
-825
387
1
1
1
1
1
1
1
1
1
1
1
1
1
1
1
1
1
1
1
1
-78
-1
-1
-1
-1
-1
-1936
-1
-808
-1
-4
-353
-1
5
-13
-1
5
50
3
1
-11
-11
-1
290
24
1
11
1
1
1
11
11
1
1
1
1
1
1
1
1
6
1
2
52
1
1
1
1
1
1
1
1
1
1
1
1
1
1
-279
-1
5
18
11
-9
-1
-1
0
2413487 2461098 2437176 2484680 1003 1003 0
-82
-13
-4
-1
13
-4
-10
12
-79
-1
-1
303
1
1
1
1
1
-35
-1
-1
-772
-3
-1
-5
-3
-1
55
1
1
322
1
1
1
3
1
16
1
1
9
1
1
31
1
1
-221
178
1
1
1
1
1
1
1
1
-95
-1
-1
-1
-1
-1
-78
-374
156
1
1
1
1
1
1
1
1
1
1
1
1
1
1
1
1
1
3
1
1
1
1
1
1
1
1
1
1
1
1
3
1
1
1
1
1
1
1
1
2
1
-35
-130
-2782
-1134
48
-862
-150
-1
2473
-100
-814
1116
867
1
1
1
1
1
1
1
1
1
1
1
1
1
1
1
1
1731
1
1
1
1
-2976
448
1885
1
1
1
1
1
1
1
1
1
1
1
1
1
1
1
1
1
1
1
1
1
1
1
1
1
1
1
1
1
1
1
1
1
1
1
1
1
1
1
1
1
1
1
1
1
1
1
1
1
1
1
1
1
1
1
1
1
2
1
1
1
1
1
1898
-129
255
726
-1468
882
-1381
-1255
-1287
-422
-1956
-366
-1
-1
-1
-1
-1
-1
-1
332
1
-6322
193
-15
-1
-1
-423
-1369
-1339
-1
-1
-1
-1
-1
-1
-1
-1
-1
4702
0
2461660 2473508 2490147 2502009 250 250 0
95
-279
65
137
-286
-61
-183
-3306
-1
-1
3837
-1377
-1
-1
-1
-1
-1
-1
-1
-1
-1
-1
-1
1073
0
2473599 2483888 2502789 2513035 300 300 0
-3238
-297
-265
1043
217
64
1
1
1
1
1
1
1
1
1
1
1
1
1
1
1
1
1
1
1
1
5
1
1
1
1
1
1
1
4
1
1
1
1
1
1
1
1
1
1
5
1
1
1
1
1
1
1
1
3
1
3
3
1
1
1
1
1
1
1
1
1
1
1
1
3
1
1378
1
1
1
1
1
-385
-1
-1
-1
-1
-1
-1
-1
-1
-1
-1
-1
-1
-1
-1
-1
-1
-1
-1
-1
-1
-1
-1
-1
-1
-1
-1
-1
-1
-1
-11
1167
1
0
2483942 2486419 2513893 2516369 59 59 0
2227
0
2487901 2493010 2520794 2525903 87 87 0
1027
-2844
0
2511975 2533251 2526023 2547335 358 358 0
-992
208
1
1
1
1
1
1
-687
-1
-135
-1
-1
-1
-1
-1
-1
-1
-1
-1
-1
-1
-1
-1
-1
-1
-1
-1
-1
-6
-1
-1
-1
-1
-1
-1
-1
-1
-1
-1
-1
-1
-1
-1
-1
-1
-1
-1
-1
-1
-1
-1
-1
-1
-1
-1
-1
-1
-1
-1
-1
-1
-3
-1
400
1
1
2198
4419
1
-736
389
-1537
23
38
399
5042
-155
281
-3347
213
1
1
1
1
1
0
2533263 2546591 2546895 2560138 244 244 0
378
1
1
1
1
1
-291
-139
-1
-1
-1
-1
289
1
-989
279
2652
-572
-1
-1
171
1
1
1
1
1
1
1
1
1
1
1
1
1
2
-4132
-88
-1
-867
-1
562
1
1
1
1
1
1
1
1
1
1
1
1
1
1
1
1
1
1
1
1
1
1
1
1
1
1
1
1
1
1
1
1
1
1
1
1
1
1
1
1
1
1
1
1
1
1
1
1
1
1
1
1
1
1
1
1
1
1
1
1
1
1
1
1
1
1
1
1
1
1
1
1
1
499
0
2571754 2585217 2563953 2577390 233 233 0
919
31
175
162
191
52
93
107
1
1
1
1
1
1
1
1
1
1
1
1
1
1
1
1
1
1
1
1
1
1
1
1
1
1
1
1
1
1
1
1
1
1
1
1
1
1
1
1
1
1
1
1
1
1
1
1
1
1
1
1
1
1
1
1
1
1
1
1
1
1
1
1
1
1
1
1
1
1
1
1
1
1
1
1
1
1
1
1
1
1
1748
1
1530
1
-1991
-33
-1
-1
-1
-1
-1
-1
-1
-1
-1
-1
-1
-1
-1
-1
-1
-1
-1
-1
-1
-1
-1
-1
-1
-1
-1
-1
-1
-1
-1
-1
-1
-1
-1
-1
-1
-1
-1
-1
-1
-1
-1
-1
-1
-1
-1
-1
-1
-1
-1
-1
-1
-1
-1
-1
-2
-5090
-1
-1
-1
-1
-1
574
1
1
-175
-1
-1
-1
-1
-1
-341
-1
0
2585228 2591975 2578329 2585071 87 87 0
121
1
1
1
1
1
1
-3540
-1
-1
-430
1365
1
-679
-167
363
2
0
2591043 2594425 2585129 2588526 91 91 0
-325
-167
363
2
-80
-1
-1
-1
-4
-1
-1
-1
-1
-1
-1
-1
-1
-1
-1
-1
-1
-1
612
1
1
0
2607988 2632031 2588521 2612503 512 512 0
-522
109
1
1
1
1
1
1
1
1
1
1
1
1
1
1
1
1
1
1
1
1
1
1
1
1
1
1
1
1
1
1
1
1
1
1
1
1
1
1
1
1
1
1
1
1
1
1
1
1
1
1
1
1
1
1
1
1
1
1
1
1
1
1
1
1
1
1
1
1
1
-3986
-3035
-685
898
1
1
1
-198
2000
-931
-1124
2072
1
1
1
1
1
1
1
1
1
1
1
-606
-1
-1
-1
-1
-1
-1
-1
-1
-1
-1
-1
-1
-1
-1
-1787
-32
2412
-806
-1
-2765
0
2640657 2654561 2612493 2626419 352 352 0
336
1
1
1
1
1
1
1
1
1
1
1
1
1
1
-684
-1
-1
-1
-1
-1
-1
-1
-1
-1
-1
-1
-1
-1
-1
-1
-1
-1
-1
-552
-1711
-1
-1
-1
-1
-1
-1
-1
-441
-217
-1
906
-33
-150
960
474
-11
-1
-1
-1
-1
-57
-115
-1
55
281
-296
-1
-1
-1
-1
-1
-1
-1
-1
-1
-1
285
101
283
294
-695
-1
-1
-13
-9
-1
-1
-1
-1
-1
-1
-1
-1
-1
-1
-18
-1
-1
-1
-1
191
1
1
1
1
1
1
1
1
1
1
1
1
1
1
1
1
1
1
1
1
1
1
1
143
1
1
1
47
1
1
236
-27
-325
86
1
1
1
1
1
1
1
1
1
1
1
47
-637
-1
-1
-1
-1
-1
-1
-1
-1
-1178
-1030
-1
-1
-1
-1
-1
-1
0
2654729 2664044 2627354 2636647 180 180 0
487
1
2
1
1
3
715
32
1
3
477
784
1
1
1
1
1
1
1
1
1
-323
1395
-339
2483
330
-171
385
0
2666480 2670792 2654846 2659159 117 117 0
631
-4
994
-572
-674
0
2674204 2675331 2683468 2684594 30 30 0
338
0
2684125 2714507 2684587 2714941 810 810 0
-762
-2061
892
272
-127
166
1
1
977
-365
924
-125
3
382
-1242
-1
-1
-1
390
-962
-1
-1
-1
-1
-1
-1
-1
-1
-122
-1
-1
-1
-1
-1
-10
-1
-1
-1
-1
-1
-4
-4
-1
-1
-1
-5
-1
-15
-1
-1
-1
-1
-1
-1
-1
-1
-11
-1
-1
-1
-1
-1
-1
-1
-1
-2
-1
-1
-1
-1
-1
-1
-56
1098
1
612
-38
1867
853
1
1
1
1
1
1
1
1
1
1
217
1
1
1
1
1
1
1
1
1
1
1
1
1
1
1
1
1
1
1
1
1
1
1
1
1
1
1
1
1
1
1
1
1
1
1
1
-35
-70
-1115
142
-618
-581
-1
-2283
1099
-1349
2077
-236
-226
70
1
48
1
1
1
1
1
1
1
1
1
1
1
1
1
1
1
1
1
1
1
1
1
1
1
1
1
1
1
1
1
1
1
1
1
1
1
1
1
1
1
336
-103
-1
31
447
2
-19
688
79
1
-124
-304
-69
1492
13
-168
-517
-744
-1
-1
-1
-1
-284
0
2713897 2715304 2716304 2717714 58 58 0
689
-167
-1
-1
-1
-1
121
0
2715308 2721873 2729084 2735637 190 190 0
-683
1610
-142
-859
128
159
1
-495
566
1
1
1
1
1
1
1
1
1
1
1
-324
137
0
2721204 2724377 2736028 2739200 76 76 0
1205
1
-1123
0
2767339 2778501 2764321 2775463 349 349 0
660
46
-559
-1
-325
243
-2870
-2998
-1261
56
-3
220
1
1
556
992
33
1
1
1
1
1
5
1
1
1
1
1
2
2
1
1
48
208
0
2784947 2805893 2784021 2804865 799 799 0
-75
-2281
-2473
-880
-649
56
352
1
1
198
296
1912
1
1
1
1
1
1
1
1
1
1
1
1
1
1
1
1
1
1
1
1
1
1
1
1
1
1
1
1
1
1
1
1
-801
-1
-5
-1
612
3
1
-211
-1
-1
-1798
-126
-168
-36
-261
-1
-1
-1
-1
-1
-1
-2
-1
-1
-3
-1
295
1
1
139
114
1
1
1
1
1
1
1
1
1
1
1
1
1
1
1
1
1
1
5
1
1
1
1
1
2
1
1
1
1
2
1
4
2
1
3
1
1
1
1
1
2
2
1
1
1
1
5
1
1
1
2
3
1
1
1
1
1
1
1
1
1
1
1
3
1
1
1
1
1
1
3539
1406
1
1
1
1
1
1
1
1
1
1
1
-1604
401
0
2810678 2827412 2824983 2841662 649 649 0
1337
108
-452
-1627
-4
-1767
-1
-1
-1
-1
-1
-1
667
1009
1
4
1
2
2
1
2
1
1
1
1
1
1
1
593
-75
300
353
590
1
1
1
1
1
1
1
1
1
1
1
1
1
1
1
1
1
1
1
166
1
-336
-13
163
1
1
1
1
1
1
1
697
4
1
-812
-210
-1
-1
-1
-1
-1
776
-141
-1
-1
-1
-1
-1
-1
-1
-1
-2
-1
-1
-1
-1
-1
140
1
1
1
1
1
1
1
1
1
1
1
1
1
3
1
116
1703
1
1
1
1
1
1
1
1
1
1
4
1
1
1
4
1
1
-168
180
64
-16
-66
904
1
-110
-472
90
0
2828563 2830857 2841657 2843948 68 68 0
263
2018
1
0
2830545 2833263 2844573 2847300 79 79 0
-1074
-1
-1
-1
-1
-1
-1
-1
-1
-1
-603
11
778
0
2833259 2837514 2852192 2856402 146 146 0
174
198
1
1
4
1
1
1
-1253
-1
37
553
275
1
1
1
1
1
1
1
1
1
1
1
1
1
1
1
1
1
1
1
1
1
1
1
1
1
1
1
1
1
3
1
1
1
1
3
60
594
85
1
-23
-515
-1
0
2846468 2852216 2856397 2862131 173 173 0
191
537
1
1
1
1
1
1
1
1
1
1
1
1
1
1
-457
-1615
0
2853017 2854808 2865704 2867495 65 65 0
796
-316
0
2855300 2864213 2867987 2876885 238 238 0
-267
1031
160
1785
1
1
1
1
1
1
1
1
1
1
1
1
1
1
-65
-1
-882
-34
-147
-1
-1
-133
-1
-1
-1
38
1582
1148
1
1
-176
221
52
8
1
1
3
1
1
1
1
1
1
1
1
1
1
1
1
1
-35
-1
-1
-1
-1
-1
-1
-1
-1
-1
-1
-1
-801
0
2865174 2866579 2876877 2878283 32 32 0
246
284
-39
-1
-1
-79
428
0
2866681 2873095 2879275 2885678 221 221 0
805
-295
4
482
-1266
-113
-1
-1
-1
-1
-1
-1
-1
-1
-1
-1
-1
-1
-1
-1
-1
-1
-1
-1
-1
-1
-1
-1
-1
-3
-1
-1
-2
-1
-1
-1
-1
-1
-1
-1
-1
-1
-1
-1
-1
-1
-2
-1
-718
-1
-1
66
1
1
4
1
4
269
1
1
1
1
1
1
1
1
1
1
1
1
1
1
1
1
1
1
1
1
1
1
1
1
1
1
1
1
1
1
1
1
1
1
1
1
1
1
1
1
1
1
1
1
1
1
2
1
1
1
1
-172
-1036
0
2873096 2877466 2885869 2890253 63 63 0
-73
-1
3051
-228
-1
-4
-1
-1
-1
-1
-7
-1
-67
-1
-1
-1
-1
-1
-3
685
1
72
0
2879043 2882529 2906067 2909553 93 93 0
-401
2297
0
2883101 2884847 2916605 2918350 50 50 0
908
747
-15
0
2887845 2888867 2922988 2924009 17 17 0
17
0
2888866 2905908 2936832 2953879 495 495 0
2023
32
-89
358
-5427
-1882
-1
975
-18
-149
-1
-1
-1
-1
-3
-1334
-1
-179
-1
-1
-1088
-1562
149
1
1
3
1
1
1
1
425
1
1
-90
337
-324
-48
0
2901026 2915492 2968621 2983104 308 308 0
-124
-1
-236
-334
5
-693
1366
-195
-150
-1
-1
-1
-1
-1
-1
-1
-1
-1
171
1
1
1
1
1
2
-258
-1
54
-38
-664
-49
-3499
-2548
386
430
234
-92
656
-204
-172
-1
-1
-675
-509
-1
-1
660
0
2916015 2917884 2985341 2987210 5 5 0
0
2917984 2921617 2987213 2990776 120 120 0
71
2381
1
1
1
1
1
1
1
1
1
1
1
1
1
1
1
1
1
1
1
1
1
1
1
1
1
1
1
1
1
1
1
1
1
1
1
10
1
293
52
1
1
1
1
1
1
1
1
1
1
1
1
1
1
1
1
1
1
1
1
1
1
1
1
1
1
1
1
101
-260
353
0
2921735 2938547 2991569 3008459 689 689 0
114
-408
-284
26
-35
-1
-1
-1
-1
-1
-1
-1
-1
-1
-1
-1
-1
-6
-1
-1
-1
-1
-1
-1
-1
-1
-1
-1
-1
-1
-1
-1
-1
-1
-1
-1
-3
-1
140
-98
462
-74
-1
98
174
1
1
1
1
1
1
1
1
1
1
1
1
1
1
1
1
1
1
1
-351
-1
-1
-1
386
-9
-1045
-821
-1
-1
-1
-1
-1
-1
-1
-1
-1
-1
-1
-1
-1
-1
-1
-1
-3
-1
-1
-1
136
-1229
-1
-1
-1
-1
-1
-1
-1
-1
-1
-1
-1
-1
-1
-1
-1
-1
-1
-1
-1
-1207
-1
-1057
765
1
1
1
1
1
1
1
1
1
1
1
1
1
1
1
3
1
-431
-1
-1
-1
-1
-1
-1
-1
-450
-1
-1
-1
-1
-1
-1
-1
-1
-1
-1
-1
-1
-1
-1
-1
-1
-1
-1
-1
-1
-1
-1
-1
-1
-1
672
1
-496
-1
-1
-1
361
825
-29
-247
-1
-1
-1
-187
715
-3
3415
3
1
4
1
3
0
2940046 2961254 2998897 3020063 531 531 0
-2151
-1
1103
1
-496
-1
-1
-1
-152
1029
-280
-27
-1
-1
-1
-1
-1
-1
-1
-1
-1
-1
-1
-1
-2
-1814
2713
1
-1100
-1877
519
343
714
1
1
1
1
1
1
1
1
1
1
1
1
1
1
1
1
1
1
2
1
227
1
1
1
1
1
1
1
1
1
1
1
1
1
1
1
1
1
1
1
1
1
1
1
1
1
1
1
1
1
1
1
1
1
1
1
1
1
1
1
1
1
1
2
-793
-1
562
-746
-141
-1
-1
36
-1835
0
2965164 2979269 3020986 3035022 387 387 0
132
1
1
1
1
1
1
1
1
1
1
1
1
1
1
1
1
1
1
1
1
50
1
-717
1391
-520
56
-827
-1
-1
-1
-1
-1
-1
-1
-1
-1
-1
-1
-1
-1
-1
-288
-133
196
1
1
1
1
1
1
2
1
808
1
1
1
1
1
1
1
1
1
1
1
1
1
1
1
1
1
1
1
1
1
1
1
1
1
1
1
1
1
1
1
1
1
1
1
1
1
1
1
1
971
577
431
1
2560
-174
-876
2798
1
1
1
1
1
1
1
1
218
0
2979263 2987637 3051929 3060305 224 224 0
-338
5433
1
1
1
1
1
1
1
1
1
1
1
1
1
1
-1113
-115
-1008
-1
-1
-1
-1
-1
-1
-1
-1
-1
-1
-1
-1
-1
0
2987886 2992966 3061262 3066353 235 235 0
715
32
506
1
1
1
1
1
1
1
629
1
1
1
1
1
1
1
1
1
1
1
1
1
1
1
1
1
1
1
1
1
1
1
1
1
1
1
1
1
1
1
1
1
1
1
1
1
1
1
-46
-129
-1
-1
-1
-1
-1
-1
-1
-1
-1
-1
-1
-1
-1
-1
-1
-1
-1
-5
-1
-1
-1
-1
-1
-1
-1
-1
-1
-1
-1
-1
-4
-1
-1
-1
-1
-1
-1
-1
-1
-1
-1
-1
-1
-1
-1
-1
-1
-1
-1
-1
-1
-1
-1
-1
-4
-1
-1
-3
-1
-1
-1
-1
-1
-1
-1
-1
-1
-1
-1
-1
-1
-1
-1
-1
-2
-1
-1
-1
-218
50
8
88
701
1
1
1
1
1
1
1
1
1
1
1
1
1
1
1
1
1
-260
0
2992967 3002311 3067262 3076596 168 168 0
591
1
1899
1
1
1
1
1
-406
-138
-1
817
115
1
4675
1
0
3012866 3032470 3076592 3096193 566 566 0
-714
-1
-1
-1
-1
-1
-1
-1
-1
-1
-1
-1
99
2390
1
-11
104
1246
-134
-125
169
1
1
1
1
1
1
1
2
-150
-1
130
11
-1542
-2391
2982
1
-195
-1
761
1
1
1
1
1
1
1
1
1
2
6
1
1
1
20
1
1
1
1
1
1
1
1
1
-3742
-1
-1
-1
-1
-1
-1
-1
-1
-1
-1
-1
734
1
1
1
1
1
1
1
1
1
1
405
-489
-1
-1
-1
-1
-1
-1
-1
-1
-1
-1
-1
-1
-1
-1
-1
-1
-1
-1
15
-83
0
3033083 3053063 3099067 3119071 679 679 0
-882
-289
-1
-1
-1
-1
-1
-1
-1
-1
-1
-1
-1
-1
-1
-1
-1
-1
-1
-1
-1
-1
-1
-1
-1
-1
-1
-1
-1
-1
-1
-41
-1
-1
-1
-1
-1
-1
-1
-1
-1
-1
-1
-1
-1
-1
1319
-24
151
-366
14
245
1
1
1
1
1
1
1
1
1
1
1
1
1
1
1
1
1
-203
-113
2278
-754
-572
-1
-814
1200
-599
230
-89
-1201
399
1
1
-482
-1
-1
-293
-2526
-697
34
-487
-1
-24
460
1
1087
1
1
1
1
1
1
1
1
1
1
1
-1041
133
0
3053059 3055213 3137592 3139741 80 80 0
-895
212
1
-153
-1
-801
-1
-1
37
2
2
4
1
1
21
1
2
0
3056494 3085597 3143314 3172566 1064 1064 0
8
-273
-1
-1
-1
-1
-1
-1
-1
-1
-1
-1
-1
-1
-1
-1
-1
-1
-1
-1
-1
-1
-1
-1
-1
-1
-1
-1
-1
-1
-1
-1
238
227
-327
-1
-1
-1
-1
-1
-1
-1
520
-317
-1
-1
-1
-519
647
-2163
-1
-1
-1
-1
-1
-1
-1
-1
-1
-1
-1
-1
-31
-1
-1
-1
-1
-1
-1
-1
-1
-1
-1
-1
-1
-80
-1
-1
-1
-1
-1
-1
-1
-1
-1
-1
-1
-1
-1
-1
-1
-1
-1
-1
-1
-1
-1
-1
-1
-1
-1
-1
-1
-1
-1
-1
-1
-1
-1
-904
-1
-1
-1
-1
-1
-1
-1
-1
-1
-1
-1
-1
-1
-1
-1
-1
-1
110
25
85
-6
-13
-1
16
1
33
1
8
-1188
-1
383
-1115
2222
-932
1312
-352
-46
-463
172
1
1
3
1
5
2
1
1
1
4
1
7
1
379
1
1
1
1
1
1
1
1
1
1
1
1
-2009
7068
1
-1450
-190
-1
-1
-1
-2
-1
-1
-5
-1
-1
-1
-1
-1
-1
-1
-1
-1
-1
-1
-1
-1
-1
-1
-1
-2
-1
-1
-1
-1
-1
-1
-1
-1
832
-1195
-1
-1
-1
-1
-1
-1
-1
-1
-1
-1
-1
-1
-1
-1
-1
-938
-1
-1
-1
-7
-10
-1
-1
-1
-1
-1
-1
-1
-1
81
1
0
3083824 3091041 3179177 3186411 283 283 0
-531
-1
-1
-1
-1
-1
-5
-8
-1
-9
-1
-1
-1
-1
-1
-1
1045
195
-694
-1
-1
-1
-1
-1
-1
-1
-1
-1
2076
1
1
1
1
1
1
4
1386
-704
-293
0
3095358 3104782 3186410 3195740 369 369 0
316
1
1
1
1
1
1
1
1
1
1
1
1
1
1
1
1
1
1
1
1
4
1
1
1
1
1
1
1
1
1
1
1
1
1
1
1
1
-1874
-1
-231
-886
-1
-2
-1
-1
-1
-1
-1
658
1
1
1
1
1
1
1
1
1
1
1
1
1
230
1
1295
-1711
123
685
-713
31
1
3
1
1
1
1
1
1
1
367
1
1
3
1
1
1
1
1
1
1
1
1
1
1
1
1
1
1
1
1
2
1
2
1
1
1
2
2
1
1
1
1
1
1
1
1
1
3
1
0
3108104 3110549 3205695 3208143 78 78 0
-10
-40
-39
1988
29
1
1
-22
-1
-199
-56
0
3111614 3119723 3231366 3239461 330 330 0
239
182
1
852
644
1
1
1
1
1
1
1
1
1
1
1
1
1
1
-442
268
3
4
1
-271
-147
-1
-1
-1
-1
-1
-1
-1
-1
-1
-1
-1
-1
-1
-1
-1
-1
-1
-1
-1
-1
-1
-1
-1
-1
-1
-1
-1
-1
-1
-1
-1
-1
73
983
1
873
1
1
1
1
1
1
1
1
1
1
1
1
1
1
1
1
1
1
1
1
1
-1290
1540
67
0
3137920 3150144 3238079 3250264 397 397 0
1121
1
1
1
1
1
1
1
1
1
1
1
1
1
1
1
1
1
3
2
5
1
1
1
1
1
-1004
-1479
-1
-3
-1
16
1
487
1963
1
-408
165
1725
-543
1091
1402
1
1
1
1
1
1
1
2
1
1
1
0
3150216 3172104 3250881 3272773 633 633 0
53
1
1
1
374
-2166
-1
-1
-1
-5
-1
-1
-1
-2
-1
-1
-1
-3
1313
1
251
263
2484
153
1
1
1
1
1
1
1
1
1
1
1
-1070
-51
-1
173
55
-24
-1
-1
-1
-1
-1
-1
-1
-1
-1
-1
-1
-1
-1
-1
-1
-1
-1
-1
-1
-1
-1
-1
-1
-1
-1
-1
-1
-1
-1
-1
-1
-1
-1
-93
1061
1
1
1
-471
-543
-1
-1
-229
-1
-1
-1
-1
-1
-1
-1
-1
-1
-1
-1
-1
-1
-1
-1
-1
-1
-1
446
417
1
1
1
1
1
1
1
1
1
1215
1
1
1
1
1
1
3
1
1
1
2
2
-1227
132
-765
-1764
-2203
1163
1
1
1
1
-1071
107
256
1
59
1
1
1
1
1
1
1
1
1
1
1
1
1
0
3173052 3176107 3273530 3276584 65 65 0
944
0
3182389 3184614 3276581 3278805 37 37 0
-444
-676
248
1
1
0
3184610 3191230 3279179 3285831 175 175 0
180
657
1
-24
-951
631
129
-1152
13
1
14
1354
-506
-1
-1
-1
-1
-1
-1
-1
-1
-1
-1
-1
-1
-1
-1
-1
-1
-1
-1
-1
-1
-1
-1
-1
-1
-493
-1
-1
-136
-129
-31
-1
-1
-1
-1
-1
-1
-2
0
3191345 3206963 3286716 3302256 501 501 0
-1430
-169
682
1
1859
1
1
1
1
1
1
1
1
1
1
1
1
1
1
1
1
1
1
1
1
1
1
-62
1910
-1024
-1
-1
-1
-1
-1
-1
-1
-1
-1
-1
-1
-1
-3
-1
-1
-1
-1
-1
-1
-1
-1
-1
-1
-1
-1
-964
906
-2202
580
158
599
67
1
1
1
1
1
1
1
1
1
1
1
1
1
1
1
1
1
1
1
1
1
1
1
1
1
1
1
1
1
1
1
1
1
1
1
1
1
1
1
1
1
1
1
1
4
1
1
1
1
1
1
1
1
1
1
1
1
1
1
1
1
1
1
1
1
1
1
1
3
1
1
1
1
1
1
1
1
1
1
1
5
-391
-14
-278
-1
386
-176
175
1
1
-526
-2
0
3219361 3252266 3302250 3335136 1036 1036 0
502
-203
2184
1
1
1
1
1
1
1
1
1
1
1
1159
1
1
1
-1358
-744
-1
-1
-1
-1
-1
-1
-1
-1
-1
-1
-1
-1
-1
-1
-1
-1
-1
-1
-1
-1
845
1
-511
-76
-1
-1
177
184
-28
19
188
-39
-1
-875
-167
608
209
224
1235
1163
-41
-1
748
380
-95
-1
274
-142
2893
418
1
1
1
1
1
1
1
1
1
1
1
1
1
1
-167
-70
-1
-1
-1
-1
-1
-1
-1
-1
-1
-1
-1
-1
-1
-1
-1
-1
-1
-1
-1
-1
-1
-1
-1
-1
-1
411
-1967
-1
-1
-1
-1
-1
-1
-1
-1
-2
1612
1
1
-2403
219
898
1611
25
1
1
1
1
1
1
1
1
1
1
1
1
1
270
95
62
-284
-2028
-1402
-991
54
1
1
1
1
1
1
1
1
1
1
1
1
1
1
1
1
1
1
1
1
1
1
1
1
1
1
1
1
1
1
-274
-24
-150
-12
0
3258891 3267787 3343578 3352463 269 269 0
-85
-17
187
-319
-207
50
563
843
1
1891
109
1
1
1
1
1
1
1
1
1
3
1
1
1037
-208
-1
-1
-2
-1
-1
-1
-40
-355
-1755
398
1
29
55
568
0
3268301 3279503 3355987 3367174 294 294 0
1268
1
1
391
-1369
-1731
2894
1169
1
1
1
1
1
1
1
1
1
1
1
1
-1363
782
-14
0
3279514 3288315 3366856 3375721 342 342 0
94
-14
922
443
1
1
1
4
2
893
1
1
1
1
1
1
1
1
1
1
1
1
1
1
1
1
-847
-387
170
725
-151
680
-529
-676
-1
-1
-1
-1
-1
1410
-750
-1
-1
-1
-1
-1
-1
-1
-1
-1
-9
-1
-1
-1
-4
-1
-1
-1
-1
-1
-1
-6
-1
-1
-1
-1
-1
-1
-1
-1
-1
-1
-1
-1
-1
-1
-1
-1
-1
-1
-1
-1
-1
-1
-1
-1
-1
-1
-1
-1
-1
-1
-1
-1
-1
-1
-1
-1
-1
-1
-1
-1
-1
-1
-1
-1
-1
-1
-1
-1
-1
-1
-1
-1
-1
-1
-1
-1
-1
-1
-1
-2
0
3289161 3291753 3377456 3380038 106 106 0
-39
43
8
1
9
1
1
1
1
2
1
239
-653
-4
-8
290
1
4
11
1
1
-228
-332
-204
-382
88
0
3292390 3301039 3382933 3391585 216 216 0
554
-1138
-1
-1
-1
-1
2040
92
1
-2857
-225
0
3301223 3311190 3391625 3401533 331 331 0
-2052
-1
-1
-1
-1
-4244
1995
1
1
1
1
1
1
1
1
1
1
1
1
1
1
1
1
1
1
1
1
1
1
1
1
1
1
1
1
1
1
1
1
1
1
1
1
1
1
1
1
1
1
1
1
1
1
1
1
1
1
1
1
1
1
3
1
3
1
1
320
218
1
1
1
0
3318888 3323459 3400454 3405021 133 133 0
-617
-3615
95
44
1
1
1
182
0
3323454 3331209 3423641 3431420 179 179 0
312
1
29
1023
-1876
-3063
-1
-1
-1
-1
-1
-1
-1
-1
-1
-1
-1
-1
-1
-1
-595
-1
-1
-1
-1
-1
-1
-1
-1
-1
-1
-688
0
3331203 3350069 3431753 3450588 379 379 0
588
-1284
-51
32
-4318
367
2301
1
1
3
1
7
1
4
1
2
1
1
1598
1
1
1
1
3
1
75
-9
-1
-1225
1113
168
-843
-1311
-304
246
1
1
1
1
1
1
1
1
1
26
1
1
1
1
1
-235
-1
-1
-1
-1
-1
-1
-1
-1
-1
-1
-1
-1
-1
159
1
1
1
1
1
1
3
1
5
9
1
1
-544
1646
0
3348014 3350669 3450585 3453250 49 49 0
-48
1646
-463
-1
-1
-1
-1
-1
-1
-1
-1
-1
-1
-1
32
1
0
3351906 3360220 3454820 3463140 298 298 0
79
73
1
1
1
1
1
1
1
1
1
1
1
1
1
1
1
1
1
1
1
1
1
1
1
1
1
13
1
1
1
1
1
1
1
1
1
1
1
1
1
1
1
1
1
-32
-1
-1
-1
-1
-95
-1
-1
-3
-1
-1
-4
359
1
1
1
1
6
1
4
1
15
1
1
1
1
1
-42
-1
-1
-1
-1
-1
-1
-1
-1
-1
-1
-1
-1
150
-70
-1
-1
-1
-1
-1
-1
-1
-4
-1
-1
-1
-1
-1
-1
-1
-1
-1
-4
-1080
-1
-3
-48
313
156
-1578
-1
-1
-1
-1
-844
-41
-1
-747
-1
-1
-1
-1
-1
-1
-1
-1
-1
-1
-1
-1
-1
-1
-1
-1
-1
65
1
2155
1
1
0
3360815 3362172 3463147 3464505 45 45 0
-55
-1
-1
-1
-1
-1
-1
-1
-1
-1
-1
-1
-1
1187
1
1
1
1
1
1
1
1
1
1
1
0
3363934 3390168 3464500 3490711 646 646 0
701
1
1
1
1
1
1
1
1
1
1
1
1
1
1
454
-3704
-1
-1
-1
-1
-1
-1
-1
-1
-1
-1
-1
-1
-1
-1
-1
-1
-1
-1
-1
-1
-1
-1
-2
-1
34
338
286
888
1
1
-1062
-1
783
1
1
1
1
1
1
1
1
1
1
1
1
-255
-1
479
1
1
1
1
1
1
1
1
1554
1
1
1
1
1
1
1
1
1
1
1
1
1
1
1
6
1
1
1
2113
-88
1562
-1559
-1
-1
-1
-1
-1
-1
-1
-1
-1
-1
-1
-1
-1
-1
-1
-1
-1
-1
-1
-1
-1
4370
1
1
1
1
1
1
-365
33
1
64
143
1
1
1
1
1
1
-94
-351
-1
21
1
231
-803
-1
-1
-1
-1
-1
-1
-1
-281
-458
876
1
1
1
-1757
0
3390168 3417090 3507738 3534734 688 688 0
-1860
-1
-1
-1
-1
-1
-1
-1
-1
-343
-1
-1
-1
-1
-1
-1
-1
-1
-1
-1
-1
-1
-1
-1
-1
-1
-1
-1
-1
-1
-1
-1
-1
-381
-495
-233
-2
-1
-4
-4
-1
-1
-1
-1
-1
-189
-355
-1
-1
-1
-1
-1
-1
-1
-1
-1
-1
-1
-1
-2
-1
-494
-526
-952
-3816
-2655
-1064
-1
-1
-1
-1
-1
-1
-1
-1
-1
-1
-1
-1
-1
-1
680
217
1
1
-580
1557
2308
1
1
-1839
-810
1011
-799
-303
-899
446
1
-546
504
1
1
0
3417227 3420138 3534852 3537764 103 103 0
143
139
1
7
5
1
8
-137
-1
-1
-1
-1
-1
-1
-1
-1
-1
-1
-1
-1
-1
-1
-1
-1
-1
-1
-1
-1
-1
57
1
1
1
1
1
1
1
1
1
1
1
626
-1130
377
1
0
3420139 3427657 3538665 3546181 233 233 0
-842
414
1
1
1
1
1
5
-1710
-1
-1
-1
-1
-1
-1
-1
-1
-1
-1
-1
-1
-1
-1
-1
-1
-1
778
-1140
-467
-1
225
1
1
1
1
1
1
1
1
1
1
1
1
1
1
1
1
-1054
572
1
15
-69
-75
-1
-6
40
0
3431305 3447728 3544551 3560980 393 393 0
-1417
-1117
-1
-1
675
-67
-12
-2333
-1498
-1
-1
598
-502
-1
-1
-1
-1
-1
-1
-1
-1
-1
-1
-1
-1
-1
1205
1
120
462
722
-247
-211
349
1
1
1
1
1
1
1
4
1
1
1
1396
1
298
-195
-929
-1
-1
-1
929
1
948
0
3447721 3451236 3575721 3579234 104 104 0
-193
295
1
1238
-27
702
0
3452493 3458415 3579229 3585152 133 133 0
209
-645
-1
-1
3915
0
3458145 3463404 3585860 3591119 129 129 0
-1248
1609
0
3468085 3475763 3591119 3598819 246 246 0
677
-356
580
1
1
1
-23
-10
-1
-2
-6
-1
-1
-1
-23
-1
-1
-1
-7
-1
-3
-3
-6
-1
-1
-1
-1
-7
-2
-2
-1
-1
-20
-119
61
1
-237
1657
-611
1411
-1429
19
0
3484901 3491629 3598814 3605567 186 186 0
-483
-5
-160
-1
-1
-1
-1
-1
-976
-1
-59
-1175
-1
-1
-1
-1
-1
-1
-1
-1
-1
-1
-1
-1
-1
-1
775
-398
220
517
-142
-1
-1
-1
-1
-1
-1
-1
-1
-1
-1
-1
-1
-844
248
644
1
1
1
1
1
1
1
1
1
1
1
0
3491810 3523555 3606257 3638093 628 628 0
102
1
-271
48
-1819
-1
370
-513
-323
-6
-2572
-188
1203
1
1
1
1
-795
-1
-1
-1
-1
-1
-1
-1
-1
-1
-1
-1
-1
-1
-1
-1
-1
-1
-1
-1
-1
-1
-1
-1
-1
-1
-1
-1
-1
-1
-1
-1
-1
-1
-1
-1
-1
-1
-1
-1
-1
-1
-1
-1
-1
-1267
-3887
-1
-1
-1
-1
-1
-1
-1
-1
-1
-1
-1
-1
-1
-1
-1
-1
-1
-1
-1
-1
-1
-1
-1
-668
521
-3735
-1
-1
-1
-1
-1
-1
-1
-1
-1
-1
-1
-1
-1
-1
-1
-1
-1
-1
-1
-1
-1
-1
-1
2821
209
1
-361
2194
-1397
-2674
-354
2698
697
0
3523551 3534745 3654306 3665493 200 200 0
-219
1410
1
1
1
-847
-1
-1
-2
-1
-1
-1
-1
-1
-2
-1
130
364
1
107
-1718
-1
-109
-1
-1
-1
-1
3451
385
1
1
1
1
1
1
1
1
1
1
1
1
1
1
1263
1
-135
430
0
3533917 3570623 3665549 3702301 564 564 0
218
-981
436
1
1
1
2
1
1
2
2
10
1
1
1
1
1
1
1
1
1
3
1
1
1
1
1
1
1
1
1
1
1
1
2
1
3
2
1
3
3
1
1
1
1
1
7
1
1
1
5
1
1
1
1
1
1
1
3
1
1
1
1
-4078
2092
2276
1
-18
-1
-1
-1
-1
-1
-1
-1
-1
-1
-1
-1
-1
-1
-1
-1
-1
1182
1270
-97
-203
-2074
-131
-212
-1
-1
-778
-1
-1
-1
-1
-366
-1
-1
-1
-1
-1
-1
-1
-1
-1
-1
-1
-1
-1
-1
-1
-282
-1
210
196
-906
629
21
127
-64
-1
-1
-1
-1
-1
-1
-1
-1
-1
-1
-1
-1
-1
-1
-1
-1
-1
-1
-1
-1
-1
-1
-1
-1
-1
-1
-1
-1
-1
-182
-1
-1
-1
-1
-2547
-1
-1
-1
-1
-1
-1
-1
-1
-1
-1
-1
402
-4563
-1
-1
-1
-1
-1
-1
-1
-1
-1
-1
-1
-1
-1
20
4374
1
39
1
1
-1647
-1
-1
104
1
1
1
1
1
1
1
1
1
1
1
1
1
1
1
1
1
1
1
-963
-1
-1
-1
-1
-1
-1267
-1
-1
-1
-1
-1
-1
-1
-1
-1
-1
-1
-1
-1
-1
-1
-1
-163
-794
-1
-1
-1
-1
-1
-1
-1
-1
-1
-1
-1
-1
-1
-1
127
1
1
1
1
1
1
1
0
3570645 3571867 3703044 3704269 24 24 0
-775
-1
-1
0
3581311 3588847 3704266 3711792 91 91 0
493
1
1
1
-252
-250
637
1062
1
1
1
1
1
1
-429
-753
354
2468
0
3588845 3592617 3713615 3717393 85 85 0
32
-1381
-1
-1
-1
-1
-1
-6
0
3593337 3594371 3728661 3729694 18 18 0
32
-722
170
0
3594971 3598475 3730701 3734201 83 83 0
1196
377
1430
-20
242
1
0
3599123 3601195 3734194 3736267 48 48 0
-265
498
-149
-1
1010
0
3600791 3614885 3736977 3751002 389 389 0
252
-1431
1351
1
1
1
1
1
1
1
1
1
1
1
1
1
1
1
1
1
1
1
1
1
1
1
-1058
-1
-147
-286
-1269
141
1546
1
1
1
1
1
1
1
1
8
346
34
1
-24
110
134
-52
8
1
2
1
1
2
1
1
1
1
2
1
1
1
1
1
1
1
1
5
1
1
1
1
1
1
1
6
2
1
1
1
1
1
1
1
1
-106
-1659
883
1
1
-1026
-1511
0
3615345 3640906 3751001 3776579 922 922 0
-25
-1
-454
-811
-107
-1
-1
-1
-1
-1
-1
-1
-1
-1
-1
-1
-1
-1
-1
-1
-1
-1
-1
-1
-1
-1
-1
-1
-1
-1
-1
-1
-1
-1
-1
-1
-1
-1
-1
-1
-1
-1
-1
-1
-1
-1
-1
-1
-2
-1
113
1
1
1
3
1
1
1
1
1
1
1
3
3
4
1
1
1
1
1
1
1
2
1
-44
-1
81
1
1
1
1
1
1
1
1
1
1
1
1
1
1
1
1
1
1
1
1
1
1
1
1
1
1
1
1
1
1
1
1
1
1
1
1
1
1
1
1
1
1
1
1
1
1
1
1
1
1
2
1
-742
-1
-1
-1
-1
-1
-1
-115
-1
-1
-1
-1
-1
-1
-1
-2
2381
-276
500
1
1
1
1
1
1
1
1
1
1
1
1
1
1
1
1
1
1
1
1
1
1
1
1
1
1
1
1
1
1
1
1
1
1
1
1
1
1
1
1
1
1
1
1
1
1
1
1
1
1
1
1
1
1
1
1
1
1
1
1
1
1
1
1
1
1
1
1
1
1
1
1
1
1
1
-398
-1
-1
-1
-45
-300
-1
-1
-1
-1
-1
-1
-1
-1
-1
-1
-1
-1
-1
-1
-1
-197
-1
-1
-1
-944
-1
-1
-1
-1
-1
-1
-1
-1
-1
-1
-1
-1
-1
-1
-1
-1
-1
-1
-1
-1
-1
-1
-1
-1
-1
-1
-1
-1
-1
-1
-210
529
-1406
54
297
2101
700
-767
-1
-1
-1
-2090
-1
-1
253
-336
142
-40
-2
-1
-1
-1
-1
-1
-1
-1
-1
-1
-1
-1
-1
-1
-79
-50
-1618
60
1
1
1
1
1
1
1
1
1
1
-87
3541
-2389
-1
-1
-1
-1
-1
-1
-1
-1
-1
-1
-1
-1
-1
-1
-1
-1
-1
-1
-1
-1
-1
-1
-1
-1
-1
-1
-1
-1
-1
-1
-1
-1
-1
-1
-1
-1
-1
-1
-1
-1
-1
-1
-1
-1
-1
-1
-1
-1
-1
669
1
1
364
1
1
1
1
1
1
1
1
1
1
0
3640901 3654777 3778402 3792224 279 279 0
108
243
1
1
1
1
1
1
1
1
1
-58
-1
98
-51
-1
423
-200
700
-179
-202
-1
-1
-1
-1
-1
-1
-1
-1
-1
-1
-1
-1
-1
-3
-2
-1
-1
-1
-1
-4
269
1
1
1
1
1
1
1
1
1
1
1
800
244
4
142
81
1
-994
435
743
1
1
1
1
1
1
1
1
1
-122
-1
2319
-754
-1
-1
-1
-1661
341
1
1
-335
-1
-1
436
591
-276
-1
-1
-1
20
1
5
1
1
1
2
6
1
2
3
1
2
4
1
1
1
3
10
1
1
1
4
4
1
1
1
1
2
1
3
1
3
5
1
5
1
-3
9
1
1
1
1
1
1
1
1
1
397
0
3654816 3660045 3792799 3798028 67 67 0
2711
-449
0
3670768 3681765 3798024 3808992 179 179 0
484
-217
560
1
1
1
1
1
1
1
1
1
1
1
1
1
1
1
1
1
1
1
-3030
-3244
1166
1
1
1
1
1
1
1
1
-645
-95
-1
146
1
1
1
1
1
-398
0
3684873 3711179 3814806 3841148 642 642 0
476
-99
-82
-1
-2
-3
-3
-1
-4
-4
-3
-14
-1
-1
-1
-19
-5
-1
19
4
1
2
2
5
1
5
203
1
1
1
1
1
-95
-1
-1
-1
-1
-1
-1
-1
-91
-1
-48
-1
2294
1375
147
1
1
1
1
1
1
1
1
1
1
1
1
1
1
-2835
-162
-166
2326
-3590
477
1
1
1
1
1
1
1
1
1
1
1
5048
351
867
102
226
1
1
1
1
1
1
1
1
1
1
1
1
1
1
1
1
1
-368
537
-40
-1
-1
-1
-5
-1
-1
-1
-1
-1
-1
-1
-1
-1
-1
-1
-1
-1
-1
-3
-1
-1
-1
-1
-1
-1
-1
-1
-1
-1
-1
-1
-1
-1
-1
-2
-1
-1
-1
-1
-1
-1
-1
698
-465
-257
-147
-185
-1
-1
-1
-1
-1
-1
-1
-1
-1
-1
-1
-1
-1
-1
-1
-1
-1
-1
-1
-1
-1
-1
-1
-1934
0
3712047 3716070 3841146 3845167 112 112 0
-2146
72
1
1
0
3716069 3719797 3846168 3849885 94 94 0
392
1558
1
1
1
256
1192
1
1
1
189
0
3718393 3720474 3855533 3857611 50 50 0
44
-333
701
1
197
0
3720427 3754676 3857354 3891608 877 877 0
-128
48
68
1748
393
1
1
1
1
2236
-546
-1
-5
-1
-1
-827
-233
-1073
-1
-1
-1
-1
-1
-1
-1
-1
-1
-1
-1
-1
-1
-4
-2
-1
-1
-775
-175
127
770
-64
-1
99
1
1
-3059
1819
-548
-1253
-1
98
247
1
1
1265
1
1603
-1103
-1
-1
-1
-1
-1
-1
-1
-1
-1
-1
-1
-1
-1
-1
-1
-1
-1
-1
-1
-1
-1
-1
-1
-1
-1
-1
-1
-1
-1
-1
-1
-1
-1
-1
-1
-1
-1
-1
-1
-1
-1
-1
-1
-1
367
1
1
1
1
1
1
1
2
-42
-1
-3
-1002
-1
-1
-88
-1
-1
-1
-1
-1
-1
-1
-1
-3
-1
-2
-1
-4
3
9
1
1
-7
5
-12
-1
7
13
105
1
1
2720
-1079
631
-920
325
1
1
1
1
1
1
1
1
1
1
1
1
1
1
1
1
1
1
1
1
1
1
1
1
1
1
1
1
1
1
1
1
1
1
1
1
1
1
1
-74
-44
-1
-1
-1
-1
-1
-1
-1
-1
-1
-1
-1
44
25
1
4
-339
-2445
-1
-1
169
1
1
1
1
-296
-1127
-123
19
1
1
1
1
1
1
1
1
1
1
1
1
1
1
1
1
1
1
1
1
1
1
-1110
548
1
1
1
96
0
3754553 3755850 3911709 3913006 20 20 0
0
3755945 3786423 3912997 3943465 216 216 0
587
1
542
-1317
11
-925
-352
118
1
1
1
1
1
1
12572
162
50
-11269
0
3786420 3792465 3945146 3951189 59 59 0
-768
-1
-1
-1
-1
-1
-1
-1
-6
104
1
1
1
1
1
1
1
4165
1
872
0
3792669 3801069 3952848 3961249 70 70 0
4990
-390
-1
0
3801223 3811067 3961415 3971258 73 73 0
121
-325
3449
5420
-475
0
3810751 3831304 3971720 3992272 142 142 0
-261
3437
3674
-7753
1523
0
3831296 3841348 3995623 4005703 123 123 0
-1305
-84
-1
-1
-1
-1
-1
-1
-1
-1
-1
-1
-1
-1
-1
-1
-1
-1
-1
314
3944
80
-297
2880
-112
-1
-1
-3
-5
-1
-5
-1
-1
-1
-1
-1
0
3841348 3873056 4005835 4037582 360 360 0
-951
-102
-1
-1
-1
-1
-1
-1
-1
-1
-1
-1
-1
-1
-1
-1
-1
-1
-1
-1
-1
-1
-1
-1
-1
-1
-1
-1
-1
-1
-1
-1
-1
-1
-1
-1
-1
-1
-1
-1
-1
-1
-1
-1
-1
-1
-1
-1
-1
-1
-1
-1
-1
-1
-1
-1
-7387
1257
3351
10683
1122
3327
-351
775
-1627
18
21
3
1
1
1
1
16
1
1
6
1
12
1
3
1
1
10
-111
-1
-1
-1
0
3872786 3875542 4038538 4041296 33 33 0
-2658
-1
0
3875284 3880137 4041885 4046741 42 42 0
-160
-1
-4085
0
3881410 3898557 4046573 4063718 165 165 0
-972
-1
-1
-1
-1
668
-6134
5971
1
1
1
1
1
1
0
3898556 3920225 4064006 4085687 142 142 0
-3316
-1
-1
-7452
1802
4177
-3846
-1
-1
-1
-1
-1
-1
-1
-1
-1
0
3920002 3935670 4086207 4101918 141 141 0
-2368
112
609
1
1
-54
-1
-1
-1
-1
-1
-1
-1
-1
-1
-1
-1
-1
-1
-1
-1
-1
-1
-1
-1
-1
-203
-1
-1
-1
-1
-1
-1
-1
-1
-1
-1
-1
-1
-1
-1
-1
-1
-1
-1
-1
-1
5441
-805
-1338
-1
-1
-1
-143
1596
0
3935255 3937234 4102887 4104866 11 11 0
0
3938939 3940581 4115194 4116836 6 6 0
0
3940106 3961200 4136167 4157238 113 113 0
-5293
3225
2300
7806
1
1
1
1
1
1
1
1
1
1
1883
1
1
1
1
1
1
1
1
1
1
1
-175
0
3961886 3975578 4157237 4170888 373 373 0
301
-2547
120
1
1
1
43
1
1
1
1
1
1
1
1
1
1
1
1
1
1
1
1
4
1
2
7
1
1
1
1
1
1
1
1
2
1
1
1
1
1
1
1
5
1
1
1
1
1
1
1
1
2
1
1
1
2
1
1
1
-257
-1
1681
1
-1236
351
1
3
1
1
1
1
1
1
1
1
1
1
1
-107
6
1
355
-192
240
-48
-516
-71
-36
39
151
-129
-667
-1
-1
-1
-1
-1
-1
-1
-1
-1
-1
-1
-1
-1
-1
-1
-1
-1
-3
-1
-1
-1
-1
-1
-1
-1
-3
-1
-1
503
-1321
315
1508
-135
-50
617
-20
0
3984325 3987253 4170883 4173809 88 88 0
957
1941
0
3987253 3998909 4173919 4185597 360 360 0
565
1
1
38
1
-55
124
131
1
1
1
1
1
1
135
45
-168
144
1
1
1
3
1
435
57
148
1
-36
-1
-1
-1
-1
-1
-1
-1
-1
-1
-1
-1
-1
-1
-1
-1
-1
-1
-1
-1
-1
-1
-15
-1
-347
-160
-1
-184
238
-14
-140
-1
189
1364
-822
-749
-1
-1
-1
-1
-1
-1
-1
-1
-1
-1
-1
-1
-1
-1
-353
2560
1
-792
-865
0
4011208 4020608 4185593 4195020 462 462 0
-756
-737
-1
-11
-742
324
71
295
285
1
1
1
1
1
1
1
1
1
1
1
1
1
-292
-149
-25
-1226
-1
-1
-1
-1
-1
-1
-1
-1
-1
-1
-1
-1
-1
-1
-1
-1
-1
-2
-1
-1
-1
-1
-1
-1
-1
-5
-1
-1
-1
-1
-1
-1
-1
-1
-1
-1
-1
-1
-1
-1
-2
-1
-1
-1
-1
-1
-1
-145
1458
1
1
1
1
1
1
1
1
1
1
1
1
1
1
2
1
1
1
1
1
1
1
-1941
-558
-1
-1
-1
-1
-3
-1
-1
-1
0
4023392 4033183 4197290 4207083 396 396 0
-135
-50
1181
-4925
1371
-808
0
4033188 4035934 4207196 4209944 87 87 0
-1890
-1
-77
98
0
4035937 4055944 4221964 4241880 732 732 0
-468
-998
-1
-3464
3001
1
-49
-38
451
31
-991
-7
-164
-1
-1
809
750
1
1
1
1
1
1
1
1
3
1
1
1
1
1
-974
-1
-1
-1
26
160
1
1
1
1
1
1
1
1
1
1
1
1
1
-759
145
-644
-11
-1
-1
-1
1592
1030
483
1
1
1
1
-22
325
230
-15
265
1
1
1
1
1
1
1
1
1
1
1
1
1
2
1
3
1
1
1
2
1
1
3
1
1
1
1
1
1
2
1
2
2
1
1
1
1
1
8
7
1
1
1
6
1
1
1
4
1
1
1
1
1
3
1
1
3
1
1
7
1
1
1
5
5
1
1
1
1
-41
0
4055938 4085314 4248186 4277574 841 841 0
48
1
1
882
779
-139
-143
-505
-621
1114
-319
559
191
1
1
1
1
1
1
1
1
1
1
1
1
1
1
1
1
1
1
1
1
1
1
1
1
1
1
1
1
1
1
1
1
1
1
1
1
1
1
1
1
1
1
1
1
1
1
1
1
1
1
1
1
1
1
1
1
1
1
1
1
1
5
1
1
1
1
1
1
1
1
1
1
1
3
528
-137
-1
-1
-1
-1
-1
-1
-32
873
1
1
1
1
1
1
1
1
1
1
1
1
1
2
1
1
-229
-803
3247
-559
79
1
2
-180
640
1
-1815
53
-962
-885
-2799
-1
-1
-1
-1
-1
-1
-1
-1
-1
-1
-1
-1
-1
-1
-1
-1
-1
-1
-1
-1
-1
-1
-1
-1
334
127
672
1
502
-950
-1722
-1
-3
-1
-1
-1
-1
-1
-1
-1
-1
-1
-1
-1
-8
-1
-1
-1
-1
-1
-1
-1
-1
-1
-1
-1
-1
-1
-4
-1
-1
-1
-1
-118
-1
-10
-1
-1
-1
-1
-1
-1
-4
-1
-1
-1
-3
-1
-1
-1
-1
-1
-1
-3
-118
-1
-1
-1
-1
-1
-1
-1
-1
-1
-23
-1
-13
-1
-1
-1
-1
-1
-181
-1
-1
-1
-1
2232
1462
127
354
-143
-47
-1
-201
-309
0
4085443 4098613 4278364 4291626 337 337 0
-184
170
1
-71
-1
-329
-1
-487
-1
-876
-1
-1
-1
-1
-1
-1
-1
-1
-1
-1
-1
-1
-1
-1
-1
-1
-1
-1
-1
-1
-1
-1
-1
-1
-1
-1
-1
-1
-1
-1
-1
-1
-1
-1
-1
-1
-1
-1
-1
-1
-1
-1
-1
-1
-1
-1
-1
-1
-1
-1
-1
-1
-1
-1
-1
-1
-1
-1
-1
-1
-1
-1
-1
-1
-1
-1
337
-176
-1
-1
-1
-1
-1
-2
-2
-1
-1
-1
-2
-1
58
-392
-1
-1
-1
-1
-1
-1
-1
-1
-1
-1
-1
-1
-1
-1
-1
-1
-1
-1
-1
-1
-1
-127
-618
-564
-1
257
2043
194
1
1
1
1
1
1
1
1
1
1
1
1
1
1
0
4099089 4105522 4292944 4299352 149 149 0
763
1
1
1
1
2
1
1
1
1
1
1
1560
1
1
1
1
1
1
1
1
1
1
2
1275
-1035
1297
0
4105629 4107677 4299352 4301396 26 26 0
-31
170
1
1
1
1163
0
4106893 4118720 4301398 4313262 255 255 0
102
-1155
-1
-1
497
-1632
-1
-1
-1
-1
-1
-1
-1
-1
-1
-1
-1
-1
-1
-1
-1
-1
-1
-1
-1
-1
-1
-1
-1
-1
-1
-1
-1
-1
-1
-1
-1
-1
-1
-1
-1
-1
-1
-1
-1
-1
-1
-1
-1
-1
2502
276
-1456
-1
-1
-1
-1
-1
-1
-1
-1
-1033
30
361
1
1
1
1
1
1
1
1
1
1
1
1
1
1
1
1
1
1
1
1
1
1
1
1
1
1
1
1
1
1
1
1
1
1
1
1
1
1
1
1
-549
-1
-1
-1
-1
-1
-1
-1
-1
-1
-1
-1
-1
-1
-1
-1
-1
-1
-1
-1
-1
-1
-1
-1
-1
-1
183
0
4118719 4123041 4313423 4317746 48 48 0
1482
287
-906
-1
-1
-1
130
1
-229
-64
300
0
4126496 4127988 4319800 4321293 25 25 0
358
-652
-1
0
4128250 4136999 4366667 4375403 131 131 0
-112
178
-591
-333
-95
-1
19
-387
-480
4222
1
1
1
3
1
1
1
1
1
1
1
4
1
1
1
1
11
7
4
-554
-51
0
4137120 4140310 4376847 4380035 60 60 0
-61
107
470
2473
0
4140055 4157206 4380830 4398042 305 305 0
175
-93
-353
-263
5
-15
-1
-1
-1
-535
-1
-1
-1
-1
-1
-1
68
65
-202
-361
-1
-2
-1
2429
1
-1320
-1
-1
-1
-1
-1
-1
-1
-1
-1
-1
-1
-1
-1
-1
-1
-1
-1
-1
-1
-1
-1
-1
-1
871
1182
-416
-1
-1
-1
-12
-1
-1
-1
-1
-9
-36
-1
-1
-1
-1
-1
-3
-1
-1
-1
-73
55
1
1
-377
-1752
-3125
-1
-1
-1
-1
-60
0
4157205 4168576 4398431 4409776 133 133 0
785
183
1
280
1
1
1
1
1
1
1
1
1
1
1
1
1
1
1
1
1
1
1
1
1
1
1
1
1
1
1
999
1203
-1942
-1
-1
-1
-1
39
-4423
-1
-1480
0
4169115 4172113 4409785 4412810 57 57 0
-311
-105
-1
-1
-1
-453
-1
-1
-1
-1
-1
-1
-1
-1
-1
-55
-1
-1
-1
-1
-1
-115
-1
-1
-1
-1
-1
159
-1579
0
4172109 4214896 4432152 4474911 468 468 0
-59
-267
-1
-3963
24
20
-1300
-542
1846
3052
1
1
168
1
1
1
1
1
1
1
1
1
1
1
1
1
3
1
1
1
1
1
1
3
2
1
1
8
3
4
5
1
2993
1
1
-2108
-2230
1083
1
1
1
-47
1311
-165
-4658
-1872
321
223
1866
-1260
-1
-1
-1
-4632
5227
-985
-322
-41
0
4215081 4224470 4474937 4484322 103 103 0
2126
321
1291
25
-1398
-96
-67
1353
-639
-444
146
1
1
1
0
4224463 4250649 4484377 4510592 383 383 0
-453
950
208
-401
911
-1447
212
1321
777
1
1
1
1
1
1
1
1
1
1
1
1
1
1
1
1
1
1
1
1
-246
-1
-1
-1
-1
-1
-1
-1
-1
-1
-1
-1
-1
-1
-1
-1
-1
-1
-1
-3
-1
12140
1067
-1548
-172
1876
1
1
1
490
-978
-1
-1
-1
-1
-1
-1
-1
-1
-1
-1
-1
-1
-1
-1
-1
-1
-1
-1
-1
-1
-1
-1
-1
-1
-1
-1
-1
-1
-1
-1
-1
-1
-1
-1
-1
0
4250647 4253278 4516949 4519580 106 106 0
-512
1303
0
4253023 4275083 4531319 4553383 303 303 0
524
1
-66
-124
-1
-1
-1
-1
1596
17
1
-1085
799
1
423
966
1
-59
6988
625
-1651
-2532
174
-31
-1
-1
-1
-1
-1
-1
-1
2515
0
4274779 4285412 4554002 4564635 209 209 0
-2772
122
-67
-1008
-110
-20
-1
-1
-1
-811
-1
-617
506
1
1
1
1
1
1
2
1
1
2
1
1
1
3
1
1
1
1
1
1
1
1
-53
-2897
-1
-1
-1
-1
-1
-1
-1
-1
-1
-1
-1
-1
-1
-1
-1
-1
-1
-499
460
1
1
1
1
1
260
0
4285271 4291034 4565505 4571273 86 86 0
-3408
-1
-1
-1
341
-85
-1
0
4290751 4297727 4572639 4579672 154 154 0
-513
-1
-1
-1
-1
-1
-1
-1
-1
-1
-1
-1
1829
-548
-1606
-588
-226
-1
-1
-1
-1
-1
-1
-1
-1
-1
-1
-1
-1
-1
-1
-1
-1
-1
-1
-1
-20
-1
-1
-1
-1
-7
-1
-1
-1
-1
-1
-1
-1
-1
-1
-1
-1
-1
-1
-1
-1
594
-594
-243
-208
0
4297738 4306110 4579983 4588363 214 214 0
16
213
1
1
1
1
367
-235
-1
-1
-1
-1
-6
-1
-2
-1
-1
-1
-1
-1
-3
-2
-1
-1
-2
-161
1651
1
1
1
1
-2429
-470
144
-8
-572
666
134
81
-123
-1
-1
-1
-1
922
1
1
1
0
4311395 4324560 4586529 4599622 282 282 0
408
134
81
-123
-1
-1
-1
-1
922
1
1
1
3474
270
1
1
1
1
1
1
1
1
1
1
1
1
1
1
1
115
1
-91
1063
1
1
18
1
1
1
1
1
1
1
1
1
1
1
1
1
1
1
1
1
1
1
1
1
1
1
1
1
1
1
1
1
1
1
1
1
1
1
1
1
1
1
1
1
1
1
1
1
1
1
1
1
1
1
1
1
-2500
-739
-672
-87
-1331
-1
-1
-1
-1
568
1
1
1
0
4324957 4329948 4600788 4605758 97 97 0
-997
364
107
330
1
1
1
1
1
1
1
1
1
1
1
1
1
1
79
-222
36
-877
-1
719
1
123
258
617
1
0
4328231 4336797 4611937 4620482 196 196 0
-556
37
874
777
650
968
3297
1
1
1
1
1
1
1
1
1
1
1
1
1
1
1
1
1
1
1
1
1
1
1
1
-619
-1
-1
-1
-1
-1
-1
-1
0
4345731 4346950 4620478 4621696 30 30 0
452
0
4364442 4384855 4621692 4642071 466 466 0
1691
1
-311
-1011
-1
-1
908
1
1
1
1
1
1
1
1
1
1
1
385
1
979
-987
-1
-1
-1
-1
711
1
1430
1471
1
1
1
1
1
1
1
1
1
1
1
1
1
1
1
1
1
1
1
-37
-129
870
1
1
-298
-606
-4
71
7
1
3
1
2
3
1
1
1
5
2
4
4
1
1
6
-44
-1
-7
-1
-7
-2
-3
-1
-1
-1
-1
-2
-1
-2
-1
-9
-1
-4
-1
-9
-1890
-2151
1211
86
-442
719
1
1
1
1
1
1
1
1
1
-310
271
1
-40
-1
245
-110
19
-636
0
4384921 4396527 4642798 4654415 394 394 0
112
205
223
103
1
-851
37
142
-78
73
230
524
1
658
1
1
1
1
1
1
1
1
1
1
236
174
-185
-86
-1
-1
-1
-1
-1
-1
-1
-1
-1
-1
-1
-1
-1
-1
-1
-1
-1
-7
-1
-1
-1
-1
-1
-1
-1
-1
-1
-1
-1
-1
-1
-1
-1
-1
-1
-1
-1
-1
-1
-1
-1
-1
-1
-1
-1
-1
-1
-1
-1
-1
-1
-1
-1
-1
658
473
111
-463
-1
-1
-1
-1
-1
-1
-1
-1
-1
-1
-394
-220
-169
360
-8
-147
-8
-1
-1
728
8
21
550
1
1
1
3
1
1
1
1
1
1
1
1
1
1
1
1
1
1
3
1
1
1
1
1
1
1
1
1
1
1
4
1
2
1
1
1642
259
267
14
-184
-1
-165
276
-103
-128
-85
113
72
-4
-2
0
4414507 4415523 4710915 4711926 24 24 0
9
1
815
1
1
0
4415519 4419834 4717791 4722123 214 214 0
193
-519
-4
-1
-1
-1
-1
-1
-1
-1
-1
-3
-3
-1
-3
-1
-1
-1
-1
-1
-1
106
1
1
1
1
1
1
1
1
1
-75
-1
-1
-1
-1
-2
-6
-1
-11
-1
-12
-222
-446
-163
134
1
79
1
1
1
-561
728
0
4454916 4455980 4733911 4734976 36 36 0
-560
0
4464643 4466722 4733939 4736016 69 69 0
5
267
-47
38
0
4466915 4468991 4737907 4739977 66 66 0
488
1
1
-901
-1
-3
155
1
1
1
220
297
0
4489149 4499551 4789457 4799838 268 268 0
243
63
1
-17
-1
37
1
1
1
-16
792
1
1
1
1
1
1
179
1
1
1
1
1
1
1
1
-1008
-721
234
297
116
625
1
1
512
-11
100
1
1
-567
223
1335
-4
887
1498
-81
-1
-1
-1
-1
-1
-1
-3
0
4508181 4528475 4799840 4820121 419 419 0
-1145
3108
-83
3144
-85
2821
1
1
1
1
1
1
1
1
825
441
1
-129
-1816
-92
827
1
2
1
3
1
1
-424
216
-4827
-282
0
4528491 4536735 4821958 4830258 265 265 0
-251
-1
-1
-1
-1
-1
-1
-1
-1
-1
-1811
-1
-1
-1
-1
-1
-1
-1
-1
-1
-1
-1
-1
-1
-1
-1
-1
-1
-1
-1
-1
-1
-1
-1
-1
-1
-1
-1
-1
-1
-1
-1
-1
-1
-1
-1
-1
-1
-1
-1
-1
-1
-1
-1
-1
-1
-1
-1
-1
-1
-1
-1
-1
-1
-1
-1
-3
-1
-1
-1
-1
-1127
18
649
1
1
-19
-1
-1
-1
-162
-129
548
96
-885
-101
238
1
1
1
1
1
1
1
1
1
1
1
1
1
1
1
1
1
-380
724
0
4537720 4551664 4843897 4857829 308 308 0
162
242
1110
1
1
1
1
1
1
1
1
1
1
1
1
1
1
-927
103
120
943
1
-1343
1199
1316
-1147
-1
-1
-9
-1
-1
434
1
1
1
1
1
1
1
1
1
4
1
1
1
1
-628
-344
399
-706
-3
-4
-2
-5
-1
-1
-1
-1
-1
-13
-1
-1
-1
-31
-1
-1
-1
174
1
-791
-1
109
1
1
-1611
-1
0
4551758 4555356 4857828 4861424 38 38 0
1813
-1224
484
1
0
4555351 4578961 4871086 4894741 528 528 0
153
1
1
1
3
2746
1
1
1
-365
-1
-1
-1
-1
-1
-1
-1
-1
-1
-1
-1
-1
-1
-1
-4
-1
-1
-1
-1
1410
1
42
809
366
3339
1
1
-4341
-361
-593
124
-156
-1
-1
-1
-1
-1
-1
-1
-8
-1
-1
-1
-57
-1
-171
-1
-1
-1
-293
-2336
-1
-1
-1
-1
-1
-1
-1
-1
-1
-1
-1
-1
-1
-1
-1
-1
-1
-1
-1
-1
-1
-1
-1
-1
-1
-1
258
1
1
1
1
1
628
-24
-1329
1306
0
4584798 4605054 4957593 4977795 610 610 0
448
1
1
-964
-1
-1
-1
-1
-1
-1
-1
-1
-1
-1
-1
1301
1
1
1
1
1
1
1
1
1
1
1
1
1
1
1818
-3921
-1
-1
-1
-1
-1
-1
-1
-1
-1
-1
-1
-1
-1
-1
972
624
1
1
1
1
1
1
1
1
1
1
1
1
1
1143
1
1
1
1
1
1
1
1
1
1
1
1
1
1
1
1
1
1
1
1
1
1
1
6
1
1
1
1
1
1
1
1
1
1
1
1
1
1
1
1
1
1
1
1
1
2
115
-130
-1
226
2115
1
1
202
2822
1
2
-601
-1
-1
-95
-1
-1
-1
-1
-1
556
555
1
1
1
1
1
1
1
1
1
1
412
3
3
-46
-1
-1
-1
-1
-1
-1
-1
-8
-1
-1
-5
-4
-1
-16
-3
-1
38
303
-266
404
1
-13
15
4
0
4605051 4609447 4978109 4982505 153 153 0
-131
-1
-1
-1
-1
-7
-1
-1
-1
-1
-3
118
1
3
318
1
1
178
1
1
-873
-1500
-1
-1
-1
-1
-1
-1
-1
-1
-1
-1
-1
-1
271
1
1
1
1
1
1
1
1
1
1
1
1
1
509
2
1
3
2
1
-232
-1
-1
-18
-46
84
0
4609702 4616222 4982832 4989345 175 175 0
-10
-41
970
1
1
1
1
1
1
1
1
1
84
1
1
206
3
371
228
331
1
-3931
-1
-1
-1
-1
-1
-1
-1
-1
-1
0
4616331 4618014 4989340 4991019 36 36 0
103
1
1
1
1
-592
0
4618291 4627016 4991013 4999765 249 249 0
-490
-2678
-1
-1
-1
-1
-1
-1
-1
-1
-1
-1
-4
-1
-1
-4
-1
-1
-1
-266
-1
-1
-7
1203
-953
18
-4
-3
5
1
14
20
-14
-1012
105
-679
-1
-4
-5
-1
-568
0
4627124 4634523 5000423 5007840 161 161 0
-1051
-1728
-1
-1
-1
-1
-1
-474
-1
-1
-1
-1
-1
-1
-1
-1
-1
-1
-297
2843
0
4642405 4644680 5012368 5014641 65 65 0
1523
116
1
-619
0
4644677 4653557 5014825 5023735 251 251 0
-1261
-1953
38
-833
-1768
-938
-1
-1
-1
-1
-1
-1
-1
-1
-1
-1
-1
-1
-1
-1
-1
-1
-1
-1
-1
-3
-1
-1
-1
-1
-2
-1
-1
627
1
1
-103
-1
0
4666609 4673928 5023730 5031056 200 200 0
-496
-116
-1
-426
-162
-2520
-780
6
-396
-2255
133
0
4673932 4685178 5033939 5045307 408 408 0
-392
-1
-1
-1
-1
-1
-1
-1
-1
-1
-1
-1
-1
-1
-1
-1
-1
-308
-1
-1
-1
-1
-1
-1
-1
-1
-1
-38
-96
2126
-370
-279
-1
-1
-1
-1
-1
-1
-1
-1
-1
-1
-1
-1
-1
-1
-1
-1
-1
-1
-1
-1
-1
-1
-1
-1
-1
-1
-1
-1
-1
-1
-1
-1
-1
-1
-1
-1
-1
-1
-1
-1
-1
-1
-2
-9
-1
-1
-1
-1
-1
-1
-1
-1
-1
-1
-1
-1
-1
-2
-1
-1
-1
-1
-1
-1
-1
-230
-1
-1
-1
-1
-1
-1
-1
-1
-1
-1
-1
-1
-1
-1
-1
-1
-1
-1
-1
-1
-1
-1
-1
-1
-1
-1
-1
-1
-1
-1
-1
-1
-1
-1
-1
-1
-1
-1
-1
-50
-10
981
1
1
1
1
1
1
1
1
1
1
1
1
1
1
1
1
1
1
1
1
1
-767
-2225
-70
-258
-1
-1
-113
-2151
274
0
4693833 4718867 5045303 5070269 736 736 0
-287
173
128
-411
-1
-1
-1
-1
-1
-1
-1
-1
-53
1792
-5
469
1
1
1
1
1
1
3
1
1
1
1
1966
-8
-1
-1
-1
-1
-1
-1
-1
-1
-1
-1
-1
-1
-1
-1
-1
-1154
-1249
-1
-1
-1
-1
-1
-1
-1
-1
-1
-1
-1
-1
-1
-1
-1
-1
-1
-1
-1
-1
-346
258
87
1
1
1
1
1
1
1
1
1
1
1
1
1
1
1
1
1
1
1
1
1
253
1
1
5
1
1
1
1
1
1
1
1
1
1
1
1
1
1665
1
3658
700
1677
1
3
1
2
4
1
1
1
1
1
1
1
1
1
1
1
220
3360
45
979
145
195
1
1
1
1
1
1
1
1
1
1
1
1
1
1
1
1
1
1
1
1
1
1
1
1
1
1
1
1
1
1
1
1
1
1
1
1
1
1
1
-224
-1
-1
-1
-1
-1
1547
1
1
583
-284
0
4719334 4734180 5071336 5086225 611 611 0
199
1
1
1
1
4
1
10
-33
6
12
7
3
1
6
-15
-31
-1
75
-156
-1
-1
-38
-1
-3
-9
-1
-1
-1
-1
-1
-72
-1
-1
-1
-1
-1
-1
-1
-1
-1
-1
-20
-1
-1
-1
-1
-1
-1
-1
-1
-1
-1
-1
108
1375
1
1
1
1
1
1
1
1
1
1
1
-134
224
422
1
1
329
4
1
-80
-1
-2
-185
249
1
1
1
1
1
1
1
1
1
1
2
7
1
1
248
1
1
870
1
1
1
1
1
1
1
1
1
1
1
1
1
1
1
1
1
1
1
1
1
1
1
1
1
1
1
1
1
1988
-102
-694
689
-231
-1
888
-853
-1
-1
-1
-1
-1
-1
-1
-1
-1
-1
-1
-1
-1
-1
-1
-1
-1
-1
-1
-1
-1
-547
-1
-1
-1
-1
-1
-1
-1
-1
-1
-1
-1
-1
-1
-1
-1
-1
-1
-1018
-1
-3
-1
-1
-3
-1
-1
-1
-1
-1
-1
-1
-1
-1
-1
-1
-1
-1
-1
-1
-1
-1
-1
-1
-1
-1
594
-118
-1
-1
-13
-1
-1
-1
-1
-1
-1
-1
-1
-1
-1
-1
-1
-1
-1
-1
-1
-1
74
1
1
180
119
1
1
82
1
1
-188
178
1
1
-85
-1
-1
-254
-1
-1
-1
-1
-1
-1
-1
79
1
1
-302
-1
-1
-1
-1
-1
-2
-1
37
72
1
1
1
1
1
1
1
1
0
4735704 4746940 5088877 5100133 294 294 0
-786
-221
-1
-740
-1
-1
-1
-1
-1
-1
-1
-1
-1
-1
-1
-3161
-534
-1542
-1
-2456
581
1
-306
-845
0
4745291 4759770 5105063 5119587 513 513 0
358
63
1
1
307
-4
-781
-1
-2019
-1
-56
-1
-1
-2
-1
-5
-1
-2
-1
-160
-1
-1
-1
-1
-1
-1
-1
-1
-1
-1
-1
-1
-1
-1
-1
-1
-1
-1
-1
-1
-1
-1
-166
-1
-1
-872
714
1
29
504
1
1
1
1
1
1
1
1
1
1
1
1
1
1
1
1
1
1
1
1
1
1
1
1
1
1
1
1
1
1
1
1
1
1
1
1
1
1
1
1
907
1
1
167
298
175
341
-120
-1
-435
-8
593
-1331
-1
-1
-1
-1
-1
-1
-1
-1
-1
-1
-1
-1
-1
-1
-1
-1
-1
-1
-1
-1
-1
-1
-1
-1
-1
-5
-1
-1
-1
-1
-1
-1
-1
-1
-1
-1
-1
-1
73
313
-69
-138
31
-49
-252
-1
-1
-107
-101
-1
-1
-1
-1
-1
-1
-1
-1
-1
-1
-1
-1
-1811
0
4759766 4775388 5130473 5146051 367 367 0
-454
-1
599
1
1
1
1
1
4024
1
1
1
1
1
3
6
1
1
1
1
1
1
1
1
1
1
3
1
1
1
1
1
1
2
1
1
1
3
2
1
1
9
1
1
1
1
-1046
-2479
-397
-409
77
1
1
1
1
1
1
1
1
1
1
1
1
1
1
1
1
1
1
1
1
1
1
1
1
1
1
1
1
1
-327
-676
-1
-1
-1
-587
490
1
1
1
1
1
1
1
1
48
-193
-1
-45
-30
-103
-41
-1
-1
-2
-306
118
291
1
1
1
1
1
-52
-1
-1
-1
-1
-1
-1
-1
-1
-1
-1
-1
-1
-1
-1
-1
-1
-1
-1
-1
-1
-1
337
-483
145
1125
-271
-188
-2
-1
-190
0
4775506 4784290 5146850 5155632 238 238 0
1565
-130
-1836
-1
-1
-1
67
-21
196
1
1
1
1
1
1
1
1
1
1
1
1
1
1
1
1
1
1
1
1
1
1
1
1
1
1
-421
-1
-1
-1
-1
-1
-1
-1
-1
-1
-1
-1
-1
-1
-1
-1
-1
-1
-1
-1
-1
193
-4
0
4790156 4795113 5168817 5173782 112 112 0
-2200
-1
-1
-1
-1
-1
-1
-1
-1
-392
-2132
133
1
1
0
4795242 4798728 5173811 5177266 88 88 0
1617
1
1
-295
241
1
1
1
1
1
1
1
1
1
1
1
1
1
1
1
1
1
1
1
1
1
1
1
1
1
1
1
1
1
828
-125
-83
0
4798719 4818674 5177943 5198000 530 530 0
803
454
-42
-881
-1
-1
-1
-1
-1
-1
-1
-1
-1
-1
-1
-1
-1
-1
-2
-9
-1
-1
-1
-1
-1
-1
-6
-1
-1
-4921
-5
-2
-1
-1
-1
-4
-1
-1
327
1
-450
2590
1
-774
-1
-1
-1
-1
-1
-1
-1
-1
-1
-1
-1
-546
-1
-1
-1
-1
-1
-1
-1
-817
-1
-1
312
-281
-1
-1
-38
-1
-1
515
1
-204
-1
-1
-1
-1
-1
-30
-1
-1
389
505
1
353
1
1
1
1
1
1
1
1
1096
-5
-224
-1012
-1
-1
-1
-1
-1
-1
-1
-1
-1
-1
-1
-1
-1
-1
-1
-1
-1
-1
-1
-1
-1
-1
-1
-1
-1
-1
-1
-1
-1
-1
-1
-1
-1
-1
-1
-1
-1
-1
-1
-1
-1
-1
-1
-1
-54
-1286
-1
527
0
4818513 4821611 5198774 5201876 71 71 0
2224
-374
-1
-1
-485
-1
0
4821582 4830485 5202466 5211365 280 280 0
-94
-1
73
1
1
1
1
1
1
1
1
1
7
1
1
1
1
1
1
1
1
1
1
1
1
1
1
-309
-1
-1
-1
-1
-1
-1
-1
-1
-1
-1
-1
-1
-1
-1
-1
-1
-1
-1
-1
-1
-1
42
1
1
1
1
1
1
1
1
1
1
1
1
1
1
1
1
1
-479
-1
-1
-48
-1
-1
-1
-1
-1
-1
-1
-1
-1
-66
-1
-1
64
1
1
1435
1
1
1
1935
1
1
-1266
-1
-1
-1
-1
-1
-1
-1
-1
21
1
-729
-671
0
4831023 4850691 5213855 5233621 595 595 0
693
-212
-1
-1
-1
-1060
-1
-1
-1
-1
-1
-1
-1
-1
-1
-1
-1
-1
-1
-1
-1
-1
-1
-1
-1
-1
-1
-1
-1
-1
-1
-1
-1
-1
-1
103
-2449
-2088
-1
-3
-1
-1
-1
-1
-1
-1
-1
-1
-209
-1
-1
-1
851
-3845
-1
-1
-1
-1
-1
-1
-1
-1
-1
-1
-1
-1
-1
-1
-1
-1
-1
-1
-1
-1
-1
215
1
84
209
1
1
1
-958
-1
-1
-1
-1
-1
-1
-1
-1
-1
-1
-1
-1
-1
-1
-1
-1
-1
-1
-1
-1
-1
-1
-1
-1
-1
-1
-1
-1
-1
-1
-1
-1
-1
-1
-1
-1
-2
-1
4665
-353
493
571
334
12
-243
0
4850307 4861271 5233967 5244940 319 319 0
107
12
-243
853
1
1
1
919
1
1
1
1
1
1
1
1
1
-65
-1
-1
-1
-1
-1
93
-307
-925
942
108
-1250
-1
-1
-1
-1
-1
-1
-1
-1
-1
-1
-1
-1
-3725
-1
-1
-1
-1
-2
0
4861611 4869342 5245889 5253643 241 241 0
-494
-1
-1
-1
-1
-1
-1
-1
-1
-1
485
1
1
1
1
1
1
1
1
1
1
1
1
1
1
1
1
1
1
1
-878
-851
-442
-1
-1
-1
-1
-1
-1
-1
-1
-1
-1
-1
-1
-1
-1
-1
-1
-1
-1
-1
-1
-1
-1
-1
-1
-1
123
-174
2675
-1073
-1
-1
-1
-1
-33
0
4869733 4897368 5255963 5283613 657 657 0
-29
307
-1374
-1
-1
-4
-2
-1
-2
-1
-1
-1
-1
-1
-1
-1
-1
1279
-1245
-1
1256
-58
3964
1
3
3381
-1519
-1
130
-186
-2467
2160
3379
-1361
-104
650
1
1
1
-274
-250
-1
161
-2049
-1
0
4897371 4902784 5284853 5290277 125 125 0
-973
-1
-1
-1249
-1
-1
-1
-1
-1
-1
-1
-1
-119
1618
961
0
4902783 4910114 5292907 5300208 247 247 0
-320
-1268
2006
1
1
1
1
1
1
1
1
1
1
1
1
1
1
1
1
1
1
1
1
1
1
1
1
1
1
1
1
1
1
-450
-1
-1
-1
-1
-1
-1
-1
-1
-1
-1
-1
-1
-1
367
1
1
1
1
1
1
1
1
1
1
1
1
1
1
1
-1269
0
4922350 4926440 5300204 5304295 105 105 0
-339
-273
1060
1
8
-963
-1
-11
-12
96
295
0
4925164 4935988 5312241 5323086 472 472 0
149
88
-254
174
-4
-43
-30
85
-650
-30
174
-4
-43
-30
-2
83
-592
-58
30
2
-13
43
1387
273
1
1
1
1
1
1
1
1
-185
-1
-1
-1
-1
-1
-1
-1
-1
-1
-1
-1
-1
-1
-1
-1
-1
-1
-1
-1
-1
-1
-1
-1
-1
-1
-1
-1
-1
-1
-1
-142
205
1
38
1
1
1
1
1
1
1
1
1
1
1
1
1
1
1
495
1
-4
-3
7
-186
-175
-1
-1
-1
-1
-1
-1
-1
-1
-1
-1
-1
-1
-1
-1
-1
-1
-1
-1
-1
-1
-1
-1
-1
-1
-1
98
1
1
1
-817
-1
-1
-1
3319
1
1
1
1
1
1
1
1
1
1
1
886
0
4936129 4937746 5325014 5326653 52 52 0
64
-67
-1
-1
-6
-1
-1
-1
-1
-3
-1
-1
-1
-2
-1
-1
-1
-1
-1
-2
-1
-1
-1
-1026
0
4937475 4956200 5327647 5346357 474 474 0
-543
-304
-35
-1
-1635
667
-232
-1593
-1270
-1
-1
-1
-1
-1
-1
-1
-1
-1
-1
-1
-2221
-1
-1
-1
-1
-1
-1
-1
-1
-1
-1
-2
-1
-1
-616
-281
46
274
1080
1707
-172
-360
-1
342
1244
-86
-1
1436
1
1
1
1
1
1
1
1
1
1
1
1
1
1
1
1
1
1
1
1
1
1
1
1
1
1
1
1
1
1
1
1
1
1
1
1
1
1
1
1
1
1
1
1
1
1
1
1
-860
-1
41
1172
-461
0
4956481 4962458 5346354 5352296 197 197 0
-585
56
1
1
1
1
1
1
1
1
1
1
1
1
1
1
1
1
1
1
1
1
1
1
1
1
1
1
1
1
1
1
1
1
306
1
1
1
-370
-210
-1
437
289
-1543
-595
80
844
0
4964615 4967065 5355585 5358036 64 64 0
357
671
-1184
-1
-1
0
4966944 4976540 5358603 5368221 245 245 0
920
-516
561
-121
-3410
-312
-1881
-1
-1
-1
-1
-1
-1
-1
-1
-3
-1
-1
-1
-1
-1
-1
-1
-1
-1
-1
-1
-1
-1
395
1408
1
0
4976536 4977779 5371710 5372954 30 30 0
-314
0
4981109 4995739 5380397 5395023 295 295 0
5655
-19
-988
775
-651
634
1
-126
349
584
2381
1353
0
4995901 4999900 5395023 5399012 79 79 0
295
1
1
2
1
1
1
1
1
1
1
-516
-1
1656
0
4999243 5014419 5399014 5414120 402 402 0
-835
1348
-651
-1
-1
-898
608
1
1
1
1
1
1
1
1
1
1
1
1
1
1
1
1
1
1
1
1
1441
1
1
1
1
1
1
1
1
1
1
1
41
1
1
1
1
1
1
3
4
1
1
1
1
1
1
1
1
3
2
1
1
1
1
1
1
3
1
1
1
6
1
2
1
1
359
1
1
1
1
1
1
1
1
1
1
601
1
1
1
1
1
-1435
34
-215
-1
-388
-1
-1
-1
-1
-1
-1
-1
-1
-1
-1
-1
-1
-1
-1
-1
-1
-1
-1
-1
-1
-1
-1
-1
-1
-1
-1
-1
-1
-1
-317
195
1
1
1
1
1
1
1
1
1
1
1
1
1
1
1
1
1
1
1
1
1
1
1
-2322
-467
-1
-261
454
27
319
23
-321
-80
122
0
5015117 5027367 5415946 5428273 596 596 0
-196
637
64
212
-711
-1
-1
-1
-1
-1
-1
-1
-1
-1
-1
-1
-1
-2
-1
-1
-6
-1
-1
-3
-2
-1
-1
-2
-1
-2
-1
-7
-1
-1
-1
-1
-1
-1
-1
-1
-1
-1
-1
-1
-1
-1
-1
-1
-1
-1
-5
-1
-1
-1
-1
-1
-1
-1
-1
-1
-1
-1
-1
-1
-1
-1
-1
-1
-1
-1
-1
-1
-1
-1
-1
-1
-1
-4
-5
-1
-1
-1
-1
-1
-1
-1
-1
-1
33
3
24
198
65
1
1
1
-80
-1
-62
-1
-169
-1
-18
-1
-5
-7
-1
-1
-1
-1
-1
-5
-1
-2
123
1
1
1
1
1
1
1
1
1
1
1
7
-335
149
107
-39
-1
-1
-1
-1
-1
-1
-1
-1
-1
-1
-1
-1
-1
227
689
1
1
1
-153
-1
-1
1371
1
-471
-715
-48
-651
-93
-28
-191
211
380
-5
273
1194
1
1
1
1
1
1
1
1
1
1
1
1
1
1
-657
1246
257
0
5027363 5029928 5441390 5443943 104 104 0
-816
238
355
1
1
1
1
1
1
1
1
1
1
1
0
5035057 5046004 5443938 5454894 449 449 0
-421
-1
-1
-1
-1
-1
-1
-1
-1
-1
-1
-1
-1
-2
-1
-1
-3
-1
-1
-2
-3
-1
-1
-1
-1
-1
-1
-1
-1
-1
-1
-1
-3
-1
-1
-1
-1
-1
-1
-1
-480
644
-3
39
-1079
-1
-1
-1
-1
-1
-1
-1
-1
2390
-217
-480
615
1
-72
375
-867
-1
-1
-1
-1
426
1
1
1
1
1
1
1
1
1
1
1
1
1
1
1
1
1
1
1
1
1
1
1
1
1
1
170
1947
1
1
1
1
1
1
1
1
1
-263
-12
331
1
1
1
1
1
1
1
0
5054933 5081562 5454890 5481595 930 930 0
63
-1910
-5
-328
1399
1
1
1
1
1
1
1
1
1
3
2
4
1
1
1
1
1
1
1
1
1
1
-1132
1159
8
4
-34
-310
63
31
389
2077
1686
-2111
-2407
-1
2217
-23
-6
301
-191
-1
-1
-1
-1
-1
-1
-500
-1
-1
-1
-1
-1
-1
-1
-1
-1
-1
-1
-1
-1
-1
-1
-1
-1
-1
-140
-266
-1
198
-1476
-1
-1
-1
-1
-1
-1
-1
-1
-1
-1
-1
-1
-1
-1
-1
-1
-1
-1
-1
-1
-1
-1
-1
-1
-1
-1394
-46
270
-2851
-1
490
1
7
1
1
1
11
213
-37
-1
-1
-1
-1
-1
-1
-1
-1
-1
-1
-1
-1
-1
-1
-1
-1
-1
-1
-1
-1
-1
-1
-1
-1
-1
-1
-1
-1
-1
-1
-1
-1
-1
-1
-1
-1
-1
-1
-1
-1
-1
-1
-1
-118
-1
-1
-1
-1
-1
-1
-1
-1
-1
-1
-1
-14
-1
-1
-1
36
1
1
1
1
1
30
1
1
1
106
1
-210
-153
0
5102859 5106983 5477658 5481789 205 205 0
-335
-1
-857
-17
1193
375
419
1
66
6
1
1
1
-100
-1
-1
-1
-1
-1
-1
-1
-1
-1
-1
-1
0
5106980 5110169 5481968 5485183 140 140 0
-5
356
1
1
1
1
1
1
11
-13
-71
-341
-1
-1
-1
-1
-1
-1
-1
116
1
1
1
1
1
-830
-379
-44
-1
-1
-1
-1
-1
198
1
1
-32
-1
-1
-1
-1
-1
-1
-1
-1
-1
-1
-1
-1
-1
-1
-1
-1
-1
-1
-1
-1
-1
-1
-15
-365
-19
125
66
0
5110181 5111508 5487231 5488555 15 15 0
1295
3
1
0
5113466 5116114 5491195 5493872 73 73 0
-1114
-1
-1
-1
-1
-1
-1
-1
-1
-1
-1
-1
-1
-1
-1
-1
-1
-1
-1
-1
-1
-1
-1
-1
-1
-1
-1
-1
-1
1102
179
-243
-1
0
5117123 5127617 5494553 5505019 168 168 0
57
1
574
1
1
1
1
1
1
-40
-365
-759
12
359
1
1
1
1
1
1
1
1
1
1
1
1
1
1
1
1
1
1
1
1
537
1
1
1
1
1
1
-62
-1
1084
1
1
1225
381
-80
-311
-1
2577
-1698
-201
-1
-1
-1
-1
-1
-1
0
5127614 5132975 5506127 5511490 63 63 0
-181
-4
0
5132971 5178491 5526572 5572014 627 627 0
-5247
-4039
-373
-1
-1
-1
-1
-1
-1
-1
-1
-1
-1
-1
-1
-1
-1
-1
-1
-1
-1
-1
-1
-1
-1
-1
-1
-1
-2
-543
483
1
1
1
1
1
1
1
1
1
1
1
1
1
1
1
1
1
1
1
912
-2919
-1099
-3151
227
1957
-2269
-1214
-154
1674
625
7336
1
1
1
1
1
1
1
1
1
1
1
1
1
1
1
1
1
1
1
1
1
-20
-363
-1
-1
-1
-1
-1
-1
-1
-1
-1
-73
-1
-1
-1
-1
549
121
319
-70
16
1
1
1
1
1
1
1
1
1
1
1
1
1
1
1
1
1
1
1
1
1
1
1
1
1
1
1
1
1
1
1
1276
1
1
1
-596
1793
-124
-110
463
1
-89
206
211
2508
842
1
1
3
6
1
1
2
2
6
2
1
2
1
1
1
1
5
1
1
1
1
1
1
5
4
1
1
5
1
-5
5
1
2
1
3
3
1
1
1
3
1
1
1
1
1
1
1
371
1
1
4
3
1
1
1
1
1
154
-428
-1
-1
-1
-1
-1
-1
-1
-1
-1
-1
-1
-1
-1
0
5178473 5181165 5573253 5575945 120 120 0
-407
-1
-1
-1
-1
-1
-1
-1
-1
-1
-1
-1
-1
-1
-1
-1
-1
-1
-1
-1
-1
-680
-2
214
-87
224
1
1
1
1
1
1
1
1
1
1
1
1
1
1
1
1
1
1
1
1
1
1
1
-511
0
5188806 5190914 5575940 5578045 34 34 0
2071
1
1
0
5197521 5198813 5584329 5585620 51 51 0
-177
264
36
10
72
-86
-1
0
5198853 5204331 5586899 5592377 132 132 0
-351
-95
-1
84
216
1
1
1
2157
-1709
-1
-1
0
5204327 5212387 5602138 5610245 287 287 0
180
-371
-1
-3097
334
-820
-1
-219
142
1
1
-59
71
1
1
-26
-1
38
1
1
-57
-1
-1
-21
-1
-1
-1
-1
-1
-1
-1
-1
-50
-1
-1
-1
-1
-1
-5
-1
-1
-1
-1
-1
-1
-1
-1
-1
-1
-1
-1
-1
-1
-1
-1
-1
-1
-1
-1
-1
-1
-1
-1
-1
-114
-1
-1
-1
-1
1205
-1110
0
5226078 5227184 5610670 5611753 55 55 0
559
1
1
1
1
1
1
1
1
1
1
1
2
5
1
1
11
1
1
1
4
1
1
0
5232494 5238372 5611755 5617676 270 270 0
-325
-1
-1
-1
-1
-1
-1
-1
-1
-1
-1
-1
-1
-1
-1
-1
-1
-1
-1
-1
-1
-1
-1
-1
-1
-1
-1
-1
-1
-1
-1
-1
-1
-1
-1
-1
-1
-2043
72
601
1
1
1
-928
-20
-1
-1
-1
-1
-1
-1
-1
-1
-1
-1
-1
-1
-1
-1
-1
-1
-1
-1
-433
-398
43
66
58
1
1
1
1
1
1
1
1
1
0
5237808 5243165 5632564 5637913 159 159 0
-810
567
1
1
1
1
1
1
633
15
930
-2055
0
5270851 5274529 5641184 5644845 147 147 0
2702
1
1
1
1
1
1
1
1
1
1
1
1
7
1
1
375
-7
427
29
-87
0
5283180 5286694 5643478 5646972 134 134 0
374
1
1
1
1
1
4
8
1
6
1
1
1
1
1
1
833
29
1
1829
0
5286016 5297670 5658664 5670317 303 303 0
260
587
707
1
1
1
1
-2214
-1
-1
-1
-1
-1
3032
-1558
-978
1147
0
5297467 5298630 5670318 5671474 40 40 0
202
1
1
1
1
125
1
0
5308242 5319895 5671474 5683107 285 285 0
192
1
1
1
4
1
1
1
1
1
2
-13
-11
-194
23
37
-231
-11
-254
350
1
1
54
1007
1
3
7
1
1
600
1073
-538
-4
11
-12
-19
-1
-1
-1
-1
-1
-1
-1
-1
-1
-1
-1
-1
-1
-1444
-1
-1
-1
-1
-1
-1
-1
-2
376
229
1
1
1
1
1
1
1
252
1
1
1
1
1
1
1
1
1
1
1
1
1071
369
1
2024
0
5324797 5327277 5683100 5685580 45 45 0
0
5330765 5334264 5685591 5689060 77 77 0
212
1
1
1
1
1
1
1
1
1
1
1
1
1
1
1
1
1
1
1
1
1
1
1
1
1
1
1
1
1
0
5335176 5336221 5690497 5691541 18 18 0
983
0
5338806 5346714 5694785 5702660 161 161 0
205
235
1
1
75
1
1
1
1
1
1
1
1
1
1
1
1
1
1
1
1
1
1
1
1
1
1
1
1
1
1
1
1
1
2
1
1
1
1
24
1
1
1
1
1
2
1
1
1
1
1
2
1
1
1
1
-253
-74
-1
-1
-1
-1
-1
-523
-279
-603
-1
-1
3577
-258
-176
-493
-1
-1
-1
-3
-4
-1
-5
597
-257
-1
-1
0
5346867 5348867 5703690 5705650 64 64 0
101
1
1
1
1
1
1
1
1
1
1
1
1
1
1
1
1
133
1
1
1
1
1
1
1
1
1
1
1
1
1
1
1
1
1
1
1
1
300
620
0
5348072 5351758 5709936 5713604 83 83 0
1989
1
1
1
1
1
1
1
1
1
1
1
1
1
1
1
1
1
1
1
-883
-24
0
5352952 5355269 5719602 5721918 36 36 0
20
1
-587
0
5355015 5356317 5721934 5723236 11 11 0
0
5355948 5361200 5723609 5728840 120 120 0
1217
-3
406
1498
1
1
1
1
1
1
1
1
1
1
1
1
1
1
1
-549
925
1
1
1
1
0
5361861 5366452 5729110 5733727 142 142 0
-170
609
-317
-1
-1
-1
-1
-1
-1
-1
-1
-1
-1
-1
-1
-1
-1
-1
-1
-1
-1
-1
-1
-1
-1
-1
-1
-1
-1
-1
-1
-1
-1
-1
398
1
1
1
3
1
1
1
1
1
1
1
1
1
-544
-1
-1
-1
-1
-1
-1
-1
-1
-1
-1
-1
-1
-1
-1
-1
-1
-1
68
542
1631
1
1
1
1
1
1
1
0
5366208 5370011 5734608 5738366 123 123 0
577
1
2496
1
1
1
1
1
1
1
1
1
1
1
1
1
1
1
1
1
1
1
1
1
1
1
1
1
1
1
1
1
1
1
4
1
1
3
2
1
1
1
1
1
1
0
5378616 5379808 5738361 5739552 23 23 0
805
0
5382485 5384320 5745501 5747336 20 20 0
0
5384352 5393527 5750725 5759887 250 250 0
-827
-1
-1
-1
-1
-1
277
1238
-702
-1
-1
-719
-47
-1
121
-9
203
1
1
1
1
1
1
1
1
1
1
1
1
1
1
1
1
1
1
1
1
1
1
1
1
1
1
1
1
1
1
1
1
1
1
1
1
1
1
1
1
1
1
1
1
1
1
1
1
1
1
1
1
1
1
1
1
1
1
1
-253
-1
-1
-1
-1
-1
-1
-1
-1
-1
-1
-1
-1
-1
-1
-1
-1
-1
-1
-1
-1
-1
-1
-1
-1
-1
-1
-1
-1
-1
-1
-1
-1
-1
-1
-1
-1
-1
-1
-1
-1
-1
-1
-1
-1
-1
-1
-1
-1
-612
-1
-1
-66
486
1
1
1
1
1
1
1
1
1
1
1
1
1
805
2442
0
5393514 5404738 5759829 5770933 356 356 0
138
-24
-75
85
-579
-1
-56
-62
737
257
215
338
645
1
1
4
1
1
1
1
1
1
1
1
1
1
1
1
1
1
1
1
1
3
1
1
1
1
1
1
1
-836
681
1
1
1
1
1
1
350
-1374
179
-120
-1
179
1
1
3
5
2
6
1
1
1
1
1
1
1
1
1
1
1
1
1
1
1
2
4
1
1
1
1
1
1
1
1
1
1
1
1
3
1
1
1
1
1
1
1
4
1
1
1
1
1
1
1
4
1
1
1
1
1
-755
-1
-1
-1
-1
-1
-1
-1
-1
-1
-1
-1
-1
-1
-1
-4
-1
-1
-1
-100
-2
-1
-70
20
1
1
1
53
296
1
1
1
1
1
1
1
1
1
1
1
1
1
1
1
-201
-1
176
539
1
1
1
1
1
1
1
1
1
1
1
1
1
1
1
1
1
1
1
1
1
1
1
1
1
1
1
1
1
1
100
139
-91
-1362
0
5435145 5447792 5772884 5785584 327 327 0
714
1
1
1
1
1
1
1
1
1
1
1
1
1
1
1
1
1
-81
13
1748
1
1
1
1
1
1
1
1
1
1
1
1
1
5
1
1
1
1
1
-578
-1
-1
-1
-1
-1
-1
-1
-1
-1
-1
-1
-1
-1
-1
-1
-1
-1
-1
-1
-1
-1
-1
-1
-1
-1
-8
-1
-1
-1
-1
-1
-1
-1
-1
-1
-1
-1
-1
-1
-1
-1
-1
-1
-1
-1
-1
-1
-1
-1
-1
-1
-1
-1
-1
-1
-1
-1
-1
-1
-1
-6
-1
255
-196
-2602
-1
-268
-467
-1
-1
-1
-1
-1
3202
-1136
-1
-1
-309
-1
-1
-1
-1
-1
-1
-1
-1
-1
-1
-1
-1
-1
-1
-1
-1
0
5455561 5457189 5804181 5805810 73 73 0
-316
-1
625
0
5505988 5531468 5831627 5857146 716 716 0
184
1
496
1
1
1
-215
-319
-1
-1
-1
-2
-1
-4
-1
-1
-1
-3
-223
-1
-19
-1
-1
-1
-107
-1
-278
-1
-1
-1
-1
-1
-1
-1
-1
-1
-1
-1
-1
-1
-1
-1
-1
-1
-1
-1
-3
-1
-1
-1
-1
-1
-1
-1
-550
-55
-1
-1
-1
-1
-1
-1307
189
-54
19
1
1
1
-264
-1
-1
-1
-1
-1
-1
-1
-1
-1
-1
-1
-1
-1
-1
-1
-1
-1
-1
-1
-1
-1
-1
-1
-1
-1
-1
-1
-1
-1
-1
-1
-1
-1
-1
-1
22
289
-574
-1
-1
-1
-1
559
781
1
1
1
-477
-1
-1
-1
-1
-809
53
1005
1061
1
1
1
1
1
1
1
1
1
1
1
1
1
1
-98
-242
-1489
-1
-1
-1
-1
-1
-1
-2
-1
-1
-1
-2
-1
-1
-1
-1
1750
-3839
-2502
-142
-1
-1
-1
1209
14
1
1
2
1
6
1
1
1
6
4
1
7
1
13
5
1
6
1
1
1
1
1
3
1
1
1
480
1
1
1
1
1
1
1
1
1
1
1
1
1
1
1
1
1
1
1
1
1
1
1
1
1
-994
-1
-1
1550
686
0
5531466 5534183 5857180 5859881 58 58 0
280
1361
1
4
1
1
1
5
1
2
1
1
1
1
1
540
0
5534378 5538813 5861014 5865432 77 77 0
-3444
-352
248
127
1
1
1
1
1
1
1
1
1
1
1
1
1
1
1
1
170
0
5538591 5540469 5869618 5871460 76 76 0
142
-185
111
1
1
1
1
1
1
1
1
1
1
1
1
1
2
1
1
1
1
1
1
1
-96
3
1
1
4
4
2
11
5
2
1
2
784
51
244
163
0
5539729 5540921 5874127 5875307 33 33 0
42
163
82
86
1
469
1
1
1
1
1
4
0
5541154 5556241 5875314 5890397 440 440 0
99
1
1
29
1018
2
-312
-1
-1
-1
-1
-1
-181
-1
-1
-1
-1
-1
-1
-1
-1
-1
-1
-1
-1
-1
-1
-1
-1
-1
-1
-1
-1
-1
-1
-1
-1
-1
-1
-1
-1
-1
28
-28
-1
-1
-1
-1
-1
-1
-1
303
175
1
1
3
3
1
1
1
1
3
1
1
-907
-1
-1
-1
40
1
352
-327
856
219
-523
-1
355
1
10
59
448
86
-1529
453
-19
43
3
36
1298
1
1
1
1
1
1
1
1
1
141
1
1
251
-13
-87
307
607
-949
-580
-314
-1
-1
-1
-1
-1
-1
-1
-1
-1
-1
-1
-1
-1
-1
-1
-1
-1
-1
-1
-1
-1
-1
-1
-1
-1
-1
-1
401
1
1
1
1
1
1
1
1
1
1
1
1
1
1
1
1
1
1
1
1
1
1
1
1
1
1
1
1
1
1
1
1
1
1
1
1
2
0
5556253 5560075 5890685 5894514 65 65 0
-613
-1
-1
-1
-1
-1
-1
-1
1959
966
-199
0
5572250 5575290 5894507 5897553 140 140 0
-173
-1
-3
564
1
1
1
1
1
1
1
1
1
1
1
1
-211
-1
527
1
1
222
145
-280
-1
-1
-1
-1
-1
-1
-1
-1
-1
-1
-1
-1
-1
-1
-3
-1
-1
-1
-1
-1
-4
-1
-185
61
-78
-135
-23
144
148
3
1
1
1
1
0
5576761 5577778 5898745 5899758 40 40 0
18
101
1
132
0
5577738 5579551 5899759 5901599 47 47 0
566
1
1
1
1
1
-572
-232
-1
-1
-1
-1
-1
-1
-1
-1
-1
-1
-1
-1
-1
-1
-1
-1
-1
-1
-1
-1
-1
-1
-1
-1
-1
-1
-1
-1
-1
-1
-221
0
5579537 5581644 5902546 5904654 12 12 0
-589
-1237
45
0
5712163 5720319 6317346 6325518 387 387 0
-732
-12
-17
-1
21
1
-37
-15
-10
-502
39
-180
289
-165
621
1
183
-30
-165
-255
-1
-1
-1
-1
-1
-1
-1
358
-428
216
844
220
-291
-113
21
-167
49
-11
20
-455
-100
867
1
1
-101
-12
-10
29
1
-37
-1
-15
-10
-96
0
5744472 5746476 6323526 6325519 99 99 0
-60
-29
29
1
1
1
1
9
17
1
67
-21
3
1019
1
1
126
0
5896340 5900498 6337324 6341482 103 103 0
0
6215847 6224256 6367617 6375897 307 307 0
76
1
1
-210
226
1
1
1
1
1
1
1
1
1
1
1
1
1
1
1
1
1
1
1
1
1
1
1
1
1
1
1
1
1
1
1
1
1
1
1
1
1
1
1
1
1
1
1
1
1
1
1
1
1
1
1
1
1
1
1
1
1
1
1
1
1
1
1
1
1
1
1
1
1
1
579
1
1
1
1
1
1
1
1
1
1
1
1
1
509
1
1
1
1
1
1
1
1
1
1
1
1
110
1
1
1
1
1
1
1
1
1
1
1
1
1
1
1
1
1
1
1
1
1357
-39
-845
-1
-1
-200
-1
-317
-842
-137
276
1
1
1
1
1
1
1
1
1
1
1
1
1
1
1
0
6224396 6255586 6376619 6407765 703 703 0
1696
822
-189
-1
1044
3481
24
-1483
-391
-1
-1
-1
-1
-1
658
1
-3885
1628
154
-74
1072
-6
-99
-383
83
417
-739
2628
1
1
1
1
1
1
1
-945
-1
-229
80
1
1
1
1
1
1
1
1
1
1
1
1
2
1544
1
1
1
2214
1
1
1
1
1
1
1
1
1
1
1
4
2
1
4
1
1
1
1
1
1
1
1
-206
-2800
41
-211
461
1
1
-576
-394
426
0
6256597 6262419 6408353 6414171 155 155 0
1186
536
43
-2840
-1
722
33
209
0
6262448 6265411 6414719 6417659 131 131 0
890
2
2
293
300
-603
497
1
1
1
1
1
1
1
1
1
1
1
1
1
1
1
1
1
1
1
-162
0
6266577 6278131 6417657 6429162 296 296 0
544
2807
1
1
1
1
1
1
1
1
1
1
1
1
1
1
1
1
1
1
1
1
1
1
1
1
1
-3621
-1
920
1
1
1
1
1
1
1
1
1
1
1
1
1
1
1
1
1
1
789
2297
350
1
1
0
6278201 6285300 6429162 6436250 163 163 0
711
-3
1837
2209
1
1
1
1
1
1
1
1
1
1
-1339
-1
-1
-15
-17
-4
-6
-57
-1
-1
-1
-1
-1
-1
-1
-1
603
1
1
1
1
3
32
2
1
1
6
1
11
2
1
1
-116
0
6286818 6295580 6436897 6445622 150 150 0
177
-217
-1
-1
-1
1381
-449
-1
-1
-1
129
1
1
3450
-516
252
1
1
1
1
1
1
1
1
1
-723
47
302
213
-74
81
1
1
1
1
1
1
1
1
1
1
1
1
1
1
1
1
1
1
1
1
1
1
1
1
421
1
1
1
1
-40
0
6296017 6301070 6446165 6451218 116 116 0
351
-987
1078
406
-802
1288
-93
-1
0
6301115 6305660 6462429 6466948 104 104 0
486
1
-1645
1140
1
1
1
1
1
1
1
1
1
1
1
1
1
1
1
1
1
1
1
1
1
1
1
1
0
6305656 6313422 6468785 6476591 196 196 0
-664
-1
-1
-1
-1
-1
-1
-1
-1
-1
-1
-1
-1
-1
-1
-1
-1
-1
-1
-1
-1
-1
-1
-1
-1
-1
-1
-1
-1
-1
-1
-1
-1
-1
-1
-1
-1
-1
647
-1912
869
1
1
-1955
-1
-1
-1
1246
-103
-81
0
6313952 6317984 6477082 6481130 132 132 0
36
-51
-1
-1
-1
-1
-1
-1
-1
-1
-1
-1
-1
-1
-1
-1
-5
-1
-1
-4
739
-143
-1
-1
-1
-1
-1
-558
927
1
1
1
4
1
1
2
1
1
2
1
941
-567
-1
-1
-1
-1
0
6317698 6319464 6481845 6483617 44 44 0
-236
-1
-1
-1
-1
-220
0
6325406 6352708 6499731 6527047 764 764 0
-2231
-1
-1
-1
-1
-1
-1
-1
-1
-1
-1
-1
437
1
1
1
1
-110
-1
-1
-1
-1
-33
-1
-1
-1
-1
-1
-1
-1
-1
-1
-1
464
1328
194
1092
-1667
1098
-6397
-1
-1189
100
1
1
1
-1040
-241
-1
-1
-1
-1
-1
-1
-1
-1
-1
-1
-1
1219
1299
1
1
1
1
1
1
1
1
1
1
1
1
1
1
1
1
1
1
1
1
1
1
1
1
1
1
1
1
1
1
1
1
1
1
1
1
1
1
1
1
1
1
1
1
1
1
1
1
1
1
1
1
1
1
1
1
1
1
1
1
1
1
1
1
1
1
1
1
1
1
1
1
1
1
3
1
1
1
1
1
221
-36
-1
-1
-1
-1
-1
-1
-1
-1
-1
-1
-1
-1
-1
-1
-1
-2
-1
-880
-1
-1
-1
-1
-1
-1
-1
-1
-1
-1
-1
-1
-1
-1
-1
-1
-1
-1
129
319
183
-194
-1
-1
-1
-1
-225
-1717
-1404
-1
-1
-1
-444
75
-146
199
-246
-1
-1
-1
-1
-104
-3
-2
-1
-1
-1
-11
-1
-1
-1
-276
-1
-1
-1
-1
-1
0
6352842 6369011 6527719 6543842 241 241 0
1263
1
1
-3930
-1
416
9
1
1
1
1
1
1
1
1
1
1
4
1
1
1
1
1
1
1
1
1
1
1
1
1
1
1
1
1
1
1
1
1
1
1
1
1
1
1
1
1
1
1
1
1
1
1
1
1
1
1
1
1
1
1
1
1
5
1
1
2
1
2
-1501
-1
-1
-1
-1
-1
-1
-1
-1
-1
-1
430
1
1
2424
503
329
-2342
-1
-1
-1
-1
-1
-1
-2
-153
52
1
-1012
-1
-1
-1
-103
-1
-1
0
6369008 6388267 6543896 6563258 609 609 0
1078
-492
608
-39
-1
-297
-1
-1
-1
-1
-1
-1
-1
-1
-1
-1
-1
-1
-1
-1
-1
-1
-1
-1
-1
-1
-1
-1
-1
-1
-1
-1
-1
-1
-1
-1
-1
-1
-1
-1
-1
-4
-1
-1
-1
-1
-1
-2
-1
-1
-1
-1
-1
-1
-4
-1
-1
-5
-1
-1
-4
-1
-1
-1
-1
-1
-1
-1
-1
-1
-1
-1
-1
-1
-1
-1
-1
-1
-1
-1
-1
-1
198
1
1
1
2
3
1
1
1
2
1
1
112
1
1
1
3
1
1
1
1
1
1
1
1
1
2
1
1
1
1
1
1
4
1
1
1
1
1
4
1
1
1
1
1
1
1
1
1
1
1
1
2
1
1
1
14
1
1
1
1
1
1
800
-651
-2657
-1121
-1
-1
-1
-1
-1
-1
-1
-1
-1
-1
-1
161
-48
-80
-129
-11
-1943
-1345
-1
1413
-233
-3613
-1
-1
707
1
1
74
-143
-994
-1
-1
-1
-1
-1
-1
-1
-1
-1
-1
-1
-1
-1
-1
-1
-1
-1
-1
-1
-1
-1
-1
-1
-1
-1
-1
-5
-1
-1
-1
-1
-1
-1
-1
-1
-1
-1
-1
-1
-3
-1
-1
-1
-1
-1
-1
-1
-1
-1
-1
-1
-1
-1
-1
-1
-1
-1
-1
-1
-1
-1
-1
-1
-4
-1
-1
-1
-1
0
6388704 6392953 6563273 6567521 82 82 0
-410
37
-2159
-852
668
1
1
0
6393118 6395765 6567682 6570263 125 125 0
-17
-1
-3
-1
18
1
-620
759
253
583
1
1
1
1
1
1
1
1
1
1
1
1
1
1
1
1
1
1
1
1
1
1
1
1
1
1
1
1
1
1
1
1
1
1
1
1
1
1
1
1
1
1
1
1
1
1
1
1
1
1
1
1
1
1
1
1
1
1
1
1
1
1
1
1
1
1
0
6395768 6402617 6570515 6577321 216 216 0
-9
-1
-1
-80
-1
-1
-1
-1
-1
-1
-1
-1
-1
-1
-1
-1
-1
-1
-1
-1
-1
-1
69
1
1
1
1
1
1
1
1
1
1
1
1
1
1
1
1
1
1
1
1
47
1
1
1
1
1
1
1
1
1
1
1
1
1
1
1
1
1
1
1
1
36
1
1
1
1
1
1
1
1
1
1
1
1
1
2
1
1
1
3
1
1
1
1
142
-180
-3756
1341
1
1
1
1
1
1
1
1
-722
-1
-1
-1
-1
-1
-382
-1
0
6402615 6426718 6578139 6602174 670 670 0
175
1
1
1
1
1
1
1
1
1
1
1
1
1
1
1
1
1
1
1
5
-1280
-1
-1
-1
-1
-1
-1
90
-51
55
93
-1213
-2428
758
-913
-488
-750
370
-633
748
270
1
1156
1
1
-186
139
-1122
-1
-1
-4
-1
-1
-1
-1
-1
-1
-1
-1
-1
-1
-1
-4
-1
-1
-1
-1
-1
-1
-1
-1
-1
-1
109
26
1
1
1
1
1
1
1473
679
1
1
1
1
1
1
1
1
1
1
1
1
1
1
1
1
1
1
1
1
1
1
1
1
1
1
1
1
1
3494
1
1
1
1
1
1
1
1
1
1
1
98
1
1
1
1
1
1
1
1
1
1
1
1
1
1
1
1
1
1
1
1
1
1
1
1
1
1
1
1
1
1
6
1
1
1
1
1
1
5
1
1
60
-1754
-429
32
1
1
1
1
6
1
2
118
-1244
-1091
-1
-1
-1
-1
-1
-1
-1
-1
-1
-1
-1
-1
-1
-1
-1
-1
-1
-1
-1
-1
-1
-1
0
6426848 6429467 6602448 6605072 67 67 0
234
1
1
1
1
1
-388
-480
-1
-6
-1
-4
-421
-1
-1
-75
-115
-154
376
0
6429616 6456512 6605071 6631959 231 231 0
-1585
-1
-2929
1838
1
1
1
1
1
1
1
1
864
2101
148
1
1
4192
-293
-920
-1
837
1
-145
-1
433
1
-542
1437
11
-1153
-263
-1080
-1
-1
-1
-1
-1
-1
-1
-1
-1
-1
-1
-1
-1
-1
-4629
1433
1
1
1
1
1
1
1
1
1
1
1
1
1
0
6457991 6460950 6632961 6635920 52 52 0
0
6460726 6462512 6641404 6643190 17 17 0
0
6462732 6464505 6643195 6644962 26 26 0
1510
1
1
1
73
1
0
6465108 6476257 6647048 6658197 103 103 0
0
6476691 6483367 6659349 6666025 83 83 0
0
6483493 6485782 6667910 6670194 45 45 0
34
130
1
1
1
187
-997
0
6485431 6489377 6674041 6677987 43 43 0
0
6489373 6490643 6693428 6694703 24 24 0
-874
-208
-121
-1
-1
0
6491447 6498738 6696370 6703650 75 75 0
1348
1
1
1
1
1
1
-2985
-143
-1
-925
270
1
1
1
1
1
1
1
1
1
-92
-1
0
6498753 6506403 6708095 6715838 143 143 0
-2767
-671
-1
-1
-1
-1
-1
-1
-1
-1
-1
-1
-1
-1
-1
-1
-1
-1
-1
-1
-1
-1
-1
-1
-1
-1
-1
-1
-1
-1
-1
-1
-1
-1
-1
-1
-1
-1
-1
-1
-1
-1
-1
-1
-1
-1
-1
-1
-1
-1
-1
-1
-1
-1
-1
-1
-1
-1
-1
-1
-1
-1
-1
-1
-1
-1
-1
-1
-1
-1
-1
-1
-1
-1
-1
-1
-1
-1
-1
48
1673
2
-7
-1
-5
-1
-3
-1
-1
-1
-1
-1
-1
-1
-9
-9
4
-3
-1
-1
-1
-1
568
1491
-61
0
6505839 6508763 6716281 6719207 11 11 0
-227
-1038
0
6508093 6520234 6719333 6731506 133 133 0
3726
-1990
-1
-1
-1
-1
-1
-1
-1
-1
-1
-1
-1
-1
-1
-1
-564
-1
-132
-1
-453
-1
-1
-1
-1
-1
-1
-1
-1
-1
-1
-1
-1
-1
-1
-1
-1
-363
-1
-1
-1
-1
-1
-1
-1
-1
-1
-1
1146
1
-1079
2440
1
1
1
1
1
1
1
1
1
1
170
1
1
-64
0
6520244 6526446 6731649 6737809 95 95 0
-4257
1249
1
1
1
1
1
1
1
1
1
1
1
1
1
1
546
5
1
1
1
1
1
1
1
3
5
1
1
1
1
2
3
1
7
6
5
8
1
1
1
1
1
1
0
6526021 6536611 6738299 6748843 127 127 0
288
5
1
1
1
1
1
1
1
3
5
1
1
1
1
2
3
1
7
6
5
8
1
1
1
1
1
1
-7770
-1
16
1
1
1
1
1
1
1
5
1
1
1
1
1
1
279
1
-9
1010
1
1
1016
0
6536607 6541606 6760495 6765462 93 93 0
-1699
-1
-3
-1
2532
-225
-1
-116
137
17
1
1
1
1
1
1
1
1
1
1
1
1
1
1
5
1
1
2
1
1
3
1
1
1
1
3
1
1
1
1
1
1
1
1
1
1
0
6541963 6546055 6775076 6779169 48 48 0
570
1
-496
-613
-551
0
6546117 6549835 6780117 6783840 101 101 0
545
-50
-1343
-1
-1
-1269
-1
-1
-1
-1
-1
278
1
27
86
0
6553544 6562594 6782217 6791172 236 236 0
-1123
-1
944
-116
62
1
1
1
1
1
1
1
2
1
1
1
1
1
1
1
1
1
1
1
1
1
1
335
123
1
1
1
1
346
1
1
1
1
1
1
1
1
1
1
1
1
1
1
1
1
1
1
1
1
1
1
1
1
1
1
1
1
1
1
1
1
1
1
1
1
1
1
1
1
1
1
1
1
1
1
1
1
1
1
1
1
1
1
1
1
1
1
1
1
1
1
1
3
632
1
3
1
6
170
-2477
-1393
28
1
-79
-1
-118
0
6567862 6587863 6789441 6809444 398 398 0
444
85
1
1
-43
-37
86
1
1
1
1
1
1
1
1
-922
-869
-2412
-517
-1
-1
-1
-1
-1
-1
-1
-1
-1
-1
-1
-1
-1
-1
-1
-1
-1
-1
-1
-1
-1
-5
-6
-1
-1
-1
-1
-6
-1
-1
-1
-1
-1
-1
-1
-1
-1
-1
-1
-1
-1
-1
-1
-1
-1
-193
495
1
1
1
1
1
1
1
-252
588
1
1
1
1
1
1
1
1
1
1
1
1
1
5361
1
1
1
1
1
-1672
-1
-27
-266
824
1
1
1
1
1
1
1
1
1
1
1
1
1
1
1
1
1
1
1
1
1
-83
-1
-1
-1
-1
-1
564
523
255
1
8
-46
-194
-1
-1
-1
-1
-1
-1
-1
-444
78
590
-448
1088
485
0
6587863 6589081 6811946 6813179 33 33 0
86
1
-20
-1
-1
-1
-348
-571
-1
-1
-1
-1
-1
-1
-1
-1
-1
-1
-1
0
6589649 6599240 6813176 6822833 208 208 0
-1246
-1
-1
-1
-1
-1
-2
-1
-20
-1
-1
-1
-1
-1
-1
-1
-1
-1
-1
-1
-1
-1
-1
-1
61
161
1305
-239
-778
-240
-1
-1
-1
-1
-1
-1
-1
-1
-1
-1
-1
-1
-1
-1
-1
-1
-1
-1
-1
-1
-1
-1
-1
-1
-1
-1
-1
-1
-1
-1
-1
-1
-1
-1
-1
-1
-1
-1
-1
-1
-1
-1259
-4
-1175
2058
1
0
6599234 6625831 6833422 6859993 453 453 0
-6519
229
-419
-1
215
-295
381
1166
103
200
287
1
-645
660
-704
-21
125
-83
2396
1
1
1
1
1
1
1
1
-22
-1
-1
-1730
1522
749
1
1
1
1
1
1
1
1
1
1
1
-43
5832
248
-1017
230
36
1
1
1
1
0
6626209 6643165 6866195 6883265 490 490 0
-451
-1
-1
-1
-1
-1
-1
-1
-6
-2
-39
-1
485
-582
-4782
-1
-1
212
787
1
1
1
1
1
1
1
1
1
1
1
1
1
1
1
727
-4349
-1
-1
-1
-1
-1
-1
-1
-1
-1
-1
-1
-1
-1
-1
-1
-1
-1
-1
-1
-1
-1
-1
-1
-1
-1
-1
-1
-1
-1
-1
-1
-1
-1
-1
-1
-1
-1
-1
-1
-1
-1
-1
-1
-1
-1
-1
-1
-1
-1
-1
-1
-1
-1
-1
-1
-1
-1
-1
-1
-1
-1
-1
-1
-1
-1
-1
-1
-1
-1
-1
-1
-1
-1
-1
-1
-1
-1
162
83
2836
271
1
1
1
1
1
1
1
1
1
1
1
1
1
1
1
1
1
1
1
1
1
1
1
1
1
1
1
1
1
1
1
1
279
1
1
1
4
-10
-409
-1
-1
-1
-1
-1
-1
-1
-1
-1
-1
-1
-1
-1
-1
-1
-1
-1
-1
-1
-1
-1
-1
-1
-1
-1
-1
-1
-1
-1
-1
-1
-1
-1
-1
-1
-1
-1
-1
-1
-1
-1
-1
-1
-1
-1
-1
-1
-1
-1
-1
-1
-1
-1
-1
-1
-1
-3
-1
-1
-1
-1
-1
-1
-1
-1
-1
-1
-1
-1
-1
-1
-1
-1
-1
-1
-1
-1
-1
0
6669354 6676132 6912266 6919034 120 120 0
1414
840
-1225
-974
-1
-1
994
1
1
1
1
1
1
1
1
1
1
1
1
-468
0
6676219 6691128 6919034 6933954 281 281 0
327
485
-1083
-469
1354
-68
-1
-1
-1
-1
-1
-1
506
-516
261
1
869
-88
43
45
-1582
58
1217
1
1
1
1
1
-1748
-1
-1
-1
-1
-1
-1
-1
-1
-1
-1
-966
238
-401
-610
-709
769
-177
-1
0
6691122 6692928 6944135 6945944 30 30 0
-61
-1518
-1
0
6693861 6706144 6947275 6959538 263 263 0
283
1
1955
1380
905
1
1
1
-512
242
-797
-1
-1
-1
-117
57
1
-278
-1
-1
-1
-96
-1377
43
1
1
1
1
1
1
1
1
1
1
1
1
1
1
1
1
1
1
1
1
209
210
1
-504
-2879
-40
0
6716112 6723993 6984123 6992007 118 118 0
5417
-1898
-1
-1
-1
0
6724216 6726067 6992004 6993862 33 33 0
-1623
-1
-1
-1
-1
-1
-1
0
6725869 6727329 6993985 6995444 27 27 0
249
-298
225
0
6727323 6748624 7010453 7031814 374 374 0
-693
-400
-1593
619
1
-13
-1
-324
-37
-1932
-1
-1
-265
-1599
-519
-1
-1
-1
-1
-1
-1
-1
-1
-1
-1
-1
-1
-1
-1
-1
-1
-1
-1
-1
-1
-1
-1
-1
535
3052
-1374
-1910
-1
-1
-1
-1
-1
-1
-1
-1
-1
-1
-1
-1
-1
-1
-1
-1
-1
-1
-1
-1
-1
-1
-1
-919
-467
-1566
0
6748623 6751876 7032222 7035476 65 65 0
1337
-1790
-1
0
6752529 6760748 7038588 7046765 192 192 0
3954
1593
1
1043
1
1
1
1
1
1
1
1
1
1
1
1
1
1
1
1
1
1
-9
5
1
1
1
1
4
1
2
1
1
1
3
4
1
1
1
1
2
1
1
3
415
-122
0
6760863 6771908 7047422 7058463 173 173 0
1258
3695
467
1
1213
-1423
-42
2558
0
6772014 6775877 7058465 7062322 114 114 0
-816
681
-1790
-1
-1
-1
-1
-1
-1
-1
-1
-1
-1
-1
-1
-1
-1
-1
-1
-1
-1
257
1
1
1
1
1
1
1
1
1
1
1
1
1
1
1
1
1
1
1
1
1
1
140
150
0
6775871 6785368 7062603 7072067 359 359 0
189
1
1
1
1
1
1
1
1
1
1
1
1
1
1
1
1
1
1
1
1
1
1
1
396
72
1
1
1
1
1
1
-180
-135
-106
23
1
337
-275
-1
558
1
1
1
1
1
1
1
1
1
2
3
1
1
1
1
1
3
1
1
1
1
1
1
1
3
2
1
1
-127
-1
-1245
177
170
1
1
1
1
1
-137
-780
-1
-1
-1
-1
-1
-1
-1
-82
-186
-1
-1
-1
-1
-1
-1
-1
-252
-26
-196
-1
-1
-1
-1
-1
-1
-1
-1
-297
-1
-1
-1
-1
-1
-1
-1
-1
-1
-1
-1
-1
-68
-1
-1
-1
-1
-1
-1
-1
-6
-1
-1
-1
-1
-1
-1
-3
-1
-1
-1
-2
-1
-1
362
99
-197
333
1
1
1
1
1
1
2
-257
116
1391
1
1
1
8
1
1
1
4
1
1
1
1
1
1
1
1
1
1
1
1
1
1
1
1
0
6785496 6788457 7093965 7096927 104 104 0
-2641
0
6788558 6811718 7098100 7121313 779 779 0
-29
228
1
1
1
1
1
1
1
300
-3
-80
-15
-531
-432
898
329
-215
-1
-4
-1
-1
-1
-1
-1
-1
-1
-1
-1
-1
-1
-1
-1
-1
-1
-1
-1
-1
-1
-1
-1
-1
-1
-1
-1
-1
-1
-4
-1
-1
-1
-1
-1
-1
-1
-1
-1
-1
-1
-1
-1
-1
-1
-1
-1
-1
-5
-1
500
-280
-1
-1
-1
-1
-1
-1
-1
-1
-1
23
1
1360
1
2962
1259
-1837
-1
133
366
2900
-389
96
-82
479
-360
-1
38
2
-516
-945
491
-1659
716
-63
48
1
1
1
-113
-7
-3
-2
-1
-1
-1
-1
-1
-1
-1
-4
-1
-1
-1
-2
-1
-1
-116
-19
20
204
-3
1972
1
1
1
1
1
1
1
1
1
1
1
0
6811720 6833898 7121406 7143660 782 782 0
-304
-1659
29
690
1
-715
-169
-285
-2894
-1111
-549
-1
1656
1
1
1
1
1565
109
-175
888
-1531
-579
-1
-1
-1
-1
-1
-1
-1
-1
-1
-1
-1
-266
-36
45
280
-478
-1
-1
-1
-1
-1
-1
-1
-1
-1
-1
-1
-2
-1
-1
-5
-7
-1
-1
-1
-1
-1
-2
-1
-1
-1
-1
-2
-1
-1
-5
-1
-1
-1
-1
-1
-1
-1
-1
-1
-1
-1
-1
-3
-1
-1
-1
-1
-1
-1
-1
-1
-1
-1
-1
-1
-1
-3
-1
-1
-1
-1
-1
-1
-1596
-1
-86
3213
418
388
0
6834301 6837929 7143679 7147301 146 146 0
382
578
-576
-1
-43
-50
41
49
1
1
1
1
1
1462
0
6845597 6855070 7146364 7155840 354 354 0
492
639
-65
-95
-1
-1
-1
-1
-1
-121
-1
-708
-1
-5
705
1
1
1
1
1
1
1
1
1
1
1
457
1075
-491
-357
-665
-609
1871
-488
-1
-1
-1
-1
-1
202
3
0
6858647 6865402 7156523 7163316 288 288 0
-922
5
-288
-1
-1
-1
-1
-1
-1
-1
-1
-1
-1
-1
-1
-1
-1
-1
-1
-1
-1
-1
-1
-1
-1
-1
-1
-1
-1
-1
-1
-1
-1
-1
-1
-1
-1
-1
-1
-1
-1
-993
-1
1281
2558
-5
7
115
1
-278
0
6865398 6868546 7220443 7223592 93 93 0
115
946
-1494
-201
-59
0
6868784 6882915 7223631 7237779 513 513 0
-1269
-1
-159
1242
-67
-1
-1
-1
-1
-1
-1
797
416
-182
1631
91
1129
-233
-1
-1
-1
-1
-1
-1
-1
-1
-2200
240
-69
-1
-1
-1
688
93
-1758
45
-444
0
6882926 6887447 7237908 7242429 126 126 0
194
45
-363
-2005
-1441
185
0
6887445 6893007 7247592 7253168 211 211 0
500
1
1
-53
-438
-1
-48
-21
-1
-412
-1
1283
1
-88
-1
-160
967
-971
-1
-439
-1
-1
-1
-1
-1
-44
0
6892681 6894685 7253502 7255514 66 66 0
-134
-1
-1
-1
-1
-1
-200
-1
0
6894684 6901344 7257786 7264401 280 280 0
2041
1
1
1
1
1
1
1
1
1
1
1
1
1
1
1
1
1
1
1
1
1
1
1
-308
2044
1
1
1
1
1
1
1
1
1
1
1
1
1
1
1
1
1
1
1
1
1
1
1
1
1
1
1
4
1
-2007
-1
-1
-1
-1
-1
-1
-1
-1
194
0
6901475 6906623 7266533 7271675 188 188 0
338
1
1
1
1
1
1
1
770
-91
-1
-1
-1
524
990
152
1501
143
-449
-1
-1
-1
0
6911720 6914195 7272072 7274579 85 85 0
-343
-25
-1
-1
-1
-1
-1
-1
-1
-1
-1
-1
-1
-1
-1
-1
-1
-1
-1
-1
-1
27
-947
-127
-31
-177
-762
-1
-1
-1
-1
-1
-1
-1
0
6914191 6921980 7291282 7299032 242 242 0
-199
193
1
1
1
1
1
1
1
1
1
1
1
1
1
1
1
1
1
1
1
1
1
1
1
1
1
1
1
1
1
1
1
1
1
1
1
1
1
1
1
2
707
1
270
1264
-1081
1682
-510
-1659
-1
-1
-1
0
6925079 6926427 7299028 7300375 40 40 0
218
0
6926419 6930037 7329685 7333299 94 94 0
636
1
1268
1415
0
6931852 6940818 7333294 7342254 187 187 0
959
-539
-728
-22
-1331
44
1
354
710
1
608
14
494
1
1
1
1
1
1
1
1
5
1
-586
-1
-2390
-1
-1
-1
-1
-1
-1
0
6943155 6950934 7342252 7350049 190 190 0
-3549
-111
-395
380
824
-26
-586
-1
-19
-516
-1
-1
-1
-1
-1
-1
-1
-1
-1
-1
-1
-1
-1
-119
955
1
0
6952910 6954064 7356072 7357228 48 48 0
-124
-1
-1
927
0
6955354 6962152 7357936 7364702 89 89 0
-907
-1
175
1
1
140
1
1
27
1
5
1
1
1
1
1
1
1
1
1
1
1
1
1
1
1
1
1
1
1
1
1
1
1
1
1
1
1497
-185
-3308
0
6962159 6969737 7364801 7372375 52 52 0
3692
568
1
1
1
1
1
36
1
-10
-1
-1
-1
-1435
0
6969730 6975693 7372555 7378515 130 130 0
1553
-1151
-1533
-1
-1
-1
-1
-1
-1
-1
552
-114
-1
-1
931
1
1
1
1
1
1
1
1
1
1
1
62
0
6975688 7006473 7395727 7426582 725 725 0
2748
1
-820
-1
-1
-1
-1
-1
-1
-4
-1
-1
-1
-1
-1
-1
-1
4867
1
1
1
1
-230
-1754
-302
1677
-978
-1
-1
-1
-1
-1
-1
-1
-1
-1
-1
-1
-1
-1
-1
-1
473
-71
286
-4022
3212
1
1
1
1
1
1
3346
82
-79
-1
-1
-1
-6
-4
-6
-1
-1
-1
-1
-2
-8
-10
-1
-1
-1
-6
-5
-1
-1
-1
-1
-1
-1
-1
-1
-1
-1
-1
-5
-4
-1
-2
-4
-1
-2
6
4
240
-745
-1
-1
-1
-1
-1
-1
-1
-1
-1
-1
-1
-1
-1
-1
-1
-1
-1
-1
-1
2937
0
7006477 7018418 7426526 7438529 345 345 0
-270
-1
-1
-1
-1
-1
-1
-1
-1
-1
-1
-1
-1
-1
-1
-1
-1
-1
-1
-1
-1
-1
-1
-1
-1
-1
-1
-1
-1
-1
-1
-1
-1
-1
-1
-1
-1
-1
-1
-1
-1
-1
-1
-1
-1
-1
-1
-1
-1
-1
-1
-1
-1
-1
-1
-1
-1
-1
-1
-1
-1
-1
-1
-1
-1
-1
-1
-1
-1
-1
-1
-1
-1
-1
-1
-1
-1
-1
-1
-1
-1
-1
-1
-1
375
285
326
2120
618
3629
2058
1
1
1
1
1
1
1
1
1
1
1
1
1
1
1
-1839
360
0
7018414 7019760 7439629 7440953 53 53 0
35
1
1
1
1
1
1
1
1
1
1
1
169
24
1
1
999
1
1
1
1
1
0
7019859 7024722 7440953 7445823 147 147 0
278
-834
-1
-1
-1
-1
-1
-1
-1
-1
-1
-1
-1
-1
-1
-1
-1
-1
-1
-1
116
1
1
1
1
1
1
1
1
1
1
1
1
1
1
-347
-1
-1
-1
-1
-1
-1
-1
-1
-1
-1
-1
-1
-1
2365
1
1
1
1
1
1
1
1
1
0
7024624 7043303 7446516 7465160 452 452 0
-99
-1
-1
-1
-1
-1
-1
-1
-1
-1
-1
-1
-1
-1
-1
-1
-334
765
1
1
1
1
1
-446
-1
-1
-1
-1
-1
-1
-1
-1
-1
-1
-1
-557
-2261
-1
-12
-4
-2
-6
-2
-7
-4
-256
-1
39
1
-11
-1
293
153
1
1
1
1
1
1
-300
513
1
1
1
1
142
1
-422
153
1854
425
1
1
1
1
1
1
1
1
4
1
1
1
1
1
1
1
1
1
1
1
1
1
1
1
1
1
1
1
2
1
2
1
2
1
1
3
-262
561
1542
705
1
1
104
902
-129
-1
2185
-37
672
33
91
-1449
650
1
2
6
1
1
1
1
1
29
1
1
0
7043148 7061761 7464870 7483498 394 394 0
126
1
2
31
1
4
69
1
1
77
1
-197
710
4328
1
1
1
1
1
1
1
1
1
1
1
1
1
-794
-299
-89
-1
-1
-1
-1
-1
-1
-1
-1
-1
-1
-1
-1
-1
-1
-1
-1
-1
-1
-1
-1
-1
-1
-1
-1
-1
-1
-1
-1
-1
-1
-1
-1
-1
-1
-1
-1
-1
-1
-2
-1175
4730
1825
1
-54
-1
-1
-1
-1437
2288
11
15
1
1
1
-141
0
7061895 7092158 7483631 7513889 643 643 0
596
2962
57
1
1
1
1
2
1194
96
-1171
497
1
1
2
-164
-891
-83
603
-1282
56
2295
1
1
1
1
1
1
1
1
1
1
1
1
1
3
1
1
2
1
1
1
1
1
-83
-1
-1
-1
-1
-1
-1
-1
-11
69
-1724
850
1
-403
89
-3259
680
1
3905
827
43
-1904
-664
567
1
1
-136
-1
-1
-1
-1
-1
-1
-1
-1
-1
-1
-1
-1
-1
-1
-1
-1
-1
-1
-1
-1
-1
-1
-1
-1
-1
-1
2194
-809
0
7098518 7106680 7520570 7528767 203 203 0
-32
969
623
1
1
-3157
-1
-1
-1
-1
-1
-1
-1
-1
-1
-1
-1
-1
-1
-1
-1
-1
-1
-1
-1
-1
-1
-1
-1
-1
-1
-1
-1
-1
-1
-1
-1
-1
-1
-1
-1
-1
-1
-31
728
1
1
1
1
1
1
1
1
1
1
-194
-708
-1
-1
-1
-1
-1
-1
-1
-1
-1
-1
-1
-1
-1
-1575
-29
31
1
2
1
1
1
1
0
7106796 7109317 7530043 7532551 61 61 0
2100
1
1
1
1
1
1
2
1
1
1
1
1
1
-62
0
7109086 7111818 7532553 7535285 46 46 0
0
7111518 7112725 7535287 7536494 21 21 0
0
7112454 7113585 7544129 7545260 20 20 0
0
7113767 7125167 7546690 7558086 176 176 0
19
1
1
1
1
-114
-1
-1
1781
-1760
314
-1555
-68
-42
2368
534
1
968
0
7222686 7226167 7558373 7561884 155 155 0
-453
426
-25
287
-276
1172
-42
67
1
1
1
1
3
1
-64
-9
-1
-1
-1
-1
-1
-1
-1
-1
-1
-1
-3
-1
-2
-4
-1
-1
-1
-416
-1
-1
-1
-1
-1
-38
-1
-1
-1
-1
-1
-1
-1
-1
-8
-97
0
7226167 7232785 7561979 7568561 292 292 0
134
1
1
1
1
1
1
1
1
346
-80
99
89
1
1
1
1
1
1
9
1
2
2
1
-126
-600
46
-41
51
-36
-116
474
1
8
2
6
-4
-1
-1
-1
-2
1877
159
1
1
1
1
1
1
1
1
1
1
1
1
-743
-1
-1
74
1
1
1
4
20
-652
406
0
7232876 7239223 7568730 7575080 218 218 0
-157
-478
-25
-1
-17
-334
-1
-1
-1
-1
-1
-1
-1
-1
-1
-1
-1
-1
-1
-1
-1
-1
-1
-1
-1
19
1
77
1
4
1
1
1
1
1
1
1
1
1
1
1
1
-26
787
115
468
1
-385
1386
1048
153
-57
119
0
7239219 7240905 7590602 7592286 44 44 0
1425
1
0
7240902 7247483 7606893 7613438 214 214 0
111
2456
1885
1
1
1
1
1
1
1
1
1
1
1
1
1
1
1
1
1
1
1
1
1
1
1
3
1
-288
-1
109
1
1229
1
1
1
1
1
1
1
1
1
1
1
1
-76
-1
-40
-1
-51
0
7254708 7259393 7611929 7616634 219 219 0
1038
1
1
1
1
1
1
1
1
1
1
1
4
-74
-46
-258
-1027
-1
143
1
1
1
1
1
1
1
1
1
1
1
1
1
1
1
1
1
1
1
-429
-1
-1
-1
-1
-1
-1
-1
-1
-1
-1
-1
-1
-1
-1
-1
-1
-1
-1
-1
-1
-1
-1
-1
-869
-325
-1
-249
-1
-1
-1
-5
-1
-1
-1
-1
-1
-1
-1
-4
-1
-1
-1
-1
-1
-1
-1
-159
0
7259708 7263323 7619814 7623435 148 148 0
-25
-340
-1
-1
-1
-41
-1
-187
-382
-24
-1
-1
-1
63
1
1
1
1
1
1
-95
-1
-1
-1
-1
-1
-1
-1
-1
-1
-1
-1
-1
-53
-1
46
1
1
1
108
1
1
1
1
1
1
1
1
1
1
1
1
1
1
1
1
527
1
1
1
147
-3
-135
-1
-1
-1
-1
-1
-1
-34
-1
-1
-1
-1
-1
-77
-92
-1
-1
-1
420
1
275
1
1
1
1
266
0
7263324 7273156 7623609 7633467 259 259 0
-360
80
1
1
1
1
1
1
1
1
1
1
1
1
1
1
-722
73
9
-824
-1
-1
-1
-1
-1
-1
-1
-1
-1
-1
-1
-1
-1
-1
-1
-1
-1
-1
-2
-1
-1
-1
-1
70
-276
-308
-559
1774
-874
-1
-1
-1
-1
-1
-1
-1
-1
-1
-1
-1
-1
-3
1868
1
-153
-1
-1
-1
-1
-1
-686
-1
-1
67
1
1
720
155
0
7273160 7274302 7633870 7635028 35 35 0
-424
-1
-1
-1
-1
-1
-1
-1
-47
-1
-1
-1
-1
-1
-637
-35
0
7276531 7296075 7638125 7657708 405 405 0
-913
-705
-1
-1
-1
-1
-1
-1
-1
-1
-1
-1
-1
-1
-1
-1
-1
-1
-1
-1
-1
-1
-1
-1
-1
-1
-357
-1
-1
-514
144
-11
-7
-1
-1
-1
-3
-1
-1
-1
-1
-2
-1
-3
-1
-1
-1
-1
-1
-3
-1
-1
-1
-2
-1
-2038
2694
1
1
1
1
1
1
1
1
1
1
1
1
1
1
1
1
1
1
1
1
1
1
1
1
1
1
1
1
1
1
1
1
1
1
1
1
1
1
-74
-1
19
1
1
-28
242
2130
545
-82
-1
-1
-1
-1
-1
-1
-1663
-1
-1
-1
567
1
1
-350
-1
-328
-357
-1
-791
-570
-1
-1
-2
-1
10
1
1
1
1
1
622
-1159
-1
-1
-1
228
1
-22
283
-106
-1
-1
-1
-1
-1
-1
-1
-1
-1
-1
-3
-1
-1
-1
47
693
1
-194
-365
100
244
-98
0
7296087 7297544 7658441 7659906 55 55 0
-85
46
21
-177
-1
-1
-1
-1
-1
-1
-1
-1
-1
675
0
7308301 7313876 7659901 7665426 246 246 0
793
-57
23
-111
-438
119
498
1
1
1
1
1
1
1
1
1
1
1
1
1
1
1
1
1
1
1
1
1
1
1
1
1
1
1
1
1
1
1
1
1
1
1
1
1
1
1
1
1
1
1
1
1
1
1
1
1
1
483
-153
-1
936
-504
-1
-3
292
1
0
7316943 7330074 7663936 7677021 446 446 0
-371
-1
-353
-1
-555
-866
-1
-1
-1
-1
-1
-1
-1
-1
-1
-2023
-1
-1
-1
-1
-1
-1
-1
-1
-1
-1
-1
-1
-1
-1
209
1
1
1
1
1
2
487
431
41
1
89
1
-374
-91
-3
-39
2357
1814
639
816
6
1
1
1
1
1
1
1
1
1
1
1
1
1
1
1
1
1
1
1
1
1
1
1
1
1
1
1
1
1
1
1
5
1
1
1
1
1
1
1
1
1
1
1
1
1
1
3
1
3
1
1
1
1
1
3
1
1
1
1
1
1
1
-869
5
0
7349371 7362409 7705137 7718184 492 492 0
-162
305
-81
-1
-1
-1
-293
-1
-1
-1
793
503
863
1
171
202
1436
1
1115
1
1
1
1
1
1
1
1
1
1
1
1
1
1
3
1
1
1
1
1
1
-191
-104
-1
-934
1116
545
1
1
-2206
-1
-1
-1
-1
-1
-1
-1
-1
-1
-1
-1
-1
-1
-1
-1
-1
-1
-1
-1
-1
-1
-1
-1
-1
-1
-1
-1
-1
-1
-1
-1
-1
-1
-1
-1
370
-37
-1
-1
-1
-1
48
1
13
1
1
1
1
-57
1212
170
1
0
7362488 7369729 7718990 7726228 208 208 0
29
-1181
-484
530
640
160
86
-62
5
-24
2423
575
-388
0
7369725 7372069 7733285 7735628 39 39 0
291
0
7380859 7387857 7735623 7742587 224 224 0
406
1
1
1
1
-585
610
496
1
-150
-675
165
188
499
157
7
415
40
1
1
1
1
1
1
1
1
1
1
1
1
1
1
1
1
4
1
2
1
4
1
1
1
1
-32
-582
-532
0
7388066 7391809 7742935 7746694 146 146 0
-98
-1
-1
-1
-1
-1
-1
398
-445
-1
-1
-1
-1
-1
-1
94
-170
113
857
463
-104
-1
-284
-35
-174
-202
-1
-260
11
1
0
7398539 7401899 7747639 7751023 143 143 0
321
1
10
274
1
1
1
-70
-1
-1
-1
-1
-239
-1
-66
-1
-1
-1
-1
-1
-1
-1
-1
-1
-1
-1
-1
-1
-1
-1
-1
-1
-462
-671
-1
-1
-1
-1
-1
-1
-1
-1
-1
-1
-1
-1
-1
-1
564
30
1
1
1
167
209
1
1
1
0
7401921 7406686 7753294 7758055 77 77 0
-222
-1
991
1
1
1
1
-277
88
164
161
-1968
0
7408743 7413276 7761044 7765576 24 24 0
590
0
7413065 7415754 7770090 7772786 20 20 0
-753
-1
-1
-1
-1
-1
-1
0
7415597 7416942 7772788 7774135 22 22 0
-1246
69
-8
-5
-1
9
0
7417697 7431774 7775915 7790009 239 239 0
-633
-431
-427
1116
2
-969
-1
-1141
-1
-1
-1
-1
-1
-107
3907
336
3
-28
-201
17
1
1
1
1
1
1
1
1
1
1
1
1
1
295
-731
-1
-1
-1
-107
-85
-1
-1
-1
-1
-1
1855
491
1
1
1
1
1
1
-447
-1
-3
450
1
1
1
1
-100
-1
-1
-1
-1
-1
-1
-1
-1
-1
-1
-1
-1
-1
-1
-1
-1
-1
-1
-1
-2
-1
-1
135
0
7433084 7442046 7790076 7799079 294 294 0
-268
-687
-1
-1
-1
-1
-1
241
1
72
1
1
1
1
1
1
1
-1059
-1
-366
-1
-1
-1
-1
-1
-1
-1
-1
250
127
1
1
1
1
1
1
1
1
1
-187
-1
-1
-1
-1
-1
-1
-1
-1
-1
-1
-1
-1
-1
-1
-1
-1
-1
-1
-1
-1
-1
-1
-1
-1
-1
-1
-1
-1
-1
-1
-6
-1
-1
-1
-1
-1
-6
2573
490
1
-106
-372
185
1
1
1
821
-139
300
-71
-3
-1
-1
-1
-1
-1
-1
-1
-2
-1
-2
-1
-1
302
1
3
-230
0
7444888 7448525 7827341 7830993 96 96 0
237
1
254
231
-2571
-1
-1
-1
-1
-1
-1
-1
-1
-1
-1
197
1
-14
-1
-1
-12
-1
-1
-3
-1
-1
-1
0
7448519 7450273 7831273 7833039 83 83 0
-261
-1
-1
-1
-1
-1
-1
-1
-1
-1
-1
-1
-1
-1
-1
-1
-1
-1
-346
-1
-1
-1
628
1
1
1
1
1
1
4
2
-303
-1
-1
-1
-1
-1
-4
74
1
1
1
1
80
1
15
0
7563150 7570883 7840396 7848139 94 94 0
160
2
3
-6291
-182
-1
-1
-1
-1
-1
-1
-1
-1
-1
-1
-1
-1
-1
176
461
0
7572599 7580965 7852038 7860486 210 210 0
-166
-165
-1
-1
-1
-1
-1
-1
-1
-1
-1
-1
-1
-1
-1
-1
-1
-1
-1
-1
-1
-1
-1
-1
-1
-1
-1
-1
-1
-1
-1
-1
-1
-1
-1
-1
-1
-90
-115
-1
-1
-1
-1
-1
-1
-1
-1
-1
-1
-1
-1
-1
-1
-1
-1
-1
-1
-1
-2
-1
-1
-1
-1
-1
394
1
-32
-1
26
334
-1733
509
195
-1710
-100
-951
-840
-3
-1
-2
-1
-1
-1
-1
-5
-1
-1
-1
-1
-1
-1
-1
-1
-1
380
565
-53
-1
0
7580560 7585225 7860486 7865138 126 126 0
37
1
1
1
12
1
1
1
1
1
1
1
1
1
1
1
1
-332
-1
-1
-1
-1853
969
0
7594534 7600031 7875298 7880792 108 108 0
3811
1
1
2
-937
-1
167
0
7605498 7611808 7880786 7887113 214 214 0
49
1
1
1
1
1
1
1
1
1
-611
-5
-1
-1
-1
-1
-1
-5
-1
-1
-1
-1
-2
-1
-1
-1
-1
-5
-1
-2
-1
-2
-5
-1
20
-8
-1
-1
-1
-1
-1
-1
-4
-3
-1
-1
-1
-1
-1
-3
-1
-1
-1
-242
-1
-1
-1
-1
-1
-1
-1
-1
782
-900
-1
-1
884
1
1
1
1
1
1
1
1
1
1
1
1
1
1
1
1
1
1
1
1
1917
1
82
-73
71
1
0
7611913 7613759 7887319 7889166 39 39 0
-1265
0
7614053 7621331 7889162 7896351 221 221 0
-177
113
1
1
1
1
1
434
3
-30
-1
560
4
1
1
1
1
1
1
1
1
1
1
1
1
2
1
1
1
1
1
1
1
1
1
1
1
5
1
1
1
1
1
1
1
1
1
1
1
1
1
1
1
3
1
1
1
1
1
2
1
1
5
1
1
1
1
1
1
1
1
1
1
1
1
1
1
14
457
1
1
1
1
1
1
1
1
1
1
1
1
1
1
1
1
1
1
1
1190
-36
-1
-1
-1723
-417
612
529
-45
0
7621326 7630640 7911494 7920812 311 311 0
-1706
-1
-1
6
-1517
-1
-1
-1
-1
-1
-1
-1
-1
-1
-1
-1
-1
-1
-3
-1
-1
-1
-1
-1
-1
-151
-1
-1
-1
-1
-1
-1
-1
-1
-1
-1
-516
19
-117
-1
-1
282
25
102
-238
59
-324
222
1
1
3
1
3
1
1
1
1
4
1
1
1
1
1
5
1
1
1
1
1
5
1
1
1
1
1
1
10
1
5
1
1
1
-523
-5
-1706
-864
0
7643330 7654791 7920810 7932240 410 410 0
128
138
122
3
-325
-1
591
-65
-1
-1
-1
-2
-3
-1
-1
-1
-1
-53
-1
-1
75
1
1
1
1
1
1
1
1
1
1
1
1
1020
1
1
1
1
1
1
1
1
1
1
1
1
1
1
1
149
1
1
1
1
1
1
1
1
1
1
1
1
4
1
1
1
1
1
-870
-1
-1
-5
-1
-1105
1015
-55
-714
-1
-172
896
26
-39
1167
-187
-1
967
228
-88
49
2
-35
0
7653267 7660645 7946324 7953695 213 213 0
218
1
172
5608
1
1
289
99
-878
0
7660732 7664590 7953695 7957633 197 197 0
-276
-1
-1
-1
-5
-1
-1
-1
-1
-1
-1
-1
-1
-1
-1
-1
-3
-1
-1
-6
-1
-1
-1
-1
-1
-1
-1
-7
-1
-6
-1
-1
-3
-1
-1
-1
-3
-2
-1
-4
-1
-1
-1
-1
-1
-14
-1
-1
-1
-1
-1
-1
-1
-1
-3
-1
-1
-1
-1
1291
-536
-1
-1
-1
-1
-70
-1
-1
-1
-1
-1
-1
-1
-1
-1
-1
-1
-1
-1
-1
-1
-1
-1064
161
0
7677852 7687429 7957629 7967187 409 409 0
-878
-223
-1
-1
-1
-1
-1
-1
-1
-1
-1
-1
-1
-1
-1
-1
-1
-1
-1
-1
-1
-1
-1
-1
-1
-1
-1
-1
-1
-1
-1
-1
-1
-1
-1
-1
162
1
1
1
1
1
1
1
143
63
1
1
1
1
1
112
1
1
1
1
1
1
1
1
1
-200
-2
402
107
1
1
1
1
1
1
1
1
3
5
1
1
1
1
1
1
1
-27
504
-27
1043
-1387
2021
1
1
1
1
1
1
1
1
1
1
1
1
1
1
-68
-1059
128
0
