# Supplementary material for: Identifying plant genes shaping microbiota composition in the barley rhizosphere
Source: Nat Commun. 2022 Jun 16;13:3443. doi: 10.1038/s41467-022-31022-y (PMC9203816; doi:10.1038/s41467-022-31022-y)
Supplement: Supplementary file 11 — Source Data [file 41467_2022_31022_MOESM11_ESM.zip › Supplementary Fig 20/B1K-04-12_Barke_filtered.delta]

/cluster/db/mecoulter/genomes/mummer_results/3H_locus/Barke_chr3H_31000000_39000000_sequence.fasta /cluster/db/mecoulter/genomes/mummer_results/3H_locus/B1K-04-12_chr3H_31000000_39000000_sequence.fasta
NUCMER
>Barke_chr3H_31000000_39000000 B1K-04-12_chr3H_31000000_39000000 8000001 8000001
887919 895838 5084 12979 190 190 0
6
1023
1
1
1
1
1
1
1
1
1
142
-1336
-1
-95
1129
602
-848
579
1
1
1
1
1
1
1
1
1
1
1
1
-39
-729
145
245
1
1
1
1
1
1
1
1
1
1
1
1
1
1
1
-318
-25
-1
-1
-1
-1
-1
-1
-1
-1
-1
-1
-1
-1
0
899938 903178 14387 17628 22 22 0
-652
0
903191 909781 17827 24408 220 220 0
-330
-1
-1
-38
-1
-1
-1
-1
-1
-1
-1
-1
-1
-1
-1
-1
-1
-1
-1
-1
-1
-1
-1
-1
-1
-1
-1
-1
-1
-1
-1
-1
-1
549
-38
-1
-1
-1
-1
-1
-1
-1
-1
-1
-1
-1
-1
-1
-192
-1
-806
-1
-1
-1
-1
-1
-1
-1
-1
-1
-1
-1
-1
-1
-1
-1
-1
-1
-1
-1
-1
-1058
-1
-1
213
148
1
1
1
1
1
1
1
1
1
431
1
1
1
1
1
1
-67
222
1
1
1
1
-776
-80
673
1
1
333
1
1
1
1
1
1
1
1
1
1
1
1
1
1
1
1
1
1
1
1
1
1
1
1
1
1
1
1
1
1
1
1
1
1
1
1
1
1
1
1
1
1
1
1
1
1
1
1
1
1
1
1
1
1
1
1
1
0
928185 930914 78387 81115 56 56 0
43
199
-421
-1
-183
-690
26
-260
161
1
489
1
1
1
1
1
-69
-1
-1
-5
-1
0
935630 939673 81111 85154 76 76 0
-41
-71
1632
152
0
939699 941505 85283 87089 6 6 0
0
941515 961594 87193 107360 444 444 0
-19
-1
-3
-1332
-4085
-1282
-1
-1
-1
-1
-1
-1
-1
-1
-1
-1
-1
179
2
2
59
-13
-1
-1
-1
-1
-1
-1
-1
-1
-1
-3
-1
-1
-1
-1
-1
-1
-1
-1
-1
-1
-1
-1
-1
-1
-1
-1
-1
-1
-1
-1
-1
-1
-1
-1
-1
-1
-1
-1
-1
-1
-1
-1
-1
149
1
1
-54
-1
-1
-1
-1
-1
-1
-1
-1
-1
-1
-1
-1
-1
-1
-1
-1
-1
-1
-1
-1
-1
-1
-1
-1
-1
-1
-1
-1
-1
-2
-1
-1
-1
309
-2631
171
-57
-1
-1
-1
-1
-1
-1
-1
-1
896
1
1
1
1
-88
-160
215
1443
-8
13
62
-97
-987
-1
-4
1233
1
1
1
1
1
1
1
-531
668
151
-909
-127
-1
-1
-1
-1
-1
-1
-1
-1
-1
-1
-1
-1
-1
-1
-1
-1
324
1
1
1
1
1
1
1
1
1
1
1
1
1468
202
0
953351 963022 110341 120011 226 226 0
1290
-1186
-1
-4
1233
1
1
1
1
1
1
1
-531
668
151
-909
-127
-1
-1
-1
-1
-1
-1
-1
-1
-1
-1
-1
-1
-1
-1
-1
-1
324
1
1
1
1
1
1
1
1
1
1
1
1
1288
-1620
-1
-1
112
0
963039 966604 120162 123711 110 110 0
-910
-1
-11
1235
3
1
1
1
1
32
1
1
1
1
1
1
1
1
1
1
1
748
0
975361 988360 123707 136716 239 239 0
-12
84
1243
-744
1350
1
-82
-2492
-674
-764
168
1
1
1
133
1
1
1
1
1
2514
-583
-1
-1
-1
-1
-1
-1
-1
-1
-1
-1
-1
-1
-1
-1
-1
-1
-1
-999
0
992796 995188 136712 139105 40 40 0
-1871
0
995188 1001238 139211 145267 124 124 0
933
-1128
-872
-1
-1
-1
-402
-1
-1
-1
205
1
137
1
1
-1094
7
1
-49
-1
-1
-1
0
1003076 1032349 146825 176082 482 482 0
-14
-1
-1
-45
-1
22
32
1
1
6
22
10
1
1
-35
-1
60
1
1
1
1200
1
1
1
1
1
1
2
1
1
2
1
505
3368
2579
784
-3381
-1010
-692
1366
-2135
-3909
-686
-3322
-2385
1504
0
1042140 1046322 267908 272092 66 66 0
131
-935
-1
-1
-1
-1
-1
636
112
9
-976
1222
0
1046962 1054314 272097 279456 143 143 0
-1576
-1
-1
-2513
-1
-1
-1
-1
-1
-1
-1
-1
-1
-1
-1
-1
-1
-1
-1
-1
1316
1
1
1
1
1
1
1
1
1
1
1
-184
849
1
0
1054551 1058956 279977 284378 87 87 0
15
289
-1503
-1277
62
1
1109
1
1
1
-20
-1
0
1059144 1068942 284489 294357 248 248 0
5
377
1
1
1622
-68
-1586
-1
-1
-1
-1
-1
-1
-1
-1
-1
-1
-1
-1
-1
-1
-1
-1
-1
-1
-1
-1
-1
-1
-1
-1
-1
-1
-1
-1
-1
-1
-1
-1
-1
-1
-1
-1
-1
-1
-1
-1
-1
-1
-1
-1
-1
-1
-1
-1
-1
-1
-1
-1
-1
-1002
-77
-285
472
1
3590
9
1
17
1
1
1
1
1
-93
-1
-1
135
1
-150
-1
-3
-63
-1
-1
-1
-1
-1
-28
-1
-1
-1
-1
-1
-1
-1
-1
-1
-1
-1
-1
-1
-1
-1
-1
-1
0
1069927 1079059 295822 304955 161 161 0
2183
408
1
524
1
1
1
1
1
1
1
1
-70
383
-2026
-1
-1
-1
-1
-1
-1
-1
-1
-1
-1
-1
-1
-1
1875
0
1079055 1080274 313877 315093 17 17 0
1067
1
1
0
1080424 1085741 315133 320452 99 99 0
114
-9
1805
449
-1849
-1
-2
-1
0
1085739 1087075 320897 322236 32 32 0
-62
-1087
-1
0
1087384 1089488 322338 324444 42 42 0
-1714
-104
0
1089479 1103379 324529 338366 208 208 0
-453
-1
2028
-900
-240
1872
1
1
1
1
1
1
1
1
1
1
1
1
1
1
1
1
1
1
1
1
1
1
1
1
1
1
1
1
1
1
1
1
1
1
1
1
1
1
1
1
1
1
1
1
1
1
1
1
1
1
1
1
1
1
1
1
1
1
1
1
1
21
559
-909
2824
2879
1
0
1103525 1142206 338370 377045 576 576 0
-1577
-400
-1743
-1
512
-2427
-1
664
1
1
1
1
1
1
1
1
1
1
1
1049
1
464
1
1
1
1
1
88
-1590
-1
-1
-1
-2
-1
-1
482
4717
-3018
1773
3110
1
1
1
1
1
1
1
1
1
1
1
1
1
361
-1718
-869
-1100
-681
-4229
-1
-1
-1
-1
-1
-1
-1
-1
-1
-1
-1
-1
-1
-4578
-1
0
1144169 1166130 398482 420496 538 538 0
-845
-1
-1
-1
-1
-1
-1
-1
-1
-1
-1
-3
-1
-1
-1
-1
-1
-1
-5
-1
-1
-1
-1
-1
-1
-1
-1
-1
-1
-1
-1
-1
-2
-1
-1
-1
-1
-984
-774
408
-2118
-1
-1
-1
-1
-1
-1
-1
-1
-1
-1
-1
-1
-1
-3
-1
-1
-3
-1
-3
-415
-1
-1
-1
-6
-2
-1
-1
-1
-1
-1
-1
-1
-1
-2
-1
-2
-1
-2
-1
-1
-1
-1
-1
-1
-1
-1
-1
-3
-1
-1
209
1092
1
-313
768
-2419
309
870
1
1
1
-1145
-1
-165
160
1
1913
363
492
1
377
1
1
1
1
1
1
1
1
1
1
1
1
1
1
1
1
1
1
1
1
1
1
1
1
2197
-2455
574
0
1166131 1174009 420618 428497 120 120 0
-89
136
-851
1593
-378
210
2158
73
-5
-1
-1353
-1
909
0
1174170 1197106 428688 451687 456 456 0
-769
-1
-1
-1
-1
-1
-1
-1
-150
-1
-1
-1
-1
-1
-1
-1
-1
-1
-1
-1
179
788
1
-836
-330
102
-705
-215
28
-1749
-1
-387
-1
-1
1642
1
1
1
1
1
1
1
1
1
1
1
1
-1358
-2345
-1807
-1979
882
1
835
-608
-940
-1
-1
-1
-1
-1
-1
-1
-1
-1
-1
-1
-1
-1
-1
-1
-1
-1
-1
-1
-1
-1
-1
-1
-1
-1
-1
-1
-1
-1
-1
-1
-1
-1
-1
-1
-1
-1
-1
-1
-1
-1
-1
-1
-1
-1
-1
-1
-1
1091
-1579
-1303
0
1208540 1214316 451129 456881 105 105 0
1125
71
1
1
1
1
1
-67
1271
109
1
-638
-769
-1
-1
-1
998
1
1
1
1
1
298
1
1
1
1
1
1
1
1
1
1
1
1
1
1
-402
0
1214394 1217775 457042 460422 33 33 0
298
-823
111
1
-340
-1
847
0
1217849 1229062 460420 471667 92 92 0
2661
-2249
-1
-4527
-1
-1
-1
-1
-1
-1
-1
-1
-1
-1
-1
-78
-1
-1
-1
-1
-1
-1
-1
-1
-1
-1
-1
-3
-1
-1
-1
-1
-1
-1
-1
-1697
0
1229624 1251749 472215 494351 132 132 0
47
1
-2791
-350
-1320
-1
-4048
753
-4227
-1
-1
-1
-1
-1
-1
-5426
1994
-295
-632
0
1251746 1259853 505326 513433 122 122 0
111
1
1
40
-429
-1260
-1
278
1803
1
-2832
-18
-704
-603
0
1259850 1273601 513484 527236 252 252 0
214
876
-576
742
1
1
1
1
1
1
1
1
1
1
1
1
1
164
1
516
1
1060
121
1
1
1
1
1
1
1
1
1
1
1
1
1
1
1
1
1
1
1
1
1
1
1
1
1
1
1
1
1
-1200
-3592
-1
-1
-1
-1
-1
-1
-1
-856
-1
-1
-1
-1
-1
-1
-1
-1
-1
-329
-1221
-1
-1
-1
-1
-1
-1
-1
-1
-1
-53
-1
-1
-1
-46
-1
-1
-743
-1
-1
-1
-1
-1
-1
-1
-1
-1
-1
-1
-1
-1
-1
1247
0
1277384 1282795 530017 535447 183 183 0
69
1
1
1
1
1
1
1
1
1
1
1
1
1
1
1
1
1
1
1
1
1
1
1
1
1
1
1
1
1
1
1
1
1
-168
-1
-1
-1
-1
-1
-1
-1
-1
-1
-1
-1
-1
-1
-1
-1
-1
-1
-1
-1
-1
-1
-1
-1
-1
-1
-1
-1
-839
-479
-1
-1
-99
183
1
63
1
1
1
-427
-695
-1
-1
-1
-1
-1
-1
-1
-1
-1
-1
-1
-1
-1
-1
-1
-1
-1
-1
-1
-1
-51
-1
-682
50
-93
-335
0
1282837 1298514 535581 551267 357 357 0
402
1165
1
1
1
1
1
1
1
1
1
1
1
1
1
1
1
1
1
1
1
1
69
1
1
1
1
1
1
1
1
1
1
1
1
1
1
1
1
1
1
1
1
1
977
-6571
-1
-1
-1
-1
-1
-1
-1
-1
-1
-1
-1
-1
-1
-1
-1
-1
-1
-1
-1
-1
-49
188
638
1
1
1
1
1
1
1
1
1
1
1
1
1
1
1
1
1
1
1
1
35
1
1
268
-1143
-1
-1
-1
-1
-1
-1
-1
-1
-1
-1
-1
-1
-1
-1
-857
-1
-1
-1
-1
-1
-1
-1
-1
-1
-1
-1
-1
-1
-1
-1
-1
-1
-1
-1
-1
-143
711
1
1
-129
580
-578
-1
-1
-825
-1
-1
-1
-1
-1
-1
-1
-1
-1
-1
-1
-1
-1
-1
-1
-1
-1
-1
-1
-1
-1
-1
-1
-1
-1
-1
-1
38
1
1
50
77
1
1
0
1300348 1304722 616693 621039 212 212 0
-265
1807
87
-3
-7
-57
-1
-1
-1
-1
-1
-1
-1
-1
-1
-1
-1
-1
-1
474
1
1
1
1
1
1
1
1
1
1
1
869
2
63
1
1
1
1
1
1
1
1
1
1
1
1
1
1
3
1
1
1
1
1
1
1
1
1
1
1
1
1
1
1
1
1
-102
-1
-1
-1
0
1306011 1307295 669153 670424 28 28 0
499
1
1
1
1
1
1
1
1
1
1
1
98
0
1319081 1320577 683537 685033 26 26 0
-790
625
0
1319874 1339992 684495 704675 494 494 0
6
662
40
-524
-1
-1
-1
-1
-1
-1
-1
-1
-1
-1
-1
-1
-1
-1
-19
-1
-1
-1
-1
-1
-1
-1
-1
-1
-1
-1
-1
-1
-1
-1
-1
-3
-7
-1
-1
102
1
1
1
1
1
1
1
1
1
1
1
1
1
1
1
1
1
1
1
117
1
1
1
1
1
1
1
1
1
1
1
1
1
1
1
1
1
1
1
22
-652
-225
-99
-1
-1
-1
-1
-1
-1
-1
-1
-1
-1
-1
-1
-1
-1
-1
-1
-1
-1
-1
-1
-1
-1
-1
-1
-1
1162
1
1
1
1
1
1
1
1
1
1
-2129
-1
-1
-1
-1
-1
-1
-1
-1
-1
-842
-1
131
340
189
650
-342
-3200
-1
-1
-1
-1
-1
-1
-1
-1
-1
-1
-1
-216
-1
76
108
1
1
1
27
2
7
7
6
1
4
9
-633
4
1
-204
-86
-1
-1
-1
-1
-1
-1
-1
-1
-1
-1
-1
-1
-1
-1
-1
-1
-1
-1
-1
-1
-1
-1
-1
-1
-1
-1
-1
-1
-1
-1
-1
-1
-1
-1
-1
-1
-1
-1
-1
-1
-1
-1
-1
-1
-1
-1
-1
1739
171
2649
463
1352
-473
-76
83
86
0
1339989 1350811 705029 715848 243 243 0
3037
-3876
-1
-1
-1
-3789
13
8
1
1
1
1
1
0
1350961 1368182 716028 733293 439 439 0
3412
1
1
1
1
1
1909
1000
683
1
1
1
1
1
1
1
1
1
1
1
1
3
1
1
1
474
1
-15
-1
-2370
-1
-1
-1
-1
-1
-1
-1
-1
-1
-1
-1
-1
-1
-1
-1
-1
-1
-1
-1
-1
-1
-1
-1
-1
-1
-1
-1
-1
-1
-1
-1
-1
-1
-1
-1
-1
-1
-1
-1
-1
-1
-1
-1
-1
-1
-1
-1
-1
-1
-1
-1
-1
-1
-1
-1
-1
-1
-1
-1
-1
-1
-1
-1
-1
-1
-1
-1
-1
-1
-71
254
1
1
2979
-736
-1
-1
-1
-1
-1
-1
-1
-1
-1
-1
-1
-1
-1
-1
2836
1
1
1
1
1
1
1
1
1
1
1
412
0
1361487 1369352 733879 741754 352 352 0
-636
2515
-257
-1
-1
-1
-1
-1
-1
-1
-1
-1
-1
-1
-1
-1
-1
549
1550
59
-955
-1
9
6
-29
-14
11
-7
-1
-1
-37
-10
-1
6
1
12
11
5
-22
88
1
1
1
103
1
337
-354
-155
0
1368274 1377578 741956 751306 221 221 0
437
-354
-401
-1
-1
-1
-1
-1
-1
-1
-1
-1
-1
-1
-1
-1
-1
-1
-1
-1
-1
-1
-1
-1
-1
-85
-209
-1
-1
-1
-1
-1
-1
-1
-1
-1
-1
-1
-1
-1
-1
-1
-1
-1
-1
-1
-1
-2
-1
-1
-1
-1
-59
1162
-240
1024
1
1
1
2094
-2111
85
0
1377993 1383755 751347 757131 128 128 0
-261
-1
1275
111
341
1
1
1
1
-704
63
1142
-819
-63
-1
-1
-1
-1
-5
-1
-1
-3
-3
-1
-1
-1
-1
-1
-1
-1
-1
-3
-1
-1
-1
-1
-1
-1
-1
-1
0
1382782 1388979 762998 769195 61 61 0
-3022
-1
1940
1
0
1388977 1399625 769232 779874 99 99 0
1158
1219
1797
1
92
2190
381
407
-37
-139
2995
-30
0
1405436 1410238 780304 785114 155 155 0
-146
158
-2016
-1
-99
-20
-1
-74
28
-88
56
1
1
1
1
1
1
1
1
1
1
1
1
1
1
1
1
1
-273
-1
-1
-1
-1
-1
-1
-1
-1
-1
-1
-1
-1
-1
-1
-1
-1
-1
-1
-1
-1
-1
-1
-1
-1
-1
-1
-1
58
130
-111
-1
-1
-1
-1
-1
-7
655
2
9
1
1
1
1
1
1
1
1
1
86
0
1433761 1438116 784673 789041 83 83 0
-602
-1
-1
-1
-1
-1
-1
-1
-1
-1
-1
-599
-1
-1
444
0
1451818 1453532 790370 792074 69 69 0
1317
2
2
1
1
341
1
1
-5
-1
4
10
6
1
0
1454784 1461624 792402 799246 223 223 0
220
-800
290
60
-727
-1
-1
210
-39
126
-621
-159
90
-1243
-632
-265
-1
1357
0
1464808 1513981 809296 858469 755 755 0
-555
-1
-1
-1
-1
-1
-1
-2
-1
-1
-1
-1
-1
-1
-1
-1
-59
93
326
1
27
310
160
-404
-1240
-1
-1
-756
719
1
117
1364
-55
-118
-1
-1
-1
-1
-4
-948
-1371
-1
-1
-1
-1
-1
-1
92
185
34
70
1
2
1
1
1
668
153
1
1
1
1
1
1
1
1
-270
-1
-1
-1
-1
-1
-1
-1
-1
-1
-1
-1
-1
-1
-1
-1
-1
-1
-1
-1
-1
-1
-1
-1
-1
-1
-1
-1
-1
-1
-1
-1
-1
-1
-1
-3
14
54
21
1
1
1
1
1
1
1
2
1
1
1
1
1
1
1
1
1
1
1
1
1
1
1
2
596
1
1
92
-226
78
1
3
22
1
1
6
1
3
2
8
131
1
1
1
215
-199
-1
-1
-1
-1
-94
53
161
1
13
6845
1
1
1
1
1
1
1
1
1
1
1
1
1
1
1
1
1
1
1
1
1
1
1
1
1
1
2851
1
1
-104
-720
-117
-1
-1
-1
-1
-1
-1
-1
-1
-1
-1
-1
-1
-1
-1
-1
-1
-1
-1
-1
-1
162
1
1
1
1
1
1
1
1
1
1
1
1
1
1
1
1
1
1
1
1
26
572
1
1
1
1
-119
-1
-1
-1
2213
1
1
1
1
1
1
1
1
1
1
1
1
1
1
1
1
1
1
1
1
1
1
1
1
1
1
1
1
1
1
1
1
1
1
1
1
1
1
1
1
1
2
1
-333
-1324
-3461
-1
-1
-1437
-720
2498
349
-5
-2272
-1
-1
-1
-1
-1
-1
-1
-1
-1
-1
-1
-1
-1
-1
-1
-1
-1
-1
-1
-1
-1
-1
-1
-1
-1
-1
-1
-1
-1
-1
-1
-1
-1
-1
-1
-1
-1
-1
-1
-1
-1
-1
-1
-1
-1
-1
-1
-1
-1
-1
-1
-1
-1
-1
-1
-1
-1
-1
-1
-1
-1
-1
-1
-1
-1
-1
-1
2568
-3089
0
1513981 1545453 858582 890029 304 304 0
118
1
1216
2140
1
1
-2156
-1
-1
-1
-2
-1
-1
-1
-1
1440
1
1866
2
1
1
1
1
-9786
-653
3201
-886
25
-146
305
1433
-1964
269
49
1
1
1
1
1
1
1
1
1
1
1
1
1
1
1
1
1
1
1
1
-690
-1
-1
-1
-1
-1
-1
-1
-1
-1
-1
-1
-1
-1
-1
-1
-1
-1
-1
-1
-1
-1
-1
-1
-2
-1
-1
-1
-291
-1
2277
1
1
1
1
1
1
1
1
1
1
1
1
1
1
1
1
1
1
1
2
1
1
1
1
1
2
1
1
0
1546190 1548697 892301 894807 36 36 0
273
0
1557499 1564829 894803 902097 225 225 0
-231
358
1
1
1
1
1
1
1
1
184
-114
15
1
5
12
1
1
1
2
1
1
3
2
3
1
1
1
1
1
-725
-1
-1
-1
-1
-1
-1
-1
-1
-1
-55
495
303
1
1
1
1
1
1
1
1
1
227
87
-121
-787
967
667
1
1
1
1
433
-880
-391
-1
-1
-1
-3
-1
-1
-1
133
1
1
1
1
1
1
1
1
1
1
1
0
1565130 1567276 902095 904242 41 41 0
-34
-380
-1
462
753
50
1
1
1
1
1
-149
-1
-1
-1
-1
-1
0
1572507 1575658 911747 914915 129 129 0
-268
-1
-229
-439
-20
-1
-1
-1
-1
-1
-1
-1
-1
-1
-1
-1
-1
-1
-1
-1
-1
-1
-1
17
122
-44
375
1
1
1
1115
508
-12
0
1578901 1580984 920470 922564 94 94 0
-1616
-1
-1
-1
-1
-4
-7
-84
-1
-1
-1
0
1588619 1589651 963705 964734 39 39 0
-77
-1
533
3
1
1
208
0
1661862 1664272 1015715 1018110 108 108 0
1289
1
1
1
1
1
1
1
1
1
1
1
1
1
1
1
-604
0
1676592 1685438 1023520 1032370 444 444 0
-22
-1
21
1
1
254
1
1
4
1
1
6
1
1
1
1
4
1
1
1
1
1
1
1
2
1
2
2
1
1
1
3
2
1
6
1
3
-303
-260
-1441
-1
330
-50
529
4
-23
-1
-1
-1
-1
-1
-1
-1
-1
-1
-1
-1
-1
-1
-1
-1
-1
-1
-975
669
-182
-728
-494
-195
455
1
1
1
1
1
-172
-210
-92
324
1
-51
-347
-1
-1
-1
-1
-1
-1
-1
-1
-1
-4
-1
-3
-1
-1
-1
-1
-1
642
0
1695211 1702080 1037357 1044194 296 296 0
1089
707
1
1
1
1
1
1
1
1
1
1
1
1
1
1
1
1
1
1
1
1
1
1
1
1
1
1
1
1
1
1
1
1
1
1
1
1
1
-81
-1
-1
-747
-1327
-555
-1
-1
-1
-1
-1
-1
-1
-1079
354
-155
47
1
1
1
1
1
1
0
1702175 1732326 1044194 1074292 624 624 0
-687
751
-5741
-1
-1
-1
-1
2596
1
1
-121
-1
-1
-1
1783
-2283
-1
-3405
179
-654
450
1
1
1
1
1
1
1
1
-136
1472
-1895
-1
-1
-1
-1
-1
-1
-1
-1
-1
-1
-1
-1
-1
-1
-1
-1
1148
1385
1
557
74
1
1
3
1
1
1
1
1
1
1
1
1
1
1
1
2
1
1
1
1
4
6
2
4
3
1
2
1
1
1
10
2
2
1
4
1
5
1
3
1
4
1
1
2
1
1
1
1
1
1
1
1
1
3
2
5
1
5
1
1
1
1
1
1
716
-531
-1
-1531
-491
473
21
58
0
1732421 1734727 1074631 1076937 41 41 0
-1612
147
0
1732421 1735577 1084876 1088031 64 64 0
-1612
147
206
743
255
-44
-1
0
1734729 1754569 1102707 1122557 434 434 0
-655
-1
-44
-1
567
1
1
1
1
1
1
1
1
1
1
1
1
31
1
1
1
1
1
1
1
1
1
1
1
1
1
1
1
1
1
1
1181
-402
-52
-1
-714
-50
-1
-1
-1
-1
-1
-1
-1
-1
-1
-1
-1
-1
-1
-1
-1
-1
-1
-1
-1
-1
-1
-1
-1
-1
-1
-1
-1
-1
-1
-1
-1
-1
-1
-1
-1
-75
1490
-183
-1
-1
-1
-1
-1
-1
-1
1012
1
1
1
1
539
1
1
94
-348
-1073
1085
88
1
669
-1180
-1
-1
-4085
100
1247
-1921
3
0
1754565 1760738 1145198 1151324 311 311 0
1009
1
205
1
1
1
1
1
1
122
1
1
1
1
1
1
1
1
19
1
1
1
1
1
1
1
1
1
1
1
4
1
1
2
4
-232
-107
297
32
1
1
1
1
1
1
1
1
1
1
1
1
1
1
1
1
1
1
1
1
1
1
1
1
1
1
1
1
1
1
1
1
1
1
1
1
1
1
1
1
1
1
1
1
1
1
1
1
1
1
3
1
-108
-1
-1
-1
-1
-1
-1
-1
-1
-1
-1
-1
-1
-1
-1
-1
-1
-1
-1
-1
-1
-1
-1
-1
-1
-6
-1
-1
-1
-1
-1
-1
-1
-1
-5
-1
-1
-3
-1
-1
-1
-1
-1
-1
-1
-1
-1
-1
-1
-1
-1
-2
-2
2411
1
268
1
7
7
1
1
29
2
2
1
1
1
-371
0
1760740 1772407 1151432 1163050 243 243 0
641
1
1
1
186
-845
1852
718
-787
1709
1
1
1
1
1
1
1
1
1
1
1
1
1
1
1
1
1
1
1
1
1
1
1
1
1
1
1
1
1
1
1
-988
1036
1
1
1
1
1
1
1
1
1
1
1
1
1
-322
-1027
-1
400
99
0
1782002 1785127 1163046 1166168 67 67 0
2170
74
741
0
1785126 1787517 1256578 1258968 51 51 0
1085
-80
-1
53
1066
0
1790728 1793778 1377475 1380526 83 83 0
-1032
250
1
-1602
-47
0
1793863 1794977 1380521 1381634 31 31 0
-108
169
82
0
1794973 1812261 1394393 1411684 422 422 0
1586
1
1
1
1
1
-174
-1
-583
-1
-1
-1
-1
-1
-1
-1
-1
-1
-1
-1
-1
-1
-1
-1
-1
-1
-1
-1
-1
-1
-1
-1
-549
-1171
533
1
1
1
1
1
1
1
1
1
1
1
1
1
1
2698
78
5099
81
-787
811
2093
-822
0
1817759 1819163 1421278 1422680 35 35 0
22
1
-179
-1
62
-33
51
1
1
11
3
-66
-213
-1
-625
58
0
1841823 1848128 1423403 1429662 304 304 0
134
491
1
1
1
1
-210
-1
-1
-1
-1
-1
-1
-1
-1
-1
-1
-1
-1
72
1
8
330
-1008
-1
-1
-1
-1
-1
-1
-1
-1
-1
-1
-1
-1
-1
-1
-1
-1
-1
-1
-1
-1
-1
-1
-1
-1
-1
-1
-1
-1
-1
-1
-1
-1
252
1
-497
231
385
84
1
1
1
1
1
1
1
1
1
1
1
1
1
1
1
1
1
1
1
1
1
1
1
1
1
1
1
1
1
1
1
1
1
1
1
4
1
1
1
1
1
1
1
1
2
3
1
1
1
1
1
1
1
1
1
1
1
-345
-1
-1
-1
-1
-1
-1
-1
-1
346
668
1
1
1
1
1
1
1
1
1
1
1
1
1
1
1
1
1
1
1
1
1
1
1
1
1
1
1
1
1
1
1
1
1
1
1
1
1
1
1
1
1
1
1
1
1
1
1
1
1
1
1
1
1
1
-646
-1
-1
-13
-1
-1
-17
-1
-1
-33
-1
-1
-1
-1
-1
-1
-1
-1
-13
-1
-1
-1
-1
-1
-1
-1
-318
84
0
1849813 1856136 1442170 1448527 268 268 0
253
20
167
35
156
-35
-64
-1
-1
-1
-1
-1
-300
-1
-1
-1
-40
-1
-1
-1
-1
-1
-1
-1
-1
-1
-1
-1
-1
75
1
-299
-1
-1
-1
197
1
1
1
1
1
1
1
1
1
1
1
1
1
1
329
1
1
1
-583
-1
-1
-1
-1
120
1
1
1
238
-193
-1
-1
-1
-1
-1
-1
-1
-1
-1
-1
-1
-1
-1
-1
-1
-1
-1
-1
-1
-1
-1
-1
-1
-1
-1
-132
22
-378
-16
-1
-1
-1
-6
217
1
1
1
1
1
1
1
-48
-7
128
61
1
1
1
1
1
1
1
1
1
1
1
1
1
1
1
1
1
1
1
1
1
1
1
431
-33
-1
-1
-1
-1
-1
-1
-1
-1
-1
-1
-1
-1
-1
-1
-1
-1
-1
-1
-1
-1
-1
-1
-1
-1
-1
-1
-1
-1
-1
-1
-1
0
1872595 1873708 1454828 1455944 28 28 0
-558
-1
-1
0
1875768 1879126 1456314 1459723 134 134 0
253
180
1
-41
-114
-1
-1
-1
-1
-1
-1
-1
-1
-1
32
-35
-28
-327
-1
-1
-1
-1
-10
-40
-1
-1
-1
-1
-1
-1
-1
-1
-1
-1
-1
-1
-24
-45
-286
-438
105
1
1
1
-586
-1
-1
-1
-1
120
1
1
1
238
-193
-1
-1
-1
-1
-1
-1
-1
-1
-1
-1
-1
-1
-1
-1
-1
-1
-1
-1
-1
-1
-1
-1
-1
-1
-1
104
1
1
1
1
-28
-1
0
1879262 1880745 1460229 1461690 55 55 0
-48
-7
128
61
1
1
1
1
1
1
1
1
1
1
1
1
1
1
1
1
1
1
1
1
1
1
0
1883635 1890522 1461692 1468532 333 333 0
587
1
1
1
1
4
1
1
1
1
1
1
1
1
1
1
1
1
1
1
1
1
1
1
4
1
1
1
1
1
1
1
1
1
1
1
1
1
1
1
1
1
1
1
1
1
1
1
1
1
1
1
1
1
1
1
1
1
1
2
1
-504
-1
-43
-229
-90
-1
-2
-1
-1
-1
-1
937
1
1
98
421
90
-431
101
-463
-73
551
900
-60
-78
-26
-1
-113
-127
-62
-16
-157
-1
-1
644
1
0
1892063 1900371 1472347 1480565 157 157 0
67
118
1
1558
46
1
1
1
1
1
32
1
1
1
1
1
1
1
1
1
1
1
1
1
1
1
1
1
1
1
1
1
1
1
1
1
1
1
1
1
1
1
1
1
1
1
1
1
1
1
1
1
1
1
1
1
1
1
1
1
1
1
1
1
1
1
1
1
1
1
1
1
1
1
1
1
1
1
1
1
1
1
1
1
1
1
1
1
1
1
1
1
1
-485
-4056
-196
104
-155
-1
-133
-3
-3
36
1
1
1049
0
1900966 1907420 1480844 1487255 87 87 0
-5
-1283
419
-427
-1186
990
1
1
1
1
1
1
1
1
1
1
1
1
1
1
1
1
1
1
4
1
1
1
1
2
1
489
1
1
1
1
1
1
1
1
1
1
1
1
1
1
1
1
1
1
1
0
1911598 1913377 1491647 1493480 68 68 0
-1244
-1
-1
-1
-1
-1
-1
-1
-1
-1
-1
-1
-1
-1
-1
-1
-1
-1
-1
-1
-1
-1
-1
-1
-1
-1
-1
-1
-1
-1
-1
-1
-1
-1
-1
-1
-1
-1
-1
-2
-1
-363
-1
-1
-1
-1
-1
-1
-1
-1
-1
-1
-1
-1
0
1914378 1916718 1525549 1527889 22 22 0
0
1916723 1932219 1527993 1543471 243 243 0
1693
-688
-1646
-881
-1856
-1
-76
-1
-1
-1
-1550
-1
-1
-1
-1
-1
-1
-1
-1
-1
-1
-1
-1
-1
-1
-1
-1
-1
-1
-1
-1
-1
-1
-1
212
1
1
1
1
1
3
1
1
1
1
2
1
1
1
1
1
1
4
1
1
1
1
1
1
1
2
2
1
1
2
1
1
1
1
1
1
1
1
2
1
3
2
1
1145
1636
1
1
43
-1291
976
1358
0
1931970 1936167 1543482 1547679 26 26 0
0
1936178 1943310 1544146 1551326 108 108 0
3442
1806
-880
-1
-1
-1
-1
-1
-1
-1
-1
-1
-1
-1
-1
-1
-1
-1
-1
-1
-1
-1
-1
-1
-1
-1
-1
-1
-1
-1
-1
-1
-1
-1
-1
-1
-1
-1
-1
-4
-1
-1
-1
-1
-1
-1
-1
-1
-1
-1
-1
-1
0
1943871 1945324 1550324 1551777 24 24 0
0
1950284 1954211 1554536 1558490 88 88 0
-604
-1
-1
-1
-1
-1
-1
-1
-1
-253
195
1
1
1
-794
-1
-1
-1
-1
-1
-1
-1
-1
-1
-1
-1
-1
-1
-1
-1
-1
-1
-1
-1
-1
-1
-1
-1
-1
-1
327
1
1
1
1
1
-1682
0
1955212 1956411 1671490 1672689 43 43 0
0
1956947 1958623 1720504 1722180 21 21 0
0
1958634 1960856 1724026 1726248 16 16 0
0
1961385 1971295 1726585 1736520 115 115 0
-1043
-1
-1
-1
-1
-1
-920
-1
-1
-1
-1
-1
-1
-1
-1
-1
-1
-1
-1
-1
-1
-1
-1
-1
-1
-1
-1
-1
2525
-125
-1
-953
2045
711
1
1
1
0
2029167 2036849 1806685 1814412 270 270 0
80
-106
-1
-1
-1
-1
-1
-1
-1
-1
-3
-1
-1
-20
-1
-1
-1
-1
-1
-1
-1
-1
-1
-277
9
42
1
1
-10
-1
36
7
28
17
1
1
1
1
1
1
7
1
6
-81
-5
-1
-1
-1
-1
-1
-10
-1
-1
-1
-1
-1
-39
-336
-1
1152
555
-4309
-1
-1
-1
-1
-1
-1
-1
-1
-1
-1
-1
-1
-1
-1
-1
-1
-1
-1
-1
-1
-1
-1
-1
0
2029903 2040411 1836395 1846906 155 155 0
9
-374
-1
1707
-4860
-1
-1
0
2040410 2042275 1847386 1849252 33 33 0
-1052
0
2043364 2062213 1874720 1893546 208 208 0
-353
-1
-1
-1
-1
-1
-1
186
1
1
1
1
1
1
1
1
1
1
1
1
1
1
1
1
1
1
1
1
1
1
1
1
1
1
1
-13
248
1
1
1
1
1
1
1
1
1
1
1
1
1
1
1
3067
1
1
1
1
1
1
1
1
1
1
1328
1
1
1
1
1
1
1
2198
-1808
-1
-873
-1
-1
-1
-1
-1
-1
1440
-440
-1
-1
-1
-1
-1
-1
-1
-1
-1
-1
-1
-1
-1
-1
-1
-1
-1
-1
-1
-1
-1
-1
-1
-1
0
2066686 2068780 1898367 1900427 77 77 0
687
1
1
1
1
1
1
1
1
1
98
1
1
1
1
1
1
1
1
1
1
1
1
1
1
1
1
1
1
1
1
1
1
1
1
36
-394
108
-62
-464
0
2068780 2072080 1900936 1904226 95 95 0
-32
-1
-1
-686
-1
-1
-1236
-1
393
1
1
1
1
1
1
1
1
1
1
1
1
1
1
1
1
1
0
2079152 2089168 1902233 1912182 321 321 0
-26
-868
-59
-1
-1
-1
90
1
1
1
1
1
1
1
1
1
2
2
1
1
2
1
1
1
-460
-1
-1
-1
-1
-1
-1
-1
-1
-1
-1
-1218
1303
1
1
1
1
1
1
1
1
1
1
1
1
1
1
1
1
1
1
1
1
1
1
1
1
916
1
1
1
1
1
1
1
1
1
1
1
1
1
1
1
1
1
1
1
1
1
1
1
1
1
1
1
1
1
1
1
1
1
1
1
1
1
-3199
358
815
69
1
-78
157
321
0
2089163 2106668 1923201 1940699 421 421 0
3380
167
1
1
1
1
1
1
1
1
1
1
1
1
1
1
1
1
1
1
1
-548
-1534
380
1
1
-46
-890
-4059
-439
120
-934
-415
-1
-1
-1
-1
-1
-1
-1
-218
-74
-9
-160
857
21
-826
0
2107829 2112421 1940352 1944949 142 142 0
648
1
-973
118
172
1
55
12
-535
-579
74
1
1
1
1
1
1
1
1
1
1
-923
-1
-1
-1
-1
-1
-1
-1
-1
-1
-1
-1
-1
-1
-1
-1
-1
-1
-1
-1
0
2112769 2115754 1944948 1947932 65 65 0
1970
0
2120438 2123802 1950568 1953954 103 103 0
-1203
-499
-1
-1
-1
-1
-1
-1
-1
-1
-1
-1
-1
-1
-1
-1
-1
-1
-1
-1
-1
-378
0
2123797 2134196 1963753 1974175 263 263 0
675
-387
-34
1127
1
1
1
1
1
1
1
1
2
1
1
1
1
1
1
1
197
-2260
-1
-1
-1
-1
-1
-1
-1
-1
-1
-3
-1
-1
-1
-1
-980
2281
267
-551
-1
-1
-1
-1
-1
-1
-1
-1
-1
-1
-1
-1
-1
-1
-1
-1
-1
-1
-1
-1
-1
-1
-1
-1
-1
-1
-1
838
501
0
2136074 2145075 1974169 1983168 158 158 0
605
429
-262
571
1
1
1
1
1
1
1
1
1
1
8
1
552
1
-587
-1
-1
-1
-1
93
225
-202
-1
-1
-1
-1
-1
46
586
1
-35
1164
-261
-1607
-12
-1
-1
-1
-1
-1
-1
-1
791
52
0
2145072 2150362 1983368 1988671 96 96 0
-114
-1
-1
-1
-1
-1
-1
-1
-82
-1
-1
-1
-1
-1
-1
122
1
-854
-114
316
1708
0
2156682 2157747 1990164 1991229 21 21 0
0
2156682 2158854 2007974 2010145 83 83 0
-1163
-1
-1
-1
-1
-1
-1
-1
-1
-1
-1
-1
-1
-1
-1
-1
-1
-1
-1
527
1
1
1
1
1
1
1
1
1
1
1
1
1
1
1
1
1
1
1
1
-342
0
2161629 2167991 2010141 2016472 310 310 0
578
773
1
1
1
1
1
1
1
1
1
1
1
1
1
1
1
1
1
1
1
1
1
1
1
1
1
1
1
1
1
1
-983
-1
-65
-1
-350
-4
-6
63
1
1
1
1
1
2
1
1
1
1
1
-67
-1
-1
-1
-1
-1
-1
-2
-1
-75
-1
-9
-25
-217
-1
-1
-1
-1
-1
-102
-1
141
12
1
2
5
1
4
1
1
1
124
1
-874
-401
144
753
1
127
149
91
-7
0
2170414 2173183 2111247 2114016 24 24 0
-319
389
0
2173297 2177167 2114122 2118036 70 70 0
-594
-1
-1
-1
-1
-1
-1
-1
-1
-1
-1
-1
-1
-1
-1
-1
-1
-1
-1
-1
-1
-1
-1
-1
-1
-1
-1
-1
-1
-1
-1
-1
-1
-1
-1
-1
-1
-1
-1
-1
-1
-1
-1
-1
0
2177169 2179611 2118158 2120601 10 10 0
-786
0
2179711 2191410 2120653 2132301 94 94 0
-389
1256
1
1
1
1
3
1
1
1
2
1
3
1
1
1
1
1
2
1
1
1
1
1
1
1
1
1
1
1
1
1
1
1
1
1
5
1
1
1
1
2
1
1
4
1
1
1
3
1
1
1
1
1
-1028
-1
-1
3961
3260
0
2199985 2207225 2132297 2139608 125 125 0
-2120
1472
-444
-2949
-1
-1
-1
-1
-1
-1
-1
-1
-1
-1
-1
-1
-1
-1
-1
-1
-1
-1
-1
-1
-1
-1
-1
-1
-1
-1
-1
-1
-1
-1
-1
-1
-1
-1
-1
-1
-1
-1
-1
-1
-1
-1
-1
-1
-1
-1
-1
-1
-1
-1
-1
-1
-1
-1
-1
-1
-1
-1
-1
-1
-1
-1
-1
-1
-1
-1
-1
-2
-1
0
2207466 2216591 2140320 2149467 56 56 0
-1218
-1
-1
-1
-1
-1
-1
-1
-1
-1
-1
-1
-1
-1
-1
-1
-1
-1
-1
-1
-1
-5004
0
2217357 2218655 2149284 2150582 7 7 0
0
2218551 2233743 2150543 2165713 102 102 0
21
1
-1789
10509
1
1
1
1
1
1
1
1
1
1
1
1
1
1
1
1
1
-1667
1166
1
1
3
0
2233633 2245069 2165674 2177125 78 78 0
24
1
18
1
16
1
4
3
3031
1
30
-304
-930
-1
-1
6358
1
1
1
-465
-1
-1
-1
-1
-1
-1
-1
-1
-1
-1
-1
-1
-1
-1
-1
-1
-1
-1
-1
-1
-1
-1
-1
-1
-1
-12
180
0
2245827 2247820 2177156 2179158 46 46 0
-542
-1
-47
-3
-1
-1
-491
-1
-1
-1
473
0
2247817 2251462 2179631 2183245 111 111 0
193
707
-320
1151
-9
-1
-1
-1
170
1
117
4
1
1
4
8
1
1
1
1
1
1
1
1
1
1
1
1
5
175
1
1
1
1
1
1
678
1
1
1
1
0
2262287 2272109 2184870 2194742 294 294 0
-106
-809
1351
2020
1
1
1
1
1
-413
584
-198
-49
219
792
1
1
1
1
1
-163
-1
-1
-1
-1
-1
-1
-1
-1
-1
-1
-1
-1
-1
-1
-1
-1
-1
-1
-1
-1
-1
-1
-1
-1
-1
-1
-1
-1
-1
-1
-2
-1
-1
-1
-1
-1
-1
-1
-1
-1
-1
-1
-1
-1
-1
-1
-1
-1
-3
-1
-2
-3
-1
-1
-1
-1
-1
-1
-1
-1
-1
-1
-1
-1
-1
-1
-1
313
1
1
1
1
1
1
1
1
1
1
1
-1129
-496
-1
-1
0
2286281 2297933 2197348 2208934 270 270 0
316
1
1
1
1
1
1
1
1
296
1
1
1
1
-105
-2
-1
557
1
1
1
1
1
1599
1
1
1
1
1
1
1
1
1
1
-126
-1
-1
-1
-1
-279
10
-30
-486
-1105
-1
-1
-292
-1
-1
-1
-1
-1
-1
28
-840
-1
601
-1230
-61
-31
-1
-1
-1
-1
-1
-1
-2
-1
-1
-1
-1
-1
-1
896
-205
61
1
1
1
1
1
1
1
1
1
1
1
1
1
1
1
1
1
1
1
-45
-113
658
1
1
1
1
1
1
1
1
1
1
1
1
1
1
1
1
1
1
1
1
1
1
1
1
1
1
1
1
1
1
1
1
1
1
1
1
1
1
1
1
1
1
1
1
1
1
1
1
1
1
1
1
0
2297976 2300198 2208932 2211127 36 36 0
2040
1
1
1
1
1
1
1
1
1
1
1
1
1
1
1
1
1
1
1
1
1
1
1
1
1
1
0
2300199 2306820 2211223 2217845 97 97 0
-307
2217
275
1
1
729
1710
1
2
2
4
-20
-1
13
-402
405
1
1
1
1
1
1
1
-25
-1
-1
-1
-1
-1
-1
-1
-1
-1
-1
-84
-1
-1
-1
-1
0
2308693 2324746 2223462 2239541 196 196 0
-302
-1
-1
-1
-1
896
1
-1952
251
801
1465
-1178
-1
-1814
-1
-1
-1
-1
-1
-1
-1
-1
-1
-1
-1
-1
-1
-1
-1
-1
-1
-1
-1
-1
-1
-1431
1993
-1290
0
2333666 2344313 2239537 2250209 460 460 0
-834
-1
-1
-1
-1
-169
-20
-1
-1
-1
-1
-1
-1
-1
-1
-1
-1
-1
-1
-1
-1
-1777
-1
-1
-1
-1
-1
-1
-1
-1
-1
-1
-1
-1
-1
-1
-1
-1
-1
522
13
6
1
1
-349
-1
-1
-1
-1
205
1
1
1
1
1
1
1
1
778
802
-904
-1
-1
-1
-1
-1
-1
-1
-1
-1
-1
-1
-1
-1
-1
-1
-1
-1
-1
-1
-1
-1
-1
-1
-1
-1
-1
-1
-1
-1
-1
-1
-1
-1
-1
-1
-1
-1
-1
-1
-1
-1
-1
-1
-1
-1
-1
278
1
1
1
1
1
1
1
1
1
1
1
1
1
1
1
1
1
1
1
1
1
1
1
1
1
1
1
1
1
1
1
1
1
1
1
1
1
1
1
1
1
1
1
1
1
1
620
-149
-1
-1
-1
262
1
1
1
1
1
1
1
1
1
1
1
1
1
1
1
1
1
1
1
1
1
1
1
1
1
1
1
1
5
3
1
1
1
1
4
1
1
1
1
1
1
1
-102
-1
-2093
-11
-1
-1
-1
-1
-1
-1
-1
-1
-1
-1
-1
-1
-1
-1
-1
-1
-1
-1
-1
-1
-1
-1
-1
-1
-1
-1
-1
-1
-1
-1
-1
-1
-1
-3
-1
-1
-1
-1
-1
-1
-1
-1
-1
-1
-1
-1
-1
-1
-1
-1
-1
-1
-1
451
1
1
1
1
1
1
1
1
1
1
1
1
1
1
1
1
1
1
1
0
2344596 2349305 2250414 2255119 91 91 0
179
123
1
1
1
387
-784
-35
-636
1795
0
2349745 2364631 2254910 2269791 310 310 0
491
721
1
1
1
1
1
1
1
1
1
1
1
3251
1
1
1
1
-215
-1
-88
-49
-38
-1
1683
1
91
1004
1
1
1
1
1
1
1
1
1
1
1
1
1
1
1
1
1
1
1
-3511
-5
-1
-1
-1
-1
-1
-1
-1
-1
-1
-1
-1
-1
-1
-1
-1
-1
-1
-1
-1
-1
-1
-1
-1
-1
-1
-1
-1
-1
-1
-5
246
502
0
2364620 2365652 2269852 2270884 18 18 0
0
2371615 2392415 2270882 2291678 318 318 0
-2012
1336
-516
1108
-399
968
311
699
892
1
1
1
1
1
1
1
1
1
1
1
1
1
1
1
1
1
1
1
1647
668
2060
81
-143
-818
-1
-1
-1
-1
-1
-1
-1
-1
-1
-1
-1
-1
-1
-1
-1
-1
-1
-1
-1
-1
-1
654
0
2392541 2402134 2298313 2307936 200 200 0
-987
-1
-1
-1
-1
-5
-5
-1
-2
-1
-2
-1
-1
-1
-1
-1
-49
-670
-1
-1
-1
-1
-1
-1
-1
-1
-1
-1
-2264
935
1389
15
-31
2078
22
997
-74
-1
-1
-1
-1
-1
0
2400061 2404684 2322486 2327118 88 88 0
910
15
997
-74
-465
-1
-1
-1
-1
-1
-1
-1
-1
-1
-1
0
2405039 2414838 2327461 2337159 377 377 0
81
1
1
-496
416
164
1
1
1
1
1
1
1
1
1
1
5
-50
-1
-1
6
127
1
1
1
1
1
1
1
1
1
1
1
1
1
1
1
1
1
1
1
1
1
1
1
1
1
1
1
1
1
1
1
1
1
1
1
1
1
1
1
1
1
1
1
1
1
1
1
1
1
1
1
1
1
1
1
1
1
1
1
1
1
1
1
1
1
1
1
1
1
1
1
1
1
-2122
-1
-1
-1
-4
-1
-1
-1
-1
-1
-1
-1
-1
-1
-1
-1
-1
-1
-1
-1
-1
-1
-1
-1
-1
-1
-1
-964
-826
-485
-1
-1
-1
-1
-1
-731
-1210
-1
803
-4
26
1
1
-325
17
1
7
-4
-53
19
1
1
1
286
1
-5
5
1
1
1
1
9
5
1
5
1
1
1
6
1
1
1
2
1
8
1
1
1
1
1
1
8
1
1
32
1
1
1
1
1
1
1
1
304
1
1
7
1
6
1
2
7
-25
-1
0
2414399 2416371 2335960 2337929 94 94 0
18
-332
-1
-1
-1
-1
-1
-1
-1
72
1
1
1
1
1
373
3
1
24
1
1
1
1
1
1
1
1
32
1
1
-220
-179
-1
-11
-93
-1
-1
-1
-1
-1
-451
0
2416445 2461100 2338032 2382619 830 830 0
-9
-1
832
-2079
169
-965
48
-862
-150
-1
-2573
-814
1983
1
1
1
1
1
1
1
1
1
1
1
1
1
1
1
1
-136
82
2089
1
1
1
1
5
-2396
-1
57
1
1
1
1
1
1
1
1
1
382
1885
1
1
1
1
1
1
1
1
1
1
1
1
1
1
1
1
1
1
1
1
1
1
1
1
1
1
1
1
1
1
1
1
1
1
1
1
1
1
1
1
1
1
1
1
1
1
1
1
1
1
1
1
1
1
1
1
1
2
1
1
1
1
1
1143
-55
-1
-1
-1
-1
-1
785
-45
255
726
-1469
841
-329
-1093
-1255
-1134
-154
-422
-1956
-366
-1
-1
-1
-1
-1
-1
-1
328
1
1
1
1
1
-3024
1870
-3426
-1339
-1
-1
-1
-1
-1
-1
-1
-1
-1
4709
0
2461856 2483888 2383195 2405221 540 540 0
-178
200
-288
-61
-183
-3306
-1
-1
-2324
-1
-1
1399
115
1
1
-1383
-1
-3
-1
-1
-1
-1
-1
-2
-1
-1
-1
1268
1
1
1
1
1
1
1
1
1
1
1
1
1
1
1
1
130
848
1
1
1
1
1
1
1
1
2
3274
1
-293
-267
2788
1
1
1
1
-382
-1
-1
-1
-1
-1
-1
-1
-1
-1
-1
-1
-1
-1
-1
-1
-1
-1
-1
-1
-1
-1
-1
-1
-1
-1
-1
-1
-1
-1
-14
612
1
550
1
1
1
1
1
1
1
1
1
1
1
1
1
1
1
1
1
432
0
2483942 2486414 2406079 2408550 64 64 0
483
0
2487219 2498250 2408580 2419590 182 182 0
163
1546
-2844
1884
213
1
1
1
1
1
1
1
1
1
1
1
1
1
1
1
1
1
2202
0
2509041 2533019 2419585 2443623 409 409 0
239
125
-727
-1
-39
2081
-717
-901
-135
-1
-1
-1
-1
-1
-1
-1
-1
-1
-1
-1
-1
-1
-1
-1
-1
-1
-1
-6
-1
-1
-1
-1
-1
-1
-1
-1
-1
-1
-1
-1
-1
-1
-1
-1
-1
-1
-1
-1
-1
-1
-1
-1
-1
-1
-1
-1
-1
-1
-1
-1
-3
-1
400
1
1
-581
-4811
-1
-1
-1
1228
-2661
-5
50
1
1587
-4015
-1
-1400
-2229
0
2532641 2546591 2443617 2457539 316 316 0
-330
213
1
1
1
1
1
-59
-1
-1
-1
-1
-1
-1
-1
-1
-1
-1
-1
-1
-1
-1
-1
-1
-1
-1
-1
-1
-1
-1
-1
-1
-1
-4
-1
-1
-1
-1
-1
-1
-3
-1
-1
-2
-1
-1
-1
-1
-1
-1
-1
-7
-1
-1
-4
-1
-2
-1
-1
-1
-1
-1
-1
-1
-1
-2
-1
-1
378
1
1
1
1
1
-291
-135
-1
-1
-1
293
1
-943
-1
-49
277
-3224
-1
-1
171
1
1
1
1
1
1
1
1
1
1
1
1
1
2
2450
-1682
-954
-1
555
1
1
1
1
1
1
1
1
1
1
1
1
1
1
1
1
1
1
1
1
1
1
1
1
1
1
1
1
1
1
1
1
1
1
1
1
1
6
1
1
1
1
1
1
1
1
1
1
1
1
1
1
1
1
1
1
1
1
1
1
1
1
1
1
1
1
1
1
1
1
1
1
0
2571754 2578867 2460411 2467462 177 177 0
927
23
175
-43
-107
-207
52
199
1
1
1
1
1
1
1
1
1
1
1
1
1
1
1
1
1
1
1
1
1
1
1
1
1
1
1
1
1
1
1
1
1
1
1
1
1
1
1
1
1
1
1
1
1
1
1
1
1
1
1
1
1
1
1
1
1
1
1
1
1
1
1
1
1
1
1
1
1
1
1
1
1
1
1
1
1
1
1
1
1
1
-158
-1
-13
-1
-1
-1
-1
-1
-1
-1
-1
-1
-1
-1
-2
-2
-4
-1
-1
-750
-1
-1
-1
-1
825
1
68
-3454
0
2578869 2594425 2467554 2483127 136 136 0
4449
1229
1
1
1
1
-158
-1
-1
-1
-1
-1
-522
-1
-1
120
1
1
1
1
1
1
-3969
-483
883
1
-1290
-1
-1
-1
-1
-1
-1
-1
-3
-1
-1
-1
-1
-1
-1
-1
-1
-1
-1116
-1
-1
0
2607988 2632031 2483122 2507126 488 488 0
-522
109
1
1
1
1
1
1
1
1
1
1
1
1
1
1
1
1
1
1
1
1
1
1
1
1
1
1
1
1
1
1
1
1
1
1
1
1
1
1
1
1
1
1
1
1
1
1
1
1
1
1
1
1
1
1
1
1
1
1
1
1
1
1
1
1
1
1
1
1
1
468
1648
1
3
-1866
-3035
-685
525
-377
-1
-1
-1
-1
-1
-1
-1
-1
-1
-1
-1
-1
-1
-1
-1
-1
-1
-1
-1
-198
1202
797
-932
-1124
-2670
-1
-1
-1
-1
-1
-1
-2
-1
-1
-1
-1
-3
-2
-1
-1802
104
1
1
1
2336
644
-2926
0
2640657 2654580 2507116 2521053 340 340 0
-1034
-1
-1
-1
-1
-1
-1
-1
-1
-1
-1
-1
-1
-1
-1
-1
-1
-1
-1
-556
-1787
274
-87
-217
906
-27
-156
639
1
-805
-1
-1
-1
-1
-52
-64
-772
-60
258
1
1
1
1
1
1
1
1
1
1
1
1
1
1
1
1
1
1
1
1
1
1
1
245
295
-694
-1
-1
-13
-9
-1
-1
-1
-1
-1
-1
-1
-1
-1
-1
-18
-1
-1
-1
-1
191
1
1
1
1
1
1
1
1
1
1
1
1
1
1
1
1
1
1
1
1
1
1
1
-105
-1
39
1
1
1
47
1
1
236
-1131
-1
-1
-1
-1
-1
-1
-1
-1
-643
-1
-1
-1
-1
-1
-1
-340
-1
-1
-197
0
2654729 2664044 2521229 2530529 161 161 0
1240
1
1
1
1264
1
1
1
1
1
1
1
1
1
-54
153
-117
3382
834
330
-171
0
2672926 2675331 2563188 2565604 61 61 0
-226
-1
-1
-1
-1
-1
-1
-1
-1
-1
-1
-1
1391
0
2684125 2714745 2565597 2596118 788 788 0
724
1875
316
1
-1196
-1510
925
-124
3
-1624
-1
-1
-1
-1352
-1
-1
-1
-1
-1
-1
-1
-1
1252
-68
-650
15
1735
1
1
115
767
83
1
1
1
1
1
1
1
1
1
1
220
1
1
1
1
1
1
1
1
1
1
1
1
1
1
1
1
1
1
1
1
1
1
1
1
1
1
1
1
1
1
1
1
1
1
1
1
-35
-70
-1115
142
-610
-1
-1
-1
-1
-1
-1
-1
-1
-589
-1
-2283
1099
-1349
-2313
-226
70
1
48
1
1
1
1
1
1
1
1
1
1
1
1
1
1
1
1
1
1
1
1
1
1
1
1
1
1
1
1
1
1
1
1
1
1
1
1
1
1
1
33
1
1
1
1
1
1
1
1
1
1
1
1
1
1
1
1
1
1
-167
119
-103
-1
31
450
1
-333
372
80
-124
100
-204
-10
-60
1087
409
8
1
-168
-518
557
1
1
1
1
1
1
1
1
1
1
1
1
1
1
-172
-1
-1
-1
-1
-730
142
0
2715302 2724377 2603724 2612801 209 209 0
-689
667
943
-142
-859
-783
-901
137
0
2767339 2778501 2631965 2643121 308 308 0
636
24
20
26
-883
243
-2870
-267
2131
70
-531
-1261
836
997
97
208
0
2784947 2798717 2651594 2665323 483 483 0
-75
173
1
-2107
-2473
-880
1056
1
1
198
2208
1
1
1
1
1
1
1
1
1
1
1
1
1
1
1
1
1
1
1
1
1
1
1
1
1
1
1
1
1
1
1
1
1114
1
1
1
3
1
1
1
1
1
1
1
1
1
1
1
1
1
3
1
1
1
1
273
1
1
-216
-1
-1
-1798
-126
9
-9
-1
-1
-1
-1
-186
-243
-1
-1
-1
-1
-1
-1
-3
-1
-1
-2
-1
314
1
0
2798809 2804418 2665470 2671066 190 190 0
3538
1407
1
1
1
1
1
1
1
1
1
1
1
0
2810678 2827408 2710326 2727002 662 662 0
1337
-562
-1625
-3
-1768
-1
-1
-1
-1
-1
-1
1676
1
4
1
2
2
1
2
1
1
1
1
1
1
1
522
71
-74
1244
1
1
1
1
1
1
1
1
1
1
1
1
1
1
1
1
1
1
1
166
1
-336
-13
148
1
1
2
-715
-1
-1
-1
-1
-1
-1
-1
-1
-1
-1
-1
-1
-1
-1
-1
-1
-1
-1
-1
-8
-12
-1
-1
-1
-1
-1
-1
-1
-2
-7
-1
-3
-791
206
1
1
1
1
1
36
1
1
1
1
1
1
1
1
1
728
1
197
1
1
1
1
1
1
1
1
1
1
1
1
1
1
1
1
1
200
1703
1
1
1
1
1
1
1
1
1
1
4
1
1
1
4
3
1
-163
-263
969
1
201
-381
89
7
0
2828563 2833263 2727001 2731714 143 143 0
263
-2018
-1
-1
-1
-776
-1
-1
-1
-1
-1
-1
-1
-1
-1
-603
11
0
2833259 2837514 2736592 2740805 149 149 0
174
198
1
1
4
1
1
1
373
-880
-1
37
553
280
1
1
1
1
1
1
1
1
1
1
1
1
1
1
1
1
1
1
1
1
1
1
1
1
1
1
1
1
1
1
1
1
1
1
1
-762
-515
-1
0
2846468 2852219 2740800 2746534 189 189 0
191
172
365
1
1
1
1
1
1
1
1
1
1
1
1
1
1
-120
50
-288
-1615
1344
557
0
2853017 2854808 2747819 2749610 59 59 0
796
-316
0
2854813 2864213 2750069 2759477 238 238 0
-754
1027
-2028
-1
159
1
1
1
1
1
1
1
1
1
1
1
1
1
640
-72
-32
-141
-1
-7
-133
-1
1620
-1325
-102
121
-115
-1
-1
-1
-1
-1
-1
-1
-1
-1
-1
-1
-799
-1
0
2867733 2872935 2759901 2765113 227 227 0
-534
280
-986
-112
-1
-1
-1
-1
-1
-1
-1
-1
-1
-1
-1
-1
-2
-1
-1
-1
-1
-1
-1
-3
-1
-1
-2
-1
-1
-3
-1
-1
-1
-1
-1
-1
-1
-1
-1
-1
-1
-1
-1
-2
-1
-1
-176
-1
-1
-1
-1
-1
-1
-2
-4
-1
-1
-1
-1
-1
-1
602
1
1
4
1
4
269
1
1
1
1
1
1
1
1
1
1
1
1
1
1
1
1
1
1
1
1
1
1
1
1
1
1
1
1
1
1
1
1
1
1
1
1
1
1
1
1
1
1
1
1
1
1
2
1
1
1
1
-172
-348
-1
-1
-1
-1
-1
-1
-691
0
2873096 2877466 2765646 2770006 93 93 0
-67
-1
-8
-1
-1
-1
3213
-65
-1
-4
-1
-1
-1
-1
-7
-1
-67
-1
-1
-1
-1
-1
-3
69
1
1
1
1
1
1
1
1
1
1
1
1
1
1
1
1
1
1
1
1
1
1
1
1
1
1
1
251
347
59
0
2880394 2887051 2783894 2790546 247 247 0
3615
-762
946
48
-5
-10
-3
36
33
1
1
1
1
1
1
-115
-1
-1
-1
1051
1
0
2890509 2892288 2790548 2792327 51 51 0
0
2892279 2903283 2803201 2814214 187 187 0
-985
-1
-1
-4
-4330
-1076
-2
-977
-20
-58
59
1
1
-1366
-1
0
2916015 2921723 2815966 2821592 259 259 0
1871
1
1
1
1
2
1
1
1
1
1
1
1
1
1
2
1
1
3
1
1
1
1
1
1
1
1
1
1
1
3
1
1
1
1
1
1
1
1
1
1
2
1
1
1
1
1
1
1
2
1
1
4
1
1
1
1
1
1
1
1
1
1
1
1
1
1
1
1
1
1
1
1
1
1
1
1
1
1
1
1
1
1
1
1
1
1
72
2427
1
1
2
4
1
1
1
1
1
1
3
1
1
1
1
1
1
1
1
1
1
1
3
1
2
3
1
1
3
1
1
1
1
1
6
1
2
3
1
5
1
1
1
1
2
1
-218
-1
-1
-1
-1
-1
-1
-1
-1
-1
-1
-1
-1
-1
-1
-1
-1
-1
-1
-4
-1
-1
-1
-1
-1
-1
-1
-1
-1
-1
-1
-1
-1
-1
-1
-1
-1
-1
-1
-1
-1
-1
-1
-1
-1
-1
-1
-1
-1
-1
-1
-1
-1
-1
-2
73
108
-84
-177
49
307
0
2921701 2925452 2821680 2825462 164 164 0
148
-107
-129
61
-116
232
-49
26
-35
-1
-1
-1
-1
-1
-1
-1
-1
-1
-1
-1
-1
-6
-1
-1
-1
-1
-1
-1
-1
-1
-1
-1
-1
-1
-1
-1
-1
-1
-1
-1
-3
-1
448
251
-74
98
321
58
-563
0
2925458 2933367 2825579 2833567 283 283 0
-357
419
-44
-1
-1
-1
-1
-1
-1
-1
-1
-1
-1
-1
-1
-1
-1
-1
-1
-1
-1
-1
-1
-634
-735
-1
-1
-1
-1
-1
-1
-1
-1
-1
-1
-1
-1
-1
-1
-1
-1
-1
-1
-1
-1207
-1
935
655
-1132
-1
-1
-1
-1
-1
-1
-1
-1
-1
-1
-1
-1
-1
-1
-1
-1
-1
-1
-1
-1
-1
-1
-1
-1
-1
-545
-1
-1
-1
-1
-1
86
1
-60
-286
-1
-192
-1
-1
-1
-1
-1
-1
361
1
148
0
2933575 2938461 2833574 2838460 119 119 0
343
-285
-1
-1
800
1592
0
2938514 2943228 2845496 2850217 120 120 0
1352
-2331
-1
-978
-1
-1
-1
-1
-1
0
2945277 2949587 2851128 2855445 133 133 0
-1818
-2464
-1
-1
-1
-8
-1
0
2949591 2968786 2856094 2875273 591 591 0
-226
3169
456
927
1
1
1
1
1
1
1
1
1
1
1
1
1
1
1
1
1
1
1
1
1
1
1
1
1
1
1
1
1
1
1
1
1
1
1
1
1
1
1
1
1
1
1
1
1
1
1
1
1
1
1
1
3
1
1
1
1
1
1
1
1
-299
616
-99
-1306
-143
-1
-1
-1
-1
-1
-1
-1
-1
-1
-1
-1
1292
-579
-2889
-1
-1
-1
-323
-1
-1
-1
-1
-1
-1
-1
-1
-1
-1
-1
-1
-1
-1
-1
-1
-1
-1
-1
-1
109
1
1
1
1
1
1
1
1
1
1
3
1
1
1
1
1
1
1
1
1
58
1
3
1
1
1
4
1
1
1
1
1
1
1
1
1
1
1
1
1
1
1
1
-50
-2
-1
-142
-544
-1
-1557
-2
-831
-1
-1
-1
-1
-1
-1
-1
-1
-1
-1
-1
-1
-1
-1
-1
-1
-2
-1
-1
-3
-1
-1
-1
-1
-1
-1
-1
-1
-3
-1
-1
-1
-1
-1
-5
-1
-1
-1
-1
-1
-1
-1
50
-723
-250
-1
1137
-522
58
0
2969589 2983915 2888732 2903025 393 393 0
27
790
1
1
1
1
1
1
6
1
2
1
1
12
1
1
1
1
1
1
1
1
1
1
4
1
1
1
1
1
1
1
1
1
1
1
1
1
1
1
1
1
-852
-1009
-1
-1
2562
-83
-92
-1
-800
-78
-2717
-1
-1
106
-841
-96
1165
-1131
1755
1
1
0
2983909 2987646 2904842 2908578 111 111 0
1124
1
1
1
1
1
1
1
1
1
1
1
1
1
1
1082
-31
805
-317
-1
-1
-1
-1
-1
-1
-1
-1
-1
-1
-1
-1
-1
-356
0
2987901 3002311 2908888 2923391 413 413 0
476
224
25
1
-180
-321
-1
-1
-1
-1
-1
-1
-1
-1
-1
-1
-1
-1
-1
-1
-1
-1
-1
-1
-1
-1
-1
-1
-1
587
-147
-129
-1
-1
-1
-1
-1
-1
-1
-1
-1
-1
-1
-1
-1
-1
-1
-1
-1
-5
-1
-1
-1
-1
-1
-1
-1
-1
-1
-1
-1
-1
-4
-1
-1
-1
-1
-1
-1
-1
-1
-1
-1
-1
-1
-1
-1
-1
-1
-1
-1
-1
-1
-1
-1
-1
-4
-1
-1
-3
-1
-1
-1
-1
-1
-1
-1
-1
-1
-1
-1
-1
-1
-1
-1
-1
-2
-1
-1
-1
-214
49
90
-828
-162
1180
-463
-1
-1
-1
-1
-1
-1
-1
-1
-1
-1
-1
575
1
1
1899
1
1
1
1
1
-406
138
1
812
1
1
1
115
1
2002
2673
1
0
3012866 3032478 2923387 2943010 589 589 0
-714
-1
-1
-1
-1
-1
-1
-1
-1
-1
-1
-1
99
2390
1
-11
104
1246
-134
100
1
-24
169
1
1
1
1
1
1
1
2
-150
-1
-1
130
11
1
-1541
-2391
-2868
115
1
1
954
1
1
1
1
1
1
1
1
1
2
6
1
1
1
20
1
1
1
1
1
1
1
1
1
-3742
-1
-1
-1
-1
-1
-1
-1
-1
-1
-1
-1
-1
-1
-1
-1
-1
-1
-1
-1
-1
-1
-1
-1
-1
-1
734
1
1
1
1
1
1
1
1
1
1
405
-489
-1
-1
-1
-1
-1
-1
-1
-1
-1
-1
-1
-1
-1
-1
-1
-1
-1
-1
15
-83
184
1
-689
-1
-1
-1
-1
-2
0
3033110 3045352 2943465 2955731 365 365 0
26
1
1
7
1
1
-818
-289
-1
-1
-1
-1
-1
-1
-1
-1
-1
-1
-1
-1
-1
-1
-1
-1
-1
-1
-1
-1
-1
-1
-1
-1
-1
-1
-1
-1
-1
-41
-1
-1
-1
-1
-1
-1
-1
-1
-1
-1
-1
-1
-1
-1
280
1039
-24
-517
12
2
245
1
1
1
1
1
1
1
1
1
1
1
1
1
1
1
1
1
-203
-113
1367
911
-750
-576
-1
-814
1200
-599
-319
-1201
91
73
0
3045355 3053063 2955912 2963610 291 291 0
196
-95
1427
-1099
-697
-521
-1
-24
460
1
1087
1
1
1
1
1
1
1
1
1
1
1
0
3053059 3055214 2978678 2980834 76 76 0
-896
211
1
-157
-1
0
3056494 3085321 2982217 3011174 1018 1018 0
8
-258
-1
-1
-1
-1
-1
-1
-1
-1
-1
-1
-1
-1
-1
-1
-1
-1
-1
-1
-1
-1
-4
-1
-3
-1
-1
-1
-1
-3
-1
-1
246
227
-327
-1
-1
-1
-1
-1
-1
-1
-837
-1
-1
-1
-519
1727
-1083
-1
-1
-1
-1
-1
-1
-1
-1
-1
-1
-1
-1
-31
-1
-1
-1
-1
-1
-1
-1
-1
-1
-1
-1
-1
-80
-1
-1
-1
-1
-1
-1
-1
-1
-1
-1
-1
-1
-1
-1
-1
-1
-1
-1
-1
-1
-1
-1
-1
-1
-1
-1
-1
-1
-1
-1
-1
-1
-1
-904
-1
-1
-1
-1
-1
-1
-1
-1
-1
-1
-1
-1
-1
-1
-1
-1
-1
110
25
85
-18
-1
16
1
33
1
8
-1187
-2
383
160
-955
1336
886
2158
85
-352
-46
-463
172
1
1
3
1
6
1
1
1
1
4
1
7
1
379
1
1
1
1
1
1
1
1
1
1
1
1
-2009
2725
4343
1
1
-1638
-1
-1
-1
-2
-1
-1
-4
-1
-1
-1
-1
-1
-1
-1
-1
-1
-1
-6
-1
-1
-1
-1
-1
-1
-1
-1
-3
-1
-1
-1
-1
-1
827
-1195
-1
-1
-1
-1
-1
-1
-1
-1
-1
-1
-1
-1
-1
-1
-1
0
3083824 3109387 3018158 3043659 1030 1030 0
-531
-1
-1
-1
-1
-1
-5
-8
-1
-9
-1
-1
-1
-1
-1
-1
987
58
195
188
-506
-1
-1
-1
-1
-1
-1
-1
-1
-1
2077
1
1
1
1
1
1
3
-2090
-293
389
197
-410
-1
808
1534
-11
-736
822
1
1
1
1
1
1
1
1
1
1
1
1
1
1
1
1
1
1
1
1
1
1
1
1
1
1
1
1
1
1
1
1
1
1
1
1
1
-1874
-1
49
160
-22
-1
-886
-1
-2
-1
-1
-1
-1
-1
901
1
1295
-1711
123
685
-713
31
1
1
1
1
1
1
1
1
1
53
1
1
1
1
1
1
1
1
1
1
1
-300
-1
-1
-1
-1
-1
-1
-1
-1
-1
-1
-1
-1
-1
-1
-1
1932
1
1
1
1
1
1
1
1
1
1
1
1
1
1
1
1
1
1
1
1
1
1
1
1
1
1
1
1
1
1
1
1
1
5
1
1
2
1
1
1
-870
-812
713
144
-4
73
-61
23
-10
28
0
3108104 3110549 3048386 3050834 76 76 0
-10
-40
-39
1988
29
1
-29
-193
-56
0
3111614 3119723 3068450 3076593 321 321 0
239
182
1
852
333
-767
-547
-138
-1
-1
-1
-1
-1
-1
-1
-1
-1
-1
-1
-1
-1
-3
-1
-1
-1
-1
-1
-1
-1
-1
-1
-2
-1
-1
-1
-1
-1
-1
-1
-3
77
983
1
1110
1
1
1
1
1
1
1
1
1
1
1
-1063
-1010
-1
-1
-1
-1
-1
-1
-1
-1
-1
-1
-1
-1
-1
-1
-1
-1
-1
-1
-2
530
67
0
3137920 3172113 3075191 3109465 1060 1060 0
-589
-1
-1
-1
-1
-1
-1
-1
-1
-3
-9
-1
-1
-1
-1
-1
-1
-1
-2
-1
522
1
1
1
1
1
1
1
1
1
1
1
1
1
1
1
1
1
3
2
5
1
1
1
1
1
395
66
-543
163
-1316
-1
-3
-1
16
1
2450
1
-408
253
-2180
-768
324
914
1
1
1
1
1
1
1
1
480
1
1
1
1
1
1
1
2
1
1
1
-906
-1
-1
-1
-1
-1
-1
-1
-1
-1
-1
-1
-1
-1
-1
-1
-1
-1
-1
-1
-1
-1
-1
-1
-1
-1
-1
-1
-1
-1
-1
-1
-1
-1
-1
-1
-1
-1
-1
-1
-1
-1
-1
-1
-1
-1
-1
-1
-1
-1
-1
-1
-1
-1
-1
-1
-1
-1
-1
-1
-1
-1
-1
-1
-1
-1
-1
-1
-1
380
-2159
-1
-1
-1
-5
-1
-1
-1
-2
-1
-1
-1
-3
1313
1
-90
162
263
1586
898
-1234
223
59
-20
-1
-1
-1
-1
-1
-1
-1
-1
-1
-1
-1
-1
-1
-93
-1
-1
-1
1061
1
1
1
-471
-543
-1
-1
-229
-1
-1
-1
-1
-1
-1
-1
-1
-1
-1
-1
-1
-1
-1
-1
-1
-1
-1
-3330
132
-765
1573
1
-190
-2203
-1024
140
1
1
1
1
-1071
368
0
3173052 3176107 3110203 3113257 66 66 0
948
0
3182389 3184614 3113254 3115478 37 37 0
-444
-676
248
1
1
0
3184610 3191230 3115852 3122500 164 164 0
180
657
1
-24
-951
631
129
-1152
13
1
14
1354
164
-342
-1
-1
-1
-1
-1
-1
-1
-1
-1
-1
-1
-1
-1
-1
-1
-1
-1
-1
-1
-1
-1
-1
-1
-1
-628
-129
-31
-1
-1
-1
-1
-1
-1
-2
0
3191373 3204738 3122729 3136031 429 429 0
-1570
69
613
1
-1943
-904
31
976
198
-826
-1
-1
-1
-1
-1
-1
-1
-1
-1
-1
-1
-1
-3
-1
-1
-1
-1
-1
-1
-1
-1
-1
-1
-1
-1
-76
-889
-3108
201
1
1
1
376
158
599
68
1
1
1
1
1
1
1
1
1
1
1
1
1
1
1
1
1
1
1
1
1
1
1
1
1
1
1
1
1
1
1
1
1
1
1
1
1
1
1
1
1
1
1
1
1
1
1
1
1
1
1
1
1
1
1
1
1
1
1
1
1
1
1
1
1
1
1
1
1
1
1
1
1
1
1
1
1
1
1
1
1
3
2
-394
-14
0
3204764 3206963 3136146 3138345 55 55 0
-544
175
1
1
-526
-2
0
3219361 3252266 3138339 3171224 1016 1016 0
-98
536
1
1
-70
1619
565
1
1
1
1
1
1
1
1
1
1
1
1159
1
1
1
-1358
-744
-1
-1
-1
-1
-1
-1
-1
-1
-1
-1
-1
-1
-1
-1
-1
-1
-1
-1
-1
-1
845
1
-511
-76
-1
-1
177
181
-31
207
-39
-1
-875
-167
608
209
224
1235
1163
-41
-1
1128
-95
-1
274
273
2761
418
1
1
1
1
1
1
1
1
1
1
1
1
1
1
-167
-69
-1
-1
-1
-1
-1
-1
-1
-1
-1
-1
-1
-1
-1
-1
-1
-1
-1
-1
-1
-1
-1
-1
-1
-1
-1
-2379
-1
-1
-1
-1
-1
-1
-1
-1
-2
1612
1
1
-2403
219
898
1332
1
1
1
1
1
1
1
1
1
1
1
1
4
263
307
1
95
-346
-2028
-1402
-991
54
1
1
1
1
1
1
1
1
1
1
1
1
1
1
1
1
1
1
1
1
1
1
1
1
1
1
1
1
1
1
-274
-24
-150
-12
0
3258891 3267787 3179664 3188537 289 289 0
-85
-17
187
311
1
1
1
1
1
1
1
1
1
1
122
-82
613
18
825
1
2000
1
1
1
1
1
1
1
1
1
3
1
1
1037
-208
-1
-1
-2
-1
-1
-1
-394
-1755
398
1
29
623
0
3268485 3274805 3196329 3202647 132 132 0
1084
1
1
391
-1368
-1732
0
3274800 3279503 3211542 3216250 146 146 0
1154
-637
-1908
-782
-15
-1
-1
0
3279514 3288895 3215928 3225381 354 354 0
-94
-15
-1
-1
922
1345
1
1
1
1
1
1
1
1
1
1
1
1
1
1
1
1
-847
1281
-151
680
-529
-676
-1
-1
-1
-1
-1
1410
-750
-1
-1
-1
-1
-1
-1
-1
-1
-1
-9
-1
-1
-1
-4
-1
-1
-1
-1
-1
-1
-6
-1
-1
-1
-1
-1
-1
-1
-1
-1
-1
-1
-1
-1
-1
-1
-1
-1
-1
-1
-1
-1
-1
-1
-1
-1
-1
-1
-1
-1
-1
-1
-1
-1
-1
-1
-1
-1
-1
-1
-1
-1
-1
-1
-1
-1
-1
-1
-1
-1
-1
-1
-1
-1
-1
-1
-1
-1
-1
-1
-2
631
1
0
3289270 3291230 3225853 3227811 60 60 0
236
-653
-4
-8
290
1
4
11
1
1
-228
-332
0
3292390 3301039 3228561 3237175 243 243 0
-1692
-1
-1
-1
-1
2040
93
235
1
1
1
1
1
1
1
1
1
1
1
1
1
1
1
1
1
1
1
1
1
1
1
1
1
1
1
1
1
1
1
1
1
1
1
1
1
1
1
-2583
-225
0
3301223 3303269 3237216 3239262 67 67 0
0
3303270 3309514 3239364 3245599 144 144 0
1893
1
1
1
1
1
1
1
1
1
-2346
0
3310119 3318017 3246153 3254055 241 241 0
-6089
-1
470
1
-260
-1
-1
-995
0
3318888 3323459 3252975 3257543 128 128 0
-8
-610
-3615
95
44
1
1
1
182
0
3323454 3326864 3266482 3269890 66 66 0
312
1
29
-2899
0
3326862 3331209 3270445 3274818 110 110 0
-2895
-1
-1
-1
-1
-1
-1
-1
-1
-1
-1
-1
-1
-1
-1
534
-61
-1
-1
-1
-1
-1
-1
-1
-1
-1
-1
-688
0
3331203 3349787 3275151 3293709 354 354 0
588
-1334
32
-4318
2668
1
1
3
1
7
1
4
1
2
1
1
1681
-9
-1
-180
404
-410
32
1
1
-199
1113
168
-843
-1311
-304
246
1
1
1
1
1
1
1
1
1
26
1
1
1
1
1
-235
-1
-1
-1
-1
-1
-1
-1
-1
-1
-1
-1
-1
-1
159
1
1
1
1
1
1
3
1
5
9
1
1
-544
1646
0
3351906 3360220 3295820 3304106 291 291 0
79
54
1
1
1
1
1
1
1
1
1
1
1
1
1
1
1
1
1
1
1
1
1
1
1
16
1
1
1
1
1
13
1
1
1
1
1
1
1
1
1
1
1
1
1
1
1
1
1
-32
-1
-1
-1
-1
-92
-1
-1
-1
-1
-2
-2
363
3
2
6
1
1
6
1
1
1
1
5
3
1
1
1
2
1
1
6
1
1
3
6
1
3
9
6
1
-224
-1
-1
-1
-1
-1
-1
-1
-4
-1
-1
-1
-1
-1
-1
-1
-1
-1
-4
-1086
-1
-1
-44
313
156
4
92
-1482
-1
-1
-1
-1
-844
-787
-1
-1
-1
-1
-1
-1
-1
-1
-1
-1
-1
-1
-1
-1
-1
-1
-1
67
1
2153
1
1
0
3360815 3362172 3304113 3305471 41 41 0
-55
-1
-1
-1
-1
-1
-1
-1
-1
-1
-1
-1
-1
1187
1
1
1
1
1
1
1
1
1
1
1
0
3363934 3390168 3305466 3331684 623 623 0
701
1
1
1
1
1
1
1
1
1
1
1
1
1
1
454
-3704
-1
-1
-1
-1
-1
-1
-1
-1
-1
-1
-1
-1
-1
-1
-1
-1
-1
-1
-1
-1
-1
-1
-2
-1
372
286
888
1
1
-1062
-1
783
1
1
1
1
1
1
1
1
1
1
1
1
-255
-1
479
1
1
1
1
1
1
1
1
1554
1
1
1
1
1
1
1
1
1
1
1
1
1
1
1
6
1
1
1
685
1428
-88
1562
-1559
-1
-1
-1
-1
-1
-1
-1
-1
-1
-1
-1
-1
-1
-1
-1
-1
-1
-1
-1
-1
-1
4370
1
1
1
1
1
1
-365
33
1
64
-243
-351
-1
21
1
231
-803
-1
-1
-1
-1
-1
-1
-1
-284
-455
876
1
1
1
-1757
0
3393429 3417090 3347062 3370732 583 583 0
-47
-2
-1
-4
-4
-1
-1
-1
-1
-1
-189
-355
-1
-1
-1
-1
-1
-1
-1
-1
-1
-1
-1
-1
-2
-1
-494
-526
-952
-3816
-2655
-1064
-1
-1
-1
-1
-1
-1
-1
-1
-1
-1
-1
-1
-1
-1
-579
102
217
1
1
-580
1557
2310
-1839
-810
1011
-799
-303
806
4
1
1
1
1
1
1
1
1
1
1
1
1
1
3
1
1
1
1
1
1
1
1
1
1
1
1
1
1
1
1
1
-56
444
1
-548
504
1
1
0
3417263 3420138 3370921 3373798 92 92 0
107
-138
-11
-1
-152
-1
-1
-1
-1
-1
-1
-1
-1
-1
-1
56
1
1
1
1
1
1
1
1
1
1
1
-1756
0
3420139 3423827 3374700 3378401 140 140 0
-843
413
1
1
1
1
6
-1710
-1
-1
-1
-1
-1
-1
-1
-1
-1
-1
-1
-1
-1
-1
-1
-1
-1
-626
4
1
-17
0
3431386 3447728 3377244 3393593 460 460 0
46
-88
-61
-240
181
1
-89
-129
5
-1617
-1
-1
675
-67
-12
-2333
-1498
-1
-1
598
-502
-1
-1
-1
-1
-1
-1
-1
-1
-1
-1
-1
-1
-1
1205
1
120
462
722
-247
-211
349
1
1
1
1
1
1
1
4
1
1
1
1396
1
298
-195
-928
-1
-1
-1
920
1
0
3447721 3453198 3406256 3411731 146 146 0
-193
295
1
-794
445
728
0
3459201 3463404 3407531 3411731 112 112 0
-192
259
17
1
710
0
3468085 3469695 3411731 3413341 37 37 0
677
-356
0
3469821 3475763 3413523 3419464 146 146 0
-99
61
1
-237
-2268
1163
248
-1429
19
0
3484901 3491629 3419459 3426212 183 183 0
-483
-5
-160
-1
-1
-1
-1
-1
-976
-1
-1233
-1
-1
-1
-1
-1
-1
-1
-1
-1
-1
-1
-1
-1
-1
-1173
220
517
-142
-1
-1
-1
-1
-1
-1
-1
-1
-1
-1
-1
-1
-844
248
644
1
1
1
1
1
1
1
1
1
1
1
0
3491825 3523555 3426417 3458220 612 612 0
87
1
-53
-219
48
-1819
-1
370
-513
122
-201
-6
-2572
-188
1207
-795
-1
-1
-1
-1
-1
-1
-1
-1
-1
-1
-1
-1
-1
-1
-1
-1
-1
-1
-1
-1
-1
-1
-1
-1
-1
-1
-1
-1
-1
-1
-1
-1
-1
-1
-1
-1
-1
-1
-1
-1
-1
-1
-1
-1
-1267
-3870
-1
-1
-1
-1
-1
-1
-1
-1
-1
-1
-1
-1
-1
-1
-1
-1
-1
-1
-1
-1
-1
-1
-1
-685
521
-677
3059
2820
-571
2194
-1397
-2674
-354
2698
697
0
3523551 3570623 3467140 3514214 766 766 0
-219
1410
1
1
1
-847
-1
-1
-2
-1
-1
-1
-1
-1
-2
-1
494
1
107
1567
-151
-1
-109
-1
-1
-1
-1
3836
1
1
1
1
1
1
1
1
1
1
1
1
1
1
1264
-135
-1411
433
1
1
1
2
3
1
1
2
2
10
1
1
1
1
1
1
1
1
1
3
1
1
1
1
1
1
1
1
1
1
1
1
2
1
3
2
1
3
3
1
1
1
1
1
7
1
1
1
5
1
1
1
1
1
1
1
3
1
1
1
1
2945
1
1
1
1
1
1
1
1
1
1
1
1
1
1
1
1
1
1
1
1
1
-1112
-150
1943
2276
1
-18
-1
-1
-1
-1
-1
-1
-1
-1
-1
-1
-1
-1
-1
-1
-1
-1
1182
1270
-97
-203
1377
1
1
1
1
1
1
1
1
1
1
1
1
1
-684
-131
-212
-1
-1
-778
-1
-1
-1
-366
-1
-1
-1
-1
-1
-1
-1
-1
-1
-1
-1
-1
-1
-1
-1
-282
-1
210
196
-906
629
21
127
-64
-1
-1
-1
-1
-1
-1
-1
-1
-1
-1
-1
-1
-1
-1
-1
-1
-1
-1
-1
-1
-1
-1
-1
-1
-1
-1
-1
-1
-1
-182
-1
-1
-1
-1
-2547
-1
-1
-1
-1
-1
-1
-1
-1
-1
-1
-1
402
-4563
-1
-1
-1
-1
-1
-1
-1
-1
-1
-1
-1
-1
-1
20
4374
1
39
1
1
-1647
-1
-1
104
1
1
1
1
1
1
1
1
1
1
1
1
1
1
1
1
1
1
1
964
1
1
2
1
1
-1259
-1
-1
-1
-1
-1
-1
-1
-1
-1
-1
-1
-1
-1
-1
-1
-1
-1
183
-666
-108
-1
-1
-1
-1
-1
-1
-1
-1
-1
-1
-1
-1
-1
-1
0
3570625 3571867 3514315 3515557 20 20 0
0
3581311 3592617 3515554 3526858 116 116 0
-748
886
223
2321
3922
-856
0
3592618 3594371 3538108 3539861 42 42 0
751
-722
0
3599447 3660045 3538156 3598772 1299 1299 0
438
-2589
289
1
1
1
1
1
208
641
-1289
-1
-151
-282
697
1
-571
1687
1
1
1
1
1
1
1
1
1
7
-388
127
-187
-1
-20
-1
-1
-1
-1
-1
-1
-1
-1
-1
-1
-1
-1
-1
-1
-1
-1
-1
-1
-1
-1
-1
-1
-1
-1
-1
-1
-1
-1
-1
-1
-38
-106
664
323
1
1
2
1
-675
132
1
307
-1463
2479
-156
-454
-855
-2
-1127
-1
-1
-1
-1
-1
-1
-115
-1
-1
-1
-1
-1
-1
-1
-2
607
1
1
1
1
1
1
1
1
1
1
111
265
2
1
4
1
1
1
1
1
1
-1651
-514
-1
-5
-1
-456
-1
-1
-1
-1
-1
-1
-1
-1
-1
-1
-1
-1
-1
-1
-1
-1
-1
25
61
-260
-1
-1
-1
-1
-1
-1
-1
-1
-1
-1
-1
-1
-1
-1
-1
185
1
-9
-1
-1
-1
-944
-1
-1
-1
-1
-1
-1
-1
-1
-1
-1
-1
-1
-1
-1
-1
-1
-1
-1
-1
-1
-1
-1
-1
-1
-1
-1
-1
-1
-1
-1
-2143
43
1
1
5
1
301
1968
1
1
1
1
1
1
728
1
1
-864
-2090
-1
-1
730
-119
-1
-1667
-158
-5929
-1
-1
-1
-1
-1
-1
-1
-1
-1
-1
-1
-1
-1
-1
-1
-1
-1
-1
-1
-1
-1
-1
-1
-1
-1
-1
-1
-1
-1
-1
-1
-1
-1
-1
-1
-1
-1
-1
-1
-1
-1
-1
-1
-1
-1
-1
-1
-1
-1
1232
319
-53
-87
-1
-623
-1075
-1
-1
-1
-1
-1
-1
-1
-1
-1
-1
-1
-1
-1
-1
-1
-1
-1
-1
-1
-1
1266
1
1
1
1
1
1
1
1
1
1
1
1
1
1
1
1
1
1
47
8
223
1
197
-793
438
1
-3946
-1
81
1579
-678
-1
-1
1023
297
2
1
2
1
2
1
1
1
2
6
1
2
3
1
2
4
1
1
1
3
10
1
1
1
4
4
1
1
1
1
2
1
3
1
3
5
1
5
1
-3
9
1
1
1
1
1
1
1
1
1
910
1
1
1
1
1
1
1
1
1
1
1
1
1
1
1
1
1
1
1
1
1
1
1
1
1
1
1
1
1
1
1
1
1
1
2
110
235
1757
1
1
1
1
1
1
1
1
1
1
1
1
1
606
348
0
3670768 3681765 3598768 3609767 150 150 0
-701
532
1
1
1
-86
-1
-1
-1
-1
-1
-1
-1
-1
-1
-1
-1
1136
1011
1923
-2162
-1819
242
1
1
1
69
294
0
3681768 3685527 3611580 3615225 180 180 0
2177
1
1
1
1
1
1
1
1
1
1
1
1
1
1
1
1
1
1
1
1
1
1
1
1
1
1
1
1
1
1
1
157
232
1
1
1
1
1
1
1
22
1
1
1
1
1
1
1
1
1
1
1
1
1
1
1
1
1
1
1
1
1
1
1
1
1
1
1
1
1
1
1
1
1
1
1
1
1
1
1
1
1
1
1
1
1
1
1
1
1
1
1
-150
263
1
1
1
1
1
1
1
1
1
1
1
1
1
1
1
1
1
1
1
1
1
471
-99
0
3685618 3709259 3615339 3639007 540 540 0
201
1
1
1
1
-88
-1
-1
-1
-1
-1
-1
-1
-100
-1
-47
1463
1
1
1
1
1
1
1
1
1
1
1
1
1
1
1
1
1204
474
1
1
1
1
1
1
1
1
1
1
1
1
1
-3494
-162
-166
289
2104
1
1
1
1
1
1
1
1
1
1
1
1
1
1
1
1
1
1031
492
-1983
3422
1
-1448
-1
-2597
-576
-1
-1
-1
-6
-1
-1
-1
-1
-1
-1
-1
-1
-1
-1
-1
-1
-1
-1
-3
-1
-1
-1
-1
-1
-1
-1
-1
-1
-1
-1
-1
-1
-1
-1
-2
-1
-1
-1
-1
-1
-1
-1
-1162
-404
-185
-1
-1
-1
-1
-1
-1
-1
-1
-1
-1
-1
-1
-1
-1
-1
-1
-1
-1
-1
-1
-1
-1
-1
0
3716069 3717269 3640832 3642031 25 25 0
392
0
3717382 3720217 3642022 3644837 92 92 0
-278
-1
-1
-1
-1
361
3
1401
1
1
1
1
1
1
1
1
1
1
36
1
1
1
1
1
120
1
1
1
64
364
0
3718393 3739322 3650127 3670967 535 535 0
-377
701
1
1
1
1
-3249
762
50
1
1
-3123
-1071
-1
-1
-1
-1
-1
-1
-1
-1
-1
-1
-1
-1
-1
-1
-1
-1
-1
965
1
1
108
1
-615
161
-64
-1
99
1
1
439
172
971
1
1696
1
1
1
1
1
1
1
1
1
1
1
1
1
1
1
1
1
1
1
1
1
1
1
1
1
1
1
1
1
1
1
1
1
1
1
1
1
1
1
1
1
1
1
1
1
1
1
1
1
1
1
1
1
1
1
1
1
1
1
1
1
1
835
701
-548
186
1
1
1
1
1
1
182
1
1
1
1
3
1
3
1
1
1
1
1
1
1
870
86
249
1
1
0
3739318 3754676 3671889 3687268 435 435 0
551
-869
-1
-1
-1
-1
-1
-1
-1
-1
-1
-1
-1
-1
-1
-1
-1
-1
-1
-1
-1
-1
-1
-1
-1
-1
-1
-1
-1
-1
-1
-1
-1
-1
-1
-1
-1
-1
-1
-1
-1
-1
-1
-1
-1
-1
389
1
1
1
1
1
1
1
1
20
1
1
273
1
1
-368
-1
-1
-1
-1
-1
-1
-1
-1
-1
-1
-1
-1
-1
-1
-1
-1
-1
-1
-1
-1
-1
-1
-368
-1
-1
-80
-1
-1
-1
-1
-1
-1
-1
-1
-3
-1
-2
-1
-4
6
6
1
1
-7
5
-12
-1
7
13
2836
1
-1069
625
6
-920
325
1
1
1
1
1
1
1
1
1
1
1
1
1
1
1
1
1
1
1
1
1
1
1
3
1
1
1
4
1
1
1
1
1
3
1
1
1
1
3
-108
-1
-1
-1
-1
-1
-1
-1
-1
-1
-1
-1
54
1
23
1
1
1
1
2
16
1
-312
263
-2182
-1
-1
169
1
1
1
1
-296
739
1
-384
-1
-126
-779
920
1
1
1
96
0
3753761 3786423 3713679 3746374 794 794 0
-414
-1
-1
-1
-1
-1
-1
-1
-1
-1
-1
-1
-1
-1
-1
-1
-1
-1
-1
-1
-1
-1
-1
-1
-1
-1
-1
-1
-1
-1
-1
-1
-1
-1
-1
-1
-1
-1
-1
-1
-1
-1
-1
-1
-1
-1
-1
-1
-1
-1
-1
-1
-1
-1
-1
-1
-1
-1
-1
-1
-1
-1
-1
-1
-1
-1
-1
-1
-1
-1
-1
-1
-1
-1
-1
-1
-1
-1
-1
-1
-1
-1
-1
-1
-179
836
1
1
1
1
1
1
1
1
1
1
1
1
1
1
1
1
1
1
1
1
1
2801
1
1
1
2
376
490
1
1
1
1
-437
162
-150
-1
-1
-1
-1
-1
-1
-1
-1
-1
-1
-1
-30
2046
-109
1664
-87
485
-521
-2
1487
1
1
1110
9
1
1
1
1
1
1
1
1
1
1
1
1
1
1
1
1
1
1
1
1
1
1
1
1
1
1
1
1
1
1
1
1
1
1
1
1
1
1
1
1
1
1
1
1
1
1
1
3654
403
-198
1050
-92
-1
-1
319
398
-1400
-1
-1
-1
-1
-1
-1210
-6
-1
-1531
-2
-1
-1
-4
-1
-1
-1
-3
-1
-1
-1
-1
-1
-1140
166
1
-3569
711
-781
2376
1
1
0
3786420 3792510 3748056 3754134 120 120 0
849
27
1
1
1
1
1
1
1
-2157
368
1641
1
134
0
3792669 3801069 3754174 3762567 227 227 0
2255
1
1
1
1
866
1
1
1
4
1
-878
762
-608
-1
-1
-1
1090
-237
0
3801225 3817041 3762837 3778665 389 389 0
-631
-1
-1
-1
-1
-1
-1
-1
-1
-1
-1
-1
-2614
649
-1091
1679
111
-1454
-1
731
-97
-735
911
-931
951
1
-442
1878
0
3817039 3822387 3778986 3784307 148 148 0
2238
61
1
1
130
1
1
1
1
1
1
-1738
-1
907
1
1
1
1
1
1
1
1
1
1
1
1
1
1
1
1
1
0
3822382 3827181 3787487 3792289 109 109 0
949
-2165
-1
-1
-1
-260
82
-39
31
-556
85
0
3831303 3841348 3802279 3812264 411 411 0
296
8
1
1
13
7
1
1
11
5
5
1
1
2
3
1
1
1
1
3
1
1
1
3
1
1
1
1
1
3
1
1
-1009
-1
-1
-1
-1
-1
-1
-1
-1
-1
-1
-1
-1
-1
-1
-1
-1
-1
1964
-1299
-3
-1
-1
-1
-3
-1
-1
-1
-1
-1
505
554
34
1
1
1
1
1
1
1
1
1
1
1
1
1
1
1
1
1
1
1
1
1
1
1
1
1
1
1
1
1
1
1
1
1
1
1
1
1
1
1
1
1
1
1
1
1
1
1
1
1
1
1
1
1
2
1
1
1
1
1
1
4
1
1
2
1
1
1
1
1
1
1
1
1
1
-190
46
1
342
1
2490
-99
-1
-1
-1
-1
-1
-1
-1
-1
-1
-1
-1
-13
-1
-1
-4
-5
-1
-5
-1
-1
-1
-1
-1
525
-418
-1
0
3844552 3857903 3822154 3835459 291 291 0
-902
2310
1
1
1
5
1
1
1
2
1
1
1
1
1
4
1
4
1
2
1
1
1
1
2
2
1
-1793
-124
-29
7
-28
942
1
168
754
1
1
1
1
1
1
1
1
1
1
1
1
1
1
1
1
1
1
1
1
1751
-212
1949
-798
0
3858116 3871200 3838557 3851645 327 327 0
-472
1116
1
1
1
1
1
1
1
1
1
1
1
1
1
1
1
-3942
596
821
627
495
-310
-1
-1
-1
-1
-1
-3
-1
-1
-2
-1
-1
-1
-1
-1
-1
-1
-1
-1
-1
-1
2274
1
-1252
-1
-1
-1
306
308
-165
0
3881579 3895355 3851640 3865410 319 319 0
-803
-1
-1
-1
-1
99
1
1
1
1
1
1
5880
-813
172
330
1120
135
69
-23
398
-3242
0
3894545 3898557 3872535 3876551 127 127 0
-33
-1
-1
-1
90
-980
-1
-1
1094
1
0
3898556 3915009 3876839 3893364 409 409 0
1147
1640
1
1
1
1
1
1
1
-518
-5
-1
2116
-1020
-1
-1
-1
-1
847
1
1
1
1
1
-678
-143
-1
-1
-1
-1
-1
-1
-1
-1
-1
-1
-1
-1
-1
-1
-1
-1
-1
-1
-1
-1
-1
-1
-1
-1
-1
-1
244
2031
-371
1258
1
1
2
1
1
1
1
1
2
1
1
1
-1953
-1
-1
-211
-1
-1
-1
-1
-1
-1
-1
-1
-1
-1
-1
-1
-1
-1
-1
-1
-1
-1
-1
-1
-1
-1
-1
-1
-1
-1
-1
-1
-1
-1
-1
-4
-1
-1
-1
-1
-1
-5
-1
-1
-1
-1
-1
-1
-1
-1
-1
-1
-1
-1
-1
-1
-1
-1
-1
-1
-1
-1
-1
-1
-1333
-903
0
3914953 3930009 3893351 3908414 399 399 0
-686
-1
-1
-1
-1
-1
-1
-1
-1
-1
-1
-1
-1
-1
-1
-1
-1
-1
-1
-1
-1
-1
-1
-1
-1
-1
-1
-1
-1
-1
-1
-1
-1
-1
-1
-1
-1
-1
-1
-1
163
1
1
1
1
1
1
1
1
1
1
1
1
1
1
1
1
1
1
1
1
1
1
716
-2608
-1
-1
-1
-1
-1
-1
-1
-1
-1
-579
-54
1164
1
1
-330
-1
-1
-1
-1
-1
-1102
718
-57
-1
-1
-1
-1
-1
-1
-1
-1
-1
-1
-1
-1
-1
-1
-1
-1
-1
-1
-1
-1
-1
-1
107
5
1
18
1
1
1
4
1
1
1
2
1
1
1
3
1
5
1
2
1
17
1
3
1
-39
-3
-1370
355
1
1
1
1
1
1
1
1
1
1
2862
1
1
1
1
1
1
1
1
1
1
1
592
1088
0
3930010 3932986 3909591 3912558 71 71 0
839
1
1
1
1
1
1
1
1
1
1
1
1
-69
-1
-143
-1
491
-1098
0
3936307 3940797 3914335 3918810 85 85 0
1385
1
1440
350
1
1
1
1
1
1
1
1
1
1
1
0
3940798 3975578 3934040 3968768 798 798 0
-50
-1
-1
-431
1133
-1625
-1311
-55
1895
1330
2036
-29
-1
-1
-1
-1
-1
-1
-1
71
-2719
-1
-846
-418
-2640
-1
-1
-1
-1
-1
-1
-1
-1
-1
-1
-1
-913
-761
-1396
1010
1
-13
-694
885
1
1
1
1
1
1
1
1
1
1
1
1
1
1
1
1
1
1
1
1
1
1
1
1
1
1
1
1
1
1
1
1
1
1
1
1
1
1
1
1
1
1
1
1
1
1
1
1
1
1
-1639
120
1
1
1
43
1
1
1
1
1
1
1
1
1
1
1
1
1
1
1
1
4
1
2
7
1
1
1
1
1
1
1
1
2
1
1
1
1
1
1
1
5
1
1
1
1
1
1
1
1
2
1
1
1
2
1
1
1
-255
-1
-455
-1
-1
-1
-1
-1
-1
-1
-1
-1
-1
76
1058
-9
60
19
1
128
-219
-1
-1
-1
-1
711
-187
55
-134
290
1
-547
-288
-288
-229
-71
74
148
1
15
-116
-667
-1
-1
-1
-1
-1
-1
-1
-1
-1
-1
-1
-1
-1
-1
-1
-1
-1
-3
-1
-1
-1
-1
-1
-1
-1
-3
-1
-1
503
1199
1
1
1
1
1
1
1
1
1
1
1
1
1
1
-108
315
1508
-135
-50
617
-20
0
3984325 3987253 3968763 3971691 87 87 0
1831
-5
790
-287
0
3987253 3992403 3971800 3976935 185 185 0
555
5
1
3
42
1
-54
124
126
9
1
1
1
134
45
-168
511
77
203
1
-29
-1
-1
-1
-1
-1
-1
-1
-1
-1
-1
-1
-1
-4
-1
-19
-1
-347
-154
127
201
1
1
1
1
1
1
1
1
1
1
1
1
1
1
1
1
83
-14
-140
-1
189
1366
0
3992403 3994322 3977049 3978985 54 54 0
-412
-749
-1
-1
-1
-1
-1
-1
-1
-1
-1
-1
-1
-1
-1
-1
-353
0
3996278 3998909 3978992 3981623 67 67 0
196
1
-792
-865
0
4011208 4019517 3981619 3989955 405 405 0
-756
260
-477
-1
-7
-746
395
299
-586
-153
-1246
-1
-1
-1
-1
-1
-1
-1
-1
-1
-1
-1
-1
-1
-1
-1
-1
-1
-2
-1
-1
-1
-1
-1
-1
-1
-5
-1
-1
-1
-1
-1
-1
-1
-1
-1
-1
-1
-1
-1
-1
-1
-1
-1
-1
-1
-2
-1
-145
1458
1
1
1
1
1
1
1
1
1
1
1
1
1
1
2
1
1
1
1
1
1
1
1122
1
1
0
4020996 4033193 3989953 4002120 500 500 0
514
1
1
1
1
1
1
1
2
1
1
1
2
1
1
1
1
5
1
1
1
1
1
1
1
626
55
136
-307
8
-589
4751
316
1708
1017
-808
0
4033193 4084695 4002228 4053696 1661 1661 0
1243
-544
94
-5
-1
174
-1154
432
-566
-3466
2999
1
-49
435
85
393
1
1
1
1
1
1
1
1
1
1
1
1
1
1
1
-582
-170
-1
-1
809
750
1
1
1
1
1
1
1
1
3
1
1
1
1
1
-970
-1
-1
-1
30
158
1
1
1
1
1
1
2
1
1
1
1
1
1
32
-728
145
-30
-615
-11
-1
-1
-1
2399
223
-509
162
1
1
161
233
-12
268
1
1
1
2
1
1
1
1
1
1
1
1
3
1
1
1
2
1
1
3
1
1
1
1
1
1
2
1
2
2
1
1
1
1
1
8
7
1
1
1
3
1
1
4
4
4
1
1
1
1
1
1
3
1
1
6
1
1
1
1
5
5
1
1
1
1
2010
1
1
515
1
1
1
1
1
1
1
1
359
779
-139
70
399
1
1
1
1
-174
-621
-1433
1364
-132
-1
-1
-1
-1
-1
-1
-1
-34
742
119
1
1
1
1
1
1
1
1
1
1
1
1
1
1
1
1
-243
299
1
-499
3247
-820
645
1
-2824
593
-292
-2799
-1
-1
-1
-1
-1
-1
-1
-1
-1
-1
-1
-1
-1
-1
-1
-1
-1
-1
-1
-1
-1
-1
-1
-1
334
83
716
1
1
1
506
-696
13
-236
-1075
-308
-1
-330
-1
-1
-1
-1
-1
-1
-1
-1
-1
-1
-1
-1
-1
-1
-1
-1
-1
-1
-2
-1
-1
-1
-1
-1
-10
-1
-1
-1
-1
-1
-1
-1
-134
-1
-7
-1
-1
-1
-1
-1
-1
-4
-1
-1
-1
-3
-1
-1
-1
-1
-1
-1
-3
-118
-1
-1
-1
-1
-1
-1
-1
-1
-1
-23
-1
-13
-1
-1
-1
-1
-1
-181
-1
-1
-1
-1
2636
1
1
1056
-482
-1
-189
-1
-201
0
4085420 4098638 4053707 4066943 139 139 0
-207
-25
153
-65
-1
-1
-1
-329
-1884
-1
-1
-1
-1
-1
-4
-1
-1
-1
-3
-1
-2
-1743
3588
1
0
4098797 4108323 4067168 4076680 84 84 0
1063
1
1
1
1
1
1
1
1
1
1
1
5069
892
1
1
2028
-288
-1
-1
0
4108319 4110277 4085632 4087590 8 8 0
0
4110275 4123022 4087633 4100417 122 122 0
-4236
-1
-1
-1
-1
-1
-1
-1
-1
-1033
-980
-1
-1
-1
-1
-1
-1
-1
-1
-1
-1
-1
-1
-1
-1
-1
-1
-1
-1
-1
-1
-1
-1
-1
-1
-1
-325
-1
3337
19
-46
242
-1258
0
4123051 4124670 4100803 4102405 65 65 0
187
1
1
1
1
1
1
1
1
1
1
1
1
1
1
1
1
1
1
1
1
1
3
1
1
1
2
-1217
-1
-1
-1
-1
-97
-9
-1
-1
-4
0
4124675 4127988 4101130 4104447 85 85 0
-34
21
-3
-51
-101
-873
-1
128
66
1147
-411
-1
0
4128250 4136999 4112257 4120981 92 92 0
770
1
1
1
1
1
1
1
1
1
1
1149
-261
624
-105
-1
-1
-1
-1
-1
1125
2369
1
1
1
3
1
1
1
1
1
1
1
4
1
1
1
12
7
4
-554
0
4137120 4148430 4121120 4132518 243 243 0
-61
-577
-1
-123
-1
-1
-1
-1
-1
-1
-1
-1
-1
-1
-1
-1
-1
-1
-1
-1
-1
-1
-1
-1
-1
-1
-1
-1
-1
-1
-1
-1
-1
-1
-1
-1
-1
-1
-1
-1
-1
-1
-1
-1
-1
-1
-1
-1
-1
-1
-1
-1
-2350
-96
98
1
1
1
1
1
1
1
1
1
1
1
1
1
1
1
1
1
1
1
1
1
1
1
1
1
2
1
-429
-1
-1
-1
-1
-1
-1
-1
-1
-1
-1
-1
-1
-1
-2
-1
-1
-1
-2
-1
-58
-1
-1
-1
-1
-1
-1
-1
-1
-1
-556
-1
-1
-1
-1
-1
-1
-1
-1
-334
2790
1
1095
-225
-1
-1
-1
-1
-1
-1
-1
-1
-1
-1
-1
-1
-1
-1
-1
-1
-1
-1
-1
-1
-1
-1
-1
495
1184
1
1
-799
-1
-1
-1
-1
0
4148428 4157206 4133164 4141935 63 63 0
-102
-594
1591
1667
1
1
1
1
1
1
1
-1510
2733
0
4157205 4190101 4142321 4175246 429 429 0
969
-4452
-1
-1
-1
-1
948
1
1
1
1
1
1
1
1
1
1
1
1
1
1
1
1
1
1
1
1
1
1
1
1
1
1
1
1
1
-3484
-1
-1481
42
-164
-1
-1
-1
-1
-1
-1
-1
-1
-1
-1
-1
-1
-1
-1
-1
-1
-1
-1
-1
-1
-1
-64
-1
-1
-1
-1
-1
-1
-1
-1
-1
-1
-1
-1
-1
-1
-1
-1
-1
-1
-1
-1
-1
-1
-1
-1
-1
-1
-1
-1
-1
-1
-1
-1
-1
-1
-1
-1
-1
-1
-1
-1
-4
-5
-1
-1
-586
-611
-1
-113
-1
-1
-1
-1
-1
-1740
711
1
1
1871
-3810
2825
2243
1
1
1
1
1
1
1
1
1
1
1
1
1
3
1
1
1
1
1
1
3
2
1
1
8
3
4
5
1
347
-2127
-2630
-1141
-1
-1
-1
-1
-1
-1
-1
-1
117
-80
0
4196759 4209282 4173631 4186154 162 162 0
116
5
-4
-1
-5
-1
-7
9
-1091
-1872
3683
1
1
1
-4615
1116
0
4209053 4224470 4186143 4201559 114 114 0
-5322
-322
622
1890
-1636
-1404
1113
397
1238
1
-670
0
4224463 4250649 4201614 4227797 257 257 0
-1312
299
-401
-490
2080
1321
777
1
1
1
1
1
1
1
1
1
1
1
1
1
1
1
1
1
1
1
1
-231
-1
-1
-1
-4
-1
-1
-1
-1
-1
-1
-1
-1
-1
-1
-1
-1
-1
-1
-1
-1
4762
1732
4182
1
1
1
-1534
-2557
-172
0
4250647 4254815 4245913 4250058 111 111 0
457
-2321
73
1
1
1
1
1
1
1
1
1
1
1
1
1
1
1
1
1
1
1
1
1
1
1
1
1
1
1
23
-87
-104
-1
-1
-1
-1
0
4253018 4297727 4250059 4294766 583 583 0
512
5
12
46
1
-18
-1
-3
-10
12
351
1276
71
18
1461
-448
-397
969
1
529
1
1
1
1
1
1
1
1
2204
-155
-1
735
720
2796
3763
2
922
-18
-177
-1
-6899
131
-60
-3149
-307
-1
341
-86
-2162
-1
-1
-1
-1
-1
-1
-1
-1
-1
-1
-1
-1
-1
-1
3590
-1735
-2161
-1
-1
-1
-1
-1
-1
-1
-1
-1
-1
-1
-2376
-1607
-588
149
78
1
1
1
1
5
1
1
1
1
1
1
1
1
1
1
1
1
1
-1190
-118
0
4298582 4305023 4296066 4302510 95 95 0
-168
-1
-1368
-1
-1
-1
-1
1498
368
589
-255
436
-35
-155
1233
134
81
0
4305019 4312147 4302607 4309736 79 79 0
-129
-1
-1
5407
1464
0
4312142 4324560 4309838 4322224 184 184 0
920
1
1
1
483
1
1
1
1
1
1
1
1
1
1
1
1
1
1
1
1
1
1
1
1
1
2970
-46
49
1
1
1
1
1
1
1
1
1
1
1
1
-386
-518
-3849
-680
-87
-244
-1088
-1
-1
-1
-1
568
1
1
1
0
4324957 4336797 4322705 4334517 262 262 0
-997
392
-15
-1
-1
-1
-1
-1
-1
-1
-1
-1
381
1
1
1
1
1
1
1
1
1
1
1
3
1
1
-708
-510
767
82
-878
-1
-1
-1
-1
-3
3029
1
407
2252
1
1
1
1
1
1
1
1
1
1
1
1
1
1
1
1
1
1
1
1
1
1
1
1
14
0
4345731 4346950 4334513 4335732 24 24 0
0
4364442 4393161 4335728 4364424 897 897 0
-2003
4493
1
1
1
1
68
420
1
-1716
1071
1
1
1
1
1
1
1
1
1
1
1
1
1
1
1
1
1
1
1
-154
-132
632
238
-176
-241
-1
-496
69
1
1
1
1
1
1
1
1
4
1
1
5
1
1
1
7
4
2
4
1
1
3
1
1
2
2
1
1
6
1
1
1
1
3
7
1
1
1
1
1
1
1
642
85
-1206
-1654
-498
1205
1
85
1
148
-1336
-273
-1
-1
-1
-1
-1
-21
-1
-1
-1
292
-292
-445
-294
-1
-1
-1
-1
-1
-1
-1
-1
-1
-1
-1
-1
-1
-1
-1
-1
-1
-1
-1
-1
-1
-1
-1
-1
-1
-1
-1
-1
-1
-1
-1
-1
-1
-1
-1
-1
-1
-1
-1
-1
-1
-1
-1
-1
-1
-1
-1
-1
-1
-1
-1
-1
-1
-1
-1
60
1
601
1
1
1
1
1
1
1
1
1
1
1
1
1
1
1
1
1
1
1
1
1
1
1
1
1
1
1
1
1
1
1
1
1
1
1
1
1
1
1
1
1
1
1
1
1
1
1
1
1
2
56
-106
-463
-1
-164
169
-16
-570
-1
-70
-1
-1
-1
-1
-1
-1
-1
-1
-1
-33
-1
-1
-1
-1
-1
-6
-1
-1
-1
42
182
1
658
1
1
1
1
1
1
1
1
1
1
23
1
1
1
1
1
1
1
1
1
1
1
1
1
1
1
1
1
1
1
1
1
1
1
1
460
1
1
1
1
1
1
1
1
1
1
1
1
1
1
1
1
1
1
1
1
-68
-86
-1
-1
-1
-1
-1
-1
-1
-1
-1
-1
-1
-1
-1
-1
-1
-1
-1
-7
-1
-1
-1
-1
-1
-1
-1
-1
-1
-1
-1
-1
-1
-1
-1
-1
-1
-1
-1
-1
-1
-1
-1
-1
-1
-1
-1
-1
-1
-1
-1
-1
-1
-1
-1
-1
-1251
-455
-1
-1
-1
-1
-1
-1
-1
-1
-1
-1
1872
185
0
4393233 4396775 4364532 4368047 71 71 0
2145
17
147
1
1
1
1
1
1
1
-191
-1
501
1
1
1
1
1
1
1
1
1
1
1
1
1
1
1
1
1
1
0
4397592 4402621 4368045 4373057 87 87 0
317
167
-243
327
-176
203
1
-63
-1
438
2767
1
1
1
1
1
1
271
1
1
1
1
1
1
1
0
4402664 4407530 4373200 4378084 78 78 0
250
397
-14
-1
-1
-1
-1
-1
-1
-1
-31
-1
-1
-1
-1
-1
-1
-1974
-2141
-1
-1
-1
0
4412780 4427909 4378079 4393215 230 230 0
496
240
-302
-23
-193
724
-803
-892
-229
824
-82
-2761
-1
-2695
-3427
0
4427908 4437749 4393305 4403147 166 166 0
658
-350
-1
-81
-1
857
1
1383
-454
371
-1245
-291
-323
1419
625
-31
-43
1262
1
0
4446341 4455982 4403143 4412735 284 284 0
1806
1
1
81
1
1
1
-258
-1
-1
-1
-1
-1
-1
-1
-1
-1
-1
-1
-1
-1
-1
-1
-1
-1
-1
-1
-1
-1
-1
-1
-1
-1
-2
-559
-1
-391
1013
3
1
-13
-2926
-1
98
202
1
1
1
1
1
1
1
1
1
1
1
1
1
1
1
1
1
1
1
1
1
1
1
1
1
1
1
1
1
1
1
1
1
2
1
1
1
1
1
1
1
6
1
1
1
1
1
1
1
1
1
1
3
1
1
1
1
1
1
1
1
1
1
2
1
1
1
1
1
1
1
1
-897
-806
0
4456493 4466748 4413443 4423697 137 137 0
137
726
-3704
1390
-488
2063
-386
0
4466904 4470645 4423759 4427494 75 75 0
2621
1
55
1
1
1
1
1
1
1
1
-841
-1
-1
-1
-116
0
4489149 4499551 4451750 4462134 266 266 0
243
63
1
-17
-1
37
1
1
1
-16
792
1
1
1
1
1
1
177
1
1
1
1
1
1
1
1
-1010
-721
234
-298
116
625
1
1
512
-11
100
1
1
-567
224
1334
-4
887
-1579
-1
-1
-1
-1
-1
-1
-3
0
4508181 4522494 4462136 4476428 302 302 0
-1145
2670
-521
-3229
2821
1
1
1
1
1
1
1
1
825
441
1
-129
2328
1
1
1
1
1
1
1
1
1
1
1
0
4528491 4536735 4477447 4485749 259 259 0
-253
-1
-1
-1
-1
-1
-1
-1
-1
-1
-1809
-1
-1
-1
-1
-1
-1
-1
-1
-1
-1
-1
-1
-1
-1
-1
-1
-1
-1
-1
-1
-1
-1
-1
-1
-1
-1
-1
-1
-1
-1
-1
-1
-1
-1
-1
-1
-1
-1
-1
-1
-1
-1
-1
-1
-1
-1
-1
-1
-1
-1
-1
-1
-1
-1
-1
-3
-1
-1
-1
-1
-1127
18
-653
-1
-17
-1
-1
-1
-163
-129
548
96
-885
-1
90
246
1
1
1
1
1
1
1
1
1
1
1
1
1
1
1
1
1
1
1
-380
724
0
4537720 4551664 4495418 4509335 285 285 0
162
242
785
325
1
1
1
1
1
1
1
1
1
1
1
1
1
1
-927
103
124
213
726
1
-1343
2515
-1147
-1
-1
-9
-1
-1
434
1
1
1
1
1
1
1
1
1
4
1
1
1
1
-627
-345
399
-670
-1
64
1
1
1
-22
-1
-1
-1
-966
-1
109
1
1
-1611
-1
0
4551758 4578950 4509334 4536612 574 574 0
1464
349
-1224
-486
-1
-1
-1
2977
1
1
1
-352
-4
-1
-4
-1
-1
-1
-1
-1
-1
-1
-1
-1
-1
-1
-1
-1
-1
-1
-1
1420
1
-814
404
3339
1
1
-1721
1456
-1165
-368
-1
-586
122
-175
-1
-1
-1
-1
-1
-1
-1
-1
-1
-1
-1
-1
-1
-1
-1
-1
-1
-1
-1
-1
-1
-1
-1
-1
-1
-1
-1
-1
-1
-1
-1
-179
-1
-1
-1
-1
-1
-1
-1
-1
-1
-1
-23
-1
-1
-1
-309
-2331
-1
-1
-1
-1
-1
-1
-1
-1
-3
-1
-1
-2
-1
-1
-1
-1
-1
-1
-1
-1
-1
-1
-1
-1
-3
-1
258
1
1
1
1
1
628
-24
-1329
1306
0
4584798 4605054 4597906 4618117 616 616 0
448
1
1
-964
-1
-1
-1
-1
-1
-1
-1
-1
-1
-1
-1
1301
1
1
1
1
1
1
1
1
1
1
1
1
1
1
1818
-3921
-1
-1
-1
-1
-1
-1
-1
-1
-1
-1
-1
-1
-1
-1
964
632
1
1
1
1
1
1
1
1
1
1
1
1
1
1143
1
1
1
1
1
1
1
1
1
1
1
1
1
1
1
1
1
1
1
1
1
1
1
6
1
1
1
1
1
1
1
1
1
1
1
1
1
1
1
1
1
1
1
1
1
2
115
355
812
532
771
1
1
202
2822
1
2
-601
-1
-1
-75
-1
-1
-1
-1
-1
-1
-1
-1
-16
-1
-1
-1
-1
-1
561
549
1
1
1
1
1
1
1
1
1
1
418
3
3
-46
-1
-1
-1
-1
-1
-1
-1
-8
-1
-1
-5
-4
-1
-16
-3
-1
-13
-1
-1
-5
-1
-2
-4
-1
-1
-11
-9
303
212
1
1
1
1
1
1
1
-47
408
1
-9
15
4
0
4605051 4609093 4618431 4622452 144 144 0
-131
-1
-1
-1
-1
-1
-1
-1
-1
-1
-3
124
1
1
1
1
3
-1370
-1500
-1
-1
-1
-1
-1
-1
-1
-1
-1
-1
-1
-1
269
1
1
1
1
1
1
1
1
1
1
1
1
1
1
1
451
1
1
1
1
1
1
1
1
1
1
1
1
1
1
1
1
1
30
1
1
30
2
1
0
4609702 4615651 4622973 4628908 154 154 0
-50
970
1
1
1
1
1
1
1
1
1
292
3
371
228
330
0
4618291 4634523 4629658 4645946 468 468 0
-490
-2678
-1
-1
-1
-1
-1
-1
-1
-1
-1
-1
-4
-1
-1
-4
-1
-1
-1
-266
-1
-1
-7
1203
-953
18
-4
-3
5
1
14
20
-14
-1011
-785
-1
-4
-5
-1
-568
-690
-1
-1
-1
-1
-1
-1
-1
-1
-1153
-1728
-1
-1
-1
-1
-1
-474
-1
-1
-1
-1
-1
-1
-1
-1
-1
-1
-297
0
4642405 4644680 4650475 4652748 61 61 0
1523
116
613
-7
0
4644677 4653557 4652932 4661840 235 235 0
-1261
-1953
38
-833
-2705
-1
-1
-1
-1
-1
-1
-1
-1
-1
-1
-1
-1
-1
-1
-1
-1
-1
-1
-1
-3
-1
-1
-1
-1
-2
-1
-1
627
1
1
-103
0
4666609 4673928 4661835 4669158 197 197 0
-496
-116
-1
-426
141
-17
-2524
2925
-510
133
0
4673932 4677774 4672041 4675934 139 139 0
-392
-1
-1
-1
-1
-1
-1
-1
-1
-1
-1
-1
-1
-1
-1
-1
-1
-308
-1
-1
-1
-1
-1
-1
-1
-1
-1
-38
-96
2126
-370
-278
-1
-1
-1
-1
-1
-1
-1
-1
-1
-1
-1
-1
-1
-1
-1
-1
-1
-3
-1
-1
-1
0
4677665 4685178 4675865 4683352 208 208 0
368
1
1
1
1
1
1
1
1
1
1
1
1
1
1
1
1
591
173
1
1
1
1
1
1
1
1
1
1
1
1
1
1
1
1
1
1
1
1
1
-767
-327
-1
-1
-1
-1
-1
-1
-1
-1
-1968
-267
-1
-104
-2151
274
0
4693833 4705190 4683348 4694715 438 438 0
-287
173
128
-411
-1
-1
-1
-1
-1
-1
-1
-1
-53
1792
-5
469
1
1
1
1
1
1
3
1
1
1
1
-292
1136
-548
-1
-1
-1
-1
-1
-1
-1
-1
-1
-1
-1
-1
-1
-1
-1
-1153
-1249
-1
-1
-1
-1
-1
-1
-1
-1
-1
-1
-1
-1
-1
-1
-1
-1
-1
-1
-1
-1
-346
258
87
1
1
1
1
1
1
1
1
1
1
1
1
1
1
1
1
1
1
1
1
1
253
1
1
1
1
1
1
1
1
1
1
1
1
1
1
1
1
1376
-753
-1
-1
-1
-1
-1
-1
-1
-1
-1
-1
-1
-1
-1
-1
-1
-1
-1
-1
-1
-1
-1
-1
-1
-1
-1
-1
-1
-1
-1
-1
203
76
1
1
1
1
1
1
1
1
1
1
1
1
1
1
0
4713471 4718867 4693006 4698365 172 172 0
395
979
340
1
1
1
1
1
1
1
1
1
1
1
1
1
1
1
1
1
1
1
1
1
1
1
1
1
1
1
1
1
1
1
1
1
1
1
1
1
1
1
-224
-1
-1
-1
-1
-1
717
1415
-284
0
4719284 4734935 4698709 4714417 693 693 0
-223
-1
-1
-1
-1
-1
-1
-1
-1
-1
-1
-1
-1
-1
-1
-1
-1
-1
-1
-1
-1
-1
-1
-1
-1
-1
-1
-1
-1
-1
-1
-1
-1
-1
-1
-1
-1
-1
-1
-1
-1
-1
-1
-1
-1
-1
-1
-1
-1
-1
-1
-35
-42
-1
64
1
1
1
1
1
1
1
-12
-1
75
-30
-127
-1
-1
-38
-1
-3
-9
-1
-1
-1
-1
-1
-72
-1
-1
-1
-1
-1
-1
-1
-1
-1
-1
-20
-1
-1
-1
-1
-1
-1
-1
-1
-1
-1
-1
108
1375
1
1
1
1
1
1
1
1
1
1
1
-134
224
422
1
1
329
1
1
1
1
1
1
1
1
-60
-1
-1
-203
-159
-1
-1
91
1
1
1
1
1
1
1
1
1
1
2
7
1
1
249
7
147
1
1
1
1
1
1
1
1
1
1
1
706
1
1
1
1
1
1
1
1
1
1
1
1
1
1
1
1
1
1
1
1
1
1
1
1
1
1
1
1
1
1988
-102
-694
689
-231
-1
888
-853
-1
-1
-1
-1
-1
-1
-1
-1
-1
-1
-1
-1
-1
-1
-1
-1
-1
-1
-1
-1
-1
-547
-1
-1
-1
-1
-1
-1
-1
-1
-1
-1
-1
-1
-1
-1
-1
-1
-1
-1022
-1
-1
-1
-1
-1
-1
-1
-1
-1
-1
-1
-1
-1
-1
-1
-1
-1
-1
-1
-1
-1
-1
-1
-1
-1
-1
-722
-1
-1
-1
-1
-1
-1
-1
-1
-1
-1
-1
-1
-3
-1
74
1
1
180
101
1
1
100
1
1
-190
176
1
1
-85
-1
-1
-254
-1
-1
-1
-1
-1
-1
-1
79
1
1
-302
-1
-1
-1
-1
-1
-2
-1
37
63
1
1
1
1
1
1
1
1
1
1
1
1
1
1
1
1
1
22
1
1
-515
418
1
1
1
1
1
1
1
1
1
1
1
1
1
1
0
4735704 4746940 4715187 4726442 295 295 0
-779
-228
-1
-740
-1
-1
-1
-1
-1
-1
-1
-1
-1
-1
-1
1635
-1526
-534
-1542
-1
-2456
581
1
-306
-845
0
4745291 4759770 4731371 4745921 467 467 0
358
63
1
1
307
-4
-2799
-1
-56
-1
-1
-2
-1
-5
-1
-2
-1
-160
-1
-1
-1
-1
-1
-1
-1
-1
-1
-1
-1
-1
-1
-1
-1
-1
-1
-1
-1
-1
-1
-1
-166
-1
-1
-872
450
1
1
1
1
1
1
1
1
1
254
1
1
1480
1
1
167
300
173
341
-120
-1
-435
-8
593
-1331
-1
-1
-1
-1
-1
-1
-1
-1
-1
-1
-1
-1
-1
-1
-1
-1
-1
-1
-1
-1
-1
-1
-1
-1
-1
-5
-1
-1
-1
-1
-1
-1
-1
-1
-1
-1
-1
-1
73
313
-69
-138
31
-49
-253
-1
-206
-1
-1
-1
-1
-1
-1
-1
-1
-1
-1
-1
-1
-1811
811
0
4759766 4788586 4754869 4783771 793 793 0
-454
-1
599
1
1
1
1
1
4024
1
1
1
1
1
3
6
1
1
1
1
1
1
1
1
1
1
3
1
1
1
1
1
1
2
1
1
1
3
2
1
1
9
1
1
1
1
-1046
1661
1
1
1
1
1
1
1
1
1
1
1
775
1
1
1
1
-886
-1640
-739
-1
18
-27
-30
-1
-103
244
1
1
-101
-464
-1
-1
-1
-1
-1
-1
-1
-1
-1
-1
-1
-1
-1
-1
-8
-1
-1
-1
-1
-2
-1
604
-210
-1918
-1
-1
-1
-1
-1
-1
-1816
635
-872
-300
-31
-1
-1
-1
67
76
1
1
1
1
1
1
1
1
1
1
28
-549
-1
-1
-1
-1
-1
-1
-1
-1
-1
-1
-1
-1
-1
-1
-1
-1
-1
-1
-1
-1
-1
-3933
-1
325
-1199
-1
-1
-1
-1
-1
-1
-1
-1
-1
-1
-1
-1
-1
-1
-1
-1
-1
-1
-1
-1
-1
-1
-1
-1
-1
-1
-1
-1
-1
-1
-1
-1
-1
-1
-1
-1
-1
-1
-1
-1
-1
-1
-1
-1
-1
-157
-1
-1
-1
-1
-1
-1
-1
-1
-1
-1
-1
-1
-1
-1
-1
-1
-1
-1
830
1
1
1
1
1
1
1
1
1
1
1
304
1
-227
-1
-1
-1
-1
-1
-1
-1
-1
-1
-1
-1
-1
-1
-1
-1
-1
-1
-1
-1
-1
-1
-1
-1
-1
-1
-1
-1
-1
-1
-1
-1
-1
-1
-1
-1
-1
-1
-1
0
4790156 4795113 4783767 4788739 106 106 0
-2200
-1
-1
-1
-1
-1
-1
-1
-1
-392
-2127
-1
-1
-1
-139
0
4795242 4821611 4788774 4815292 751 751 0
1617
1
1
-295
-193
-1
-1031
-1
-1
-54
-30
-23
-1537
-900
-1
-1
-1
-1
-1
-1
-1
-1
-1
1764
1837
-1315
-5
-2
-1
-1
-1
-4
-1
-1
327
1
-450
2590
1
-773
-1
-1
-1
-1
-1
-1
-1
-1
-1
-1
-1
-538
-1
-596
-1
-1
-1
-1
-1
-1
-1
-1
-1
-1
-1
-1
-1
-1
-1
-1
-1
-1
-1
-225
-1
-1
-1
-1
-1
-1
-1
-1
-1
-1
-1
-1
-1
-1
-1
-1
-1
571
1
-4
-61
-1
-1
53
1
1
1
1
1
1
1
1
1
1
1
446
1
153
1
1
35
1
1
1
1
1
-43
-1
-1
389
-228
-1
-1
-1
-1
-1
-1
-1
-1
-1
-1
-1
-1
-1
-1
-1
-1
-1
-1
-1
-1
-1
-1
-1
-1
-1
-1
-1
-1
-1
-1
-1
-1
-1
-1
-1
-1
-1
-1
-1
-1
-1
-1
-1
-1
-1
-1
-1
-1
-1
-1
-1
-1
-1
-1
-1
-2
-1
-1
-1
-1
-1
622
1
1
1
1
1
1
1
1
1
1
1
45
1
1
1055
-5
-224
-1012
-1
-1
-1
-1
-1
-1
-1
-1
-1
-1
-1
-1
-1
-1
-1
-1
-1
-1
-1
-1
-1
-1
-1
-1
-1
-1
-1
-1
-16
-1
-1
-1
-1
-1
-1
-1
-1
-1
-1
-1
-39
-1286
-1
467
2624
-374
-1
-1
-485
-1
0
4821218 4830485 4815069 4824386 264 264 0
-21
-1
-345
-1
-1
-1
-1
-1
-1
-1
-1
-1
-1
-1
170
-11
9
1
1
1
1
-302
-1
-1
-1
-1
-1
-1
-1
-1
-1
-1
-1
-1
-1
-1
-1
-1
-1
-1
-1
-1
-1
-549
-1
-1
-47
-1
-1
-1
-1
-1
-1
-1
-1
-1
-66
-1
-1
1272
229
1
1
1
1178
-264
1058
-704
-1
-1
-1
-1
-1
-1
-1
-1
21
1
-729
-671
120
-591
0
4831071 4861271 4824821 4855095 941 941 0
-17
-1
-1
-2
162
1
1
1
1
1
1
1
1
1
1
1
1
1
1
1
3
1
448
-1255
-1
-1
-1
-1
-1
-1
-1
-1
-1
-1
-1
-1
-1
-1
-1
-1
-1
-1
-1
-1
-1
-1
-1
-1
-1
-1
-1
-1
-1
-3779
-1
-1
-1
-1
-2
-1
-1
-1
-1
-3
-1
-3
-1
-2
-2
22
-847
-1
-3
-1
-1
-1
-1
-1
-1
-1
-1
-209
-1
-1
-1
-4696
-1
-1
-1
-1
-1
-1
-1
-1
-1
-1
-1
-1
-1
-1
-1
-1
-1
-1
-1
-1
-1
299
-1176
-1
-1
-1
-1
-1
-1
-1
-1
-1
-1
-1
-1
-1
-1
-1
-1
-1
-1
-1
-1
-1
-1
-1
-1
-1
-1
-1
-1
-1
-1
-1
-1
-1
-1
-1
-1
-1
594
978
1
1
20
1469
1
1
1
1
1
1
1
1
1
1
1
1
1
1
1
1
1
1
1
1
1
1
1
1
1
-868
-1059
473
591
334
17
-238
853
1
1
1
919
1
1
1
1
1
1
1
1
1
-64
94
90
-217
-925
-2300
-1
-1
-1
-1
-1
-1
-1
-1
-1
-1
-1
-1
-3725
-2
0
4850893 4861613 4863789 4874505 272 272 0
628
1
1
1
1080
80
-232
-3224
-1
-1
-1
-1
-1
-1
-1
-1
-1
-1
-1
-1
3724
1
1427
1
1
1
1
1
1
1
1
1
0
4861610 4869342 4874772 4882536 234 234 0
-1871
182
-674
-442
-1
-1
-1
-1
-1
-1
-1
-1
-1
-1
-1
-1
-1
-1
-1
-1
-1
-1
-1
-1
-1
-1
-1
-1
-1
-297
27
-3721
-1
-1
-1
-1
0
4869733 4897368 4884311 4911929 678 678 0
-29
-1668
-1
-1
-1
-1
-1
-1
-1
-1
-1
-1
-1
-1
-1
-1
1394
559
-589
-1
1256
-58
900
3064
1
362
-2553
1989
129
-79
-1
-1
-1
-1
-1
-1
-1
-108
-2467
2160
-1247
5
779
-2710
-99
539
1
118
1
1
1
-271
563
1
1
1
1
1
1
1
2
1
1
1
1
1
1
1
4
1
1
1
1
1
1
1
1
1
1
1
1
1
1
3
1
1
-1536
241
-81
0
4897368 4910114 4913167 4925940 355 355 0
-976
-1
-1
-1249
-1
-1
-1
-1
-1
-1
-1
-1
-119
-41
-1
2906
-448
-1260
-1
400
1
-2093
-1
-1
-1
-1
-1
-1
-1
-1
-1
-1
-1
-1
-1
23
-330
-25
-1
-1
-1
-1
-1
-1
-1
-1
-1
-1
-1
-1
-1
-1
-1
-1
-1
-1
-1
6
-1272
46
1
1
1
1
1
1
1
1
1
1
1
1
1
1
1
1
3
1
1
1
826
0
4922350 4931718 4925936 4935317 350 350 0
227
-112
-273
1060
1
8
-962
-1
-12
402
-502
-1011
464
3
1
1
1
-306
204
344
422
1
1
1
1
50
15
249
136
-473
-1
-1
-1
-1
-1
-1
-1
-1
-1
-1
-5
-3
-1
-1
-3
-1
-1
-1
-1
-1
-1
-1
-1
-1
-1
-1
-1
-1
-1
-1
-133
232
1
1
1
1
1
1
1
1
1
1
1
1
1
1
1
1
1
1
1
1
1
1
1
1
1
1
1
495
1
-4
-3
7
-186
91
-77
-1
-1
-1
-1
-1
-1
-1
-1
-1
-1
-1
-1
-1
-1
-1
-1
-1
-1
-1
-1
-1
-1
-1
-1
105
1
1
1
-321
-1
-1
315
0
4956887 4962458 4935312 4940878 138 138 0
-179
20
374
1
1
1
201
-169
-210
-1
442
284
984
-559
-595
80
844
0
4964615 4970041 4945127 4950549 137 137 0
357
671
1183
1289
-265
561
0
4976536 4995739 4951749 4970997 524 524 0
-314
3156
1
1
1
1
1
1
1
1
1
1
1
1
1
1
1
1
1
1
1
1
1
1
1
1
1
1
1
1
1
1
1
1
-371
-1
-1
-1
-1
-1
-1
-1
-1
-1
-1
-3
-344
-84
-112
-10
-1
-1
-1
-1
-1
-1
-1
-1
-1
-1
-1
-1
-1
-1
-1
-1
-1
-1
-1
-1
-1
-1
-1
-1
-1
-1
-1
-1
-1
-1
-1
-1
-1
-1
-1
-1
-1
-1
-1
-1
-1
-1
-1
-1
-1
-1
-1
-1
-1
-1
-1
-1
-1
-1
-1
-1
-1
-1
-1
-1
-1
-5828
-988
775
-651
-1
-761
-784
157
-2275
11
-71
926
509
10
1
1
0
4995901 5014373 4970997 4989447 408 408 0
295
1
1
2
1
1
1
1
1
1
1
2171
-913
-1
-788
1163
-1733
-250
325
1
1
1
1
1
1
1
1
1
1
1
1
1
1
1
1
1
1
1
1
1
1539
742
1
1
1
1
1
1
651
1080
-602
-1
-1
-1
-1
-1
-1
-1
-1
-1
-1
-1
-1
-1
-1
-1
-1
-1
-1
-1
-1
-1
-1
-1
-1
-1
-1
-1
-1
-1
760
-1988
-109
-467
-1
741
-344
-320
21
1
1
1
1
1
1
1
1
1
1
1
1
1
1
1
1
-43
0
5015117 5029928 4990062 5004990 686 686 0
-29
-795
-1
-1
-1
-1
-1
-1
-48
27
212
-711
-1
-1
-1
-1
-1
-1
-1
-1
-1
-1
-1
-1
-3
-1
-1
-1
-1
-3
-1
-1
-1
-1
-1
-1
-5
-1
-1
-1
-1
-1
-2
-1
-5
-1
-1
-1
-1
-1
-1
-1
-1
-1
-1
-1
-3
-1
-1
-1
-1
-1
-1
-1
-1
-1
-1
-1
-1
-1
-1
-1
-1
-1
-1
-1
-1
-5
-1
-1
-4
-1
-1
-1
-1
-7
-1
-1
-1
-1
-1
-1
-1
-1
-1
-1
-1
-1
33
3
24
198
65
1
1
1
-80
-1
-62
-1
-169
-1
-18
-1
-5
-7
-1
-1
-1
-1
-1
-5
-1
-2
141
-335
149
107
-39
-1
-1
-1
-1
-1
-1
-1
-1
-1
-1
-1
-1
-1
227
689
1
1
1
-153
-1
-1
-1128
-1
-1
-1
-1
-1
-1
-1
-1
-1
-1
-1
-1
-1
-1
241
1
1
2
-471
578
1
85
-51
-48
-653
-91
-28
-191
-597
675
36
-293
-1134
1246
257
-913
593
1
1
1
1
1
1
1
1
1
1
1
0
5035057 5046004 5004985 5015975 428 428 0
-421
-1
-1
-1
-1
-1
-1
-1
-1
-1
-1
-1
-1
-1
-1
-1
-1
-1
-1
-1
-1
-1
-1
-1
-1
-1
-1
-1
-1
-1
-1
-1
-1
-1
-1
-1
-1
-1
-1
-1
-487
645
-3
36
-1081
-1
-1
-1
-1
-1
-1
-1
-1
2176
1
214
-217
-480
622
1
1
680
-625
-1
-1
-1
-1
-2838
-15
331
1
1
1
1
1
1
1
0
5054933 5083203 5015971 5044299 941 941 0
-155
-1819
-5
-328
-1395
29
1014
-122
755
403
1
1
7
-327
-21
63
420
881
1
1
1
1
1
1
1
1
1
1
1
1
1
1
1
1
1
1
1
1
1178
514
1
1
1
1
1162
870
1
1
1
1
-1246
-2402
-1
448
-190
4
1576
-21
-1
308
-191
-1
-1
-1
-1
-1
-1
-500
-1
-1
-1
-1
-1
-1
-1
-1
-1
-1
-1
-1
-1
-1
-1
-1
-1
-1
-142
-268
194
1359
1
1
1
1
1
1
1
1
1
1
1
1
1
1
1
1
-98
-1
-1
-1
-1
-1
-1
-1
-1
-1
-1
-1
-1
-1
-1
-1
-1
-1
-1
-1
-1
-1
-1
-1
-1
-1
-49
-894
321
-135
-45
778
-412
-1933
-1
-763
-1
-1
-1
-1
-1
-1
-1
-1
-1
-1
-1
-1
-1
-1
-1
-1
-1
-1
-1
-1
-1
-1
-1
-1
-1
-1
-1
-1
-1
-1
-1
-1
-1
-1
-1
-1
-1
-1
-1
-1
-1
-1
-1
-1
-1
-1
-1
138
1
3
-40
-1
-1
-1
-343
1603
84
-157
0
5093705 5094932 5042660 5043885 55 55 0
1058
2
0
5095267 5106983 5043835 5055491 451 451 0
88
1
-45
-803
1832
1
1
1
1
1
1
1
1
1
1
1
1
1
1
1
1
1
1
1
1
1
1
1
1
1
1
1
1
1
1
1
1
1
1
1
1
1
1
1
1
1
1
1
1
1
1
1
1
1
1
1
1
1
1
1
381
1
1
1
1
1
1
1
1
1
1
1
1
-1937
1527
207
-522
-522
-1
-859
-14
1193
-635
-1
148
1
1
1
-27
-1
50
6
1
1
1
-104
-1
-1
-1
-1
-1
-1
-1
-1
-1
-1
-1
507
0
5108024 5110169 5066976 5069138 93 93 0
-702
-383
-275
-1
-1
-1
-1
-1
-1
-1
-1
-1
-1
-1
-1
-1
-1
-1
-1
-1
-1
-1
-1
-1
-1
-15
-1
257
-108
-19
104
1
1
1
1
1
1
1
1
13
66
0
5110162 5113320 5071193 5074332 87 87 0
60
-1369
-1
-1400
-1
172
1
1
1
1
1
1
1
1
1
1
1
1
1
1
1
1
1
1
1
1
1
0
5113531 5116115 5074395 5077019 84 84 0
-1041
-1
-1
-1
-1
-1
-1
-1
-1
-1
-1
-1
-1
-1
-1
-1
-1
-1
-1
-1
-2
-1
-1
-1
-1
-1
-1
-5
-1
-114
-1
-1
-1
-2
-1
1170
-188
-1
-1
-1
-1
-3
0
5117123 5118329 5077684 5078891 23 23 0
57
1
106
-515
-1
-1
-1
0
5118325 5127617 5092831 5102103 388 388 0
-598
230
1
1
1
1
1
1
1
1
1
1
1
1
1
1
1
1
1
1
1
1
1
1
1
1
1
1
1
1
1
1
1
1
1
1
1
1
1
1
1
1
1
1
-100
-1
-1
-1
-1
-1
-506
-1
-1
-1
52
1
1
1
1
1
1
-62
-1
904
26
-33
-1
-1
-1
-1
-1
-1
-1
-1
-1
-1
-1
-1
-1
-1
-1
-1
-1
-1
-1
-1
-1
-4
-10
8
-902
87
-601
46
-79
-78
33
-278
-1
-1
-1
-1330
186
1
1
1
1
1
1
1
1
1
1
-240
-261
502
1
-713
-1
-1
169
1
1
1
1
1
1
1
1
1
1
1
-106
-676
-76
-201
-1
-1
-1
-1
-1
-1
0
5127614 5133440 5103212 5109038 174 174 0
-181
-4
560
-4
1119
-42
-1
-1
-1
-1
-1
-1
1795
2080
1
1
1
1
1
1
0
5133444 5155788 5128868 5151227 730 730 0
2318
1
1
1
1
363
1
1216
1
1
1
1
1
1
1
1
1
1
1
1
-860
2511
-84
-1817
-1
-1
-1
-1
-1
-1
-1
-1
-1
-1
-1
-1
-1
-1
-1
-1
-1
-1
-1
-1
-1
-1
-1
-1
-1
-2
-380
-159
-31
-121
226
1
1
1
1
1
3
1
1
1
1
1
1
1
1
1
1
3
-1122
-1
-1
-1
-1
-1
-1
-1
1022
-103
568
1
1
1
1
2
1
-608
1045
-486
-1
-1
-1
-1
-1
-1
-1
-1
-1
-1
-1
-1
-1
-1
-1
-1
-1
-1
-1
-1
-1
-1
-142
4
308
1188
-1413
-1
-1
-1
-1
1034
1
1
1
1
1
5
-1230
-30
-447
17
1005
0
5155873 5159106 5151225 5154458 88 88 0
1419
1
-123
-154
19
-740
0
5159103 5176996 5156154 5174045 326 326 0
-110
-1199
-1
-1
45
1
1
1
1
1
1
1
1
1
1
1
-39
-1
-1
-1
-2896
-1
-1
3804
1
1
1
1
1
1
1
1
1
1
1
1
1
1
1
1
1
1
1
1
1
-382
-1
-1
-1
-1
-1
-1
-1
72
996
-63
1086
1
1
1
1
1
-223
-1
-1
-1
-1
-1
2617
-159
362
-49
385
31
1
515
1
1
1
1
1
1
1
1
1
1
1
1
-214
-1
-1
-1
-1
-1
-1
-1
-1
-1
-1
-1
-1
-1
-1
-1
-1
-1
-2
-1
-495
-1
-1
-1
-1
-1
-1
-1
-1
-1
-1
-1
30
1243
0
5178472 5181165 5185103 5187773 79 79 0
1120
181
334
1
1
1
1
2
1
1
1
1
3
1
1
3
1
1
1
1
3
1
1
0
5189699 5212976 5197773 5220999 741 741 0
1343
1
1
-225
-1
-1
208
1
1
1
1
1
1
1
98
17
73
-24
-1
-1
-2
-1
-1
-1
-154
-1
-3
-1
-1
-1
-1
-1
-1
-1
-1
-1
-1
-1
-1
-1
-1
-1
-3
-1
-2
-1
-1
-1
-1
-1
-1
-1
-1
-1
-1
-1
-1
-1
-25
-1
-1
-1
-223
-145
-1
-356
-1
-1
-1
-1
-1
-1
-1
-1
-1
-1
-1
-1
-326
1167
1
1476
-71
-1
685
15
1
1
1
1
1
1
1
1
1
1
1
1
1
1
1
1
1
1
1
1
1
1
1
1
1
1
1
1
1
1
1
1
1
1
1
1
1
1
1
1
1
1
1
-980
75
1
1
1
1
1
1
1
1
1
1
1
1
1
475
-246
-1046
169
205
1
1129
163
880
702
1
1
1
4
6
-992
-1
25
-958
-431
-1
574
1077
1
1
1
1
1
546
1
1
1
1
1
1
1
1
1
1
1
1
1
1
-300
920
-815
-219
-145
-1
-1
-50
-1
-1
-7
72
1
1
1
1
1
-81
-1
-1
9
1
1
1
1
1
37
1
1
1
1
1
1
1
1
1
1
2
1
1
1
-44
-1
-1
-121
-1
-1
-1
-1
93
25
284
1
1
506
292
0
5213170 5219563 5221004 5227398 214 214 0
331
-17
-343
173
-387
3050
-1177
82
-519
0
5219798 5226066 5227747 5233958 236 236 0
1515
1
208
1
1
1
2
1
1
1
1
1
1
1
4
2
5
1
4
1
1
1
1
1
1
1
1
1
1
1
3
1
4
1
1
1
1
1
1
4
1
1
1
1
1
1
1
1
2
4
3
3
1
9
1
1
2
1
2
1
-54
-375
-1
-439
-914
331
-889
112
1
62
-892
0
5226185 5227187 5233958 5234958 29 29 0
59
790
0
5232643 5242848 5235054 5245294 306 306 0
-176
-1
-1
-1
-1
-1
-1
-1
-1
-1
-1
-1
-1
-1
-1
-1
-1
-1
-1
-1
-1
-1
-1
-1
-1
-1
-1
-1
-1
-1
-1
-1
-1
-1
-1
-1
-1
2001
-2096
668
-1036
100
831
324
-2951
0
5270377 5292123 5254199 5276023 627 627 0
-131
-1508
-2484
-332
725
1
2
-80
-1
-1
-1
-1
-1
-299
-1
-1
-1
-1
-1
-1
-1
-1
-1
-1
-1
-1
-1
-1
-1
-1
-1
-1
-1
-1
-1
-1
-1
-1
-1
-1
-1
-1
-1
-1
-1
-1
-1
-1
-1
-1
-1
-1
-1
-1
-1
-1
-1
-1
-1
-1
-1
-1
-1
-1
-1
-1
-1
-1
-1
-1
-1
-1
-1
-1
-1
-1
-1
-1
-1
-1911
-1
-1
-1
339
-1727
1838
-1398
1303
1830
587
-2925
-1
-1
-1
-1
-1
703
698
0
5292115 5298630 5277850 5284369 155 155 0
6
801
-1455
-978
1147
-143
-1
-1
-3
-1
-1
-1
-2
-1
-1
-1
1031
1
1
1
1
118
0
5308242 5312489 5284369 5288613 124 124 0
-219
-11
-208
-206
73
-262
350
1
1
18
-34
1010
1
3
7
1
1
600
-594
-1
-1
-1
480
0
5312333 5319895 5288590 5296151 157 157 0
20
1
1
-498
-4
11
-12
-19
-1
-1
-1
-1
-2
-1
-1
-1
-1
-1
-3
-1
-3
-1439
-1
-1
-1
-1
-1
-1
-1
-2
376
229
1
1
1
1
1
1
1
252
1
1
1
1
1
1
1
1
1
1
1
1
-613
459
2394
0
5324797 5334758 5296144 5306190 316 316 0
1377
-1684
-1
-1
-1
-431
-1
-1
-1
-1
-1
-1
-1
-1
-1
-1
-1
-45
-125
-1
-1
-1
-1
-433
-415
-1
-1
-1
-1
-1
-1
-1
-1
-1
-1
-1
-1
-1
-1
-1
-1
-1
-1
-1
-1
-1
-1
-1
-1
-1
-1
-1
-1
-1
-1
-1
-1
-1
-1
-1
-1
-1
-1
-1
-1
-1
-1
-1
-1
-1
-1
-1
-1
-1
-1
-1
-1
-1
-1
-1
-1
-1
-1
-1
-1
-1
-1
-1
-1
-1
-1
-1
-1
-1067
610
1
1
1
1
1
1
1
1
1
1
1
1
1
1
1
1
1
1
1
1
1
1
1
1
1
1
1
1
1
-3478
-1
-1
-1
-1
-1
-1
-1
-1
-1
-1
-1
-1
-1
-1
-1
-1
-1
-1
-1
-1
-1
-1
0
5335176 5336270 5306446 5307540 12 12 0
0
5337405 5344245 5308706 5315580 194 194 0
-317
-1
-1
-1
-310
-550
-1
-1
-1
-1
-1
-1
-1
-1
-1
-1
-238
-1
-1
-1
548
1
296
-65
-1
-1
-1
-1
-1
288
-18
-2
-1
-1
-1
-1
-1
-5
-1
-1
-1
-1
-1
-1
-1
-1
-6
-1
-1
-1
-1
-2
-1
-1
-1
-1
-1
-1
-1
-1
-1
-1
-2
-5
-2
-1
-1
-1
-3
-1
-4
-1
-1
-5
-1
-1
-1
-1
-1
-1
-1
205
1
1
1
1
1
1
1
1
1
1
1
1
1
1
1
1
1
1
1
1
1
1
1
1
1
1
1
1
1
1
1
1
1
1
1
1
1
2
1
1
108
-3542
-1
-1
0
5344615 5347115 5315577 5318029 80 80 0
-522
227
272
3
600
-253
192
2
3
2
2
2
32
1
1
1
1
1
1
1
1
1
1
1
1
1
1
1
1
1
1
1
1
1
1
1
1
1
1
1
1
1
1
1
1
1
1
1
1
1
1
1
0
5362594 5365780 5318791 5321968 120 120 0
88
1
1
1
1
1
1
1
1
1
1
1
1
-262
-1
-1
-1
-1
-1
-1
-1
-1
-1
-1
-1
-1
-1
-1
-1
-1
-1
-1
-1
-1
-1
-1
-1
-1
-1
-1
-1
-1
-1
-1
-1
398
1
1
1
-27
-1
-1
44
431
1442
123
1
1
1
1
1
1
1
1
1
1
1
1
1
1
1
1
1
1
1
1
2
1
271
0
5385226 5387267 5321965 5324004 39 39 0
-447
598
295
1
0
5387262 5394417 5330416 5337534 145 145 0
-897
-1
-1255
-1
-1
-66
3746
305
1
1
1
1
1
1
1
1
1
1
1
1
1
1
1
1
1
1
1
1
1
1
1
1
1
1
1
1
1
1
1
1
1
1
1
1
1
1
1
1
1
1
1
1
147
-31
85
-67
-1
-1
-1
-1
509
0
5395298 5405841 5338362 5348891 334 334 0
310
1
1
1
29
1
1
1
1
93
551
323
-91
-1
-1
-1
-1
-1
-1
-1
-1
-1
-1
-1
-2
-139
-1
-1
-1
-1
-1
-1
-1
-3
-1
-1
-1
-1
-1
-1
-1
-1
-1
-1
-1
-1
-1
-1
-1
-1
-1
-1
-1
-1
-1
-1
-4
-4
-1
-1
-1
-2
-1
-1
-678
-1
-1
-1
-1
24
1
3
1
1
1
7
1
-24
1530
-881
-299
-1
-1
179
1
1
1
1
1
1
1
1
1
1
5
1
2
1
1
1
1
5
1
1
1
1
4
4
1
1
1
1
3
1
1
1
1
1
1
1
1
1
1
1
1
3
1
1
1
1
3
1
3
4
1
1
1
1
1
-755
-1
-1
-1
-1
-1
-1
-1
-1
-1
-1
-1
-1
-1
-1
-4
-1
-1
-1
549
1
1
1
1
1
1
1
1
1
1
1
1
1
-195
464
10
371
139
1806
0
5408251 5420363 5349581 5361691 217 217 0
-1076
1344
-940
446
1
1049
1
1
1
2730
-1126
-1
-1662
113
-1402
-1
0
5420358 5434376 5370157 5384186 339 339 0
-331
505
-613
-1262
-50
-1
-1
-1
-1
-5
-1
-1
-1
-1
-3
-1
-1
-1
-1
-1
-1
-1
-2
-1
467
263
8
780
1
1
1
1
1
1
1
1
1
1723
1634
1
1
1
1
-3699
-1
-1
-1
-1
-1
-1
-164
0
5435518 5443766 5384198 5392417 144 144 0
89
1
1
1
-347
-346
-1
-726
208
1083
1
1
1
1
1
1
1
1
-455
689
874
-1039
-1
-268
1581
127
1
1
1
1
1
1
1
1
1
1
1
1
1
1
1
1
1
1
1
0
5444128 5447792 5392414 5396145 168 168 0
-550
-272
-1
-1
-1
-1
-1
-1
-1
-1
-1
-1
-1
-1
-1
-1
-1
-1
-1
-1
-1
-1
-1
-1
-1
-1
-1
-1
-2
-1
-1
-1
-1
-1
-1
-1
-1
-222
-1
-1
-1
-1
-1011
-1
-1
-1
-1
-1
-1
-1
-1
-1
-1
-1
329
1
1
4
-244
-1
-1
-1
-1
-1
-1
-1
-1
-1
-1
-1
-1
-1
-1
-1
-1
0
5455551 5456766 5414355 5415570 57 57 0
-326
-1
182
-84
360
137
0
5505988 5517653 5441474 5453237 458 458 0
681
1
1
1
-215
-319
-1
-1
-1
-2
-1
-4
-1
-1
-1
-3
231
-55
-62
-1
-278
-1
-1
-1
-1
-1
-1
-1
-1
-1
-1
-1
-1
-1
-1
-1
-1
-1
-1
-1
-3
-1
-1
-1
-1
-1
-1
-1
-177
-374
-55
-1
-1
-1
-1
-1
-1307
189
-54
19
1
1
1
-264
-1
-1
-1
-1
-1
-1
-1
-1
-1
-1
-1
-1
-1
-1
-1
-1
-1
-1
-1
-1
-1
-1
-1
-1
-1
-1
-1
-1
-1
-1
-1
-1
-1
22
-863
-1
-1
-1
-1
559
781
1
1
1
-82
-1
-1
-1
-1
-1
-1
-1
-1
-1
-1
-1
-1
-1
-1
-1
-1
-1
-1
-1
-1
-1
-1
-1
-1
-1
-1
-25
-1
-1
-1
-1
-372
-1
-1
-1
-1
861
-591
414
1
-1173
124
1
1
1
1
1
1
1
1
1
1
1
108
942
0
5517735 5529831 5453373 5465438 279 279 0
-1711
-48
166
-925
-1
-3
-1
-1
-1
-1
-2
-1
-1
-1
-1
-1
-1
-5
-1
-1
-1
-1
-1
800
-1943
-1861
3
1682
306
14
1
1
2
1
6
1
1
1
6
4
1
7
1
13
5
1
6
1
1
1
1
1
3
1
1
1
478
1
1
1
1
1
1
1
1
1
1
1
1
1
1
1
1
1
1
1
1
1
1
1
1
1
-992
-5
-1
-1
196
0
5529825 5531468 5505460 5507103 16 16 0
0
5531466 5540900 5507137 5516500 269 269 0
286
-1622
-1
-1
-1
295
527
1
1
1
1
1
1222
1
1
-1909
-490
623
-30
-1
-1
-283
119
1
1
1
1
1
1
1
1
1
1
1
1
1
1
1
1
1
1
1
-25
43
1
1
1
1
1
1
1
1
1
1
1
1
2
1
3
1
1
1
1
1
1
1
1
1
1
1
1
1
1
1
1
1
1
3
1
1
1
1
1
-142
3
1
1
4
4
2
11
5
2
1
1
-228
-1
-1
-1
-1
-1
-1
-1
-1
-1
-1
-1
-1
612
18
61
1
132
341
1
1
1
1
1
1
3
0
5541921 5548688 5528647 5535473 179 179 0
615
-80
-1
-1
-1
-1
-1
-181
-1
-1
-1
-1
-1
-1
-1
-1
-1
-1
-1
-1
-1
-1
-1
-1
-1
-1
-1
-1
-1
-1
-1
-1
-1
-1
-1
-1
-1
-56
-1
-1
-1
-1
-1
-1
-1
-1
-1
-1
-1
-1
-1
-1
-1
-1
-1
-1
-1
-1
-1
-1402
-1
-1
-1
-1
-1
50
2
-219
496
808
220
-523
-1
358
-261
4
251
0
5548580 5549762 5535415 5536602 16 16 0
-475
-353
-1
-127
-1
-1
36
0
5549754 5551732 5536763 5538742 36 36 0
1402
-174
-1
0
5552657 5556241 5538740 5542313 119 119 0
422
38
-152
-893
-1
-1
-1
-1
-1
-1
-1
-1
-1
-1
-1
-1
-1
-1
-1
-1
-1
-1
-1
-1
-1
-1
-1
-1
-1
-1
-1
415
1
1
1
1
1
1
1
1
1
1
1
1
1
1
1
1
1
1
1
1
1
1
1
1
1
1
1
1
1
1
1
1
1
1
1
1
1
0
5556253 5560075 5542601 5546429 60 60 0
-550
-1
-64
-1
-3129
-1
0
5576762 5577778 5550631 5551643 40 40 0
17
101
1
132
0
5577738 5579551 5551644 5553484 47 47 0
566
1
1
1
1
1
-578
-226
-1
-1
-1
-1
-1
-1
-1
-1
-1
-1
-1
-1
-1
-1
-1
-1
-1
-1
-1
-1
-1
-1
-1
-1
-1
-1
-1
-1
-1
-1
-221
0
5579537 5581644 5554428 5556536 12 12 0
-589
-1237
45
0
5741828 5744033 5744984 5747169 100 100 0
557
1
1
1
1
1
1
1119
1
1
1
1
1
1
1
1
1
1
1
1
0
5803704 5806667 5759291 5762218 139 139 0
-353
-1
-58
-1
-355
5
1
1
1
1
1
1
1
1
1
1
1
1
5
1
1
1
1
1
1
1
1
1
1
1
1
1
1
1
1
1
1
1
1
1
1
1
1
1
1
1
1
1
-626
180
-524
-463
0
5808477 5812476 5761120 5765124 126 126 0
-276
-527
-685
-508
-1618
0
5812665 5814556 5765126 5767020 51 51 0
367
-30
-318
320
334
-28
-1
-58
-1
0
6063927 6067222 5856984 5860249 100 100 0
-201
335
1
1
1
2
1
4
1
1
1
646
-275
-544
-1
-1
-1
-1
-1
-1
-141
824
1
2
110
1
1
1
1
1
1
1
1
1
1
1
1
1
1
1
1
1
1
1
1
1
1
1
1
1
7
1
-154
-1
0
6067364 6072303 5860249 5865196 154 154 0
-7
-1
485
36
3342
-416
-104
-16
-1
-1
-1
-7
-1
-1
-1
-1
-1
-1
-1
-6
-190
-1
-1
-1
-1
-1
-1
-1
-1
-1
-1
64
2
1
167
1
1
1
1
1
1
1
1
2
1
1
1
1
0
6193486 6198094 5968036 5972536 176 176 0
26
-31
243
1
1
1
1
1
1
1
1
1
1
1
1
1
1
1
1
1
1
1
1
1
1
1
1
1
1
1
1
1
1
1
1
1
1
1
1
1
1
1
1
1
1
1
1
1
1
1
1
1
1
1
1
1
1
1
1
1
1
1
1
1
1
1
1
1
1
1
1
1
1
1
1
1
1
1
1
1
1
-1181
496
1731
2
3
1
2
6
-11
-218
-1
-1
-1
-1
-1
-1
253
1
1
146
1
1
1
1
1
1
1
1
1
1
1
1
1
1
1
1
1
1
1
1
1
1
1
1
1
1
33
0
6210163 6211594 6030308 6031739 47 47 0
0
6216491 6220421 6044433 6048339 165 165 0
-61
451
1
1
1
1
1
1
1
1
1
1
2
1
1
434
68
1
1
1
1
1
3
1
1
1
1
1
1
-1537
-1044
-1
0
6220521 6223469 6048344 6051284 87 87 0
-748
-137
468
1
1
1
1
1
1
1
1
1
0
6231868 6240134 6071406 6079772 381 381 0
1004
-263
-212
-1
-1
836
1
1
1
1886
-692
61
1
-1077
28
1
8
-1548
-1
-1
-1
-1
-1
-1
-1
-1
-1
-1
-1
-1
-1
-1
-91
-1
-1
-1
-1
-1
-1
-1
-1
-1
-1
-1
-1
-1
-1
-1
-1
-1
-1
-1
-1
-1
-1
-1
-1
-1
-1
-1
-1
-1
-1
-1
-1
-1
-1
-1
-1
-1
-1
-1
-1
-1
-1
-1
-1
-1
-1
-1
-1
-1
-1
-1
-1
-1
-1
-1
-1
-1
-1
-1
-1
-1
-1
-1
-1
-1
-1
-1
-1
-1
-1
-1
-1
-1
-1
-1
-1
-1
-1
-1
-1
-1
-1
271
-78
84
-20
-1
-2
-2
-1
-2
-1
-3
0
6274296 6278123 6084660 6088480 147 147 0
90
-167
-1
-1
-1
-1
585
1
1
1
1
1
1
1
1
1
1
1
165
-1463
-240
0
6278203 6281846 6088480 6092115 115 115 0
433
42
-361
1365
1
1
1
345
725
126
0
6282159 6293879 6126498 6138261 349 349 0
82
-21
-1
-1
-1
-1
-1
-1
-1
-1
-1
-1
-1
-167
-1
-1
-1
-1
-1
-1
-1
-1
-1
-1
-1
-1
-1
-1
-1
-1
-1
-1
-1
-1
-1
-1
-1
-1
-1
-1
-1
-1
-1
-1
-1
-1
-1
-1
-1
-1
-1
-1
-1
-1
-1
-1
-1
-1
-1
-1
-1
-1
-1
-1
-1
-1
-1
-1
-1
-1
-1
-1
-1
-1
-1
-1
-1
490
1
1
1
1
1
1
1
1
1
1
1
1
1
1
1
1
1
3
1
1
1
1
1
1
1
1
1
1
1
1
1
3
1
1
2
1
1
1
2
124
1
-40
-17
-3
-1
-1
-1
-1
-1
-1
-1
-1
-1
-1
-1
-1
-1
-1
-2
-3
8
32
1
1
4
1
1
-31
-1
-1
727
-50
-1
-1
-1
596
1
1
5
1
1
-84
-1
-1
-6
-3
-823
546
1
-205
-418
-1
-1
-1
-1
-1
-1
-1
309
45
-172
-1
-1
-1
1381
3365
362
302
1106
1
1
1
1
1
1
1
1
1
1
2
1
0
6295909 6301070 6140971 6146131 108 108 0
56
-1389
-313
4
763
412
-796
0
6301115 6307987 6157356 6164252 187 187 0
-493
389
1
1
-2832
-1491
-1
-1
-1
-1
-1
-1
-1
-1
-1
-1
-1
-1
-1
-1
-1
-1
-1
-1
-1
-1
-1
-1
-1
-1
-1
-1
-1
-1
-1
-1
-1
-1
-1
-1
-1
-1
-1
908
1
1
1
1
1
1
1
1
1
734
1
1
0
6308522 6313422 6164256 6169160 91 91 0
-356
-1
-1
-1
378
605
-1842
-1
-1
-1
1220
8
25
1
-96
-81
0
6313952 6319823 6169653 6175502 196 196 0
-77
-1
-1
-1
-1
-1
-1
-1
-1
-1
-1
-1
-1
-1
-1
-1
-1
-1
-1
-762
-1
-1
-1
-1
-138
-1
-1
-1
-1
-1
402
1
3
1
4
1
1
3
1
1
1
3
1
1
1
1
1
1
1
1
1
1
1
1
1
1
1
1
1
1
1
1
1
1
1
1
1
1
1
1
1
1
4
1
1
1
1
1
1
2
1
1
1
-926
-42
-481
406
121
1
-786
0
6319823 6322170 6175677 6178028 73 73 0
-1021
-131
-1
-1
-1
-1
-1
-1
-5
-121
-1
-1
-1
-1
-1
33
1
1
1
1
1
1
2
1
1
1
0
6327451 6346915 6176204 6195696 433 433 0
-186
-1
-1
-1
-1
-1
-1
-1
-1
-1
-1
-1
-428
-1
-1
-124
-1
-1
-1
-1
1831
1
-2945
1563
2912
30
42
1
1
1
1
-2944
-1
630
-559
1135
755
710
-2521
-1
-1
-1
-1
-1
-1
-1
-1
-1
-1
-1
-1
-1
-1
-1
-1
-1
-1
127
0
6344515 6369011 6201176 6225671 391 391 0
-324
760
-285
-1
-1
-1
-1
-1
-1
-1
-1
-1
-1
-1
-1
-1
-1
-1
-2
-1
-882
-1
-1
-1
-1
-1
-1
-1
-1
-1
-1
-1
-1
-1
-1
-1
-1
-1
-1
381
1
1
-446
-219
-2619
-502
-1
-1
-1
-1
255
-189
-221
-1
-548
-1
-1
-1
-1
-1
-1
-1
-1
-1
-1
798
1
1
1
-64
-515
-1
-1
588
1
1
3237
1
1
1
1
1
1
1
1
-685
425
1
1
1
1
1
1
1
1
1
1
4
3
1
1
1
1
1
1
1
1
1
1
1
1
1
1
1
1
1
1
1
1
1
3
1
1
1
1
1
1
1
2
3
1
1
1
1
2
5
1
1
2
1
2
7734
1
-312
-1
-1
-1
-1
-1
-1
-1
-1
-1
-1
-1
-1
1553
0
6369008 6381589 6225725 6238324 165 165 0
-7030
-1125
-1
-1
-1
-1
-1
-1
-1
-1
-1
-1
-1
-583
-1
-1782
-1344
-1
352
221
44
-42
-1
-1
0
6384883 6386426 6235095 6236640 75 75 0
-1242
-1
-1
89
0
6388125 6395367 6236450 6243689 189 189 0
-102
-32
-63
-299
241
-263
-2
-3
47
-13
-1
-8
71
2
2
3
1
735
1
19
1
1
1
1
1
-2138
-1
-1
2621
0
6396223 6426856 6244593 6275264 298 298 0
-171
-4761
-1
-1
352
1
1
1
1
1
2872
4396
-915
4931
-930
-1
-1
-1
-1
-1
-1
-1
-1
-1
-1
-1
-1
-1
-1
-1
-1
-1
-1
-1
-1
-1
-3
-1
-1
-1
-1
-1
-1
-1
-67
63
1487
105
5803
1
1
1
165
1
-97
938
1
1
1617
-368
-1
-1
-1
-1
-1
-1
-1
-1
-1
-1
-1
-1
-1
-1
-1
-1
-1
-1
-1
-1
-1
-1
0
6426754 6436127 6275264 6284621 79 79 0
676
1
1
1
1
1
1
1
1
-33
-484
-1
-1
-1
-1
1136
-497
-1618
1973
2775
1
1
1
1
1
1
1
1
1
1
1
1
0
6436129 6456582 6284923 6305389 316 316 0
109
-396
-1
-1
-1
-7
-1
762
449
353
-544
192
1
150
-1538
-1555
-405
77
620
1171
-41
-1
-1
-1
-163
-1
-223
453
1
148
1
255
165
1
1
1
1
1
1
1
1
1
-542
-1
-1
99
-1559
-944
896
-446
-1
-1
-1
-1
-1
-1
-1
-1
-1
-1
-1
-1
-1
-1
-4259
-371
-165
0
6465517 6476409 6305383 6316272 212 212 0
1619
-1396
96
44
1647
761
-635
0
6476691 6482971 6316765 6323045 140 140 0
209
-2378
0
6491842 6498738 6323040 6329934 90 90 0
3345
-597
-1
318
1
707
-413
-1
537
1
0
6498753 6503898 6334380 6339531 38 38 0
1223
-450
-1
716
-93
-287
-708
-1
-1
-1
0
6503946 6520234 6339657 6355941 177 177 0
568
-1552
5754
1781
-53
-1
-137
-1
-1
-1
-1
-1
-1
-1
-1
-1
-1
-1
-1
-1
-1
-545
-40
-1
-1
-132
-1
-453
-1
-1
-1
-1
-1
-1
-1
-1
-1
-1
-1
-1
-1
-1
-1
-1
-443
503
1
1
1
1
1
1
1
1
1
1
1
1
1
1
1
1
1
1
1
1
1
1
1
1
1
538
1
761
880
1877
1
1
1
1
1
1
1
1
1
1
176
1
1
-58
0
6520244 6534392 6356088 6370170 163 163 0
-4257
926
883
5
1
1
1
1
1
1
1
3
5
1
1
1
1
2
3
1
7
6
5
8
1
1
1
1
1
1
1
1
-242
-1
-7527
-1
14
1
11
1
1
1
1
1
1
1
1
1
1
1
1
1
1
1
1
1
1
1
1
1
1
1
1
1
1
1
1
1
1
1
1
1
1
1
1
1
0
6534386 6541619 6370781 6377958 155 155 0
-77
-555
932
1
1
1
1
1
1
1
1
1
1
1
1
1
1
1
1
1
1
1
1
1
1
1
1
1
1
1
1
1
1
1
1
1
1
1
1
1
1
1
1
1
1
1
1
1
1
1
1
1
1
1
1
1
1
1
1
1
1
1
1
1
1
1
1
1
1
1
1
1
1
472
-1813
-1
-1
-1
-1
-1
-1
-1
-1
-1
-1
-1
-1
-1
-1
-1
2537
224
0
6541933 6546055 6378355 6382476 60 60 0
151
190
259
1
-496
-613
513
-104
-853
-1
293
0
6546117 6547923 6382637 6384443 29 29 0
-595
146
0
6548062 6558187 6384621 6394661 237 237 0
1269
1
362
59
1
1
1
1
1
1
1
1
1
1
-1012
1031
743
897
-18
-1
-1
-1
1065
125
1
-902
56
-107
-120
-290
147
1
346
1
1
1
1
3
1
1
1
1
1
1
1
1
1
1
1
3
1
1
1
1
1
1
1
1
1
1
1
1
1
1
1
1
1
1
1
1
1
1
1
1
1
1
1
1
1
1
1
1
1
1
1
1
1
1
3
1
1
1
1
1
1
1
630
3
1
1
5
1
169
501
-5
0
6558176 6560864 6396441 6399130 106 106 0
-48
-137
134
503
268
-710
-1
0
6569606 6573321 6399128 6402845 86 86 0
-375
-375
0
6573331 6589081 6402978 6418707 293 293 0
144
-13
-31
-1
-1
184
275
1
1
1
1
1
1
1
1
1
1
1
1
1
1
1
149
1
-100
-54
-1
-1
-1
-1
-1
-1
535
1
1
1
1
1
1
1
1
1
1
1
1
1
-6822
138
1
252
1
1
1
85
1
1
-28
29
1
1
-516
67
931
-972
-1
-1
-1
-1
-1
-1
-1
1219
956
1
1
474
480
-12
122
1
-20
-1
-1
-1
-348
230
1
-347
-1
-1
-1
-1
-1
-1
-1
0
6589649 6591812 6418704 6420893 70 70 0
-1062
-176
-10
-1
-1
-1
-1
-1
-2
-1
-20
-1
-1
-1
-1
-1
-1
-1
-1
-1
-1
-1
-1
-1
-1
-1
61
-560
0
6592199 6606145 6420892 6434887 243 243 0
242
-239
-1016
-1
-1
-1
-1
-1
-1
-1
-1
-1
-1
-1
-1
-1
-1
-1
-1
-1
-1
-1
-1
-1
-1
-1
-1
-1
-1
-1
-1
-1
-1
-1
-1
-1
-1
-1
-1
-1
-1
-1
-1
-2
499
-760
-4
-1175
6679
-2816
-129
-229
-1
-1
-1
0
6606141 6635485 6443801 6473071 590 590 0
-259
-1
215
838
1
1
1
1
1
1
1
1
1
1
1
1
1
329
661
-301
1436
-863
-21
-208
882
1514
1
1
1
1
1
1
1
1
-22
-1
-1
166
316
1
1
907
-339
-1782
-1
-1
-1
-1
-1
-1
-547
3343
-199
-1
-3553
267
1
974
1
2
1
1
1
2
1
1
8
1
4
1
1
1
2
1
1
4
6
1
1
1
6
1
1
8
1
1
3
2
2
1
1
1
5
2
1
1
1
2
3
3
1
1
1
1
2
2
1
5
1
1
1
1
2
3
1
44
-412
-1
-1
-1
-1
-1
-1
-2
-39
-1
485
-582
1804
1
1
1
1
1
1
1
1
999
1
1
1
-1968
-1
-1
0
6728450 6748624 6473068 6493269 332 332 0
29
530
-1397
-1207
-987
-332
-1
-1
-256
-1606
268
-231
-23
-1
-1
-1
-1
-1
-1
-1
-1
-1
-1
-1
-1
-1
-1
-1
-1
-1
-1
-1
-1
-1
-1
-1
535
-4428
1738
322
55
-711
-83
-1
-1950
839
1
1
1
0
6748623 6752218 6493677 6497204 148 148 0
1016
-2111
-1
-1
152
1
1
1
1
1
1
1
1
1
1
1
1
1
1
1
1
1
1
1
1
1
1
1
1
1
1
1
1
1
1
1
1
1
1
1
1
1
1
1
1
1
1
1
1
1
1
1
1
1
1
1
1
1
1
1
1
1
1
1
1
1
1
1
1
1
1
1
1
1
0
6752124 6759116 6498140 6505115 134 134 0
3409
1
1
1
1
1
1
1
1
1
1
1
821
1
1
1
1708
1
60
-320
-12
0
6759327 6760748 6505117 6506539 14 14 0
271
-35
-88
0
6760863 6771908 6507176 6518219 165 165 0
5420
57
1157
-1425
-40
2558
0
6772010 6775877 6518221 6522082 121 121 0
-820
178
503
-785
-1006
-1
-1
-1
-1
-1
-1
-1
-1
-1
-1
-1
-1
-1
-1
-1
-1
-1
-1
257
1
1
1
1
1
1
1
1
1
1
1
1
1
1
1
1
1
1
1
1
1
1
140
150
0
6775871 6785368 6522363 6531857 355 355 0
189
1
1
1
1
1
1
1
1
1
1
1
1
1
1
1
1
1
1
1
1
1
1
1
396
72
1
1
1
1
1
1
-180
-135
-106
23
1
-81
257
-275
-1
558
1
1
1
1
1
1
1
1
1
2
3
1
1
1
1
1
3
1
1
1
1
1
1
1
3
2
1
1
-127
-1
-578
-1
-1
-1
-671
174
170
1
1
1
1
1
-137
-780
-1
-1
-1
-1
-1
-1
-1
-82
-186
-1
-1
-1
-1
-1
-1
-1
-277
-210
-1
-1
-1
-1
-1
-1
-1
-1
-283
-1
-1
-1
-1
-1
-1
-1
-1
-1
-1
-1
-1
-68
-1
-1
-1
-1
-1
-1
-1
-6
-1
-1
-1
-1
-1
-1
-3
-1
-1
-1
-2
-1
-1
362
99
529
6
1
1
2
-255
1259
659
0
6781213 6788399 6531869 6539079 315 315 0
-171
-197
-1
-1
-1
-1
-1
-1
-1
-1
-296
-1
-1
-1
-1
-1
-1
-1
-1
-1
-1
-1
-1
-80
-1
-1
-1
-1
-1
-1
-1
-1
-1
-1
-1
-1
-1
-1
-1
-1
-1
-1
-1
-1
-1
358
99
527
1
1
6
1
1
1
1
-255
-257
449
-369
-143
-1
-15
2065
712
1
1
1
1
1
1
1
1
1
1
1
1
1
1
1
-913
0
6788558 6811718 6539294 6562519 860 860 0
-29
-43
-1
-1
-1
-1
-1
-1
-1
-1
-1
-1
-1
-1
-1
-1
-1
-1
-1
-1
-1
-1
-1
-1
-1
-1
-1
-1
-1
-1
-3
-1
-1
-1
-1
-1
-148
37
1
1
1
1
1
1
1
300
-3
-80
-15
-532
-1
1328
400
-157
-1
-1
-1
-1
-1
-1
-1
-1
-1
-1
-1
-1
-1
-1
-1
-1
-1
-1
-1
-1
-1
-1
-1
-1
-1
-1
-1
-1
-1
-1
-1
-1
-1
-1
-1
-1
-1
-1
-1
-1
-1
-1
-1
-1
-1
-1
-1
-1
-1
-1
-771
-1
29
1
-862
-1
-1
-1
-1
-1
-1
-1
-1
-1
-1
-1
-1
-1
-2
3107
1
1
1
1
1
1
348
1259
987
-849
-1
134
1
365
800
1
1
1
1
1
1
1
1
1
1
1
1
2088
-389
-1
-178
478
1
-360
-1
-6
19
9
-523
291
1
1
1
1
1
1
2
397
2
1
1
1
1
247
1283
1
-861
706
1
1
1
1
1
1
1
1
1
1
-63
58
1
-105
-4
-1
-1
-1
-1
-1
-1
-2
-1
-1
-1
-1
-1
-1
-2
-1
-2
-127
34
0
6811720 6822294 6562612 6573160 343 343 0
-304
-1659
29
136
1
1
1
923
-11
224
-105
88
-370
-2894
-1111
351
-198
-1
1204
1
1
1
1
1
1
1
1
1
1
1
1
1
1
1
1
1
1
1
1
1
1
1
1
1
0
6822291 6827189 6593633 6598546 211 211 0
1052
-2702
-590
-1
-1
-1
-2
-1
-1
-1
-1
-1
-1
-1
-10
3
-137
-1
-141
0
6834709 6848112 6597015 6610434 600 600 0
-316
-813
-1
-43
-50
-2104
301
189
-389
-663
-1
-1
-1
-1
-1
-1
-1
-1
-1
-1
-1
-1
-1
-1
-1
-1
-1
-1
-1
-1
-1
-1
-1
-1
-1
-1
-1
-1
-494
-479
-1
-141
-672
-1
-129
-623
-1
-1
-1
400
586
1
1
1
1
1
1
5
-495
320
1
1
1
1
2
1
1
4
1
1
1
1
1
1
1
1
1
1
1
1
1
1
1
1
1
1
1
1
1
1
1
1
1
1
989
-4
1785
-65
-95
-1
-1
-1
-1
-121
-1
651
1
1
1
1
-72
-1
-1
-1
-1
-1
-1
-1
-1
-1
-1
-1
0
6851965 6855070 6610445 6613557 93 93 0
-119
-2361
-1
-1
-1
-1
-1
0
6858647 6865402 6614240 6621031 296 296 0
-880
-43
16
114
-163
-1
-1
-1
-1
-1
-1
-1
-1
-1
-1
-1
-1
-1
-1
-1
-1
-1
-1
-1
-1
-1
-1
-1
-1
-1
-1
-1
-1
-1
-1
-1
-1
-1
-1
-1
-1
-1
-1
75
178
-740
3850
115
1
-274
0
6865398 6866445 6666396 6667443 27 27 0
0
6866440 6872225 6679480 6685252 224 224 0
398
-1115
-201
-59
-473
-1
-1
-1
-1371
-1
45
37
125
1
1
1
1
1
1
1
1
1035
1
1
1
1
1
1
1
1
1
1
1
1
1
1
-203
-1
-1
-1
-1
-1
-1
49
655
0
6872216 6882915 6694163 6704838 418 418 0
99
416
-182
2851
-233
-1
-1
-1
-1
-1
-1
-1
-1
1517
-683
232
11
70
82
1
1
1
1
1
1
1
1
1
1
1
1
1
1
1
1
1
1
1
1
1
1
1
1
1
1
6
1
-2419
-489
701
0
6882926 6887449 6704966 6709488 134 134 0
239
-363
-2005
1353
-88
185
260
0
6887445 6894639 6714645 6721870 288 288 0
347
1
1
1
1
1
1
1
1
145
1
1
-53
-135
-304
-30
-1
-1
-12
-20
-1
-1
-1
-1
-1
-1
-1
-1
-1
-1
-1
-1
-1
-1
-1
-1
-1
-1
-1
-1
-1
-1
-1
-1
-1
-1
-1
-1
-1
-1
-1
-1
-1
-1
-1
-1
-1
-1
-1
1702
1
-58
-34
-1
-157
962
-976
-1
604
31
1
1
4
1
5
0
6894684 6901344 6732465 6739129 235 235 0
280
202
-342
-1
-2
-3
-1
-1
-1
-4
-1
-1
-1
-1
-1
-3
-1
1504
1
1
1
-34
2168
1
1
1
1
1
-2056
48
0
6901512 6904543 6741113 6744138 129 129 0
301
1
1
1
1
1
1
1
-858
-1
-1
-1
527
88
0
6912923 6921980 6742593 6751619 304 304 0
-133
-133
29
-92
-846
-1
-1
-1
-1
-1
-1
-1
417
1
1
1
1
1
1
1
1
1
1
1
1
1
1
3
1
1
1
1
1
1
1
1
1
1
1
1
1
1
1
1
1
1
1
2
1
1
1
1
1
719
1
195
73
1
1
1
1
1
1
1
1
1
-2337
685
931
66
-517
-1649
-1
-1
-1
-1
-1
-1
-1
-1
-1
-1
-1
-1
-1
0
6925079 6926427 6751615 6752961 40 40 0
218
929
0
6926419 6930037 6757812 6761427 90 90 0
636
1
627
0
6931852 6940818 6761422 6770392 194 194 0
-1015
-484
-728
-22
305
-1026
44
1
336
15
-453
-253
-1
-1
-1
1116
266
1
1
1
1
1
1
1
-337
-2390
-1
-1
-1
-1
-1
-1
0
6943155 6951097 6770390 6778368 227 227 0
1248
-1010
-679
-1
-614
-111
-395
1204
-26
347
-239
-1
-19
-516
-1
-1
-1
-1
-1
-1
-1
-1
-1
-1
-1
-1
-1
-1
-1
-1
-1
-1
-1
-1
-1
-1
-1
-1
-1
-1
-1
-1
-1
-1
-1
-119
546
1
1
1
0
6952912 6954064 6782373 6783522 39 39 0
114
2
1
0
6955354 6956605 6784284 6785534 27 27 0
427
1
22
1
1
1
317
1
-62
-1
-1
-1
380
-3
-1
-1
-1
0
6956740 6962152 6785631 6791025 134 134 0
82
1
1
1
124
107
595
1
1
1
1
1
1
478
143
1
1
1
1
1
-37
-3308
0
6962159 6969737 6791124 6798698 60 60 0
414
3
3496
1
382
1
-15
-1
-1
-1
620
1
0
6969730 6989449 6798878 6818603 514 514 0
778
1
551
1
1
1
1
1
1
1
1
1
1
1
801
-139
-125
-300
312
-1221
-1
-1
-1
-1
-1
-1
-1
556
1
-110
-1
-1
820
-323
2614
49
1
819
1
1
1
1
2880
1
1
1
1
1
1
1
1
1
1
1
1
1
1
469
-52
636
-1216
-1
-1
-1
-1
-1
-1
-1
-1
-1
-1
-1
-1
-1
-1
-1
-1
-1
-1
-1
-1
-1
-1
-1
-1
-1
-1
-1
-1
-1
-1
-1
-1
-1
-1
-1
-1
-1
-1
-1
-1
-1
-1
-1
-1
-1
-1
-1
-1
-1
-1889
1417
1222
1
1
1
1
1
1
1
1
1
1
1
1
1
1
1
0
6991655 6996906 6818603 6823854 123 123 0
285
-1978
-825
539
0
6997825 7000640 6823864 6826679 62 62 0
-2657
101
0
7000713 7013145 6826842 6839321 416 416 0
-974
-1
-1
-1
-1
-1
-1
-1
-1
-1
-1
-1
-1
-1
-1
-1
-1
-1
-1
-1
-680
4077
1
1
1
1
1
1
1
1
1
1
1
1
1
1
1
1
1
1
1
1
1
1
1
1
1
1
1
1
1
1
1
1
1
1
1
1
1
1
1
1
1
1
1
1
1
1
1
1
1
1
1
1
2
1
1
1
1
1
1
-245
-1
-1
-1
-1
-1
-1
-1
-1
-1
-1
-1
-1
-1
-1
-1
-1
-1
-1
-1
-1
-1
-1
-1
-1
-1
-1
-1
-1
-1
-1
-1
-1
-1
-1
-1
-1
-1
-1
-1
-1
-1
-1
-1
-1
-1
-1
-1
-1
-1
-1
-1
-1
-1
-1
-1
-1
-1
-1
-1
-1
-1
-1
-1
-1
-1
-1
-1
-1
-1
-1
-1
-1
-1
-1
-1
-1
-1
-1
-1
-1
-1
-1
-1
-570
-1638
0
7013029 7043318 6839336 6869651 997 997 0
1070
1726
1
1
1
1
1
1
1
1
1
1
1
1
1
1
1
1
1
1
1
1
1
1
1
1
1
1
1
1
1
1
1
1
1
1
1
1
1
1
1
1
1
1
1
1
244
44
1
1
1
1
1
1
1
1
1
1
1
1
1
1
1
-1833
-1
278
-137
-1
-1
-1
-1
-1
-1
-1
-1
-1
-1
-1
-1
-1
-1
-1
-1
-1
-1
-1
-1
-1
-1
-1
-1
-1
-1
-1
-1
-1
-1
-1
-1
31
1
1
1
1
1
-202
-1
-1
-1
-1
-1
-1
-1
-1
-1
-1
-1
-1367
116
-834
-1
-1
-1
-1
-1
-1
-1
-1
-1
-1
-1
-1
-1
-1
-1
-1
-1
-1
307
-3
-160
-1
-1
-1
-1
-1
-1
-1
-1
-1
-1
-1
-2
-1
878
-21
-1
-2386
-1
-1
-1
-1
-1
-1
-1
-1
-1
-1
-1
-1
-1
-1
-1
-334
450
315
1
-450
-1
-1
-1
-1
-1
-1
-1
-1
-1
-1
-1
-554
123
547
-1597
-2
-6
-1
-1
-1
-1
-1
-1
-1
-1
-1
-1
-1
-2
-1
-1
-1
-1
-1
-1
-1
-1
-1
-1
-276
38
304
1
-459
508
-574
153
758
1209
1
1
1
1
1
301
1
1
1
1
3
1
1
1
2
2
6
1
1
1
1
1
1
1
1
1
1
1
1
1
1
1
1
1
1
1
1
2
1
3
1
3
78
1555
1542
-1031
-1
2185
-37
705
-949
-1
-1
-1
-1
-1
-1
-1
-1
-1
-1
-1
-1
-1
-1
-1
-592
237
1
1
1
1
1
1
1
1
1
1
1
1
-431
-1
-1
-1
-2
-1
-13
-1
-3
0
7043067 7061761 6869325 6888021 482 482 0
-99
-1
-1
-91
-1
-1
-3
-2
-1
86
1
1
1
1
1
1
1
1
1
1
1
1
1
1
3
1
1
4
1
1
4
1
1
4
1
1
4
1
1
1
1
1
5
1
1
1
1
3
4
1
1
4
1
1
-170
-76
-5845
-299
-89
-1
-1
-1
-1
-1
-1
-1
-1
-1
-1
-1
-1
-1
-1
-1
-1
-1
-1
-1
-1
-1
-1
-1
-1
-1
-1
-1
-1
-1
-1
-1
-1
-1
-1
-1
-1
-1
-1
-2
-1175
403
682
284
1
-1381
1487
42
1000
101
1
-6
227
16
926
1
-56
-1
-1
-1
-1431
2311
0
7061898 7092230 6888133 6918569 871 871 0
3559
1165
-105
-1
-1
-1
-1
-1
-1
-1
-1
-1
-1
80
-1171
54
156
12
10
-139
12
115
1
1
1
1
50
94
-5
-14
-1
-1
-1
-1
-1
-1
-1
-1
-1
-1
-1
-1
-1
-1
-1
-1
-1
-1
-1
-1
-1
-1
-1
-1
-1
-1
-1
-1
-1
-1
-1
-1
-1
-1
-1
-1
-1
-1
-1
-1
192
-697
-1044
-4
-1
-3
-4
-1
-1
-1
-1
-1
-1
-1
-1
-1
-1
888
-32
1515
342
-434
-169
-1
-1
-1
-1
-1
-1
-1
-11
69
-128
-1
-1
-1
-2852
87
1671
-1588
-120
-1
-2
-1532
-1
-1
-1
-1
-1
-1
-1
-1
-1
-1
-1
-1
-1
-1
-1
-1
-1
-1
-1
-1
-1
-1
-1
2935
221
649
-2567
500
-202
-1
-1
-1
-1
-1
-1
-1
-1
-1
-1
-1
-1
-1
-1
-1
-1
-1
-1
-1
-1
-1
-1
-1
-1
-1
-1
-427
-1
-1
-1
-1
1160
1
1
1
1
1
1
1
1
1
1
1
1
1
1
1
1
1
1
1
-967
-445
0
7098518 7106057 6924563 6932153 182 182 0
-7
-1
-26
883
86
2003
499
-1282
-1
-1
-1
-1
-1
-1
-1
-1
-1
-1
-1
-1
-1
-1
-1
-1
-1
-1
-4
-1
-1
-1
-1
-1
-1
-1
-1
-1
-1
-1
-1
-3
-1
-1
-1
-1
-1
-24
-932
-708
-1
-1
-1
-1
-1
-1
-1
-1
-1
-1
-1
-1
-1
125
864
0
7114986 7142492 6932150 6959665 676 676 0
-2458
-269
-1
-1
-1
-1
32
1
1
1
1
1
1
1
-1549
-14
-111
1666
-162
-1
-1
-1
-1
-1
-1
-1
-1
-1
-1
-1
-1
-1
-1
-1
-1
-3
-1
-1
-1
-1
-1
-8
-1
-1
-1
-1
-1
-1
-1
-1
-1
-1
-1
-1
-1
-1
-1
-1
-1
-1
-2
-1
176
1
1
1
1
1
1
1
1
3
1
1
1
3
1
1
1
1
1
1
1
1
18
1
1
1
1
1
1
1
1
1
1
3
1
1
1
3
1
1
1
1
1
759
1
1
1
1
1
1
1
1
1
1
1
1
1
1
1
1
1
1006
1
1791
-2088
-423
-51
260
1
-1909
567
1
-2533
-1
-1
-1
-1
-1
-1
-1
-1
-1
-1
-1
-1
-1
-1
-1590
-260
-2079
334
-888
-113
-1
-1
-1
-1
-1
-1
772
-331
-1117
-879
-815
-1
0
7235894 7240905 6959664 6964673 122 122 0
897
-20
-1356
-1
198
175
2095
1
0
7240902 7247483 6976322 6982904 199 199 0
2323
948
2847
-76
-1
-1
-35
0
7254708 7259393 6981384 6986115 208 208 0
-769
3
283
-76
-1
91
-209
-1617
-1
-1
-1
-1
-1
-1
-1
-1
-1
-1
-1
-1
-1
-1
-1
-1
-1
-1
-1
-1
-1
-1
-1
157
-712
-325
-256
-1
-1
-1
-1
-1
-4
-1
-1
-1
-3
-1
-1
-1
-1
-1
-1
-5
-1
-1
0
7259610 7267112 6986568 6994156 360 360 0
-398
100
1
1
-132
-1
-58
-382
-24
-1
-1
-1
63
1
1
1
1
1
1
-95
-1
-1
-1
-1
-1
-1
-1
-1
-1
-1
-1
-1
-53
-1
46
1
1
1
81
27
1
1
1
1
1
1
1
1
1
1
1
1
1
1
1
1
-43
-1
-1
82
403
1
1
1
147
-3
-141
-1
-1
-1
-1
-2
-2
-26
-1
-1
-1
-1
-1
-4
-2
-1
-1
-73
-92
-1
-1
-1
421
1
1
1
1
1
1
1
1
1
-139
-136
-1
-1
-1
-1
-1
-1
-1
-1
-1
-1
-1
-1
-1
-1
-1
-1
-1
-1
-1
-1
-1
-1
-1
-1
-1
-1
-1
-1
-1
-1
-1
-1
-1
-1
-1
-1
-1
-1
-1
-1
-1
-1
-1
-1
-1
-1
-1
-1
-1
-520
-1
-1
-2
-2
-1
-1
-1
-1
-1
-1
-1
1085
224
1
1
-141
-627
-1
-1
-1
-1
-1
-1
-1
-1
-1
-1
-1
-1
-1
-1
-1
-1
-1
-2
-1
-1
-1
-1
-1
70
-276
-308
450
-109
411
0
7266967 7274302 6994155 7001502 148 148 0
58
3121
1
-350
199
-533
-1
-1
-58
-1
-1
-1
-1
-1
55
1
1
1
1
1
-1075
-1
-1
-1
-1
-1
-497
-1
-1
-1
-25
-1
217
1
-1025
-90
23
-8
0
7276531 7286203 7004298 7013978 186 186 0
193
1
1
1
548
1
1
1
1
1
-848
-21
-1
-1
-1
-1
-1
-1
-1
-1
-1
-1
-1
-1
-1
-1
-1
-1
-1
-1
-1
-1
-1
-1
-1
-1
136
1
1
1
1
1
1
1
1
1
626
1
1
-97
-143
-1
-1
-1
-9
-2
-1
-1
-5
-1
-1
-1
-1
-1
-1
-3
-1
-4
-1
-2
-1
-8
-1
2589
1
1
1
1
1
1
1
1
1
1
1
503
1117
1
1
1
1
-95
-343
-183
25
1
1
21
0
7286200 7295940 7014070 7023860 240 240 0
-445
-1
-1
-1
-1
-1
-1
-1
-284
-1
-1
-1
-21
-120
-1
-1
-1
-1
-1
-1
-72
-1
-1
-16
-1
-1
-1
-1
-1
-1
-1
-1
-1
-1
-1
-1
-1
-1
-1
-1
-1
1064
1
1
1
1
1
1
1
1
1
-510
-1
-1
-1
567
1
1
-147
-1
-85
-108
-1
-342
-355
-1
-1360
-1
-1
-2
-1
10
1
1
1
1
1
1777
1
1
1
228
1
-279
-1
26
-106
-1
-1
-1
-1
-1
-1
-1
-1
-1
-1
-3
-1
-1
-1
47
-890
-804
0
7296087 7297544 7024526 7025991 30 30 0
149
-179
-1
-1
-1
-1
-1
-1
-1
-1
-1
1057
0
7308301 7330324 7025986 7047984 389 389 0
793
-57
30
442
1
1
-99
-1301
-1444
290
1
1837
1
1
1
1
1
1
1
1
1
1
1
1433
-410
430
63
756
1
1
1
1
1
1
1
-168
-351
245
-621
-1
-1
-1
-1
-1
-1
-1
-1
-1
-954
1275
2
4
1
1
1
1
918
47
1
88
1
1
188
-270
-40
0
7330322 7333241 7050073 7053056 112 112 0
560
-90
-1
-3
-1096
-1
-1
-1
-1
-1
-1
-1
-1
-1
-1
-1
-1
-1
-1
-1
-1
-1
-1
-1
-1
-1
-1
-1
-1
-1
-1
-1
-1
-1
-1
-1
-1
-1
-1
-1
-1
-1
-1
-1
-1
-1
-1
-1
-1
-1
-1
-1
-1
-1
-1
-1
-1
-1
-1
-1
-1
-1
-1
-1
-1
-413
0
7345324 7348303 7053052 7056032 50 50 0
-1661
0
7348661 7355301 7056051 7062688 124 124 0
-97
-776
165
513
1
1922
407
1638
1
-25
-1094
0
7355313 7361516 7062786 7068991 115 115 0
393
1
1
-836
2803
-1472
-1
-1
-1
-1
0
7383575 7398538 7068117 7083101 296 296 0
-301
-7
-2
-1
-24
45
-1949
-432
-734
-1
-1014
-1
-1
-1
-1
-1
-1
-1
-1
-1
-1
-1
-1
-2
485
1610
1
1
1
532
-381
-1
-36
-182
-512
-1
3463
-1183
137
-754
440
0
7398539 7405909 7083264 7090650 237 237 0
321
1
10
274
1
1
1
-70
-1
-1
-1
-1
-239
-1
-1
-1
-1
-66
-1
-1
-1
-1
-1
-1
-1
-1
-1
-1
-1
-1
-1
-1
-1
-1
-1
-462
-671
-1
-1
-1
-1
-1
-1
-1
-1
-1
-1
-1
-1
-1
564
30
1
1
1
94
1
-2071
421
1
1
1
1
1
1
1
1
1
1
1
1
1
1389
36
1
1
-51
-1
-370
-1
0
7418102 7427674 7089780 7099320 201 201 0
197
-32
-1
-1
-1
-430
-237
-1
-1
-191
-363
445
1
1
1
1
1
1
1
1
1
1
1
298
2
-969
-1
-1025
55
1
2
1
1
1
1
1
1
1
1
1
1
1
1
1
-1409
-950
-2048
-22
-93
-1
125
1
1
1
1
1
1
1
1
1
1
1
1
1
2
506
1
1
1
1
0
7427620 7431774 7099317 7103496 136 136 0
-532
-85
-1
-1
-1
-1
-1
2351
1
1
1
1
1
1
-442
-1
-1
-1
-1
-1
-1
452
1
1
1
1
-100
-1
-1
-1
-1
-1
-1
-1
-1
-1
-1
-1
-1
-1
-1
-1
-1
-1
-1
-1
-2
-1
-3
0
7433084 7435639 7103561 7106115 92 92 0
-268
-462
-224
-1
-3
-1
-1
-1
241
1
72
1
1
1
1
1
1
1
-66
0
7436004 7448181 7106112 7118244 377 377 0
27
273
1
1
1
1
1
4
1
1
1
1
1
1
1
2
1
1
1
1
1
1
1
1
1
1
1
1
1
1
1
1
1
1
1
1
1
1
1
1
1
1
1
1
1
1
4
1
1
1
12
1
1
1
1
-4267
-1
271
-139
398
1
1
1
1
1
1
1
1
1
1
1
1
1
40
1617
-341
-1
-1
-1
-2
-1
-2
-1
-2
-1
-2
-8
-1
-1
-1
-1
-1
-3
-1
-1
-1
-1
-1
-1
-4
-1
-2
-1
-1
-1
-1
-5
-1
-1
-1
-1
-1
-1
-1
-1
-1
-1
-1
-1
-1
-1
-5
-1
562
1
1
774
741
1
1
1085
1
1
1
1
1
1
1
1
1
1
1
1
1
1
1
802
0
7448175 7455472 7119757 7126982 185 185 0
203
1
316
1
1
1
1
1
1
1
1
1
1
1
1
1
1
1
1
1
1
1
1
1
1
1
1
1
1
1
1
1
1
1
1
1
1
1
1
1
26
1
1
1
1
1
1
1
668
315
1
1
1
1
1
1
1
1
1
1
1
384
1
1
1
1
1
542
1
-432
-1
606
491
-29
1562
1
1467
1
0
7464817 7467931 7126976 7130091 55 55 0
-2020
0
7467925 7489605 7142125 7163814 535 535 0
-235
-1
-3
1156
-229
-1435
-1
-1
-1
-1
-1
-1
-1
-1
-1
-1
-1
-1
-1
-1
744
4
-273
-1
-117
1140
1
1
-1042
1501
-2667
33
1104
2702
-463
-1
-936
-1
1329
746
2564
1
1
1
1
431
659
0
7489732 7491557 7164150 7165976 50 50 0
-657
1137
-12
0
7500491 7520689 7165972 7186221 548 548 0
-220
-409
-1
-1
-1
-1
-1
-1
-1
-1
-1
-1
-1
-1
-1
-1
-1
-1
-1
843
-1223
-148
1208
1
-2288
-4235
506
-413
-173
329
-589
570
-75
-1
-1
-1
-1
-1
-1
-1
583
-966
-859
-984
-1
-1
-3522
-1
-1
-1
-1
-1
-1
-1
-1
-1
-1
-1
-1
-1
-1
-1
-1
-1
-1
0
7520453 7532705 7186218 7198488 431 431 0
-169
-1
-1
-1
-1
-1
-1
-1
-1
-1
-1
-1
-1
-1
-1
-1
-1
-1
-1
-1344
-1
-6199
-1
-1
-1
-1
-1
-1
-1
-1
-1
-1
-1
-1
-1
-1
-1
549
1
1
1
1
1
1
1
1
1
1
1
1
1
1
1
1
1
-463
-454
-1
-604
-1
-1
-1
-1
-1
433
-37
-1
-880
514
1
1
1
1
1
1
1
1
1
1
1
0
7532701 7543083 7207023 7217441 276 276 0
-2291
-1
-1
-1
-1
-1
-1
-1
-1
-1
-1
-1
-1
-1
-1
-1
-1
-1
-1
-1
-1
-1
-1
-1
-1
-1
-1
-1
-1
-1
-1
-2549
-1579
-555
-1
-1
-1
-1
-1
-1443
1574
1
12
164
0
7551043 7558829 7216611 7224367 192 192 0
1866
1
1
1
1
1
1
1
-607
-552
-38
58
1
1
1
1
1
1
-140
-896
-356
1103
160
527
1
1
1
1
1
1
1
1
-295
280
1
1
1
1
1
1
595
139
2
1
0
7557902 7570883 7224405 7237350 282 282 0
22
43
101
64
1
1
1
-90
88
-696
-1
43
-578
-1055
-1
-1083
337
65
1
1
1
1
1
1
1
1
1
-69
-92
-1
202
6698
1
1
1
1
1
321
1
1
1
1
1
1
1
1
1
1
1
1
1
1
1
1
1
1
1
1
1
1
1
1
1
1
1
1
1
1
1
-16
-182
-1
-1
-1
-1
-1
-1
-1
-1
-1
-1
-1
-1
-1
176
461
0
7571047 7585225 7237347 7251549 346 346 0
314
1
1
1
1
1
1
1
1
135
1
-317
165
1
1
1
1
1
1
1
1
1
1
1
1
1
1
1
1
1
1
504
1
1
1
1
1
1
1
1
1
1
1
1
-245
-165
-1
-1
-1
-1
-1
-1
-1
-1
-1
-1
-1
-94
-111
-1
-1
-1
-1
-1
-1
-1
-1
-1
-1
-1
-1
-1
-1
-1
-1
-1
-1
-1
-1
-1
-1
-1
-1
-1
-2
-1
-1
-1
-1
-1
-427
-1
26
334
2241
195
-1710
-100
-1789
-1
-1
-1
-1
-1
-1
-1
-1
-1
-1
-1
-1
-1
-1
-1
-1
-1
-1006
-1
-1853
969
0
7594533 7600033 7260848 7266345 110 110 0
3812
1
1
2
-937
-1
167
0
7605498 7611808 7266341 7272669 208 208 0
49
1
1
1
1
1
1
1
1
1
-611
-5
-1
-1
-1
-1
-1
-5
-1
-1
-1
-1
-2
-1
-1
-1
-1
-5
-1
-2
-1
-2
-5
-1
20
-8
-1
-1
-1
-1
-1
-1
-4
-3
-1
-1
-1
-1
-1
-3
-1
-1
-1
-242
-1
-1
-1
-1
-1
-1
-1
-1
782
-900
-1
-1
884
1
1
1
1
1
1
1
1
1
1
1
1
1
1
1
1
1
1
1
1
-807
1111
1
-155
71
1
469
0
7611913 7613759 7272875 7274722 40 40 0
-1265
0
7756608 7759116 7385568 7388078 85 85 0
335
-428
-1500
-1
0
7771130 7794317 7389674 7412916 280 280 0
289
1
1
1
-63
-1
-1
-1
-1
-1
-1
-1
-1
-805
-340
-262
-99
-1371
-744
1179
376
1083
1
-153
1000
-1427
-1
-1
-1
-1
-1
-1
-1
1129
1
1130
1
1
1
1
1
1
1
1
1
1
1
1
917
-5855
-1
-1
-1
-1
-1
-1
-1
-1
-1
-1
-1
-1
-1
-1
-1
-1
-1
-1
-1
-1
-1
-1
-1
-1
-1
-1
-1
-1
-1
-1
-1
-1
-1
-1
-1
-1
-1
-1
-1
-1
-1
-1
1553
128
650
-1018
839
-257
-1
-1
-1
-1
-1
-1
-1
-1
-1
-1
-1
-1
-1
-3
-236
0
7794313 7803254 7413012 7421893 242 242 0
61
551
1
1
1
2
1
1
1
1
1
1
1
1
2
1
2
1
1
1
1
1
1
3
1
1
1
1
1
1
1
1
1
1
1
1
7
1
2
1
1
3
1
1
1
2
-239
-97
52
-932
222
1
1
1
94
706
1347
-768
1074
1
1
1
1
1
1
1
1
1
-1579
836
0
7811909 7815922 7421888 7425901 107 107 0
820
-3095
0
7818165 7819268 7425898 7427000 26 26 0
688
0
7832960 7834710 7431806 7433555 37 37 0
870
0
7834803 7845561 7433553 7444272 191 191 0
-146
911
1
1
1
1
64
1235
130
2963
1
1
1
18
1
1
1
1
1
1
1
1
1
1
1
1
1
1
1
1
1
1
1
1
1
1
1
1
1
1
1
3828
1
845
1
1
1
1
1
1
1
1
1
1
1
1
1
-389
-1
-1
-1
-1
-1
-1
-1
-1
-1
-1
-1
-1
-1
-1
-1
0
7938808 7941073 7492244 7494510 113 113 0
-263
-975
-79
-1
420
77
1
0
7967173 7970587 7518143 7521556 159 159 0
57
1
1
-1298
-260
1331
-115
0
7981186 7988915 7524599 7532330 204 204 0
75
1
1
-1566
-1
-1
-1
-1
-1
-1
1279
1
1
1
1
1
-1063
-411
-170
678
-3
-215
-41
460
0
