# Supplementary material for: Identifying plant genes shaping microbiota composition in the barley rhizosphere
Source: Nat Commun. 2022 Jun 16;13:3443. doi: 10.1038/s41467-022-31022-y (PMC9203816; doi:10.1038/s41467-022-31022-y)
Supplement: Supplementary file 11 — Source Data [file 41467_2022_31022_MOESM11_ESM.zip › Supplementary Fig 20/Hockett_Barke_filtered.delta]

/cluster/db/mecoulter/genomes/mummer_results/3H_locus/Barke_chr3H_31000000_39000000_sequence.fasta /cluster/db/mecoulter/genomes/mummer_results/3H_locus/Hockett_chr3H_26000000_34000000_sequence.fasta
NUCMER
>Barke_chr3H_31000000_39000000 Hockett_chr3H_26000000_34000000 8000001 8000001
1 19822 221636 241457 1 1 0
0
19919 27266 241799 249146 0 0 0
0
34384 35595 257710 258921 0 0 0
0
36233 60054 259663 283484 1 1 0
0
60265 66156 284931 290822 0 0 0
0
66352 102915 290812 327354 85 85 0
12501
1
2
3
1
1
1
1
1
1
5
1
1
10
1
1
1
1
1
1
1
1
1
2
1
1
1
1
1
-3149
-7
-12
-9
-1
-9
-12
-1
-7
-1
9
1
0
102654 114422 327556 339324 4 4 0
0
113918 115373 340106 341559 14 14 0
164
1
0
115372 126746 341420 352794 0 0 0
0
126642 184831 353079 411268 29 29 0
0
187030 189060 413067 415097 0 0 0
0
188998 195905 415649 422556 0 0 0
0
195843 214866 422820 441843 0 0 0
0
215235 247271 442427 474395 70 70 0
13473
1
1
1
2
1
1
2
1
1
1
1
1
1
1
1
1
1
1
1
1
2
3
1
1
1
1
1
1
1
1
1
2
1
1
2
1
1
2
2
2
1
1
2
1
1
1
1
1
1
3
1
1
2
3
1
1
1
3
1
4
1
1
1
1
1
1
1
0
247585 249934 475200 477549 1 1 0
0
249624 287929 477664 515969 2 2 0
0
287563 340459 516102 568998 19 19 0
0
348947 391191 572656 614819 155 155 0
13624
-30
-4
-6
-5
-12
-9
-1
11446
1
1
1
1
1
1
1
1
1
1
1
1
1
1
1
1
1
1
1
1
1
1
1
4
1
1
1
1
1
3
1
1
1
1
1
1
3
1
1
1
1
1
3
1
1
1
1
1
5
1
1
1
1
1
1
1
3
2
1
1
1
3
1
2
1
1
2
4
1
1
1
1
1
1
1
1
2
1
4
1
1
2
1
1
1
1
0
391985 461303 613802 683054 171 171 0
33
1
1
-19
5
52
100
-881
-1
-1
-1
-1
-1
-1
-1
-1
-1
-1
-1
-7
-1
-1
-1
-2
-1
-1
-1
-2
-1
-1
-2
34337
2
1
1
1
2
1
1
1
6
1
1
3
1
1
1
1
1
1
1
1
1
4
1
3
1
1
1
1
3
1
1
1
1
1
1
3
1
1
1
1
1
1
1
1
1
1
14471
1
1
1
1
1
3
1
1
1
1
1
1
1
2
4
1
1
1
1
1
1
1
1
1
2
1
1
1
14
3
1
1
1
2
3
1
1
0
467996 533705 683155 748864 0 0 0
0
534051 598646 750777 815372 1 1 0
0
600646 609856 817489 826699 8 8 0
0
609537 635399 827920 853748 116 116 0
324
4
1
2
1
1
1
1
1
1
10
3
1
1
1
1
2
2
1
1
1
1
1
1
4
4
1
1
3
1
1
10
1
1
1
1
3
3
1
1
1
1
1
1
1
1
1
1
1
1
1
1
1
1
5
4
2
3
1
1
3
4
2
1
1
-7730
-1
-5
-1
-1
-1
-1
-1
-1
-1
-1
-1
-1
-1
-1
-1
-4
-1
-1
-1
-1
-1
-1
-1
-1
-1
-1
-1
-7
-1
-1
0
635262 638260 854227 857225 0 0 0
0
637989 665533 857410 884954 0 0 0
0
665287 670531 884956 890174 44 44 0
974
18
1
1
2
2
1
1
1
1
1
1
1
2
1
1
1
1
1
1
1
1
1
1
1
170
0
670930 712413 891832 933183 140 140 0
2576
1
1
1
1
1
1
1
2
1
1
1
1
1
1
1
8
1
1
4
2
1
1
1
1
1
1
1
1
1
1
1
1
1
2
1
1
1
1
1
1
1
3
1
1
1
1
1
1
4
1
1
2
1
3
1
1
1
5
1
1
1
1
2
2
1
3
1
3
2
1
6356
2
4
5
2
1
4
1
1
2
2
1
1
1
1
1
2
1
4
1
1
1
1
1
2
1
1
1
1
3
2
1
3
1
1
1
2
1
1
3
1
1
5
1
1
1
1
8
5
1
1
3
1
1
1
1
1
3
1
1
1
0
712491 753112 932872 973493 2 2 0
0
763924 765729 973594 975399 0 0 0
0
765895 772065 975530 981700 0 0 0
0
772257 834479 981984 1044206 44 44 0
0
834532 846034 1044429 1055931 4 4 0
0
845667 883849 1055917 1094099 0 0 0
0
884269 885551 1096659 1097941 0 0 0
0
885690 954422 1097977 1166710 23 23 0
-55817
0
954402 960993 1166811 1173402 0 0 0
0
960756 991921 1173604 1204745 34 34 0
4437
1
1
1
1
1
1
1
1
4
1
5
1
1
1
1
1
1
1
1
1
1
1
14
0
991721 1034814 1204968 1248009 58 58 0
10608
1
1
1
1
4
1
1
6
1
2
5
1
1
1
1
1
1
1
1
4
1
1
2
1
1
6
1
2
1
1
2
1
1
1
1
5
1
1
1
1
1
1
1
1
1
1
1
2
1
1
1
0
1039940 1054314 1248110 1262484 1 1 0
0
1054517 1058956 1263029 1267468 0 0 0
0
1059144 1062407 1267665 1270927 1 1 0
5
0
1063677 1080274 1272314 1288911 17 17 0
0
1080424 1087374 1288955 1295829 88 88 0
6660
1
1
1
1
1
1
1
1
1
1
1
1
1
1
1
1
1
1
1
1
1
1
1
1
1
1
1
1
1
1
1
1
1
1
1
1
1
1
1
1
1
1
1
1
1
1
1
1
1
1
1
1
1
1
1
1
1
1
1
1
1
1
1
1
1
1
1
1
1
1
1
1
1
1
1
0
1087384 1174009 1295621 1382244 12 12 0
55385
16
0
1174164 1201929 1382450 1410228 39 39 0
-27467
-5
-1
-1
-1
-1
4
-8
-1
-1
-1
-1
-1
-2
-1
0
1202195 1228110 1411859 1437636 161 161 0
12123
1
1
1
1
1
1
1
1
1
1
1
1
1
1
1
1
1
1
1
1
1
1
1
1
1
1
1
1
1
1
1
1
1
1
1
1
1
3
1
1
1
1
1
2
1
1
2
1
1
1
1
1
1
1
1
2
1
1
1
2
3
1
1
1
2
1
1
3384
1
1
1
1
1
1
1
1
1
1
1
1
1
1
1
1
1
1
1
1
1
1
1
1
1
1
1
1
1
1
1
1
1
1
1
1
1
1
1
1
1
1
1
1
1
1
1
1
1
1
1
1
1
1
1
1
1
1
1
1
1
3
1
1
1
1
1
1
1
0
1229663 1231155 1438635 1440126 5 5 0
9
0
1231777 1273601 1441138 1482994 72 72 0
-39579
-1
-1
-1
-1
-1
-1
-1
-1
-1
-53
-1
-1
-1
-46
-1
-1
-743
-1
-1
-1
-1
-1
-1
-1
-1
-1
-1
-1
-1
-1
-1
0
1300348 1304722 1569755 1574101 208 208 0
-265
1807
87
-3
-7
-57
-1
-1
-1
-1
-2
-3
-1
-1
-2
-3
-1
-1
-1
468
1
1
1
1
1
1
1
1
1
1
1
869
2
63
1
1
1
1
1
1
1
1
1
1
1
1
1
1
3
1
1
1
1
1
1
1
1
1
1
1
1
1
1
1
1
1
-102
-1
-1
-1
0
1306011 1308861 1613372 1616155 111 111 0
880
1747
1
1
1
1
1
1
1
1
1
1
1
1
1
1
1
1
1
1
1
1
1
1
1
1
1
1
1
1
1
1
1
1
1
1
1
1
1
1
1
1
1
1
1
1
1
1
1
1
1
1
1
1
1
1
1
1
1
1
1
1
1
1
1
1
1
0
1321109 1329890 1618632 1627349 266 266 0
16
118
1
1
1
1
1
1
1
1
1
1
1
1
1
1
1
1
1
1
1
72
1
1
1
1
1
1
1
1
1
1
1
1
1
1
1
1
1
1
1
17
1
1
1
1
1
1
1
1
5
1
1
1
1
1
1
1
5
1
1
-440
-1
-1
-1
-1
-1
-1
-1
-1
-1
-1
-1
-1
-1
-1
-1
-1
-1
-1
-1
-1
-1
-1
-1
-1
-1
-1
-1
-1
-1
-1
-1
-1
-1
-1
-3
-1
-224
-225
2654
1
1
1
1
1
1
1
1
1
1
1
1
1
1
1
1
1
1
1
1
1
1
1
1
1
1
1
1
1
1
1
1
1
1
1
1
1
1
1
717
1
5
1
-823
-1
-1
-1
131
1537
0
1339989 1350680 1629216 1639907 203 203 0
1737
4682
-494
-1
-1
-1
469
3107
0
1350828 1383755 1639909 1672940 801 801 0
238
1
1
1
1
1
1
1
1
1
1
1
1
1
1
1
4
1
1
1
1
1
1
1
1
1
1
1
1
1
1
1
1
1
1
1
1
1
1
1
1
1
1
1
1
1
1
1
1
1
1
1
1
1
1
1
1
1
1
1
1
1
1
1
1
1
1
1
1
1
2173
-1068
-1
-1
-1
-1
-1
-1
-1
-1
-1
-1
-1
-1
-1
-1
-1
-1
-1
-1
-1
-1
-1
-1
-1
-1
-1
-1
202
1
1
-2706
-828
-2733
-1
-1
-1
-1
-1
-1
-1
-1
-1
-1
-1
-1
-1
-1
-1
-1
-1
-1
-1
-1
-1
-1
-1
-1
-1
-1
-1
-1
-1
-1
-1
-1
-1
-1
-1
-1
-1
-1
-1
-1
-1
-1
-1
-1
-1
-1
-1
-1
-1
-1
-1
-1
-1
-1
-1
-1
-1
-1
-1
-1
-1
-1
-1
-1
-1
-1
-1
-1
-1
-75
2140
-1827
-1
-1
-1
-1
-1
-1
-1
-1
-1
-1
-1
-1
-1
-1
-3389
-1
-791
-401
-1
-1
-1
-1
-1
-1
-1
-1
-1
-1
-1
-1
-1
-1
-1
-1
-1
-1
-1
-1
-1
-1
-85
-195
-1
-1
-1
-1
-1
-1
-1
-1
-1
-1
-1
-1
-1
-1
-1
-1
-1
-1
-1
-1
-1
-1
-1
-1
-1
-74
-1402
135
5181
584
1
1
1
1
1
1
1
1
1
-1129
860
867
1
1
1
1
610
-94
63
-50
-69
1588
1
-317
-1
-1
-1
-1
-5
-1
-1
-4
-1
-1
-1
-1
-1
-1
-1
-1
-2
-3
-1
-1
-1
-1
-1
-1
-1
-1
0
1383582 1388979 1678999 1684396 54 54 0
3634
-489
-1
-1
39
1
0
1388977 1399626 1684433 1695086 96 96 0
2377
-4869
87
-2586
-1
-1
-1
-1
0
1405436 1406912 1695516 1696992 28 28 0
196
1
8
90
3
1
-390
-1
-1
-1
-1
-1
0
1406912 1410238 1697087 1700445 101 101 0
599
-215
-30
-1
-118
-1
-74
170
-16
-276
-1
-1
-1
-1
-1
-1
-1
-1
-1
-1
-1
-1
-1
-1
-1
-1
-1
-1
-1
-1
-1
-299
-1
-1
-1
-1
-1
767
0
1433761 1439015 1700004 1705292 116 116 0
-603
-1
-1
-1
-1
-1
-1
-1
-1
-1
-1
-598
-1
-1
-3685
-1
-1
-1
-1
-1
-1
-1
-1
-1
-1
-1
-1
-1
-1
-1
-1
-1
-1
-1
0
1440837 1446031 1705288 1710479 115 115 0
557
2369
306
0
1465057 1472555 1710476 1717992 191 191 0
-306
-1
-1
-1
-1
-1
-1
-2
-1
-1
-1
-1
-1
-1
-1
-1
-56
151
271
1
27
177
133
160
-404
389
-851
-1
-1
112
48
323
-952
1162
-532
-1
-1
-1
-1
-4
-65
-884
0
1472626 1483359 1718145 1728875 302 302 0
-802
-1
-1
-1
-1
-1
-1
92
185
34
70
1
2
1
1
1
668
153
1
1
1
1
1
1
1
1
-270
-1
-1
-1
-1
-1
-1
-1
-1
-1
-1
-1
-1
-1
-1
-1
-1
-1
-1
-1
-1
-1
-1
-1
-1
-1
-1
-1
-1
-1
-1
-1
-1
-1
-1
-3
14
54
21
1
1
1
1
1
1
1
2
1
1
1
1
1
1
1
1
1
1
1
1
1
1
1
2
-362
-1
-2
-4
-1
-1
-1
9
8
1
1
2
-663
-1
-1
-1
-1
-1
-1
-1
-1
-1
-1
-1
-1
-1
-1
-1
-1
-1
-1
-633
215
14
683
3154
-374
508
1
1
1
1
1
1
1
1
1
1
1
1
1
1
1
1
1
1
1
1
-221
-1
0
1483392 1486324 1728873 1731760 90 90 0
358
1
1
1
1
1
4
1
1
1
1
1
1
1
1
2
1
1
1
3
1
1
1
1
1
1
1
794
1
1
1
1
1
1
1
1
1
1
1
1
1
1
1
1
1
1
1
-481
-926
-78
235
0
1504252 1506440 1741426 1743613 57 57 0
394
0
1506438 1509480 1744351 1747397 73 73 0
-283
-1
-1
-1
-1
43
1470
-175
-1
628
0
1509476 1513814 1761616 1765955 94 94 0
828
87
-226
357
-458
-1
-1015
-1
825
0
1514055 1515543 1771725 1773212 41 41 0
1201
0
1515539 1517135 1778028 1779633 55 55 0
-437
309
-589
-219
-1
-1
-1
-1
-1
-1
-2
0
1545451 1548697 1788794 1792036 100 100 0
-533
135
1
9
1
-7
-6
11
1
10
-18
-3
9
2377
0
1557499 1564747 1792032 1799275 171 171 0
-948
-1
-1
-1
-1
-1
-1
-2
-1
-1
-1
-1
704
-73
333
1
1
1
1
1
1
465
5
1
1
1
1
1
1
1
1
1
-305
-121
21
-765
877
-122
-7
289
778
-870
6
0
1565063 1567276 1799287 1801497 36 36 0
-480
-1
1265
1
1
1
1
1
-411
0
1572507 1575682 1814230 1817427 140 140 0
-268
-1
-1
-229
-438
-1
-1
-1
-1
-1
-1
-1
-1
-1
-1
-1
-1
-1
-1
-1
-1
-1
-1
-1
37
122
-44
375
1
1
1
1115
-518
-1
-1
-1
0
1578901 1580984 1823347 1825441 90 90 0
670
-946
-1
-1
-1
-1
-4
-7
-84
-1
-1
-1
-1
0
1588619 1589651 1827880 1828911 38 38 0
-68
-6
-2
536
3
1
1
0
1644949 1646034 1920152 1921237 50 50 0
0
1661861 1664272 1922320 1924714 114 114 0
1267
24
1
1
1
5
1
1
1
2
1
1
1
1
1
1
1
-598
400
0
1676588 1685438 1930124 1938984 437 437 0
-26
-1
21
1
1
254
1
1
4
1
1
6
1
1
1
1
4
1
1
1
1
1
1
1
2
1
2
2
1
1
1
3
2
1
6
1
3
-303
-1700
-1
330
-50
-7
-1
523
4
-12
-1
-1
-1
-1
-1
-1
-1
-1
-1
-1
-1
-1
-1
-1
-1
-1
-1
-855
-132
669
-182
-728
-494
-826
-210
415
1
-51
-347
-1
-1
-1
-1
-1
-1
-1
-1
-1
-4
-1
-3
-1
-1
-1
-1
-1
642
0
1695211 1727493 1943973 1976249 468 468 0
1089
707
1
1
1
1
1
1
1
1
1
1
1
1
1
1
1
1
1
1
1
1
1
1
1
1
1
1
1
1
1
1
1
1
1
1
1
1
1
-81
-1
-1
-747
-1327
-555
-1
-1
-1
-1
-1
-1
-1
-1
-1
-558
-522
-510
8
1
1
-26
-1
-1
-1490
9897
11424
1
1
-147
-1
-1
-1
-1
-1
-1
-1
-1
-1
-1
-1
-1
-1
-1
-1
-1
2434
-112
-1
0
1727645 1772381 1976312 2021033 379 379 0
6533
1
-1205
1852
-363
494
342
-91
-1560
-1
-1
-1
-1
-1
-1
-1
-1
-1
-1
-1
-1
-1
-1
-1
-1
-1569
184
1
1
1
1
1374
-54
1088
755
-529
-1
6082
-1859
-1
-1
1999
843
1
1
1
1
1
1
1
1
1
1
1
1
1
3
1
1
1
1
1
1
1444
1323
-206
-1
-1
-1
-1
-1
-1
-1
-1
-1
-1
-1
-1
-1
-1
-1
-1
-1
-1
-1
-1
-1
129
1
1
1
1
1
1
1
1
1
1
1
1
1
1
1
1
1
2
1
1
1
1
1
1
1
1
1
1
-332
1261
-4195
-415
1327
-4296
-1
0
1772636 1785127 2021042 2033535 113 113 0
-3625
3874
-3829
-1
0
1785126 1814613 2136744 2166228 187 187 0
1178
1109
1446
1738
-1162
252
4033
-698
-1
-6036
-5552
814
2093
0
1816444 1823040 2179993 2186553 210 210 0
-301
555
482
1
114
-159
-133
-211
-1
-1
-1
-641
-1128
-62
-1
-1
-1
389
1
1
1
1
1
1
1
1
1
1
1
1
-80
330
900
1
1
96
1
1
1
1
1
1
1
1
1
1
1
1
1
1
1
1
1
1
1
1
1
1
1
1
1
1
1
1
1
1
1
1
180
-408
8
1
-21
-10
-4
-3
-1
-326
0
1821724 1824894 2211554 2214733 64 64 0
462
-466
8
1
-21
-10
-4
-3
-1
-378
-1
-1
-1
-1
-1
0
1824561 1826306 2214735 2216498 44 44 0
-1000
-1
-1
-1
-1
-1
-1
-1
-1
-1
-1
-1
-1
-1
-1
-4
-1
-1
-5
-1
332
71
0
1826231 1830716 2216607 2221100 104 104 0
-1754
-1
-1
-1
-1
-1
-1
-1
-1
-1
-2
-2
-1
-52
-49
-1
-44
-1
-1
-1
-1
-1
-1
-1
-139
53
1
300
106
-37
-270
-1
-1
-1
197
1
1
1
1
1
1
1
1
1
1
1
1
1
1
220
1
1
4
1
1
1
104
1
1
1
-304
-1
-1
-1
-1
-1
-1
-1
0
1831752 1833438 2222758 2224444 22 22 0
0
1833047 1840595 2224705 2232290 171 171 0
-1005
-47
-1
-2068
-1
-1
-1
-2
-1
464
-659
-158
-345
-161
-1
-1
-10
-1
-1
-1
-1
-1
-1
-1
-1
-1
-1
-1
-1
-1
-1
-3
-1
-3
-1
-1
-1
-1
-2476
0
1840784 1845526 2232283 2237031 164 164 0
193
102
52
1
1
505
-693
-332
-1
-1
-1
-1
-1
-1
-1
-1
-1
-1
-1
-1
71
150
1
1
1
1
1
1
1
1
1
1
1
1
1
1
1
1
1
1
1
1
1
1
1
1
1
1
1
1
1
1
1
159
-997
-1
-1
-1
-1
-1
-1
-1
-1
-1
-1
-1
-1
-1
-1
-1
-1
-1
-1
-1
-1
-1
-1
-1
-1
-1
-1
-1
-1
-1
-1
-1
-1
986
0
1846541 1849706 2238087 2241260 67 67 0
-1140
-1
-1
-33
-1
-1
-1
-1
-1
-8
-1
-1
-1
-1
-1
-1
-1
95
1
1
1
1
1
1
1
1
0
1850613 1855560 2241258 2246248 135 135 0
-228
-1
-1
-1
113
-301
-1
-1
-1
197
1
1
1
1
1
1
1
1
1
1
1
1
1
1
326
1
1
1
691
1
13
1
1
1
-431
-1
-1
-1
-1
-1
-1
-1
-1
-1
-1
-1
-1
-1
-1
-1
-1
-1
-1
-1
-1
-1
-1
-1
-1
-1
-138
-693
-1
-673
-1
-1
-1
-1
-1
-1
-1
-1
-1
-1
-1
-1
-1
-1
-1
-1
-1
-1
-1
-1
-1
-1
-1
-1
-1
-1
-1
-1
-1
-1
-1
0
1854909 1866017 2246250 2257334 103 103 0
8588
1
1
1
1
1
1
1
1
1
1
1
1
1
2
1
839
1
687
696
1
1
1
1
0
1866022 1869101 2257610 2260733 82 82 0
57
-325
-1
-1
-1
-1
-1
-1
-1
-1
-1
-1
-1
-1
2321
-139
-1
-1
-1
-1
-1
-1
-1
-1
-1
-1
-1
-1
-1
-1
-1
-1
-1
-1
-1
-1
-1
-1
-1
-1
-1
-1
-1
-1
-1
-1
-1
-160
0
1868558 1872561 2269540 2273556 101 101 0
74
1
1
1
1
1
1
1
1
1
1
1
1
-219
-1
-1
-1
-1
-1
-1
-1
-1
-1
-1
-1
-1
-1
-1
-1
-1
-1
-1
-1
-1
-1
-1
-1
-1
-1
-1
-1
-1
-1
-1
-1
1178
1
1
1
1
1
1
1
1
1
1
-269
-1
-1
-1
-740
0
1873426 1878942 2274984 2280624 220 220 0
-271
-1
-1
-1
-1
-1
-1
-1
-1
-1
-1
-1
-1
-1
-1
-1
-1
-1
-1
-1
-1
-1
-1
-1
-1
-1
-1
-1
-1
-1
-1
-1
-1
-1
-1
-1
-17
-1
-1
-1
-1
-1
-1
-1
-1
-1
-1
-1
-1
-1
-1
-1
-1
-1
-1
-1
-1
-1
-1
-1
-1
-1
-1
-1
-1
-1
-1
-1
-1
-1
-1
-1
-1
-1
-1
-1
-1
-1
-1
-2
-65
-1
-1
-1
-1
-1
-1
-1
-1
-2271
154
-42
-1
-114
-1
-1
-1
-1
-1
-1
-1
-1
-1
-67
-28
27
2
1
1
1
8
241
-46
-1
-1
-1
-1
-1
-1
-72
-50
-1
-283
-436
105
1
1
1
691
1
13
1
1
1
-431
-1
-1
-1
-1
-1
-1
-1
-1
-1
-1
-1
-1
-1
-1
-1
-1
-1
-1
-1
-1
-1
-1
-1
-1
-1
0
1879261 1880745 2281186 2282673 28 28 0
-58
-1
-197
0
1883635 1890365 2282675 2289407 130 130 0
334
705
-161
-235
-1
-2630
16
-58
268
-268
938
1
-372
-80
-49
111
0
1890909 1905801 2290066 2304893 236 236 0
-27
-541
-1
-1
-1
-1
-1
-1
-1
-1
-1
38
527
1
-3689
-1
-1
-1
-1
-1
-1
-3
-1
-1
-457
-1
-1
-1
-1
-1
-1
-1
-1
-1
-1
-1
-1
-1
-1
-1
-1
-1
-1
-2325
-202
-387
-3
35
1
1
1050
389
1
1
1
1
1
1
1
1
1
1
1
1
1
1
1
1
-195
63
1
1
1
1
1
1
1
1
1
1
1
1
1
1
1
1
1
1
1
1
1
1
1
1
1
1
1
5
1
1
1
1
1
1
1
1
1
1
1
1
1
3
1
1
1
1
1
1
1
1
1
1
1
1
1
1
1
1
1
1
1
1
1
1
1
1
1
1
1
2
3356
1007
1
1
1
1
1
1
1
1
1
1
1
1
6
0
2066686 2068780 2304395 2306476 54 54 0
687
1
1
1
1
1
1
1
1
1
160
-389
111
54
-471
178
1
0
2068780 2072080 2306985 2310231 140 140 0
-32
-1
-1
-686
-1
-1
528
1
1
1
1
6
1
1
1
1
1
1
1
1
1
1
1
1
1
1
1
1
1
1
1
1
1
1
1
4
1
1
1
1
1
1
1
1
1
1
1
1
1
1
1
1
-20
-633
-1
-1
388
1
1
1
1
1
1
1
1
1
1
1
1
1
1
1
1
1
0
2079151 2089168 2308235 2318213 304 304 0
-27
-1
-632
-236
-60
-1
-1
-1
90
1
1
1
1
1
1
1
1
1
2
2
1
1
2
1
1
1
-460
-1
-1
-1
-1
-1
-1
-1
-1
-1
-1
-1218
-19
5
2220
1
1
1
1
1
1
1
1
1
1
1
1
1
1
1
1
1
1
1
1
1
1
1
1
1
1
1
1
1
1
1
1
1
1
1
1
1
-972
-2228
358
817
67
1
-78
157
196
0
2089163 2106668 2328937 2346443 429 429 0
2110
1
1
1
1
1
-1999
-1534
315
-113
-890
-4059
-439
1423
1
1
1
1
1
1
1
2
1
1
1
1
1
1
1
1
-39
-1
-1
-1
-207
-82
-1
-160
857
21
-556
-1
-1
-1
-1
-1
-1
-1
-1
-1
-1
-1
-1
0
2107829 2112421 2346096 2350698 144 144 0
648
1
-973
118
228
12
-536
-1
-1
-578
-1
74
1
1
1
1
1
1
1
1
1
1
-923
-1
-1
-1
-1
-1
-1
-1
-1
-1
-1
-1
-1
-1
-1
-1
-1
-1
-1
-1
0
2112769 2115754 2350697 2353681 68 68 0
1970
0
2120438 2123802 2356328 2359706 112 112 0
1174
1
1
1
1
1
1
-521
-1
-1
-1
-1
-1
-1
-1
-1
-1
-1
-1
-1
-1
-1
-1
-1
-1
-1
-1
-378
0
2123797 2134196 2368757 2379181 260 260 0
-1062
-34
1127
1
1
1
1
1
1
1
1
2
1
1
1
1
1
1
1
197
-2260
-1
-1
-1
-1
-1
-1
-1
-1
-1
-3
-1
-1
-1
-1
-980
2281
-818
-1
-1
-1
-1
-1
-1
-1
-1
-1
-1
-1
-1
-1
-1
-1
-1
-1
-1
-1
-1
-1
-1
-1
-1
-1
-1
-1
838
501
0
2136074 2145075 2379175 2388168 189 189 0
605
429
-262
571
1
1
1
1
1
1
1
1
1
1
8
1
552
1
581
1
1
1
1
14
1
1
-105
-1
-1
198
1
-147
-1
-1
-1
-1
-1
-33
-16
-1
5
1
1
1
-46
-1
-1
-1
-1
50
-384
154
1
-35
190
974
-261
-1607
-12
-1
-1
-1
-1
-1
-1
-1
791
52
0
2145072 2150362 2388368 2393665 100 100 0
-114
-1
-1
-1
-1
-1
-1
-1
203
1
-851
-117
316
-1232
477
0
2156682 2157747 2395156 2396221 24 24 0
0
2156682 2158854 2412955 2415126 86 86 0
-1163
-1
-1
-1
-1
-1
-1
-1
-1
-1
-1
-1
-1
-1
-1
-1
-1
-1
-1
527
1
1
1
1
1
1
1
1
1
1
1
1
1
1
1
1
1
1
1
1
-342
0
2170414 2173179 2468673 2471439 24 24 0
-319
-338
52
0
2175235 2178646 2473712 2477134 137 137 0
-1933
-1
-1
-613
-1
-177
-130
-9
-1
-1
-1
-1
-1
-1
-1
-1
-1
-186
18
1
1
1
1
1
1
2
-86
-35
-1
162
1
0
2237705 2244301 2478550 2485153 28 28 0
22
-262
-1
-1
-1
-1
-1
-1
-1
0
2245827 2247820 2486442 2488443 49 49 0
-545
-1
-48
-1
-1
-1
-489
-1
-1
-1
222
251
0
2247817 2251593 2488916 2492651 114 114 0
193
-657
-371
1076
1
1
1
72
-9
-1
-1
-1
-156
-1
-1
133
4
1
1
4
8
1
1
1
1
1
1
1
1
1
1
1
1
5
192
95
546
1
1
1
1
1
1
1
1
1
1
1
1
1
1
1
1
1
197
1
1
1
1
0
2256077 2259137 2492621 2495637 139 139 0
199
1
11
1
1
1
1
1
1
1
2
1
1
1
1
1
1
1
1
1
1
1
1
1
1
1
1
3
1
1
1
1
1
1
2
1
1
4
1
4
1
1
1
1
1
1
1
2
1
1
1
1
1
1
-499
-233
-31
-1
-1
-38
-1
-1
-1
-1
-1
-1
-1
-1
-449
119
1
1
1
-322
-1
20
196
580
0
2259753 2261564 2495634 2497445 29 29 0
0
2261718 2272109 2497482 2507910 260 260 0
-1483
771
2946
-72
-781
-50
1010
1
1
-167
-1
-1
-1
-1
-1
-1
-1
-1
-1
-1
-1
-1
-1
-2
-2
-1
-4
-1
-1
-1
-2
-4
-1
-1
-1
-1
-1
-1
-1
-1
-1
-1
-1
-1
-1
-1
-1
-1
-1
-1
-1
-1
-1
-1
-1
-1
-1
-1
413
1
1
1
1
1
1
1
1
1
1
65
-962
0
2286281 2289123 2510505 2513343 43 43 0
-729
-2
-1
557
1
1
1
1
1
738
0
2294649 2300198 2513992 2519465 133 133 0
-88
-1
-1
451
-205
61
1
1
1
1
1
1
1
1
1
1
1
1
1
1
1
1
1
1
1
-45
112
1
1
6
1
44
1
604
1
1
1
1
1
1
1
1
1
1
1
1
1
1
1
1
1
1
1
1
1
1
1
1
1
1
1
1
1
1
1
1
1
1
1
1
1
1
1
1
1
1
1
1
1
1
1
1
1
1
1
1
0
2300199 2306957 2519561 2526322 29 29 0
-4262
-1422
-859
-1
-1
208
1
0
2308693 2324746 2526323 2542384 178 178 0
-302
-1
-1
-1
-1
8
-1272
-1
-1
1107
-463
1052
208
-2435
-1
-2402
-839
1095
-54
849
-1290
2311
0
2333666 2344316 2542380 2553100 394 394 0
-1021
-1
-1
-1
-1
-1
-1
-1
-1
-1
-1
-1
-1
-1
-1
-1777
-1
-1
-1
-1
-1
-1
-1
-1
-1
-1
-1
-1
-1
-1
-1
-1
-1
-892
-1
-1
-1
-1
-2697
-1
-1
-1
-1
-1
-1
-1
-1
-1
-1
-1
-1
-1
-1
-1
-1
-1
-1
-1
-1
-1
-1
-1
-1
-1
-1
-1
-1
-1
-1
-1
-1
-1
-1
-1
-1
-1
-1
-1
-1
-1
-1
-1
-1
-1
-1
278
1
1
1
1
1
1
1
1
1
1
1
1
1
1
1
1
1
1
1
1
1
1
1
1
1
1
1
1
1
1
1
1
1
1
1
1
1
1
1
1
1
1
1
1
1
1
620
-151
-1
-1
-1
412
1048
1
1
1
1
-1041
-11
-1
-1
-1
-1
-1
-1
-1
-1
-1
-1
-1
-1
-1
-1
-1
-1
-1
-1
-1
-1
-1
-1
-1
-1
-1
-1
-1
-1
-1
-1
-1
-1
-1
-3
-1
-1
-1
-1
-1
-1
-1
-1
-1
-1
-1
-1
-1
-1
-1
-1
-1
-1
-1
451
1
1
1
1
1
1
1
1
1
1
1
1
1
1
1
1
1
1
1
0
2344546 2349305 2553237 2557991 96 96 0
230
122
1
1
1
382
-789
-35
284
-352
158
0
2349745 2356494 2557782 2564529 121 121 0
1372
-3321
-136
1637
83
92
0
2356490 2360205 2573496 2577211 50 50 0
0
2360200 2373082 2584659 2597636 294 294 0
-270
-449
-5
-1
-1
-1
-1
-1
-5
-3701
-1
-1
-1
-1
-1
-1
-1
-1
-1
-1
-1
-1
-1
-1
-1
-1
-1
-1
-1
-1
-1
-1
-1
-1
-1
-1
-1
-1
-1
-1
-1
-1
-1
-1
-1
-1
-1
-1
-1
-1
-1
-1
-1
-1
-1
-1
-1
-1
-1
-1
-1
-1
-1
-1
-1
-1
-1
-1
-1
-1
-1
-1
-1
-1
-1
-1
-1
-1
-1
-1
-1
-3437
-1
-1
-1
-1
-1
-1
-1
-1
-1
-1
-1
-485
-68
-74
1573
0
2380788 2392184 2597633 2608989 232 232 0
731
668
606
1
1
1
1
1
1
1
1
1
1
1
1
1
1
1
1
1
1
1
1
1
1
1
1
1
1
1
1
1
1
1
1
1
1
1
-1643
-818
-1
-1
-1
-1
-1
-1
-1
-1
-1
-1
-1
-1
-1
-1
-1
-1
-1
-1
-1
-1
-1
654
652
622
1203
1
1
1
1
1
1
1
1
1
1
1
1
1
3
1
2
1
1
1908
94
688
0
2391936 2404684 2609122 2621900 286 286 0
-597
-996
-1
-1
-1
-1
-5
-5
-1
-2
-1
-2
-1
-1
-1
-1
-1
-50
-669
-1
-1
-1
-1
-1
-1
-1
-1
-1
-1
-2267
19
36
-1298
-1
-1
-1
-1
-1
969
16
-25
565
1
1
1
1
1
1
1
1
1
1
1
1
1513
-1550
-1
-1
-1
-1
-1
-1
-1
-1
-1
-1
0
2405039 2414655 2623513 2633044 370 370 0
81
1
1
-496
416
-229
-1
-1
133
1
1
1
1
1
1
1
1
1
1
1
1
1
1
1
1
1
1
1
1
1
1
1
1
1
1
1
1
1
1
1
1
1
1
1
1
1
1
1
1
1
1
1
1
1
1
1
1
1
1
1
1
1
1
1
1
1
1
1
1
1
1
1
1
1
1
1
1
1
1
1
1
1
-2122
-1
-1
-1
-4
-1
-1
-1
-1
-1
-1
-1
-1
-1
-1
-1
-1
-1
-1
-1
-1
-1
-1
-1
-1
-1
-1
-965
-825
-485
-1
-1
-1
-1
-1
-1936
-1
808
1
1
33
1
1
1
1
1
1
1
1
-312
-18
-1
5
50
3
1
-11
11
289
24
1
11
1
1
1
11
11
1
1
1
1
1
1
1
1
6
1
2
52
1
1
1
1
1
1
1
1
1
1
1
1
1
1
0
2413487 2433979 2632296 2652742 491 491 0
-82
-1
-1
-1
28
-4
-10
12
381
1
1
1
1
1
-35
-1
-1
-394
-1
-1
-15
-1
-1
96
-277
-1
-1
-1
-1
-1
402
1
1
9
1
1
32
1
1
-220
178
1
1
1
1
1
1
1
1
-96
-1
-3
-1
-1
-1
-448
156
1
1
1
1
1
1
1
1
1
1
1
1
1
1
1
1
1
3
1
1
1
1
1
1
1
1
1
1
1
1
3
1
1
1
1
1
1
1
1
2
1
98
-66
-2782
-1134
48
-862
-150
-1
-2573
-353
-1
-1
-462
1116
867
1
1
1
1
1
1
1
1
1
1
1
1
1
1
1
1
224
-2368
-1
-1
-3
-2118
448
0
2434045 2439164 2652744 2657862 80 80 0
926
-1098
258
726
-1468
0
2439165 2461101 2658087 2680041 436 436 0
797
-820
-1255
-1287
-420
-1958
-366
-1
-1
-1
-1
-1
-1
-1
320
1
1
1
765
-2269
-3299
-1
-1
-1
-1
193
-15
-1
-1
1240
1
1
1
1
1
1
-545
-1339
-1
-1
-1
-1
-1
-1
-1
-1
-1
4702
0
2462033 2483888 2682755 2704647 510 510 0
-16
7
43
-423
-61
-183
-2942
-365
-1
-1
-2324
1305
209
-1377
-1
-1
-1
-1
-1
-1
-1
-1
-1
-1
-1
2328
1
1
1
1
1
-3224
-297
-265
1043
1745
1
1
1
1
-385
-1
-1
-1
-1
-1
-1
-1
-1
-1
-1
-1
-1
-1
-1
-1
-1
-1
-1
-1
-1
-1
-1
-1
-1
-1
-1
-1
-1
-1
-11
557
611
0
2483942 2486419 2705505 2707982 61 61 0
0
2487976 2498250 2709118 2719374 180 180 0
952
-2844
2027
1
1
1
1
1
1
1
1
1
1
1
1
1
1
1
1
1
0
2509041 2533251 2719369 2743627 422 422 0
239
-860
-1
-31
1553
351
752
-142
-901
-1
-135
-1
-1
-1
-1
-1
-1
-1
-1
-1
-1
-1
-1
-1
-1
-1
-1
-1
-1
-6
-1
-1
-1
-1
-1
-1
-1
-1
-1
-1
-1
-1
-1
-1
-1
-1
-1
-1
-1
-1
-1
-1
-1
-1
-1
-1
-1
-1
-1
-1
-1
-1
-3
-1
400
1
1
-5391
-1
1228
-2661
23
-39
399
1058
-4139
3164
-464
213
1
1
1
1
1
0
2533263 2546591 2743187 2756383 277 277 0
378
1
1
1
1
1
78
1
1
1
-210
-1417
279
590
-2634
-1
-1
171
1
1
1
1
1
1
1
1
1
1
1
1
1
2
462
1
1
1
1
1
1
1
1
1
1
1
1
1
1
1
1
1
1
1
1
1
1
1
1
1
1
1
1
1
1
1
1
1
1
1
1
1
1
1571
383
-1678
-88
-866
-1
566
1
1
1
1
1
1
1
1
1
1
1
1
1
1
1
1
1
1
1
1
1
1
1
1
1
1
1
1
1
1
1
1
1
1
1
1
1
1
1
1
1
1
1
1
1
1
1
1
1
1
1
1
1
1
1
1
1
1
1
1
1
1
1
1
1
1
1
1
1
1
1
1
0
2571754 2572872 2759569 2760685 19 19 0
919
31
0
2573631 2578867 2761667 2766901 31 31 0
1683
1
68
-3454
0
2578869 2594425 2766993 2782601 208 208 0
-3346
-1
-1
-1
-1
-1
-1
-1
-764
-1
-1
-1
-1
-1
-1
-1
-1
-1
-1
-1
-120
-1
-155
-1
-1
-1
-205
4
-501
-1
-1
-1
-1
-1
572
1
2
3
1
-172
-1
-1
-1
-1
-1
-522
120
1
1
1
1
1
1
-3606
-1
-1
-1
-1
-1
-364
1365
1
-1290
-1
-1
-1
-1
-1
-1
-1
-3
-1
-1
-1
-1
-1
-1
-1
-1
-1
-1116
-1
0
2607988 2632031 2782596 2806642 380 380 0
-636
532
-3518
-3035
-685
898
1
1
1
-198
-2931
-1124
-4475
2443
-3570
0
2640657 2648170 2806632 2814175 193 193 0
-1034
-1
-1
-1
-1
-1
-1
-1
-1
-1
-1
-1
-1
-1
-1
-1
-3
-1
-1
-554
1187
91
425
1
1
1
-266
-88
-1
-89
210
882
30
-182
1105
61
-279
-1
-1
-1
-1
-60
73
-40
275
-329
-28
-1
-1
-6
-1
-1
-1
-1
-5
-1
-1
22
73
-40
0
2648167 2654596 2814286 2820716 84 84 0
441
-289
-1
-1
-1
-1
-1
-131
-1
-1
-1
-1
-1
-598
-1
201
1
1
1
1
1
1
1
1
1
1
1
1
1
1
1
1
1
1
1
1
1
1
1
193
1
1
236
-27
-1105
-1
-1
-1
-1
-1
-1
-1
-1
-982
-1
-1
-1
-1
-1
0
2654729 2671240 2820755 2837266 11 11 0
0
2670960 2675874 2837548 2842462 3 3 0
0
2676066 2681410 2842508 2847850 11 11 0
161
1
0
2682471 2725657 2849123 2892306 36 36 0
384
197
1
26117
-1359
0
2725496 2731126 2892626 2898255 18 18 0
-1274
182
1
0
2730768 2798715 2898689 2966646 68 68 0
-15087
8005
1
1
1
-29555
-1
-1
-1
-1
-1
-1
-1
-1
-1
-7237
-1059
-6195
0
2798807 2805899 2966647 2973739 2 2 0
0
2805997 2837249 2973732 3004981 51 51 0
13770
-512
-1
-1714
-1
-1
-1
-1
-1
982
1
1
1
1
1
1
1
1
-3336
7321
1
0
2836797 2844440 3006336 3013930 62 62 0
1440
1
1
5
1
1
1
2
1
1
1
4
1
1
4
2
1
1
1
3
1
1
2
1
3
1
2
1
2
1
1
1
1
2
2
1
1
1
1
2
1
1
1
1
6
1
1
1
1
0
2844238 2845289 3014186 3015237 0 0 0
0
2845402 2852219 3015333 3022150 3 3 0
0
2853014 2854808 3023229 3025023 0 0 0
0
2854813 2878744 3025482 3049412 14 14 0
10607
-292
11506
0
2878224 2882216 3049414 3053417 26 26 0
-261
-1
-1
-1
-1
-1
-1
-1
-1
-1
-1
0
2882144 2887051 3054031 3058943 55 55 0
-3701
-125
-1
-1
-1
-1
-1
1051
1
0
2887846 2915793 3057924 3085870 40 40 0
521
0
2916015 2917884 3085969 3087838 1 1 0
0
2917983 2920480 3087841 3090338 0 0 0
0
2921222 2923248 3091450 3093476 4 4 0
0
2923256 2932448 3093881 3103073 9 9 0
0
2932001 2984750 3103075 3155800 61 61 0
-724
379
1
12158
1
19901
1
1
1
1
1
1
1
1
1
1
1
1
1
1
1
1
1
1
1
1
1
-189
0
2984538 2987646 3156094 3159202 8 8 0
0
2987880 3002556 3159340 3174011 16 16 0
-7
-923
331
1
1
11
3829
1
-578
2455
808
0
3002758 3009462 3174605 3181309 2 2 0
0
3009701 3032478 3182187 3204960 22 22 0
1333
-5042
1938
14419
1
1
0
3033080 3055214 3206401 3228517 38 38 0
102
1
1
4629
1
1
1
1
1
1
1
1
1
1
1
1
1
1
1
-291
0
3056493 3057608 3229643 3230758 1 1 0
0
3057277 3123046 3230760 3296522 132 132 0
23441
-1633
-1
-1
-1
-1
-1
-1
-1
-3
-1
-1
-1
-1
-1
-1
-1
-1
-1
-1
-1
-1
-1
-1
-1
-1
-1
-1
-1
-1
-1
-1
-1
-1
-8132
14056
1
1
3
1
1
1
1
1
1
1
1
1
1
1
1
1
1
1
1
1
2
1
2
1
1
1
2
2
1
1
1
1
1
1
1
1
1
3
1
0
3122930 3172113 3297030 3346210 42 42 0
5233
-22116
8135
9940
2069
0
3172226 3191230 3346201 3365206 11 11 0
-18496
0
3191345 3203979 3365327 3377963 14 14 0
-2284
-8945
0
3204067 3211956 3377960 3385849 7 7 0
0
3212843 3269825 3388461 3445443 55 55 0
-6155
-36771
3989
1405
0
3270197 3279503 3445454 3454760 6 6 0
0
3279514 3291746 3454442 3466674 13 13 0
-10645
6
0
3292391 3301039 3468327 3476975 2 2 0
0
3301223 3315288 3477019 3491087 12 12 0
-2052
-6841
-1
0
3315089 3318781 3491366 3495058 5 5 0
0
3318888 3350999 3495060 3527178 27 27 0
-14238
-14379
-1
-1
-2312
-1
-1
0
3351161 3362856 3527205 3538903 15 15 0
-886
-1
-2300
0
3362610 3405209 3539112 3581713 28 28 0
-16557
-16829
0
3404852 3413532 3581774 3590454 5 5 0
0
3413192 3417090 3590456 3594355 1 1 0
-438
0
3417209 3454432 3594471 3631695 20 20 0
-23520
0
3454171 3464875 3631917 3642620 11 11 0
5506
0
3464503 3483688 3642854 3661985 166 166 0
5194
1
1
1
-23
-10
-1
-2
-6
-1
-1
-1
6
-18
-1
-1
-7
-4
-1
-1
-1
-1
-6
-1
-1
-1
-1
-7
-2
-2
-1
-1
6712
1
1
1
1
1
1
1
1
1
1
1
1
1
1
1
1
1
1
1
1
1
1
1
1
1
1
1
1
1
1
1
2
3
1
1
3
1
4
1
1
1
1
1
1
1
1
1
1
1
2
6
1
1
1
1
1
1
1
1
1
1
1
1
2
2
1
1
2
1
1
2
4
1
1
2
0
3483819 3490937 3661979 3669095 8 8 0
295
5037
0
3491810 3573057 3669964 3751125 126 126 0
-14554
-1
-1
-1
27208
1979
1
1
1
1
1
1
1
1
1
1
2
1
1
3
1
1
1
1
2
1
1
1
5
1
1
1
2
2
1
1
1
1
1
2
2
4
1
2
1
1
1
4
5
4
1
4
1
1
1
1
6
1
1
5
1
1
1
-11012
6713
1
1
1
1
10494
1
1
1
1
1
1
1
1
1
1
1
1
1
1
1
1
1
1
1
1
1
1
1
1
1
1
0
3580816 3630129 3757108 3806387 57 57 0
28191
1
1
1
1
1
1
1
1
1
3
1
2
1
3
1
1
1
1
1
1
1
1
5
1
1
1
1
1
1
1
1
5
1
1
1
-12108
-1
-1
-1
914
1
0
3629865 3661886 3806562 3838541 66 66 0
23892
1
2
1
4
1
1
1
6
1
2
3
1
2
4
1
1
1
3
10
1
1
1
4
4
1
1
1
1
2
1
3
1
3
5
1
5
1
-3
9
1
1
1
1
1
1
1
1
1
-957
-1
-1
-1
-6419
0
3669295 3685372 3843887 3859982 58 58 0
2723
1
1
1
1
1
1
1
1
1
1
1
1
1
3
1
-11914
-1
-1
-1
-1
-1
-1
-1
420
1
1
1
-92
-1
-1
-1
-1
-1
-1
-1
-1
-1
-1
-1
-1
-1
-1
-1
-1
-1
-1
-1
-1
-1
-1
-1
-1
-1
-1
-1
-1
-1
0
3685295 3718392 3861168 3894276 81 81 0
-45
-1
-190
-1
-2
-3
-3
-1
-4
-4
-3
-14
-1
-1
-1
-19
26
11
1
2
211
0
3718035 3719465 3895319 3896750 4 4 0
-45
0
3719325 3720685 3896948 3898308 26 26 0
-156
-1075
48
73
0
3720217 3742243 3899101 3921124 10 10 0
20915
1
1
0
3742426 3792510 3921521 3971604 3 3 0
4956
0
3792669 3801069 3971642 3980042 0 0 0
0
3801223 3920350 3980208 4099319 76 76 0
31249
-39805
-1
-1
18
14
1
1
1
1
1
1
1
5
-11
14
2
1
12
1
3
1
1
10
0
3920105 3939219 4099592 4118706 15 15 0
2987
-14608
0
3939045 3943561 4118807 4123314 32 32 0
47
1
1
1
1
1
1
1
1
0
3943293 4039068 4123499 4219225 59 59 0
21441
172
1
1
1
1
1
1
1
1
1
1
1
2
1
2
7
1
1
1
1
1
1
1
1
2
1
1
1
1
1
1
1
5
1
1
1
1
1
1
1
1
2
1
1
1
2
1
1
1
-31513
0
4038885 4098714 4219368 4279136 98 98 0
14977
1
1
1
1
1
1
1
1
1
1
1
1
1
3
1
1
1
2
1
1
3
1
1
1
1
1
1
2
1
2
3
1
1
1
2
1
4
1
8
1
1
1
3
3
3
1
3
4
1
1
1
1
1
1
3
1
1
6
1
1
1
1
5
5
1
1
1
1
-31106
-1
-1
-336
-1
-1
-1
-13293
0
4098797 4123143 4280551 4304923 70 70 0
-406
-1
-1
-1
-1
-1
-2
-6636
-17205
-1
-1
-1
-5
-1
-1
-1
-1
-1
-1
-4
-1
-1
-1
-3
-1
-90
0
4124675 4128190 4304952 4308472 62 62 0
-34
21
-3
-51
-101
-866
-1
0
4128091 4136999 4308679 4317555 64 64 0
103
1
1
1
5
1
7
4
5
20
1
5
6416
1
1
1
3
1
1
1
1
1
1
1
4
1
1
1
1
11
7
4
0
4137120 4277546 4317694 4458094 128 128 0
-25515
20713
1
1
1
1
1
1
1
1
2
1
2
1
2
1
2
1
1
1
3
2
1
1
5
15
1
70158
0
4277283 4295713 4458394 4476824 1 1 0
0
4295669 4296965 4477174 4478470 0 0 0
0
4298681 4300646 4479855 4481820 9 9 0
0
4300133 4304992 4481444 4486304 11 11 0
-41
0
4304454 4306082 4490914 4492544 4 4 0
-578
-1
0
4305670 4312113 4492799 4499242 0 0 0
0
4312791 4324560 4500050 4511819 0 0 0
0
4324957 4337236 4512380 4524659 3 3 0
0
4343693 4347925 4530927 4535158 1 1 0
769
0
4356086 4357548 4535259 4536721 1 1 0
0
4358846 4360931 4537976 4540061 0 0 0
0
4360683 4412184 4540351 4591814 113 113 0
15684
1
1
1
1
3
1
10
2
1
5
2
4
9
1
1
2
-9214
-1
-2541
4998
1
1
1
1
1
1
1
1
1
1
1
1
1
1
1
1
1
1
1
1
3
1
1
1
1
1
1
1
1
1
1
1
1
1
1
1
1
2
1
1
-9442
-2
-1
-5
-1
-5
-1
-3
-2
-1
-1
-1
-1
-1
-5
-1
-1
-1
7874
0
4412395 4426660 4592016 4606281 2 2 0
0
4426045 4427205 4606283 4607443 0 0 0
0
4426934 4439146 4607682 4619894 2 2 0
0
4445525 4466759 4622092 4643325 3 3 0
2624
0
4466904 4578961 4643343 4755396 46 46 0
11212
1
12740
1
1
1
1
1
-43675
-1
-1
-1
0
4579069 4609447 4755499 4785869 12 12 0
91
1
-19502
6675
1
1
3124
1
1
1
0
4609701 4616226 4786194 4792719 0 0 0
0
4616325 4718867 4792709 4895201 101 101 0
10697
1
1
1
1
1
1
1
1
1
1
1
1
1
1
1
1
1
1
1
1
1
1
1
1
1
1
1
1
1
1
1
1
1
1
1
1
1
1
1
1
1
1
1
1
1
1
1
1
7818
1
1
-6
-11
-4
-1
-1
6
1
1
1
1
9
1
6740
-191
-40413
-12575
-1
-1
0
4719284 4725239 4895637 4901592 0 0 0
0
4725010 4734935 4902015 4911940 1 1 0
0
4735043 4787624 4911930 4964478 52 52 0
10676
-5077
-10029
4024
1
1
1
1
1
3
6
1
1
1
1
1
1
1
1
1
1
3
1
1
1
1
1
1
2
1
1
1
5
1
1
20326
1
0
4787415 4789030 4964588 4966203 2 2 0
0
4789602 4795113 4967034 4972545 2 2 0
0
4795242 4799991 4972573 4977322 8 8 0
0
4799628 4821611 4977985 4999970 20 20 0
-21967
-1
0
4821218 4830485 4999660 5008929 9 9 0
-21
-1
0
4831154 4936646 5010348 5115784 120 120 0
-98831
-1
-1
-1
-1
-1
6100
1
1
1
1
1
1
1
1
1
1
1
1
1
1
1
1
1
1
1
1
1
1
1
1
1
1
1
1
1
1
1
1
1
1
1
1
1
1
1
1
1
1
1
1
1
1
1
1
1
1
1
1
1
1
1
1
1
1
1
1
1
1
1
1
-119
18
-21
-247
-31
0
4936194 4940404 5116432 5120642 2 2 0
0
4940349 4941602 5120928 5122181 1 1 0
0
4941330 4984497 5122589 5165755 1 1 0
25496
0
4984222 5014419 5165945 5196142 1 1 0
0
5015117 5077155 5197531 5259573 58 58 0
-831
-1
-29988
-1023
133
-7112
0
5076703 5095268 5259620 5278186 3 3 0
-14252
0
5094851 5113320 5278311 5296780 3 3 0
0
5113466 5116115 5296809 5299457 3 3 0
-2470
144
1
0
5117123 5128030 5300124 5311031 0 0 0
0
5127623 5176996 5311033 5360406 1 1 0
0
5177092 5187558 5360681 5371147 1 1 0
0
5187816 5219566 5371248 5402979 30 30 0
8507
1
1
1
1
1
1
1
1
1
1
1
1
1
1
1
13400
1
1
0
5219798 5221734 5404610 5406488 66 66 0
1724
1
1
1
2
1
1
1
1
1
1
1
4
2
5
1
4
1
1
1
1
1
1
1
1
1
1
1
3
1
4
1
1
1
1
1
1
4
1
1
1
1
1
1
1
1
2
4
3
3
1
9
1
1
2
1
2
1
0
5221331 5228577 5407659 5414847 64 64 0
191
1
1
1
2
1
1
1
1
1
1
1
4
2
5
1
4
1
1
1
1
1
1
1
1
1
1
1
3
1
4
1
1
1
1
1
1
4
1
1
1
1
1
1
1
1
2
4
3
3
1
9
1
1
2
1
2
1
0
5228855 5250771 5414948 5436864 6 6 0
0
5250905 5259007 5438253 5446353 170 170 0
-414
-1
-1
-1
-1
-1
-1
-1
-1
-1
-1
-1
-1
-1
-1
-1
-1
-1
-1
-1
-1
-1
-1
-1
-1
-1
-1
-1
-1
-1
-1
-1
-1
-1
-1
-1
-1
-1
-1
-1
-1
-1
-1
-1
-1
-1
-1
-1
-1
-1
-1
-1
-1
-1
-1
-1
-1
-1
-1
-1
-1
-1
-4
-1
-1
-1
-1
-1
-1
-1
173
1
1
1
1
1
1
1
1
1
1
1
1
1
1
1
1
1
1
1
1
1
1
1
1
1
1
1
1
1
1
1
1
1
1
1
1
1
1
1
1
1
1
1
1
1
1
1
1
1
1
1
1
1
1
1
1
1
1
1
1
1
5
1
2
1
1
1
3
1
1
1
0
5258805 5269107 5446661 5456964 4 4 0
-8688
0
5268922 5286486 5457227 5474791 2 2 0
0
5286053 5296710 5474793 5485448 2 2 0
1525
1
0
5296253 5307650 5485490 5496886 3 3 0
1553
0
5307430 5319775 5497088 5509433 5 5 0
2146
-47
0
5319434 5337259 5509591 5527428 29 29 0
-17546
-1
-1
-1
-1
-1
-1
-1
-1
-1
-1
-1
-1
150
0
5337405 5346816 5527740 5537151 10 10 0
0
5346679 5347803 5538008 5539130 2 2 0
118
1
0
5347546 5349917 5539128 5541499 1 1 0
0
5351769 5353422 5543589 5545242 0 0 0
0
5353242 5355553 5545537 5547848 0 0 0
0
5355396 5358566 5547987 5551157 0 0 0
0
5360119 5375939 5552971 5568767 57 57 0
444
6411
1
1
1
1
1
1
1
1
1
1
1
1
1
1
1
1
1
1
1
1
1
1
1
1
1
-3760
-1
-1
0
5384160 5400473 5568868 5585181 0 0 0
0
5400556 5408254 5585616 5593314 14 14 0
0
5413506 5488714 5590716 5665913 46 46 0
180
1
1
1
1
1
1
1
1
1
1
1
-20918
0
5488982 5513703 5666437 5691158 5 5 0
0
5514178 5539849 5691664 5717282 109 109 0
13004
6
1
1
1
2
7
7
1
1
1
6
4
1
7
1
13
12
1
1
1
1
1
3
1
1
1
6930
1
1
1
1
1
1
1
1
1
1
1
1
1
1
1
-4936
3
1
1
4
4
2
11
5
2
1
1
0
5541295 5546309 5718990 5724004 5 5 0
0
5546561 5551169 5724710 5729320 3 3 0
-7
-1
0
5551524 5560585 5729421 5738482 0 0 0
0
5560815 5563922 5739424 5742531 0 0 0
0
5563691 5569032 5742634 5747975 0 0 0
0
5569164 5572443 5748445 5751725 2 2 0
-3253
0
5572030 5613137 5751727 5792825 135 135 0
-387
-1374
-1
-1
-1
-1
-1
-1
-1
-1
-1
-1
-1
-1
-1
8529
1
1
5
1
1
1
1
7
3
1
1
3
4
4
1
4
1
1
1
1
1
1
2
1
1
2
1
1
1
2
1
1
1
3
9432
1
-17
-1
-1
-1
-1
-4
-1
-1
-2
-1
-6
-1
-7
8
23
4
1
-12
-1
20930
-141
-153
-1
0
5616097 5618047 5795649 5797599 36 36 0
1943
-3
0
5617683 5641693 5797094 5821104 41 41 0
0
5641595 5647036 5821361 5826802 2 2 0
0
5646885 5718900 5827196 5899134 113 113 0
17317
6
1
1
1
1
13
1
11
1
1
1
6562
1
1
1
1
1
1
1
1
1
1
1
1
1
1
1
1
1
1
1
1
1
1
1
1
1
1
1
1
1
1
1
1
1
1
1
1
1
1
1
1
1
1
1
1
1
1
1
1
1
1
1
1
1
1
1
1
1
1
1
1
1
1
1
-15655
1978
1
0
5718646 5728561 5899288 5909203 0 0 0
0
5728702 5739999 5909203 5920500 3 3 0
0
5744474 5787732 5924496 5967754 5 5 0
0
5788012 5802025 5969287 5983253 53 53 0
8486
1
1
1
1
1
1
2
1
1
1
1
2
1
7
1
1
4
1
2
1
1
1
1
1
1
1
1
1
1
1
1
1
1
1
1
1
6
1
1
1
2
1
1
1
1
1
0
5801827 5806667 5983667 5988507 45 45 0
-4482
64
0
5808477 5811154 5987411 5990088 6 6 0
0
5810883 5814556 5990570 5994243 1 1 0
0
5815089 5828665 5995355 6008931 1 1 0
0
5828761 5864055 6008934 6044228 1 1 0
0
5864129 5896120 6044520 6076511 1 1 0
0
5904301 5911331 6078892 6085922 2 2 0
0
5911432 5928845 6085926 6103339 1 1 0
0
5928939 5960211 6103343 6134615 1 1 0
0
5960173 5973549 6134680 6148003 66 66 0
1233
1
1
1
1
1
1
2
1
3581
1
1
2
1
1
3
1
1
1
1
1
1
1
1
1
2
1
2
2
1
1
1
3
1
3
1
1
1
1
1
1
1
1
2
1
1
1
1
1
18
1
1
7
0
6053229 6054453 6187846 6189071 35 35 0
-734
0
6060676 6062069 6189230 6190623 1 1 0
0
6063144 6067216 6192218 6196281 12 12 0
178
1
1
1
1
1
1
1
3884
0
6067362 6070578 6196281 6199497 0 0 0
0
6070047 6136095 6199499 6265467 100 100 0
-20448
-1
-1
-1
-13046
13316
1
1
1
1
1
1
1
1
1
1
1
1
1
1
1
1
1
1
1
1
1
1
1
1
1
1
1
1
1
1
1
1
1
1
3
6
1
1
2
1
1
1
1
4
1
1
1
1
1
1
1
1
1
1
2
1
3
4
1
1
1
1
1
1
1
1
1
1
1
1
1
1
1
1
1
2
2
3
1
1
1
1
2
12882
0
6135677 6157542 6265469 6287334 13 13 0
0
6157278 6162274 6287522 6292518 0 0 0
0
6163754 6199341 6293797 6329283 224 224 0
-350
-1
-1
-1
-1
-1
-1
-1
-844
-1
73
-18623
2546
1
1
1
1
1
3
1
5
1
1
1
1
1
1
1
1
1
1
1
1
1
3
1
1
1
1
1
1
1
1
1
-4861
2699
1
1
1
1
1
1
1
1
1
1
1
1
1
1
1
1
1
1
1
1
1
1
1
1
1
1
1
1
1
1
1
1
1
1
1
1
1
1
1
1
1
1
1
1
1
1
1
1
1
1
1
1
1
1
1
1
1
1
1
1
1
1
1
1
1
1
1
1
1
1
1
1
1
1
1
1
1
1
3410
0
6200289 6206419 6331233 6337363 0 0 0
0
6206191 6212430 6337727 6343966 0 0 0
0
6212786 6224256 6343991 6355390 73 73 0
3574
1
1
1
1
1
1
1
1
1
1
1
1
1
1
1
1
1
1
1
1
1
1
1
1
1
1
1
1
1
1
1
1
1
1
1
1
1
1
1
1
1
1
1
1
1
1
1
1
1
1
1
1
1
1
1
1
1
1
1
1
1
1
1
1
1
1
1
1
1
1
0
6224396 6295828 6355502 6426916 44 44 0
31914
1
1
1
1
1
1
1
1
1
1
1
1
1
1
1
1
1
1
1
1
1
1
1
-7004
-1
6632
1
1
1
1
1
-8149
-1
-1
-1
-1
-1
-1
-1
-99
-1
0
6295953 6313422 6426778 6444247 22 22 0
0
6313952 6321631 6444744 6452423 1 1 0
0
6320742 6325024 6452427 6456716 52 52 0
-102
-135
-1
-1
-1
-1
-13
-25
4
0
6324861 6352708 6457019 6484865 3 3 0
22290
0
6352730 6369011 6485100 6501339 242 242 0
-788
-1
-1
588
1
1
3906
-24
416
9
1
1
1
1
1
1
1
1
1
1
4
1
1
1
1
1
1
1
1
1
1
1
1
1
1
1
1
1
1
1
1
1
1
1
1
1
1
1
1
1
1
1
1
1
1
1
1
3
1
1
1
1
1
1
5
1
1
2
1
2
-1501
-1
-1
-1
-1
-1
-1
-1
-1
-1
-1
430
1
1
-2664
264
329
-2342
-1
-1
-1
-1
-1
-1
-2
204
1
-1012
-1
-1
-1
-103
-1
-1
0
6369008 6388267 6501393 6520749 622 622 0
-1570
608
-39
-1
-211
-87
-1
-1
-1
-1
-1
-1
-1
-1
-1
-1
-1
-1
-1
-1
-1
-1
-1
-1
-1
-1
-1
-1
-1
-1
-1
-1
-1
-1
-1
-4
-1
-1
-1
-1
-1
-1
-1
-1
-1
-1
-1
-2
-1
-1
-1
-1
-1
-1
-4
-1
-1
-5
-1
-1
-4
-1
-1
-1
-1
-1
-1
-1
-1
-1
-1
-1
-1
-1
-1
-1
-1
-1
-1
-1
-1
-1
198
1
1
1
3
2
1
1
1
2
1
1
112
1
1
1
3
1
1
1
1
1
1
1
1
1
2
1
1
1
1
1
1
4
1
1
1
1
1
4
1
1
1
1
1
1
1
1
1
1
1
1
2
1
1
1
14
1
1
1
1
1
1
800
311
-340
-2657
-1121
-1
-1
-1
-1
-1
-1
-1
-1
-1
-1
-1
161
-48
-80
-1
-129
-2
-1952
-1
213
-1015
-117
-1
1414
-233
-3613
-1
-1
701
1
1
1
1
1
1
1
1
1
1
1
66
-148
-994
-1
-1
-1
-1
-1
-1
-1
-1
-1
-1
-1
-1
-1
-1
-1
-1
-1
-1
-1
-1
-1
-1
-1
-1
-1
-1
-5
-1
-1
-1
-1
-1
-1
-1
-1
-1
-1
-1
-1
-3
-1
-1
-1
-1
-1
-1
-1
-1
-1
-1
-1
-1
-1
-1
-1
-1
-1
-1
-1
-1
-1
-1
-1
-4
-1
-1
-1
-1
0
6388704 6395765 6520764 6527717 321 321 0
-409
38
-2159
-858
-1
-1
-1
268
1
1
1
1
1
1
1
1
1
5
1
2
377
1
1
126
1
1
1
1
1
1
1
1
1
1
1
1
1
1
1
1
1
1
1
1
1
1
-162
-1
-1
-1
-1
-1
-1
-1
-1
-3
-1
-1
-1
-1
-1
-1
-1
-1
-1
-1
-2
-36
-1
-1
-1
-1
-1
-1
-1
-1
-1
-1
-1
-1
-1
-1
-1
-4
-1
-1
-1
-1
595
759
253
356
1
1
1
1
1
1
1
1
1
1
1
1
1
1
1
1
1
1
1
1
1
1
1
1
201
1
1
1
1
1
1
1
1
1
1
1
1
1
1
1
1
1
1
1
1
1
1
1
1
1
1
1
1
1
1
1
1
1
1
1
1
1
1
1
1
2
3
1
25
6
1
1
1
1
1
1
1
1
1
1
1
1
1
1
1
1
1
1
1
1
1
1
15
1
1
1
1
1
1
1
3
1
1
1
1
1
1
1
1
1
1
1
0
6396032 6402617 6528192 6534768 125 125 0
19
1
161
1
-180
-3756
-1006
-1
-1
336
1
1
1
1
1
1
1
1
1102
0
6402613 6409708 6535584 6542685 160 160 0
1423
-52
-1
-1
-1
-1
-1
-1
-147
35
1
112
-1213
-2428
758
-913
0
6409456 6426760 6542857 6560063 543 543 0
-235
-488
-750
1834
1343
1
-187
139
1118
-5
-1
-1
-1
-1
-1
-1
-4
-1
-1
-1
-1
-1
-1
-1
-1
-1
-1
-1
-3
-1
-1
-1
-1
-1
-1
-1
-1
109
26
1
1
1
1
1
1
993
1
1
1
1
1
1
1
1
1
1
1
1
1
1
1
1
1
1
1
1
1
1
1
1
1
1
1
1
1
1
1
1
1
1
1
1
1
1
1
1
1
1
1
1
1
1
434
647
1
31
1
1
1
1
1
1
1
1
1
1
1
1
1
1
1
1
1
1
1
1
1
1
1
1
1
1
1
1
1
3494
1
1
1
1
1
1
1
1
1
1
1
98
1
1
1
1
1
1
1
1
1
1
1
1
1
1
1
1
1
1
1
1
1
1
1
1
1
1
1
1
1
1
6
1
1
1
1
1
1
5
1
1
1358
1
-455
-1
-73
48
-309
32
1
1
1
1
6
1
1
-2453
-1
-1
-1
-1
-1
-1
-1
-1
-1
-1
-1
-1
-1
-1
-1
-1
-1
-1
-1
-1
-1
-1
0
6426847 6429467 6560195 6562826 72 72 0
235
1
1
1
1
1
-383
-485
-1
-6
-1
-4
-421
-1
-1
-75
-115
-154
-144
-1
-1
-1
-232
0
6429616 6459341 6562825 6592517 235 235 0
568
-1017
-1
-2929
-1343
240
256
1
1
1
1
1
1
1
1
1
1
1
1
2116
1
1
1
1
1
1
1
1
1
1
1
1
1
1
3
1
1
975
1
2423
-3327
-1
496
1
146
426
1
-317
-2826
-263
-7891
126
353
0
6485402 6489323 6592705 6596625 55 55 0
739
0
6489657 6491713 6597111 6599168 22 22 0
-590
0
6491445 6498735 6599519 6606812 51 51 0
-2239
-6
-2098
153
1
-1283
-1
0
6498753 6503185 6611261 6615676 51 51 0
393
830
-1544
670
1
1
1
1
-34
-1
886
1
1
1
1
1
1
1
1
1
1
1
1
0
6510029 6512697 6616797 6619462 46 46 0
1202
1
1
1
-576
-1
42
1
-301
0
6526969 6541619 6714471 6729057 246 246 0
2994
1
691
1
1
1
1
1
1
1
1
1
1
1
1
1
1
1
1
1
1
1
1
1
1
1
1
1
1
1
1
1
1
-1788
-1
-1
-1
-1
-1
-1
-1
-1
-1
-1
-2
-1668
-1
20
1
1
1
1
1
1
1
1
1
1
1
1
1
1
-115
-1
-1
-1
-2
-8
-167
1010
1
1
1016
1815
1
1
1
1
1
1
1
1
1
1
1
1
1
1
1
1
1
1
1
1
1
1
1
1
1
1
1
1
1
1
1
2503
0
6541933 6551268 6729510 6738831 160 160 0
151
449
1
-496
-613
2426
1
1
1
1
1
1
1
1
2
1
3
4
1
1
1
1
1
1
3
18
1
1
-598
-1343
-1
-1
-1
-1
-1
-1280
-1
-1443
0
6551532 6589081 6738831 6776212 763 763 0
3120
1
957
20
57
1
1
3
1
1
1
1
1
1
1
1
1
1
1
1
1
1
1
1
1
2
7
69
1
1
1
1
1
1
1
2
1
1
1
1
1
1
1
1
1
1
1
1
1
1
-315
16
1
130
1
1
1
1
343
1
1
1
1
1
1
1
1
1
1
1
1
1
1
1
1
1
1
3
1
1
1
1
1
1
1
1
1
1
1
1
1
1
1
1
1
1
1
1
1
1
1
1
1
1
1
1
1
1
1
1
1
1
1
1
1
1
1
1
1
1
4
1
1
1
628
1
3
1
6
170
-2477
1232
1
-99
-58
32
-80
-1
79
-39
372
-2476
-1
-1
-1
-1273
1224
187
1
-1320
-3
-1046
-869
1399
1
1
1
1
1
1
1
1
1
3
1
1
808
-707
-1
-3
-1
-1
-1
-1
-1
-1
-1
-1
-1
-1
-1
-1
-1
-1
-1
-205
39
70
4
1
1
1
1
1
1
1
1
539
1
680
1
1
1
1
1
1
1
1
1
1
1
1
1
7212
1
1
1
59
1
1
1
-53
29
1
1
-516
67
1053
1
1
1
1
1
1
1
1
1
1
1
1
1
1
1
1
1
1
1
1
1
1
580
1
-244
-1
-1
-4
-1
-1
-1
-1
-444
-307
1228
-539
136
307
137
1
37
131
1
-367
-578
-1
-1
-1
-1
-1
0
6589649 6612872 6776209 6799532 473 473 0
-1064
-126
-1
-1
-1
-1
-1
-1
-1
-1
-1
-1
-1
-1
-1
-1
-1
-1
-1
-1
-1
-1
-1
-1
-1
-1
-1
-1
-2
-1
-1
-1
-1
-1
-48
-10
-1
-1
-1
-1
-1
-2
-1
-20
-1
-1
-1
-1
-1
-1
-1
-1
-1
-1
-1
-1
-1
-1
-1
61
44
215
1207
-239
-778
-240
-1
-1
-1
-1
-1
-1
-1
-1
-1
-1
-1
-1
-1
-1
-1
-1
-1
-1
-1
-1
-1
-1
-1
-1
-1
-1
-1
-1
-1
-1
-1
-1
-1
-1
-1
-1
-1
-1
-1
-1
-1
-1259
-4
-1175
601
2942
-6080
-648
-1
215
675
714
452
-302
289
1
-2008
-21
125
-83
0
6619172 6626091 6799278 6806195 102 102 0
4418
253
-1012
267
1
-135
0
6626209 6643165 6806326 6823359 362 362 0
-451
-1
-1
-1
-1
-1
-1
-1
-1
-1
-1111
671
-972
1325
1
1
909
-904
-1
-1
822
919
-4349
-1
-1
-1
-1
-1
-1
-1
-1
-1
-1
-1
-1
-1
-1
-1
-1
-1
-1
-1
-1
-1
-1
-1
-1
-1
-1
-1
-1
-1
-1
-1
-1
-1
-1
-1
-1
-1
-1
-1
-1
-1
-1
-1
-1
-1
-1
-1
-1
-1
-1
-1
-1
-1
-1
-1
-1
-1
-1
-1
-1
-1
-1
-1
-1
-1
-1
-1
-1
-1
-1
-1
-1
-1
-1
-1
-1
-1
1259
1020
1
1
800
582
1
1
1
4
-10
0
6669354 6676132 6839759 6846525 115 115 0
1414
840
1226
-978
-1
-1
978
1
1
1
1
1
1
1
1
1
1
1
1
-478
0
6676219 6692928 6846525 6863245 317 317 0
327
485
118
-965
-468
677
1
1
1
675
-68
-1
-1
-1
-1
-1
-1
506
-516
260
1
870
-88
43
45
-1582
58
1213
1
1
1
1
1
1
1
1
1
-1748
-1
-1
-1
-1
-1
-1
-1
-1
-1
-1
-966
241
-398
-610
-709
769
-177
-1
-1
-1
-1
-1
-1
-1
-381
-1518
-1
0
6693861 6701001 6864576 6871711 175 175 0
283
1
67
1
1
1
1
3264
905
1
1
1
-512
242
-797
-1
-1
-1
-117
57
1
-278
-1
-1
-1
0
6700999 6706144 6877638 6882766 95 95 0
903
1
1
1
1
1
1
1
1
1
1
1
1
1
1
1
1
1
1
1
1
419
1
-1692
-1
-1
-1
-1691
-40
0
6716112 6726173 6896411 6906479 151 151 0
4432
982
-1901
-1
-1
-1
-607
-1807
-1
-1
-1
-1
-1
-1
276
1
1
0
6725869 6748624 6906536 6929282 274 274 0
242
1
1
1
1
1
-300
225
-1376
518
1
1
1
1
1
1
1
1
1
1
1
1
1
1
1
1
1
1
1
1
1
1
1
1
1
1
1
3494
-1139
1519
1
1
1
1
1
1
1
1
1
1
1
-67
-461
-57
-1
-1
-1
-1
-1
-1
-1
-1
-1
-1
-1
-1
-1
-1
-1
-1
-1
-1
-1
-1
-1
-1
-1
4926
2
-1950
-1
-1
-1
-1
-1
-1
-1
-1
-1
-1
-1
-394
186
417
490
-1460
-114
0
6748623 6752019 6929690 6933081 40 40 0
1522
1
1
1
1
1
-1604
0
6755198 6759118 6933182 6937095 42 42 0
1166
1
1
1
1
1137
145
-810
-9
67
1
0
6759220 6771755 6937587 6950116 189 189 0
378
-122
105
1
795
362
2015
3226
-484
-1
-1
-1
-1
-1
-1
-1
787
-1429
-39
22
1
1
1
1
1
1
86
112
0
6772012 6782998 6963597 6974699 287 287 0
-818
-1460
-899
-1
-2425
-1
-727
-563
-1
-1
-677
-184
-1085
-1
-1
-1
-1
-1
-1
-1
-82
-186
-1
-1
-1
-1
-1
-1
-1
-277
-492
-1
-1
-1
-1
-1
-1
-1
-1
-1
-1
-1
-1
-80
-1
-1
-1
-1
-1
-1
-1
-1
-1
-1
-1
-1
-1
-1
-1
-1
-1
-1
-1
-1
-1
-289
-1
-1
-1
-1
-1
-1
-1
-1
-1
-1
-1
-1
-1
-1
-1
-1
-1
-1
-1
-1
-1
-1
-1
-1
-1
-1
-1
-1
-1
-1
-1
-1
-1
-1
-1
-1
-1
-1
-1
-1
-1
-1
-1
-1
-1
-1
-1
-1
-1
-1
-1
-1
70
-39
3
58
0
6781213 6788457 6977398 6984678 287 287 0
-171
-210
-1
-1
-1
-1
-1
-1
-1
-1
-283
-1
-1
-1
-1
-1
-1
-1
-1
-1
-1
-1
-1
-80
-1
-1
-1
-1
-1
-1
-1
-1
-1
-1
-1
-1
-1
-1
-1
-1
-1
-1
-1
-1
-1
-1
-1
-1
358
99
528
1
1
1
4
1
1
1
1
1
1
-253
2131
-2803
0
6782676 6785368 6974704 6977386 66 66 0
262
1
1
1
4
1
1
1
1
1
1
-253
0
6788558 6811718 6984799 7007995 790 790 0
-29
-195
-34
-1
308
-3
-80
-15
215
-316
1329
324
76
1
-143
-1
-4
-1
-1
-1
-1
-1
-1
-1
-1
-1
-1
-1
-1
-1
-1
-1
-1
-1
-1
-1
-1
-1
-1
-1
-1
-1
-1
-1
-4
-1
-1
-1
-1
-1
-1
-1
-1
-1
-1
-1
-1
-1
-1
-1
-1
-1
-1
-5
-1
135
-639
-1
29
1
3185
1138
416
843
160
1005
1
-671
-1
499
467
2321
1
1
1
1
1
1
1
1
1
1
1
5
1
1
1
1
1
1
2
1
87
388
-178
479
-359
-1
-1
39
2
-516
1435
-1659
716
-63
48
1
1
1
-105
-1
-1
-1
-1
-1
-1
-1
-1
-1
-1
-1
-1
-4
-3
-1
-1
-4
7
-122
17
21
0
6811720 6830310 7008088 7026761 661 661 0
-304
507
-1152
30
689
1
-715
-169
-285
-2894
-993
-122
91
-455
-1
3225
-284
-2419
182
-397
-1
-1
-1
-1
-1
-1
-1
-1
-1
-1
-1
-266
-39
43
279
-476
-1
-1
-1
-1
-4
-1
-1
-1
-1
-1
-1
-1
-1
-5
-7
-1
-1
-1
-1
-1
-2
-1
-1
-1
-1
-2
-1
-1
-5
-1
-1
-1
-1
-1
-1
-1
-1
-1
-1
-1
-1
-3
-1
-1
-1
-1
-1
-1
-1
-1
-1
-1
-1
-1
-1
-3
-1
-1
-1
-1
-1
-1
372
-82
-1143
-1
-78
0
6830047 6833896 7026949 7030797 104 104 0
3009
0
6834301 6844749 7030818 7041297 416 416 0
960
-576
-1
-3
-41
-50
86
948
-1070
-32
58
212
189
-389
-663
-1
-1
-1
-1
-1
-1
-1
-1
-1
-1
-1
-1
-1
-1
-1
-1
-1
-1
-1
-1
-1
-1
-1
-1
-1
-1
-1
-1
-494
-479
-812
-1
-129
551
-72
-1
-1
-1
481
505
1
1
1
1
1
1
5
-495
0
6844948 6854965 7041296 7051322 368 368 0
1780
-65
-95
-1
-1
-1
-121
-1
-727
-1
-1
-1
-1
-1
-1
-1
-1
-1
-1
-1
690
1
1
1
1
1
1
1
1
1
1
1
457
-1566
-357
-665
489
1
1
-118
1871
-490
-1
-1
-1
-1
-1
321
19
0
6858647 6865402 7052037 7058831 281 281 0
-1205
-1
-1
-1
-1
-6
-1
-1
-1
-1
-1
-1
-1
-1
-1
-1
-1
-1
-1
-1
-1
-1
-2
-1
-1
-1
-1
-1
-1
-1
-1
-1
-1
-1
-1
-4
-1
-1
-1
-993
-1
3850
115
1
-274
0
6865398 6882915 7090170 7107707 635 635 0
793
-1762
-201
-59
-474
-1
-1
-1
-1370
-1
158
-1309
-1
-1
-1
-1
-1
-1
797
413
-185
-1631
94
1127
-233
-1
-1
-1
-1
-1
-1
-1
-1
-2200
243
70
776
-1049
-710
129
-360
1322
0
6882926 6887447 7107836 7112358 134 134 0
194
-408
-2005
-1441
185
0
6887445 6894685 7117490 7124732 248 248 0
-359
142
1
1
-53
-438
-1
-1
28
-20
-1
-432
-1
306
1
1
1
1
1
972
1
-88
-1
-1
-160
967
8
-963
-1
-439
-1
-1
-1
-1
197
1
1
4
1
-337
0
6894684 6901447 7127002 7133863 327 327 0
-2372
-2322
-1
-1762
-1
-1
-1
-1
-1
-1
-1
-1
-195
-1
-1
-1
-1
-1
-1
-1
-1
-1
-1
-1
-1
-1
-1
-1
-1
-1
-1
-1
-1
-1
-1
-1
-1
-1
-1
-1
-1
-1
-1
-1
-1
-1
-1
-1
-1
-1
-1
-1
-1
-1
-1
-1
-1
-1
-1
-1
-1
-1
-1
-1
-1
-1
-1
-1
-1
-1
-1
-1
-1
-1
-1
-1
-1
-1
-1
-1
-1
-1
-1
-1
-1
-1
-1
-1
-1
-1
-1
-1
-1
-1
-1
-1
-1
-1
0
6901476 6906623 7135803 7140938 185 185 0
167
63
105
1
1
1
1
1
1
1
-863
-1
-1
-1
279
1
244
1142
1501
143
0
6911720 6912974 7141335 7142607 52 52 0
332
-11
-25
-1
-1
-1
-1
-1
-1
-1
-1
-1
-1
-1
-1
-1
-1
-1
-1
-1
-1
395
0
6913159 6921980 7142604 7151390 267 267 0
-27
-207
-762
-1
-1
-1
-1
-1
-1
-1
292
125
1
1
1
1
1
1
1
1
1
1
1
1
1
1
3
1
1
1
1
1
1
1
1
1
1
1
1
1
1
1
1
1
1
1
2
1
1
1
1
1
718
1
265
-2350
710
972
-517
0
6925079 6926427 7151386 7152733 47 47 0
218
0
6926419 6930037 7157598 7161213 91 91 0
636
1
1268
0
6931852 6940818 7161208 7170174 191 191 0
-1498
53
47
1
1
1
1
1
1
-622
-22
-1326
49
1
354
1883
-544
-2390
-1
-1
-1
-1
-1
-1
0
6943155 6951118 7170172 7178173 238 238 0
241
1
1
1428
-587
-1292
-111
12
1
-382
1204
-26
-586
-1
-19
-516
-1
-1
-1
-1
-1
-1
-1
-1
-1
-1
-1
-1
-1
-1
-1
-1
-1
-1
-1
-1
-1
-1
-1
-1
-1
-1
-1
-1
-1
-1
-1
-1
-1
-1
-1
-119
0
6952910 6954064 7183528 7184675 53 53 0
88
1
1
26
2
1
384
0
6955354 6969737 7185600 7200015 189 189 0
427
1
22
1
1
1
-763
37
1
5
1
1
1
1
1
1
1
1
1
1
1
1
1
1
1
1
1
1
1
1
1
1
1
1
1
1
-1410
-57
32
133
1
1
-50
-3834
-1
-1
-1
-1
-1
-1
-1
-1
-1
-1
-1
-1
-1
-1
-1
-1
-1
-1
-6
-1
-1
-1
-1
-1
-1
-1
-1
-1
-1
-1
-1
-1
-1
-1
-3
-1
-1
-1
-1
-1
-1
-1
-1
-1
-1
-1
-1
-1
-1
-1
-1
-1
-1
-1
-1
-1
-1
-1
-1
-1
-1
-1176
-3137
-1
-1
-1
0
6969730 6979471 7200195 7209925 277 277 0
762
1
1
3
1
1
1
-216
-1
-1
-1
-89
10
1063
-135
-424
-1533
-1
-1
-1
-1
-1
-1
-1
556
1
-110
-1
-1
3492
313
1
-816
-1
-1
89
1
1
1
1
1
1
1
1
1
1
1
1
1
1
1
1
1
0
6995039 7000627 7209924 7215586 197 197 0
-2020
-1
-1
-1
-1
-1
-1
-1
-1
-1
-1
-1
-1
-1
-1
-1
-1
-1
-1
-1
-1
-1
-1
-1
-1
-1
-1
-1
-1
-1
-1
-1
-1
-1
-1
-1
-1
-1
-1
-1
-1
-1
-1
-1
-1
-1
-1
-1
-1
-1
-1
-1
-1
-1
-1
-1
-1
-1
-1
-1
-1
-1
-1
-1
-1
-1
-1
-1
-1
-1
-2942
-1
-1
-1
-478
106
0
7000710 7022596 7215973 7237860 860 860 0
-1656
4077
1
1
1
1
1
1
1
1
1
1
1
1
1
1
1
1
1
1
1
1
1
1
1
1
1
1
1
1
1
1
1
1
1
1
1
1
1
1
1
1
1
1
1
1
1
1
1
1
1
1
1
1
2
1
1
1
1
1
1
-245
-1
-1
-1
-1
-1
-1
-1
-1
-1
-1
-1
-1
-1
-1
-1
-1
-1
-1
-1
-1
-1
-1
-1
-1
-1
-1
-1
-1
-1
-1
-1
-1
-1
-1
-1
-1
-1
-1
-1
-1
-1
-1
-1
-1
-1
-1
-1
-1
-1
-1
-1
-1
-1
-1
-1
-1
-1
-1
-1
-1
-1
-1
-1
-1
-1
-1
-1
-1
-1
-1
-1
-1
-1
-1
-1
-1
-1
-1
-1
-1
-1
-1
-1
1141
-1066
847
1615
-349
2337
25
1
1
1699
1
1
1
1
1
1
1
1
1
1
1
1
1
1
1
1
1
1
1
1
1
1
1
1
1
1
1
1
1
1
1
1
1
1
1
1
1
1
1
1
1
1
1
1
288
1
1
1
1
1
1
1
1
1
1
1
1
1
1
1
-1839
-1
-410
-1
-1
-1
-1
-1
-1
-1
-1
-1
-1
-1
-1
-5
-2
6
2
-4
-1
-3
-2
-16
-2
-1
-1
-1
-1
-1
-1
-202
-1
-1
416
11
505
-1379
-1
-1
-1
-1
-1
-1
-1
-1
-1
-1
-1
-1
-1
-1
-1
-1
-1
-1
434
1
-47
-550
44
1
1
218
0
7025699 7042923 7233585 7250773 458 458 0
121
1
1
1
1
1
-179
-1
-1
-268
-1
-1
-1
-1
-1
-1
-1
-1
-1
-1
-1
155
14
-385
120
1830
1
-598
41
1
227
81
1
1
-450
-791
-292
153
1967
1
1
1
1
1
79
228
1
1
1
1
1
1
1
1
4
1
1
1
1
1
1
1
1
1
1
1
1
1
1
1
1
1
1
1
1
1
1
2
1
2
1
1
3
780
-3426
-1
-2222
575
1
-1042
-37
-1
-1
-1
-1
-1
-1
-1
-1
-1
-1
-1
-1
-1
-1
-1
-592
237
1
1
1
1
1
1
1
1
1
1
0
7043250 7061761 7253880 7272425 418 418 0
114
1
1
67
1
1
-149
-1
-76
2170
1
1
1265
-2408
-299
-89
-1
-1
-1
-1
-1
-1
-1
-1
-1
-1
-1
-1
-1
-1
-1
-1
-1
-1
-1
-1
-1
-1
-1
-1
-1
-1
-1
-1
-1
-1
-1
-1
-1
-1
-1
-1
-1
-1
-2
-1179
1081
284
1
2867
2318
1
-56
-1
-1
-1
-1431
-223
332
770
1102
-36
0
7061895 7092248 7272553 7302923 769 769 0
743
96
2723
-59
1291
-1171
158
224
115
2
-166
-1
17
173
1021
83
1
1
-634
-1
-1
-1
-4
-1
-4
-1
-3
-1
-1
-1
-1
-1
-1
1228
1
1
1
1
1
1
1
1
1
1
1
1
1
1
1
1
1
1
1
1
1
1
1
-2127
-1
-1
-1
-1
-1
-1
-1
-11
69
-128
-1
-1
-1
2938
-1146
526
-1588
-1
1108
1549
1929
870
-2564
94
-611
-1
-1
-1
-1
-1
-1
-1
-1
-1
-1
-1
-1
-1
-1
-1
-1
-1
-1
-1
-1
-1
-1
-1
-1
-1
-1
-427
-1
-1
-1
-1
392
1811
384
1
1
0
7098524 7106058 7306107 7313690 202 202 0
-26
883
86
2497
-1287
-1
-1
-1
-1
-1
-1
-1
-1
-1
-1
-1
-1
-1
-1
-1
-1
-1
-1
-4
-1
-1
-1
-1
-1
-1
-1
-1
-1
-1
-1
-1
-3
-1
-1
-1
-1
-1
-24
-930
-710
-1
-1
-1
-1
-1
-1
-1
-1
-1
-1
-1
-1
-1
124
1
864
0
7114986 7149232 7313686 7347933 879 879 0
-2458
-1856
-14
-109
-726
-1
-1
-1
-1088
-1
-1
-1
-1
-1
-1
-1
-1
-1
-1
-1
-1
-1
-1
-1
-1
-1
-1
-1
-1
-1
-1
-1
-1
-1
-1
-1
-1
-1
-1
-1
-1
-1
-1
-2
-1
-1
-1
-1
-1
-1
-1
-1
-26
-1
-1
-1
-1
-1
-1
-1
-1
-1
-1
-1
-1
-1
-1
-1
-1
-1
-1
-1
-1
-1
-1
-1
-1
-1
-1
-1
-1
-1
-1
-1
-1
-1
-1
-1
-1
-1
-1
-1
-1
-1
-2
-1
238
1
1
1
1
1
1
1
1
1
1
1
1
1
1
1
1
1
1
1
1
1
1
1
1
1
1
1
1
1
1
1
1
1
1
1
1
1
1
1
1
1
1
1
1
1
1
1
1
1
1
1
1
1
1
1
1
1
1
1
1
1
2
1574
150
28
1764
-2088
-382
-47
-46
-2170
1532
-1569
-1
-1
-1
-1
-1
-1
-1
-1
-1
-1
-1
-1
-1
-1
1339
-251
41
1
1
1
1
1
1
1
1
1
1
1
1
1
1
1
1
1
1
1
1
1
1
1
1
1
-194
-2079
-1222
-113
1510
-709
-879
102
1
1
1
1
1
1
1
1
1
1
1
1
1
1
1
1
1
1
1
1
1
1
1
1
1
1
1
-686
-1
-1
-1
-1
-1
-1
-1
-1
-1
-1
-1
-1
-1
780
250
1
234
-150
508
176
1
1
1
-1798
-1
-1
117
-219
-1
1265
1
1
292
1
1
174
-915
206
1
0
7149512 7161110 7348162 7359781 292 292 0
-7
2114
1080
245
1
1
16
1
1
1
1
1
1
1
1
1
2
1
1
1
1
1
1
1
3
1
6
69
-318
-1
2499
214
-673
603
-130
692
-336
-1
-1
-1
-1
-1
-1
-1
-1
-1
-1
-1
-1
-1
-1
-1
-1
-1
-1
-1
-1
-1
-1
-1
-1
-1
-1
-1
-1
-1
-1
-1
-1
-1
-1
-1
-1
-1
-1
-1
-1
-1
-1
-1
-700
716
488
1
1
1
138
-57
12
1
1
1
1
-9
-201
-1
-1
-1
-1
-1
-1
-1
-1
-1
-1
0
7185295 7201260 7348173 7364091 778 778 0
150
-3
-1238
-122
-1111
-1
-1
383
1
1
1
1
1
1
1
1
426
1
1
16
1
1
1
1
1
1
1
1
1
2
1
1
1
1
1
1
1
3
1
6
69
-310
-1
-117
-9
-5
-195
-1
-1
-1
-1
-1
-342
29
1357
-271
-1
-1
177
220
141
1
315
149
59
-49
140
1
1
1
1
1
1
1
1
1
-39
316
1
1
1
1
2
-198
229
279
55
130
-1079
716
488
1
1
1
138
-57
12
1
1
1
1
-9
-201
-1
-1
-1
-1
-1
-1
-1
-1
-1
-1
255
1
4
1
1
1
1
1
1
1
1
1
1
1
1
2
3
1
1
1
1
1
1
1
1
1
1
3
1
1
1
1
1
1
1
1
1
1
2
1
1
1
1
1
6
1
1
1
1
1
1
1
1
1
1
-300
-1
-1
-1
-1
-1
-1
-1
-1
-1
-9
-1
-1
-3
-1
-1
-4
-1
-1
-1
-1
-1
1382
-2111
-1
-1
-1
-1
-1
-1
-1
-1
-1
-1
-1
-1
-1
-1
-1
-1
-1
-1
-1
-1
-1
-1
-1
-1
-1
-1
-1
-1
-1
-1
47
343
1
1
1
1
1
0
7201270 7207105 7371746 7377593 227 227 0
-1455
-1
-1
-1
-1
-1
-1
-1
-1
-1
-1
-165
-1
-1
-1
-1
-1
-1
-1
-1
-1
-1
-1
-1180
-1
-1
462
1
1
1
-336
-1
-1
-1
-1
-119
-84
-66
848
1
1
1
1
1
1
1
1
1
1
1
1
1
5
282
1
1
0
7220783 7222688 7382494 7384408 73 73 0
894
-531
-1
-1
-1
-1
-1
-1
-1
-1
-1
0
7227450 7232785 7402453 7407761 202 202 0
-508
2804
-477
-1
-1
84
14
-341
-1
-317
187
247
162
55
1
1
1
1
1
1
1
1
1
1
1
1
1
1
1
1
1
1
1
1
1
1
1
1
1
1
30
0
7232876 7240905 7407926 7415961 236 236 0
-157
479
1
-22
-1
65
1
1
5
1
1
1
1
1
1
1
1
3
-267
-1
-1
-1
-1
-1
-1
-1
-1
-1
-1
-1
-1
-1
-1
-1
-1
-1
-1
-1
22
-118
-1
-1
1370
1
304
-81
1009
-26
1153
400
-58
118
0
7240902 7254489 7429126 7442708 325 325 0
111
-4663
-1418
-38
361
2145
972
1214
1
1
461
1
-746
0
7256189 7259391 7442710 7445960 130 130 0
-974
-1
-575
-1
-1
-1
-1
-1
-1
-1
-1
-1
-1
-1
-1
-1
-1
-1
-1
-1
-1
-1
-1
-1
-1
-1
-885
-325
-256
-1
-1
-1
-1
-1
-1
-1
-1
-1
-1
-1
-1
-1
-1
-1
-1
-1
-1
-1
0
7259610 7264007 7446415 7450819 196 196 0
-398
100
1
1
1
-569
-24
-1
-1
-1
63
1
1
1
1
1
1
-95
-1
-1
-1
-1
-1
-1
-1
-1
-1
-1
-1
-1
-53
-1
46
1
1
1
108
1
1
1
1
1
1
1
1
1
1
1
1
1
1
1
1
-55
-1
-1
70
403
1
1
1
147
-3
-141
-1
-1
-1
-1
-2
-2
-26
-1
-1
-1
-1
-1
-77
-92
-1
-1
-1
-349
-1
-1
-1
-60
-1
289
1
1
1
1
-523
-1
-1
-2
-2
-1
-1
-1
-1
-1
-1
-1
84
1
1
1
1
1
1
1
1
1
1
0
7263843 7265024 7450996 7452176 32 32 0
792
1
-11
0
7265242 7270951 7452190 7457929 159 159 0
-162
-1
-1
-1
-1
-1
-1
-1
-1
-1
-1
-1
-1
-1
-1
-1
-1
-1
-2
-1
-1
-1
-1
-1
64
-282
-308
-559
1578
637
1
1
177
-254
-1
-1
-1
-1
-1
-1
-1
-1
-1
-1
-1
-1
-3
1233
435
1
1
1
0
7271255 7274302 7457927 7460998 64 64 0
-105
-1
677
1
1
-381
-1
-1
-1
-1
-1
-492
-1
-1
-6
25
216
1
-336
-1
-1
-1
-1
-97
-1
-1
-1
-1
-1
-1
-1
-39
-1
-1
-1
-1
-1
465
90
-120
0
7274654 7275921 7462457 7463720 50 50 0
161
1
1
1
1
1
1
1
1
1
1
1
-725
-1
-1
-1
169
-124
-1
-1
-1
-13
0
7276531 7306472 7464312 7494242 384 384 0
126
70
1
1
1
1261
1
1
1
1
1
1
1
1
1
1
1
1
1
1
1
1
1
1
1
-138
-1
-1
-1
-1
-1
-1
-1
-1
-1
-1
-1
-1
-1
-1
-1
-1
-1
-1
-1
-1
-1
-1
-1
-1
-38
-833
-1
-143
-1
-1
-1
-9
-2
-1
-1
-5
-1
-1
-1
-1
-1
-1
-3
-1
-4
-1
-2
-1
-8
-1
4220
1
1
1
1
426
1
1
157
1
1
1
1
1
1
8
1
1
1
1
1
1
1
1
1
1
1
1
1
8
17
1
1
572
1
1
1
1
1
3
1
1
1
1792
1
1
1
1
1
1
1
1
1
1
1
1
1
1
1
1
1
1
1
1
1
1
1
1
-502
-120
-1
-1
-1
-1
-1
-1
-72
-1
-1
-16
-1
-1
-1
-1
-1
-1
-1
-1
-1
-1
-1
-1
-1
-1
-1
-1
-1
1150
-434
-1
-1
-1
-352
216
1
1
1
-677
-327
-29
-1
5903
9036
0
7306473 7338078 7492423 7524020 93 93 0
26
100
-360
25
-26
-1
12
1
39
-21
9
18
1
-14
-14
-1
5
37
44
1
55
280
0
7344422 7347839 7530284 7533701 0 0 0
0
7348641 7357694 7534975 7544013 16 16 0
6661
1
1
1
1
1
1
1
1
1
1
1
1
1
1
0
7357694 7372465 7544592 7559351 15 15 0
4786
1
1
1
1
1
1
1
1
1
1
1
0
7372209 7376037 7559649 7563477 9 9 0
0
7378114 7405911 7563578 7591376 9 9 0
-3160
4757
1
-2064
-1
0
7417705 7432355 7591477 7606092 41 41 0
14071
1
1
1
1
1
1
1
1
1
1
1
1
1
1
1
1
1
1
1
1
1
1
1
2
3
1
1
1
1
3
1
1
1
1
0
7432402 7440296 7606769 7614661 3 3 0
3949
1
0
7439931 7455724 7614657 7630449 6 6 0
10226
0
7457409 7458624 7631917 7633132 1 1 0
0
7464293 7473232 7638749 7647689 4 4 0
-15
0
7473031 7489605 7647855 7664426 12 12 0
-233
-1
15082
1
1
1
1
0
7489732 7494328 7664509 7669105 9 9 0
0
7500137 7585892 7674952 7760703 19 19 0
31979
1
1
1
0
7593443 7637508 7760804 7804814 173 173 0
12125
1
-598
-5
-1
-1
-1
-1
-1
-5
-1
-1
-1
-1
-2
-1
-1
-1
-1
-5
-1
-2
-1
-2
-5
-1
-1
-1
-1
-1
-1
-1
20
-8
-1
-1
-1
-1
-1
-1
-3
-4
-1
-1
-1
-1
-1
-3
-1
-1
-1
9158
1
1
1
1
1
1
1
1
1
1
1
1
2
1
1
1
1
1
1
1
1
1
1
1
5
1
1
1
1
1
1
1
1
1
1
1
1
1
1
1
3
1
1
1
1
1
2
1
1
5
1
1
1
1
1
1
1
1
1
1
1
1
1
1
11152
1
1
3
1
3
1
1
1
1
4
1
1
1
1
1
5
1
1
1
1
1
5
1
1
1
1
1
1
10
1
5
1
1
1
0
7637921 7670071 7806762 7838911 7 7 0
31732
0
7670597 7700794 7840445 7870642 7 7 0
0
7700938 7734146 7870634 7903843 10 10 0
-1518
0
7734552 7773319 7905224 7943992 7 7 0
-33480
0
7774443 7808992 7945144 7979655 47 47 0
20482
1
1
4
1
1
1
1
3
1
1
1
2
1
1
1
1
1
1
5
1
1
1
2
1
2
1
5
1
1
2
1
2
1
1
2
1
1
1
2
-249
-1
0
7808706 7818006 7979806 7989105 6 6 0
7253
0
7817750 7819268 7989586 7991104 0 0 0
0
7819412 7826939 7992474 8000001 2 2 0
0
