# Supplementary material for: Identifying plant genes shaping microbiota composition in the barley rhizosphere
Source: Nat Commun. 2022 Jun 16;13:3443. doi: 10.1038/s41467-022-31022-y (PMC9203816; doi:10.1038/s41467-022-31022-y)
Supplement: Supplementary file 11 — Source Data [file 41467_2022_31022_MOESM11_ESM.zip › Supplementary Fig 20/HOR13821_Barke_filtered.delta]

/cluster/db/mecoulter/genomes/mummer_results/3H_locus/Barke_chr3H_31000000_39000000_sequence.fasta /cluster/db/mecoulter/genomes/mummer_results/3H_locus/HOR13821_chr3H_33000000_41000000_sequence.fasta
NUCMER
>Barke_chr3H_31000000_39000000 HOR13821_chr3H_33000000_41000000 8000001 8000001
369161 384539 1 15292 90 90 0
4916
1
1
1
1
1
1
1
1
1
1
1
1
1
1
1
1
1
1
1
1
1
1
1
4
1
1
1
1
1
3
1
1
1
1
1
1
3
1
1
1
1
1
3
1
1
1
1
1
5
1
1
1
1
1
1
1
3
2
1
1
1
3
1
2
1
1
2
4
1
1
1
1
1
1
1
1
2
1
4
1
1
2
1
1
1
1
0
384272 390323 15887 21938 3 3 0
0
393087 408201 28256 43370 0 0 0
0
407854 461066 43622 96746 102 102 0
19566
1
1
1
1
1
1
1
1
1
1
1
1
1
1
3
4
1
1
1
3
1
1
1
1
1
1
1
1
1
1
1
1
1
6
1
1
1
1
1
1
3
1
3
1
1
1
1
1
1
14471
1
1
1
1
1
3
1
1
1
1
1
1
1
2
2
2
1
1
1
1
1
1
1
1
1
2
1
1
1
14
3
1
1
1
2
3
1
1
-6728
0
463488 465295 102072 103879 1 1 0
0
465180 533705 103881 172407 36 36 0
-29203
0
534156 583528 173780 223156 10 10 0
-14885
-1
-32917
-1
0
582826 598665 223247 239086 2 2 0
0
598650 600717 240252 242319 1 1 0
0
600504 609856 242993 252344 8 8 0
9033
0
609979 635283 254362 279699 35 35 0
-7734
-1
-1
-1
-1
-1
-1
-1
-1
-1
-1
-1
-1
-1
-1
-4
-4
-1
-3
-1
-1
-1
-1
-1
-1
-1
-1
-3
-1
-1
-1
-1
-1
0
635016 638146 283723 286853 0 0 0
0
637861 660218 287284 309639 7 7 0
7313
1
0
659718 663697 309882 313861 1 1 0
0
662966 666254 319534 322822 3 3 0
0
666895 670531 327527 331163 0 0 0
0
670930 678146 332564 339709 74 74 0
2576
1
1
1
1
1
1
1
2
1
1
1
1
1
1
1
8
1
1
4
2
1
1
1
1
1
1
1
1
1
1
1
1
1
2
1
1
1
1
1
1
1
3
1
1
1
1
1
1
4
1
1
2
1
3
1
1
1
5
1
1
1
1
2
2
1
3
1
3
2
1
0
678160 679962 341590 343392 0 0 0
0
680133 712413 344493 376773 7 7 0
-7
13
0
712559 753129 376742 417312 15 15 0
10576
-9682
0
752924 754747 417718 419541 0 0 0
0
755018 759602 424351 428935 0 0 0
0
759549 764051 430363 434865 5 5 0
0
763928 765729 439416 441217 1 1 0
0
765895 772053 444490 450648 1 1 0
0
772396 789105 451526 468244 14 14 0
-31
-1
-1
-1
-1
-1
-1
-1
-1
0
789040 798363 468810 478133 13 13 0
0
798298 828586 482013 512301 14 14 0
0
828485 831236 513007 515758 0 0 0
0
830964 834479 515760 519275 1 1 0
0
835209 845689 522083 532563 2 2 0
0
845432 883849 532851 571266 12 12 0
52
1
0
884269 885534 574412 575677 0 0 0
0
885690 897144 575684 587137 13 13 0
2232
9120
-62
0
896821 923760 586872 613814 8 8 0
-31
-1
-1
0
924315 926076 615559 617320 1 1 0
0
926414 933531 622396 629513 0 0 0
0
933017 941503 629643 638129 2 2 0
0
941532 954379 638701 651548 0 0 0
0
954082 961023 652013 658954 0 0 0
0
960753 973340 660014 672579 39 39 0
-1943
-1
-1
2498
1
1
1
1
1
1
1
1
4
1
2
3
1
1
1
1
1
1
1
1
1
1
1
14
0
973029 1034664 672904 734484 73 73 0
3667
1
2096
16404
7132
1
1
1
1
4
1
1
6
1
2
5
1
1
1
1
1
1
1
1
4
1
1
2
1
1
6
1
2
1
1
2
1
1
1
1
5
1
1
1
1
1
1
1
1
1
1
1
2
1
1
0
1036254 1038111 737133 738990 0 0 0
0
1038276 1039727 738992 740439 24 24 0
718
1
1
1
0
1040711 1054314 742894 756494 9 9 0
14
-14
11642
1
1
0
1054517 1058736 757039 761252 8 8 0
112
1
1
1
1
1
0
1059144 1062419 765760 769034 2 2 0
5
0
1062354 1064812 773820 776278 1 1 0
0
1064766 1067194 778272 780700 1 1 0
0
1067043 1070001 780702 783660 1 1 0
0
1069513 1080274 783686 794461 15 15 0
-6016
-1
-1
-1
-1
-1
-1
-1
-1
-1
-1
-1
-1
-1
0
1080431 1084439 794511 798519 1 1 0
0
1084152 1087083 803462 806395 3 3 0
-2743
-1
0
1087384 1174009 806392 893006 25 25 0
-5228
32710
1
1
3
1
1
1
1
17439
16
14081
2513
0
1174164 1201929 893211 920987 45 45 0
1891
-15213
-10364
-5
-1
-1
-1
-1
-1
-9
-1
-1
-2
-1
-3
84
138
0
1202195 1204505 923093 925403 5 5 0
0
1204240 1217736 926183 939609 72 72 0
10078
1
1
1
1
1
1
1
1
1
1
1
1
2
1
1
1
1
2
1
1
1
1
1
1
1
1
1
1
1
1
2
1
1
1
3
3
1
1
1
1
1
1
2
1
1
1
1
1
1
1
3
1
2
1
1
3
1
1
1
2
1
1
1
4
1
1
2
1
1
2
-1569
0
1215734 1223374 939611 947181 73 73 0
-242
1803
1
1
1
1
1
1
1
1
1
1
1
1
1
1
1
1
1
1
1
1
1
1
1
1
1
1
1
1
1
1
1
1
1
1
1
1
1
1
1
1
1
1
1
1
1
1
1
1
1
1
1
1
1
1
1
1
1
1
1
1
1
1
1
1
1
1
2
1
1
1
0
1223130 1224279 947183 948332 0 0 0
0
1224056 1226979 954750 957673 0 0 0
0
1226823 1228524 957652 959350 12 12 0
21
1
2
1449
-164
0
1229479 1231688 959749 961958 16 16 0
0
1230966 1273601 962892 1005559 95 95 0
-40390
-1
-1
-1
-1
-1
-1
-1
-1
-1
-53
-1
-1
-1
-46
-1
-1
-743
-1
-1
-1
-1
-1
-1
-1
-1
-1
-1
-1
-1
-1
-1
0
1300348 1304722 1095152 1099498 208 208 0
-265
1807
87
-3
-7
-57
-1
-1
-1
-1
-2
-3
-1
-1
-2
-3
-1
-1
-1
468
1
1
1
1
1
1
1
1
1
1
1
869
2
63
1
1
1
1
1
1
1
1
1
1
1
1
1
1
3
1
1
1
1
1
1
1
1
1
1
1
1
1
1
1
1
1
-102
-1
-1
-1
0
1306011 1308861 1138676 1141459 111 111 0
880
1747
1
1
1
1
1
1
1
1
1
1
1
1
1
1
1
1
1
1
1
1
1
1
1
1
1
1
1
1
1
1
1
1
1
1
1
1
1
1
1
1
1
1
1
1
1
1
1
1
1
1
1
1
1
1
1
1
1
1
1
1
1
1
1
1
1
0
1319081 1320148 1142152 1143219 15 15 0
0
1321007 1329890 1144194 1152997 283 283 0
106
1
1
1
1
1
1
1
1
1
1
1
1
1
1
1
1
1
1
112
1
1
1
1
1
1
1
1
1
1
1
1
1
1
1
1
1
1
1
72
1
1
1
1
1
1
1
1
1
1
1
1
1
1
1
1
1
1
1
17
1
1
1
1
1
1
1
1
5
1
1
1
1
1
1
1
5
1
1
-440
-1
-1
-1
-1
-1
-1
-1
-1
-1
-1
-1
-1
-1
-1
-1
-1
-1
-1
-1
-1
-1
-1
-1
-1
-1
-1
-1
-1
-1
-1
-1
-1
-1
-1
-3
-1
-224
-225
2654
1
1
1
1
1
1
1
1
1
1
1
1
1
1
1
1
1
1
1
1
1
1
1
1
1
1
1
1
1
1
1
1
1
1
1
1
1
1
1
717
1
-829
-1
-1
-1
131
1537
0
1339989 1350680 1154864 1165555 204 204 0
1737
4682
-494
-1
-1
-1
469
3107
0
1350828 1365592 1165557 1180367 421 421 0
238
1
1
1
1
1
1
1
1
1
1
1
1
1
1
1
4
1
1
1
1
1
1
1
1
1
1
1
1
1
1
1
1
1
1
1
1
1
1
1
1
1
1
1
1
1
1
1
1
1
1
1
1
1
1
1
1
1
1
1
1
1
1
1
1
1
1
1
1
1
2173
-1068
-1
-1
-1
-1
-1
-1
-1
-1
-1
-1
-1
-1
-1
-1
-1
-1
-1
-1
-1
-1
-1
-1
-1
-1
-1
-1
-1
-1
-1
-1
-1
-1
202
1
1
-2706
-828
-2733
-1
-1
-1
-1
-1
-1
-1
-1
-1
-1
-1
-1
-1
-1
-1
-1
-1
-1
-1
-1
-1
-1
-1
-1
-1
-1
-1
-1
-1
-1
-1
-1
-1
-1
-1
-1
-1
-1
-1
-1
-1
-1
-1
-1
-1
-1
-1
-1
-1
-1
-1
-1
-1
-1
-1
-1
-1
-1
-1
-1
-1
-1
-1
-1
-1
-1
-1
-1
-1
-75
2140
-1827
-1
-1
-1
-1
-1
-1
-1
-1
-1
-1
-1
-1
-1
-1
0
1365328 1383755 1180990 1199479 388 388 0
-2947
-1
-791
-401
-1
-1
-1
-1
-1
-1
-1
-1
-1
-1
-1
-1
-1
-1
-1
-1
-1
-1
-1
-1
-1
-1
-85
-195
-1
-1
-1
-1
-1
-1
-1
-1
-1
-1
-1
-1
-1
-1
-1
-1
-1
-1
-1
-1
-1
-1
-1
-1
-1
-74
-1402
135
5181
584
1
1
1
1
1
1
1
1
1
-1129
860
867
1
1
1
1
610
-94
63
-50
-69
1588
1
252
1
-64
-1
-1
-1
-1
-5
-1
-1
-4
-1
-1
-1
-1
-1
-1
-1
-1
-2
-3
-1
-1
-1
-1
-1
-1
-1
-1
0
1383582 1388979 1206367 1211764 55 55 0
3634
-489
-1
-1
39
1
0
1388977 1399626 1211801 1222454 98 98 0
2377
-4869
87
-2586
-1
-1
-1
-1
0
1405436 1406912 1222884 1224360 28 28 0
196
1
8
90
3
1
-390
-1
-1
-1
-1
-1
0
1406912 1410238 1224455 1227813 99 99 0
599
-215
-30
-1
-118
-1
-74
170
-16
-276
-1
-1
-1
-1
-1
-1
-1
-1
-1
-1
-1
-1
-1
-1
-1
-1
-1
-1
-1
-1
-1
-299
-1
-1
-1
-1
-1
767
0
1433761 1439015 1227372 1232660 116 116 0
-603
-1
-1
-1
-1
-1
-1
-1
-1
-1
-1
-598
-1
-1
-3685
-1
-1
-1
-1
-1
-1
-1
-1
-1
-1
-1
-1
-1
-1
-1
-1
-1
-1
-1
0
1440837 1446031 1232656 1237847 115 115 0
557
2369
306
-1800
4
0
1465057 1472555 1237844 1245360 194 194 0
-306
-1
-1
-1
-1
-1
-1
-2
-1
-1
-1
-1
-1
-1
-1
-1
-56
151
271
1
27
177
133
160
-404
389
-851
-1
-1
112
48
323
-952
1162
-532
-1
-1
-1
-1
-4
-65
-884
0
1472626 1483359 1245513 1256243 302 302 0
-802
-1
-1
-1
-1
-1
-1
92
185
34
70
1
2
1
1
1
668
153
1
1
1
1
1
1
1
1
-270
-1
-1
-1
-1
-1
-1
-1
-1
-1
-1
-1
-1
-1
-1
-1
-1
-1
-1
-1
-1
-1
-1
-1
-1
-1
-1
-1
-1
-1
-1
-1
-1
-1
-1
-3
14
54
21
1
1
1
1
1
1
1
2
1
1
1
1
1
1
1
1
1
1
1
1
1
1
1
2
-362
-1
-2
-4
-1
-1
-1
9
8
1
1
2
-663
-1
-1
-1
-1
-1
-1
-1
-1
-1
-1
-1
-1
-1
-1
-1
-1
-1
-1
-633
215
14
683
3154
-374
508
1
1
1
1
1
1
1
1
1
1
1
1
1
1
1
1
1
1
1
1
-221
-1
0
1483392 1486324 1256241 1259128 92 92 0
358
1
1
1
1
1
4
1
1
1
1
1
1
1
1
2
1
1
1
3
1
1
1
1
1
1
1
794
1
1
1
1
1
1
1
1
1
1
1
1
1
1
1
1
1
1
1
-481
-926
-78
235
0
1504252 1506440 1275229 1277416 57 57 0
394
0
1506438 1509480 1278154 1281200 73 73 0
-282
-2
-1
-1
-1
43
1470
-175
-1
628
0
1509476 1513814 1296428 1300767 95 95 0
828
87
-226
357
-458
-1
-1015
-1
825
0
1514055 1515543 1306534 1308021 41 41 0
1201
0
1515539 1517135 1322920 1324525 56 56 0
-437
309
-589
-219
-1
-1
-1
-1
-1
-1
-2
0
1545451 1548697 1333684 1336926 100 100 0
-533
135
1
9
1
-7
-6
11
1
10
-18
-3
9
2377
0
1557499 1564747 1336922 1344165 171 171 0
-948
-1
-1
-1
-1
-1
-1
-2
-1
-1
-1
-1
704
-73
333
1
1
1
1
1
1
465
5
1
1
1
1
1
1
1
1
1
-305
-121
21
-765
877
-122
-7
289
778
-870
6
0
1565063 1566407 1344177 1345523 27 27 0
-480
-1
0
1566049 1567276 1345319 1346541 20 20 0
758
1
1
1
1
1
-411
0
1568770 1571443 1358236 1360902 121 121 0
158
1
1
1
1
1
283
1
-157
-1
-4
98
1269
0
1572507 1575682 1362324 1365521 140 140 0
-268
-1
-1
-229
-438
-1
-1
-1
-1
-1
-1
-1
-1
-1
-1
-1
-1
-1
-1
-1
-1
-1
-1
-1
37
122
-44
375
1
1
1
1115
-518
-1
-1
-1
0
1578901 1580984 1371318 1373410 88 88 0
670
-946
-1
-1
-1
-4
-7
-84
-1
-1
-1
0
1588619 1589651 1375849 1376880 38 38 0
-68
-6
-2
536
3
1
1
0
1644949 1646034 1473996 1475081 49 49 0
0
1661861 1664272 1476165 1478559 115 115 0
1267
24
1
1
1
5
1
1
1
2
1
1
1
1
1
1
1
-598
400
0
1676588 1685438 1483968 1492827 438 438 0
-26
-1
21
1
1
254
1
1
4
1
1
6
1
1
1
1
4
1
1
1
1
1
1
1
2
1
2
2
1
1
1
3
2
1
6
1
3
-303
-1700
-1
330
-50
-7
523
4
-12
-1
-1
-1
-1
-1
-1
-1
-1
-1
-1
-1
-1
-1
-1
-1
-1
-1
-855
-132
669
-182
-728
-494
-826
-210
415
1
-51
-347
-1
-1
-1
-1
-1
-1
-1
-1
-1
-4
-1
-3
-1
-1
-1
-1
-1
642
0
1695211 1727493 1497816 1530092 464 464 0
1089
707
1
1
1
1
1
1
1
1
1
1
1
1
1
1
1
1
1
1
1
1
1
1
1
1
1
1
1
1
1
1
1
1
1
1
1
1
1
-81
-1
-1
-747
-1327
-555
-1
-1
-1
-1
-1
-1
-1
-1
-1
-558
-522
-510
8
1
1
-26
-1
-1
-1490
9897
11424
1
1
-147
-1
-1
-1
-1
-1
-1
-1
-1
-1
-1
-1
-1
-1
-1
-1
-1
2434
-112
-1
0
1727645 1772381 1530677 1575375 396 396 0
6533
1
-1205
1852
-363
494
342
-91
-1560
-1
-1
-1
-1
-1
-1
-1
-1
-1
-1
-1
-1
-1
-1
-1
-1
-1569
184
1
1
1
1
-1428
1088
755
-529
-1
5473
1
1
1
1
1
1
1
1
1
1
1
1
1
1
1
1
1
1
1
1
1
1
1
586
-1859
-1
-1
1999
843
1
1
1
1
1
1
1
1
1
1
1
1
1
3
1
1
1
1
1
1
1444
1323
-206
-1
-1
-1
-1
-1
-1
-1
-1
-1
-1
-1
-1
-1
-1
-1
-1
-1
-1
-1
-1
-1
129
1
1
1
1
1
1
1
1
1
1
1
1
1
1
1
1
1
2
1
1
1
1
1
1
1
1
1
1
-332
1261
-4195
-415
1327
-4296
-1
0
1772636 1774093 1575384 1576841 14 14 0
0
1774071 1785127 1577451 1588509 95 95 0
-2190
3874
-3829
-1
0
1785126 1814613 1700123 1729605 186 186 0
1176
1
1
1109
1446
1738
-1162
252
4033
-698
-1
-6036
-5552
814
2093
0
1826023 1830667 1729648 1734281 109 109 0
-1165
-798
-1
-1
-1
-1
-1
-1
-1
-1
-1
-2
-2
-1
-52
50
-180
-1
354
347
1
1
-63
-1
-1
-1
197
1
1
1
1
1
1
1
1
1
1
1
1
1
1
220
1
1
4
1
1
1
812
1
1
1
238
0
1831122 1833467 1735233 1737578 38 38 0
36
-11
-7
128
0
1832794 1838418 1738065 1743718 102 102 0
-147
-26
-683
-3641
-676
-1
-1
-1
-1
-1
-1
-1
-1
-1
-1
-1
-1
-1
-1
-1
-1
-1
-1
-1
-1
-1
-1
-1
-1
136
1
-94
-1
-1
63
0
1838267 1845050 1750103 1756881 48 48 0
1671
-503
691
1601
1242
1
1
0
1845763 1850296 1758161 1762708 56 56 0
-173
-1
-1
-1
-1
-1
-1
-1
-1
265
-1473
-1
-1
-10
-1
-1
0
1849644 1851924 1762880 1765141 53 53 0
653
1
1
1
1
-539
-1
-417
-1
-1
-1
195
1
1
1
1
1
1
1
1
1
1
1
1
1
1
311
15
1
1
1
0
1853139 1860260 1765656 1772809 93 93 0
345
-270
-680
-1
-1
-1
-1
-1
-1
-1
-1
-1
-1
-1
-1
-1
-1
-1
-1
-1
-1
-1
-1
-1
-1
-1
-1
-1
-1
-1
-1
-1
-1
-1
0
1861793 1865250 1786028 1789482 53 53 0
1062
1497
1
0
1864523 1866017 1792909 1794403 16 16 0
0
1866755 1875661 1796196 1805162 157 157 0
193
154
1
505
-567
55
-72
722
-1297
-1
-3373
-1
-1
-1
-1
-1
-15
-1
-1
-1
-1
-1
-1
-1
-1
-10
-1
-1
-1
-1
-1
-1
-1
-1
-1
-1
-1
-1
-1
-1
-1
-1
-1
-1
-1
-1
-1
-1
-1
-1
-1
-1
-1
-1
-1
-1
-1
-1
-1
-1
-1
-1
-1
-1
-1
-1
-1
-1
-1
-1
-1
-1
0
1877231 1879126 1806879 1808799 64 64 0
-381
105
1
1
1
-304
-1
-1
-1
-1
-1
-1
-1
402
1
1
1
-431
-1
-1
-1
-1
-1
-1
-1
-1
-1
-1
-1
-1
-1
-1
-1
-1
-1
-1
-1
-1
-1
-1
-1
-1
-1
104
1
1
1
1
-27
-1
-17
0
1879261 1880737 1812787 1814263 25 25 0
-50
133
-72
423
0
1882466 1883958 1814260 1815752 20 20 0
0
1884388 1890398 1816975 1822989 108 108 0
286
-111
-1
-51
-235
-2630
16
-58
268
-268
938
1
-372
-80
-49
111
0
1890526 1902485 1823656 1835564 230 230 0
28
258
-41
36
-48
-541
-1
-1
-1
-1
-1
-1
-1
-1
-1
38
527
1
-3689
-1
-1
-1
-1
-1
-1
-3
-1
-1
-457
-1
-1
-1
-1
-1
-1
-1
-1
-1
-1
-1
-1
-1
-1
-1
-1
-1
-1
-2325
-202
-387
-3
35
1
1
1050
389
1
1
1
1
1
1
1
1
1
1
1
1
1
1
1
1
-195
71
1
1
1
1
1
1
1
1
1
1
1
1
1
1
1
1
1
1
1
1
1
1
1
1
1
1
1
1
1
1
1
1
1
1
1
1
1
1
1
1
1
1
1
1
1
1
1
1
1
1
1
1
1
1
1
1
1
1
1
1
1
1
1
1
1
1
1
1
1
0
1902766 1905801 1835566 1838589 27 27 0
-1517
1008
1
1
1
1
1
1
1
1
1
1
1
6
0
2066686 2068780 1838091 1840172 54 54 0
687
1
1
1
1
1
1
1
1
1
160
-389
111
54
-471
178
1
0
2068780 2072080 1840681 1843928 137 137 0
-32
-1
-1
-686
-1
-1
528
1
1
1
1
6
8
1
3
1
3
1
2
1
1
2
1
2
1
1
1
1
1
1
2
5
1
1
1
4
1
1
1
1
1
1
2
1
1
1
1
1
1
2
-633
-1
-1
388
1
1
1
1
1
1
1
1
1
1
1
1
1
1
1
1
1
0
2079151 2089168 1841931 1851910 305 305 0
-27
-1
-1
-632
-236
-60
-1
-1
-1
90
1
1
1
1
1
1
1
1
1
2
2
1
1
2
1
1
1
-460
-1
-1
-1
-1
-1
-1
-1
-1
-1
-1
-1218
-19
5
2220
1
1
1
1
1
1
1
1
1
1
1
1
1
1
1
1
1
1
1
1
1
1
1
1
1
1
1
1
1
1
1
1
1
1
1
1
1
-972
-2228
358
817
67
1
-78
157
196
0
2089163 2106668 1868252 1885758 431 431 0
2110
1
1
1
1
1
-1999
-1534
315
-113
-890
-4059
-439
1423
1
1
1
1
1
1
1
2
1
1
1
1
1
1
1
1
-39
-1
-1
-1
-207
-82
-1
-160
857
21
-556
-1
-1
-1
-1
-1
-1
-1
-1
-1
-1
-1
-1
0
2107829 2109711 1885411 1887291 39 39 0
648
1
-973
118
0
2109258 2112421 1887492 1890666 113 113 0
-193
118
228
12
-536
-1
-1
-578
74
1
1
1
1
1
1
1
1
1
1
-923
-1
-1
-1
-1
-1
-1
-1
-1
-1
-1
-1
-1
-1
-1
-1
-1
-1
-1
-1
0
2112769 2115754 1890665 1893649 68 68 0
1970
0
2120438 2123802 1896296 1899674 114 114 0
1174
1
1
1
1
1
1
-521
-1
-1
-1
-1
-1
-1
-1
-1
-1
-1
-1
-1
-1
-1
-1
-1
-1
-1
-1
-378
0
2123797 2134196 1908493 1918917 260 260 0
-1062
-34
1127
1
1
1
1
1
1
1
1
2
1
1
1
1
1
1
1
197
-2260
-1
-1
-1
-1
-1
-1
-1
-1
-1
-3
-1
-1
-1
-1
-980
2281
-818
-1
-1
-1
-1
-1
-1
-1
-1
-1
-1
-1
-1
-1
-1
-1
-1
-1
-1
-1
-1
-1
-1
-1
-1
-1
-1
-1
838
501
0
2136074 2145075 1918911 1927904 189 189 0
605
429
-262
571
1
1
1
1
1
1
1
1
1
1
8
1
552
1
581
1
1
1
1
14
1
1
-105
-1
-1
198
1
-147
-1
-1
-1
-1
-1
-33
-16
-1
5
1
1
1
-46
-1
-1
-1
-1
50
-384
154
1
-35
190
974
-261
-1607
-12
-1
-1
-1
-1
-1
-1
-1
791
52
0
2145072 2150362 1928104 1933401 100 100 0
-114
-1
-1
-1
-1
-1
-1
-1
203
1
-851
-117
316
-1232
477
0
2156682 2157747 1934892 1935957 24 24 0
0
2156682 2158854 1953249 1955420 86 86 0
-1163
-1
-1
-1
-1
-1
-1
-1
-1
-1
-1
-1
-1
-1
-1
-1
-1
-1
-1
527
1
1
1
1
1
1
1
1
1
1
1
1
1
1
1
1
1
1
1
1
-342
0
2170414 2173179 2016437 2019203 24 24 0
-319
-338
52
0
2175235 2177166 2021422 2023353 15 15 0
0
2237705 2244301 2030529 2037130 25 25 0
-284
-1
-1
-1
-1
0
2245827 2247820 2038419 2040420 49 49 0
-545
-1
-48
-1
-1
-1
-489
-1
-1
-1
222
251
0
2247817 2251593 2040893 2044627 116 116 0
193
-1027
1076
1
1
1
72
-9
-1
-1
-1
-156
-1
-1
133
4
1
1
4
8
1
1
1
1
1
1
1
1
1
1
1
1
5
192
95
546
1
1
1
1
1
1
1
1
1
1
1
1
1
1
1
1
1
197
1
1
1
1
0
2256077 2259137 2044597 2047612 136 136 0
199
1
11
1
1
1
1
1
1
1
2
1
1
1
1
1
1
1
1
1
1
1
1
1
1
1
1
3
1
1
1
1
1
1
2
1
1
4
1
4
1
1
1
1
1
1
1
2
1
1
1
1
1
1
-499
-233
-31
-1
-1
-38
-1
-1
-1
-1
-1
-1
-1
-1
-449
119
1
1
1
-322
20
196
580
0
2259753 2261564 2047609 2049420 29 29 0
0
2261718 2272109 2049453 2059882 260 260 0
-1483
771
2946
-72
-781
-50
1010
1
1
-167
-1
-1
-1
-1
-1
-1
-1
-1
-1
-1
-1
-1
-1
-2
-2
-1
-4
-1
-1
-1
-2
-4
-1
-1
-1
-1
-1
-1
-1
-1
-1
-1
-1
-1
-1
-1
-1
-1
-1
-1
-1
-1
-1
-1
-1
-1
-1
-1
-1
413
1
1
1
1
1
1
1
1
1
1
65
-962
0
2286281 2289123 2063223 2066061 43 43 0
-729
-2
-1
557
1
1
1
1
1
738
0
2294649 2296034 2066710 2068072 51 51 0
-88
-1
-1
451
-205
61
1
1
1
1
1
1
1
1
1
1
1
1
1
1
1
1
1
1
1
-45
112
1
1
6
1
44
1
0
2295749 2300198 2068562 2072958 82 82 0
536
1
1
1
1
1
1
1
1
1
1
1
1
1
1
1
1
1
1
1
1
1
1
1
1
1
1
1
1
1
1
1
1
1
1
1
1
1
1
1
1
1
1
1
1
1
1
1
1
1
1
1
1
0
2300199 2306957 2073054 2079815 28 28 0
-4262
-1422
-859
-1
-1
208
1
0
2308693 2324746 2079816 2095877 180 180 0
-302
-1
-1
-1
-1
8
-1272
-1
-1
1107
-463
1052
208
-2435
-1
-2402
-839
1095
-54
849
-1290
2311
0
2333666 2344203 2095873 2106481 391 391 0
-1021
-1
-1
-1
-1
-1
-1
-1
-1
-1
-1
-1
-1
-1
-1
-1777
-1
-1
-1
-1
-1
-1
-1
-1
-1
-1
-1
-1
-1
-1
-1
-1
-1
-892
-1
-1
-1
-1
-2697
-1
-1
-1
-1
-1
-1
-1
-1
-1
-1
-1
-1
-1
-1
-1
-1
-1
-1
-1
-1
-1
-1
-1
-1
-1
-1
-1
-1
-1
-1
-1
-1
-1
-1
-1
-1
-1
-1
-1
-1
-1
-1
-1
-1
-1
-1
278
1
1
1
1
1
1
1
1
1
1
1
1
1
1
1
1
1
1
1
1
1
1
1
1
1
1
1
1
1
1
1
1
1
1
1
1
1
1
1
1
1
1
1
1
1
1
620
-151
-1
-1
-1
1460
1
1
1
1
-1041
-11
-1
-1
-1
-1
-1
-1
-1
-1
-1
-1
-1
-1
-1
-1
-1
-1
-1
-1
-1
-1
-1
-1
-1
-1
-1
-1
-1
-1
-1
-1
-1
-1
-1
-3
-1
-1
-1
-1
-1
-1
-1
-1
-1
-1
-1
-1
-1
-1
-1
-1
-1
-1
-1
451
1
1
1
1
1
1
1
1
1
1
1
1
1
1
1
1
1
1
1
0
2344546 2349305 2107215 2111969 96 96 0
230
122
1
1
1
382
-789
-35
284
-352
158
0
2349745 2356494 2111760 2118507 120 120 0
1372
-3321
-136
1637
83
92
0
2356490 2360205 2130624 2134339 51 51 0
0
2360200 2373082 2143774 2156751 294 294 0
-270
-449
-5
-1
-1
-1
-1
-1
-5
-3701
-1
-1
-1
-1
-1
-1
-1
-1
-1
-1
-1
-1
-1
-1
-1
-1
-1
-1
-1
-1
-1
-1
-1
-1
-1
-1
-1
-1
-1
-1
-1
-1
-1
-1
-1
-1
-1
-1
-1
-1
-1
-1
-1
-1
-1
-1
-1
-1
-1
-1
-1
-1
-1
-1
-1
-1
-1
-1
-1
-1
-1
-1
-1
-1
-1
-1
-1
-1
-1
-1
-1
-3437
-1
-1
-1
-1
-1
-1
-1
-1
-1
-1
-1
-485
-68
-74
1573
0
2380788 2392087 2156748 2168007 230 230 0
731
668
606
1
1
1
1
1
1
1
1
1
1
1
1
1
1
1
1
1
1
1
1
1
1
1
1
1
1
1
1
1
1
1
1
1
1
1
-1643
-818
-1
-1
-1
-1
-1
-1
-1
-1
-1
-1
-1
-1
-1
-1
-1
-1
-1
-1
-1
-1
-1
654
652
622
1203
1
1
1
1
1
1
1
1
1
1
1
1
1
3
1
2
1
1
1908
94
688
0
2391824 2404684 2168407 2181298 292 292 0
707
1
-996
-1
-1
-1
-1
-5
-5
-1
-2
-1
-2
-1
-1
-1
-1
-1
-50
-669
-1
-1
-1
-1
-1
-1
-1
-1
-1
-1
-2267
19
36
-1298
-1
-1
-1
-1
-1
-1
-1
-1
-1
969
16
-25
565
1
1
1
1
1
1
1
1
1
1
1
1
1513
-1550
-1
-1
-1
-1
-1
-1
-1
-1
-1
-1
0
2405039 2414655 2181612 2191143 371 371 0
81
1
1
-496
416
-229
-1
-1
133
1
1
1
1
1
1
1
1
1
1
1
1
1
1
1
1
1
1
1
1
1
1
1
1
1
1
1
1
1
1
1
1
1
1
1
1
1
1
1
1
1
1
1
1
1
1
1
1
1
1
1
1
1
1
1
1
1
1
1
1
1
1
1
1
1
1
1
1
1
1
1
1
1
-2122
-1
-1
-1
-4
-1
-1
-1
-1
-1
-1
-1
-1
-1
-1
-1
-1
-1
-1
-1
-1
-1
-1
-1
-1
-1
-1
-965
-825
-485
-1
-1
-1
-1
-1
-1936
-1
808
1
1
33
1
1
1
1
1
1
1
1
-312
-18
-1
5
50
3
1
-11
11
289
24
1
11
1
1
1
11
11
1
1
1
1
1
1
1
1
6
1
2
52
1
1
1
1
1
1
1
1
1
1
1
1
1
1
0
2413487 2433979 2190395 2210844 495 495 0
-82
-1
-1
-1
28
-4
-10
12
381
1
1
1
1
1
-35
-1
-1
-394
-1
-1
-15
-1
-1
96
-277
-1
-1
-1
-1
-1
-1
-1
-1
402
1
1
9
1
1
32
1
1
-220
178
1
1
1
1
1
1
1
1
-95
-1
-1
-1
-1
-1
-451
156
1
1
1
1
1
1
1
1
1
1
1
1
1
1
1
1
1
3
1
1
1
1
1
1
1
1
1
1
1
1
3
1
1
1
1
1
1
1
1
2
1
98
-66
-2782
-1134
48
-862
-150
-1
-2573
-353
-1
-1
-462
1116
867
1
1
1
1
1
1
1
1
1
1
1
1
1
1
1
1
224
-2368
-1
-1
-3
-2118
448
0
2434045 2439164 2210846 2215964 80 80 0
926
-1098
258
726
-1468
0
2439165 2454616 2216189 2231648 292 292 0
797
-820
-1255
-1287
-420
-1958
-366
-1
-1
-1
-1
-1
-1
-1
320
1
1
1
765
-2269
-3299
-1
-1
-1
-1
193
-15
-1
-1
1240
1
1
1
1
1
1
0
2454344 2460972 2232145 2238783 135 135 0
-370
-1339
-1
-1
-1
-1
-1
-1
-1
-1
-1
4702
0
2461967 2468567 2241135 2247743 125 125 0
-67
65
-423
-61
-183
-2942
-365
-1
-1
-2324
0
2468264 2473496 2248592 2253835 120 120 0
-127
1305
209
-1377
-1
-1
-1
-1
-1
-1
-1
-1
-1
-1
-1
0
2473599 2483888 2254592 2264907 253 253 0
-3534
-265
1043
1746
1
1
1
-385
-1
-1
-1
-1
-1
-1
-1
-1
-1
-1
-1
-1
-1
-1
-1
-1
-1
-1
-1
-1
-1
-1
-1
-1
-1
-1
-1
-1
-1
-11
557
611
0
2483942 2486329 2265765 2268152 59 59 0
0
2487934 2493983 2269907 2275926 132 132 0
994
-2844
2027
1
1
1
1
1
1
1
1
1
1
1
1
1
1
1
1
1
1
1
1
1
1
1
1
1
1
1
1
1
0
2493883 2498250 2276658 2281025 64 64 0
0
2509041 2533251 2281020 2305278 424 424 0
239
-860
-1
-31
1553
351
752
-142
-901
-1
-135
-1
-1
-1
-1
-1
-1
-1
-1
-1
-1
-1
-1
-1
-1
-1
-1
-1
-1
-6
-1
-1
-1
-1
-1
-1
-1
-1
-1
-1
-1
-1
-1
-1
-1
-1
-1
-1
-1
-1
-1
-1
-1
-1
-1
-1
-1
-1
-1
-1
-1
-1
-3
-1
400
1
1
-5391
-1
1228
-2661
23
-39
399
1058
-4139
3164
-464
213
1
1
1
1
1
0
2533263 2544668 2304838 2316184 192 192 0
378
1
1
1
1
1
78
1
1
1
-210
-1417
279
590
-2634
-1
-1
171
1
1
1
1
1
1
1
1
1
1
1
1
1
2
462
1
1
1
1
1
1
1
1
1
1
1
1
1
1
1
1
1
1
1
1
1
1
1
1
1
1
1
1
1
1
1
1
1
1
1
1
1
1
1571
383
-1678
-88
-866
-1
0
2544762 2546591 2316735 2318564 14 14 0
0
2571754 2578867 2326115 2333126 169 169 0
284
1
1
3
1
1
1
1
1
1
624
31
175
353
52
93
107
1
1
1
1
1
1
1
1
1
1
1
1
1
1
1
1
1
1
1
1
1
1
1
1
1
1
1
1
1
1
1
1
1
1
1
1
1
1
1
1
1
1
1
1
1
1
1
1
1
1
1
1
1
1
1
1
1
1
1
1
1
1
1
1
1
1
1
1
1
1
1
1
1
1
1
1
1
1
1
1
1
1
1748
1
68
1930
-1524
0
2578869 2594425 2333218 2348830 156 156 0
5661
1
2
3
1
-172
-1
-1
-1
-1
-1
-602
-1
-1
-1
-1
-1
-1
-1
-1
-1
-1
-1
-1
-1
-1
-1
-1
-1
-1
-1
-1
-1
-1
-1
-1
-1
-1
-1
-1
-1
-1
-3667
-1
-1
-1
-1
-1
-349
1365
1
-1290
-1
-1
-1
-3
-1
-1
-4
-1
-1
-1
-1
-1
-1
-1
-1
-1
-1
-1113
-531
387
0
2618875 2632031 2359595 2372729 525 525 0
18
-11
88
14
78
78
182
1
1
1
1
2
4
20
1
1
39
1
1
1
3
1
1
2
3
1
146
8
-8
-9
7
10
-3
12
55
-40
41
-5
-247
66
1
1
-109
-39
36
-100
-57
28
-16
149
10
-3
108
-71
-742
-2686
656
-485
-1
256
-394
2443
-180
-3391
0
2640657 2641665 2372719 2373727 34 34 0
0
2645479 2654540 2373721 2382830 138 138 0
34
32
-150
-1445
-1
-1
-1
-1
-59
-613
-281
-1
-1
520
55
1
1
1
-349
-1
-1
-1
-1
-1
-1
-1
-1
-1
-1
-1
-1
-1
-1
-1
-1
-1
-1
-1
-1
-1
-1
-1
-610
-1786
-1
-1
-1
-1
-1
-1
-1
-1
-643
-1
-1
-1
-1
-1
-1
-340
-1
-1
0
2654729 2664044 2383508 2392801 180 180 0
487
1
2
1
1
3
715
32
1
3
477
784
1
1
1
1
1
1
1
1
1
-323
1395
-339
2483
330
-171
385
0
2666480 2670792 2411676 2415989 117 117 0
631
-4
994
-572
-674
0
2672926 2675331 2438124 2440591 109 109 0
-134
-1
-1
-1
-1
-1
-1
-1
-1
-1
-1
-1
-1
-1
-1
-1
-1
-1
-1
-1
-1
-1
-2
-1
-23
-1
-1
-1
-1
-1
-1
-1
-1
-1
-1
-1
-1
-1
-1
-1
-1
-1
-1
-1
-1
-1
-1
-1
-1
-1
-1
-70
-1
-1
-1
-1
-1
-1
-1
-1
-1
-1
-1
1391
0
2684125 2714507 2440584 2470937 814 814 0
-762
1838
-222
893
272
-127
166
1
1
977
-365
924
-125
3
382
-1242
-1
-1
-1
390
-962
-1
-1
-1
-1
-1
-1
-1
-1
-122
-1
-1
-1
-1
-1
-10
-1
-1
-1
-1
-1
-4
-4
-1
-1
-1
-5
-1
-15
-1
-1
-1
-1
-1
-1
-1
-1
-11
-1
-1
-1
-1
-1
-1
-1
-1
-2
-1
-1
-1
-1
-1
-1
-56
1098
1
612
-38
1867
853
1
1
1
1
1
1
1
1
1
1
217
1
1
1
1
1
1
1
1
1
1
1
1
1
1
1
1
1
1
1
1
1
1
1
1
1
1
1
1
1
1
1
1
1
1
1
1
-35
-70
-1115
142
-618
-581
-1
-2283
1099
-1349
2077
-236
-226
70
1
48
1
1
1
1
1
1
1
1
1
1
1
1
1
1
1
1
1
1
1
1
1
1
1
1
1
1
1
1
1
1
1
1
1
1
1
1
1
1
1
336
-103
-1
31
447
2
-19
688
79
1
-124
-304
-69
1496
9
-168
-517
-744
-1
-1
-1
-1
-284
0
2715308 2721763 2486886 2493329 186 186 0
-683
1610
-142
-859
128
159
1
-495
566
1
1
1
1
1
1
1
1
1
1
1
-324
137
0
2721205 2724377 2493596 2496767 75 75 0
1204
1
-1123
0
2767339 2778501 2532886 2544028 350 350 0
660
46
-559
-1
-325
243
-2870
-2998
-1261
56
-3
220
1
1
556
992
33
1
1
1
1
1
5
1
1
1
1
1
2
2
1
1
48
208
0
2784947 2798717 2553268 2567020 480 480 0
-75
-2281
-2473
-880
-649
56
352
1
1
198
296
1912
1
1
1
1
1
1
1
1
1
1
1
1
1
1
1
1
1
1
1
1
1
1
1
1
1
1
1
1
1
1
1
1
-801
-1
-5
-1
628
1
1
-197
-1
-1
-1798
-126
-168
-36
-261
-1
-1
-1
-1
-1
-1
-2
-1
-1
-3
-1
295
1
1
139
0
2798808 2805896 2567020 2574095 246 246 0
3539
1407
1
1
1
1
1
1
1
1
1
1
1
-1603
401
0
2810678 2822869 2622114 2634268 451 451 0
1337
108
-452
-1627
-3
-1768
-1
-1
-1
-1
-1
-1
667
1009
1
4
1
2
2
1
2
1
1
1
1
1
1
1
593
-75
300
353
590
1
1
1
1
1
1
1
1
1
1
1
1
1
1
1
1
1
1
1
166
1
-336
-13
161
1
1
1
1
1
1
1
1
1
697
4
1
-812
-210
-1
-1
-1
-1
-1
776
0
2822624 2827412 2634551 2639318 205 205 0
152
-141
-1
-1
-1
-1
-1
-1
-1
-1
-2
-1
-1
-1
-1
-1
140
1
1
1
1
1
1
1
1
1
1
1
1
1
3
1
116
1703
1
1
1
1
1
1
1
1
1
1
4
1
1
1
4
1
1
-168
180
64
-16
-66
904
1
-110
-472
90
0
2828563 2831239 2639313 2641984 89 89 0
263
2018
1
9
1
0
2830751 2833263 2642947 2645460 76 76 0
93
1
1
1
7
1
1
1
-762
-1
-1
-1
-1
-1
-1
-1
-1
-1
-603
11
778
0
2833259 2837514 2650353 2654563 146 146 0
174
198
1
1
4
1
1
1
-1253
-1
37
553
275
1
1
1
1
1
1
1
1
1
1
1
1
1
1
1
1
1
1
1
1
1
1
1
1
1
1
1
1
1
3
1
1
1
1
3
60
594
85
1
-23
-515
-1
0
2846468 2852219 2654558 2660295 173 173 0
191
537
1
1
1
1
1
1
1
1
1
1
1
1
1
1
-457
-1615
0
2853017 2854808 2662647 2664438 66 66 0
796
-316
0
2855300 2864213 2664930 2673828 238 238 0
-267
1031
160
1785
1
1
1
1
1
1
1
1
1
1
1
1
1
1
-65
-1
-882
-34
-147
-1
-1
-133
-1
-1
-1
38
1582
1148
1
1
-176
221
52
8
1
1
3
1
1
1
1
1
1
1
1
1
1
1
1
1
-35
-1
-1
-1
-1
-1
-1
-1
-1
-1
-1
-1
-801
0
2865174 2866613 2673820 2675260 31 31 0
246
284
-39
-1
-1
-79
428
0
2866681 2873095 2676027 2682430 220 220 0
805
-295
4
482
-1266
-113
-1
-1
-1
-1
-1
-1
-1
-1
-1
-1
-1
-1
-1
-1
-1
-1
-1
-1
-1
-1
-1
-1
-1
-3
-1
-1
-2
-1
-1
-1
-1
-1
-1
-1
-1
-1
-1
-1
-1
-1
-2
-1
-718
-1
-1
66
1
1
4
1
4
269
1
1
1
1
1
1
1
1
1
1
1
1
1
1
1
1
1
1
1
1
1
1
1
1
1
1
1
1
1
1
1
1
1
1
1
1
1
1
1
1
1
1
1
1
1
1
2
1
1
1
1
-172
-1036
0
2873096 2877466 2682621 2687005 63 63 0
-73
-1
3051
-228
-1
-4
-1
-1
-1
-1
-7
-1
-67
-1
-1
-1
-1
-1
-3
685
1
72
0
2879078 2880747 2702447 2704117 44 44 0
-366
0
2880484 2882551 2704121 2706187 53 53 0
1256
0
2882638 2884837 2707365 2709563 60 60 0
1371
747
-15
0
2887845 2888867 2713494 2714515 17 17 0
17
0
2888866 2905908 2727193 2744240 492 492 0
2023
32
-89
358
-5427
-1882
-1
975
-18
-149
-1
-1
-1
-1
-3
-1334
-1
-179
-1
-1
-1088
-1562
149
1
1
3
1
1
1
1
425
1
1
-90
337
-324
-48
0
2901026 2915492 2772965 2787448 308 308 0
-124
-1
-236
-334
5
-693
1366
-195
-150
-1
-1
-1
-1
-1
-1
-1
-1
-1
171
1
1
1
1
1
2
-258
-1
54
-38
-664
-49
-3499
-2548
386
430
234
-92
656
-204
-172
-1
-1
-675
-509
-1
-1
660
0
2916015 2917884 2789141 2791010 5 5 0
0
2917989 2921420 2797956 2801318 115 115 0
66
2381
1
1
1
1
1
1
1
1
1
1
1
1
1
1
1
1
1
1
1
1
1
1
1
1
1
1
1
1
1
1
1
1
1
1
1
10
1
293
52
1
1
1
1
1
1
1
1
1
1
1
1
1
1
1
1
1
1
1
1
1
1
1
1
1
1
1
1
101
-260
0
2921718 2938547 2802164 2819070 685 685 0
131
-408
-284
26
-35
-1
-1
-1
-1
-1
-1
-1
-1
-1
-1
-1
-1
-6
-1
-1
-1
-1
-1
-1
-1
-1
-1
-1
-1
-1
-1
-1
-1
-1
-1
-1
-3
-1
140
-98
462
-74
-1
98
174
1
1
1
1
1
1
1
1
1
1
1
1
1
1
1
1
1
1
1
-351
-1
-1
-1
386
-9
-1045
-821
-1
-1
-1
-1
-1
-1
-1
-1
-1
-1
-1
-1
-1
-1
-1
-1
-3
-1
-1
-1
136
-1229
-1
-1
-1
-1
-1
-1
-1
-1
-1
-1
-1
-1
-1
-1
-1
-1
-1
-1
-1
-1207
-1
-1057
765
1
1
1
1
1
1
1
1
1
1
1
1
1
1
1
3
1
-431
-1
-1
-1
-1
-1
-1
-1
-450
-1
-1
-1
-1
-1
-1
-1
-1
-1
-1
-1
-1
-1
-1
-1
-1
-1
-1
-1
-1
-1
-1
-1
-1
-1
672
1
-496
-1
-1
-1
361
825
-29
-247
-1
-1
-187
715
-3
3415
3
1
4
1
3
0
2940046 2961078 2809509 2830497 529 529 0
-2151
-1
1103
1
-496
-1
-1
-1
-152
1029
-306
-1
-1
-1
-1
-1
-1
-1
-1
-1
-1
-1
-1
-2
-1814
2713
1
-1100
-1877
519
343
714
1
1
1
1
1
1
1
1
1
1
1
1
1
1
1
1
1
1
2
1
227
1
1
1
1
1
1
1
1
1
1
1
1
1
1
1
1
1
1
1
1
1
1
1
1
1
1
1
1
1
1
1
1
1
1
1
1
1
1
1
1
1
1
2
78
-715
-1
562
-746
-141
-1
-1
36
-1835
0
2960901 2965008 2831056 2835171 167 167 0
778
126
-177
-1
-1
-1
-1
-1
-1
-1
-1
-1
-1
-1
-1
-1
-1
-1
-1
-1
-1
-1
-1
-20
-1
-1
-1
-1
-1
-1
-1
-1
-1
-1
-1
-1
-1
-1
-1
-1
-1
-1
-2
-1
-1
-1
-235
-2
-1
-142
413
1
1
1
1
1
1
1
1
1
1
1
1
1
1
1
1
1
1
1
1
1
1
1
1
1
1
1
1
1
1
1
1
1
1
1
1
1
1
1
1
1
1
2
-87
-1
-1558
-1
-1
-1
0
2965164 2979269 2863295 2877351 371 371 0
154
48
1
-717
1391
-520
56
-827
-1
-1
-1
-1
-1
-1
-1
-1
-1
-1
-1
-1
-1
-1
-288
-133
196
1
1
1
1
1
1
2
1
808
1
1
1
1
1
1
1
1
1
1
1
1
1
1
1
1
1
1
1
1
1
1
1
1
1
1
1
1
1
1
1
1
1
1
1
1
1
1
1
1
971
577
431
1
2560
-174
-876
2798
1
1
1
1
1
1
1
1
218
0
2979263 2987633 2889764 2898136 223 223 0
-338
5433
1
1
1
1
1
1
1
1
1
1
1
1
1
1
-1113
-115
-1008
-1
-1
-1
-1
-1
-1
-1
-1
-1
-1
-1
-1
-1
0
2987880 3002311 2898842 2913316 449 449 0
-7
715
32
506
1
1
1
1
1
1
1
629
1
1
1
1
1
1
1
1
1
1
1
1
1
1
1
1
1
1
1
1
1
1
1
1
1
1
1
1
1
1
1
1
1
1
1
1
1
1
1
-46
-129
-1
-1
-1
-1
-1
-1
-1
-1
-1
-1
-1
-1
-1
-1
-1
-1
-1
-5
-1
-1
-1
-1
-1
-1
-1
-1
-1
-1
-1
-1
-4
-1
-1
-1
-1
-1
-1
-1
-1
-1
-1
-1
-1
-1
-1
-1
-1
-1
-1
-1
-1
-1
-1
-1
-4
-1
-1
-3
-1
-1
-1
-1
-1
-1
-1
-1
-1
-1
-1
-1
-1
-1
-1
-1
-2
-1
-1
-1
-218
50
8
88
701
1
1
1
1
1
1
1
1
1
1
1
1
1
1
1
1
1
-260
-1637
-1
-1
-1
-1
-1
-1
-1
-1
-1
-1
-1
-1
-1
-1
-1
-1
-1
-1
-1
-1
-1
-1
-1
-1
-1
-1
-1
-1
-1
-1
-1
-1
-1
-1
-1
-1
-1
-1
-1
-1
-1
-1
-1
-1
-1
582
1
1899
1
1
1
1
1
-406
138
814
1
1
115
1
4675
1
0
3012866 3032470 2913312 2932920 574 574 0
-714
-1
-1
-1
-1
-1
-1
-1
-1
-1
-1
-1
99
2390
1
-11
104
1246
-134
-125
169
1
1
1
1
1
1
1
2
-150
130
11
-1542
-2391
2982
1
-195
-1
761
1
1
1
1
1
1
1
1
1
2
6
1
1
1
20
1
1
1
1
1
1
1
1
1
-3742
-1
-1
-1
-1
-1
-1
-1
-1
-1
-1
-1
-1
-1
-1
-1
-1
-1
-1
-1
734
1
1
1
1
1
1
1
1
1
1
405
-489
-1
-1
-1
-1
-1
-1
-1
-1
-1
-1
-1
-1
-1
-1
-1
-1
-1
-1
15
-83
0
3033083 3053063 2935662 2955667 681 681 0
-882
-289
-1
-1
-1
-1
-1
-1
-1
-1
-1
-1
-1
-1
-1
-1
-1
-1
-1
-1
-1
-1
-1
-1
-1
-1
-1
-1
-1
-1
-1
-41
-1
-1
-1
-1
-1
-1
-1
-1
-1
-1
-1
-1
-1
-1
1319
-24
151
-366
14
245
1
1
1
1
1
1
1
1
1
1
1
1
1
1
1
1
1
-203
-113
2278
-754
-572
-1
-814
1200
-599
230
-89
-1201
399
1
1
-482
-1
-1
-1
-293
-2526
-697
34
-487
-1
-24
460
1
1087
1
1
1
1
1
1
1
1
1
1
1
-1041
133
0
3053059 3055190 2978125 2980254 76 76 0
-895
212
1
-153
-1
-801
-1
-1
37
2
2
4
1
1
0
3056494 3085219 2985356 3014216 1028 1028 0
8
-273
-1
-1
-1
-1
-1
-1
-1
-1
-1
-1
-1
-1
-1
-1
-1
-1
-1
-1
-1
-1
-1
-1
-1
-1
-1
-1
-1
-1
-1
-1
238
227
-327
-1
-1
-1
-1
-1
520
-317
-1
-1
-1
-519
647
-2163
-1
-1
-1
-1
-1
-1
-1
-1
-1
-1
-1
-1
-31
-1
-1
-1
-1
-1
-1
-1
-1
-1
-1
-1
-1
-80
-1
-1
-1
-1
-1
-1
-1
-1
-1
-1
-1
-1
-1
-1
-1
-1
-1
-1
-1
-1
-1
-1
-1
-1
-1
-1
-1
-1
-1
-1
-1
-1
-1
-904
-1
-1
-1
-1
-1
-1
-1
-1
-1
-1
-1
-1
-1
-1
-1
-1
-1
110
25
85
-6
-13
-1
16
1
33
1
8
-1187
-2
383
-1115
2222
-932
1312
-352
-46
-463
172
1
1
3
1
5
2
1
1
1
4
1
7
1
379
1
1
1
1
1
1
1
1
1
1
1
1
-2009
7068
1
-1450
-190
-1
-1
-1
-2
-1
-1
-5
-1
-1
-1
-1
-1
-1
-1
-1
-1
-1
-1
-1
-1
-1
-1
-1
-2
-1
-1
-1
-1
-1
-1
-1
-1
832
-1195
-1
-1
-1
-1
-1
-1
-1
-1
-1
-1
-1
-1
-1
-1
-1
0
3083824 3091041 3021702 3028936 281 281 0
-531
-1
-1
-1
-1
-1
-5
-8
-1
-9
-1
-1
-1
-1
-1
-1
1045
195
-694
-1
-1
-1
-1
-1
-1
-1
-1
-1
2076
1
1
1
1
1
1
4
1386
-704
-293
0
3095358 3104532 3028935 3038056 328 328 0
316
1
1
1
1
1
1
1
1
1
1
1
1
1
1
1
1
1
1
1
1
4
1
1
1
1
1
1
1
1
1
1
1
1
1
1
1
1
-1874
-1
-231
-1
-886
-1
-2
-1
-1
-1
-1
-1
658
1
1
1
1
1
1
1
1
1
1
1
1
1
230
1
1295
-1711
123
685
-713
31
1
3
1
1
1
1
1
1
1
0
3108104 3110549 3048013 3050461 78 78 0
-10
-40
-39
1988
29
1
1
-22
-1
-199
-56
0
3111614 3119723 3071331 3079426 329 329 0
239
182
1
852
644
1
1
1
1
1
1
1
1
1
1
1
1
1
1
-442
268
3
4
1
-271
-147
-1
-1
-1
-1
-1
-1
-1
-1
-1
-1
-1
-1
-1
-1
-1
-1
-1
-1
-1
-1
-1
-1
-1
-1
-1
-1
-1
-1
-1
-1
-1
-1
73
983
1
873
1
1
1
1
1
1
1
1
1
1
1
1
1
1
1
1
1
1
1
1
1
-1290
1540
67
0
3137920 3172104 3078044 3112213 1024 1024 0
1121
1
1
1
1
1
1
1
1
1
1
1
1
1
1
1
1
1
3
2
5
1
1
1
1
1
-1004
-1479
-1
-3
-1
16
1
487
1963
1
-408
165
1725
-543
1091
1402
1
1
1
1
1
1
1
2
1
1
1
-901
-1
-1
-1
-1
-1
-1
378
-2166
-1
-1
-1
-5
-1
-1
-1
-2
-1
-1
-1
-3
1313
1
251
263
2484
153
1
1
1
1
1
1
1
1
1
1
1
-1070
-51
-1
173
55
-24
-1
-1
-1
-1
-1
-1
-1
-1
-1
-1
-1
-1
-1
-1
-1
-1
-1
-1
-1
-1
-1
-1
-1
-1
-1
-1
-1
-1
-1
-1
-1
-93
-1
1061
1
1
1
-471
-543
-1
-1
-229
-1
-1
-1
-1
-1
-1
-1
-1
-1
-1
-1
-1
-1
-1
-1
-1
-1
-1
446
1641
1
1
1
1
1
1
3
1
1
1
2
2
-1227
132
-765
-1764
-2203
1163
1
1
1
1
-1071
107
256
1
59
1
1
1
1
1
1
1
1
1
1
1
1
1
0
3173052 3176107 3112970 3116024 64 64 0
944
0
3182389 3184614 3116021 3118245 36 36 0
-444
-676
248
1
1
0
3184610 3191230 3118619 3125273 177 177 0
180
657
1
-24
-951
631
129
-1152
13
1
14
1354
-506
-1
-1
-1
-1
-1
-1
-1
-1
-1
-1
-1
-1
-1
-1
-1
-1
-1
-1
-1
-1
-1
-1
-1
-1
-493
-1
-1
-136
-129
-31
-1
-1
-1
-1
-1
-1
-1
-1
-2
0
3191345 3206963 3125294 3140837 501 501 0
-1430
-169
682
1
1859
1
1
1
1
1
1
1
1
1
1
1
1
1
1
1
1
1
1
1
1
1
1
-62
1910
-1024
-1
-1
-1
-1
-1
-1
-1
-1
-1
-1
-1
-1
-3
-1
-1
-1
-1
-1
-1
-1
-1
-1
-1
-1
-1
-964
906
-2202
580
158
599
67
1
1
1
1
1
1
1
1
1
1
1
1
1
1
1
1
1
1
1
1
1
1
1
1
1
1
1
1
1
1
1
1
1
1
1
1
1
1
1
1
1
1
1
1
4
1
1
1
1
1
1
1
3
1
1
1
1
1
1
1
1
2
1
1
4
1
1
1
1
1
1
1
1
1
1
1
1
1
3
-391
-14
-278
-1
-1
386
-176
175
1
1
-526
-2
0
3219361 3243117 3140831 3164609 631 631 0
502
-203
2184
1
1
1
1
1
1
1
1
1
1
1
1159
1
1
1
-1358
-744
-1
-1
-1
-1
-1
-1
-1
-1
-1
-1
-1
-1
-1
-1
-1
-1
-1
-1
-1
-1
845
1
-511
-76
-1
-1
177
184
-28
19
188
-39
-1
-875
-167
608
209
224
1235
1163
-41
-1
748
380
-95
-1
274
3034
418
1
1
1
1
1
1
1
1
1
1
1
1
1
1
-167
-70
-1
-1
-1
-1
-1
-1
-1
-1
-1
-1
-1
-1
-1
-1
-1
-1
-1
-1
-1
-1
-1
-1
-1
-1
-1
411
-1967
-1
-1
-1
-1
-1
-1
-1
-1
-2
1612
1
1
0
3243046 3252266 3165076 3174253 405 405 0
-651
219
898
1611
25
1
1
1
1
1
1
1
1
1
1
1
1
1
270
95
62
-284
-2028
-1402
-991
54
1
1
1
1
1
1
1
1
1
1
1
1
1
1
1
1
1
1
1
1
1
1
1
1
1
1
1
1
1
1
-274
-173
-12
0
3258891 3267787 3182695 3191580 270 270 0
-85
-17
187
-319
-207
50
563
843
1
1891
109
1
1
1
1
1
1
1
1
1
3
1
1
1037
-208
-1
-1
-2
-1
-1
-1
-40
-355
-1755
398
1
29
55
568
0
3268301 3279503 3193415 3204603 293 293 0
1268
1
1
391
-1369
-1731
2894
1169
1
1
1
1
1
1
1
1
1
1
1
1
-1363
-796
0
3279514 3288469 3204284 3213304 344 344 0
-108
922
443
1
1
1
4
2
893
1
1
1
1
1
1
1
1
1
1
1
1
1
1
1
1
-847
-387
170
725
-151
680
-529
-676
-1
-1
-1
-1
-1
1410
-750
-1
-1
-1
-1
-1
-1
-1
-1
-1
-9
-1
-1
-1
-4
-1
-1
-1
-1
-1
-1
-6
-1
-1
-1
-1
-1
-1
-1
-1
-1
-1
-1
-1
-1
-1
-1
-1
-1
-1
-1
-1
-1
-1
-1
-1
-1
-1
-1
-1
-1
-1
-1
-1
-1
-1
-1
-1
-1
-1
-1
-1
-1
-1
-1
-1
-1
-1
-1
-1
-1
-1
-1
-1
-1
-1
-1
-1
-1
-1
-1
-2
0
3289161 3290932 3222465 3224224 75 75 0
-39
43
8
1
9
1
1
1
1
2
1
239
-653
-4
-8
290
1
4
11
1
1
-228
0
3292390 3301039 3226463 3235116 217 217 0
554
-1138
-1
-1
-1
-1
-1
2040
92
1
-2857
-225
0
3301223 3303144 3235156 3237077 65 65 0
0
3303280 3311190 3237705 3245551 253 253 0
-4238
1995
1
1
1
1
1
1
1
1
1
1
1
1
1
1
1
1
1
1
1
1
1
1
1
1
1
1
1
1
1
1
1
1
1
1
1
1
1
1
1
1
1
1
1
1
1
1
1
1
1
1
1
1
1
1
3
1
3
1
1
320
218
1
1
1
0
3318888 3323459 3244472 3249039 135 135 0
-617
-3615
95
44
1
1
1
182
0
3323454 3331209 3266964 3274743 181 181 0
312
1
29
1023
-1876
-3063
-1
-1
-1
-1
-1
-1
-1
-1
-1
-1
-1
-1
-1
-1
-595
-1
-1
-1
-1
-1
-1
-1
-1
-1
-1
-688
0
3331203 3349813 3275076 3293655 367 367 0
588
-1284
-51
32
-4318
367
2301
1
1
3
1
7
1
4
1
2
1
1
1598
1
1
1
1
3
1
75
-9
-1
-1225
1113
168
-843
-1311
-304
246
1
1
1
1
1
1
1
1
1
26
1
1
1
1
1
-235
-1
-1
-1
-1
-1
-1
-1
-1
-1
-1
-1
-1
-1
159
1
1
1
1
1
1
3
1
5
9
1
1
-544
1646
0
3351906 3360220 3296716 3305034 301 301 0
79
58
1
1
1
1
1
1
1
1
1
1
1
1
1
1
1
1
1
1
1
1
1
14
1
1
1
1
1
13
1
1
1
1
1
1
1
1
1
1
1
1
1
1
1
1
1
-32
-1
-1
-1
-1
-95
-1
-1
-3
-1
-1
-4
359
1
1
1
1
6
1
4
1
15
1
1
1
1
1
-42
-1
-1
-1
-1
-1
-1
-1
-1
-1
-1
-1
-1
150
-70
-1
-1
-1
-1
-1
-1
-1
-4
-1
-1
-1
-1
-1
-1
-1
-1
-1
-4
-1080
-1
-3
-48
313
156
-1578
-1
-1
-1
-1
-844
-41
-1
-747
-1
-1
-1
-1
-1
-1
-1
-1
-1
-1
-1
-1
-1
-1
-1
-1
-1
65
1
2155
1
1
0
3360815 3362172 3305041 3306399 45 45 0
-55
-1
-1
-1
-1
-1
-1
-1
-1
-1
-1
-1
-1
1187
1
1
1
1
1
1
1
1
1
1
1
0
3363934 3390168 3306394 3332607 642 642 0
701
1
1
1
1
1
1
1
1
1
1
1
1
1
1
454
-3704
-1
-1
-1
-1
-1
-1
-1
-1
-1
-1
-1
-1
-1
-1
-1
-1
-1
-1
-1
-1
-1
-1
-2
-1
372
286
888
1
1
-1062
-1
783
1
1
1
1
1
1
1
1
1
1
1
1
-255
-1
-1
479
1
1
1
1
1
1
1
1
1554
1
1
1
1
1
1
1
1
1
1
1
1
1
1
1
6
1
1
1
2113
-88
1562
-1559
-1
-1
-1
-1
-1
-1
-1
-1
-1
-1
-1
-1
-1
-1
-1
-1
-1
-1
-1
-1
-1
4370
1
1
1
1
1
1
-365
33
1
64
143
1
1
1
1
1
1
-94
-351
-1
21
1
231
-803
-1
-1
-1
-1
-1
-1
-1
-281
-458
876
1
1
1
-1757
0
3390168 3417090 3349636 3376632 688 688 0
-1860
-1
-1
-1
-1
-1
-1
-1
-1
-343
-1
-1
-1
-1
-1
-1
-1
-1
-1
-1
-1
-1
-1
-1
-1
-1
-1
-1
-1
-1
-1
-1
-1
-381
-495
-233
-2
-1
-4
-4
-1
-1
-1
-1
-1
-189
-355
-1
-1
-1
-1
-1
-1
-1
-1
-1
-1
-1
-1
-2
-1
-494
-526
-952
-3816
-2655
-1064
-1
-1
-1
-1
-1
-1
-1
-1
-1
-1
-1
-1
-1
-1
680
217
1
1
-580
1557
2308
1
1
-1839
-810
1011
-799
-303
-899
446
1
-546
504
1
1
0
3417505 3420138 3377881 3380521 87 87 0
29
4
2
-128
-1
-1
-1
-1
-1
-1
-1
-1
-1
-1
-1
-1
-1
-1
-1
-1
-1
-1
-1
-1
-1
57
1
1
1
1
1
1
1
1
1
1
1
626
-1130
0
3420139 3427657 3381422 3388939 232 232 0
-842
414
1
1
1
1
1
5
-1710
-1
-1
-1
-1
-1
-1
-1
-1
-1
-1
-1
-1
-1
-1
-1
-1
-1
778
-1140
-467
-1
225
1
1
1
1
1
1
1
1
1
1
1
1
1
1
1
1
-1054
572
1
15
-69
-1
-75
-1
-6
40
0
3431305 3447728 3387308 3403736 390 390 0
-1417
-1
-1116
676
-67
-12
-2333
-1498
-1
-1
598
-502
-1
-1
-1
-1
-1
-1
-1
-1
-1
-1
-1
-1
-1
1205
1
120
462
722
-247
-211
349
1
1
1
1
1
1
1
4
1
1
1
1396
1
298
-195
-929
-1
-1
-1
929
1
948
0
3447721 3451236 3418197 3421710 104 104 0
-193
295
1
1238
-27
702
0
3452493 3463404 3421705 3432617 262 262 0
209
-645
-1
-1
3915
-2132
1609
0
3468085 3469624 3432617 3434156 32 32 0
677
-356
0
3469784 3475763 3434738 3440717 149 149 0
-15
-122
61
1
-237
1657
-611
1411
-1429
19
0
3484901 3491629 3440712 3447465 186 186 0
-483
-5
-160
-1
-1
-1
-1
-1
-976
-1
-59
-1175
-1
-1
-1
-1
-1
-1
-1
-1
-1
-1
-1
-1
-1
-1
775
-398
220
517
-142
-1
-1
-1
-1
-1
-1
-1
-1
-1
-1
-1
-1
-844
248
644
1
1
1
1
1
1
1
1
1
1
1
0
3491810 3523555 3447651 3479512 650 650 0
102
1
-271
48
-1819
-1
370
-513
-323
-6
-2572
-188
1204
1
1
1
-795
-1
-1
-1
-1
-1
-1
-1
-1
-1
-1
-1
-1
-1
-1
-1
-1
-1
-1
-1
-1
-1
-1
-1
-1
-1
-1
-1
-1
-1
-1
-1
-1
-1
-1
-1
-1
-1
-1
-1
-1
-1
-1
-1
-1
-1267
-3887
-1
-1
-1
-1
-1
-1
-1
-1
-1
-1
-1
-1
-1
-1
-1
-1
-1
-1
-1
-1
-1
-1
-1
-1
-1
-1
-1
-1
-1
-1
-1
-1
-1
-1
-1
-1
-1
-1
-1
-1
-1
-1
-1
-1
-1
-1
-1
-668
521
-3735
-1
-1
-1
-1
-1
-1
-1
-1
-1
-1
-1
-1
-1
-1
-1
-1
-1
-1
-1
-1
-1
-1
-1
2821
209
1
-361
2194
-1397
-2674
-354
2698
697
0
3523551 3570589 3489303 3536379 754 754 0
-219
1410
1
1
1
-847
-1
-1
-2
-1
-1
-1
-1
-1
-2
-1
130
364
1
107
-1718
-1
-109
-1
-1
-1
-1
3451
385
1
1
1
1
1
1
1
1
1
1
1
1
1
1
1263
1
-135
430
-981
433
1
1
1
2
3
1
1
2
2
10
1
1
1
1
1
1
1
1
1
3
1
1
1
1
1
1
1
1
1
1
1
1
2
1
3
2
1
3
3
1
1
1
1
1
7
1
1
1
5
1
1
1
1
1
1
1
3
1
1
1
1
-4078
2092
2276
1
-18
-1
-1
-1
-1
-1
-1
-1
-1
-1
-1
-1
-1
-1
-1
-1
-1
1182
1270
-97
-203
-2074
-131
-212
-1
-1
-778
-1
-1
-1
-1
-366
-1
-1
-1
-1
-1
-1
-1
-1
-1
-1
-1
-1
-1
-1
-1
-282
-1
210
196
-906
629
21
127
-64
-1
-1
-1
-1
-1
-1
-1
-1
-1
-1
-1
-1
-1
-1
-1
-1
-1
-1
-1
-1
-1
-1
-1
-1
-1
-1
-1
-1
-1
-182
-1
-1
-1
-1
-2547
-1
-1
-1
-1
-1
-1
-1
-1
-1
-1
-1
402
-4563
-1
-1
-1
-1
-1
-1
-1
-1
-1
-1
-1
-1
-1
20
4374
1
39
1
1
1321
-326
-1
-1
104
1
1
1
1
1
1
1
1
1
1
1
1
1
1
1
1
1
1
1
-963
-1
-1
-1
-1
-1
-1267
-1
-1
-1
-1
-1
-1
-1
-1
-1
-1
-1
-1
-1
-1
-1
-1
-163
-794
-1
-1
-1
-1
-1
-1
-1
-1
-1
-1
-1
-1
-1
-1
127
1
1
1
1
1
1
1
0
3570644 3571867 3537095 3538321 24 24 0
-776
-1
-1
0
3581311 3588847 3538318 3545844 91 91 0
493
1
1
1
-252
-250
637
1062
1
1
1
1
1
1
-429
-753
354
2468
0
3588845 3592617 3547667 3551445 85 85 0
32
-1381
-1
-1
-1
-1
-1
-6
0
3593337 3594371 3562713 3563746 18 18 0
32
-722
170
0
3594971 3598475 3564457 3567957 83 83 0
1196
377
1430
-20
242
1
0
3599123 3601195 3567950 3570023 48 48 0
-265
498
-149
-1
1010
0
3600789 3614885 3570420 3584446 390 390 0
254
-1431
1351
1
1
1
1
1
1
1
1
1
1
1
1
1
1
1
1
1
1
1
1
1
1
1
-1058
-1
-147
-286
-1269
141
1546
1
1
1
1
1
1
1
1
8
346
34
1
-24
110
134
-52
8
1
2
1
1
2
1
1
1
1
2
1
1
1
1
1
1
1
1
5
1
1
1
1
1
1
1
1
5
2
1
1
1
1
1
1
1
1
-106
-1659
883
1
1
-1026
-1511
0
3615345 3640906 3584445 3610023 921 921 0
-25
-1
-454
-811
-107
-1
-1
-1
-1
-1
-1
-1
-1
-1
-1
-1
-1
-1
-1
-1
-1
-1
-1
-1
-1
-1
-1
-1
-1
-1
-1
-1
-1
-1
-1
-1
-1
-1
-1
-1
-1
-1
-1
-1
-1
-1
-1
-1
-2
-1
113
1
1
1
3
1
1
1
1
1
1
1
3
3
4
1
1
1
1
1
1
1
2
1
-44
-1
81
1
1
1
1
1
1
1
1
1
1
1
1
1
1
1
1
1
1
1
1
1
1
1
1
1
1
1
1
1
1
1
1
1
1
1
1
1
1
1
1
1
1
1
1
1
1
1
1
1
1
2
1
-742
-1
-1
-1
-1
-1
-1
-115
-1
-1
-1
-1
-1
-1
-1
-2
2381
-276
500
1
1
1
1
1
1
1
1
1
1
1
1
1
1
1
1
1
1
1
1
1
1
1
1
1
1
1
1
1
1
1
1
1
1
1
1
1
1
1
1
1
1
1
1
1
1
1
1
1
1
1
1
1
1
1
1
1
1
1
1
1
1
1
1
1
1
1
1
1
1
1
1
1
1
1
-398
-1
-1
-1
-45
-300
-1
-1
-1
-1
-1
-1
-1
-1
-1
-1
-1
-1
-1
-1
-1
-197
-1
-1
-1
-944
-1
-1
-1
-1
-1
-1
-1
-1
-1
-1
-1
-1
-1
-1
-1
-1
-1
-1
-1
-1
-1
-1
-1
-1
-1
-1
-1
-1
-1
-1
-210
529
-1406
54
297
2101
700
-767
-1
-1
-1
-2090
-1
-1
253
-336
142
-40
-2
-1
-1
-1
-1
-1
-1
-1
-1
-1
-1
-1
-1
-1
-79
-50
-1618
60
1
1
1
1
1
1
1
1
1
1
-87
3541
-2389
-1
-1
-1
-1
-1
-1
-1
-1
-1
-1
-1
-1
-1
-1
-1
-1
-1
-1
-1
-1
-1
-1
-1
-1
-1
-1
-1
-1
-1
-1
-1
-1
-1
-1
-1
-1
-1
-1
-1
-1
-1
-1
-1
-1
-1
-1
-1
-1
-1
669
1
1
364
1
1
1
1
1
1
1
1
1
1
0
3640901 3660045 3611845 3630909 366 366 0
108
243
1
1
1
1
1
1
1
1
1
-58
-1
98
-51
-1
423
-200
700
-179
-202
-1
-1
-1
-1
-1
-1
-1
-1
-1
-1
-1
-1
-1
-3
-2
-1
-1
-1
-1
-4
269
1
1
1
1
1
1
1
1
1
1
1
800
244
4
142
81
1
-790
-205
435
743
1
1
1
1
1
1
1
1
1
2440
-754
-1
-1
-1
-1661
341
1
1
-335
-1
-1
436
591
303
1
1
1
6
1
2
3
1
2
4
1
1
1
3
10
1
1
1
4
4
1
1
1
1
2
1
3
1
3
5
1
5
1
-3
9
1
1
1
1
1
1
1
1
1
397
536
1
1
1
1
1
1
1
1
1
1
1
1
1
1
1
1
1
1
1
1
1
1
1
2711
-449
0
3670768 3681765 3630905 3641873 181 181 0
484
-217
560
1
1
1
1
1
1
1
1
1
1
1
1
1
1
1
1
1
1
1
-3030
-3244
1166
1
1
1
1
1
1
1
1
-645
-95
-1
146
1
1
1
1
1
-398
0
3685617 3711179 3648958 3674548 578 578 0
201
1
1
1
1
1
-95
-1
-1
-1
-1
-1
-1
-1
-91
-1
-48
-1
2294
1375
147
1
1
1
1
1
1
1
1
1
1
1
1
1
1
-2835
-162
-166
2326
-3590
477
1
1
1
1
1
1
1
1
1
1
1
5048
351
867
102
226
1
1
1
1
1
1
1
1
1
1
1
1
1
1
1
1
1
-368
537
-40
-1
-1
-1
-5
-1
-1
-1
-1
-1
-1
-1
-1
-1
-1
-1
-1
-1
-1
-3
-1
-1
-1
-1
-1
-1
-1
-1
-1
-1
-1
-1
-1
-1
-1
-2
-1
-1
-1
-1
-1
-1
-1
698
-465
-257
-147
-185
-1
-1
-1
-1
-1
-1
-1
-1
-1
-1
-1
-1
-1
-1
-1
-1
-1
-1
-1
-1
-1
-1
-1
-1934
0
3712047 3716070 3674546 3678567 113 113 0
-2146
72
1
1
0
3716069 3719797 3679568 3683356 158 158 0
392
1558
1
1
1
-234
-1
-1
-1
-1
-2
-2
-4
-1
-1
-1
-4
-1
-1
-4
-1
-1
-1
-3
-1
-1
-1
-1
-1
-1
-2
-1
-1
-5
-1
-3
-1
-1
-1
-1
-1
-1
-1
-1
-1
-1
-1
-1
-1
-1
-1
-1
-1
-1
-1
-1
-1
-1
-1
-1
-1
-1
-1
-1
-1
-3
-1
-1
-1
-1
-1
-1
-1
-2
1192
1
1
190
0
3718393 3720474 3689751 3691830 49 49 0
44
-333
701
198
0
3720427 3754676 3691573 3725834 888 888 0
-128
48
68
1748
393
1
1
1
1
2236
-546
-1
-5
-1
-1
-827
-233
-1073
-1
-1
-1
-1
-1
-1
-1
-1
-1
-1
-1
-1
-1
-4
-2
-1
-1
-775
-175
-1
-1
-1
-1
-1
-1
-1
127
770
-64
-1
99
1
1
-3059
1819
-548
-1253
-1
98
247
1
1
1265
1
1603
-1103
-1
-1
-1
-1
-1
-1
-1
-1
-1
-1
-1
-1
-1
-1
-1
-1
-1
-1
-1
-1
-1
-1
-1
-1
-1
-1
-1
-1
-1
-1
-1
-1
-1
-1
-1
-1
-1
-1
-1
-1
-1
-1
-1
-1
367
1
1
1
1
1
1
1
2
-42
-1
-3
-1002
-1
-1
-88
-1
-1
-1
-1
-1
-1
-1
-1
-3
-1
-2
-1
-4
3
9
1
1
-7
5
-12
-1
7
13
105
1
1
2720
-1079
631
-920
325
1
1
1
1
1
1
1
1
1
1
1
1
1
1
1
1
1
1
1
1
1
1
1
1
1
1
1
1
1
1
1
1
1
1
1
1
1
1
1
-74
-44
-1
-1
-1
-1
-1
-1
-1
-1
-1
-1
-1
44
25
1
4
-339
-2445
-1
-1
169
1
1
1
1
-296
-1127
-123
19
1
1
1
1
1
1
1
1
1
1
1
1
1
1
1
1
1
1
1
1
1
1
-1110
548
1
1
1
96
0
3754553 3755850 3745726 3747023 19 19 0
0
3755945 3786423 3747014 3777483 214 214 0
587
1
542
-1317
11
-925
-352
118
1
1
1
1
1
1
-3765
8808
162
50
-11269
0
3786420 3791340 3779164 3784085 47 47 0
-768
-1
-1
-1
-1
-1
-1
-1
-6
104
1
1
1
1
1
1
1
0
3791080 3792510 3784426 3785853 15 15 0
388
1
872
0
3792669 3801069 3785888 3794289 70 70 0
4990
-390
-1
0
3801223 3831304 3794455 3824533 217 217 0
121
-325
3449
5420
-475
3437
3674
-7753
1523
0
3831296 3841348 3827884 3837964 120 120 0
-1305
-84
-1
-1
-1
-1
-1
-1
-1
-1
-1
-1
-1
-1
-1
-1
-1
-1
-1
314
3944
80
-297
2880
-112
-1
-1
-3
-5
-1
-5
-1
-1
-1
-1
-1
0
3841348 3875530 3838096 3872317 383 383 0
-951
-102
-1
-1
-1
-1
-1
-1
-1
-1
-1
-1
-1
-1
-1
-1
-1
-1
-1
-1
-1
-1
-1
-1
-1
-1
-1
-1
-1
-1
-1
-1
-1
-1
-1
-1
-1
-1
-1
-1
-1
-1
-1
-1
-1
-1
-1
-1
-1
-1
-1
-1
-1
-1
-1
-1
-7387
1259
3349
9239
1444
1122
3327
-351
775
-1627
-1
18
21
3
1
1
1
1
16
1
1
6
1
12
1
3
1
1
10
-111
-1
-2959
-1
0
3875279 3880137 3872672 3877534 44 44 0
-165
-1
-4085
-1
0
3881410 3898557 3877366 3894511 167 167 0
-972
-1
-1
-1
-1
668
-6134
5971
1
1
1
1
1
1
0
3898556 3921782 3894799 3918037 147 147 0
-3316
-1
-1
-7452
1802
4177
-3846
-1
-1
-1
-1
-1
-1
-1
-1
-1
0
3921430 3935240 3918315 3932169 138 138 0
-940
112
609
1
1
-54
-1
-1
-1
-1
-1
-1
-1
-1
-1
-1
-1
-1
-1
-1
-1
-1
-1
-1
-1
-1
-203
-1
-1
-1
-1
-1
-1
-1
-1
-1
-1
-1
-1
-1
-1
-1
-1
-1
-1
-1
-1
5441
-805
-1338
-1
-1
-1
-143
0
3935218 3936877 3946051 3947710 8 8 0
0
3939081 3940708 3950601 3952228 7 7 0
0
3940286 3943458 3967861 3971033 8 8 0
0
3943190 3961200 3971707 3989695 103 103 0
-2209
3225
2300
7806
1
1
1
1
1
1
1
1
1
1
-1356
528
1
1
1
1
1
1
1
1
1
1
1
-175
0
3961886 3975578 3989694 4003346 374 374 0
301
-2547
120
1
1
1
43
1
1
1
1
1
1
1
1
1
1
1
1
1
1
1
1
4
1
2
7
1
1
1
1
1
1
1
1
2
1
1
1
1
1
1
1
5
1
1
1
1
1
1
1
1
2
1
1
1
2
1
1
1
-257
-1
1681
1
-1236
351
1
3
1
1
1
1
1
1
1
1
1
1
1
-107
6
1
355
-192
-53
188
-48
-516
-71
-36
39
151
-129
-667
-1
-1
-1
-1
-1
-1
-1
-1
-1
-1
-1
-1
-1
-1
-1
-1
-1
-3
-1
-1
-1
-1
-1
-1
-1
-3
-1
-1
503
-1321
315
1508
-135
-50
617
-20
0
3984325 3985402 4003341 4004417 29 29 0
957
0
3984968 3987253 4004527 4006810 67 67 0
314
1941
0
3987253 3998909 4006920 4018599 360 360 0
565
1
1
38
1
-55
124
133
1
1
1
1
1
134
45
-168
144
1
1
1
3
1
435
57
148
1
-36
-1
-1
-1
-1
-1
-1
-1
-1
-1
-1
-1
-1
-1
-1
-1
-1
-1
-1
-1
-1
-1
-15
-1
-347
-160
-1
-184
238
-14
-140
-1
189
1364
-822
-749
-1
-1
-1
-1
-1
-1
-1
-1
-1
-1
-1
-1
-1
-1
-353
2560
1
-792
-865
0
4018222 4020608 4026325 4028721 99 99 0
-1476
-558
-1
-1
-1
-1
-3
-1
-1
-1
0
4023392 4033183 4030991 4040784 394 394 0
-135
-50
1181
-4925
1371
-808
0
4033188 4035934 4040897 4043645 87 87 0
-1890
-1
-77
98
0
4035937 4055944 4054782 4074698 732 732 0
-468
-998
-1
-3464
3001
1
-49
-38
451
31
-991
-7
-164
-1
-1
809
750
1
1
1
1
1
1
1
1
3
1
1
1
1
1
-974
-1
-1
-1
26
160
1
1
1
1
1
1
1
1
1
1
1
1
1
-759
145
-644
-11
-1
-1
-1
1592
1030
483
1
1
1
1
-22
325
230
-15
265
1
1
1
1
1
1
1
1
1
1
1
1
1
2
1
3
1
1
1
2
1
1
3
1
1
1
1
1
1
2
1
2
2
1
1
1
1
1
8
7
1
1
1
6
1
1
1
4
1
1
1
1
1
3
1
1
3
1
1
7
1
1
1
5
5
1
1
1
1
-41
0
4055938 4061921 4078967 4084871 229 229 0
48
1
1
882
779
-139
-143
332
-173
-621
1114
-319
559
191
1
1
1
1
1
1
1
1
1
1
1
1
1
1
1
1
1
1
1
1
1
1
1
1
1
1
1
1
1
1
1
1
1
1
1
1
1
1
1
1
1
1
1
1
1
1
1
1
1
1
1
1
1
1
1
1
1
1
1
1
1
5
1
1
1
1
1
1
1
1
1
1
1
3
528
0
4061927 4084991 4085513 4108667 610 610 0
-53
-1
-1
-1
-1
-1
-1
-32
873
1
1
1
1
1
1
1
1
1
1
1
1
1
2
1
1
-229
-803
3247
-559
79
1
2
-180
640
1
-1815
53
-962
-885
-2799
-1
-1
-1
-1
-1
-1
-1
-1
-1
-1
-1
-1
-1
-1
-1
-1
-1
-1
-1
-1
-1
-1
-1
-1
334
127
672
1
502
-950
-1711
-1
-1
-1
-1
-1
-1
-1
-1
-1
-1
-1
-1
-1
-1
-1
-1
-1
-1
-2
-1
-1
-1
-1
-1
-10
-1
-1
-1
-1
-1
-1
-1
-134
-1
-7
-1
-1
-1
-1
-1
-1
-4
-1
-1
-1
-3
-1
-1
-1
-1
-1
-1
-3
-118
-1
-1
-1
-1
-1
-1
-1
-1
-1
-23
-1
-13
-1
-1
-1
-1
-1
-181
-1
-1
-1
-1
2232
1462
127
354
-143
-47
-1
-201
-309
0
4084623 4098714 4108669 4122866 375 375 0
-171
-8
-93
-15
24
-30
-120
-1
-1
-1
-1
-3
-323
-225
170
1
-71
-1
-1
-1
-329
-1
-487
-1
-876
-1
-1
-1
-1
-1
-1
-1
-1
-1
-1
-1
-1
-1
-1
-1
-1
-1
-1
-1
-1
-1
-1
-1
-1
-1
-1
-1
-1
-1
-1
-1
-1
-1
-1
-1
-1
-1
-1
-1
-1
-1
-1
-1
-1
-1
-1
-1
-1
-1
-1
-1
-1
-1
-1
-1
-1
-1
-1
-1
-1
-1
-1
-1
-1
-1
-1
337
-176
-1
-1
-1
-1
-1
-2
-2
-1
-1
-1
-2
-1
58
-392
-1
-1
-1
-1
-1
-1
-1
-1
-1
-1
-1
-1
-1
-1
-1
-1
-1
-1
-1
-1
-1
-127
-618
-564
-1
257
2043
194
1
1
1
1
1
1
1
1
1
1
1
1
1
1
-6375
0
4098797 4105522 4124561 4131261 187 187 0
1055
1
1
1
1
2
1
1
1
1
1
1
1560
1
1
1
1
1
1
1
1
1
1
2
1275
-1035
1297
0
4105629 4118720 4131261 4144386 270 270 0
-31
170
1
1
1
1163
-1155
-1
-1
497
-1632
-1
-1
-1
-1
-1
-1
-1
-1
-1
-1
-1
-1
-1
-1
-1
-1
-1
-1
-1
-1
-1
-1
-1
-1
-1
-1
-1
-1
-1
-1
-1
-1
-1
-1
-1
-1
-1
-1
-1
-1
-1
-1
-1
-1
2502
276
-1456
-1
-1
-1
-1
-1
-1
-1
-1
-1033
30
361
1
1
1
1
1
1
1
1
1
1
1
1
1
1
1
1
1
1
1
1
1
1
1
1
1
1
1
1
1
1
1
1
1
1
1
1
1
1
1
1
-549
-1
-1
-1
-1
-1
-1
-1
-1
-1
-1
-1
-1
-1
-1
-1
-1
-1
-1
-1
-1
-1
-1
-1
-1
-1
183
0
4118719 4123041 4144547 4148870 47 47 0
1482
287
-906
-1
-1
-1
130
1
-229
-64
300
0
4126496 4127988 4150626 4152119 24 24 0
358
-652
-1
0
4128250 4136999 4181997 4190731 129 129 0
-112
178
-591
-333
-95
19
-387
-480
4222
1
1
1
3
1
1
1
1
1
1
1
2
2
1
1
1
1
11
7
4
-554
-51
0
4137120 4140350 4190870 4194099 61 61 0
-61
107
470
2473
-93
0
4140305 4157206 4194768 4211730 303 303 0
-18
281
-72
-263
5
-15
-1
-1
-1
-535
-1
-1
-1
-1
-1
-1
68
65
-202
-361
-1
-2
-1
2429
1
-1320
-1
-1
-1
-1
-1
-1
-1
-1
-1
-1
-1
-1
-1
-1
-1
-1
-1
-1
-1
-1
-1
-1
-1
871
1182
-416
-1
-1
-1
-12
-1
-1
-1
-1
-9
-36
-1
-1
-1
-1
-1
-3
-1
-1
-1
-73
55
1
1
-377
-1752
-3125
-1
-1
-1
-1
-60
0
4157205 4168576 4212119 4223472 138 138 0
785
183
1
280
1
1
1
1
1
1
1
1
1
1
1
1
1
1
1
1
1
1
1
1
1
1
1
1
1
1
1
999
1203
-933
-1
-1
-3
-1008
-1
-1
-1
-1
-1
-1
-1
-1
39
-4423
-1
-1480
0
4169115 4172113 4223481 4226506 58 58 0
-311
-105
-1
-1
-1
-453
-1
-1
-1
-1
-1
-1
-1
-1
-1
-55
-1
-1
-1
-1
-1
-115
-1
-1
-1
-1
-1
159
-1579
0
4172109 4214896 4249503 4292264 466 466 0
-59
-267
-1
-3963
24
20
-1300
-542
4898
1
1
168
1
1
1
1
1
1
1
1
1
1
1
1
1
3
1
2
1
1
1
3
2
1
1
8
3
4
5
1
2993
1
1
-2108
-2230
1083
1
1
1
-47
1311
-165
-4658
-1872
321
223
1866
-1260
-1
-1
-1
-4632
5227
-985
-322
-41
0
4215081 4224470 4292290 4301675 101 101 0
2126
321
1291
25
-1398
-96
-67
1353
-639
-444
146
1
1
1
0
4224463 4240082 4301730 4317347 215 215 0
-453
950
208
-401
911
-1447
212
1321
777
1
1
1
1
1
1
1
1
1
1
1
1
1
1
1
1
1
1
1
1
-246
-1
-1
-1
-1
-1
-1
-1
-1
-1
-1
-1
-1
-1
-1
-1
-1
-1
-1
-3
-1
0
4239547 4250649 4317352 4328485 177 177 0
4000
1067
-1548
-172
1876
1
1
1
490
-978
-1
-1
-1
-1
-1
-1
-1
-1
-1
-1
-1
-1
-1
-1
-1
-1
-1
-1
-1
-1
-1
-1
-1
-1
-1
-1
-1
-1
-1
-1
-1
-1
-1
-1
-1
0
4250647 4253486 4334070 4336910 125 125 0
-512
1303
-970
0
4253024 4274520 4343670 4365169 300 300 0
5
518
1
-66
-124
-1
-1
-1
-1
1596
17
1
-1085
799
1
423
966
1
-59
6988
625
-1651
-2532
174
-31
-1
-1
-1
-1
-1
-1
-1
2515
0
4274784 4285485 4367623 4378345 185 185 0
-2767
122
-67
-1008
-110
-20
-1
-811
-1
-617
-585
-2897
-1
-1
-1
-1
-1
-1
-1
-1
-1
-1
-1
-1
-1
-1
-1
-1
-1
-499
460
1
1
1
1
1
260
0
4285241 4300637 4378742 4394217 392 392 0
-3438
-1
-1
-1
341
-85
-1
-2161
-1
-1
-1
-1
-1
-1
-1
-1
-1
-1
-1
1829
-548
-1606
-588
-226
-1
-1
-1
-1
-1
-1
-1
-1
-1
-1
-1
-1
-1
-1
-1
-1
-1
-1
-1
-21
-1
-1
-1
-1
-1
-1
-1
-1
-1
-1
-1
-1
-1
-1
-1
-2
-5
-1
-1
-1
594
-594
-243
-142
-2
-1
-1
-5
-1
6
3
-19
-1
-1
-1
-3
-2
15
1
-25
-1
6
1
-5
-1
-1
17
213
1
1
1
1
367
-89
-147
-1
-1
-1
-1
-6
-1
-2
-1
-1
-1
-1
-1
-3
-2
-1
-1
-2
-161
1651
1
1
1
1
190
0
4300133 4306110 4397963 4403932 141 141 0
178
82
1
1
1
1
-2429
-470
144
-8
-572
666
134
81
-123
-1
922
1
1
1
0
4311395 4324560 4402101 4415191 279 279 0
408
134
81
-123
-1
922
1
1
1
3474
270
1
1
1
1
1
1
1
1
1
1
1
1
1
1
1
115
1
-91
1063
1
1
18
1
1
1
1
1
1
1
1
1
1
1
1
1
1
1
1
1
1
1
1
1
1
1
1
1
1
1
1
1
1
1
1
1
1
1
1
1
1
1
1
1
1
1
1
1
1
1
1
1
1
1
1
1
-2500
-739
-672
-87
-1331
-1
-1
-1
-1
568
1
1
1
0
4324957 4329948 4416117 4421087 98 98 0
-997
364
107
330
1
1
1
1
1
1
1
1
1
1
1
1
1
1
79
-222
36
-877
-1
719
1
123
258
617
1
0
4328231 4336797 4427266 4435811 198 198 0
-556
37
874
777
650
968
3297
1
1
1
1
1
1
1
1
1
1
1
1
1
1
1
1
1
1
1
1
1
1
1
1
-619
-1
-1
-1
-1
-1
-1
-1
0
4345731 4346950 4435807 4437025 29 29 0
452
0
4364442 4376271 4437021 4448820 249 249 0
1691
1
-311
-1011
-1
-1
-1
908
1
1
1
1
1
1
1
1
1
1
1
385
1
979
-987
-1
-1
-1
-1
711
1
1430
1471
1
1
1
1
1
1
1
1
1
1
1
1
1
1
1
1
1
1
1
-37
-129
870
1
1
-298
0
4376451 4384914 4449537 4458000 178 178 0
-20
-9
-2
-4
-1
-9
-1890
-2151
1211
86
-442
719
1
1
1
1
1
1
1
1
1
-310
-312
-1
245
-110
19
-636
0
4385620 4396527 4462492 4473416 369 369 0
-796
37
142
-78
-1
73
230
524
1
658
1
1
1
1
1
1
1
1
1
1
236
174
-185
-86
-1
-1
-1
-1
-1
-1
-1
-1
-1
-1
-1
-1
-1
-1
-1
-1
-1
-7
-1
-1
-1
-1
-1
-1
-1
-1
-1
-1
-1
-1
-1
-1
-1
-1
-1
-1
-1
-1
-1
-1
-1
-1
-1
-1
-1
-1
-1
-1
-1
-1
-1
-1
-1
-1
658
473
111
-463
-1
-1
-1
-1
-1
-1
-1
-1
-1
-1
-394
-220
-169
360
-8
-147
-8
-1
-1
728
8
21
550
1
1
1
3
1
1
1
1
1
1
1
1
1
1
1
1
1
1
3
1
1
1
1
1
1
1
1
1
1
1
4
1
2
1
1
1642
259
267
14
-184
-1
-165
276
-103
-128
-85
113
72
-4
-2
0
4414507 4415523 4537180 4538191 24 24 0
9
1
815
1
1
0
4417557 4419834 4546850 4549127 90 90 0
-504
728
0
4454916 4455980 4559618 4560683 36 36 0
-560
0
4464643 4466759 4559646 4561760 71 71 0
5
267
-47
38
0
4466904 4468991 4561771 4563852 68 68 0
499
1
1
-901
-1
-3
155
1
1
1
220
297
0
4489149 4499551 4609755 4620137 268 268 0
243
63
1
-17
-1
37
1
1
1
-16
792
1
1
1
1
1
1
179
1
1
1
1
1
1
1
1
-1008
-721
-121
114
297
116
625
1
1
512
-11
100
1
1
-567
223
1335
-4
887
1498
-81
-1
-1
-1
-1
-1
-1
-3
0
4508181 4528475 4620139 4640420 415 415 0
-1145
3108
-83
3144
-85
2821
1
1
1
1
1
1
1
1
825
441
1
-129
-1816
-92
827
1
2
1
3
1
1
-424
216
-4827
-282
0
4528491 4536735 4642257 4650557 264 264 0
-251
-1
-1
-1
-1
-1
-1
-1
-1
-1
-1811
-1
-1
-1
-1
-1
-1
-1
-1
-1
-1
-1
-1
-1
-1
-1
-1
-1
-1
-1
-1
-1
-1
-1
-1
-1
-1
-1
-1
-1
-1
-1
-1
-1
-1
-1
-1
-1
-1
-1
-1
-1
-1
-1
-1
-1
-1
-1
-1
-1
-1
-1
-1
-1
-1
-1
-3
-1
-1
-1
-1
-1127
18
649
1
1
-19
-1
-1
-1
-162
-129
548
96
-885
-101
238
1
1
1
1
1
1
1
1
1
1
1
1
1
1
1
1
1
-380
724
0
4537720 4551664 4668366 4682296 304 304 0
162
242
1110
1
1
1
1
1
1
1
1
1
1
1
1
1
1
-927
103
120
943
1
-1343
1199
1316
-1147
-1
-1
-9
-1
-1
434
1
1
1
1
1
1
1
1
1
4
1
1
1
1
-628
-344
399
-706
-3
-4
-2
-4
-1
-1
-2
-13
-1
-1
-1
-31
-1
-1
-1
174
1
-791
-1
109
1
1
-1611
-1
0
4551758 4555356 4682295 4685891 38 38 0
1813
-1224
484
1
0
4555351 4578961 4698069 4721724 527 527 0
153
1
1
1
3
2746
1
1
1
-365
-1
-1
-1
-1
-1
-1
-1
-1
-1
-1
-1
-1
-1
-1
-4
-1
-1
-1
-1
1410
1
42
809
366
3339
1
1
-4341
-361
-593
124
-156
-1
-1
-1
-1
-1
-1
-1
-8
-1
-1
-1
-57
-1
-171
-1
-1
-1
-293
-2336
-1
-1
-1
-1
-1
-1
-1
-1
-1
-1
-1
-1
-1
-1
-1
-1
-1
-1
-1
-1
-1
-1
-1
-1
-1
-1
258
1
1
1
1
1
628
-24
-1329
1306
0
4584798 4602152 4784369 4801662 476 476 0
448
1
1
-960
-1
-1
-1
-1
-1
-1
-1
-1
-1
-1
-1
1305
1
1
1
1
1
1
1
1
1
1
1
1
1
1
1818
-3921
-1
-1
-1
-1
-1
-1
-1
-1
-1
-1
-1
-1
-1
-1
972
624
1
1
1
1
1
1
1
1
1
1
1
1
1
1143
1
1
1
1
1
1
1
1
1
1
1
1
1
1
1
1
1
1
1
1
1
1
1
6
1
1
1
1
1
1
1
1
1
1
1
1
1
1
1
1
1
1
1
1
1
2
115
-130
-1
226
2115
1
1
202
2822
1
2
0
4601562 4605054 4801664 4805149 147 147 0
117
1
2
-601
-1
-1
-95
-1
-1
-1
-1
-1
556
555
1
1
1
1
1
1
1
1
1
1
414
1
21
-11
-14
-1
-34
-3
-1
38
303
-266
404
1
-13
15
4
0
4605051 4609109 4805463 4809518 145 145 0
-131
-1
-1
-1
-1
-7
-1
-1
-1
-1
-3
118
1
3
318
1
1
178
1
1
-873
-1500
-1
-1
-1
-1
-1
-1
-1
-1
-1
-1
-1
-1
269
1
1
1
1
1
1
1
1
1
1
1
1
1
1
1
509
2
1
0
4609760 4616222 4812733 4819185 166 166 0
961
1
1
1
1
1
1
1
1
1
84
1
1
55
151
3
371
228
331
1
-3931
-1
-1
-1
-1
-1
-1
-1
-1
-1
0
4616331 4618014 4819180 4820859 36 36 0
103
1
1
1
1
-592
0
4618291 4634523 4820853 4837081 466 466 0
-490
-2678
-1
-1
-1
-1
-1
-1
-1
-1
-1
-1
-4
-1
-1
-4
-1
-1
-1
-266
-1
-1
-7
1203
-953
18
-4
-3
5
1
14
20
-14
-1012
105
-679
-1
-4
-5
-1
-568
690
1
1
1
1
1
1
1
1
1
1
1
1
1
1
1
1
1
1
1
1
1
1
1
1
1
1
1
1
1
1
1
1
1
1
1
1
1
1
1
1
1
1
1
1
1
1
1
8
-1097
-1728
-1
-1
-1
-1
-1
-474
-1
-1
-1
-1
-1
-1
-1
-1
-1
-1
-297
2843
0
4642405 4644680 4841609 4843882 64 64 0
1523
116
1
-619
0
4644677 4653557 4844066 4852977 253 253 0
-1261
-1953
38
-167
-667
-1768
-938
-1
-1
-1
-1
-1
-1
-1
-1
-1
-1
-1
-1
-1
-1
-1
-1
-1
-1
-1
-3
-1
-1
-1
-1
-2
-1
-1
627
1
1
-103
-1
0
4666609 4673928 4852972 4860297 199 199 0
-496
-116
-1
-426
-162
-2520
-780
6
-396
1921
-334
133
0
4673932 4685178 4863180 4874504 362 362 0
-392
-1
-1
-1
-1
-1
-1
-1
-1
-1
-1
-1
-1
-1
-1
-1
-1
-308
-1
-1
-1
-1
-1
-1
-1
-1
-1
-38
-96
2126
-370
-278
-1
-1
-1
-1
-1
-1
-1
-1
-1
-1
-1
-1
-1
-1
-1
-1
-1
-3
-1
-1
-1
-239
-1
-1
-1
-1
-1
-1
-1
-1
-1
-1
-1
-1
-1
-1
-1
-1
-1
-1
-1
-1
-1
-1
-1
-1
-1
-1
-1
-1
-1
-1
-1
-1
-1
-1
-1
-1
-1
-1
-1
-50
-10
981
1
1
1
1
1
1
1
1
1
1
1
1
1
1
1
1
1
1
1
1
1
-767
-2225
-70
-261
-1
-108
-1
-2153
274
0
4693833 4718867 4874500 4899466 738 738 0
-287
173
128
-411
-1
-1
-1
-1
-1
-1
-1
-1
-53
1792
-5
469
1
1
1
1
1
1
3
1
1
1
1
1966
-8
-1
-1
-1
-1
-1
-1
-1
-1
-1
-1
-1
-1
-1
-1
-1
-1154
-1249
-1
-1
-1
-1
-1
-1
-1
-1
-1
-1
-1
-1
-1
-1
-1
-1
-1
-1
-1
-1
-346
258
87
1
1
1
1
1
1
1
1
1
1
1
1
1
1
1
1
1
1
1
1
1
253
1
1
5
1
1
1
1
1
1
1
1
1
1
1
1
1
1665
1
3658
700
1677
1
3
1
2
4
1
1
1
1
1
1
1
1
1
1
1
220
3360
45
979
145
195
1
1
1
1
1
1
1
1
1
1
1
1
1
1
1
1
1
1
1
1
1
1
1
1
1
1
1
1
1
1
1
1
1
1
1
1
1
1
1
-224
-1
-1
-1
-1
-1
1547
1
1
583
-284
0
4719670 4734180 4902146 4916709 575 575 0
68
-156
-1
-1
-38
-1
-3
-9
-1
-1
-1
-1
-1
-72
-1
-1
-1
-1
-1
-1
-1
-1
-1
-1
-20
-1
-1
-1
-1
-1
-1
-1
-1
-1
-1
-1
108
1375
1
1
1
1
1
1
1
1
1
1
1
-134
224
422
1
1
329
4
1
-80
-1
-2
-185
249
1
1
1
1
1
1
1
1
1
1
2
7
1
1
248
1
1
870
1
1
1
1
1
1
1
1
1
1
1
1
1
1
1
1
1
1
1
1
1
1
1
1
1
1
1
1
1
1988
-102
-694
689
-231
-1
888
-853
-1
-1
-1
-1
-1
-1
-1
-1
-1
-1
-1
-1
-1
-1
-1
-1
-1
-1
-1
-1
-1
-547
-1
-1
-1
-1
-1
-1
-1
-1
-1
-1
-1
-1
-1
-1
-1
-1
-1
-1018
-1
-3
-1
-1
-3
-1
-1
-1
-1
-1
-1
-1
-1
-1
-1
-1
-1
-1
-1
-1
-1
-1
-1
-1
-1
-1
594
-118
-1
-1
-13
-1
-1
-1
-1
-1
-1
-1
-1
-1
-1
-1
-1
-1
-1
-1
-1
-1
74
1
1
180
119
1
1
82
1
1
-188
178
1
1
-85
-1
-1
-254
-1
-1
-1
-1
-1
-1
-1
79
1
1
-302
-1
-1
-1
-1
-1
-2
-1
37
72
1
1
1
1
1
1
1
1
0
4735704 4746940 4919192 4930448 294 294 0
-786
-221
-1
-740
-1
-1
-1
-1
-1
-1
-1
-1
-1
-1
-1
-3161
-534
-1542
-1
-2456
581
1
-306
-845
0
4745291 4759770 4935378 4949902 513 513 0
358
63
1
1
307
-4
-781
-2019
-1
-56
-1
-1
-2
-1
-5
-1
-2
-1
-160
-1
-1
-1
-1
-1
-1
-1
-1
-1
-1
-1
-1
-1
-1
-1
-1
-1
-1
-1
-1
-1
-1
-166
-1
-1
-872
714
1
29
504
1
1
1
1
1
1
1
1
1
1
1
1
1
1
1
1
1
1
1
1
1
1
1
1
1
1
1
1
1
1
1
1
1
1
1
1
1
1
1
1
907
1
1
167
298
175
341
-120
-1
-435
-8
593
-1331
-1
-1
-1
-1
-1
-1
-1
-1
-1
-1
-1
-1
-1
-1
-1
-1
-1
-1
-1
-1
-1
-1
-1
-1
-1
-5
-1
-1
-1
-1
-1
-1
-1
-1
-1
-1
-1
-1
73
313
-69
-138
31
-49
-253
-1
-1
-1
-106
-101
-1
-1
-1
-1
-1
-1
-1
-1
-1
-1
-1
-1
-1811
0
4759766 4776864 4961102 4978172 410 410 0
-454
-1
599
1
1
1
1
1
4024
1
1
1
1
1
3
6
1
1
1
1
1
1
1
1
1
1
3
1
1
1
1
1
1
2
1
1
1
3
2
1
1
9
1
1
1
1
-1046
-2479
-397
-409
77
1
1
1
1
1
1
1
1
1
1
1
1
1
1
1
1
1
1
1
1
1
1
1
1
1
1
1
1
1
-327
-676
-1
-1
-1
-587
490
1
1
1
1
1
1
1
1
48
-193
-1
-45
-30
-103
-41
-1
-1
-2
-306
118
291
1
1
1
1
1
-52
-1
-1
-1
-1
-1
-1
-1
-1
-1
-1
-1
-1
-1
-1
-1
-1
-1
-1
-1
-1
-1
337
-483
145
1125
-271
-188
-2
-1
-190
-1
-1
-1
-1
-1
-1
-1
-1
-1
-1
-1
-1
-1
-1
-1
-1
0
4776773 4784290 4978738 4986253 209 209 0
298
-130
-1836
-1
-1
-1
67
-21
196
1
1
1
1
1
1
1
1
1
1
1
1
1
1
1
1
1
1
1
1
1
1
1
1
1
1
-421
-1
-1
-1
-1
-1
-1
-1
-1
-1
-1
-1
-1
-1
-1
-1
-1
-1
-1
-1
-1
193
-4
0
4790156 4795113 4999429 5004393 110 110 0
-2200
-1
-1
-1
-1
-1
-1
-1
-1
-392
2264
1
1
0
4795242 4798728 5004416 5007871 89 89 0
1617
1
1
-295
241
1
1
1
1
1
1
1
1
1
1
1
1
1
1
1
1
1
1
1
1
1
1
1
1
1
1
1
1
1
828
-119
-89
0
4798719 4816482 5008548 5026412 488 488 0
803
454
-42
-881
-1
-1
-1
-1
-1
-1
-1
-1
-1
-1
-1
-1
-1
-1
-2
-9
-1
-1
-1
-1
-1
-1
-6
-1
-1
-4921
-5
-2
-1
-1
-1
-4
-1
-1
327
1
-450
2590
1
-774
-1
-1
-1
-1
-1
-1
-1
-1
-1
-1
-1
-546
-1
-1
-1
-1
-1
-1
-1
-817
-1
-1
312
-281
-1
-1
-38
-1
-1
515
1
-204
-1
-1
-1
-1
-1
-30
-1
-1
389
505
1
353
1
1
1
1
1
1
1
1
1096
-5
-224
-1012
-1
-1
-1
-1
-1
-1
-1
-1
-1
-1
-1
-1
-1
-1
-1
-1
-1
-1
-1
-1
-1
-1
-1
-1
-1
-1
-1
-1
-1
-1
-1
-1
-1
-1
-1
-1
-1
-1
-1
-1
-1
-1
-1
-1
-54
0
4816349 4821532 5026927 5032114 111 111 0
-13
-1286
-1
527
2564
-374
-1
-1
0
4821303 4830485 5031800 5040988 298 298 0
21
1
-246
-1
-1
-1
-1
-1
-1
-1
-1
-1
-1
-1
-106
-1
73
1
1
1
1
1
1
1
1
1
7
1
1
1
1
1
1
1
1
1
1
1
1
1
1
-309
-1
-1
-1
-1
-1
-1
-1
-1
-1
-1
-1
-1
-1
-1
-1
-1
-1
-1
-1
-1
-1
42
1
1
1
1
1
1
1
1
1
1
1
1
1
1
1
1
1
-479
-1
-1
-48
-1
-1
-1
-1
-1
-1
-1
-1
-1
-66
-1
-1
64
1
1
1435
1
1
1
1935
1
1
-1266
-1
-1
-1
-1
-1
-1
-1
-1
21
1
-729
-671
0
4831023 4861271 5041599 5071955 889 889 0
693
-212
-1
-1
-1
-1060
-1
-1
-1
-1
-1
-1
-1
-1
-1
-1
-1
-1
-1
-1
-1
-1
-1
-1
-1
-1
-1
-1
-1
-1
-1
-1
-1
-1
-1
103
-2449
-2088
-1
-3
-1
-1
-1
-1
-1
-1
-1
-1
-209
-1
-1
-1
851
-3845
-1
-1
-1
-1
-1
-1
-1
-1
-1
-1
-1
-1
-1
-1
-1
-1
-1
-1
-1
-1
-1
215
1
84
209
1
1
1
-958
-1
-1
-1
-1
-1
-1
-1
-1
-1
-1
-1
-1
-1
-1
-1
-1
-1
-1
-1
-1
-1
-1
-1
-1
-1
-1
-1
-1
-1
-1
-1
-1
-1
-1
-1
-1
-2
-1
4665
-353
493
571
334
12
-243
853
1
1
1
919
1
1
1
1
1
1
1
1
1
-65
-1
-1
-1
-1
-1
93
-307
-925
942
108
-1250
-1
-1
-1
-1
-1
-1
-1
-1
-1
-1
-1
-1
-3725
-1
-1
-1
-1
-2
0
4861611 4869342 5072904 5080658 241 241 0
-494
-1
-1
-1
-1
-1
-1
-1
-1
-1
485
1
1
1
1
1
1
1
1
1
1
1
1
1
1
1
1
1
1
1
-878
-851
-442
-1
-1
-1
-1
-1
-1
-1
-1
-1
-1
-1
-1
-1
-1
-1
-1
-1
-1
-1
-1
-1
-1
-1
-1
-1
123
-174
2675
-1073
-1
-1
-1
-1
-33
0
4869733 4897368 5082399 5110049 656 656 0
-29
307
-1374
-1
-1
-4
-2
-1
-2
-1
-1
-1
-1
-1
-1
-1
-1
1279
-1245
-1
1256
-58
3964
1
3
3381
-1519
-1
130
-186
-2467
2160
3379
-1361
-104
650
1
1
1
-274
-250
-1
161
-2049
-1
0
4897371 4902784 5111289 5116713 124 124 0
-973
-1
-1
-1249
-1
-1
-1
-1
-1
-1
-1
-1
-119
1618
961
0
4902783 4910114 5120017 5127318 247 247 0
-320
-1268
2006
1
1
1
1
1
1
1
1
1
1
1
1
1
1
1
1
1
1
1
1
1
1
1
1
1
1
1
1
1
1
-450
-1
-1
-1
-1
-1
-1
-1
-1
-1
-1
-1
-1
-1
367
1
1
1
1
1
1
1
1
1
1
1
1
1
1
1
-1269
0
4922350 4926440 5127314 5131405 105 105 0
-339
-273
1060
1
8
-963
-1
-11
-12
96
295
0
4925162 4935317 5133772 5143931 385 385 0
64
59
-32
-56
30
-255
989
1
1
1
1
1
1
-14
-253
-1
159
-616
1430
273
1
1
1
1
1
1
1
1
-185
-1
-1
-1
-1
-1
-1
-1
-1
-1
-1
-1
-1
-1
-1
-1
-1
-1
-1
-1
-1
-1
-1
-1
-1
-1
-1
-1
-1
-1
-1
-142
205
1
1
1
1
1
1
1
1
1
1
1
1
1
1
1
1
1
1
1
1
1
1
1
1
1
1
1
522
1
-4
-3
7
-186
-175
-1
-1
-1
-1
-1
-1
-1
-1
-1
-1
-1
-1
-1
-1
-1
-1
-1
-1
-1
-1
-1
-1
-1
-1
-1
98
1
1
1
-817
-1
-1
-1
3319
1
1
1
1
1
1
1
1
1
1
1
0
4935080 4936162 5145982 5147055 51 51 0
-938
24
1
7
1
2
1
23
1
1
1
1
1
-68
-1
0
4936535 4937737 5150571 5151774 21 21 0
-759
0
4937468 4943745 5151769 5158052 141 141 0
-550
-304
-35
-1
-1635
667
-232
-1593
0
4943528 4956200 5158478 5171117 324 324 0
-2440
-1
-1
-1
-1
-1
-1
-1
-1
-1
-1
-2
-1
-1
-616
-281
46
274
1080
1707
-172
-360
-1
342
1244
-86
-1
1436
1
1
1
1
1
1
1
1
1
1
1
1
1
1
1
1
1
1
1
1
1
1
1
1
1
1
1
1
1
1
1
1
1
1
1
1
1
1
1
1
1
1
1
1
1
1
1
1
-860
-1
41
1172
-461
0
4956481 4962458 5171114 5177056 198 198 0
-585
56
1
1
1
1
1
1
1
1
1
1
1
1
1
1
1
1
1
1
1
1
1
1
1
1
1
1
1
1
1
1
1
1
306
1
1
1
-370
-210
-1
437
289
-1543
-595
80
844
0
4964615 4976540 5180345 5192291 307 307 0
357
671
-1184
1038
-516
561
-121
-3410
-312
-1881
-1
-1
-1
-1
-1
-1
-1
-1
-3
-1
-1
-1
-1
-1
-1
-1
-1
-1
-1
-1
-1
-1
395
1408
1
0
4976536 4977779 5195780 5197024 30 30 0
-314
0
4980976 4995739 5204187 5218946 299 299 0
5788
-19
-988
775
-651
634
1
-126
349
584
2381
1353
0
4995901 5014419 5218946 5237383 474 474 0
295
1
1
2
1
1
1
1
1
1
1
-516
-1
1656
-1700
1348
-651
-1
-1
-898
608
1
1
1
1
1
1
1
1
1
1
1
1
1
1
1
1
1
1
1
1
1441
1
1
1
1
1
1
1
1
1
1
1
41
1
1
1
1
1
1
3
4
1
1
1
1
1
1
1
1
3
2
1
1
1
1
1
1
3
1
1
1
6
1
2
1
1
359
1
1
1
1
1
1
1
1
1
1
601
1
1
1
1
1
-1435
34
-215
-1
-388
-1
-1
-1
-1
-1
-1
-1
-1
-1
-1
-1
-1
-1
-1
-1
-1
-1
-1
-1
-1
-1
-1
-1
-1
-1
-1
-1
-1
-1
511
1
1
1
1
1
1
1
1
1
1
1
1
1
1
1
1
1
1
1
1
1
1
1
-2322
-467
-1
-261
454
27
319
23
-321
-80
122
0
5015117 5027367 5238756 5251082 601 601 0
-196
637
2
62
212
-711
-1
-1
-1
-1
-1
-1
-1
-1
-1
-1
-1
-1
-2
-1
-1
-6
-1
-1
-3
-2
-1
-1
-2
-1
-2
-1
-7
-1
-1
-1
-1
-1
-1
-1
-1
-1
-1
-1
-1
-1
-1
-1
-1
-1
-1
-5
-1
-1
-1
-1
-1
-1
-1
-1
-1
-1
-1
-1
-1
-1
-1
-1
-1
-1
-1
-1
-1
-1
-1
-1
-1
-1
-4
-5
-1
-1
-1
-1
-1
-1
-1
-1
-1
33
3
24
198
65
1
1
1
-80
-1
-62
-1
-169
-1
-18
-1
-5
-7
-1
-1
-1
-1
-1
-5
-1
-2
123
1
1
1
1
1
1
1
1
1
1
1
7
-335
149
107
-39
-1
-1
-1
-1
-1
-1
-1
-1
-1
-1
-1
-1
-1
227
689
1
1
1
-153
-1
-1
1371
1
-471
-715
-48
-651
-93
-28
-191
211
380
-5
273
1194
1
1
1
1
1
1
1
1
1
1
1
1
1
1
-657
1246
257
0
5027363 5029928 5261491 5264044 104 104 0
-816
238
355
1
1
1
1
1
1
1
1
1
1
1
0
5035057 5046004 5264039 5274995 452 452 0
-421
-1
-1
-1
-1
-1
-1
-1
-1
-1
-1
-1
-1
-2
-1
-1
-3
-1
-1
-2
-3
-1
-1
-1
-1
-1
-1
-1
-1
-1
-1
-1
-3
-1
-1
-1
-1
-1
-1
-1
-480
644
-3
39
-1079
-1
-1
-1
-1
-1
-1
-1
-1
2390
-217
-480
615
1
-72
375
-867
-1
-1
-1
-1
426
1
1
1
1
1
1
1
1
1
1
1
1
1
1
1
1
1
1
1
1
1
1
1
1
1
1
170
1947
1
1
1
1
1
1
1
1
1
-263
-12
331
1
1
1
1
1
1
1
0
5054933 5081562 5274991 5301703 931 931 0
63
-1910
-5
-328
1399
1
1
1
1
1
1
1
1
1
3
2
4
1
1
1
1
1
1
1
1
1
1
-1132
1159
8
4
-34
-310
63
31
389
2077
1686
-2111
-2407
-1
2217
-23
-6
301
-191
-1
-1
-1
-1
-1
-1
-500
-1
-1
-1
-1
-1
-1
-1
-1
-1
-1
-1
-1
-1
-1
-1
-1
-1
-1
-140
-266
-1
198
-1476
-1
-1
-1
-1
-1
-1
-1
-1
-1
-1
-1
-1
-1
-1
-1
-1
-1
-1
-1
-1
-1
-1
-1
-1
-1
-1394
-46
270
-2851
-1
490
1
7
1
1
1
11
213
-37
-1
-1
-1
-1
-1
-1
-1
-1
-1
-1
-1
-1
-1
-1
-1
-1
-1
-1
-1
-1
-1
-1
-1
-1
-1
-1
-1
-1
-1
-1
-1
-1
-1
-1
-1
-1
-1
-1
-1
-1
-1
-1
-1
-118
-1
-1
-1
-1
-1
-1
-1
-1
-1
-1
-1
-14
-1
-1
-1
-39
33
1
1
1
98
1
-218
-153
0
5106980 5110169 5302076 5305291 140 140 0
-5
356
1
1
1
1
1
1
11
-13
-71
-341
-1
-1
-1
-1
-1
-1
-1
116
1
1
1
1
1
-830
-379
-44
-1
-1
-1
-1
-1
198
1
1
-32
-1
-1
-1
-1
-1
-1
-1
-1
-1
-1
-1
-1
-1
-1
-1
-1
-1
-1
-1
-1
-1
-1
-15
-365
-19
125
66
0
5110181 5111508 5307339 5308663 15 15 0
1295
3
1
0
5113466 5116114 5311303 5313980 74 74 0
-1114
-1
-1
-1
-1
-1
-1
-1
-1
-1
-1
-1
-1
-1
-1
-1
-1
-1
-1
-1
-1
-1
-1
-1
-1
-1
-1
-1
-1
1102
179
-243
-1
0
5117123 5127617 5314661 5325127 165 165 0
57
1
574
1
1
1
1
1
1
-40
-365
-759
12
359
1
1
1
1
1
1
1
1
1
1
1
1
1
1
1
1
1
1
1
1
537
1
1
1
1
1
1
-62
-1
1084
1
1
1225
381
-80
-311
-1
2577
-1698
-201
-1
-1
-1
-1
-1
-1
0
5127614 5132975 5326235 5331598 63 63 0
-181
-4
0
5132971 5181165 5347190 5395306 736 736 0
-5247
-4039
-373
-1
-1
-1
-1
-1
-1
-1
-1
-1
-1
-1
-1
-1
-1
-1
-1
-1
-1
-1
-1
-1
-1
-1
-1
-1
-2
-543
483
1
1
1
1
1
1
1
1
1
1
1
1
1
1
1
1
1
1
1
912
-2919
-1099
-3151
227
1957
-2269
-1214
-154
1674
625
7336
1
1
1
1
1
1
1
1
1
1
1
1
1
1
1
1
1
1
1
1
1
-20
-363
-1
-1
-1
-1
-1
-1
-1
-1
-1
-73
-1
-1
-1
-1
549
121
319
-70
16
1
1
1
1
1
1
1
1
1
1
1
1
1
1
1
1
1
1
1
1
1
1
1
1
1
1
1
1
1
1
1
1276
1
1
1
-596
1793
-124
-110
463
1
-89
206
211
2508
842
1
1
3
6
1
1
2
2
6
2
1
2
1
1
1
1
5
1
1
1
1
1
1
5
4
1
1
5
1
-5
5
1
2
1
3
3
1
1
1
3
1
1
1
1
1
1
1
371
1
1
4
3
1
1
1
1
1
154
-428
-1
-1
-1
-1
-1
-1
-1
-1
-1
-1
-1
-1
-1
-822
-1
-1
-1
-1
-1
-1
-1
-1
-1
-1
-1
-1
-1
-1
-1
-1
-1
-1
-1
-1
-680
-2
214
-87
224
1
1
1
1
1
1
1
1
1
1
1
1
1
1
1
1
1
1
1
1
1
1
1
-511
0
5188806 5190919 5395301 5397411 34 34 0
2071
1
1
0
5197521 5198818 5403057 5404353 50 50 0
-177
264
36
10
72
-86
-1
0
5198833 5204331 5405139 5410637 131 131 0
-371
-95
-1
84
216
1
1
1
2157
-1709
-1
-1
0
5204327 5212387 5422526 5430621 288 288 0
180
-371
-1
-3097
334
-820
-1
-219
142
1
1
-59
71
1
1
-26
-1
38
1
1
51
1
1
1
1
1
-21
-1
-1
-1
-1
-1
-50
-1
-1
-1
-1
-1
-5
-1
-1
-1
-1
-1
-1
-1
-1
-1
-1
-1
-1
-1
-1
-1
-1
-1
-1
-1
-1
-1
-1
-1
-1
-1
-114
-1
-1
-1
-1
1205
-1110
0
5226078 5227184 5431046 5432129 55 55 0
559
1
1
1
1
1
1
1
1
1
1
1
2
5
1
1
11
1
1
1
4
1
1
0
5232494 5238372 5432131 5438052 268 268 0
-325
-1
-1
-1
-1
-1
-1
-1
-1
-1
-1
-1
-1
-1
-1
-1
-1
-1
-1
-1
-1
-1
-1
-1
-1
-1
-1
-1
-1
-1
-1
-1
-1
-1
-1
-1
-1
-2043
72
601
1
1
1
-928
-20
-1
-1
-1
-1
-1
-1
-1
-1
-1
-1
-1
-1
-1
-1
-1
-1
-1
-1
-433
-398
43
66
58
1
1
1
1
1
1
1
1
1
0
5237808 5243165 5451872 5457221 161 161 0
-810
567
1
1
1
1
1
1
633
15
930
-2055
0
5270847 5273801 5461132 5464070 115 115 0
2706
1
1
1
1
1
1
1
1
1
1
1
1
7
1
1
0
5284657 5286627 5477944 5479913 70 70 0
1619
0
5286035 5297670 5482832 5494466 301 301 0
241
587
707
1
1
1
1
-2214
-1
-1
-1
-1
-1
3032
-1558
-978
1147
0
5297467 5298630 5494467 5495623 39 39 0
202
1
1
1
1
125
1
0
5308242 5319895 5495623 5507256 284 284 0
192
1
1
1
4
1
1
1
1
1
2
-13
-11
-194
23
37
-231
-11
-254
350
1
1
54
1007
1
3
7
1
1
600
1073
-538
-4
11
-12
-19
-1
-1
-1
-1
-1
-1
-1
-1
-1
-1
-1
-1
-1
-1444
-1
-1
-1
-1
-1
-1
-1
-2
376
229
1
1
1
1
1
1
1
252
1
1
1
1
1
1
1
1
1
1
1
1
1071
369
1
2024
0
5325101 5327277 5508346 5510522 42 42 0
0
5330765 5334169 5510533 5513907 77 77 0
212
1
1
1
1
1
1
1
1
1
1
1
1
1
1
1
1
1
1
1
1
1
1
1
1
1
1
1
1
1
0
5335176 5336221 5517413 5518457 18 18 0
983
0
5338806 5345027 5524379 5530556 126 126 0
205
235
1
1
75
1
1
1
1
1
1
1
1
1
1
1
1
1
1
1
1
1
1
1
1
1
1
1
1
1
1
1
1
1
2
1
1
1
1
24
1
1
1
1
1
2
1
1
1
1
1
2
1
1
1
1
-253
-74
-1
-1
-1
-1
-1
-523
-279
-603
-1
-1
3577
-258
0
5347116 5348509 5537086 5538477 21 21 0
321
620
0
5348072 5351758 5543387 5547053 88 88 0
1134
236
619
1
1
1
1
1
1
1
1
1
1
1
1
1
1
1
1
1
1
1
-883
-24
0
5352952 5355294 5552056 5554397 36 36 0
20
1
-587
0
5355015 5356178 5556367 5557530 10 10 0
0
5355948 5361200 5557785 5563016 120 120 0
1217
-3
406
1498
1
1
1
1
1
1
1
1
1
1
1
1
1
1
1
-549
925
1
1
1
1
0
5361861 5370011 5563286 5571417 261 261 0
-170
609
-317
-1
-1
-1
-1
-1
-1
-1
-1
-1
-1
-1
-1
-1
-1
-1
-1
-1
-1
-1
-1
-1
-1
-1
-1
-1
-1
-1
-1
-1
-1
-1
398
1
1
1
3
1
1
1
1
1
1
1
1
1
-544
-1
-1
-1
-1
-1
-1
-1
-1
-1
-1
-1
-1
-1
-1
-1
-1
-1
68
542
1631
1
1
1
1
1
1
1
626
1
2496
1
1
1
1
1
1
1
1
1
1
1
1
1
1
1
1
1
1
1
1
1
1
1
1
1
1
1
1
1
1
1
4
1
1
3
2
1
1
1
1
1
1
0
5378616 5379769 5571412 5572564 23 23 0
805
0
5380819 5382060 5576497 5577728 42 42 0
6
109
1
164
164
63
1
1
263
231
0
5382484 5384320 5578177 5580013 20 20 0
0
5384306 5393527 5580721 5589929 249 249 0
-873
-1
-1
-1
-1
-1
277
1238
-702
-1
-1
-719
-47
-1
121
-9
203
1
1
1
1
1
1
1
1
1
1
1
1
1
1
1
1
1
1
1
1
1
1
1
1
1
1
1
1
1
1
1
1
1
1
1
1
1
1
1
1
1
1
1
1
1
1
1
1
1
1
1
1
1
1
1
1
1
1
1
-253
-1
-1
-1
-1
-1
-1
-1
-1
-1
-1
-1
-1
-1
-1
-1
-1
-1
-1
-1
-1
-1
-1
-1
-1
-1
-1
-1
-1
-1
-1
-1
-1
-1
-1
-1
-1
-1
-1
-1
-1
-1
-1
-1
-1
-1
-1
-1
-1
-612
-1
-1
-66
486
1
1
1
1
1
1
1
1
1
1
1
1
1
805
2442
0
5393514 5406544 5589871 5602834 376 376 0
138
-24
-75
85
-579
-1
-56
-62
737
257
215
338
645
1
1
4
1
1
1
1
1
1
1
1
1
1
1
1
1
1
1
1
1
3
1
1
1
1
1
1
1
-836
681
1
1
1
1
1
1
350
-1374
179
-120
-1
179
1
1
3
5
2
6
1
1
1
1
1
1
1
1
1
1
1
1
1
1
1
2
4
1
1
1
1
1
1
1
1
1
1
1
1
3
1
1
1
1
1
1
1
4
1
1
1
1
1
1
1
4
1
1
1
1
1
-739
-1
-1
-1
-1
-22
-1
-1
-1
-1
-1
-1
-1
-1
-1
-1
-1
-1
-1
-1
-1
-1
-1
-1
-100
-1
-1
-1
-1
-1
-1
-1
-1
-1
-1
-1
52
1
1
1
1
1
1
1
1
28
1
1
1
53
66
1
1
1
1
-260
-177
851
138
1
770
1273
-750
-1
-1
-1
-1
-1
-1
-1
-1
-1
-1
-1
304
0
5432858 5442523 5602831 5612490 222 222 0
-576
-1
1167
270
508
-5
-562
-14
87
1674
1
1
1
1
1
1
1
1
1
1
1
1
1
5
1
1
1
1
1
-579
-1
-1
-1
266
-196
-2138
-465
-1
-268
-467
-1
-1
-1
-1
-1
407
0
5442512 5443763 5613577 5614827 30 30 0
772
0
5455561 5457189 5635838 5637470 73 73 0
-316
-1
-590
-1
-1
36
0
5510310 5513360 5679439 5682496 60 60 0
663
-183
-1
-1
-1
-1
1339
1
1
1
-99
-1
-380
-1
-1
-1
-1
0
5513576 5539958 5685100 5711413 772 772 0
38
-19
-1
-2
-5
-1
-7
-1
-2
-46
-157
-1
-1
-1
-1
-581
17
398
-128
-1
-1
-1046
-1730
-1
-1
-1
-1
-1
-1
-1
-1
-1
-1
-1
-2
-1
-1
-1
1202
-1638
-1
-1
-1
-1
-1
-1
-1
-1
-1
-1
-1
-1
-1
-1
-1
-1
-1
-1
-1
-2751
-2252
-403
-1
1198
14
1
1
2
1
6
1
1
1
6
4
1
7
1
18
1
6
1
1
1
1
1
3
1
1
1
478
1
1
1
1
1
1
1
1
1
1
1
1
1
1
1
1
1
1
1
1
1
1
1
1
1
932
-60
-5
-1
-1
1946
-755
-1
-1
-1
-1
-1
-1
-1
-1
-1
-1
-1
-1
-1
-1
-1
-1
-1
-1
-3
-1
-1
-1
-1
-1
-1
-1
-1
-1
-1
-1
-1
-2
-1
-1
-1
286
1837
81
523
1
1
1
1
1
1
1
1
1
1
1
1
1
1
1
1
1
1
1
1
1
1
1
1
1
1
1
1
1
1
1
25
1
-3572
-935
-4
-1
-1
-1
-1
-1
-1
-1
-1
-1
-1
-1
-1
-1
-1
-1
-1
-1
-1
-1
-18
-1
-1
-1
-1
-1
-1
-1
-1
-1
-1
-1
-1
-1
-1
-1
-1
-1
-1
-143
87
1
1
1
1
1
1
1
1
1
1
1
1
1
1
1
1
1
1
1
1
1
1
1
1
1
1
1
1
1
1
1
1
1
1
1
1
1
1
1
1
1
1
1
1
1
1
1
1
1
1
1
1
1
1
1
1
1
1
1
1
-82
3
1
1
4
4
2
11
5
2
1
1
44
1
1
1
1
1
1
1
1
1
1
1
1
1
1
1
1
1
1
1
1
1
1
1
1
1
1
1
1
1
1
1
1
1
1
1
1
1
1
1
1
1
113
0
5541475 5542535 5712778 5713838 14 14 0
0
5544819 5546552 5717747 5719468 40 40 0
928
3
1
6
2
3
1
1
1
1
61
-97
56
66
0
5546648 5551171 5724423 5728940 101 101 0
276
1
1
58
8
78
-130
241
-1615
-353
41
34
-12
-36
41
1433
0
5551531 5556241 5729912 5734622 149 149 0
-388
-1
-620
-1
-1
-1
-36
-697
-893
-1
-1
-1
-1
-1
-1
-1
-1
-1
-1
-1
-1
-1
-1
-1
-1
-1
-1
-1
-1
-1
-1
-1
-1
-1
-1
-1
415
1
1
1
1
1
1
1
1
1
1
1
1
1
1
1
1
1
1
1
1
1
1
1
1
1
1
1
1
1
1
1
1
1
1
1
1
1
-967
-1
0
5556253 5560075 5734910 5738723 73 73 0
-613
-1
-1
-1
-1
-1
2921
1
1
1
1
1
1
1
1
1
1
1
1
1
1
1
-193
0
5576762 5577778 5742940 5743952 38 38 0
46
1
1
1
97
-104
0
5577738 5579551 5743953 5745793 50 50 0
566
1
1
1
1
1
-578
-226
-1
-1
-1
-1
-1
-1
-1
-1
-1
-1
-1
-1
-1
-1
-1
-1
-1
-1
-1
-1
-1
-1
-1
-1
-1
-1
-1
-1
-1
-1
-221
0
5579537 5581644 5746737 5748843 10 10 0
1869
0
6063927 6067190 6000351 6003610 91 91 0
-201
335
1
1
1
2
1
4
1
1
1
640
-46
-1
-1
-1
-66
56
-459
-1
-1
-340
-137
697
136
1
0
6067366 6074945 6003611 6011233 296 296 0
-380
-1
-1
146
-61
-1
-1
-1
-738
2907
-52
-106
-1
-16
-7
-1
-1
-1
-1
-1
-1
-1
-1
-1
-1
-6
-186
-1
-1
-1
-1
-1
-1
-1
-1
-1
-1
-65
-1
-361
-1
-1
-1
-1
-1
-1
-1
-1
-1
-13
565
557
584
-171
-1
-2
307
1
1
0
6188467 6190655 6066544 6068725 100 100 0
1173
179
133
35
1
649
1
0
6192053 6197268 6120327 6125461 203 203 0
-131
-1
-1
-1
-336
-1
-1
-1
-1
-1
-1
-3
-1
-1
-1
-1
-1
105
1
1
1
1
1
1
1
1
1
1
1
1
251
396
1
227
29
1
243
1
1
1
1
1
1
1
1
1
1
1
1
1
1
1
1
1
1
1
1
1
1
1
1
1
1
1
1
1
1
1
1
1
1
1
1
1
1
1
1
1
1
1
1
1
1
1
1
1
1
1
1
1
1
1
1
1
1
1
1
1
1
1
1
1
1
1
1
1
1
1
1
1
1
1
1
1
1
0
6200289 6212430 6129005 6141176 159 159 0
-473
-1
-1
-1
-1
-1
-1
-1
-1
-1
-1
-1
-2230
2836
-1175
-1
-1
-1
-1
-116
-418
-1
-1
-1
-1
-1
-1
-1
-1
-1
-1
-1
0
6212786 6215850 6142336 6145392 111 111 0
-164
-1039
-1
-1
-1
234
-461
4
12
-108
-1
-1
-1
-1
-1
-3
-1
-1
-1
-1
-1
-1
-1
-1
-1
-1
-1
-1
-1
-1
-1
-1
-1
-1
156
1
1
1
1
1
1
1
1
1
1
1
1
1
1
1
1
1
1
1
1
1
1
1
1
1
1
1
1
1
1
1
1
1
1
1
0
6218642 6224256 6166873 6172481 145 145 0
-427
-1044
-1
-1
-1
-1
-1
-317
-842
-137
276
1
1
1
1
1
1
1
1
1
1
1
1
1
1
1
2342
-130
0
6224396 6232708 6172590 6180886 222 222 0
880
1
1
1
1
1
1
1
1
1
1
1
1
1
1
1
1
800
-998
-1
-1205
3358
0
6232110 6258113 6180888 6206846 697 697 0
-1024
-391
-1
658
1
1890
247
171
-1410
1938
1
-77
-1183
132
-251
500
-289
-1
-1
-1
-2511
-1
86
-72
-124
-1240
-1
185
-44
2533
1
1328
1
1
1
1
1
1
1
1
1
1
1
1
1
1
1
1
1
1
1
1
1
1
1
-209
718
-2079
-1
-1
-1
-252
-649
-391
-396
-15
-526
-1
-1
-1
-1
-4
-1
-1
-1
-1
-1
-3
-5
-1
631
13
1
1
1
1
1
1
1
1
1
1
1
1
1
1
1
1
1
1
1
1
1
1
1
1
1
1
1
1
1
1
1
1
1
1
1
1
1
1
1
1
1
1
1
1
1
77
347
156
-397
0
6262448 6276117 6204167 6217793 374 374 0
890
1
1
1
1
1
1
92
347
152
-603
-678
48
1
1
1
2
1
1
1
1
1
1
-154
-706
264
-51
400
8
268
2807
1
1
1
1
1
1
1
1
1
1
1
1
1
1
1
1
1
1
1
1
1
1167
1
1
-240
-2217
-1
1565
0
6278216 6281804 6218986 6222573 69 69 0
696
-3
1837
0
6281808 6285300 6229320 6232814 92 92 0
-137
-2365
-1
-1
-15
-17
-4
-6
-57
-1
-1
-1
-1
-1
-1
-1
-1
603
1
1
1
1
3
32
2
1
1
6
1
11
2
1
1
-116
0
6286818 6292289 6233461 6238930 69 69 0
175
1
1
45
-172
-1
-1
-1
89
1
1291
-449
-1
-1
-1
129
1
1
0
6292326 6294832 6240043 6242550 49 49 0
536
1112
-146
-82
268
-180
-108
0
6296017 6301070 6243777 6248831 106 106 0
-1338
1078
412
-794
1295
-88
-1
0
6301115 6305660 6260040 6264558 101 101 0
486
1
2784
1
1
1
1
1
1
1
1
1
1
1
1
1
1
1
1
1
1
1
1
1
1
1
1
0
6305656 6309089 6266396 6269867 117 117 0
-664
-1
-1
-1
-1
-1
-1
-1
-1
-1
-1
-1
-1
-1
-1
-1
-1
-1
-1
-1
-1
-1
-1
-1
-1
-1
-1
-1
-1
-1
-1
-1
-1
-1
-1
-1
-1
-1
647
-1912
0
6309084 6313422 6277463 6281803 79 79 0
662
1
1
-1955
-1
-1
-1
1246
-103
-81
0
6313952 6319823 6282295 6288193 166 166 0
36
-51
-1
-1
-1
-1
-1
-1
-1
-1
-1
-1
-1
-1
-1
-1
-1
-1
-1
-1
746
-143
-1
-1
-1
-1
-1
-558
-926
958
1
1
-568
-1
-1
-1
-1
-218
707
0
6325406 6326528 6297584 6298706 25 25 0
0
6326263 6327390 6298917 6300044 21 21 0
0
6327202 6345198 6300226 6318239 457 457 0
-435
-1
-1
-1
-1
-1
-1
-1
-1
-1
-1
-1
437
1
1
1
1
16
1
1
1
1
-90
-1
-1
-1
-1
-40
-1
-1
-1
-1
-1
-1
-1
-1
-1
-1
457
1336
-139
48
1092
-1667
1098
466
4105
1
1
1
1
1
1
1
-1819
-1
-1189
100
1
1
1
-1040
-252
-1
-1
-1
-1
-1
-1
-1
-1
-1
-1
-1
1211
0
6344507 6358456 6326743 6340645 351 351 0
1037
1
1
1
1
1
1
1
1
1
1
1
1
1
1
1
1
1
1
1
1
1
1
1
1
1
1
1
1
1
1
1
1
1
1
1
1
1
1
1
1
1
1
1
1
1
1
1
1
1
1
1
1
1
1
1
1
1
1
1
1
1
1
1
1
1
1
1
1
1
1
1
1
1
1
3
1
1
1
1
1
-257
-1
-1
-1
-1
-1
-1
-1
-1
-1
-1
-1
-1
-1
-1
-1
-2
-1
-883
-1
-1
-1
-1
-1
-1
-1
-1
-1
-1
-1
-1
-1
-1
-1
-1
-1
-1
126
317
185
-194
-1
-1
-225
1266
-4
-1852
-1
-1
-1
-1
40
1
214
1
-187
-221
-445
-1
-1
-1
-1
-104
-1
-1
-1
-1
-1
-1
-1
-1
-1
-1
-13
-472
-1
1482
1
1
2951
1
1
285
1
1
1
1
1
1
1
1
649
-36
41
1
1
1
1
1
1
1
1
1
1
0
6358532 6369011 6341101 6351579 56 56 0
-4860
2872
1
0
6369008 6436125 6351633 6418738 731 731 0
-7030
-1125
-1
-1
-1
-1
-1
-1
-1
-1
-1
-1
-1
152
-431
-1
1048
-734
1088
1
1
1
1
1
-252
-1
1299
-3956
-1
-711
-1
-2
-2286
32
1682
-1334
-1
-1
-1
-1012
-1
-1
-1
-1
-1
-1
-1
-1
-1
-1
-1
-1
-1
-1
-1
-4
-1
-1
-1
-1
1607
-65
-1
481
1
1
1
1
1
1
1
1
1
1
1
1
1
1
1
1
1
1
1
1
1
1
1
1
1
1
1
1
1
1
1
1
1
1
1
1
1
1
1
1
1
1
1
1
1
1
1
1
1
1
1
1
1
1
1
1
1
1
1
1
1
1
1
1
-388
-1
-1
97
1
15
7
-16
-1
92
1
1
1
1
1
1
1
1
1
1
1
1
1
1
1
1
1
1
1
1
185
-180
5109
1
1
1
1
1
1
1
1
-709
-1
-1
-1
-1
-1
381
-212
-1
-1
-1
-1
-1
-1
-1
-1
-1
-1
-1
-1
-1
-1
-1
-1
-1
-1
-1
-1
1571
-138
2576
1
1
1682
-915
4690
1
1
1
1
1
1
1
1
1
1
-1161
-1
-1
-1
-1
-1
-1
-1
-1
-1
-1
-1
-1
-1
-1
-1
-1
-1
-1
-1
-1
-1
-3
-1
-1
-1
-1
-1
-1
-1
-1
7583
-207
-2779
-1
7
4
1
-135
-1
-1
-1
-1
-1
-1
-1
-1
-1
-1
-1
-1
-1
-1
-1
-1
-1
-1
-1
-1
-1
-1
827
1
-859
-1
-1
-1
-1
1136
378
1
1
1
1
1
1
1
1
1
1
-109
6365
1
1
1
1
1
1
1
1
1
1
1
1
13
0
6436132 6443698 6419045 6426611 94 94 0
106
219
-177
-1
-1
-7
-1
-1
-1
762
449
-897
192
1
149
1
206
-2886
-405
697
0
6443564 6456582 6426610 6439643 218 218 0
892
-37
-1
-163
-1
-223
453
1
150
1
253
173
1
-542
-1658
-944
896
-446
-1
-1
-1
-1
-1
-1
-1
-1
-1
-1
-1
-1
-1
-1
4159
-100
-371
0
6465517 6476465 6439637 6450583 194 194 0
664
-2351
140
1647
761
-632
0
6476691 6482971 6452409 6458616 198 198 0
139
1
1
1
1
1
1
1
1
1
1
1
1
1
1
1
1
1
1
1
1
1
1
1
1
1
1
1
1
1
1
1
1
1
1
1
1
1
1
1
1
1
1
1
1
1
1
1
1
1
1
1
1
1
1
1
1
1
1
1
1
1
1
1
1
1
1
1
1
1
1
14
1
1175
-1188
0
6491842 6498738 6458611 6465510 111 111 0
865
2481
-596
-1
-157
-1
-1
-1
35
127
1
-1120
-1
-1
-1
537
1
0
6498753 6520234 6469954 6491451 225 225 0
1223
313
1
1
-135
-1
716
92
-287
670
1
1
1
1
-34
-1
-1
-1
-1
-1
-1
-1
-1693
-1
-5
-1
-3
-1
-1
-1
-1
-1
-1
-1
-9
-9
4
-3
-1
-1
-1
-1
568
1491
-59
5747
1012
4
1
1
1262
-243
-43
-1
-1
-581
-1
-1
-1
-1
-1
-1
-1
-1
-1
-1
-1
-1
-1
-1
-1
-1
346
1
1161
1
2661
843
1
1
1
1
1
1
1
1
3
1
190
-58
0
6520511 6541619 6501487 6522479 255 255 0
-3990
481
987
1
1
1
1
1
1
1
1
1
1
1
1
1
1
1
1
1
1
1
1
1
1
1
1
317
5
1
1
1
1
1
1
1
3
5
1
1
1
1
2
3
1
7
6
5
8
1
1
1
1
1
1
1
1
-7768
-1
20
1
1
1
1
1
1
1
1
1
1
1
1
1
1
-213
-1
-1
-77
1010
1
1
343
673
906
909
1
1
1
1
1
1
1
1
1
1
1
1
1
1
1
1
1
1
1
1
1
1
1
1
1
1
1
1
1
845
1660
509
1
1
1
1
1
1
1
1
3
1
1
1
2
0
6541933 6546055 6523462 6527581 61 61 0
151
449
1
-496
-613
526
1662
0
6546360 6557317 6538532 6549408 234 234 0
-352
-1343
-1
-1280
-1
-1443
3878
1
392
-57
-510
-407
60
1
1
1
1
1
1
1
1
1
1
1
1
1
1
1
1
1
1
1
1
1
1
42
-133
-1
346
1
1
1
1
1
1
1
1
1
1
1
1
1
1
1
1
1
1
1
1
1
1
1
1
1
1
1
1
1
1
1
1
1
1
1
1
1
1
1
1
1
1
1
1
1
1
1
1
1
1
1
1
1
1
1
1
2
1
3
1
1
1
1
1
0
6557334 6565484 6550021 6558170 142 142 0
163
2096
1
1
1
1
1
1
1
1
1
-372
1328
1
1
1
89
-80
-1
-85
-1
-1
-1
-1
-1
-1
-1
-1
-34
372
-2473
-1
-1
-1
592
0
6565256 6566903 6559267 6560915 22 22 0
-453
0
6566688 6589081 6561778 6584181 429 429 0
431
1
-81
-1
-1
-1
-1
-1
-1
-1
-1
-1
-1
-1
-1
-1
-1
680
480
-80
650
-398
-869
2221
221
1
-526
-1
-1
-1
-1
-1
-1
-1
-1
-1
-1
-1
-1
-2
-1
-1
-1
-1
-1
-1
-1
-1
-1
-1
-2
-7
-1
-1
-1
-1
-2
-1
-1
-1
-1
-1
-1
-1
-157
-46
449
1
1
1
1
1
1
1
5
1
153
1
-93
588
1
1
1
1
1
1
1
1
1
1
1
1
1
-7330
613
1053
1
1
1
1
1
1
1
1
1
1
1
1
1
1
1
1
1
1
1
1
1
1
580
1
-244
-1
-1
-4
-1
-1
-1
-1
-444
-307
1228
-539
136
307
137
1
37
131
1
-367
-578
-1
-1
-1
-1
-1
0
6589649 6612872 6584178 6607500 473 473 0
-1064
-126
-1
-1
-1
-1
-1
-1
-1
-1
-1
-1
-1
-1
-1
-1
-1
-1
-1
-1
-1
-1
-1
-1
-1
-1
-1
-1
-2
-1
-1
-1
-1
-1
-48
-10
-1
-1
-1
-1
-1
-2
-1
-20
-1
-1
-1
-1
-1
-1
-1
-1
-1
-1
-1
-1
-1
-1
-1
61
44
215
1207
-239
-778
-240
-1
-1
-1
-1
-1
-1
-1
-1
-1
-1
-1
-1
-1
-1
-1
-1
-1
-1
-1
-1
-1
-1
-1
-1
-1
-1
-1
-1
-1
-1
-1
-1
-1
-1
-1
-1
-1
-1
-1
-1
-1
-1259
-4
-1175
601
2942
-6080
-648
-1
215
675
714
452
590
1
-2008
-21
125
-83
0
6619172 6626091 6607246 6614164 101 101 0
4418
253
-1012
268
-135
0
6626209 6643165 6614295 6631328 363 363 0
-451
-1
-1
-1
-1
-1
-1
-1
-1
-1
-1111
671
-972
1325
1
1
909
-904
-1
-1
822
919
-4349
-1
-1
-1
-1
-1
-1
-1
-1
-1
-1
-1
-1
-1
-1
-1
-1
-1
-1
-1
-1
-1
-1
-1
-1
-1
-1
-1
-1
-1
-1
-1
-1
-1
-1
-1
-1
-1
-1
-1
-1
-1
-1
-1
-1
-1
-1
-1
-1
-1
-1
-1
-1
-1
-1
-1
-1
-1
-1
-1
-1
-1
-1
-1
-1
-1
-1
-1
-1
-1
-1
-1
-1
-1
-1
-1
-1
-1
1259
1020
1
1
800
582
1
1
1
4
-10
0
6669354 6676132 6649452 6656218 117 117 0
1414
840
1226
-978
-1
-1
978
1
1
1
1
1
1
1
1
1
1
1
1
-478
0
6676219 6692928 6656218 6672936 316 316 0
327
485
118
-965
-468
677
1
1
1
675
-68
-1
-1
-1
-1
-1
-1
506
-516
260
1
870
-88
43
45
-1582
58
1213
1
1
1
1
1
1
1
1
1
-1748
-1
-1
-1
-1
-1
-1
-1
-1
-1
-1
-966
241
-398
-610
-709
769
-177
-1
-1
-1
-1
-1
-381
-1518
-1
0
6693861 6701001 6674267 6681402 175 175 0
283
1
67
1
1
1
1
3264
905
1
1
1
-512
242
-797
-1
-1
-1
-117
57
1
-278
-1
-1
-1
0
6700999 6706144 6695312 6700440 93 93 0
903
1
1
1
1
1
1
1
1
1
1
1
1
1
1
1
1
1
1
1
1
419
1
-1692
-1
-1
-1
-1691
-40
0
6716112 6726173 6714216 6724284 149 149 0
4432
982
-1901
-1
-1
-1
-607
-1807
-1
-1
-1
-1
-1
-1
276
1
1
0
6725869 6744495 6724341 6742937 253 253 0
242
1
1
1
1
1
-300
225
369
1
1
1
1
1
1
1
1
1
1
1
1
1
1
1
1
1
-990
518
1
1
1
1
1
1
1
1
1
1
1
1
1
1
1
1
1
1
1
1
1
1
1
1
1
1
1
3494
-1139
1519
1
1
1
1
1
1
1
1
1
1
1
-67
-461
-57
-1
-1
-1
-1
-1
-1
-1
-1
-1
-1
-1
-1
-1
-1
-1
-1
-1
-1
-1
-1
-1
-1
-1
4926
2
-1950
-1
-1
-1
-1
-1
-1
-1
-1
-1
-1
-1
-394
186
417
490
676
0
6743842 6748624 6742988 6747772 43 43 0
-1285
-114
0
6748623 6752483 6748180 6752035 92 92 0
1522
1
1
1
1
1
-1604
0
6751756 6755140 6753408 6756792 50 50 0
0
6755136 6759118 6766385 6770360 41 41 0
1228
1
1
1
1
1137
145
-810
-9
67
1
0
6759220 6771755 6771191 6783720 188 188 0
378
-122
105
1
795
362
2015
3226
-484
-1
-1
-1
-1
-1
-1
-1
787
-1429
-39
22
1
1
1
1
1
1
86
112
0
6772011 6785368 6819277 6832752 335 335 0
-819
-1460
-899
-1
-2425
-1
-727
-563
-1
-1
-677
-184
-1085
-1
-1
-1
-1
-1
-1
-1
-82
-186
-1
-1
-1
-1
-1
-1
-1
-277
-492
-1
-1
-1
-1
-1
-1
-1
-1
-1
-1
-1
-1
-80
-1
-1
-1
-1
-1
-1
-1
-1
-1
-1
-1
-1
-1
-1
-1
-1
-1
-1
-1
-1
-1
-289
-1
-1
-1
-1
-1
-1
-1
-1
-1
-1
-1
-1
-1
-1
-1
-1
-1
-1
-1
-1
-1
-1
-1
-1
-1
-1
-1
-1
-1
-1
-1
-1
-1
-1
-1
-1
-1
-1
-1
-1
-1
-1
-1
-1
-1
-1
-1
-1
-1
-1
-1
-1
70
-39
3
58
-528
-267
0
6782949 6788457 6835891 6841400 169 169 0
-255
2131
-2803
0
6788558 6811718 6841521 6864718 787 787 0
-29
-195
-34
-1
308
-3
-80
-15
215
-316
1329
324
76
1
-143
-1
-4
-1
-1
-1
-1
-1
-1
-1
-1
-1
-1
-1
-1
-1
-1
-1
-1
-1
-1
-1
-1
-1
-1
-1
-1
-1
-1
-1
-4
-1
-1
-1
-1
-1
-1
-1
-1
-1
-1
-1
-1
-1
-1
-1
-1
-1
-1
-5
-1
135
-639
-1
29
1
3185
1138
416
843
160
1005
1
-671
-1
499
467
2321
1
1
1
1
1
1
1
1
1
1
1
5
1
1
1
1
1
1
2
1
87
388
-178
479
-359
-1
-1
39
2
-516
1435
-1659
716
-63
48
1
1
1
-105
-1
-1
-1
-1
-1
-1
-1
-1
-1
-1
-1
-1
-4
-3
-1
-1
-4
7
-122
-1
17
21
0
6811720 6831320 6864811 6884494 685 685 0
-304
507
-1152
30
689
1
-715
-169
-285
-2894
-993
-122
91
-455
-1
3225
-284
-2419
182
-397
-1
-1
-1
-1
-1
-1
-1
-1
-1
-1
-1
-266
-39
43
279
-476
-1
-1
-1
-1
-4
-1
-1
-1
-1
-1
-1
-1
-1
-5
-7
-1
-1
-1
-1
-1
-2
-1
-1
-1
-1
-2
-1
-1
-5
-1
-1
-1
-1
-1
-1
-1
-1
-1
-1
-1
-1
-3
-1
-1
-1
-1
-1
-1
-1
-1
-1
-1
-1
-1
-1
-3
-1
-1
-1
-1
-1
-1
372
-82
-1143
-1
-78
0
6831050 6833896 6884841 6887686 77 77 0
2006
0
6834301 6844749 6887707 6898186 416 416 0
960
-576
-1
-3
-41
-50
86
948
-1070
-32
58
212
189
-389
-666
-1
-1
-1
-1
-1
-1
-1
-1
-1
-1
-1
-1
-1
-1
-1
-1
-1
-1
-1
-1
-1
-1
-1
-1
-1
-1
-1
-1
-491
-479
-812
-1
-129
551
-72
-1
-1
-1
481
505
1
1
1
1
1
1
5
-495
0
6844948 6854965 6898185 6908211 368 368 0
1780
-65
-95
-1
-1
-1
-121
-1
-727
-1
-1
-1
-1
-1
-1
-1
-1
-1
-1
-1
690
1
1
1
1
1
1
1
1
1
1
1
457
-1566
-357
-665
489
1
1
-118
1871
-490
-1
-1
-1
-1
-1
321
19
0
6858647 6865402 6908926 6915720 281 281 0
-1205
-1
-1
-1
-1
-6
-1
-1
-1
-1
-1
-1
-1
-1
-1
-1
-1
-1
-1
-1
-1
-1
-2
-1
-1
-1
-1
-1
-1
-1
-1
-1
-1
-1
-1
-4
-1
-1
-1
-993
-1
3850
115
1
-274
0
6865398 6882915 6947058 6964595 630 630 0
793
-1762
-201
-59
-474
-1
-1
-1
-1370
-1
158
-1309
-1
-1
-1
-1
-1
-1
797
413
-185
-1631
94
1127
-233
-1
-1
-1
-1
-1
-1
-1
-1
-2200
243
70
776
-1049
-710
129
-360
1322
0
6882926 6887447 6964724 6969246 135 135 0
194
-408
-2005
-1441
185
0
6887445 6894685 6974378 6981621 247 247 0
-359
142
1
1
-53
-438
28
-20
-1
-432
-1
306
1
1
1
1
1
972
1
-88
-1
-1
-160
967
8
-963
-1
-439
-1
-1
-1
-1
-1
-1
-1
197
1
1
4
1
-337
0
6894684 6901330 6983891 6990549 237 237 0
-2372
-2322
-1
-1762
-1
-1
-1
-1
-1
-1
-1
-1
0
6901476 6906623 6992693 6997828 183 183 0
167
63
105
1
1
1
1
1
1
1
-863
-1
-1
-1
279
1
244
1142
1501
143
0
6911720 6912974 6998225 6999497 52 52 0
332
-11
-25
-1
-1
-1
-1
-1
-1
-1
-1
-1
-1
-1
-1
-1
-1
-1
-1
-1
-1
395
0
6913159 6921980 6999494 7008286 273 273 0
-27
-207
-762
-1
-1
-1
-1
-1
-1
-1
292
125
1
1
1
1
1
1
1
1
1
1
1
1
1
1
3
1
1
1
1
1
1
1
1
1
1
1
1
1
1
1
1
1
1
1
2
1
1
1
1
1
718
1
265
-2350
710
972
-517
-1649
-1
-1
-1
-1
-1
0
6925079 6926427 7008282 7009629 47 47 0
218
0
6926419 6930037 7014491 7018106 92 92 0
636
1
1268
0
6931852 6940818 7018101 7027067 193 193 0
-1498
53
47
1
1
1
1
1
1
-622
-22
-1326
49
1
354
1883
-544
-2390
-1
-1
-1
-1
-1
-1
0
6943155 6949550 7027065 7033461 170 170 0
241
1
1
1428
-587
-1292
-111
12
1
-382
1204
-26
-586
-1
-19
0
6949591 6951118 7034018 7035546 30 30 0
-82
0
6952910 6954064 7044330 7045480 51 51 0
-71
-2
-1
18
1
1
25
2
1
384
0
6955354 6969737 7047157 7061572 187 187 0
427
1
22
1
1
1
-763
37
1
5
1
1
1
1
1
1
1
1
1
1
1
1
1
1
1
1
1
1
1
1
1
1
1
1
1
1
-1410
-57
32
133
1
1
-50
-3834
-1
-1
-1
-1
-1
-1
-1
-1
-1
-1
-1
-1
-1
-1
-1
-1
-1
-1
-6
-1
-1
-1
-1
-1
-1
-1
-1
-1
-1
-1
-1
-1
-1
-1
-3
-1
-1
-1
-1
-1
-1
-1
-1
-1
-1
-1
-1
-1
-1
-1
-1
-1
-1
-1
-1
-1
-1
-1
-1
-1
-1
-1176
-3137
-1
-1
-1
0
6969730 6979471 7061752 7071482 278 278 0
762
1
1
3
1
1
1
-216
-1
-1
-1
-89
10
1063
-135
-424
-1533
-1
-1
-1
-1
-1
-1
-1
556
1
-110
-1
-1
3492
313
1
-816
-1
-1
89
1
1
1
1
1
1
1
1
1
1
1
1
1
1
1
1
1
0
6995039 7022596 7071481 7099077 1055 1055 0
-2020
-1
-1
-1
-1
-1
-1
-1
-1
-1
-1
-1
-1
-1
-1
-1
-1
-1
-1
-1
-1
-1
-1
-1
-3419
106
60
-10
-1
-1
-10
-1
-1
-3
14
-3
-1
-1
-5
-8
-1
-1
-13
-1665
4077
1
1
1
1
1
1
1
1
1
1
1
1
1
1
1
1
1
1
1
1
1
1
1
1
1
1
1
1
1
1
1
1
1
1
1
1
1
1
1
1
1
1
1
1
1
1
1
1
1
1
1
1
2
1
1
1
1
1
1
-245
-1
-1
-1
-1
-1
-1
-1
-1
-1
-1
-1
-1
-1
-1
-1
-1
-1
-1
-1
-1
-1
-1
-1
-1
-1
-1
-1
-1
-1
-1
-1
-1
-1
-1
-1
-1
-1
-1
-1
-1
-1
-1
-1
-1
-1
-1
-1
-1
-1
-1
-1
-1
-1
-1
-1
-1
-1
-1
-1
-1
-1
-1
-1
-1
-1
-1
-1
-1
-1
-1
-1
-1
-1
-1
-1
-1
-1
-1
-1
-1
-1
-1
-1
1141
-1066
847
1615
-349
2337
25
1
1
1699
1
1
1
1
1
1
1
1
1
1
1
1
1
1
1
1
1
1
1
1
1
1
1
1
1
1
1
1
1
1
1
1
1
1
1
1
1
1
1
1
1
1
1
1
288
1
1
1
1
1
1
1
1
1
1
1
1
1
1
1
-1839
-1
-410
-1
-1
-1
-1
-1
-1
-1
-1
-1
-1
-1
-1
-5
-2
6
2
-4
-1
-3
-2
-16
-2
-1
-1
-1
-1
-1
-1
-202
-1
-1
416
11
505
-1379
-1
-1
-1
-1
-1
-1
-1
-1
-1
-1
-1
-1
-1
-1
-1
-1
-1
-1
434
1
-47
-550
45
5
214
0
7025699 7042923 7094801 7111991 459 459 0
121
1
1
1
1
1
-179
-1
-1
-268
-1
-1
-1
-1
-1
-1
-1
-1
-1
-1
-1
155
14
-385
120
1830
1
-598
38
231
81
1
1
-450
-791
-292
153
1967
1
1
1
1
1
79
228
1
1
1
1
1
1
1
1
4
1
1
1
1
1
1
1
1
1
1
1
1
1
1
1
1
1
1
1
1
1
1
2
1
2
1
1
3
780
-3426
-1
-2222
576
-1042
-37
-1
-1
-1
-1
-1
-1
-1
-1
-1
-1
-1
-1
-1
-1
-1
-592
237
1
1
1
1
1
1
1
1
1
1
0
7043446 7061761 7121819 7140174 383 383 0
-138
-1
-76
2170
1
1
1265
-2408
-299
-89
-1
-1
-1
-1
-1
-1
-1
-1
-1
-1
-1
-1
-1
-1
-1
-1
-1
-1
-1
-1
-1
-1
-1
-1
-1
-1
-1
-1
-1
-1
-1
-1
-1
-1
-1
-1
-1
-1
-2
-1179
1081
284
1
2867
2318
1
-56
-1
-1
-1
-1431
-223
332
770
1102
-36
0
7061895 7083243 7140302 7161637 549 549 0
743
96
2723
-59
1291
-1171
158
224
115
2
2
2
142
41
168
1021
83
1
1
-634
-1
-1
-1
-4
-1
-4
-1
-3
-1
-1
-1
-1
-1
-1
1228
1
1
1
1
1
1
1
1
1
1
1
1
1
1
1
1
1
1
1
1
1
1
1
-2127
-1
-1
-1
-1
-1
-1
-1
-11
69
-128
-1
-1
-1
2938
-1146
526
-1588
-1
1108
1549
0
7082869 7092248 7161822 7171225 229 229 0
144
1929
870
-2564
94
-611
-1
-1
-1
-1
-1
-1
-1
-1
-1
-1
-1
-1
-1
-1
-1
-1
-1
-1
-1
-1
-1
-1
-1
-1
-1
-1
-427
-1
-1
-1
-1
392
1811
384
1
1
0
7098524 7106058 7176044 7183627 202 202 0
-26
883
86
2497
-1287
-1
-1
-1
-1
-1
-1
-1
-1
-1
-1
-1
-1
-1
-1
-1
-1
-1
-1
-4
-1
-1
-1
-1
-1
-1
-1
-1
-1
-1
-1
-1
-3
-1
-1
-1
-1
-1
-24
-930
-710
-1
-1
-1
-1
-1
-1
-1
-1
-1
-1
-1
-1
-1
124
1
864
0
7114986 7143188 7183623 7211834 783 783 0
-2458
-1856
-14
-109
-726
-1
-1
-1088
-1
-1
-1
-1
-1
-1
-1
-1
-1
-1
-1
-1
-1
-1
-1
-1
-1
-1
-1
-1
-1
-1
-1
-1
-1
-1
-1
-1
-1
-1
-1
-1
-1
-1
-2
-1
-1
-1
-1
-1
-1
-1
-1
-26
-1
-1
-1
-1
-1
-1
-1
-1
-1
-1
-1
-1
-1
-1
-1
-1
-1
-1
-1
-1
-1
-1
-1
-1
-1
-1
-1
-1
-1
-1
-1
-1
-1
-1
-1
-1
-1
-1
-1
-1
-1
-2
-1
238
1
1
1
1
1
1
1
1
1
1
1
1
1
1
1
1
1
1
1
1
1
1
1
1
1
1
1
1
1
1
1
1
1
1
1
1
1
1
1
1
1
1
1
1
1
1
1
1
1
1
1
1
1
1
1
1
1
1
1
1
1
2
1574
150
28
1764
-2088
-382
-47
-46
-2170
1532
-1569
-1
-1
-1
-1
-1
-1
-1
-1
-1
-1
-1
-1
-1
-1
1339
-251
41
1
1
1
1
1
1
1
1
1
1
1
1
1
1
1
1
1
1
1
1
1
1
1
1
1
-194
-2079
-1222
-113
1510
-709
-879
102
1
1
1
1
1
1
1
1
1
1
1
1
1
1
1
1
1
1
1
1
1
1
1
1
1
1
1
-686
-1
-1
-1
-1
-1
-1
-1
-1
-1
-1
-1
-1
-1
780
250
1
0
7142159 7149232 7211836 7218899 114 114 0
693
250
1
234
-150
508
176
1
1
1
-1798
-1
-1
-1
-1
117
-219
-1
1265
1
1
292
1
1
174
-915
206
1
0
7149512 7161110 7219772 7231415 266 266 0
-7
2114
1080
360
-318
-1
2499
214
-673
603
-130
692
-336
-1
-1
-1
-1
-1
-1
-1
-1
-1
-1
-1
-1
-1
-1
-1
-1
-1
-1
-1
-1
-1
-1
-1
-1
-1
-1
-1
-1
-1
-1
-1
-1
-1
-1
-1
-1
-1
-1
-1
-1
-1
-1
-1
-700
716
488
1
1
1
138
-57
12
1
1
1
1
-9
-201
-1
-1
-1
-1
-1
-1
-1
-1
-1
-1
0
7185295 7201260 7219783 7235725 751 751 0
150
-3
-1238
-122
-1111
-1
-1
383
1
1
1
1
1
1
1
1
541
-310
-1
-117
-9
-5
-195
-1
-1
-1
-1
-1
-342
29
1357
-271
-1
-1
177
220
141
1
315
149
59
-49
140
1
1
1
1
1
1
1
1
1
-39
316
1
1
1
1
2
-198
229
279
55
130
-1079
716
488
1
1
1
138
-57
12
1
1
1
1
-9
-201
-1
-1
-1
-1
-1
-1
-1
-1
-1
-1
255
1
4
1
1
1
1
1
1
1
1
1
1
1
1
2
3
1
1
1
1
1
1
1
1
1
1
3
1
1
1
1
1
1
1
1
1
1
2
1
1
1
1
1
6
1
1
1
1
1
1
1
1
1
1
-300
-1
-1
-1
-1
-1
-1
-1
-1
-1
-9
-1
-1
-3
-1
-1
-4
-1
-1
-1
-1
-1
1382
-2111
-1
-1
-1
-1
-1
-1
-1
-1
-1
-1
-1
-1
-1
-1
-1
-1
-1
-1
-1
-1
-1
-1
-1
-1
-1
-1
-1
-1
-1
-1
47
343
1
1
1
1
1
0
7201270 7207105 7245145 7250992 226 226 0
-1455
-1
-1
-1
-1
-1
-1
-1
-1
-1
-1
-165
-1
-1
-1
-1
-1
-1
-1
-1
-1
-1
-1
-1180
-1
-1
462
1
1
1
-336
-1
-1
-1
-1
-119
-84
-66
848
1
1
1
1
1
1
1
1
1
1
1
1
1
5
282
1
1
0
7220853 7222688 7256337 7258181 67 67 0
824
-531
-1
-1
-1
-1
-1
-1
-1
-1
-1
0
7227450 7232785 7276225 7281531 200 200 0
-508
2804
-477
-1
-1
84
14
-657
187
247
162
55
1
1
1
1
1
1
1
1
1
1
1
1
1
1
1
1
1
1
1
1
1
1
1
1
1
1
30
0
7232919 7240905 7282137 7290129 235 235 0
-114
479
1
-22
-1
65
1
1
5
1
1
1
1
1
1
1
1
3
-267
-1
-1
-1
-1
-1
-1
-1
-1
-1
-1
-1
-1
-1
-1
-1
-1
-1
-1
-1
22
-118
-1
-1
1370
1
304
-81
1009
-26
1153
400
-58
118
0
7240902 7254489 7302682 7316264 324 324 0
111
-4663
-1418
-38
361
2145
972
1214
1
1
461
1
-746
0
7256189 7259391 7316266 7319516 132 132 0
-974
-1
-575
-1
-1
-1
-1
-1
-1
-1
-1
-1
-1
-1
-1
-1
-1
-1
-1
-1
-1
-1
-1
-1
-1
-1
-885
-325
-256
-1
-1
-1
-1
-1
-1
-1
-1
-1
-1
-1
-1
-1
-1
-1
-1
-1
-1
-1
0
7259610 7265024 7319971 7325391 226 226 0
-398
100
1
1
1
-569
-24
-1
-1
-1
63
1
1
1
1
1
1
-95
-1
-1
-1
-1
-1
-1
-1
-1
-1
-1
-1
-1
-53
-1
46
1
1
1
108
1
1
1
1
1
1
1
1
1
1
1
1
1
1
1
1
-55
-1
-1
70
403
1
1
1
147
-3
-141
-1
-1
-1
-1
-2
-2
-26
-1
-1
-1
-1
-1
-77
-92
-1
-1
-1
-349
-1
-1
-1
-60
-1
289
1
1
1
1
-523
-1
-1
-2
-2
-1
-1
-1
-1
-1
-1
-1
84
1
1
1
1
1
1
1
1
1
1
1215
1
-11
0
7265242 7267149 7325405 7327338 68 68 0
-162
-1
-1
-1
-1
-1
-1
-1
-1
-1
-1
-1
-1
-1
-1
-1
-1
-1
-2
-1
-1
-1
-1
-1
64
-282
-308
-559
0
7266513 7270951 7327340 7331783 105 105 0
-102
1578
637
1
1
177
-254
-1
-1
-1
-1
-1
-1
-1
-1
-1
-1
-1
-1
-3
1233
435
1
1
1
0
7271255 7274302 7331781 7334852 65 65 0
-105
-1
677
1
1
-381
-1
-1
-1
-1
-1
-492
-1
-1
-6
25
216
1
-336
-1
-1
-1
-1
-97
-1
-1
-1
-1
-1
-1
-1
-39
-1
-1
-1
-1
-1
465
90
-120
0
7274654 7275921 7336287 7337550 50 50 0
161
1
1
1
1
1
1
1
1
1
1
1
-725
-1
-1
-1
169
-124
-1
-1
-1
-13
0
7276531 7298092 7338142 7359693 327 327 0
126
70
1
1
1
1261
1
1
1
1
1
1
1
1
1
1
1
1
1
1
1
1
1
1
1
-138
-1
-1
-1
-1
-1
-1
-1
-1
-1
-1
-1
-1
-1
-1
-1
-1
-1
-1
-1
-1
-1
-1
-1
-1
-38
-833
-1
-143
-1
-1
-1
-9
-2
-1
-1
-5
-1
-1
-1
-1
-1
-1
-3
-1
-4
-1
-2
-1
-8
-1
4220
1
1
1
1
426
1
1
157
1
1
1
1
1
1
8
1
1
1
1
1
1
1
1
1
1
1
1
1
8
17
1
1
572
1
1
1
1
1
3
1
1
1
1792
1
1
1
1
1
1
1
1
1
1
1
1
1
1
1
1
1
1
1
1
1
1
1
1
-502
-120
-1
-1
-1
-1
-1
-1
-72
-1
-1
-16
-1
-1
-1
-1
-1
-1
-1
-1
-1
-1
-1
-1
-1
-1
-1
-1
-1
1150
-434
-1
-1
-1
-352
216
1
1
1
-677
-327
-29
-1
5903
0
7297764 7301646 7360443 7364325 1 1 0
0
7301418 7305788 7364327 7368696 5 5 0
3856
0
7307634 7331697 7369342 7393404 4 4 0
19804
0
7331416 7333287 7394030 7395902 1 1 0
-1862
0
7333085 7335715 7395900 7398531 2 2 0
-193
0
7335521 7338277 7404416 7407171 4 4 0
1369
0
7337909 7341115 7411624 7414830 0 0 0
0
7341159 7344704 7419273 7422819 1 1 0
-2706
0
7344461 7347831 7422821 7426191 0 0 0
0
7348641 7376214 7427719 7455271 47 47 0
6661
1
1
1
1
1
1
1
1
1
1
1
1
1
1
1
1
1
1
7162
1
1
1
1
1
1
1
1
1
3060
-9307
-1
-1
-1
-1
-1
-1
-1
-1
0
7377114 7379529 7456547 7458962 0 0 0
0
7379545 7389933 7459445 7469836 4 4 0
-1729
-6822
-1
0
7389681 7409548 7470153 7490036 83 83 0
15588
-1753
-1
-1
-1
-1
-1
-1
-1
-1
-1
-1
-1
-1
-1
-1
-1
-1
-9
-2
-1
-1
173
126
55
398
0
7409925 7415977 7490866 7496918 2 2 0
0
7416220 7432355 7497395 7513506 89 89 0
-623
-1
-1
-1
69
-8
-5
-1
9
65
-29
-1
-1
-1
-1
3288
1
-3885
-1
-3344
4236
1
1
1
1
1
1
1
1
1
1
1
1
1
1
1
1
3
1
1
1
1
1
1
3
1
1
1
1
3
1
1
1
1
0
7432402 7442247 7514181 7524024 6 6 0
3949
1
0
7442095 7455923 7524470 7538297 6 6 0
8062
0
7457353 7460260 7539818 7542725 1 1 0
0
7464211 7489605 7550330 7575719 17 17 0
-97
8956
15082
1
1
1
1
0
7489732 7492221 7577902 7580391 4 4 0
0
7491968 7496388 7583690 7588110 6 6 0
0
7496210 7497469 7588112 7589371 1 1 0
0
7497848 7606166 7590519 7698833 134 134 0
1562
1
1
32706
1
-59228
0
7606219 7637508 7699649 7730838 113 113 0
9158
1
1
1
1
1
1
1
1
1
1
1
1
2
1
1
1
1
1
1
1
1
1
1
1
5
1
1
1
1
1
1
1
1
1
1
1
1
1
1
1
3
1
1
1
1
1
2
1
1
5
1
1
1
1
1
1
1
1
1
1
1
1
1
1
11152
1
1
3
1
3
1
1
1
1
4
1
1
1
1
1
5
1
1
1
1
1
5
1
1
1
1
1
1
10
1
5
1
1
1
0
7637921 7670071 7733066 7765214 10 10 0
6720
7430
0
7670597 7700794 7766961 7797159 7 7 0
-19129
0
7700938 7734150 7797151 7830363 12 12 0
0
7734552 7764890 7831300 7861638 4 4 0
0
7764496 7790219 7861884 7887607 4 4 0
-3536
13415
0
7789544 7818142 7887850 7916413 70 70 0
5381
1
1
4
1
1
1
1
3
1
1
1
2
1
1
1
1
1
1
5
1
1
1
2
1
2
1
5
1
1
1
1
1
2
1
1
2
1
1
1
2
-239
-1
-1
-1
-1
-20738
0
7817898 7819268 7917161 7918531 0 0 0
0
7819412 7830779 7918580 7930004 59 59 0
-3010
-6615
-1
-1
-1
-1
-1
-1
-1
-2
-1
-1
-1
-1
-1
-1
-1
-1
-1
-1
-1
-1
-1
-4
-1
-1
-1
-1
-1
-1
-1
-1
-1
-1
-1
-7
-1
-1
-1
-1
-1
-1
-1
-1
-1
-1
-1
-1
-1
-1
-1
-1
-1
-1
-1
-1
-1
0
7830485 7840250 7930533 7940298 1 1 0
0
7840304 7858286 7940780 7958762 6 6 0
10629
-3802
0
7858508 7860600 7959533 7961625 2 2 0
0
7860386 7864976 7965119 7969709 0 0 0
0
7865283 7867375 7974306 7976398 0 0 0
0
7867150 7883486 7977078 7993415 5 5 0
-9348
0
7883757 7886013 7994726 7996982 2 2 0
0
7886407 7888193 7998215 8000001 0 0 0
0
