# Supplementary material for: Identifying plant genes shaping microbiota composition in the barley rhizosphere
Source: Nat Commun. 2022 Jun 16;13:3443. doi: 10.1038/s41467-022-31022-y (PMC9203816; doi:10.1038/s41467-022-31022-y)
Supplement: Supplementary file 11 — Source Data [file 41467_2022_31022_MOESM11_ESM.zip › Supplementary Fig 20/HOR13942_Barke_filtered.delta]

/cluster/db/mecoulter/genomes/mummer_results/3H_locus/Barke_chr3H_31000000_39000000_sequence.fasta /cluster/db/mecoulter/genomes/mummer_results/3H_locus/HOR13942_chr3H_30000000_38000000_sequence.fasta
NUCMER
>Barke_chr3H_31000000_39000000 HOR13942_chr3H_30000000_38000000 8000001 8000001
43535 47022 309044 312522 116 116 0
467
1
1
1
1
1
1
1
1
1
1
1
-153
-1
-1
861
-324
0
47024 60054 315614 328646 345 345 0
2325
1
1
1
1
1
1
1
1
1
1
1
1
1
1
1
473
-533
-1
-1
-1
-1
-1
-1
-1
-1
-1
-1
-1
-1
-289
-1
-3666
-1266
-79
-353
-650
944
0
60279 66156 330650 336514 167 167 0
-5
77
373
1
763
1
1
1
4
1
1
1
1
2304
1191
-609
126
0
67409 75468 337863 345974 293 293 0
-213
-1
-1
58
4
1
15
4
-287
-1
-1
-1
-1
-1
-1
-1
-1
-1
-1
-1
-1
-1
-1
-1
-3
-1
-36
-1
-1
-9
-1
-2
-12
-6
-1
-315
-1
-1
-4
-1
-1
-71
-1
-1
-316
-1
-1
-1
-1
-1
-1
-1
-1
-1
-1
-1
-1
-1
-1
-1
-4
-1
-1
-1
-1
-1
-1
-1
-1
-1
55
1
1
1
1
1
1
1
1
26
1
1
-378
-1
-1
10
-6
-887
-1
2174
753
-241
0
74818 77904 345976 349063 31 31 0
-691
0
78922 80254 349056 350400 56 56 0
-38
-1
-1
-1
-1
-1
-1
-1
-1
-1
-1
-1
-1
-1
453
1
1
1
1
1
1
1
1
1
1
-483
-67
-1
-1
-1
-69
-1
-2
-1
0
82705 88926 354987 361203 181 181 0
2543
1
1
1
2517
-127
-89
31
14
0
90389 100128 361193 370921 316 316 0
4433
1
1
1
1
1
1
1
1
1
89
-899
-430
689
778
-377
192
-1260
312
0
100138 109654 384442 393942 242 242 0
-1110
-31
581
347
-20
54
-87
1076
1
1
1
1
1
1
2
3
1
1
1
1
1
1611
2984
1
0
110370 114101 393944 397655 129 129 0
-987
1179
3
1
1
2
1
1
1
1
1
1
1
1
1
1
1
1
1
1
1
1
1
1
1
1
175
-97
-1
-1
-1
-943
0
115372 116823 398882 400333 40 40 0
0
116838 120641 401064 404831 158 158 0
-278
-398
12
-334
478
1
1
1
1
1
1
1
1
1
1
1
1
1
1
1
1
1
1
1
1
1
1
1
1
1
1
1
1
1
3
1
44
201
1
1
-274
334
175
574
0
122012 139718 417025 434826 791 791 0
609
1
1
1
1
1
-95
-132
169
1
1
1
1
1
1
1
1
1
5
-94
231
73
1
1
1
1
1
1
1
1
1
1
1
1
1
229
-287
-1
-1
-1
-1
-1
-1
-1
-1
-1
-1
-1
-1
-1
-1
-1
-1
-1
-1
-188
-111
-1
-2
-1
-1
-1
-1
-2
-3
-444
-1
-193
1605
1
1
181
1
1
1
1
1
1
1
1
1
-174
-1
-1
-1
-1
-1
-1
-1
-1
-1
-1
-1
-1
-1
-1
-1
-1
-1
-1
-1
-1
-1
-1
-1
-1
-1
-1
-1
-1
-1
-1
-1
-1
-1
-1
-1
-1
-1
-206
-1
-1
-1
-1
-1
-1
-1
-1
-2789
-1
-1
-34
-1
-1
-1
-1
-1
-1
-106
555
386
1
-618
-1058
-1
-1
-1
-1
-1
-142
-1
-1
-1
-1
-1
-1
-1
105
-96
-162
-1
-894
-1
-1
-1
-1
-1
-1
-1
-1
-1
-1
-1
-1
1470
49
1
1
1
1
1
1
1
1
1
1
-41
-1
-1
82
1
-221
56
83
-304
74
1
-709
-1
-1
-1
-1
-1
-1
-1
-1
-1
-1
-1
-1
-1
-221
85
-1620
-1
-1
-1
-1
-1
-1
-1
-1
-1
-1
-1
-1
-1
-1
-1
221
-21
-102
-9
-11
-104
0
139721 148767 434793 443753 295 295 0
-9
6
108
1
1
1
1719
244
1
1
1
1
1
1
1
202
-48
-1
-1
-1
-1
-1
394
-1024
-669
697
-481
2036
1
1
1
1
1
1
1
1
1
1
1
1
1
1
1
1
1
1
1
1
1
1
1
1
1
1
1
1
1
1
1
1
1
1
1
1
1
1
1
1
1
1
1
1
1
1
1
1
1
1
1
1
1
1
1
1
1
1
1
1
1
1
1
1
1
1
1
1
1
1
1
1
56
1
1
1
1
1
1
-156
-1
-1
-1
-1
-1
16
1
1
357
484
0
148594 155912 443626 450948 41 41 0
-442
838
192
-538
-26
-1
-1814
-1
-1728
1628
0
155909 165965 452193 462240 203 203 0
229
-2332
-397
-1
-1
-1
-1
-1
-1
-1
-1
-1
-1
-1
-1
-1
-1
-3
-1
-1
-1418
-435
3137
1
1
1
1
1
1
1
1
1
1
1
1
1
1
1
1
1
1
1
1
1
1
1
1
1
1
1
1
-919
1010
0
166047 177867 462844 474672 203 203 0
-5543
-2059
-1
-888
548
1
-51
-813
-1
-1
-1
-1133
0
187427 190243 487119 489932 71 71 0
-903
1219
1
102
1
0
190903 214866 489930 513903 350 350 0
-84
-1
-1
-1
-1
-1
-1
-1
-1
-1
-1
-1
-1
-1
-1
69
1
-4096
-1
-1236
304
-1744
-1
-1
-1
-1
-1
-1
-1
-1
-1
-1
-1
-1
-1
-1
-1
-1
-817
1003
1
1
1
1
1
1
1
1
2925
1
1
1
1
1
1
-735
-1
-407
-1
-1
-1
-267
-1
-1
-1
133
1
-370
-1
-1
812
-1486
-1
763
1
1201
58
1
1
-106
764
1
604
1
1
1
1
1
1
1
2866
791
1
1
0
215235 228220 514133 527208 219 219 0
-77
-20
-265
1391
19
-267
-1
-1
-2987
-37
-176
-1
-1
-1
-1
-1
-1
-1
-1
-1
-1
-1
-1
-1
-1
-1
-1
-1
-1
-1
-1
-1
-1
-1
-1
-1
-1
-1
-1
-1
-1
-1
-1
-1
-1
-1
-1
-1
-1
-1
-1
-1
-1
-1
-1
-1
-1
-1
-1
-1
-1
-1
-1
-1
-1
-1
-1
-1
-1
-1
-1
-1
-79
89
-367
33
394
1617
1
1
1
1
1
1
1
1
1
1
1
1
1
1
1
1
1
-2723
-1
-345
-1
-1
-1
-1
-1
-1
-1
-1
-1
-1
-1
-1
-1
-1
-1
-1
-1
-1
-1
-1
-1
-1
-1
-1
-1
-1
-1
-1
-1
-1
-1
-1
-1
-1
-3
-1
-1
-613
0
228211 247279 527160 546159 295 295 0
30
1
-376
-68
-1
-1
-1
24
2
1
2
1
1
2
1
1
1
1
1
1
1
1
1
1
1
1
1
2
3
1
1
1
1
1
1
1
1
1
3
1
1
1
1
1
1
1
1
1
3
1
1
1
1
1
1
1
1
1
1
6
1
1
1
1
2
1
1
1
1
1
1
1
2
1
1
1
1
1
1
1
1
363
449
1
1
2964
-746
-1
-1
-1
-1
-1
-1
-1
-1
-1
1102
1
1
-192
-1
38
1
1
1
1
1
1
1
1
2451
-6802
-1
91
1681
1
1
1
1
1
663
1
1
1
1
1
1
1
1
1
1
1
1
1
1
1
1
1
1
1
1
1
1
1
1
1
1
1
1
-835
-1
-1
-1
-1
-1
-1
-1
-1
-1
-1
-1
-1
-1
-1
-1
-1
-1
-1
-1
-1
-1
-1
-1
-1
-1
-1
-1
-1
-1
-1
-1
-1
-1
-1
-1
-1
-1
-42
-1
-1
-1
0
247722 257076 547274 556572 120 120 0
119
1
1
1
1
1
1
1
1
-1855
2794
2029
1
1
1
1
1
1
1
1
1
1
1
1
1
1
1
1
1
1
1
1
1
1
1
1
1
1
1
1
1
1
1
1
1
1
1
1
1
1
1
1
1
2
1
1
145
1
-1735
-1
-1
381
1
1
0
256939 259272 556871 559195 54 54 0
-322
-1
-1
398
1
1
1
1
1
1
1
1
25
1
1
1
1
1
1
1
1
1
1
2
-588
-1
-1
-1
-1
-1
-1
-1
-1
-1
237
0
259274 302330 559793 602867 475 475 0
695
2073
-91
-102
-1
-1
-1
-1
-1
-1
-1
-1
-1
-1
-1
-1
-1
-1
-1
-1
-1
-1
-1
-1
-1
-1
-1
-1
-1
-1
-1
-1
-1
-1
-1
-1
-1
-1
-1
-1
-1
-1
-1
-1
-1
-1
7225
1194
1
1
1
1
1
1
1
1
1
2
1
1
889
879
1
9
-2975
6881
2261
1
1
1
-1216
-2825
1321
1
82
48
1
2291
-31
2832
-3555
-2274
0
309295 319099 602021 611867 157 157 0
-2052
-3793
487
-192
-7
-226
-1461
-1
-1
-1
-1
-1
-1
-1
-1
-1
-1
-1
-1
-1
-1
-1
-1
-1
-1
-1
-1
-1
-1
-1
-1
-1
-1
-1
-1
-1
-1
-1
-1
-1
-1
-173
-42
-1
-1
-1
-1
113
572
1
1
-650
0
322042 325463 618428 621847 77 77 0
-2093
722
-118
-1
47
1
-120
27
104
165
0
325461 342603 622387 639540 39 39 0
-130
-1
-1
-1
-1
-1
-3697
-11462
-1
-1
-1
-53
-181
382
1
0
343616 348493 641156 646033 14 14 0
0
348650 385979 646838 684062 142 142 0
13909
2
1
4
1
1
3
21
1
1
4
11
3
7
1
1
1
7
11448
1
1
1
1
1
1
1
1
1
1
1
1
1
1
1
1
1
1
1
1
1
1
1
4
1
1
1
1
1
3
1
1
1
1
1
1
3
1
1
1
1
1
3
1
1
1
1
1
5
1
1
1
1
1
1
1
3
2
1
1
1
3
1
2
1
1
2
4
1
1
1
1
1
1
1
1
2
1
4
1
1
2
1
1
1
1
0
385655 390459 684506 689310 3 3 0
0
393186 461220 690498 758448 100 100 0
34235
2
1
1
1
2
1
1
1
6
1
1
3
1
1
1
1
1
1
1
1
1
4
1
3
1
1
1
1
3
1
1
1
1
1
1
3
1
1
1
1
1
1
1
1
1
1
14471
1
1
1
1
1
3
1
1
1
1
1
1
1
6
1
1
1
1
1
1
1
1
1
2
1
1
1
14
3
1
1
1
2
3
1
1
0
460900 462092 758972 760164 2 2 0
0
463684 465538 760166 762020 1 1 0
0
469038 533674 765636 830272 14 14 0
0
534204 553116 831553 850465 2 2 0
0
552713 578121 850645 876053 6 6 0
0
577656 600857 876055 899259 5 5 0
-4298
-16695
-1
0
600596 602199 899261 900864 0 0 0
0
601906 616918 901873 916820 77 77 0
7955
4
1
2
1
1
1
1
1
1
10
3
1
1
1
1
2
2
1
1
1
1
1
1
4
4
1
1
3
1
1
10
1
1
1
1
3
3
1
1
1
1
1
1
1
1
1
1
1
1
1
1
1
1
5
4
2
3
1
1
3
4
2
1
1
0
616652 619384 917560 920325 34 34 0
-1061
-1
-1
-1
-1
-1
-1
-1
-1
-1
-1
-1
-1
-1
-1
-4
-4
-1
-3
-1
-1
-1
-1
-1
-1
-1
-1
-3
-1
-1
-1
-1
-1
0
619116 632397 920844 934126 3 3 0
-2013
0
632232 635376 934392 937536 0 0 0
0
635303 666745 938210 969627 44 44 0
-15116
15843
18
1
1
4
1
1
1
1
1
1
1
2
1
1
1
1
1
1
1
1
1
1
1
3
1
0
666863 670531 970198 973866 1 1 0
0
670930 678148 974940 982087 74 74 0
2576
1
1
1
1
1
1
1
2
1
1
1
1
1
1
1
8
1
1
4
2
1
1
1
1
1
1
1
1
1
1
1
1
1
2
1
1
1
1
1
1
1
3
1
1
1
1
1
1
4
1
1
2
1
3
1
1
1
5
1
1
1
1
2
2
1
3
1
3
2
1
0
678159 679962 985386 987189 0 0 0
0
680173 712413 987944 1020185 7 7 0
-22744
0
712559 754850 1020154 1062442 18 18 0
7862
2712
1
1
-9682
-887
20569
0
755018 759891 1062506 1067382 4 4 0
-4761
-1
-1
0
759532 765729 1067690 1073887 7 7 0
0
765895 772065 1074019 1080188 2 2 0
388
0
772273 834479 1080918 1143108 36 36 0
51069
1
1
1
1
1
1
1
1
1
1
1
1
1
1
1
0
835336 845320 1145581 1155566 4 4 0
-7967
0
844940 883849 1155796 1194707 7 7 0
-22752
-1
0
884269 885551 1197138 1198420 0 0 0
0
885690 887922 1198456 1200688 0 0 0
0
887634 914305 1201069 1227704 323 323 0
-289
24201
-164
-1
-1
-1
-1
-1
-1
-1
-1
-1
-1
-1
-1
-1
-1
-1
-1
-1
-1
-1
-1
-1
-1
-1
-3
54
1
1
1
1
41
3
30
1
1
137
-77
147
1
1
1
1
1
1
1
1
1
1
1
1
3
1
1
1
3
1
1
1
1
1
-112
-52
328
1
1
1
1
1
1
1
1
1
1
1
1
1
1
1
1
9
1
1
1
1
1
1
1
1
1
1
1
1
1
1
1
1
1
1
1
1
1
-492
42
-234
-1
-1
-1
-2
-1
-1
-1
-1
0
920707 921888 1267831 1269020 52 52 0
-119
-94
-1
-1
-1
-57
-1
-1
-1
-1
-672
-1
-1
65
22
1
1
1
0
928734 930919 1290643 1292826 48 48 0
-11
-104
-1
-183
144
-39
-1
-1
204
17
1
1
1
1
1
2
1
-564
0
935619 941507 1299890 1305747 176 176 0
52
1853
921
1
1
1
1
1
1
1
1
1
1
1
1
1
1
1
1
1
1
1
1
1
1
1
1
1
1
1
1
1
1
990
-82
42
1
1
1
1
3
1
1
1
3
1
1
1
1
2
-56
-1
-7
-1
-1
-1
-2
-63
-1
-1
-1
-1
-1
-1
-1
-1
-1
160
1
-1402
-1
0
941527 943549 1306110 1308140 38 38 0
77
-107
-1
-1
-1
-1
-1
-1
-1
-1
-1
-1
-1
143
1
1
1
1
-874
-1
0
943550 962692 1312001 1331263 553 553 0
-729
-1333
-715
-1
-1
-1
-1
-1
-1
-1
-1
-1
-4
-1
-1
-1
-1
-1
-1
-1
-1
-1
-617
1283
1
1
1
1
1
-172
10
-74
-1
-1
-1
-1
-1
-1
-1
-1
-1
-3
-1
-1
-1
-1
-1
-1
-1
-1
-1
-1
-1
-1
-1
-1
-1
-1
-1
-1
-1
-1
-1
-1
-1
-1
-1
-1
-1
-1
-1
-1
-1
-1
-1
-1
150
1
-54
-1
-1
-1
-1
-1
-1
-1
-1
-1
-1
-1
-1
-1
-1
-1
-1
-1
-1
-1
-1
-1
-1
-1
-2
-1
-1
-1
-1
-1
-1
-1
-1
-1
-310
-2193
-439
-228
-1
-1
-1
-1
-1
-1
-1
-1
-488
-1
-504
-157
1047
474
-71
293
-2037
-2403
-127
-1
-1
-1
-1
-1
-1
-1
-1
-1
-1
-1
-1
-1
-1
-1
-1
2303
1
1
1
1
1
1
1
1
1
1
1
1
1
1
1
1
1
1
1
1
1
1
1
1
1
1
1
1
1
1
1
5
1
1
1
58
-190
-1
-1
-1
-1
-1
-1
-1
-1
-1
-1
-1
-1
-1
-1
-1
-1
-1
-1
-1
-1
-1
-1
-1
-1
-3
-1
-1
-1
-183
0
963039 966604 1332190 1335694 150 150 0
96
698
1
1
1
1
1
1
1
1
1
1
1
1
1
1
1
1
1
1
1
1
1
1
1
1
-92
-1
-11
23
1
1
1
1
1
1
1
1
1
1
1
1
1200
1
1
1
1
1
1
1
1
4
1
2
3
1
1
1
1
1
1
1
1
1
1
1
14
0
975361 988360 1335690 1348686 291 291 0
-8
-1
32
1
1
1
1
1
1
5
4
-2031
1347
1
-82
60
1
908
1
1
2
-1519
482
-55
-901
-3406
-1
-1
-1
-1
-1
-1
-1
-999
395
0
992809 1001238 1350520 1358888 254 254 0
585
1
1
1
1
1
1
1
1
1
1
1
1
1
1
4
1
1
1
1
1
1
1
1
1
1
1
1
1
1
1
1
1
1
1
1
1
1
1
1
1
3
1
1
1
1
1
1
1
1
1
1
1
1
1
1174
-40
-515
-1
-17
-2053
44
-827
-1
-1
-2
257
1
1
1
1
1
1
1
1
1
1
1
1
1
336
1
-222
-1
-21
-1
-1
41
1
1
1
1
1
2
1
-999
-1
-1
-1
-1180
-1
0
1003268 1005013 1359810 1361542 62 62 0
56
1
1
1
1
1
1197
1
1
1
1
1
1
2
1
1
2
1
-397
-1
-1
-1
-63
0
1037702 1039250 1508538 1510086 28 28 0
-271
33
0
1097545 1102237 1517783 1522477 209 209 0
140
-22
4
-594
514
1
1
1
1
1
1
1
1
1
1
1
1
1
1
1
5
1
-84
-1
-1
-340
-1
-1
-1
-1
-1
-1
-1
-1
-1
-1
-1
-1
-1
-1
-2
-1
-1
82
0
1102236 1111721 1522512 1531987 57 57 0
-2866
-400
2253
1
-1231
357
-841
-2
662
1
1
1
1
1
1
1
1
1
1
1
-834
18
0
1112022 1142206 1533561 1563755 737 737 0
-53
-1
-77
-44
-1
-1
-1
-1
46
-43
-1
-1
-1
-1
-1
-1
-1
-1
-1
-1
-1
-1
-1
-1
66
1
1
1
1
1
253
1
1
19
1
1
1
1
105
1
1
1
1
1
1
-1121
-1
-1
-1
-1
-1
-1
-1
-191
-1
-1
-1
-3
-1
-1
3179
-386
1276
2429
-24
-924
-759
1015
2070
2786
-2313
1253
457
1024
-2175
-1
-1
-1
-1
-1
-1
-1
-1
-1
-1
-1
-1
-1
-532
-1
-1
-1
89
140
-180
586
1
1
1
1
1
1
1
1
1
1
1
1
1
1
1
1
1
1
77
1086
-1872
-1
0
1145020 1148501 1564774 1568261 132 132 0
-986
-772
1414
-14
-50
-13
-119
-1
0
1148388 1166130 1568590 1586388 389 389 0
-291
-624
-1
-1
-1
-1
-1
-1
-1
-1
-1
-1
-1
-1
-1
-3
-1
-1
-3
-1
-3
-417
-1
-1
-1
-4
-2
-1
-1
-1
-1
-1
-1
-1
-1
-2
-1
-2
-1
-2
-1
-1
-1
-1
-1
-1
-1
-1
-1
-3
-1
-1
209
446
-2612
-1850
-140
-2038
158
1
1
-224
-1
-1
-1
-1
-1
-1
-1
-1
-1
-1
-1
-1
-1974
-1
80
2070
1
1
1
1
1
1
1
1
-3468
210
0
1166131 1174009 1586502 1594374 195 195 0
-89
10
126
-851
1589
290
37
1034
1369
92
-5
-1
-65
-1
1089
1
1
1
1
1
1
1
1
1
1
1
1
1
1
1
1
1
-183
-1
12
-757
-1
-1
-1
-1
-1
-1
-1
-1
-1
-1
-1
-1
-1
141
0
1174164 1189674 1594969 1610500 337 337 0
228
-490
-58
-1
-1
-1
-115
-3
-1
-34
-1
-1
-1
-1
-1
-1
-1
-1
-1
-1
-1
-1805
-1135
175
-159
-681
-978
-1
387
388
156
-371
2092
84
-88
4
861
1077
-236
-3595
-189
0
1188943 1201718 1610503 1623363 403 403 0
-408
-189
-773
-30
-1
-1
-3
-4
-1
-3
-1
79
1
50
1
1
1
1
1
1
1
1
1
1
1
1
1
1
1
1
1
1
1
1
1
1
1
-109
-1
651
-63
-1
-1
-1
-1
-1
-1
-1
-1
-1
-1
-1
-2
-4
-1
-2
-1
-297
-199
550
-436
-1
-1
-1
-1
-1
-1
-1
-1
-1
-1
-1
-1
-1
-1
-1
-1
-1
-1
-1
-1
-1
-1
-1
-1
-1
-1
-1
-1
-1
-1
-1
-1
-1
-1
-1
-1
-1
-1
-1
-1
-1
-1
-1
-1
-1
-1
-1
-1
2510
1
-28
-132
-1303
-104
-1
-1
-1
-1
-1
-1875
-1
-1
-1
-1
-1
-1
-1
-1
-301
-2225
-47
-310
-4
-5
-1
-1
-8
-1
-1
-1
-1
-1
-2
-1
0
1202285 1210924 1624461 1633077 188 188 0
183
1
1
1
1
2
810
6023
1
1
1
1
1
1
1
1
1
1
1
1
346
56
3
1
-83
509
-491
0
1210000 1214311 1639313 1643644 101 101 0
316
-491
158
116
590
1
1
1
1
1
191
-728
-1
-1
-1
-1302
-1
-1
-1
-1
-1
-5
-1
-1
-1
-158
-1
-1
-1
-1
-1
-1
-1
-1
-1
-1
-1
-1
-1
-1
0
1210000 1212554 1636770 1639315 47 47 0
316
-491
158
116
590
1
1
1
1
1
191
0
1214394 1217743 1643773 1647044 154 154 0
298
703
228
1
-14
248
1
1
1
1
1
1
1
1
1
1
1
1
1
1
1
1
1
1
1
1
4
1
1
1
1
1
1
1
1
1
1
1
1
1
1
1
1
4
1
1
1
1
1
1
1
1
1
1
1
1
1
4
1
1
1
1
1
1
1
1
1
1
1
1
1
1
1
1
1
1
1
1
59
1
-137
296
0
1218479 1222383 1656971 1660868 67 67 0
253
1303
309
3
221
1267
21
0
1232545 1233898 1660865 1662218 28 28 0
-267
114
0
1233896 1238532 1685877 1690535 89 89 0
-3057
-1
-1
-1
-1
-1
-1
-1
-1
-1
-1
-1
-1
-1
-1
-1
-1
-1
-1
-1
-1
-1226
0
1245655 1259360 1690533 1704188 251 251 0
296
1
1
1
1
1
1
1
1
1
1
1
1
1
1
1
1
1
1
1
45
1
1
1
1
1
1
1
1
1
1
1
1
1
1
1
1
1
1
1
-974
480
1
-437
97
-394
-168
-897
679
-1344
357
1
3
-45
-1
-424
1267
269
309
-266
106
1
1
1
1
1
1
1
1
1
1845
1
637
1
1
1
1
1
-1460
-1
-1
-18
-1
-1
-1
-704
0
1259850 1277906 1704626 1722598 273 273 0
221
-667
-780
501
1
1
1
1
1
1
1
1
1
1
1
1
1
1
1
1
1
1
1
1
1
1
1
1
1
1
1
1
1
1
1
1
1
1
1
1
1
1
1
1
1
1
1
1
1
1
1
1
1
1
1
1
1
1
1
1
1
1
1
1
1
356
1
28
1
21
466
1
32
-642
-196
134
-1976
2925
1
341
1
1
1
9
-349
-1
-1
-3
-8
-1
5
1
1
1
-235
-1
-1
-1
-1
-1
-1
-1
-1
-1
-1073
-2816
-1
-1
-1
-3639
-1
6
1
1
1
1
1
1
1
1
1
1
1
1
1
1
1
1
1
1
3
1
1
1
3
1
1
1
7
7
0
1277393 1309326 1722600 1754559 37 37 0
-3045
-1
-1
-1
-1
-1
-1
-1
-1
-1
-1
-1
-1
-1
-1
-1
-1
-1
-1
-1
-1
-2403
-25833
-1
-1
-1
0
1310722 1312553 1757541 1759376 44 44 0
-573
-16
-15
13
1
1
-59
-1
-1
-1
0
1315568 1316763 1762000 1763195 0 0 0
0
1318784 1320231 1765567 1767014 0 0 0
0
1320401 1331788 1767016 1778365 44 44 0
950
1
1
1
1
1
1
1
1
1
1
1
1
1
1
1
1
1
1
1
1
10
1
1
1
1
1
1
1
1
1
1
1
1
1
1
1
1
1
1
-4328
-1
0
1331862 1351028 1778870 1798028 51 51 0
901
1
-17926
13
8
1
1
1
1
1
231
-70
0
1350716 1403633 1797506 1850448 74 74 0
3660
1
1
-13890
-1
-1
-1
14432
1
-73
-1
-1
-1
-1
-5
-1
-1
-4
-1
-1
-1
-1
-1
-1
-1
-1
-2
-3
-1
-1
-1
-1
-1
-1
-1
-1
4962
0
1403304 1414004 1850287 1860987 5 5 0
0
1413940 1439637 1861395 1887092 13 13 0
0
1439640 1447879 1887603 1895843 1 1 0
-582
0
1451199 1452598 1897602 1899000 6 6 0
1298
0
1455665 1458128 1899002 1901466 3 3 0
-2367
0
1458269 1459585 1901468 1902784 0 0 0
0
1459383 1460737 1903502 1904856 1 1 0
0
1464538 1492208 1906522 1934198 10 10 0
-12386
-1
-9740
-1
-1
-823
0
1491967 1497445 1934754 1940234 5 5 0
-5344
-1
0
1497168 1524916 1940616 1968365 10 10 0
-143
-1
16676
0
1524607 1526859 1968543 1970795 1 1 0
0
1526590 1531839 1977844 1983093 0 0 0
0
1531607 1550906 1983673 2002973 54 54 0
14511
1
9
1
-7
-6
-6
-18
-18
-3
9
0
1551758 1571875 2005178 2025251 121 121 0
19780
1
1
4
1
3
1
1
1
1
1
1
1
1
1
2
1
1
1
1
1
1
1
1
1
1
1
1
1
1
1
1
1
2
1
12
9
1
1
1
1
1
2
1
1
6
1
1
1
1
1
1
1
3
2
1
1
1
2
3
1
3
1
1
1
1
1
1
-132
-1
-1
-1
-1
-1
-1
-1
-1
-1
-1
-1
-1
-1
-1
-1
-1
-1
-1
-1
-1
-1
-1
-64
0
1572551 1575682 2026392 2029524 2 2 0
-230
0
1576125 1692878 2030364 2147076 88 88 0
974
1
1
4
1
1
1
1
3
4
15
1
1
1
1
1
6
1
4
1
6227
28911
1
1
1
1
1
1
1
1
1
1
1
1
1
1
1
1
1
1
15825
1
-7088
0
1693334 1785127 2149153 2240843 120 120 0
34161
1
1
3
1
1
1
1
1
1
1
1
1
1
1
1
1
1
1
1
1
1
1
1
1
1
1
1
1
1
1
1
1
1
1
1
1
1
1
1
1
1
1
1
1
1
1
1
1
1
3
1
1
1
1
5
1
2
1
1
1
4
1
1
1
1
3
2
1
1
1
1
1
1
31967
1
1
1
1
1
1
1
1
1
1
1
1
1
1
1
1
1
1
1
1
1
1
1
1
1
1
1
1
0
1785126 1786592 2345918 2347383 1 1 0
1166
0
1785992 1832605 2347480 2394084 51 51 0
312
-10438
-26331
5896
1
1
-63
-1
-1
-1
431
1
1
4
1
1
1
812
1
1
1
0
1872707 1901020 2386050 2414297 472 472 0
508
1
1
1
1
1
1
1
1
1
1
3
1
1
1
-460
-1
-1
-1
-1
-1
-1
-1
-1
-20
-1
-1
-1
-1
-1
-1
-1
-1
-1
-1
-1
-1
-1
-1
-1
-1
-1
-1
-1
-1
-1
-1
-1
-1
-1
-1
-1
-1
-1
-1
-1
-1
-1
-2
-4
-65
-1
-1
-1
-1
-1
-1
-1
-1
-224
-575
205
1
1
1
1
1
1
1
1
1
1
1
1
1
1
1
1
1
1
1
1
1
1
1
1
1
1
1
1
1
1
1
1
1
1
1
1
1
1
1
1
1
1
1
515
798
1
1
1
1
1
1
1
1
1
2
2
1
60
1
-33
49
1
1
1
1
1
1
1
-58
-1
-1
-1
-1
-1
-1
-1
-1
-1
-94
35
1
1
1
-289
-72
-50
-1
-1
29
205
1
1
-46
-217
-1
-1
-1
-1
-1
-1
-1
-1
-1
-1
-1
-1
-1
-1
-221
813
1
1
1
-1088
11026
1
1
1
-5187
-1
-1
-1
-1
-1
-1
-3
-1
-1
-457
-1
-1
-1
-1
-1
-1
-1
-1
-1
-1
-1
-1
-1
-1
-1
-1
-1
-1
-2325
-202
-387
-3
36
1
1
1049
389
1
1
1
1
1
1
1
1
1
1
1
1
1
1
1
1
-195
63
1
1
1
1
1
1
1
1
1
1
1
1
1
1
1
1
1
1
1
1
1
1
1
1
1
1
1
5
1
1
1
1
1
1
1
1
1
1
1
1
1
3
1
1
1
1
1
1
1
1
1
1
1
1
1
1
1
1
1
1
1
1
1
1
1
1
1
1
1
2
0
1901061 1905801 2414641 2419367 38 38 0
-3222
-1
1010
1
1
1
1
1
1
1
1
1
1
1
1
1
1
1
0
2066686 2068780 2418869 2420950 54 54 0
687
1
1
1
1
1
1
1
1
1
160
-389
111
54
-471
178
1
0
2068780 2072080 2421459 2424705 141 141 0
-32
-1
-1
-686
-1
-1
528
1
1
1
1
6
1
1
1
1
1
1
1
1
1
1
1
1
1
1
1
1
1
1
1
1
1
1
1
4
1
1
1
1
1
1
1
1
1
1
1
1
1
1
1
1
-20
-633
-1
-1
388
1
1
1
1
1
1
1
1
1
1
1
1
1
1
1
1
1
0
2079151 2089168 2422709 2432687 304 304 0
-27
-1
-632
-236
-60
-1
-1
-1
90
1
1
1
1
1
1
1
1
1
2
2
1
1
2
1
1
1
-460
-1
-1
-1
-1
-1
-1
-1
-1
-1
-1
-1218
-19
5
2220
1
1
1
1
1
1
1
1
1
1
1
1
1
1
1
1
1
1
1
1
1
1
1
1
1
1
1
1
1
1
1
1
1
1
1
1
1
-972
-2228
358
817
67
1
-78
157
196
0
2089163 2106668 2446556 2464062 429 429 0
2110
1
1
1
1
1
-1999
-1534
315
-113
-890
-4059
-439
1423
1
1
1
1
1
1
1
2
1
1
1
1
1
1
1
1
-39
-1
-1
-1
-207
-82
-1
-160
857
21
-556
-1
-1
-1
-1
-1
-1
-1
-1
-1
-1
-1
-1
0
2107829 2112421 2463715 2468316 142 142 0
648
1
-973
118
228
12
-536
-1
-1
-578
74
1
1
1
1
1
1
1
1
1
1
-923
-1
-1
-1
-1
-1
-1
-1
-1
-1
-1
-1
-1
-1
-1
-1
-1
-1
-1
-1
0
2112769 2115754 2468315 2471299 68 68 0
1970
0
2120438 2123802 2473946 2477324 114 114 0
1174
1
1
1
1
1
1
-521
-1
-1
-1
-1
-1
-1
-1
-1
-1
-1
-1
-1
-1
-1
-1
-1
-1
-1
-1
-378
0
2123797 2134196 2486837 2497261 261 261 0
-1062
-34
1127
1
1
1
1
1
1
1
1
2
1
1
1
1
1
1
1
197
-2260
-1
-1
-1
-1
-1
-1
-1
-1
-1
-3
-1
-1
-1
-1
-980
2281
-818
-1
-1
-1
-1
-1
-1
-1
-1
-1
-1
-1
-1
-1
-1
-1
-1
-1
-1
-1
-1
-1
-1
-1
-1
-1
-1
-1
838
501
0
2136074 2145075 2497255 2506248 189 189 0
605
429
-262
571
1
1
1
1
1
1
1
1
1
1
8
1
552
1
581
1
1
1
1
14
1
1
-105
-1
-1
198
1
-147
-1
-1
-1
-1
-1
-33
-16
-1
5
1
1
1
-46
-1
-1
-1
-1
50
-384
154
1
-35
190
974
-261
-1607
-12
-1
-1
-1
-1
-1
-1
-1
791
52
0
2145072 2150362 2506448 2511745 100 100 0
-114
-1
-1
-1
-1
-1
-1
-1
203
1
-851
-117
316
-1232
477
0
2156682 2157747 2513236 2514301 23 23 0
0
2156682 2158854 2531033 2533204 87 87 0
-1163
-1
-1
-1
-1
-1
-1
-1
-1
-1
-1
-1
-1
-1
-1
-1
-1
-1
-1
527
1
1
1
1
1
1
1
1
1
1
1
1
1
1
1
1
1
1
1
1
-342
0
2170414 2173179 2593345 2596111 24 24 0
-319
-338
52
0
2175235 2177156 2598332 2600253 16 16 0
0
2238001 2244301 2609077 2615377 10 10 0
0
2245827 2247820 2616666 2618667 50 50 0
-545
-1
-48
-1
-1
-1
-489
-1
-1
-1
222
251
0
2247817 2251593 2619140 2622874 115 115 0
193
-1027
1076
1
1
1
72
-9
-1
-1
-1
-156
-1
-1
133
4
1
1
4
8
1
1
1
1
1
1
1
1
1
1
1
1
5
192
95
546
1
1
1
1
1
1
1
1
1
1
1
1
1
1
1
1
1
197
1
1
1
1
0
2256077 2259137 2622844 2625859 136 136 0
199
1
11
1
1
1
1
1
1
1
2
1
1
1
1
1
1
1
1
1
1
1
1
1
1
1
1
3
1
1
1
1
1
1
2
1
1
4
1
4
1
1
1
1
1
1
1
2
1
1
1
1
1
1
-499
-233
-31
-1
-1
-38
-1
-1
-1
-1
-1
-1
-1
-1
-449
119
1
1
1
-322
20
196
580
0
2259753 2261564 2625856 2627667 29 29 0
0
2261718 2272109 2627704 2638133 259 259 0
-1483
771
2946
-72
-781
-50
1010
1
1
-167
-1
-1
-1
-1
-1
-1
-1
-1
-1
-1
-1
-1
-1
-2
-2
-1
-4
-1
-1
-1
-2
-4
-1
-1
-1
-1
-1
-1
-1
-1
-1
-1
-1
-1
-1
-1
-1
-1
-1
-1
-1
-1
-1
-1
-1
-1
-1
-1
-1
413
1
1
1
1
1
1
1
1
1
1
65
-962
0
2286281 2289123 2641322 2644160 43 43 0
-729
-2
-1
557
1
1
1
1
1
738
0
2294649 2296076 2644809 2646213 51 51 0
-88
-1
-1
451
-205
61
1
1
1
1
1
1
1
1
1
1
1
1
1
1
1
1
1
1
1
-45
112
1
1
6
1
44
1
0
2295821 2300198 2646378 2650702 82 82 0
464
1
1
1
1
1
1
1
1
1
1
1
1
1
1
1
1
1
1
1
1
1
1
1
1
1
1
1
1
1
1
1
1
1
1
1
1
1
1
1
1
1
1
1
1
1
1
1
1
1
1
1
1
0
2300199 2306957 2650798 2657559 28 28 0
-4262
-1422
-859
-1
-1
208
1
0
2308693 2324746 2657560 2673621 178 178 0
-302
-1
-1
-1
-1
8
-1272
-1
-1
1107
-463
1052
208
-2435
-1
-2402
-839
1095
-54
849
-1290
2311
0
2333666 2344310 2673617 2684331 394 394 0
-1021
-1
-1
-1
-1
-1
-1
-1
-1
-1
-1
-1
-1
-1
-1
-1777
-1
-1
-1
-1
-1
-1
-1
-1
-1
-1
-1
-1
-1
-1
-1
-1
-1
-892
-1
-1
-1
-1
-2697
-1
-1
-1
-1
-1
-1
-1
-1
-1
-1
-1
-1
-1
-1
-1
-1
-1
-1
-1
-1
-1
-1
-1
-1
-1
-1
-1
-1
-1
-1
-1
-1
-1
-1
-1
-1
-1
-1
-1
-1
-1
-1
-1
-1
-1
-1
278
1
1
1
1
1
1
1
1
1
1
1
1
1
1
1
1
1
1
1
1
1
1
1
1
1
1
1
1
1
1
1
1
1
1
1
1
1
1
1
1
1
1
1
1
1
1
620
-151
-1
-1
-1
412
1048
1
1
1
1
-1041
-11
-1
-1
-1
-1
-1
-1
-1
-1
-1
-1
-1
-1
-1
-1
-1
-1
-1
-1
-1
-1
-1
-1
-1
-1
-1
-1
-1
-1
-1
-1
-1
-1
-1
-3
-1
-1
-1
-1
-1
-1
-1
-1
-1
-1
-1
-1
-1
-1
-1
-1
-1
-1
-1
451
1
1
1
1
1
1
1
1
1
1
1
1
1
1
1
1
1
1
1
0
2344546 2349305 2684520 2689274 98 98 0
230
122
1
1
1
382
-789
-35
284
-352
158
0
2349745 2356494 2689065 2695812 122 122 0
1372
-3321
-136
1637
83
92
0
2356490 2360205 2697175 2700890 49 49 0
0
2360200 2373082 2710998 2723975 293 293 0
-270
-449
-5
-1
-1
-1
-1
-1
-5
-3701
-1
-1
-1
-1
-1
-1
-1
-1
-1
-1
-1
-1
-1
-1
-1
-1
-1
-1
-1
-1
-1
-1
-1
-1
-1
-1
-1
-1
-1
-1
-1
-1
-1
-1
-1
-1
-1
-1
-1
-1
-1
-1
-1
-1
-1
-1
-1
-1
-1
-1
-1
-1
-1
-1
-1
-1
-1
-1
-1
-1
-1
-1
-1
-1
-1
-1
-1
-1
-1
-1
-1
-3437
-1
-1
-1
-1
-1
-1
-1
-1
-1
-1
-1
-488
-65
-74
1573
0
2380788 2392398 2723972 2735542 232 232 0
731
668
606
1
1
1
1
1
1
1
1
1
1
1
1
1
1
1
1
1
1
1
1
1
1
1
1
1
1
1
1
1
1
1
1
1
1
1
-1643
-818
-1
-1
-1
-1
-1
-1
-1
-1
-1
-1
-1
-1
-1
-1
-1
-1
-1
-1
-1
-1
-1
654
652
622
1203
1
1
1
1
1
1
1
1
1
1
1
1
1
3
1
2
1
1
1908
94
688
0
2392227 2404684 2735850 2748336 283 283 0
-1301
-1
-1
-1
-1
-5
-5
-1
-2
-1
-2
-1
-1
-1
-1
-1
-50
-669
-1
-1
-1
-1
-1
-1
-1
-1
-1
-1
-2267
19
36
-1298
-1
-1
-1
-1
-1
969
16
-25
565
1
1
1
1
1
1
1
1
1
1
1
1
1513
-1550
-1
-1
-1
-1
-1
-1
-1
-1
-1
-1
0
2405039 2414655 2748650 2758181 369 369 0
81
1
1
-496
416
-229
-1
-1
133
1
1
1
1
1
1
1
1
1
1
1
1
1
1
1
1
1
1
1
1
1
1
1
1
1
1
1
1
1
1
1
1
1
1
1
1
1
1
1
1
1
1
1
1
1
1
1
1
1
1
1
1
1
1
1
1
1
1
1
1
1
1
1
1
1
1
1
1
1
1
1
1
1
-2122
-1
-1
-1
-4
-1
-1
-1
-1
-1
-1
-1
-1
-1
-1
-1
-1
-1
-1
-1
-1
-1
-1
-1
-1
-1
-1
-965
-825
-485
-1
-1
-1
-1
-1
-1936
-1
808
1
1
33
1
1
1
1
1
1
1
1
-312
-18
-1
5
50
3
1
-11
11
289
24
1
11
1
1
1
11
11
1
1
1
1
1
1
1
1
6
1
2
52
1
1
1
1
1
1
1
1
1
1
1
1
1
1
0
2413487 2415116 2757433 2759077 77 77 0
-82
-1
-1
-1
28
-4
-10
12
381
1
1
1
1
1
-35
-1
-1
-394
-1
-1
-15
-1
-1
96
-277
-1
-1
-1
-1
-1
-1
-1
-1
0
2415088 2439164 2759529 2783488 565 565 0
-103
-1
-1
32
1
1
42
1
1
-220
178
1
1
1
1
1
1
1
1
-95
-1
-1
-1
-1
-1
-451
156
1
1
1
1
1
1
1
1
1
1
1
1
1
1
1
1
1
3
1
1
1
1
1
1
1
1
1
1
1
1
3
1
1
1
1
1
1
1
1
2
1
98
-66
-2782
-1134
48
-862
-150
-1
-2573
-353
-1
-1
-462
1116
867
1
1
1
1
1
1
1
1
1
1
1
1
1
1
1
1
224
-2368
-1
-1
-3
-2118
448
1885
1
1
1
1
1
1
1
1
1
1
1
1
1
1
1
1
1
1
1
1
1
1
1
1
1
1
1
1
1
1
1
1
1
1
1
1
1
1
1
1
1
1
1
1
1
1
1
1
1
1
1
1
1
1
1
1
1
2
1
1
1
1
1
926
-1098
258
726
-1468
0
2439165 2454615 2783713 2799169 289 289 0
797
-820
-1255
-1287
-420
-1958
-366
-1
-1
-1
-1
-1
-1
-1
320
1
1
1
765
-2269
-3299
-1
-1
193
-15
-1
-1
1240
1
1
1
1
1
1
0
2454344 2461009 2799553 2806228 135 135 0
-370
-1333
-1
-1
-1
-1
-1
-1
-1
-1
-5
4704
0
2461724 2483888 2811118 2833319 523 523 0
-156
5
43
-107
65
-423
-61
-183
-2942
-365
-1
-1
-2324
1305
209
-1377
-1
-1
-1
-1
-1
-1
-1
-1
-1
-1
-1
2326
1
1
1
1
1
1
1
-3520
-265
1043
1748
1
-385
-1
-1
-1
-1
-1
-1
-1
-1
-1
-1
-1
-1
-1
-1
-1
-1
-1
-1
-1
-1
-1
-1
-1
-1
-1
-1
-1
-1
-1
-11
557
611
0
2483942 2486298 2834177 2836533 57 57 0
0
2487219 2493684 2838557 2844952 181 181 0
85
1
1
1
1
1
1
1
1
1
1
1
1
1
1
1
1
1
1
1
1
1
1
1
1
1
1
1
1
1
1
1
1
1
1
1
1
1
1
1
1
1
1
1
1
1
1
1
1
1
1
1
1
1
1
1
1
1
1
1
1
1
1
1
1
1
1
1
1
1
1555
-2844
0
2493885 2498250 2845691 2850056 64 64 0
0
2509041 2533251 2850051 2874308 419 419 0
239
-860
-1
-31
1553
351
752
-142
-901
-1
-135
-1
-1
-1
-1
-1
-1
-1
-1
-1
-1
-1
-1
-1
-1
-1
-1
-1
-1
-6
-1
-1
-1
-1
-1
-1
-1
-1
-1
-1
-1
-1
-1
-1
-1
-1
-1
-1
-1
-1
-1
-1
-1
-1
-1
-1
-1
-1
-1
-1
-1
-1
-3
-1
400
1
1
-5391
-1
1228
-2661
23
437
1058
-4139
3164
-464
213
1
1
1
1
1
0
2533263 2546591 2873868 2887065 276 276 0
378
1
1
1
1
1
78
1
1
1
-210
-1417
279
590
-2634
-1
-1
171
1
1
1
1
1
1
1
1
1
1
1
1
1
2
462
1
1
1
1
1
1
1
1
1
1
1
1
1
1
1
1
1
1
1
1
1
1
1
1
1
1
1
1
1
1
1
1
1
1
1
1
1
1
1571
383
-1678
-88
-866
-1
564
1
1
1
1
1
1
1
1
1
1
1
1
1
1
1
1
1
1
1
1
1
1
1
1
1
1
1
1
1
1
1
1
1
1
1
1
1
1
1
1
1
1
1
1
1
1
1
1
1
1
1
1
1
1
1
1
1
1
1
1
1
1
1
1
1
1
1
1
1
1
1
0
2571754 2578867 2889969 2896990 159 159 0
919
31
175
353
52
93
107
1
1
1
1
1
1
1
1
1
1
1
1
1
1
1
1
1
1
1
1
1
1
1
1
1
1
1
1
1
1
1
1
1
1
1
1
1
1
1
1
1
1
1
1
1
1
1
1
1
1
1
1
1
1
1
1
1
1
1
1
1
1
1
1
1
1
1
1
1
1
1
1
1
1
1
1
1
1
1
1
1
1
1748
1
68
1930
-1524
0
2578869 2594425 2897082 2912694 156 156 0
5661
1
2
3
1
-172
-1
-1
-1
-1
-1
-602
-1
-1
-1
-1
-1
-1
-1
-1
-1
-1
-1
-1
-1
-1
-1
-1
-1
-1
-1
-1
-1
-1
-1
-1
-1
-1
-1
-1
-1
-1
-3667
-1
-1
-1
-1
-1
-349
1365
1
-1290
-1
-1
-1
-3
-1
-1
-4
-1
-1
-1
-1
-1
-1
-1
-1
-1
-1
-1113
-531
387
0
2618875 2632031 2940101 2953234 525 525 0
18
-11
88
14
78
78
182
1
1
1
1
2
4
20
1
1
39
1
1
1
3
1
1
2
3
1
146
8
-8
-9
7
10
-3
12
55
-40
41
-5
-247
66
1
1
-109
-39
36
-100
-57
28
-16
149
10
-3
108
-71
-742
-2686
656
-485
256
-394
2443
-180
-3391
0
2640657 2641665 2953224 2954232 34 34 0
0
2645479 2654561 2954226 2963356 138 138 0
34
32
-150
-1445
-1
-1
-1
-1
-59
-613
-281
-1
-1
520
55
1
1
1
-349
-1
-1
-1
-1
-1
-1
-1
-1
-1
-1
-1
-1
-1
-1
-1
-1
-1
-1
-1
-1
-1
-1
-1
-610
-1786
-1
-1
-1
-1
-1
-1
-1
-1
-643
-1
-1
-1
-1
-1
-1
-340
-1
-1
0
2654729 2664044 2963910 2973203 180 180 0
487
1
2
1
1
3
715
32
1
3
477
784
1
1
1
1
1
1
1
1
1
-323
1395
-339
2483
330
-171
385
0
2666480 2670792 2992037 2996350 116 116 0
631
-4
994
-572
-674
0
2672926 2675331 3018859 3021326 109 109 0
-134
-1
-1
-1
-1
-1
-1
-1
-1
-1
-1
-1
-1
-1
-1
-1
-1
-1
-1
-1
-1
-1
-2
-1
-23
-1
-1
-1
-1
-1
-1
-1
-1
-1
-1
-1
-1
-1
-1
-1
-1
-1
-1
-1
-1
-1
-1
-1
-1
-1
-1
-70
-1
-1
-1
-1
-1
-1
-1
-1
-1
-1
-1
1391
0
2684125 2714507 3021319 3051673 810 810 0
-762
-2061
892
272
-127
166
1
1
977
-365
924
-125
3
382
-1242
-1
-1
-1
390
-962
-1
-1
-1
-1
-1
-1
-1
-1
-122
-1
-1
-1
-1
-1
-10
-1
-1
-1
-1
-1
-4
-4
-1
-1
-1
-5
-1
-15
-1
-1
-1
-1
-1
-1
-1
-1
-11
-1
-1
-1
-1
-1
-1
-1
-1
-2
-1
-1
-1
-1
-1
-1
-56
1098
1
612
-38
1867
853
1
1
1
1
1
1
1
1
1
1
217
1
1
1
1
1
1
1
1
1
1
1
1
1
1
1
1
1
1
1
1
1
1
1
1
1
1
1
1
1
1
1
1
1
1
1
1
-35
-70
-1115
142
-618
-581
-1
-2283
1099
-1349
2077
-236
-226
70
1
48
1
1
1
1
1
1
1
1
1
1
1
1
1
1
1
1
1
1
1
1
1
1
1
1
1
1
1
1
1
1
1
1
1
1
1
1
1
1
1
336
-103
-1
31
447
2
-19
688
79
1
-124
-304
-69
1496
9
-168
-517
-744
-1
-1
-1
-1
-284
0
2713897 2715304 3052906 3054317 58 58 0
689
-167
-1
-1
-1
-1
-1
121
0
2715308 2721913 3062982 3069575 192 192 0
-683
1610
-142
-859
128
159
1
-495
566
1
1
1
1
1
1
1
1
1
1
1
-324
137
0
2721905 2724377 3069981 3072452 61 61 0
504
1
-1123
0
2767339 2778501 3108547 3119689 348 348 0
660
46
-559
-1
-325
243
-2870
-2998
-1261
56
-3
220
1
1
556
992
33
1
1
1
1
1
5
1
1
1
1
1
2
2
1
1
48
208
0
2784947 2798616 3128894 3142545 474 474 0
-75
-2281
-2473
-880
-649
56
352
1
1
198
296
1912
1
1
1
1
1
1
1
1
1
1
1
1
1
1
1
1
1
1
1
1
1
1
1
1
1
1
1
1
1
1
1
1
-801
-1
-5
-1
628
1
1
-197
-1
-1
-1798
-126
-168
-36
-261
-1
-1
-1
-1
-1
-1
-2
-1
-1
-3
-1
295
1
1
139
0
2798816 2805896 3143179 3150246 248 248 0
3531
1407
1
1
1
1
1
1
1
1
1
1
1
-1603
401
0
2810678 2827412 3194379 3211045 654 654 0
1337
108
-452
-1627
-3
-1768
-1
-1
-1
-1
-1
-1
667
1009
1
4
1
2
2
1
2
1
1
1
1
1
1
1
593
-75
300
353
590
1
1
1
1
1
1
1
1
1
1
1
1
1
1
1
1
1
1
1
166
1
-336
-13
165
1
1
1
1
1
682
4
1
9
1
1
1
1
3
10
1
1
6
1
1
14
1
1
-775
-210
-1
-1
-1
-1
-1
776
-141
-1
-1
-1
-1
-1
-1
-1
-1
-2
-1
-1
-1
-1
-1
140
1
1
1
1
1
1
1
1
1
1
1
1
1
3
1
116
1703
1
1
1
1
1
1
1
1
1
1
4
1
1
1
4
1
1
-168
180
64
-16
-66
904
1
-110
-472
90
0
2828563 2833263 3211040 3215778 170 170 0
263
-2018
-1
-1
-1
-1
-1
-1
-1
-1
-1
-1
-1
-1
-1
-1
-1
-1
-1
-1
-1
-1
-1
-1
-1
-1
-1
-1
-1
-1
-1
-776
-1
-1
-1
-1
-1
-1
-1
-1
-1
-603
11
778
0
2833259 2837514 3220670 3224880 146 146 0
174
198
1
1
4
1
1
1
-1253
-1
37
553
275
1
1
1
1
1
1
1
1
1
1
1
1
1
1
1
1
1
1
1
1
1
1
1
1
1
1
1
1
1
3
1
1
1
1
3
60
594
85
1
-23
-515
-1
0
2846468 2852219 3224875 3230612 172 172 0
191
537
1
1
1
1
1
1
1
1
1
1
1
1
1
1
-457
-1615
0
2853017 2854808 3233507 3235298 65 65 0
796
-316
0
2855300 2864213 3235790 3244688 237 237 0
-267
1031
160
1785
1
1
1
1
1
1
1
1
1
1
1
1
1
1
-65
-1
-882
-34
-147
-1
-1
-133
-1
-1
-1
38
1582
1148
1
1
-176
221
52
8
1
1
3
1
1
1
1
1
1
1
1
1
1
1
1
1
-35
-1
-1
-1
-1
-1
-1
-1
-1
-1
-1
-1
-801
0
2865174 2873095 3244680 3252603 265 265 0
246
284
-39
-1
-1
-79
428
-434
-1
-1
-1
-1
-1
-1
-1
-1
-1
-1
-1
805
-295
4
482
-1266
-113
-1
-1
-1
-1
-1
-1
-1
-1
-1
-1
-1
-1
-1
-1
-1
-1
-1
-1
-1
-1
-1
-1
-1
-3
-1
-1
-2
-1
-1
-1
-1
-1
-1
-1
-1
-1
-1
-1
-1
-1
-2
-1
-718
-1
-1
66
1
1
4
1
4
269
1
1
1
1
1
1
1
1
1
1
1
1
1
1
1
1
1
1
1
1
1
1
1
1
1
1
1
1
1
1
1
1
1
1
1
1
1
1
1
1
1
1
1
1
1
1
2
1
1
1
1
-172
-1036
0
2873096 2877466 3252794 3257178 63 63 0
-73
-1
3051
-228
-1
-4
-1
-1
-1
-1
-7
-1
-67
-1
-1
-1
-1
-1
-3
685
1
72
0
2879075 2880747 3273587 3275260 44 44 0
-369
0
2880433 2882566 3275264 3277396 54 54 0
1307
0
2882647 2884858 3279115 3281325 60 60 0
1362
747
-15
0
2887845 2888867 3284243 3285264 17 17 0
17
0
2888866 2905908 3298726 3315773 493 493 0
2023
32
-89
358
-5427
-1882
-1
975
-18
-149
-1
-1
-1
-1
-3
-1334
-1
-179
-1
-1
-1088
-1562
149
1
1
3
1
1
1
1
425
1
1
-90
337
-324
-48
0
2901026 2915492 3350886 3365369 310 310 0
-124
-1
-236
-334
5
-693
1366
-195
-150
-1
-1
-1
-1
-1
-1
-1
-1
-1
171
1
1
1
1
1
2
-258
-1
54
-38
-664
-49
-3499
-2548
386
430
234
-92
656
-204
-172
-1
-1
-675
-509
-1
-1
660
0
2916015 2917884 3366503 3368372 5 5 0
0
2917983 2937633 3368375 3388073 793 793 0
72
2381
1
1
1
1
1
1
1
1
1
1
1
1
1
1
1
1
1
1
1
1
1
1
1
1
1
1
1
1
1
1
1
1
1
1
1
10
1
293
52
1
1
1
1
1
1
1
1
1
1
1
1
1
1
1
1
1
1
1
1
1
1
1
1
1
1
1
1
101
-260
452
-35
-1
-1
-1
-1
-1
-1
-1
-1
-1
-1
-1
-1
-1
-1
-1
-1
-1
-1
-1
-1
-1
-1
-1
-1
-1
-1
-1
-1
-1
-1
-1
-1
-1
-1
148
-408
-284
26
-35
-1
-1
-1
-1
-1
-1
-1
-1
-1
-1
-1
-1
-6
-1
-1
-1
-1
-1
-1
-1
-1
-1
-1
-1
-1
-1
-1
-1
-1
-1
-1
-3
-1
140
-98
462
-74
-1
98
174
1
1
1
1
1
1
1
1
1
1
1
1
1
1
1
1
1
1
1
-351
-1
-1
-1
386
-9
-1045
-821
-1
-1
-1
-1
-1
-1
-1
-1
-1
-1
-1
-1
-1
-1
-1
-1
-3
-1
-1
-1
136
-1229
-1
-1
-1
-1
-1
-1
-1
-1
-1
-1
-1
-1
-1
-1
-1
-1
-1
-1
-1
-1207
-1
-1057
765
1
1
1
1
1
1
1
1
1
1
1
1
1
1
1
3
1
-431
-1
-1
-1
-1
-1
-1
-1
-450
-1
-1
-1
-1
-1
-1
-1
-1
-1
-1
-1
-1
-1
-1
-1
-1
-1
-1
-1
-1
-1
-1
-1
-1
-1
672
1
-496
-1
-1
-1
361
825
-29
-247
-1
-1
-187
715
-3
0
2947999 2961285 3388075 3401298 317 317 0
1808
1
-1100
-1877
519
343
714
1
1
1
1
1
1
1
1
1
1
1
1
1
1
1
1
1
1
2
1
227
1
1
1
1
1
1
1
1
1
1
1
1
1
1
1
1
1
1
1
1
1
1
1
1
1
1
1
1
1
1
1
1
1
1
1
1
1
1
1
1
1
1
2
78
-715
-1
562
-746
-141
-1
-1
36
-1835
0
2965164 2979269 3402271 3416327 372 372 0
154
48
1
-717
1391
-520
56
-827
-1
-1
-1
-1
-1
-1
-1
-1
-1
-1
-1
-1
-1
-1
-288
-133
196
1
1
1
1
1
1
2
1
807
1
1
1
1
1
1
1
1
1
1
1
1
1
1
1
1
1
1
1
1
1
1
1
1
1
1
1
1
10
1
1
1
1
1
1
1
1
1
1
1
963
577
431
1
2560
-174
-876
2798
1
1
1
1
1
1
1
1
218
0
2979263 2987633 3434273 3442645 222 222 0
-338
5433
1
1
1
1
1
1
1
1
1
1
1
1
1
1
-1113
-115
-1008
-1
-1
-1
-1
-1
-1
-1
-1
-1
-1
-1
-1
-1
0
2987886 2992982 3443444 3448551 235 235 0
715
32
506
1
1
1
1
1
1
1
629
1
1
1
1
1
1
1
1
1
1
1
1
1
1
1
1
1
1
1
1
1
1
1
1
1
1
1
1
1
1
1
1
1
1
1
1
1
1
1
-46
-129
-1
-1
-1
-1
-1
-1
-1
-1
-1
-1
-1
-1
-1
-1
-1
-1
-1
-5
-1
-1
-1
-1
-1
-1
-1
-1
-1
-1
-1
-1
-4
-1
-1
-1
-1
-1
-1
-1
-1
-1
-1
-1
-1
-1
-1
-1
-1
-1
-1
-1
-1
-1
-1
-1
-4
-1
-1
-3
-1
-1
-1
-1
-1
-1
-1
-1
-1
-1
-1
-1
-1
-1
-1
-1
-2
-1
-1
-1
-218
50
8
88
701
1
1
1
1
1
1
1
1
1
1
1
1
1
1
1
1
1
-260
0
2992967 3002311 3448951 3458280 166 166 0
591
1
1899
1
1
1
1
1
-406
138
814
1
1
115
1
4675
1
0
3012866 3032470 3458276 3477881 568 568 0
-714
-1
-1
-1
-1
-1
-1
-1
-1
-1
-1
-1
99
2390
1
-11
104
1246
-134
-125
169
1
1
1
1
1
1
1
2
-150
-1
-1
130
11
-1542
-2391
2983
-195
-1
761
1
1
1
1
1
1
1
1
1
2
6
1
1
1
20
1
1
1
1
1
1
1
1
1
-3742
-1
-1
-1
-1
-1
-1
-1
-1
-1
-1
-1
-1
-1
734
1
1
1
1
1
1
1
1
1
1
405
-489
-1
-1
-1
-1
-1
-1
-1
-1
-1
-1
-1
-1
-1
-1
-1
-1
-1
-1
15
-83
0
3033083 3045350 3480515 3492818 390 390 0
-55
-1
-1
-46
-2
-1
-782
-289
-1
-1
-1
-1
-1
-1
-1
-1
-1
-1
-1
-1
-1
-1
-1
-1
-1
-1
-1
-1
-1
-1
-1
-1
-1
-1
-1
-1
-1
-41
-1
-1
-1
-1
-1
-1
-1
-1
-1
-1
-1
-1
-1
-1
1319
-24
151
-366
14
245
1
1
1
1
1
1
1
1
1
1
1
1
1
1
1
1
1
-203
-113
2278
-754
-572
-1
-814
1200
-599
230
-89
-1201
399
1
1
0
3045273 3053063 3493328 3501111 291 291 0
-81
-1
-293
-2526
-697
34
-487
-1
-24
460
1
1087
1
1
1
1
1
1
1
1
1
1
1
-1041
133
0
3053059 3055213 3524193 3526342 80 80 0
-895
212
1
-153
-1
-801
-1
-1
37
2
2
4
1
1
21
1
2
0
3056494 3085597 3531415 3560666 1064 1064 0
8
-273
-1
-1
-1
-1
-1
-1
-1
-1
-1
-1
-1
-1
-1
-1
-1
-1
-1
-1
-1
-1
-1
-1
-1
-1
-1
-1
-1
-1
-1
-1
238
227
-327
-1
-1
-1
-1
-1
520
-317
-1
-1
-1
-519
647
-2163
-1
-1
-1
-1
-1
-1
-1
-1
-1
-1
-1
-1
-31
-1
-1
-1
-1
-1
-1
-1
-1
-1
-1
-1
-1
-80
-1
-1
-1
-1
-1
-1
-1
-1
-1
-1
-1
-1
-1
-1
-1
-1
-1
-1
-1
-1
-1
-1
-1
-1
-1
-1
-1
-1
-1
-1
-1
-1
-1
-904
-1
-1
-1
-1
-1
-1
-1
-1
-1
-1
-1
-1
-1
-1
-1
-1
-1
110
25
85
-6
-13
-1
16
1
33
1
8
-1187
-2
383
-1115
2222
-932
1312
-352
-46
-463
172
1
1
3
1
5
2
1
1
1
4
1
7
1
379
1
1
1
1
1
1
1
1
1
1
1
1
-2009
7068
1
-1450
-190
-1
-1
-1
-2
-1
-1
-5
-1
-1
-1
-1
-1
-1
-1
-1
-1
-1
-1
-1
-1
-1
-1
-1
-2
-1
-1
-1
-1
-1
-1
-1
-1
832
-1195
-1
-1
-1
-1
-1
-1
-1
-1
-1
-1
-1
-1
-1
-1
-1
-938
-1
-1
-1
-7
-10
-1
-1
-1
-1
-1
-1
-1
-1
-1
81
1
0
3083824 3091041 3567277 3574511 282 282 0
-531
-1
-1
-1
-1
-1
-5
-8
-1
-9
-1
-1
-1
-1
-1
-1
1045
195
-694
-1
-1
-1
-1
-1
-1
-1
-1
-1
2076
1
1
1
1
1
1
4
1386
-704
-293
0
3095358 3109387 3574510 3588387 617 617 0
316
1
1
1
1
1
1
1
1
1
1
1
1
1
1
1
1
1
1
1
1
4
1
1
1
1
1
1
1
1
1
1
1
1
1
1
1
1
-1874
-1
-231
-886
-1
-2
-1
-1
-1
-1
-1
658
1
1
1
1
1
1
1
1
1
1
1
1
1
230
1
1295
-1711
123
685
-713
31
1
3
1
1
1
1
1
1
1
367
1
1
3
1
1
1
1
1
1
1
1
1
1
1
1
1
1
2
1
2
1
2
1
1
1
4
1
1
1
1
1
1
1
1
1
3
1
1876
1
1
1
1
1
1
1
1
1
1
1
1
1
1
1
1
1
1
1
1
1
1
1
1
1
1
1
1
1
1
1
1
1
8
1
1
2
1
1
1
-870
-812
260
1
1
1
1
1
4
1
1
1
1
1
1
1
1
1
1
1
250
183
144
-4
-21
4
49
-61
23
-10
28
0
3108104 3110549 3593652 3596100 78 78 0
-10
-40
-39
1988
29
1
1
-22
-1
-199
-56
0
3111614 3119723 3618485 3626580 330 330 0
239
182
1
852
644
1
1
1
1
1
1
1
1
1
1
1
1
1
1
-442
268
3
4
1
-271
-147
-1
-1
-1
-1
-1
-1
-1
-1
-1
-1
-1
-1
-1
-1
-1
-1
-1
-1
-1
-1
-1
-1
-1
-1
-1
-1
-1
-1
-1
-1
-1
-1
73
983
1
873
1
1
1
1
1
1
1
1
1
1
1
1
1
1
1
1
1
1
1
1
1
-1290
1540
67
0
3137920 3150276 3625198 3637515 402 402 0
1121
1
1
1
1
1
1
1
1
1
1
1
1
1
1
1
1
1
3
2
5
1
1
1
1
1
-1004
-1479
-1
-3
-1
16
1
487
1963
1
-408
165
1725
-543
1091
1402
1
1
1
1
1
1
1
2
1
1
1
0
3150293 3158664 3637867 3646234 200 200 0
353
-2166
-1
-1
-1
-5
-1
-1
-1
-2
-1
-1
-1
-3
1313
1
251
263
2484
153
1
1
1
1
1
1
1
1
1
1
1
-1070
-51
-1
173
55
0
3158654 3172104 3646264 3659702 380 380 0
-109
1055
1
1
1
-471
-543
-1
-1
-229
-1
-1
-1
-1
-1
-1
-1
-1
-1
-1
-1
-1
-1
-1
-1
-1
-1
-1
446
1641
1
1
1
1
1
1
3
1
1
1
2
2
-1227
132
-765
-1764
-2203
1163
1
1
1
1
-1071
107
256
1
59
1
1
1
1
1
1
1
1
1
1
1
1
1
0
3173052 3176107 3660459 3663513 64 64 0
944
0
3182389 3184614 3663510 3665734 37 37 0
-444
-676
248
1
1
0
3184610 3190771 3666108 3672289 150 150 0
180
657
1
-24
-951
631
129
-1152
13
1
14
1354
-506
-1
-1
-1
-1
-1
-1
-1
-1
-1
-1
-1
-1
-1
-1
-1
-1
-1
-1
-1
-1
-1
-1
-1
-1
-493
0
3191438 3206963 3674640 3690087 505 505 0
-1337
-169
682
1
1859
1
1
1
1
1
1
1
1
1
1
1
1
1
1
1
1
1
1
1
1
1
1
-62
1910
-1024
-1
-1
-1
-1
-1
-1
-1
-1
-1
-1
-1
-1
-3
-1
-1
-1
-1
-1
-1
-1
-1
-1
-1
-1
-1
-964
906
-2202
580
158
599
68
1
1
1
1
1
1
1
1
1
1
1
1
1
1
1
1
1
1
1
1
1
1
1
1
1
1
1
1
1
1
1
1
1
1
1
1
1
1
1
1
1
1
1
1
1
1
1
1
1
1
1
1
1
1
1
1
1
1
1
1
1
1
1
1
1
1
1
1
1
1
1
1
1
1
1
1
1
1
1
1
1
3
2
4
-390
-14
-278
-1
-1
-1
-1
386
-176
175
1
1
-526
-2
0
3219361 3252266 3690081 3722967 1035 1035 0
502
-203
2184
1
1
1
1
1
1
1
1
1
1
1
1159
1
1
1
-1358
-744
-1
-1
-1
-1
-1
-1
-1
-1
-1
-1
-1
-1
-1
-1
-1
-1
-1
-1
-1
-1
845
1
-511
-76
-1
-1
177
184
-28
19
188
-39
-1
-875
-167
608
209
224
1235
1163
-41
-1
748
380
-95
-1
274
-142
2893
418
1
1
1
1
1
1
1
1
1
1
1
1
1
1
-167
-70
-1
-1
-1
-1
-1
-1
-1
-1
-1
-1
-1
-1
-1
-1
-1
-1
-1
-1
-1
-1
-1
-1
-1
-1
-1
411
-1967
-1
-1
-1
-1
-1
-1
-1
-1
-2
1612
1
1
-2403
219
898
1611
25
1
1
1
1
1
1
1
1
1
1
1
1
1
270
95
62
-284
-2028
-1402
-991
54
1
1
1
1
1
1
1
1
1
1
1
1
1
1
1
1
1
1
1
1
1
1
1
1
1
1
1
1
1
1
-274
-24
-150
-12
0
3258891 3267787 3731409 3740294 269 269 0
-85
-17
187
-319
-207
50
563
843
1
1891
109
1
1
1
1
1
1
1
1
1
3
1
1
1037
-208
-1
-1
-2
-1
-1
-1
-40
-355
-1755
398
1
29
55
568
0
3268301 3279481 3742122 3753286 291 291 0
1268
1
1
391
-1369
-1731
220
2674
1169
1
1
1
1
1
1
1
1
1
1
1
1
-1363
782
-14
0
3279514 3288519 3753460 3762529 346 346 0
94
-14
922
443
1
1
1
4
2
893
1
1
1
1
1
1
1
1
1
1
1
1
1
1
1
1
-847
-387
170
725
-151
680
-529
-676
-1
-1
-1
-1
-1
1410
-750
-1
-1
-1
-1
-1
-1
-1
-1
-1
-9
-1
-1
-1
-4
-1
-1
-1
-1
-1
-1
-6
-1
-1
-1
-1
-1
-1
-1
-1
-1
-1
-1
-1
-1
-1
-1
-1
-1
-1
-1
-1
-1
-1
-1
-1
-1
-1
-1
-1
-1
-1
-1
-1
-1
-1
-1
-1
-1
-1
-1
-1
-1
-1
-1
-1
-1
-1
-1
-1
-1
-1
-1
-1
-1
-1
-1
-1
-1
-1
-1
-2
0
3289161 3291081 3763634 3765543 78 78 0
-39
43
8
1
9
1
1
1
1
2
1
239
-653
-4
-8
290
1
4
11
1
1
-228
-332
0
3292390 3301039 3767683 3776335 219 219 0
554
-1138
-1
-1
-1
-1
2040
92
1
-2857
-225
0
3301223 3303380 3776374 3778526 85 85 0
2040
1
1
1
1
0
3303414 3311190 3779058 3786771 248 248 0
-4104
1995
1
1
1
1
1
1
1
1
1
1
1
1
1
1
1
1
1
1
1
1
1
1
1
1
1
1
1
1
1
1
1
1
1
1
1
1
1
1
1
1
1
1
1
1
1
1
1
1
1
1
1
1
1
1
3
1
3
1
1
320
219
1
1
0
3318888 3323459 3785691 3790259 133 133 0
-8
-610
-3615
95
44
1
1
1
182
0
3323454 3331209 3799589 3807370 182 182 0
312
1
29
1023
-1876
-3063
-1
-1
-1
-1
-1
-1
-1
-1
-1
-1
-1
-1
-1
-1
-595
-1
-1
-1
-1
-1
-1
-1
-1
-1
-1
-448
-1
-241
0
3331203 3350669 3807703 3827147 401 401 0
588
-1284
-51
32
-4318
367
2301
1
1
3
1
7
1
4
1
2
1
1
1598
1
1
1
1
3
1
75
-9
-1
-1225
1113
168
-843
-1311
-304
246
1
1
1
1
1
1
1
1
1
26
1
1
1
1
1
-235
-1
-1
-1
-1
-1
-1
-1
-1
-1
-1
-1
-1
-1
159
1
1
1
1
1
1
3
1
5
9
1
1
-544
1646
109
-354
-1
-1
-1
-1
-1
-1
-1
-1
-1
-1
-1
32
1
0
3351906 3360220 3828589 3836913 294 294 0
79
77
1
1
1
1
1
1
1
1
1
1
1
1
1
1
1
1
1
1
1
1
1
13
1
1
1
1
1
1
1
1
1
1
1
1
1
1
1
1
1
-32
-1
-1
-1
-1
-95
-1
-1
-3
-1
-1
-4
359
1
1
1
1
6
1
4
1
15
1
1
1
1
1
-42
-1
-1
-1
-1
-1
-1
-1
-1
-1
-1
-1
-1
150
-70
-1
-1
-1
-1
-1
-1
-1
-4
-1
-1
-1
-1
-1
-1
-1
-1
-1
-4
-1080
-1
-3
-48
313
156
-1578
-1
-1
-1
-1
-844
-41
-1
-747
-1
-1
-1
-1
-1
-1
-1
-1
-1
-1
-1
-1
-1
-1
-1
-1
-1
65
1
2155
1
1
0
3360815 3362172 3836920 3838278 45 45 0
-55
-1
-1
-1
-1
-1
-1
-1
-1
-1
-1
-1
-1
1187
1
1
1
1
1
1
1
1
1
1
1
0
3363934 3390168 3838273 3864486 643 643 0
701
1
1
1
1
1
1
1
1
1
1
1
1
1
1
454
-3704
-1
-1
-1
-1
-1
-1
-1
-1
-1
-1
-1
-1
-1
-1
-1
-1
-1
-1
-1
-1
-1
-1
-2
-1
372
286
888
1
1
-1062
-1
783
1
1
1
1
1
1
1
1
1
1
1
1
-255
-1
-1
479
1
1
1
1
1
1
1
1
1554
1
1
1
1
1
1
1
1
1
1
1
1
1
1
1
6
1
1
1
2113
-88
1562
-1559
-1
-1
-1
-1
-1
-1
-1
-1
-1
-1
-1
-1
-1
-1
-1
-1
-1
-1
-1
-1
-1
4370
1
1
1
1
1
1
-365
33
1
64
143
1
1
1
1
1
1
-94
-351
-1
21
1
231
-803
-1
-1
-1
-1
-1
-1
-1
-281
-458
876
1
1
1
-1757
0
3390168 3417090 3881882 3908878 692 692 0
-1860
-1
-1
-1
-1
-1
-1
-1
-1
-343
-1
-1
-1
-1
-1
-1
-1
-1
-1
-1
-1
-1
-1
-1
-1
-1
-1
-1
-1
-1
-1
-1
-1
-381
-495
-233
-2
-1
-4
-4
-1
-1
-1
-1
-1
-189
-355
-1
-1
-1
-1
-1
-1
-1
-1
-1
-1
-1
-1
-2
-1
-494
-526
-952
-3816
-2655
-1064
-1
-1
-1
-1
-1
-1
-1
-1
-1
-1
-1
-1
-1
-1
680
217
1
1
-580
1557
2308
1
1
-1839
-810
1011
-799
-303
-899
446
1
-546
504
1
1
0
3417227 3420138 3908996 3911913 103 103 0
143
139
1
7
7
-6
-139
-1
-1
-1
-1
-1
-1
-1
-1
-1
-1
-1
-1
-1
-1
-1
-1
-1
-1
-1
-1
-1
57
1
1
1
1
1
1
1
1
1
1
1
626
-1130
0
3420139 3427657 3912814 3920330 232 232 0
-842
414
1
1
1
1
1
5
-1710
-1
-1
-1
-1
-1
-1
-1
-1
-1
-1
-1
-1
-1
-1
-1
-1
-1
778
-1140
-467
-1
225
1
1
1
1
1
1
1
1
1
1
1
1
1
1
1
1
-1054
572
1
15
-69
-75
-1
-6
40
0
3431305 3447728 3918700 3935127 391 391 0
-1417
-1116
676
-67
-12
-2333
-1498
-1
-1
598
-502
-1
-1
-1
-1
-1
-1
-1
-1
-1
-1
-1
-1
-1
1205
1
120
462
722
-247
-211
349
1
1
1
1
1
1
1
4
1
1
1
1396
1
298
-195
-929
-1
-1
-1
929
1
948
0
3447721 3451236 3949308 3952821 104 104 0
-193
295
1
1238
-27
702
0
3452493 3463404 3952816 3963728 260 260 0
209
-645
-1
-1
3915
-2132
1609
0
3468085 3469695 3963728 3965338 34 34 0
677
-356
0
3469782 3475763 3965711 3971691 149 149 0
-20
-119
61
1
200
-37
1657
-611
1411
-1429
19
0
3484901 3491629 3971686 3978439 186 186 0
-483
-5
-160
-1
-1
-1
-1
-1
-976
-1
-59
-1175
-1
-1
-1
-1
-1
-1
-1
-1
-1
-1
-1
-1
-1
-1
775
-398
220
517
-142
-1
-1
-1
-1
-1
-1
-1
-1
-1
-1
-1
-1
-844
248
644
1
1
1
1
1
1
1
1
1
1
1
0
3491812 3523555 3978789 4010624 631 631 0
100
1
-271
48
-1819
-1
370
-513
-323
-6
-2572
-188
1204
1
1
1
-795
-1
-1
-1
-1
-1
-1
-1
-1
-1
-1
-1
-1
-1
-1
-1
-1
-1
-1
-1
-1
-1
-1
-1
-1
-1
-1
-1
-1
-1
-1
-1
-1
-1
-1
-1
-1
-1
-1
-1
-1
-1
-1
-1
-1
-1267
-3887
-1
-1
-1
-1
-1
-1
-1
-1
-1
-1
-1
-1
-1
-1
-1
-1
-1
-1
-1
-1
-1
-1
-1
-668
521
-3735
-1
-1
-1
-1
-1
-1
-1
-1
-1
-1
-1
-1
-1
-1
-1
-1
-1
-1
-1
-1
-1
-1
-1
2821
209
1
-361
2194
-1397
-2674
-354
2698
697
0
3523551 3571867 4021005 4069369 790 790 0
-219
1410
1
1
1
-847
-1
-1
-2
-1
-1
-1
-1
-1
-2
-1
130
364
1
107
-1718
-1
-109
-1
-1
-1
-1
3451
385
1
1
1
1
1
1
1
1
1
1
1
1
1
1
1263
1
-135
430
-981
436
1
1
1
2
1
1
2
2
10
1
1
1
1
1
1
1
1
1
3
1
1
1
1
1
1
1
1
1
1
1
1
2
1
3
2
1
3
3
1
1
1
1
1
7
1
1
1
5
1
1
1
1
1
1
1
3
1
1
1
1
-4078
2092
2276
1
-18
-1
-1
-1
-1
-1
-1
-1
-1
-1
-1
-1
-1
-1
-1
-1
-1
1182
1270
-97
-203
-2074
-131
-212
-1
-1
-778
-1
-1
-1
-1
-1
-1
-366
-1
-1
-1
-1
-1
-1
-1
-1
-1
-1
-1
-1
-1
-1
-1
-282
-1
210
196
-906
629
21
127
-64
-1
-1
-1
-1
-1
-1
-1
-1
-1
-1
-1
-1
-1
-1
-1
-1
-1
-1
-1
-1
-1
-1
-1
-1
-1
-1
-1
-1
-1
-182
-1
-1
-1
-1
-2547
-1
-1
-1
-1
-1
-1
-1
-1
-1
-1
-1
402
-4563
-1
-1
-1
-1
-1
-1
-1
-1
-1
-1
-1
-1
-1
20
4374
1
39
1
1
-1647
-1
-1
104
1
1
1
1
1
1
1
1
1
1
1
1
1
1
1
1
1
1
1
-963
-1
-1
-1
-1
-1
-1267
-1
-1
-1
-1
-1
-1
-1
-1
-1
-1
-1
-1
-1
-1
-1
-1
-163
-794
-1
-1
-1
-1
-1
-1
-1
-1
-1
-1
-1
-1
-1
-1
127
1
1
1
1
1
1
1
-564
-1
-1
-798
-1
-1
0
3581311 3588847 4069366 4076892 91 91 0
493
1
1
1
-252
-250
637
1062
1
1
1
1
1
1
-429
-753
354
2468
0
3588845 3592617 4078846 4082624 85 85 0
32
-1381
-1
-1
-1
-1
-1
-6
0
3593337 3594371 4093892 4094925 18 18 0
32
-722
170
0
3594971 3598475 4095697 4099197 84 84 0
1196
377
1430
-20
242
1
0
3599123 3601681 4099190 4101749 61 61 0
-265
498
-149
-1
1010
0
3600923 3614885 4101751 4115642 387 387 0
120
-1431
1351
1
1
1
1
1
1
1
1
1
1
1
1
1
1
1
1
1
1
1
1
1
1
1
-1058
-147
-286
-1269
141
1546
1
1
1
1
1
1
1
1
8
346
34
1
-24
110
134
-52
8
1
2
1
1
2
1
1
1
1
2
1
1
1
1
1
1
1
1
5
1
1
1
1
1
1
1
1
5
2
1
1
1
1
1
1
1
1
-106
-1659
883
1
1
-1026
-1511
0
3615345 3640906 4115641 4141214 924 924 0
-25
-1
-454
-811
-107
-1
-1
-1
-1
-1
-1
-1
-1
-1
-1
-1
-1
-1
-1
-1
-1
-1
-1
-1
-1
-1
-1
-1
-1
-1
-1
-1
-1
-1
-1
-1
-1
-1
-1
-1
-1
-1
-1
-1
-1
-1
-1
-1
-2
-1
113
1
1
1
3
1
1
1
1
1
1
1
3
3
4
1
1
1
1
1
1
1
2
1
-44
-1
81
1
1
1
1
1
1
1
1
1
1
1
1
1
1
1
1
1
1
1
1
1
1
1
1
1
1
1
1
1
1
1
1
1
1
1
1
1
1
1
1
1
1
1
1
1
1
1
1
1
1
2
1
-742
-1
-1
-1
-1
-1
-1
-115
-1
-1
-1
-1
-1
-1
-1
-2
2381
-276
500
1
1
1
1
1
1
1
1
1
1
1
1
1
1
1
1
1
1
1
1
1
1
1
1
1
1
1
1
1
1
1
1
1
1
1
1
1
1
1
1
1
1
1
1
1
1
1
1
1
1
1
1
1
1
1
1
1
1
1
1
1
1
1
1
1
1
1
1
1
1
1
1
1
1
1
1
1
-396
-1
-1
-1
-45
-300
-1
-1
-1
-1
-1
-1
-1
-1
-1
-1
-1
-1
-1
-1
-1
179
1
-17
-1
-1
-1
-944
-1
-1
-1
-1
-1
-1
-1
-1
-1
-1
-1
-1
-1
-1
-1
-1
-1
-1
-1
-1
-1
-1
-1
-1
-1
-1
-1
-1
-1
-1
-210
529
-1406
54
297
2101
700
-767
-1
-1
-2090
-1
-1
253
-336
142
-40
-2
-1
-1
-1
-1
-1
-1
-1
-1
-1
-1
-1
-1
-1
-79
-50
-1618
60
1
1
1
1
1
1
1
1
1
1
-87
3541
-2389
-1
-1
-1
-1
-1
-1
-1
-1
-1
-1
-1
-1
-1
-1
-1
-1
-1
-1
-1
-1
-1
-1
-1
-1
-1
-1
-1
-1
-1
-1
-1
-1
-1
-1
-1
-1
-1
-1
-1
-1
-1
-1
-1
-1
-1
-1
-1
-1
-1
669
1
1
364
1
1
1
1
1
1
1
1
1
1
0
3640901 3654782 4143034 4156859 277 277 0
108
243
1
1
1
1
1
1
1
1
1
-58
-1
98
-51
-1
423
-200
700
-179
-202
-1
-1
-1
-1
-1
-1
-1
-1
-1
-1
-1
-1
-1
-3
-2
-1
-1
-1
-1
-4
269
1
1
1
1
1
1
1
1
1
1
1
800
244
4
142
81
1
-994
435
743
1
1
1
1
1
1
1
1
1
2440
-754
-1
-1
-1
-1661
341
1
1
-335
-1
-1
436
591
-276
-1
28
1
1
1
6
1
2
3
1
2
4
1
1
1
3
10
1
1
1
4
4
1
1
1
1
2
1
3
1
3
5
1
5
1
-3
9
1
1
1
1
1
1
1
1
1
397
522
0
3654942 3660045 4157309 4162412 63 63 0
2585
-449
0
3670768 3681765 4162408 4173374 183 183 0
484
-217
560
1
1
1
1
1
1
1
1
1
1
1
1
1
1
1
1
1
1
1
1
1
-3028
-3244
1166
1
1
1
1
1
1
1
1
-645
-95
-1
146
1
1
1
1
1
-398
0
3684867 3711179 4178999 4205348 642 642 0
482
-99
-82
-1
-2
-3
-3
-1
-4
-4
-3
-14
-1
-1
-1
-19
-5
-1
-1
19
4
1
2
2
5
1
5
203
1
1
1
1
1
-95
-1
-1
-1
-1
-1
-1
-1
-91
-1
-48
-1
2294
1375
147
1
1
1
1
1
1
1
1
1
1
1
1
1
1
-2835
-162
-166
2326
-3590
477
1
1
1
1
1
1
1
1
1
1
1
5048
351
867
102
226
1
1
1
1
1
1
1
1
1
1
1
1
1
1
1
1
1
-368
537
-40
-1
-1
-1
-5
-1
-1
-1
-1
-1
-1
-1
-1
-1
-1
-1
-1
-1
-1
-3
-1
-1
-1
-1
-1
-1
-1
-1
-1
-1
-1
-1
-1
-1
-1
-2
-1
-1
-1
-1
-1
-1
-1
698
-465
-257
-147
-185
-1
-1
-1
-1
-1
-1
-1
-1
-1
-1
-1
-1
-1
-1
-1
-1
-1
-1
-1
-1
-1
-1
-1
-1934
0
3712047 3716070 4205346 4209367 112 112 0
-2146
72
1
1
0
3716069 3719797 4210368 4214085 93 93 0
392
1558
1
1
1
256
1192
1
1
1
189
0
3718393 3720474 4219733 4221811 51 51 0
44
-333
701
1
191
0
3720427 3754676 4221554 4255781 909 909 0
-128
48
68
1748
393
1
1
1
1
2236
-546
-1
-5
-1
-1
-827
-233
-1073
-1
-1
-1
-1
-1
-1
-1
-1
-1
-1
-1
-1
-1
-4
-2
-1
-1
-775
-175
-1
-1
-1
-1
127
770
-64
-1
99
1
1
-3059
1819
-548
-1253
-1
98
247
1
1
1265
1
1603
-1103
-1
-1
-1
-1
-1
-1
-1
-1
-1
-1
-1
-1
-1
-1
-1
-1
-1
-1
-1
-1
-1
-1
-1
-1
-1
-1
-1
-1
-1
-1
-1
-1
-1
-1
-1
-1
-1
-1
-1
-1
-1
-1
-1
-1
390
11
1
-1019
-1
-1
-88
-1
-1
-1
-1
-1
-1
-1
-1
-3
-1
-2
-1
-4
3
9
1
1
-7
5
-12
-1
7
13
105
1
1
2720
-1079
631
-920
325
1
1
1
1
1
1
1
1
1
1
1
1
1
1
1
1
1
1
1
1
1
1
1
1
1
1
1
1
1
1
1
1
1
1
1
1
1
1
1
7
1
1
1
1
1
1
1
1
1
1
1
1
1
1
1
1
1
1
1
1
1
1
1
1
1
1
1
1
1
1
1
1
1
-34
-44
-1
-1
-1
-1
-1
-1
-1
-1
-1
-1
-1
44
25
1
4
-339
-2445
-1
-1
169
1
1
1
1
-296
-1127
-123
19
1
1
1
1
1
1
1
1
1
1
1
1
1
1
1
1
1
1
1
1
1
1
-1110
548
1
1
1
96
0
3754553 3755850 4275390 4276687 20 20 0
0
3755945 3764250 4276678 4284976 82 82 0
587
1
542
-1317
11
-925
-352
118
1
1
1
1
1
1
-3765
0
3763692 3786423 4284978 4307707 137 137 0
8681
162
50
-11269
0
3786420 3791404 4309388 4314373 47 47 0
-768
-1
-1
-1
-1
-1
-1
-1
-6
104
1
1
1
1
1
1
1
0
3791195 3792510 4314651 4315963 14 14 0
273
1
872
0
3792669 3801069 4316003 4324404 68 68 0
4990
-390
-1
0
3801223 3831304 4324570 4354648 218 218 0
121
-325
3449
5420
-475
3430
3681
-7753
1523
0
3831296 3841348 4357999 4368079 120 120 0
-1305
-84
-1
-1
-1
-1
-1
-1
-1
-1
-1
-1
-1
-1
-1
-1
-1
-1
-1
314
3944
80
-297
2880
-112
-1
-1
-3
-5
-1
-5
-1
-1
-1
-1
-1
0
3841348 3878102 4368211 4405002 400 400 0
-951
-102
-1
-1
-1
-1
-1
-1
-1
-1
-1
-1
-1
-1
-1
-1
-1
-1
-1
-1
-1
-1
-1
-1
-1
-1
-1
-1
-1
-1
-1
-1
-1
-1
-1
-1
-1
-1
-1
-1
-1
-1
-1
-1
-1
-1
-1
-1
-1
-1
-1
-1
-1
-1
-1
-1
-7387
943
316
3349
10683
1122
3327
-351
775
-1627
18
21
3
1
1
1
1
16
1
1
6
1
12
1
3
1
1
10
-111
-2959
-1
0
3877837 3880137 4405336 4407638 27 27 0
-1691
-1
0
3881410 3898557 4407470 4424615 166 166 0
-972
-1
-1
-1
-1
668
-6134
5971
1
1
1
1
1
1
0
3898556 3920361 4424903 4446720 143 143 0
-3316
-1
-1
-7452
1802
4177
-3846
-1
-1
-1
-1
-1
-1
-1
-1
-1
0
3920140 3935357 4446925 4462186 140 140 0
-2230
112
609
1
1
-54
-1
-1
-1
-1
-1
-1
-1
-1
-1
-1
-1
-1
-1
-1
-1
-1
-1
-1
-1
-1
-203
-1
-1
-1
-1
-1
-1
-1
-1
-1
-1
-1
-1
-1
-1
-1
-1
-1
-1
-1
-1
5441
-805
-1338
-1
-1
-1
-143
0
3935096 3937073 4467762 4469739 9 9 0
0
3937749 3938934 4470500 4471685 6 6 0
0
3939213 3940530 4494126 4495443 5 5 0
0
3940414 3955097 4495733 4510415 62 62 0
-4985
3225
2300
0
3954780 3961200 4510630 4517028 50 50 0
3949
1
1
1
1
1
1
1
1
1
1
1883
1
1
1
1
1
1
1
1
1
1
1
-175
0
3961886 3970747 4517027 4525818 195 195 0
301
-2547
120
1
1
1
43
1
1
1
1
1
1
1
1
1
1
1
1
1
1
1
1
4
1
2
7
1
1
1
1
1
1
1
1
2
1
1
1
1
1
1
1
5
1
1
1
1
1
1
1
1
2
1
1
1
2
1
1
1
-257
-1
1681
1
-1236
351
1
3
1
1
1
1
1
1
1
1
1
1
1
-107
6
1
355
-192
240
-48
-516
-71
-36
39
151
-129
0
3970278 3975578 4525820 4531150 195 195 0
-114
-668
-1
-1
-1
-1
-1
-1
-1
-1
-1
-1
-1
-1
-1
-1
-1
-1
-1
-3
-1
-1
-1
-1
-1
-1
-1
-3
-1
-1
503
-1321
315
1508
-135
-50
617
-20
0
3984325 3987253 4531145 4534071 89 89 0
957
1941
0
3987253 3998909 4534181 4545863 361 361 0
565
1
1
38
1
-55
124
133
1
1
1
1
1
134
45
-168
144
1
1
1
3
1
435
57
148
1
-36
-1
-1
-1
-1
-1
-1
-1
-1
-1
-1
-1
-1
-1
-1
-1
-1
-1
-1
-1
-1
-1
-15
-1
-347
-160
-1
-184
238
-14
-140
-1
189
1364
-417
-1
-1
-406
-749
-1
-1
-1
-1
-1
-1
-1
-1
-1
-1
-1
-1
-1
-1
-353
2560
1
-792
-865
0
4011208 4020608 4545859 4555286 461 461 0
-756
-737
-1
-11
-742
324
71
295
285
1
1
1
1
1
1
1
1
1
1
1
1
1
-292
-149
-25
-1226
-1
-1
-1
-1
-1
-1
-1
-1
-1
-1
-1
-1
-1
-1
-1
-1
-1
-2
-1
-1
-1
-1
-1
-1
-1
-5
-1
-1
-1
-1
-1
-1
-1
-1
-1
-1
-1
-1
-1
-1
-2
-1
-1
-1
-1
-1
-1
-145
1458
1
1
1
1
1
1
1
1
1
1
1
1
1
1
2
1
1
1
1
1
1
1
-1941
-558
-1
-1
-1
-1
-3
-1
-1
-1
0
4023392 4033183 4557556 4567349 393 393 0
-135
-50
1181
-4925
1371
-808
0
4033188 4035934 4567462 4570210 87 87 0
-1890
-1
-77
98
0
4035937 4055944 4579271 4599187 733 733 0
-468
-998
-1
-3464
3001
1
-49
-38
451
31
-991
-7
-164
-1
-1
809
750
1
1
1
1
1
1
1
1
3
1
1
1
1
1
-974
-1
-1
-1
26
160
1
1
1
1
1
1
1
1
1
1
1
1
1
-759
145
-644
-11
-1
-1
-1
1592
1030
483
1
1
1
1
-22
325
230
-15
265
1
1
1
1
1
1
1
1
1
1
1
1
1
2
1
3
1
1
1
2
1
1
3
1
1
1
1
1
1
2
1
2
2
1
1
1
1
1
8
7
1
1
1
6
1
1
1
4
1
1
1
1
1
3
1
1
3
1
1
7
1
1
1
5
5
1
1
1
1
-41
0
4055938 4098638 4603903 4646709 1190 1190 0
48
1
1
882
779
-139
-143
332
-173
-621
1114
-319
559
191
1
1
1
1
1
1
1
1
1
1
1
1
1
1
1
1
1
1
1
1
1
1
1
1
1
1
1
1
1
1
1
1
1
1
1
1
1
1
1
1
1
1
1
1
1
1
1
1
1
1
1
1
1
1
1
1
1
1
1
1
1
5
1
1
1
1
1
1
1
1
1
1
1
3
528
-137
-1
-1
-1
-1
-32
873
1
1
1
1
1
1
1
1
1
1
1
1
1
2
1
1
-229
-803
3247
-559
79
1
2
-180
640
1
-1815
53
-962
-885
-2799
-1
-1
-1
-1
-1
-1
-1
-1
-1
-1
-1
-1
-1
-1
-1
-1
-1
-1
-1
-1
-1
-1
-1
-1
334
127
672
1
502
-950
-1711
-1
-1
-1
-1
-1
-1
-1
-1
-1
-1
-1
-1
-1
-1
-1
-1
-1
-1
-2
-1
-1
-1
-1
-1
-10
-1
-1
-1
-1
-1
-1
-1
-134
-1
-7
-1
-1
-1
-1
-1
-1
-4
-1
-1
-1
-3
-1
-1
-1
-1
-1
-1
-3
-118
-1
-1
-1
-1
-1
-1
-1
-1
-1
-23
-1
-13
-1
-1
-1
-1
-1
-181
-1
-1
-1
-1
2232
1462
127
354
-143
-47
-1
-201
-309
-282
-1
-322
-225
170
1
-71
-1
-1
-1
-329
-1
-487
-1
-876
-1
-1
-1
-1
-1
-1
-1
-1
-1
-1
-1
-1
-1
-1
-1
-1
-1
-1
-1
-1
-1
-1
-1
-1
-1
-1
-1
-1
-1
-1
-1
-1
-1
-1
-1
-1
-1
-1
-1
-1
-1
-1
-1
-1
-1
-1
-1
-1
-1
-1
-1
-1
-1
-1
-1
-1
-1
-1
-1
-1
-1
-1
-1
-1
-1
-1
337
-176
-1
-1
-1
-1
-1
-2
-2
-1
-1
-1
-2
-1
58
-392
-1
-1
-1
-1
-1
-1
-1
-1
-1
-1
-1
-1
-1
-1
-1
-1
-1
-1
-1
-1
-1
-127
-618
-564
-1
257
2043
194
1
1
1
1
1
1
1
1
1
1
1
1
1
1
0
4099092 4105522 4647428 4653833 149 149 0
760
1
1
1
1
2
1
1
1
1
1
1
1560
1
1
1
1
1
1
1
1
1
1
2
1275
-1035
1297
0
4105629 4118720 4653833 4666958 270 270 0
-31
170
1
1
1
1163
-1155
-1
-1
497
-1632
-1
-1
-1
-1
-1
-1
-1
-1
-1
-1
-1
-1
-1
-1
-1
-1
-1
-1
-1
-1
-1
-1
-1
-1
-1
-1
-1
-1
-1
-1
-1
-1
-1
-1
-1
-1
-1
-1
-1
-1
-1
-1
-1
-1
2502
276
-1456
-1
-1
-1
-1
-1
-1
-1
-1
-1033
30
361
1
1
1
1
1
1
1
1
1
1
1
1
1
1
1
1
1
1
1
1
1
1
1
1
1
1
1
1
1
1
1
1
1
1
1
1
1
1
1
1
-549
-1
-1
-1
-1
-1
-1
-1
-1
-1
-1
-1
-1
-1
-1
-1
-1
-1
-1
-1
-1
-1
-1
-1
-1
-1
183
0
4118719 4123041 4667119 4671435 54 54 0
296
1
1
1
1
1
1
1180
287
-906
-1
-1
-1
130
1
-229
-64
300
0
4126496 4127988 4673303 4674796 24 24 0
358
-652
-1
0
4128570 4134639 4698985 4705058 66 66 0
-560
-333
-95
19
-387
-480
0
4134704 4136999 4706601 4708898 26 26 0
-554
-51
0
4137120 4157206 4714025 4734132 396 396 0
-61
107
470
2473
-93
69
1
1
1
1
1
1
1
1
1
1
1
1
1
1
1
1
1
1
1
1
1
1
1
1
1
1
1
1
1
1
1
1
1
1
1
1
1
1
-246
-263
5
-15
-1
-1
-1
-535
-1
-1
-1
-1
-1
-1
68
65
-202
-361
-1
-2
-1
2429
1
-1320
-1
-1
-1
-1
-1
-1
-1
-1
-1
-1
-1
-1
-1
-1
-1
-1
-1
-1
-1
-1
-1
-1
-1
871
1182
-416
-1
-1
-1
-12
-1
-1
-1
-1
-9
-37
-1
-1
-1
-2
-2
-1
-1
-1
-1
-72
55
1
1
-377
-1752
-3125
-1
-1
-1
-1
-60
0
4157205 4168576 4734521 4745871 136 136 0
785
183
1
280
1
1
1
1
1
1
1
1
1
1
1
1
1
1
1
1
1
1
1
1
1
1
1
1
1
1
1
999
1203
-1942
-1
-1
-1
-1
-1
-1
-1
-1
-1
39
-4423
-1
-1480
0
4169115 4172113 4745880 4748905 58 58 0
-311
-105
-1
-1
-1
-453
-1
-1
-1
-1
-1
-1
-1
-1
-1
-55
-1
-1
-1
-1
-1
-115
-1
-1
-1
-1
-1
159
-1579
0
4172109 4214896 4769742 4812501 470 470 0
-59
-267
-1
-3963
24
20
-1300
-542
4898
1
1
168
1
1
1
1
1
1
1
1
1
1
1
1
1
3
1
1
1
1
1
1
3
2
1
1
8
3
4
5
1
102
2891
1
1
-2108
-2230
1083
1
1
1
-47
1311
-165
-4658
-1872
321
223
1866
-1260
-1
-1
-1
-4632
5227
-985
-322
-41
0
4215081 4224470 4812527 4821913 103 103 0
2126
321
1291
25
-21
-1378
-96
-67
1353
-639
-444
146
1
1
1
0
4224463 4250649 4821968 4848183 383 383 0
-453
950
208
-401
911
-1447
212
1321
777
1
1
1
1
1
1
1
1
1
1
1
1
1
1
1
1
1
1
1
1
-246
-1
-1
-1
-1
-1
-1
-1
-1
-1
-1
-1
-1
-1
-1
-1
-1
-1
-1
-3
-1
12140
1067
-1548
-172
1876
1
1
1
490
-978
-1
-1
-1
-1
-1
-1
-1
-1
-1
-1
-1
-1
-1
-1
-1
-1
-1
-1
-1
-1
-1
-1
-1
-1
-1
-1
-1
-1
-1
-1
-1
-1
-1
-1
-1
0
4250647 4253433 4854529 4857315 115 115 0
-512
1303
0
4253869 4275160 4865231 4886522 279 279 0
1463
17
1
-1085
799
1
423
966
1
-59
6988
625
-1651
-2532
174
-31
-1
-1
-1
-1
-1
-1
-1
2515
0
4274886 4297027 4886751 4908972 407 407 0
-2665
122
-67
-1008
-110
-20
-1
-811
-1
-617
-585
-2897
-1
-1
-1
-1
-1
-1
-1
-1
-1
-1
-1
-1
-1
-1
-1
-1
-1
-499
460
1
1
1
1
1
260
-3677
-1
-1
-1
341
-85
-1
-2161
-1
-1
-1
-1
-1
-1
-1
-1
-1
-1
-1
1829
-548
-1606
-588
-226
-1
-1
-1
-1
-1
-1
-1
-1
-1
-1
-1
-1
-1
-1
-1
-1
-1
-1
-1
-20
-1
-1
-1
-1
-7
-1
-1
-1
-1
-1
-1
-1
-1
-1
-1
-1
-1
-1
-1
-1
594
0
4297749 4306110 4911343 4919707 212 212 0
5
213
1
1
1
1
367
-89
-147
-1
-1
-1
-1
-6
-1
-2
-1
-1
-1
-1
-1
-3
-2
-1
-1
-2
-161
1651
1
1
1
1
-2429
-470
144
-8
-572
666
134
81
123
921
1
1
1
0
4311395 4324560 4917879 4930965 280 280 0
408
134
81
123
921
1
1
1
3474
270
1
1
1
1
1
1
1
1
1
1
1
1
1
1
1
115
1
-91
1063
1
1
18
1
1
1
1
1
1
1
1
1
1
1
1
1
1
1
1
1
1
1
1
1
1
1
1
1
1
1
1
1
1
1
1
1
1
1
1
1
1
1
1
1
1
1
1
1
1
1
1
1
1
1
1
1
2425
-75
-739
-672
-87
-1331
-1
-1
-1
-1
568
1
1
1
0
4324957 4329948 4931519 4936489 97 97 0
-997
364
107
330
1
1
1
1
1
1
1
1
1
1
1
1
1
1
79
-222
36
-877
-1
719
1
123
258
617
1
0
4328231 4336797 4942668 4951213 198 198 0
-556
37
874
777
650
968
3297
1
1
1
1
1
1
1
1
1
1
1
1
1
1
1
1
1
1
1
1
1
1
1
1
-619
-1
-1
-1
-1
-1
-1
-1
0
4345731 4346950 4951209 4952427 29 29 0
452
0
4364442 4385568 4952423 4973542 528 528 0
1691
1
-311
-1011
-1
-1
-1
908
1
1
1
1
1
1
1
1
1
1
1
385
1
979
-987
-1
-1
-1
-1
711
1
1430
1471
1
1
1
1
1
1
1
1
1
1
1
1
1
1
1
1
1
1
1
-37
-129
870
1
1
-298
-606
-1
-4
71
7
1
3
1
2
3
1
1
1
5
2
4
4
1
1
6
-44
-1
-7
-1
-7
-2
-3
-1
-1
-1
-1
-2
-1
-2
-1
-9
-1
-4
-1
-9
-1890
-2151
1211
86
-442
719
1
1
1
1
1
1
1
1
1
-310
301
1
-16
-1
-1
-1
239
-110
19
-636
-294
-1
-1
-1
-1
-1
-1
-1
-1
-1
-1
-1
-1
-1
-1
-1
-1
-1
-1
-1
-1
-1
-1
-1
-1
-1
117
205
223
0
4414507 4415523 5015801 5016812 24 24 0
9
1
815
1
1
0
4415519 4419834 5022677 5027009 214 214 0
193
-519
-4
-1
-1
-1
-1
-1
-1
-1
-1
-3
-3
-1
-3
-1
-1
-1
-1
-1
-1
106
1
1
1
1
1
1
1
1
1
-75
-1
-1
-1
-1
-2
-6
-1
-11
-1
-12
-222
-446
-163
134
1
79
1
1
1
-561
728
0
4454916 4455980 5037537 5038602 36 36 0
-560
0
4464643 4466746 5037565 5039666 69 69 0
5
267
-47
38
0
4466908 4468991 5041234 5043311 68 68 0
495
1
1
-901
-1
-3
155
1
1
1
220
297
0
4489149 4499551 5073455 5083837 269 269 0
243
63
1
-17
-1
37
1
1
1
-16
792
1
1
1
1
1
1
179
1
1
1
1
1
1
1
1
-1008
-721
-121
114
297
116
625
1
1
512
-11
100
1
1
-567
223
1335
-4
887
1498
-81
-1
-1
-1
-1
-1
-1
-3
0
4508181 4528475 5083839 5104119 418 418 0
-1145
3108
-83
2461
683
-85
2821
1
1
1
1
1
1
1
1
825
441
1
-129
-1816
-92
827
1
2
1
3
1
1
-424
216
-4827
-282
0
4528491 4532751 5105956 5110290 181 181 0
-251
-1
-1
-1
-1
-1
-1
-1
-1
-1
-1811
-1
-1
-1
-1
-1
-1
-1
-1
-1
-1
-1
-1
-1
-1
-1
-1
-1
-1
-1
-1
-1
-1
-1
-1
-1
-1
-1
-1
-1
-1
-1
-1
-1
-1
-1
-1
-1
-1
-1
-1
-1
-1
-1
-1
-1
-1
-1
-1
-1
-1
-1
-1
-1
-1
-1
-3
-1
-1
-1
-1
-1127
18
649
1
1
-19
-1
-1
-1
-162
-129
0
4532917 4536735 5111132 5114932 84 84 0
286
96
-885
-101
238
1
1
1
1
1
1
1
1
1
1
1
1
1
1
1
1
1
-380
724
0
4537720 4551664 5129687 5143617 303 303 0
162
242
1110
1
1
1
1
1
1
1
1
1
1
1
1
1
1
-927
103
120
943
1
-1343
1199
1316
-1147
-1
-1
-9
-1
-1
434
1
1
1
1
1
1
1
1
1
4
1
1
1
1
-628
-344
399
-706
-3
-4
-2
-4
-1
-1
-2
-13
-1
-1
-1
-31
-1
-1
-1
174
1
-791
-1
109
1
1
-1611
-1
0
4551758 4555356 5143616 5147212 37 37 0
1813
-1224
484
1
0
4555351 4578961 5156293 5179948 532 532 0
153
1
1
1
3
2746
1
1
1
-365
-1
-1
-1
-1
-1
-1
-1
-1
-1
-1
-1
-1
-1
-1
-4
-1
-1
-1
-1
1410
1
42
809
366
3339
1
1
-4341
-361
-593
124
-156
-1
-1
-1
-1
-1
-1
-1
-8
-1
-1
-1
-57
-1
-171
-1
-1
-1
-293
-2336
-1
-1
-1
-1
-1
-1
-1
-1
-1
-1
-1
-1
-1
-1
-1
-1
-1
-1
-1
-1
-1
-1
-1
-1
-1
-1
258
1
1
1
1
1
628
-24
-1329
1306
0
4584798 4587980 5242263 5245439 103 103 0
448
1
1
-964
-1
-1
-1
-1
-1
-1
-1
-1
-1
-1
-1
1301
1
1
1
1
1
1
1
1
1
1
1
1
1
1
0
4587350 4602218 5245441 5260239 403 403 0
162
1
1
1
1
1
1
1
1
1
1
1
1
1
1
1818
-3921
-1
-1
-1
-1
-1
-1
-1
-1
-1
-1
-1
-1
-1
-1
972
624
1
1
1
1
1
1
1
1
1
1
1
1
1
1143
1
1
1
1
1
1
1
1
1
1
1
1
1
1
1
1
1
1
1
1
1
1
1
6
1
1
1
1
1
1
1
1
1
1
1
1
1
1
1
1
1
1
1
1
1
2
115
-130
-1
226
2115
1
1
202
2822
1
2
0
4601688 4605054 5260368 5263735 145 145 0
-595
-1
-1
-95
-1
-1
-1
-1
-1
556
548
4
1
1
1
1
19
1
1
1
1
1
1
1
1
1
1
392
3
3
-46
-1
-1
-1
-1
-1
-1
-1
-8
-1
-1
-5
-4
-1
-16
-3
-1
38
303
-266
404
1
-13
15
4
0
4605051 4607692 5264049 5266693 68 68 0
-131
-1
-1
-1
-1
-7
-1
-1
-1
-1
-3
118
1
3
318
1
1
178
1
1
-873
0
4607318 4609104 5270604 5272380 79 79 0
-865
-1
-1
-1
-1
-1
-1
-1
-1
-1
-1
-1
-1
271
1
1
1
1
1
1
1
1
1
1
1
1
1
449
2
1
57
2
1
3
2
1
0
4609702 4616222 5273794 5280307 176 176 0
-10
-41
970
1
1
1
1
1
1
1
1
1
84
1
1
206
3
371
228
331
1
-3931
-1
-1
-1
-1
-1
-1
-1
-1
-1
0
4616331 4618014 5280302 5281981 36 36 0
103
1
1
1
1
-592
0
4618291 4634523 5281975 5298203 464 464 0
-490
-2678
-1
-1
-1
-1
-1
-1
-1
-1
-1
-1
-4
-1
-1
-4
-1
-1
-1
-266
-1
-1
-7
1203
-953
18
-4
-3
5
1
14
20
-14
-1012
105
-679
-1
-4
-5
-1
-568
690
1
1
1
1
1
1
1
1
1
1
1
1
1
1
1
1
1
1
1
1
1
1
1
1
1
1
1
1
1
1
1
1
1
1
1
1
1
1
1
1
1
1
1
1
1
1
1
8
-1097
-1728
-1
-1
-1
-1
-1
-474
-1
-1
-1
-1
-1
-1
-1
-1
-1
-1
-297
2843
0
4642405 4644680 5302731 5305004 65 65 0
1523
116
1
-619
0
4644677 4653557 5305188 5314098 251 251 0
-1261
-1953
38
-833
-1768
-938
-1
-1
-1
-1
-1
-1
-1
-1
-1
-1
-1
-1
-1
-1
-1
-1
-1
-1
-1
-3
-1
-1
-1
-1
-2
-1
-1
627
1
1
-103
-1
0
4666609 4673928 5314093 5321419 201 201 0
-496
-116
-1
-426
-162
1067
-1453
-780
6
-396
-1
-2255
133
0
4673932 4681443 5324302 5331885 284 284 0
-392
-1
-1
-1
-1
-1
-1
-1
-1
-1
-1
-1
-1
-1
-1
-1
-1
-308
-1
-1
-1
-1
-1
-1
-1
-1
-1
-38
-96
2126
-370
-279
-1
-1
-1
-1
-1
-1
-1
-1
-1
-1
-1
-1
-1
-1
-1
-1
-1
-1
-1
-1
-2
-239
-1
-1
-1
-1
-1
-1
-1
-1
-1
-1
-1
-1
-1
-1
-1
-1
-1
-1
-1
-1
-1
-1
-1
-1
-1
-1
-1
-1
-1
-1
-1
-1
-1
-1
-1
-1
-1
-1
-1
-50
-10
981
1
1
1
1
1
1
1
1
1
1
1
1
1
1
1
1
1
1
1
1
1
-767
0
4680377 4682246 5337289 5339163 49 49 0
-1448
-70
-258
-1
-1
0
4682272 4685178 5339148 5342054 54 54 0
-2141
274
0
4693833 4718867 5342050 5367016 735 735 0
-287
173
128
-411
-1
-1
-1
-1
-1
-1
-1
-1
-53
1792
-5
469
1
1
1
1
1
1
3
1
1
1
1
1966
-8
-1
-1
-1
-1
-1
-1
-1
-1
-1
-1
-1
-1
-1
-1
-1
-1154
-1249
-1
-1
-1
-1
-1
-1
-1
-1
-1
-1
-1
-1
-1
-1
-1
-1
-1
-1
-1
-1
-346
258
87
1
1
1
1
1
1
1
1
1
1
1
1
1
1
1
1
1
1
1
1
1
253
1
1
5
1
1
1
1
1
1
1
1
1
1
1
1
1
1665
1
3658
700
1677
1
3
1
2
4
1
1
1
1
1
1
1
1
1
1
1
220
3360
45
979
145
195
1
1
1
1
1
1
1
1
1
1
1
1
1
1
1
1
1
1
1
1
1
1
1
1
1
1
1
1
1
1
1
1
1
1
1
1
1
1
1
-224
-1
-1
-1
-1
-1
1547
1
1
583
-284
0
4719794 4722709 5368367 5371298 112 112 0
-100
-1
-1
-38
-1
-3
-9
-1
-1
-1
-1
-1
-72
-1
-1
-1
-1
-1
-1
-1
-1
-1
-1
-20
-1
-1
-1
-1
-1
-1
-1
-1
-1
-1
-1
108
1375
1
1
1
1
1
1
1
1
1
1
1
-134
224
422
1
1
329
4
1
0
4722605 4734180 5371956 5383566 465 465 0
29
4
1
-80
-1
-2
-185
249
1
1
1
1
1
1
1
1
1
1
2
7
1
1
248
1
1
870
1
1
1
1
1
1
1
1
1
1
1
1
1
1
1
1
1
1
1
1
1
1
1
1
1
1
1
1
1
1988
-102
-694
689
-231
-1
888
-853
-1
-1
-1
-1
-1
-1
-1
-1
-1
-1
-1
-1
-1
-1
-1
-1
-1
-1
-1
-1
-1
-547
-1
-1
-1
-1
-1
-1
-1
-1
-1
-1
-1
-1
-1
-1
-1
-1
-1
-1018
-1
-3
-1
-1
-3
-1
-1
-1
-1
-1
-1
-1
-1
-1
-1
-1
-1
-1
-1
-1
-1
-1
-1
-1
-1
-1
594
-118
-1
-1
-13
-1
-1
-1
-1
-1
-1
-1
-1
-1
-1
-1
-1
-1
-1
-1
-1
-1
74
1
1
180
119
1
1
82
1
1
-188
178
1
1
-85
-1
-1
-254
-1
-1
-1
-1
-1
-1
-1
79
1
1
-302
-1
-1
-1
-1
-1
-2
-1
37
72
1
1
1
1
1
1
1
1
0
4735704 4746940 5385977 5397232 297 297 0
-786
-221
-1
-740
-1
-1
-1
-1
-1
-1
-1
-1
-1
-1
-1
-3161
488
-45
-1543
-1
-2456
581
1
-306
-845
0
4745291 4759770 5402162 5416687 513 513 0
358
63
1
1
307
-4
-781
-2019
-1
-56
-1
-1
-2
-1
-5
-1
-2
-1
-160
-1
-1
-1
-1
-1
-1
-1
-1
-1
-1
-1
-1
-1
-1
-1
-1
-1
-1
-1
-1
-1
-1
-166
-1
-1
-872
714
1
29
504
1
1
1
1
1
1
1
1
1
1
1
1
1
1
1
1
1
1
1
1
1
1
1
1
1
1
1
1
1
1
1
1
1
1
1
1
1
1
1
1
907
1
1
167
298
175
341
-120
-1
-1
-1
-435
-8
593
-1331
-1
-1
-1
-1
-1
-1
-1
-1
-1
-1
-1
-1
-1
-1
-1
-1
-1
-1
-1
-1
-1
-1
-1
-1
-1
-5
-1
-1
-1
-1
-1
-1
-1
-1
-1
-1
-1
-1
73
313
-69
-138
31
-49
-253
-1
-1
-106
-101
-1
-1
-1
-1
-1
-1
-1
-1
-1
-1
-1
-1
-1811
0
4759766 4789030 5426239 5455463 117 117 0
-454
-1
599
1
1
1
1
1
4024
1
1
1
1
1
3
6
1
1
1
1
1
1
1
1
1
1
3
1
1
1
1
1
1
2
1
1
1
3
2
1
1
9
1
1
1
1
-1046
-4572
0
4789610 4795113 5456302 5461807 12 12 0
-5261
-1
0
4795964 4799539 5462757 5466332 1 1 0
0
4799764 4819774 5467089 5487101 10 10 0
-14211
-1
-1
5670
0
4819353 4821611 5487103 5489363 9 9 0
-2242
-1
0
4821218 4830485 5489140 5498409 7 7 0
-21
-1
0
4831117 4845416 5499780 5514079 0 0 0
0
4845089 4850523 5514271 5519705 1 1 0
0
4850252 4916356 5520132 5586236 22 22 0
0
4915852 4929979 5586238 5600370 9 9 0
-3738
-1
-1
-1
-1
0
4930019 4936079 5600701 5606761 3 3 0
0
4936557 4938279 5607277 5608999 1 1 0
0
4938259 4961660 5610023 5633409 18 18 0
5475
1
1
1
1
1
1
1
1
1
1
1
1
1
7095
0
4961389 4963822 5635928 5638361 2 2 0
0
4963128 4981393 5638524 5656790 3 3 0
-3699
0
4981101 5014419 5656792 5690112 9 9 0
-8102
-1
0
5015117 5046432 5691497 5722812 11 11 0
-831
29987
0
5046147 5049485 5723183 5726524 3 3 0
-943
-1
-1
0
5049442 5052231 5726526 5729315 0 0 0
0
5052120 5091855 5729329 5769067 12 12 0
-2070
-36766
-1
0
5091551 5095400 5769069 5772918 1 1 0
0
5094847 5113320 5772920 5791395 9 9 0
-10774
-1
0
5113466 5116115 5791421 5794069 3 3 0
-2470
144
1
0
5117127 5169827 5794738 5847438 6 6 0
0
5169871 5176996 5847435 5854561 1 1 0
-3780
0
5177092 5194009 5855138 5872059 9 9 0
-1400
-1
-1
-1
0
5193794 5219566 5872844 5898612 10 10 0
2583
1
1
1
0
5219798 5221520 5900235 5901958 1 1 0
-1139
0
5221618 5250774 5903507 5932663 19 19 0
0
5251134 5259092 5933474 5941359 84 84 0
67
293
1
1
1
1
1
1
1
1
1
1
1
1
1
1
1
1
1
1
1
1
1
1
1
1
1
1
1
1
1
1
1
1
1
1
1
1
1
1
1
1
1
1
1
1
1
1
1
1
1
1
1
1
1
1
1
1
1
1
1
1
1
5
1
2
1
1
1
3
1
1
1
0
5258794 5269182 5941718 5952106 3 3 0
0
5268912 5305173 5952369 5988629 12 12 0
18667
0
5304967 5327389 5988831 6011254 12 12 0
-4424
186
-47
0
5327193 5334040 6012082 6018930 5 5 0
-553
-1
120
0
5333741 5336270 6019584 6022113 1 1 0
0
5337405 5346734 6023053 6032383 3 3 0
-7563
0
5346764 5349962 6032331 6035529 1 1 0
0
5350019 5351758 6037191 6038930 1 1 0
0
5351769 5355563 6046773 6050567 0 0 0
0
5355345 5358611 6057615 6060881 0 0 0
0
5360115 5366961 6062807 6069655 6 6 0
447
1
-2819
-1
-2779
-1
0
5367114 5369193 6070908 6072987 0 0 0
0
5369067 5370754 6072989 6074677 1 1 0
-1500
0
5370886 5375944 6074679 6079735 48 48 0
3085
417
0
5376147 5378456 6084594 6086905 3 3 0
-1395
-1
0
5378340 5380065 6087039 6088770 11 11 0
-1679
-1
-1
-10
-11
-8
0
5379799 5381151 6088719 6090071 0 0 0
0
5382423 5384071 6091267 6092915 2 2 0
0
5384338 5400468 6093571 6109701 2 2 0
0
5400556 5408858 6110331 6118633 1 1 0
0
5408551 5484345 6118884 6194708 74 74 0
-26064
-1
-1343
-6595
-1
-1
-1
-1
-1
-1
-1
-1
-1
-1
-1
-1
-1
-1
-1
-1
-1
-1
-1
-1
-1
-1
-1
-1
-1
-1
-24557
-1
2824
6760
0
5483935 5513738 6194710 6224487 40 40 0
4915
1
1
1
1
1
1
1
1
1
1
1
1
1
1
1
1
1
1
1
1
1
1
1
1
1
0
5514095 5534640 6225013 6245533 60 60 0
13087
6
1
1
1
2
7
7
1
1
1
6
4
1
7
1
13
12
1
1
1
1
1
3
1
1
1
-6928
-1
0
5534309 5538761 6245982 6250435 5 5 0
-3513
0
5538624 5540306 6255129 6256801 33 33 0
-522
3
1
1
4
4
2
11
5
2
1
1
836
-88
0
5539892 5544668 6256224 6261000 7 7 0
124
-88
0
5544757 5556395 6261444 6273082 6 6 0
4690
-4605
0
5556329 5560588 6272967 6277226 12 12 0
0
5560815 5569032 6278198 6286414 5 5 0
8203
0
5569166 5573753 6287459 6292046 1 1 0
0
5573753 5649328 6292010 6367564 133 133 0
8565
1
1
5
1
1
1
1
7
3
1
1
3
4
4
1
4
1
1
1
1
1
1
2
1
1
2
1
1
1
2
1
1
1
3
-9446
-5
-1
-1
-1
-1
-1
-1
-1
-4
-1
-1
-2
-1
-6
-1
-7
8
23
4
1
-12
-1
17848
9400
-7552
0
5649046 5664296 6368352 6383591 42 42 0
-6514
-1
-1
-1
-1
-1
-1
7275
1363
1
1
1
4
1
1
1
1
3
4
10
1
11
1
1
1
0
5664310 5670799 6383765 6390254 5 5 0
0
5670865 5712117 6390253 6431505 38 38 0
-7489
-8167
1978
1
0
5711919 5718936 6431848 6438865 10 10 0
0
5718652 5728547 6439271 6449167 8 8 0
-1236
0
5728698 5739998 6449171 6460472 7 7 0
-10249
0
5739769 5787732 6460726 6508688 30 30 0
5965
192
-9671
-31972
73
0
5788012 5796499 6508872 6517359 5 5 0
0
5796702 5802089 6518088 6523475 3 3 0
0
5802389 5805756 6525136 6528504 11 11 0
-1667
0
5808724 5811140 6528506 6530923 3 3 0
-1239
0
5810932 5814556 6530925 6534550 5 5 0
-2130
0
5815089 5828665 6535661 6549237 5 5 0
0
5828761 5896887 6549239 6617330 114 114 0
-469
-31972
1529
1328
1
1
1
1
12
1
1
1
10
1
1
3
2
3
-7699
-3904
-565
1038
1
1
1
1
1
1
1
1
1
1
1
1
1
1
1
1
1
1
1
1
18960
1
1
0
5901184 5902452 6621384 6622652 0 0 0
0
5904232 5908033 6625200 6629001 0 0 0
0
5908051 5911331 6629589 6632901 37 37 0
-2476
-1
-1
-1
-1
-1
-1
-1
-1
-1
-1
-1
-1
-1
-1
-1
-1
-1
-1
-1
-1
-1
-1
-1
-1
-1
-1
-1
-1
-1
-1
-1
0
5911432 5928845 6632906 6650320 6 6 0
-10189
0
5928935 5956953 6650321 6678339 21 21 0
0
5960173 5964994 6681731 6686544 15 15 0
1233
1
3
1
1
1
1
1
0
6062897 6064110 6686664 6687877 1 1 0
0
6063374 6067222 6687879 6691724 24 24 0
3537
136
1
0
6067362 6102093 6691724 6726451 60 60 0
493
36
-8340
14262
1
1
0
6101942 6167486 6726696 6792155 139 139 0
153
-1445
-1
-1
2642
10673
1
1
1
1
1
1
1
1
1
1
1
1
1
1
1
1
1
1
1
1
1
1
1
1
1
1
1
1
1
1
1
1
1
1
4
6
1
1
2
1
1
1
1
4
3
4
1
1
1
1
1
1
1
1
1
1
1
1
1
1
1
1
1
1
1
1
1
2
1
1
1
1
1
1
1
2
2
3
1
1
1
1
2
12882
6293
-995
26105
0
6167187 6197268 6791956 6821920 137 137 0
12904
6096
1
1
1
1
1
3
1
2
1
2
1
1
1
1
1
1
1
1
1
1
1
1
1
3
1
1
1
1
1
1
1
1
1
3
1
1
1
-4855
2699
1
1
1
1
1
1
1
1
1
1
1
1
1
1
1
1
1
1
1
1
1
1
1
1
1
1
1
1
1
1
1
1
1
1
1
1
1
1
1
1
1
1
1
1
1
1
1
1
1
1
1
1
1
1
1
1
1
1
1
1
1
1
1
1
1
1
1
1
1
1
1
1
1
1
1
1
1
1
0
6197295 6200132 6822670 6825507 1 1 0
0
6200289 6212430 6825614 6837755 6 6 0
0
6212786 6224256 6838643 6849997 122 122 0
-164
1720
1
1
1
1
1
1
1
1
1
1
1
183
1
1
1
1
1
1
1
1
1
1
1
1
1
1
1
1
1
1
1
1
1
1
1
1
1
1
1
1
1
1
1
1
3
1
1
1
1450
9
1
1
1
1
1
1
1
1
1
1
1
1
1
1
1
1
1
1
1
1
1
1
1
1
1
1
1
1
1
1
1
1
1
1
1
4
1
1
1
1
1
1
1
1
1
1
1
1
1
1
1
1
1
1
1
1
1
1
1
2
1
1
1
1
1
1
0
6224396 6295580 6850731 6921832 234 234 0
-2707
-1
15163
1
-4258
9783
1
1
1
1
1
1
1
1
1
1
1
1
1
1
1
1
1
1
1
1
1
1
1
1
1
1
1
13637
1
1
1
-1383
-6801
-1
-1
-1
35
1
1
1
1
1
1
1
1
1
1
1
1
1
1
1
1
1
1
1
1
1
1
1
1
1
1
1
1
1
4763
5283
327
567
1
1
126
3
1
1
1
1
3025
302
862
1
1
131
-5
-500
-189
161
-287
284
1
1
1
1
1
1
1
235
1
1
1
1
-40
0
6295578 6301068 6922118 6927570 180 180 0
-37
216
1
1
1
1
1
1
1
1
1
1
1
5
2
2
1
4
1
1
1
1
4
1
1
1
4
1
1
2
1
1
1
1
1
1
1
1
9
1
1
14
1
58
-1113
-277
-740
78
262
411
-796
-1019
-210
66
-88
-1
0
6301115 6305660 6938779 6943296 111 111 0
-489
393
907
1
1
1481
1
1
1
1
1
1
1
1
1
1
1
1
1
1
1
1
1
1
1
1
1
1
1
1
0
6305656 6312749 6961265 6968399 178 178 0
-664
-1
-1
-1
-1
-1
-1
-1
-1
-1
-1
-1
-1
-1
-1
-1
-1
-1
-1
-1
-1
-1
-1
-1
-1
-1
-1
-1
-1
-1
-1
-1
-1
-1
-1
-1
-1
-1
-598
-1
-1
3
1226
205
232
-296
-2829
-1
-1
-1
195
0
6313952 6319823 6968497 6974400 157 157 0
-87
-1
-1
-1
-1
-1
-1
-1
-1
-1
-1
-1
-1
-1
-1
-1
-1
-1
-1
676
70
-143
-1
-1
-1
-1
-1
-558
784
-51
-1044
-1
-576
-1
-1
-1
-1
-218
0
6319822 6325249 6974574 6979991 141 141 0
730
1
1
1
1
1
1
1
1
1
1
1
-281
-135
-1
-1
-1
80
195
1368
1891
-223
0
6325043 6330404 6980343 6985719 163 163 0
502
-2098
-1
-1
-1
-1
-1
-1
-1
-1
-1
-1
-1
307
124
1
1
1
1
-142
-1
-1
-1
-1
-1
-1
-1
-1
-1
-1
1792
0
6329995 6346915 6986004 7002959 388 388 0
15
768
-2185
1098
-6397
-1
243
-943
-1143
-1
-1
20
1445
866
1
-768
-1
-1
-1
-1
-1
-1
-1
-1
-1
-1
-1
-1
-1
-1
-1
-2
-1
107
-775
-1
-1
-1
-1
-1
-1
-1
-1
-1
-1
-1
-1
-1
-1
-1
-1
-1
-1
0
6344507 6346680 7008430 7010587 94 94 0
996
1
1
1
1
1
1
1
1
1
1
1
1
1
1
4
1
1
1
1
1
1
1
1
1
1
1
1
1
2
1
1
1
-343
-1
-1
-1
-1
-1
-1
-4
-1
-1
-1
-1
-1
-1
-1
-1
-1
-1
106
0
6346413 6457697 7010658 7121872 227 227 0
-352
-1
-1
-1
-1
-1
-1
-1
-1
-1
-1
-1
-1
-1
-1
-1
-1
-1
-1
127
254
1
1
246
-200
203
-16
122
1
1
918
-2078
-1
-1
-1
-444
-221
6869
1
1
1
1
1
1
1
1
1
1
4
3
1
2
1
1
1
1
1
1
1
1
1
1
1
1
1
1
1
1
1
1
3
1
1
1
1
1
1
1
2
3
1
1
1
1
2
5
1
1
2
1
2
26213
1
1
1
1
1
1
1
1
1
1
1
1
-2050
-1
-1
7983
1135
1
1
1
1
1
1
1
1
1
1
1
1
1
1
1
1
1
1
1
1
6655
33383
3107
-6247
-3715
0
6457719 6460381 7122502 7125164 1 1 0
0
6460093 6462593 7125166 7127666 2 2 0
0
6462997 6464941 7127977 7129921 0 0 0
0
6464719 6476465 7130262 7142008 7 7 0
0
6476691 6483465 7141944 7148718 1 1 0
0
6483656 6489343 7149821 7155507 9 9 0
191
0
6489413 6491216 7161485 7163288 0 0 0
0
6491019 6507101 7163821 7179920 42 42 0
-12884
8
2
-7
-1
-5
-1
-3
-1
-1
-1
-1
-1
-1
-1
-9
-9
4
-3
-1
-1
-1
-1
0
6506312 6520234 7180044 7193970 7 7 0
-13849
-1
-1
-67
0
6520244 6541619 7194114 7215464 48 48 0
6065
5
1
1
1
1
1
1
1
3
5
1
1
1
1
2
3
1
7
6
5
8
1
1
1
1
1
-11983
-1
0
6541933 6546709 7216486 7221234 43 43 0
4134
1
1
1
1
1
1
1
1
2
1
3
5
1
1
1
1
1
5
1
8
1
1
1
1
3
1
1
0
6546117 6556616 7221250 7231749 3 3 0
0
6556684 6563494 7232122 7238932 1 1 0
0
6563174 6566143 7239889 7242858 2 2 0
0
6565927 6628354 7243417 7305786 80 80 0
60169
1
2
1
1
1
2
1
1
8
1
4
1
1
1
2
1
1
4
6
1
1
1
6
1
1
8
1
1
3
2
2
1
1
1
5
2
1
1
1
2
3
3
1
1
1
1
2
2
1
5
1
1
1
1
2
3
1
0
6628031 6648975 7306111 7327056 5 5 0
-20941
0
6648608 6649674 7327052 7328118 0 0 0
0
6649805 6652233 7328315 7330743 0 0 0
0
6651811 6656458 7334024 7338671 0 0 0
0
6656544 6663909 7339698 7347063 5 5 0
0
6664339 6706917 7347105 7389684 12 12 0
-35716
0
6707143 6711634 7389659 7394150 1 1 0
0
6711417 6713252 7394152 7395920 75 75 0
1420
1
1
1
1
1
1
1
1
1
1
1
1
1
1
1
1
1
1
1
1
1
1
3
1
2
1
4
1
1
1
1
1
1
1
1
1
1
1
1
1
1
1
1
1
3
1
1
1
1
1
1
1
1
1
1
1
1
1
1
1
1
1
1
1
1
1
0
6712732 6733713 7395917 7416832 70 70 0
105
1
1
1
1
1
1
1
1
1
1
1
1
1
1
1
1
1
1
1
1
1
1
3
1
2
1
4
1
1
1
1
1
1
1
1
1
1
1
1
1
1
1
1
1
3
1
1
1
1
1
1
1
1
1
1
1
1
1
1
1
1
1
1
1
1
1
-20282
0
6733183 6752483 7416834 7436056 108 108 0
18885
1
1
1
1
1
1
1
1
1
1
1
1
58
1
1
1
1
1
1
1
1
1
1
1
1
56
1
1
1
2
1
1
1
1
2
1
1
1
58
1
1
1
1
1
1
1
1
1
1
1
1
59
1
1
1
1
1
1
2
1
1
1
3
1
52
1
1
1
2
1
1
1
1
1
2
1
1
0
6751800 6759118 7437314 7444582 63 63 0
58
1
1
1
1
1
1
1
1
1
1
1
1
58
1
1
1
1
1
1
1
1
1
1
1
1
58
1
1
1
1
1
1
1
1
1
1
1
1
58
1
1
1
1
1
1
1
1
1
1
1
1
-4289
-1
0
6759186 6771908 7445177 7457899 1 1 0
0
6772009 6785368 7457901 7471367 259 259 0
-6890
-1
-1
-677
-1268
-1
-1
-1
-1
-1
-1
-1
-82
-186
-1
-1
-1
-1
-1
-1
-1
-277
-492
-1
-1
-1
-1
-1
-1
-1
-1
-1
-1
-1
-1
-80
-1
-1
-1
-1
-1
-1
-1
-1
-1
-1
-1
-1
-1
-1
-1
-1
-1
-1
-1
-1
-1
-289
-1
-1
-1
-1
-1
-1
-1
-1
-1
-1
-1
-1
-1
-1
-1
-1
-1
-1
-1
-1
-1
-1
-1
-1
-1
-1
-1
-1
-1
-1
-1
-1
-1
-1
-1
-1
-1
-1
-1
-1
-1
-1
-1
-1
-1
-1
-1
-1
-1
-1
-1
-1
70
-39
3
58
527
8
-259
0
6781213 6788457 7471379 7478659 285 285 0
-171
-210
-1
-1
-1
-1
-1
-1
-1
-1
-283
-1
-1
-1
-1
-1
-1
-1
-1
-1
-1
-1
-1
-80
-1
-1
-1
-1
-1
-1
-1
-1
-1
-1
-1
-1
-1
-1
-1
-1
-1
-1
-1
-1
-1
-1
-1
-1
358
99
528
1
1
1
4
1
1
1
1
1
1
-253
2131
-2803
0
6788558 6811718 7478780 7501976 787 787 0
-29
-195
-34
-1
308
-3
-80
-15
215
-316
1329
324
76
1
-143
-1
-4
-1
-1
-1
-1
-1
-1
-1
-1
-1
-1
-1
-1
-1
-1
-1
-1
-1
-1
-1
-1
-1
-1
-1
-1
-1
-1
-1
-4
-1
-1
-1
-1
-1
-1
-1
-1
-1
-1
-1
-1
-1
-1
-1
-1
-1
-1
-5
-1
135
-639
-1
29
1
3185
1138
416
843
160
1005
1
-671
-1
499
467
2321
1
1
1
1
1
1
1
1
1
1
1
5
1
1
1
1
1
1
2
1
87
388
-178
479
-359
-1
-1
32
1
-524
1435
-1659
716
-63
48
1
1
1
-105
-1
-1
-1
-1
-1
-1
-1
-1
-1
-1
-1
-1
-4
-3
-1
-1
-4
7
-122
17
21
0
6811720 6833896 7502069 7524326 764 764 0
-304
507
-1152
30
371
318
1
-715
-169
-285
-2894
-993
-122
91
-455
-1
3225
-284
-2419
182
-397
-1
-1
-1
-1
-1
-1
-1
-1
-1
-1
-1
-266
-39
43
279
-476
-1
-1
-1
-1
-4
-1
-1
-1
-1
-1
-1
-1
-1
-5
-7
-1
-1
-1
-1
-1
-2
-1
-1
-1
-1
-2
-1
-1
-5
-1
-1
-1
-1
-1
-1
-1
-1
-1
-1
-1
-1
-3
-1
-1
-1
-1
-1
-1
-1
-1
-1
-1
-1
-1
-1
-3
-1
-1
-1
-1
-1
-1
372
-82
-1143
-1
-78
3639
0
6834301 6835847 7524347 7525892 53 53 0
960
0
6835543 6844749 7526147 7535385 370 370 0
-294
-1
-3
-41
-50
86
948
-1070
-32
58
212
189
-389
-666
-1
-1
-1
-1
-1
-1
-1
-1
-1
-1
-1
-1
-1
-1
-1
-1
-1
-1
-1
-1
-1
-1
-1
-1
-1
-1
-1
-1
-491
-479
-812
-1
-129
551
-72
-1
-1
-1
481
505
1
1
1
1
1
1
5
-495
0
6844948 6854965 7535384 7545410 368 368 0
1780
-65
-95
-1
-1
-1
-121
-1
-727
-1
-1
-1
-1
-1
-1
-1
-1
-1
-1
-1
690
1
1
1
1
1
1
1
1
1
1
1
457
-1566
-357
-665
489
1
1
-118
1871
-490
-1
-1
-1
-1
-1
321
19
0
6858647 6865402 7546125 7552919 280 280 0
-1205
-1
-1
-1
-1
-6
-1
-1
-1
-1
-1
-1
-1
-1
-1
-1
-1
-1
-1
-1
-1
-1
-2
-1
-1
-1
-1
-1
-1
-1
-1
-1
-1
-1
-1
-4
-1
-1
-1
-993
-1
3850
115
1
-274
0
6865398 6882915 7584738 7602275 632 632 0
793
-1762
-201
-59
-474
-1
-1
-1
-1370
-1
158
-1309
-1
-1
-1
-1
-1
-1
797
413
-185
-1631
94
1127
-233
-1
-1
-1
-1
-1
-1
-1
-1
-2200
243
70
776
-1049
-710
129
-360
1322
0
6882926 6887447 7602404 7606926 135 135 0
194
-408
-2005
-1441
185
0
6887445 6894685 7612058 7619298 244 244 0
-359
142
1
1
-53
-438
28
-20
-1
-432
-1
306
1
1
1
1
1
972
1
-88
-1
-1
-160
967
8
-963
-1
-439
-1
-1
-1
-1
197
1
1
4
1
-337
0
6894684 6901447 7621568 7628429 328 328 0
-2372
-2322
-1
-1762
-1
-1
-1
-1
-1
-1
-1
-1
-195
-1
-1
-1
-1
-1
-1
-1
-1
-1
-1
-1
-1
-1
-1
-1
-1
-1
-1
-1
-1
-1
-1
-1
-1
-1
-1
-1
-1
-1
-1
-1
-1
-1
-1
-1
-1
-1
-1
-1
-1
-1
-1
-1
-1
-1
-1
-1
-1
-1
-1
-1
-1
-1
-1
-1
-1
-1
-1
-1
-1
-1
-1
-1
-1
-1
-1
-1
-1
-1
-1
-1
-1
-1
-1
-1
-1
-1
-1
-1
-1
-1
-1
-1
-1
-1
0
6901476 6906623 7630369 7635504 184 184 0
167
63
105
1
1
1
1
1
1
1
-863
-1
-1
-1
279
1
244
1142
1501
143
0
6911720 6912974 7635901 7637172 53 53 0
332
-11
-25
-1
-1
-1
-1
-1
-1
-1
-1
-1
-1
-1
-1
-1
-1
-1
-1
-1
-1
27
368
0
6913159 6921980 7637169 7645955 267 267 0
-27
-207
-762
-1
-1
-1
-1
-1
-1
-1
292
125
1
1
1
1
1
1
1
1
1
1
1
1
1
1
3
1
1
1
1
1
1
1
1
1
1
1
1
1
1
1
1
1
1
1
2
1
1
1
1
1
718
1
265
-2350
710
972
-517
0
6925079 6926427 7645951 7647298 47 47 0
218
0
6926419 6930037 7652163 7655778 91 91 0
636
1
1268
0
6931852 6940818 7655773 7664737 192 192 0
-1498
53
47
1
1
1
1
1
1
-622
-22
-1326
49
1
354
710
1
1172
-544
-2390
-1
-1
-1
-1
-1
-1
0
6943155 6951118 7664735 7672716 217 217 0
241
1
1
1428
-587
-1292
-111
12
1
-382
1204
-26
-586
-1
-19
-516
-1
-1
-1
-1
-1
-1
-1
-1
-1
-1
-1
-1
-1
-1
-1
-119
0
6952910 6954064 7677345 7678495 51 51 0
-71
-2
-1
18
1
1
25
2
1
384
0
6955354 6969737 7679394 7693809 186 186 0
427
1
22
1
1
1
-763
37
1
5
1
1
1
1
1
1
1
1
1
1
1
1
1
1
1
1
1
1
1
1
1
1
1
1
1
1
-1410
-57
32
133
1
1
-50
-3834
-1
-1
-1
-1
-1
-1
-1
-1
-1
-1
-1
-1
-1
-1
-1
-1
-1
-1
-6
-1
-1
-1
-1
-1
-1
-1
-1
-1
-1
-1
-1
-1
-1
-1
-3
-1
-1
-1
-1
-1
-1
-1
-1
-1
-1
-1
-1
-1
-1
-1
-1
-1
-1
-1
-1
-1
-1
-1
-1
-1
-1
-1176
-3137
-1
-1
-1
0
6969730 6979471 7693989 7703719 277 277 0
762
1
1
3
1
1
1
-216
-1
-1
-1
-89
10
1063
-135
-424
-1533
-1
-1
-1
-1
-1
-1
-1
556
1
-110
-1
-1
3492
313
1
-816
-1
-1
89
1
1
1
1
1
1
1
1
1
1
1
1
1
1
1
1
1
0
6995039 7000640 7703718 7709331 137 137 0
-2020
-1
-1
-1
-1
-1
-1
-1
-1
-1
-1
-1
-3419
106
0
7000710 7022596 7709856 7731743 855 855 0
-1656
4077
1
1
1
1
1
1
1
1
1
1
1
1
1
1
1
1
1
1
1
1
1
1
1
1
1
1
1
1
1
1
1
1
1
1
1
1
1
1
1
1
1
1
1
1
1
1
1
1
1
1
1
1
2
1
1
1
1
1
1
-245
-1
-1
-1
-1
-1
-1
-1
-1
-1
-1
-1
-1
-1
-1
-1
-1
-1
-1
-1
-1
-1
-1
-1
-1
-1
-1
-1
-1
-1
-1
-1
-1
-1
-1
-1
-1
-1
-1
-1
-1
-1
-1
-1
-1
-1
-1
-1
-1
-1
-1
-1
-1
-1
-1
-1
-1
-1
-1
-1
-1
-1
-1
-1
-1
-1
-1
-1
-1
-1
-1
-1
-1
-1
-1
-1
-1
-1
-1
-1
-1
-1
-1
-1
1141
-1066
847
1615
-349
2337
25
1
1
1699
1
1
1
1
1
1
1
1
1
1
1
1
1
1
1
1
1
1
1
1
1
1
1
1
1
1
1
1
1
1
1
1
1
1
1
1
1
1
1
1
1
1
1
1
288
1
1
1
1
1
1
1
1
1
1
1
1
1
1
1
-1839
-1
-410
-1
-1
-1
-1
-1
-1
-1
-1
-1
-1
-1
-1
-5
-2
6
2
-4
-1
-3
-2
-16
-2
-1
-1
-1
-1
-1
-1
-202
-1
-1
416
11
505
-1379
-1
-1
-1
-1
-1
-1
-1
-1
-1
-1
-1
-1
-1
-1
-1
-1
-1
-1
434
1
-47
-550
44
1
1
218
0
7025699 7042923 7727468 7744659 457 457 0
121
1
1
1
1
1
-179
-1
-1
-268
-1
-1
-1
-1
-1
-1
-1
-1
-1
-1
-1
155
14
-385
120
1830
1
-598
41
1
227
81
1
1
-450
-791
-292
153
1967
1
1
1
1
1
79
228
1
1
1
1
1
1
1
1
4
1
1
1
1
1
1
1
1
1
1
1
1
1
1
1
1
2
1
2
1
2
1
2
1
1
3
780
-3426
-1
-2222
576
-1042
-37
-1
-1
-1
-1
-1
-1
-1
-1
-1
-1
-1
-1
-1
-1
-1
-592
237
1
1
1
1
1
1
1
1
1
1
0
7043446 7061761 7754271 7772626 383 383 0
-138
-1
-76
2170
1
1
1265
-2408
-299
-89
-1
-1
-1
-1
-1
-1
-1
-1
-1
-1
-1
-1
-1
-1
-1
-1
-1
-1
-1
-1
-1
-1
-1
-1
-1
-1
-1
-1
-1
-1
-1
-1
-1
-1
-1
-1
-1
-1
-2
-1179
1081
284
1
2867
2318
1
-56
-1
-1
-1
-1431
-223
332
770
1102
-36
0
7061895 7068619 7772754 7779470 144 144 0
743
96
2723
-59
1291
-1171
158
224
115
2
2
2
0
7068665 7092170 7779851 7803378 615 615 0
165
1021
83
1
1
-634
-1
-1
-1
-4
-1
-4
-1
-3
-1
-1
-1
-1
-1
-1
1228
1
1
1
1
1
1
1
1
1
1
1
1
1
1
1
1
1
1
1
1
1
1
1
-2127
-1
-1
-1
-1
-1
-1
-1
-11
69
-128
-1
-1
-1
2938
-1146
526
-1588
-1
1108
1549
1929
870
-2564
94
-611
-1
-1
-1
-1
-1
-1
-1
-1
-1
-1
-1
-1
-1
-1
-1
-1
-1
-1
-1
-1
-1
-1
-1
-1
-1
-1
-427
-1
-1
-1
-1
392
1811
384
1
1
0
7098524 7106058 7807090 7814673 204 204 0
-26
883
86
2497
-1287
-1
-1
-1
-1
-1
-1
-1
-1
-1
-1
-1
-1
-1
-1
-1
-1
-1
-1
-4
-1
-1
-1
-1
-1
-1
-1
-1
-1
-1
-1
-1
-3
-1
-1
-1
-1
-1
-24
-930
-710
-1
-1
-1
-1
-1
-1
-1
-1
-1
-1
-1
-1
-1
124
1
864
0
7114986 7138050 7814669 7837756 646 646 0
-2458
-1856
-14
-109
-726
-1
-1
-1088
-1
-1
-1
-1
-1
-1
-1
-1
-1
-1
-1
-1
-1
-1
-1
-1
-1
-1
-1
-1
-1
-1
-1
-1
-1
-1
-1
-1
-1
-1
-1
-1
-1
-1
-2
-1
-1
-1
-1
-1
-1
-1
-1
-26
-1
-1
-1
-1
-1
-1
-1
-1
-1
-1
-1
-1
-1
-1
-1
-1
-1
-1
-1
-1
-1
-1
-1
-1
-1
-1
-1
-1
-1
-1
-1
-1
-1
-1
-1
-1
-1
-1
-1
-1
-1
-2
-1
238
1
1
1
1
1
1
1
1
1
1
1
1
1
1
1
1
1
1
1
1
1
1
1
1
1
1
1
1
1
1
1
1
1
1
1
1
1
1
1
1
1
1
1
1
1
1
1
1
1
1
1
1
1
1
1
1
1
1
1
1
1
2
1574
150
28
1764
-2088
-382
-47
-46
-2170
1532
-1569
-1
-1
-1
-1
-1
-1
-1
-1
-1
-1
-1
-1
-1
-1
1339
-251
41
1
1
1
1
1
1
1
1
1
1
1
1
1
1
1
1
1
1
1
1
1
1
1
1
1
-194
-2079
0
7138179 7149232 7838195 7849235 237 237 0
1493
-709
-879
102
1
1
1
1
1
1
1
1
1
1
1
1
1
1
1
1
1
1
1
1
1
1
1
1
1
1
1
-686
-1
-1
-1
-1
-1
-1
-1
-1
-1
-1
-1
-1
-1
-1
-1
-1
-1
-1
-1
-1
-1
-1
-1
780
250
1
234
-150
508
176
1
1
1
-1798
-1
-1
-1
-1
117
-219
-1
1265
1
1
292
1
1
174
-915
206
1
0
7149512 7161110 7849456 7861099 265 265 0
-7
2114
1080
360
-318
-1
2499
214
-673
603
-130
692
-336
-1
-1
-1
-1
-1
-1
-1
-1
-1
-1
-1
-1
-1
-1
-1
-1
-1
-1
-1
-1
-1
-1
-1
-1
-1
-1
-1
-1
-1
-1
-1
-1
-1
-1
-1
-1
-1
-1
-1
-1
-1
-1
-1
-700
716
488
1
1
1
138
-57
12
1
1
1
1
-9
-201
-1
-1
-1
-1
-1
-1
-1
-1
-1
-1
0
7185295 7201260 7849467 7865409 750 750 0
150
-3
-1238
-122
-1111
-1
-1
383
1
1
1
1
1
1
1
1
541
-310
-1
-117
-9
-5
-195
-1
-1
-1
-1
-1
-342
29
1357
-271
-1
-1
177
220
141
1
315
149
59
-49
140
1
1
1
1
1
1
1
1
1
-39
316
1
1
1
1
2
-198
229
279
55
130
-1079
716
488
1
1
1
138
-57
12
1
1
1
1
-9
-201
-1
-1
-1
-1
-1
-1
-1
-1
-1
-1
255
1
4
1
1
1
1
1
1
1
1
1
1
1
1
2
3
1
1
1
1
1
1
1
1
1
1
3
1
1
1
1
1
1
1
1
1
1
2
1
1
1
1
1
6
1
1
1
1
1
1
1
1
1
1
-300
-1
-1
-1
-1
-1
-1
-1
-1
-1
-9
-1
-1
-3
-1
-1
-4
-1
-1
-1
-1
-1
1382
-2111
-1
-1
-1
-1
-1
-1
-1
-1
-1
-1
-1
-1
-1
-1
-1
-1
-1
-1
-1
-1
-1
-1
-1
-1
-1
-1
-1
-1
-1
-1
47
343
1
1
1
1
1
0
7201270 7207105 7872670 7878517 226 226 0
-1455
-1
-1
-1
-1
-1
-1
-1
-1
-1
-1
-165
-1
-1
-1
-1
-1
-1
-1
-1
-1
-1
-1
-1180
-1
-1
462
1
1
1
-336
-1
-1
-1
-1
-119
-84
-66
848
1
1
1
1
1
1
1
1
1
1
1
1
1
5
282
1
1
0
7220783 7222688 7883658 7885572 73 73 0
894
-531
-1
-1
-1
-1
-1
-1
-1
-1
-1
0
7227450 7232785 7903615 7908921 199 199 0
-508
2804
-477
-1
-1
84
14
-657
187
247
162
55
1
1
1
1
1
1
1
1
1
1
1
1
1
1
1
1
1
1
1
1
1
1
1
1
1
1
30
0
7232876 7240905 7909086 7917121 237 237 0
-157
479
1
-22
-1
65
1
1
5
1
1
1
1
1
1
1
1
3
-267
-1
-1
-1
-1
-1
-1
-1
-1
-1
-1
-1
-1
-1
-1
-1
-1
-1
-1
-1
22
-118
-1
-1
1370
1
304
-81
1009
-26
1153
400
-58
118
0
7240902 7254489 7928378 7941960 324 324 0
111
-4663
-1418
-38
361
2145
972
1214
1
1
461
1
-746
0
7256189 7259391 7941962 7945212 131 131 0
-974
-1
-575
-1
-1
-1
-1
-1
-1
-1
-1
-1
-1
-1
-1
-1
-1
-1
-1
-1
-1
-1
-1
-1
-1
-1
-885
-325
-256
-1
-1
-1
-1
-1
-1
-1
-1
-1
-1
-1
-1
-1
-1
-1
-1
-1
-1
-1
0
7259610 7265024 7945667 7951087 227 227 0
-398
100
1
1
1
-569
-24
-1
-1
-1
63
1
1
1
1
1
1
-95
-1
-1
-1
-1
-1
-1
-1
-1
-1
-1
-1
-1
-53
-1
46
1
1
1
108
1
1
1
1
1
1
1
1
1
1
1
1
1
1
1
1
-55
-1
-1
70
403
1
1
1
147
-3
-141
-1
-1
-1
-1
-2
-2
-26
-1
-1
-1
-1
-1
-77
-92
-1
-1
-1
-349
-1
-1
-1
-60
-1
289
1
1
1
1
-523
-1
-1
-2
-2
-1
-1
-1
-1
-1
-1
-1
84
1
1
1
1
1
1
1
1
1
1
1215
1
-11
0
7265242 7270951 7951101 7956840 159 159 0
-162
-1
-1
-1
-1
-1
-1
-1
-1
-1
-1
-1
-1
-1
-1
-1
-1
-1
-2
-1
-1
-1
-1
-1
64
-282
-308
-559
1578
637
1
1
177
-254
-1
-1
-1
-1
-1
-1
-1
-1
-1
-1
-1
-1
-3
1233
435
1
1
1
0
7271255 7274302 7956838 7959909 65 65 0
-105
-1
677
1
1
-381
-1
-1
-1
-1
-1
-492
-1
-1
-6
25
216
1
-336
-1
-1
-1
-1
-97
-1
-1
-1
-1
-1
-1
-1
-39
-1
-1
-1
-1
-1
465
90
-120
0
7274654 7275921 7961344 7962607 50 50 0
161
1
1
1
1
1
1
1
1
1
1
1
-725
-1
-1
-1
169
-124
-1
-1
-1
-13
0
7276531 7294840 7963199 7981514 430 430 0
126
70
1
1
1
1261
1
1
1
1
1
1
1
1
1
1
1
1
1
1
1
1
1
1
1
-138
-1
-1
-1
-1
-1
-1
-1
-1
-1
-1
-1
-1
-1
-1
-1
-1
-1
-1
-1
-1
-1
-1
-1
-1
-38
-833
-1
-143
-1
-1
-1
-9
-2
-1
-1
-5
-1
-1
-1
-1
-1
-1
-3
-1
-4
-1
-2
-1
-8
-1
4220
1
1
1
1
426
1
1
157
1
1
1
1
1
1
8
1
1
1
1
1
1
1
1
1
1
1
1
1
8
17
1
1
572
1
1
1
1
1
3
1
1
1
1792
1
1
1
1
1
1
1
1
1
1
1
1
1
1
1
1
1
1
1
1
1
1
1
1
-502
-120
-1
-1
-1
-1
-1
-1
-72
-1
-1
-16
-1
-1
-1
-1
-1
-1
-1
-1
-1
-1
-1
-1
-1
-1
-1
-1
-1
1150
-434
-1
-1
-1
-352
216
1
1
1
-677
-327
-29
-1
-791
-570
-1
-1
-2
-1
10
1
1
1
1
1
622
-1159
-1
-1
-1
228
1
-22
283
-106
-1
-1
-1
-1
-1
-1
-1
-1
-1
-1
-3
-1
-1
-1
47
0
7294871 7296075 7982110 7983315 46 46 0
-194
-365
100
244
-98
0
7296087 7297544 7984048 7985513 56 56 0
-85
46
21
-177
-1
-1
-1
-1
-1
-1
-1
-1
-1
675
0
7308301 7313876 7985508 7991033 244 244 0
793
-57
23
-111
-438
119
498
1
1
1
1
1
1
1
1
1
1
1
1
1
1
1
1
1
1
1
1
1
1
1
1
1
1
1
1
1
1
1
1
1
1
1
1
1
1
1
1
1
1
1
1
1
1
1
1
1
1
483
-153
-1
936
-504
-1
-3
292
1
0
7316943 7327382 7989543 8000001 322 322 0
-371
-1
-353
-1
-555
-866
-1
-1
-1
-1
-1
-1
-1
-1
-1
-2023
-1
-1
-1
-1
-1
-1
-1
-1
-1
-1
-1
-1
-1
-1
209
1
1
1
1
1
2
487
431
41
1
89
1
-374
-91
-3
-39
2357
1814
0
