# Supplementary material for: Identifying plant genes shaping microbiota composition in the barley rhizosphere
Source: Nat Commun. 2022 Jun 16;13:3443. doi: 10.1038/s41467-022-31022-y (PMC9203816; doi:10.1038/s41467-022-31022-y)
Supplement: Supplementary file 11 — Source Data [file 41467_2022_31022_MOESM11_ESM.zip › Supplementary Fig 20/HOR21599_Barke_filtered.delta]

/cluster/db/mecoulter/genomes/mummer_results/3H_locus/Barke_chr3H_31000000_39000000_sequence.fasta /cluster/db/mecoulter/genomes/mummer_results/3H_locus/HOR21599_chr3H_32000000_42000000_sequence.fasta
NUCMER
>Barke_chr3H_31000000_39000000 HOR21599_chr3H_32000000_42000000 8000001 10000001
19913 21002 525477 526577 46 46 0
-459
-176
-1
-1
-1
-1
-1
-112
-1
-1
-1
0
64772 66128 538001 539358 37 37 0
-840
0
68019 77904 543129 553012 241 241 0
-27
6
48
1
1
1
1
1
1
2
259
1
1
-45
-1
-1
-15
-1
-2
-12
-21
-6
-6
-3
6
-5
-1
-7
-1
-1
-1
262
1
1
1
1
1
1
1
1
55
1
1
-409
-1
-1
753
-152
-1
2174
753
-241
-444
-1771
0
78922 81092 553005 555195 79 79 0
-38
-1
-1
-1
-1
-1
-1
-1
-1
-1
-1
-1
-1
-1
-946
-67
-1
-1
-1
-69
-1
-2
-1
-574
-1
-81
85
1
1
1
1
1
-97
21
0
82705 86710 567986 571985 91 91 0
1249
746
548
1
1
1
1428
-3
0
108655 114101 571291 576688 191 191 0
1641
1
1
1
1
1
1
1
1
1
1
1
1
1
1
1
1
1
1
1
2
1
1
2218
1
1
1
1
1
1
1
1
1
1
1
1
1
1
1
1
1
1
1
1
1
1
1
1
1
175
-97
0
114094 115373 576821 578096 41 41 0
279
126
1
1
0
115372 116821 577957 579406 42 42 0
-1114
4
0
116838 120641 580124 583894 150 150 0
-278
-1
-398
-346
-349
130
1
1
1
1
1
1
1
1
1
1
1
1
1
1
1
1
1
1
1
1
1
1
1
1
1
1
1
1
1
3
1
4
40
19
189
777
574
0
127011 178128 593788 644762 1225 1225 0
-44
-1
-1
-1
-1
-1
-1
-1
-1
-1
-1
-1
-1
-1
-1
-1861
940
1
1
1
1
1
1
1
1
1
1
1
1
2
1
4
-19
-1
-1
-1
-1
-1
-1
-106
463
92
434
55
-513
-1061
-1
-1
-1
-1
-1
-136
-1
-1
-1
-1
-1
111
-97
-1
-1
-1
-161
-1
2387
25
1
1
1
1
1
1
1
1
1
1
-36
-1
-1
88
-221
-443
74
1
9
-692
-1
-1
-1
-1
-1
-1
-1
313
-276
-1345
-1
-1
-1
-1
-1
-1
-1
-1
-1
-1
-1
-1
-1
-1
-1
-343
-3
-17
-1
-104
148
1
1
1
1
1
1
1
1
1
1
1
1
1
1
1
1
1
1
1
1
1
1
1
1
1
1
1
1
1
1
1
1
1
1
1
26
1
1
1
1
1
1
1
1
1
1
1
1
1
1
1
1
1
1
1
1
1
1
1
1
1
1
1
1
1
1
1
1
1
1
1
108
1
1
1
1435
-77
209
446
-54
-1
-1
-1
-1
-1
394
-1692
-1178
2036
1
1
1
1
1
1
1
1
1
1
1
1
1
1
1
1
1
1
1
1
1
1
1
1
1
1
1
1
1
1
1
1
1
1
1
1
1
1
1
1
1
1
1
1
1
1
1
1
1
1
1
1
1
1
1
1
1
1
1
1
1
1
1
1
1
1
1
1
1
1
1
1
-218
-1
-1
-1
-1
-1
375
484
1362
-730
-26
-1
-1814
-1
-1728
-3584
-1118
-1
-1
-1
-1
-1
-1
-1
-1
-1
-1
-1
-1
-1
-1
-1
-1
-1
-1852
457
1
1
1
1
1
1
1
1
1
1
1
1
1
1
1
1
1
1
22
2640
1
1
1
1
1
1
1
1
1
1
1
1
1
1
1
1
1
1
1
1
1
1
1
1
1
1
1
1
16
1
1
1
1
1
1
1
1
1
1
1
1
1
1
1
1
1
1
1
-888
136
870
1697
2414
941
-727
2844
-91
-1
-1
-9
551
-50
-1651
0
187427 196391 647632 656624 187 187 0
2121
1
107
738
-1242
-1
-1
-1
-1
-1
-1
-1
-1
-1
-1
-1
-1
-1
-1
-1
-1
-1
-1
-1
-1
-1
-1
-1
-1
-1
-6
-1
-1
-1
-1
-4748
0
196407 214866 658047 676481 242 242 0
-1429
-1415
56
-983
-1
-1
-1
1079
-1650
499
88
1
1
259
1
1
1
1
5
1
1
1
7
7
1
1
2
3
1
1
1
4
1
5
17
1
1
1
1
1
1
3
-3
10
1
2
6
1
1
1
5
8
1
-359
-1
-1
-1
-1
-1
-1
-1
-1
-1
-1
-1
-1
-1
-1
-1
-225
-43
-1
-1
-1
157
1
1
1
-344
-1
-1
812
2248
1
2131
3477
791
1
1
0
215739 228309 680015 692675 187 187 0
-259
-451
3
529
-292
-1
-1
2844
1
1
-141
-39
-174
-1
-1
-1
-1
-1
-1
-1
-1
-1
-1
-1
-1
-1
-1
-1
-1
-1
-1
-1
-1
-1
-1
-1
-1
-1
-1
-1
-1
-1
-1
-1
-1
-1
-1
-1
-1
-1
-1
-1
-1
-1
-1
-1
-1
-1
-1
-1
-1
-1
-1
-1
-1
-1
-1
-1
-1
-1
-1
-1
-1
-1
165
168
1
-231
396
4355
1
-959
168
384
-947
-1
-1
-1
-1
-1
-1
-1
-1
-1
-1
-1
-1
-1
-1
-1
-1
-1
-1
-1
-1
-1
-1
-1
-1
-1
-1
-1
-1
-1
-43
-1
0
227768 247279 692677 712210 484 484 0
-472
-1
-1
-1
-1
-1
-1
-1
-1
-1
-1
-1
-1
-1
-1
-1
-1
-1
-1
-1
-1
-1
-1
-1
-1
-1
-1
-1
-1
-1
-43
-1
122
1
1
1
1
1
1
1
1
1
1
-205
66
1
1
1
1
1
1
1
18
1
1
1
1
1
1
1
2
1
1
1
1
1
1
1
1
1
1
1
1
1
2
3
1
1
1
1
1
1
1
1
1
2
1
1
2
1
1
2
2
3
1
1
1
1
1
1
1
1
1
1
6
1
1
1
1
2
1
1
1
1
1
1
1
2
1
1
1
1
1
1
1
1
812
1
1
-2899
-97
-1
-1
326
236
-1238
-1
-1
-1
-1
-1
-1
-1
-1
-1
-1
-1
-1
-1
-1
-1
-1
-1
-1
-1
-1
-1
-1
-1
-1
-1
-1
-1
-1
-1
-1
-1
-1
-1
-1
-1
-1
-1
-1
-1
-1
-1
-1
-1
-1
-1
-1
-3
55
1016
-1294
-46
334
-41
1502
-888
81
-1694
31
23
1102
-1406
90
1
-1498
-1715
-1
-1
-1
-1
-1
-1
-1
-1
-1
-1
-1
-1
-1
-1
-1
-1
-1
-1
-1
-1
-1
-1
-1
-1
-1
-1
-1
-1
-1
-1
-1
-1
-1
-1
-1
-1
-1
0
247701 258572 713286 724168 313 313 0
141
1
1
1
1
3
967
-894
255
3177
133
-1393
-52
576
1
4
10
4
1
-400
-1
-1
-1
-1
-1
-1
-1
-1
-1
-1
-1
-415
-1
-1
-3
-1
-2
-7
-1
-1
287
1
1
-190
-1
-1
-223
-1
-3
-424
-1
-1
32
1
1
1
1
1
1
1
1
312
27
1
1
1
1
1
1
1
1
44
1
1
1
1
2
-53
-1
-1
-542
-1
-1
-1
-1
-1
-1
-1
-1
-1
-1
-1
-1
-1
-1
-1
-1
-1
-22
0
259274 263215 729586 733578 162 162 0
1925
-1035
-1
-1
-1
-1
-1
-1
-1
-1
-1
-1
-1
-1
-1
-1
-1
-1
-1
-1
-1
-1
-1
-1
-1
-1
-1
-1
-1
-1
-1
-1
-1
-1
-1
-1
-1
-1
-1
-1
-1
-1
-1
-1
-1
-1
-1
-1
-1
-1
-1
-1
-1
0
262996 270169 734135 741254 256 256 0
485
1
1
1
1
1
1
1
1
1
1
1
1
1
1
1
1
1
1
1
1
-438
1348
186
38
130
-2034
1290
1
1
1
1
1
1
1
1
1
1
1
1
1
1
1
1
1
1
1
1
1
1
1
1
1
1
1
1
1
1
1
1
1
1
1
1
1
1
1
1
1
1
1
1
1
1
-357
-1
-1
-1
-1
-1
-1
-1
-1
-1
-1
-1
-1
-1
-1
-1
0
270877 289076 756785 774980 409 409 0
-1649
-150
-2744
-126
643
538
172
884
-127
-1
1800
4
1
1
1
1
1
1
1
6
1
1
1
2044
-396
-135
-1
-1
-1
-1
-1
-631
560
1514
-548
-229
-2825
149
0
291265 302076 793453 804271 227 227 0
184
443
-484
2555
-37
637
-1222
-1
-1
-4
-1
-1
-1
-1
-1934
0
301566 309292 804554 812282 160 160 0
-1125
-2871
2903
-292
0
309377 315195 817176 823037 213 213 0
-737
-1
-1
-1
-1
-1
-1
-1
-1
-1
-1
-1
-1
-1
-1
-1
-1
-1
-1
-1
-1
-1
-1
-1
-1
-1
-1
-1
-1
-1
-1
-1
-1
-1
-1
-1
-1
-1
-1
-1
-1
-1
-1
-1
-1
-1
-1
-1
-1
-1
-1
-1
-1
-1
-1
-1
-1
-1
-1
-1
-1
-1
-1
-1
-1
-1
-1
-1
-1
-1
-1
-1
-1
-1
-1
-1
-1
-1
1085
1
1
1
1
1
1
1
1
1
1
1
1
1
1
1
1
1
1
1
1
1
1
1
1
1
1
1
1
1
1
1
2
1
3320
60
1
-355
-172
0
315038 319099 823038 827140 120 120 0
-101
-1
487
-188
-1
-236
-1463
-1
-1
-1
-1
-1
-1
-1
-1
-1
-1
-1
-1
-1
-1
-1
-1
-1
-1
-1
-1
-1
-1
-1
-1
-1
-1
-1
-1
-1
-1
-1
-1
-1
-1
-212
-1
-1
-1
-1
113
580
1
341
-300
0
322042 340239 833714 851908 310 310 0
-831
-2
1994
-108
135
1
1
1
1
1
1
1
14
4
33
-169
-1
-1
-1
-1
-1
-1
-1
-1
-1
-1
43
1843
1
4
1
1
59
1
-52
-31
485
-1433
350
-171
-2
-126
-1
-1
797
1638
2009
87
186
-755
1837
-5
-142
-883
316
0
349074 362550 851904 865435 240 240 0
-315
2727
-741
-1
-1
-1
-1
-1
-1
-1
-1
-1
-1
-1
-1875
87
1
1579
-648
-1
-1
-1
469
1
-36
-1
-1
-1
-1
-1
-1
-1
-1
-1
-1
-1
-1
-1
-1
-1
-1
-1
-1
-1
-1
-1
-1
-1
-1
-1
-1
-1
-1
-1
-1
-1
-1
-1
-1
-1
-1
-1
-1
-1
-1
-1
-483
817
899
-268
-865
0
362631 374075 865907 877334 264 264 0
309
1
1
1
1
1
1
1
1
1
1
1
1
1
1
1
1
-172
-1121
-1346
-1300
659
1
391
699
1
-1145
1194
-1061
-1686
253
0
374262 381385 877892 885012 103 103 0
5076
86
1
1583
-165
0
395143 400412 884770 890043 108 108 0
-6
-1705
-177
1439
-697
906
-5
-78
0
407050 415757 888407 897114 146 146 0
-1818
1623
1194
-3744
0
415850 428163 897114 909392 227 227 0
956
1
1
1456
-2491
-1
-1
-1
-1
-1
-1743
920
-644
-1
-1
-1
-1
-3
-1
-1
-822
2539
2
1
1
1
2
1
1
1
6
1
1
3
1
1
1
1
1
1
1
1
1
4
1
3
1
1
1
1
3
1
1
3
1
1
1
1
1
1
2
1
1
1
1
1
1
0
428237 436780 910265 918812 65 65 0
5861
-506
-110
-1
-1
-1
-1
-1
-740
763
213
126
1
-159
0
437049 460794 918820 942441 465 465 0
1327
1
1
1
1
1
1
1
1
562
1
1
1
1
1
1
1
1
1
1
1
1
173
1
1
1
1
1
1
1
-219
-88
79
104
7
830
20
12
34
-442
-739
249
1
2
1
1
2
1
1
1
1
1
1
1
2
2
2
1
1
1
1
1
1
1
1
1
2
1
1
1
2
12
3
1
1
1
2
3
1
1
-1846
1753
3122
-886
1684
81
-34
-1
-1007
1790
490
1
1
1
1
1
1
1
1
1
1
1
1
1
1
1
1
1
1
1
1
1
1
1
1
1
1
1
4
1
1
1
5
1
1
1
1
3
1
1
1
1
1
1
1
1
1
1
1
1
803
-350
-839
-1
7
2512
847
19
0
469373 494737 942436 967794 400 400 0
-4143
58
21
-2473
-63
2810
1
1
1
1
1
1
1
1
1
1
1
1
1
1
787
-645
-1
-1047
-1
-1
-1
-1
-1
-1
-1
-1
-1
-1
-1
-1
-1
-1
-1
-1
-1
-1
-1
-1
-1
-1
-1
-1
3617
-1496
-241
629
1
1
2127
1
1
21
-3800
481
8
-443
254
1
1
1
1
1
1
1
1
1
1
1
0
495998 509562 967056 980628 295 295 0
-50
-1
-1
-1
-1
-1
-1
-1
-5
-1
-1
-1
-4
-236
253
1
1
1
1
1
1
1
1
1
1
1
-1020
1591
1
273
1
1
1
1
1
384
-373
-5844
-1241
-1
-1
-1
-1
-1
-1
-1
-1
-1
-1
-1
-68
2042
0
509557 515516 1003652 1009620 127 127 0
-4807
-15
-1
-1
-1
-1
-1
-1
-1
-1
284
-257
246
0
514025 516613 1011720 1014316 72 72 0
-341
-1
-1
-1
-1
-1
-1
-1
-1
296
-257
246
0
516138 524896 1014992 1023761 214 214 0
845
1166
3498
-2098
-23
-1
-1
-1
-1
-1
-1
-1
278
1
1
1
1
1
1
1
1
1
1
-303
-4
-1
-1
-1
-1
-1
-1
-1
-1
-1
-1
-1
-1
-1
-1
0
523411 525993 1024147 1026744 117 117 0
-334
-23
-1
-1
-1
-1
-1
-1
-1
276
1
1
1
1
1
1
1
1
4
-303
-4
-1
-1
-1
-1
-1
-1
-1
-1
-1
-1
-1
-1
-1
-1
0
526401 528622 1037709 1039931 34 34 0
-1640
0
528623 533705 1040087 1045168 119 119 0
42
37
1
-759
-4020
0
534051 576494 1047289 1089723 686 686 0
341
1
1
-4951
-1744
-1
141
635
-3073
615
-1581
-1911
-1
236
1
1
697
-1886
-3847
-387
38
1621
1
1
1284
1436
-88
403
-534
-1503
-2212
-3057
-857
-8
-587
-1
-1
-933
3451
1
1
1
1
1
3
1
1
1
1
2123
5
0
576495 586008 1089882 1099410 58 58 0
-2921
-1
-1
-1
-1
-1
-1
-1
-1
-1
1758
-227
-1
-105
-4049
-1
-1
0
586341 591306 1099413 1104417 120 120 0
-1284
-784
-241
-1
-1
-1
-1
-1
-1
-1
-1
-1
-1
-1
-1
-1
-1
-1
-1
-1
-1
-1
-1
-1
-1
-1
-1
-1
-1
-1
-1
-1
-1
-1
-1
-1
-1
-1
-1
108
-183
-690
-1121
-1
-1
-1
-1
-1
-1
25
-216
34
1
1
1
1
1
1
1
1
1
1
1
1
1
1
1
1
1
1
1
1
1
1
1
-64
-1
-1
-116
-1
-1
-1
-1
-1
-1
-1
-1
-1
-1
-2
-8
0
591024 601484 1106770 1117214 112 112 0
204
1827
1
1
1
1
1
1
1
1
1
1
1
1
1
1
1
1
1
2674
-216
1967
-590
-131
-1
-1
1601
-743
0
601616 609856 1117223 1125463 56 56 0
1584
-6338
0
609979 614919 1127411 1132359 61 61 0
-1234
-1
-1
-1
-1
-1
-1
-1
0
615256 616982 1132363 1134089 10 10 0
0
616652 631907 1134490 1149774 139 139 0
-900
-157
-1
-3
-1
-1
-1
-1
-1
-1
-1
-1
-1
-2
-1
-3
-4
-4
-1
-3
-1
-1
-1
-1
-1
-1
-1
-1
-3
-1
-1
-1
-1
1204
1058
214
1
1
1
1
1
1
-1512
-1
-1
-3351
161
-4186
-1848
0
631589 663597 1149888 1181891 223 223 0
575
1
1
2516
5529
1
1
1
1
1
1
1
1
1
1
1
1
1
1
4950
555
1
-945
-2646
-1099
1513
1906
1
1
1
1
1
1
1382
1
1
20
-2801
-2858
-1
-1
-1
-1
-1
-1
-1
-309
-402
-1
-1
-1
-1
-1
-1
-1
-1
-1
-1
-1
-1
-1
-1
-1
0
663594 666680 1182003 1185060 59 59 0
2667
18
1
1
4
1
1
1
1
1
1
1
2
1
1
1
1
1
1
1
1
1
1
1
3
1
1
158
9
0
666957 670531 1185663 1189244 78 78 0
97
499
951
18
158
-46
-215
-21
-84
-1
-1
-1
-1
-1
-1
-1
-1
-1
-1
-1
-1
-1
-1
-1
-1
-1
-1
1011
1
1
1
1
1
1
1
1
1
0
670930 678129 1191115 1198233 156 156 0
1298
1
1
1
1
1
1
1
1
1
1
-170
-1
-1
-1
-410
-139
14
538
1
1
1
1
1
1
1
2
1
1
1
1
1
1
1
8
1
1
4
2
1
1
1
1
1
1
1
1
1
1
1
1
1
2
1
1
1
1
1
1
3
1
1
1
1
1
1
1
8
1
2
1
1
1
1
1
4
1
1
1
5
1
4
1
2
1
1
1
-15
3825
1
1
1
1
1
1
0
680557 696572 1199610 1215613 245 245 0
-1044
-1
-1
-1
-1
-1
-1
-1
-1
-1
-1
4796
431
1010
-374
-1385
-1
215
-816
60
145
10
-227
156
996
1
1
1
1
2
12
2
1113
26
-130
-732
268
1
1
1
1
1
1
1
1
1
1642
387
0
697339 703470 1215610 1221758 155 155 0
8
-933
-290
-1
-1
-1
-1
-1
-1
-1
-1
-1
-1
-1
-1
-1
-1
-1
-1
-1
-1
-1
-1
-413
4
1
21
1
1
-204
1170
802
55
51
1
1
-75
-158
-1079
-14
-1
-1
-1
295
1
-157
215
0
704708 705725 1221757 1222763 32 32 0
149
1
1
1
1
1
182
1
1
53
1
0
705885 709398 1222763 1226249 112 112 0
1265
1
1
1
1
-442
313
1
1
1
1
1
1
1
1
1
1
1
1
70
1
1
1
1
145
1
4
1
459
1
1
-623
-1
-1
-1
-1
-1
43
1
1
64
0
717699 732678 1225554 1240583 448 448 0
-137
-1
-1
640
-354
-1
-1
-1
-1
-1
-1
-1
-1
-1
555
1032
58
-264
11
-135
-1
-1
-1
-1
-1
-1
-1
-1
-1
-1
-1
-1
-1
-1
-1
-1
-1
-1
-1
-1
-1
-1
-1
-1
-1
-1
-1
-1
-1
-1
-1
-1
-1
-1
-1
-1
-1
-1
-1
-1
-1
-1
-1
-1
-1
-1
-1
-1
-1
-1
-1
-1
-1
-1
-1
-1
-1
-1
-1
-1
-1
-1
-1
-1
-1
-1
-1
49
-112
-1201
-367
528
-473
656
1
1
1
1
1
1
1
1
1
1
1
1
1
1
1
1
1
1
39
1
1
1
1
1
1
1
1
1
1
2384
1187
-289
-126
-205
-2687
735
0
732679 747422 1247555 1262346 352 352 0
137
242
-637
-14
-1
-1
-1
-1
-1
-1
-1
-1
-1
-1
-1
-1
-1
-1
-1
-868
-1329
-1
-1
-1
-1
-1
-1
-1
-1
-1
-1
-1
-1
-1
-1
-1
-1
-1
-1
-1
-1
-1
-1
-1
-1
-1
-1
-1
-1
-932
-790
1464
-3471
-51
2218
-72
-859
-557
313
429
0
747418 749781 1265861 1268192 98 98 0
195
-721
148
1
1
1
1
1
1
1
1
1
1
1
1
1
1
1
1
1
1
1
1
1
1
1
1
1
1
1
1
1
-271
181
1
4
1
1
1
1
1
1
16
-41
-1
-1
-1
-1
-1
-328
0
766966 772062 1293042 1298138 123 123 0
-8
-1
1145
24
121
-460
-2524
757
0
772686 787307 1303501 1318036 540 540 0
470
783
1
1
1
1
1
1
1
1
1
-119
-81
-1
-1
-1
-1
-1
-1
-1
-1
-1
-1
-1
-142
1058
265
139
1039
1
1
1
1
1
1
1
1
1
1
1
1
1
1
1
1
1
1
1
1
1
1
1
1
1
1
1
1
1
-1207
-1
2750
7
1
1
1
1
1
1
1
1
1
1
1
1
1
1
1
1
1
1
1
1
1
3
1
790
3338
1
1
1
1
1
1
1
1
1
1
1
1
1
1
1
1
1
1
1
1
1
1
1
1
1
1
1
1
3
1
1
1
1
3
1
1
1
1
2
1
1
1
1
1
1
1
1
1
1
1
1
1
1
1
1
1
1
2
1
-265
293
-378
-1
-882
-1
-1
-1
-1
-1
-1
-1
-1
-1
-1
-1
-1
-1
-1
-1
-1
-1
-1
-1
-1
43
-246
-1
-1
-1
-1
-1
0
787959 815175 1318036 1345176 974 974 0
-4375
2248
-269
1192
401
158
1
-96
47
1
1
1
1
1
-317
476
-1729
-1
-1
-1
-1
-1
-1
-1
-1
-1
-1
-1
-1
-1
-1
-1
-1
-1
-1
-1
-1
-1
-1
-1
-1
-1
-1
-1
-1
-1
-1
-1
-1
-1
-1
-1
-1
-1
-2
-1
-1
-1
-1
-375
-1300
-1
-1
-1
-1
-1
-1
-1
-1
-1
-1
-1
608
1
1
1
1
1
1
1
1
1
1
1
1
1
1
1
1
1
1
1
1
1
1
1
1
1
1
1
1
1
1
1
-96
7
2160
-2997
-1
-778
41
73
1
1
1
1
1
1
1
1
1
1
1
1
1
1
1
1
1
1
1
1
1
1
1
1
1
1
1
1
1
1
1
1
1
1
1
149
1
1293
1
1
1
1
1
3
1
1
1
1
1
-739
208
91
-162
158
1
-153
675
114
1
1
1
1
1
1
1
1
1
1
1
1
1
1
1
1
1
1
1
1
1
1
1
1
1
1
1
1
1
1
-65
-1
-1
-1
-1
259
2028
292
1
1
1
1
1
1
1
1
1
1
1
301
-134
5
0
821874 827153 1343656 1348937 129 129 0
381
468
-271
704
-102
-942
22
-20
-972
-1
0
835613 845775 1348931 1359195 430 430 0
-2876
-163
-1
-422
-82
-123
-1
-1
-1
-1
-1
-4
-1
-1
-1
-1
-1
-1
-1
-1
-1
-1
-1
-1
-1
-1
-1
-5
-1
921
-2105
-1
-1
-1
-1
-1
-1
-1
-1
-1
-1
-1
473
241
1
1
-74
-1
-26
-250
-1
-1
-1
-1
-1
-102
-1
-1
-1
-1
-1
-1
-1
-1
-1
-1
-1
-1
-1
-1
-1
-1
-1
-1
-1
-1
-1
-1
-1
-1
-1
-1
-1
-1
-1
-1
-1
-1
-1
-1
-1
-1
-1
-1
-1
-1
-1
-1
-1
-1
-3
293
72
1
1
1
1
1
6
1
2
-342
-1
-1
-1
-1
-1
-1
-1
-1
-17
-1
-1
-1
-1
-1
-215
88
-52
-1
-1
63
1
1
-304
-1
-1
-262
-1
-1
-512
37
0
845817 848689 1359685 1362569 84 84 0
-1210
29
-57
-1
-1
-1
-1
-1
-1
-1
-1
-1
-62
-1042
0
849477 879610 1362570 1392672 888 888 0
834
1
1
1
1
1
1
1
1
1
1
1
1
1
1
-77
2419
933
-1928
-1198
-796
229
-1591
476
274
-308
-1
2866
1
778
-92
-443
-1
-1
-1
-1
-1
-1
-1
-1
-876
-1
-1
-1
-1
-1
-1
-1
-1
-1
-1
-1
2088
1
1
1
1
-1104
-480
-1
-1
737
-200
-1
-45
441
1
1
1
1
1
1
1
1
1
1
1
1
1
1
1
1
1
1
1
1
1
1
1
1
1
1
1
747
1
-717
2307
120
-860
-40
-39
-1077
104
1474
1
1
1
1
1
1
4
2
1
1
1
1
-211
-1
-1
0
880099 882649 1393840 1396396 69 69 0
-380
-1
-1
-1
-1
-1
1610
-544
0
887919 902212 1403600 1417951 269 269 0
6
-2511
-1
-1
-1
-1
-1
445
-2224
-1
582
1
1
1
1
1
1
1
1
1
1
1
1
-39
-729
620
-81
-1
-1
-1
-1
-1
-1
-1
-1
-1
-1
-1
-1
-1
-1
-1
-1
-1
-1
-1
-1
-1
-1
-1
-1
-1
-1
-1
-1
-1
-1
-1
-1
-21
-27
-1
-1
-1
-1
-1
-1
-1
-1
-1
-1
-1
-888
-1
-1
-1
-1
-1
-1
-1
-1
-1
-1
-1
-1
-1
-1
-1
-1
-1
-1
-1
-1
-1
-1
-1
-1
-1
1830
1
411
2746
198
1
1
1
0
903191 923884 1420279 1441034 104 104 0
119
1
1
1
-208
-1
-1
-38
-1
-1
-1
-1
-1
-1
-1
-1
-1
-1
-1
-1
-1
-1
-1
-1
-1
-1
-1
-1
-1
-1
-1
-1
-1
-1
-1
-1
-1
549
-38
-1
-1
-1
-1
-1
-1
-1
-1
-1
-1
-1
-1
-1
-192
-1
-806
-1
-1
-1
-1
-1
-1
-1
-1
-1
-1
-1
-1
-1
-1
-1
-1
-1
-1
-1
-1
1059
211
10184
0
924412 926203 1444169 1445960 1 1 0
0
926487 930914 1447598 1451992 55 55 0
3677
1
422
1
1
1
1
1
1
1
1
1
1
1
1
1
1
1
1
1
1
1
1
1
1
1
1
1
1
1
1
1
28
1
1
1
1
1
-81
-1
-1
-3
-1
0
935630 954449 1451988 1470832 360 360 0
-41
-71
1784
-4
243
1
1
1
1
323
1
1
1
1
1
1
1
1
1
1
1
1
1
1
1
1
1
1
1
1
1
1
1
1
1
1
1
1
1
1
1
1
1
1
1
1
1
1
1
1
1
1
1
1
1
1
1
1
1
1
1
1
1
1
1
1
1
1
1
1
1
1
1
1
1
1
1
1
1
1
1
1
1
1
-1503
-1
-1
-1
-1
-1
-1
-1
-1
-1
-1
-1
-1
-1
-162
-1
-1
-1
-1
-1
-1
-1
-1
-1
-1
-1
-1
-1
-1
-1
-1
-1
-1
-1
-1
-1
-1
-1
-1
-1
-1
-1
-1
-1
709
964
1
1
2
1
2
1
1237
1
1
-5654
65
-14
-1
-1
-1
-1
-1
-1
-1
-1
-1
-3
-1
-1
-1
-1
-1
-1
-1
-1
-1
-1
-1
-1
-1
-1
-1
-1
-1
-1
-1
-1
-1
-1
-1
-1
-1
-1
-1
-1
-1
-1
-1
-1
-1
142
1
-62
-1
-1
-1
-1
-1
-1
-1
-1
-1
-1
-1
-1
-1
-1
-1
-1
-1
-1
-1
-1
-1
-1
-1
-1
-1
-1
-1
-1
-1
-2
-1
-1
-1
706
3
1
1
1
1
1
-646
0
954209 960999 1471371 1478162 4 4 0
-686
0
960825 992148 1479024 1510326 46 46 0
-1871
-1
2498
1
1
1
1
1
1
1
1
4
1
2
3
1
1
1
1
1
1
1
1
1
1
1
14
-11462
-1
0
991862 1039513 1510778 1558371 93 93 0
10467
1
1
1
1
4
1
1
6
1
2
5
1
1
1
1
1
1
1
1
4
1
1
2
1
1
6
1
2
1
1
2
1
1
1
1
2
1
2
1
1
1
1
1
1
1
1
1
1
1
2
1
1
1
36585
1
1
1
0
1040019 1054314 1559568 1573864 6 6 0
-716
0
1054631 1058953 1575153 1579475 4 4 0
0
1059189 1065132 1581420 1587363 4 4 0
0
1064906 1069252 1588482 1592828 2 2 0
0
1069226 1080274 1593173 1604234 17 17 0
-6303
-1
-1
-1
-1
-1
-1
-1
-1
-1
-1
-1
-1
-1
4596
0
1080424 1087083 1604279 1610938 2 2 0
0
1087384 1174009 1610932 1697556 26 26 0
20370
4395
30620
16
-702
-1
13380
-318
-1
-7822
8875
0
1174164 1201929 1697759 1725537 63 63 0
-1892
15212
-10364
-3
-1
-1
-1
-4
3
-8
-1
-1
-1
-1
-1
-2
-1
0
1202195 1223513 1727168 1748350 161 161 0
-287
-1
-7327
4503
8
1
1
1
1
1
1
1
1
1
1
1
1
1
1
1
1
1
1
1
1
1
1
1
1
1
1
1
1
1
1
1
1
1
1
1
1
1
3
1
1
1
1
1
2
1
1
2
1
1
1
1
1
1
1
1
2
1
1
1
2
3
1
1
1
2
1
1
-1582
1802
1
1
1
1
1
1
1
1
1
1
1
1
1
1
1
1
1
1
1
1
1
1
1
1
1
1
1
1
1
1
1
1
1
1
1
1
1
1
1
1
1
1
1
1
1
1
1
1
1
1
1
1
1
1
1
1
1
1
1
1
1
1
1
1
1
1
1
1
1
1
1
1
-4910
-1
0
1223255 1224406 1748569 1749720 0 0 0
0
1224146 1227098 1755628 1758580 0 0 0
0
1226966 1228524 1758582 1760140 6 6 0
1330
-164
0
1229887 1231259 1760978 1762350 1 1 0
0
1231494 1273601 1763526 1805660 87 87 0
28577
-11285
-1
-1
-1
-1
-1
-1
-1
-1
-1
-98
-1
-1
-743
-1
-1
-1
-1
-1
-1
-1
-1
-1
-1
-1
-1
-1
-1
0
1276359 1292065 1807387 1823029 337 337 0
167
-64
-1
-1
-1
-1
-1
-1
-1
-1
-1
347
35
1
1
1
-17
342
6
1
1
1
1
2
1
1
2
1
1
2
1
1
1
1
3
1
1
1
3
3
1
1
1
1
3
9
330
-780
-477
-1
-1
-99
183
1
66
1
1
-1119
-1
-1
-1
-1
-1
-1
-1
-1
-1
-1
-1
-1
-1
-1
-1
-1
-1
-1
-1
-1
-738
-138
-1
253
-1276
1565
1
1
1
1
1
1
1
1
1
1
1
1
1
1
1
1
1
1
1
1
6
1
1
1
1
1
1
1
1
1
1
1
1
1
1
1
1
1
1
1
1
1
1
1
1
1
1
1
1
1
1
1
3
1
1
1
1
2
1
1
1
302
0
1292022 1295126 1823030 1826128 72 72 0
204
1
1
1
1
1
1
1
1
1
1
1
1
1
1
1
2
1
1
1
744
-1404
-1
-1
-1
-1
-1
-1
-1
-1
-1
-1
-1
-1
-1
-1
0
1295124 1299748 1834793 1839386 88 88 0
146
1
1
1
1
1
1
1
1
1
1
1
1
1
1
1
1
1
1
1
1
1
1
-109
-1
717
1
1
-123
-301
866
905
48
1
1
1
1
1
-348
183
-119
42
339
0
1300043 1306155 1839391 1845491 122 122 0
218
1
1
1
1
1
1
1
1
-344
1589
1
1
1
1
1
1
1
1
1
1
1
1
1
1
1
1
1
-1880
-1
-1
52
1
1
1
1
1
1
1
-478
-1
-1
-323
-1
-1
-333
-1
-6
-348
-1
-65
-1
-1
-1
-1
-1
-31
-2
0
1306150 1307311 1850573 1851723 41 41 0
435
1
1
1
1
1
1
1
1
1
263
0
1384004 1386305 1869754 1872049 110 110 0
345
264
32
170
110
-324
258
2
1
-282
0
1398558 1399626 1876492 1877562 44 44 0
-119
-745
0
1405445 1414063 1878276 1886892 73 73 0
125
-12
50
1
9
90
3
1
1776
-244
-1
-1
-1
-118
262
-2549
0
1413847 1447428 1887264 1920886 278 278 0
3794
1
155
6282
-626
-1
-1
-1
-1
-1
-1
-1
-1
8313
-571
-1374
-1
-1
-2293
-1393
-1
-1
-1
-1
-1
-1
-1
-1
-1
-1
-1
-1
-1
-1
-1
-1
-1
-1
-1
-1450
-1
-1
-1
-1
-1
-1
-1
-1
-129
-61
-1
-6629
91
1
-91
0
1464806 1475769 1920880 1931845 165 165 0
-557
-1
-1
-1
-1
-1
-1
-2
-1
-1
-1
-1
-1
-1
-1
-1
-1379
-1333
-1
-1
3047
246
1
1
-690
1024
-347
-1
-1
-1
-1
-1
-1
92
185
34
70
1
2
1
1
1
-1120
53
58
1
1
1
1
1
1
1
1
1
621
1
0
1475909 1480472 1931841 1936429 100 100 0
113
1
3
-27
-1
-1
8
2
8
-32
-1
-1
-1
-1
-96
-1
-1
-1
-1
-3
-1
-1
-257
-1
-1
-1
-1
-1
-1
-1
-1
-1
-1
-101
-1
-64
-1
-1
-1
-1
-94
53
161
14
3222
0
1480468 1486324 1942660 1948453 146 146 0
307
-374
508
1
1
1
1
1
1
1
1
1
1
1
1
1
1
1
1
1
1
1
1
-221
-1
1757
1
1
1
3
1
1
1
1
1
1
1
1
1
1
1
1
1
111
1
1
1
1
1
1
1
1
1
1
1
1
1
1
1
1
1
1
1
1
1
1
1
1
1
1
-1265
0
1503521 1509480 1948450 1954410 139 139 0
-52
1082
-2067
-1
-1
-1
-1
1980
1
165
169
0
1509476 1513814 1967759 1972070 117 117 0
829
1
836
1
1
1
1
1
1
1
1
1
1
3
-276
-1
-1015
-1
291
1
1
1
1
1
1
1
1
1
1
1
1
1
1
1
518
0
1514055 1515969 1977857 1979769 52 52 0
816
1
0
1515964 1517135 2008781 2009962 46 46 0
-12
-898
-219
-1
-1
-1
-1
-1
-1
-2
0
1537952 1540136 2009960 2012148 65 65 0
309
-190
-50
-1487
-1
-1
-1
42
0
1545451 1548697 2019821 2023062 96 96 0
667
1
9
1
-7
-6
11
1
10
-20
-1
9
273
0
1557499 1564588 2023058 2030128 197 197 0
361
1
1
1
1
1
1
1
1
1
1
1
1
1
1
1
1
1
1
1
1
1
1
1
204
1
1
1
1
1
1
1
1
-356
-1
-1
-1
-1
-1
-1
-1
-1
-1
-1
-1
701
-29
-1
-1
-1
-1
-1
-1
-1
-1
-1
-44
800
1
1
1
1
1
1
1
1
314
1
-121
1824
-153
-722
-1
159
-483
374
-24
0
1565130 1567468 2030458 2032774 64 64 0
1560
1
1
1
118
1
-164
-1
-1
-1
-1
-1
321
1
85
1
1
1
1
1
1
1
1
1
1
1
1
1
1
3
1
1
1
1
0
1572567 1575682 2041204 2044321 33 33 0
-77
-1
-1
-1
2989
18
0
1577154 1582537 2053227 2058600 88 88 0
-1575
379
1
1
1
1
1
1
1
1
1
1420
1864
-110
0
1586170 1590621 2057048 2061495 91 91 0
324
244
600
-93
-102
-866
837
1
1
1
0
1590617 1596813 2071315 2077475 122 122 0
341
1676
770
838
1
1
1
1
1
1
1
1
1
1
1
1
1
1
1
1
1
1
1
1
1
1
1
1
1
1
1
1
1
1
3
1
0
1622757 1624183 2077477 2078913 35 35 0
-492
-1
-1
-1
-1
-1
-1
-1
-1
-1
0
1624184 1647931 2079223 2102935 553 553 0
1216
1
1
1
1
1
1
1
1
1
5
1
-716
66
1
1
1
1
1
489
1
1
-1239
209
1
1
1
1
1
-88
-1954
-1
-1
-1
-1
-1
-1
-1
-1
-1
-1
-1
-1
-1
-1
-1
-1
-1
-1
-1
465
630
1
1
1
1
1
1
1
2
2
1
1413
1
1
1
1
1
2
1
1
1
-613
-1
-1
-1
1686
1
1
1
1
1
1
1
1
99
-37
-1
-1
59
-77
-189
1686
1836
1722
1390
1
-1048
-721
139
353
-161
2347
1
1016
0
1647926 1657839 2112627 2122526 216 216 0
518
-492
-929
-2992
-4
3
1005
1
1
1
1
1
1
1
1
1
1
294
2
-174
620
-2454
90
1
1
34
0
1670279 1686594 2122532 2138825 292 292 0
-1596
-1
-1
-1
-1
-1
-1
576
1023
3870
1
1
1
1
1
1
1
1
1
1
1
1
1
1
1
1
1
1
1
1
1
1
1
1
1
1
1
1
1
1
1
1
1
1
1
1
1
1
1
1
1
1
1
1
1
1
1
1556
446
-3040
-693
-627
-210
-100
-715
-1
-1
-1
-1
-1
-1
-1
-1
-1
-1
-1
-1
-1
-1
-1
-1
-1
0
1695211 1702080 2138819 2145695 81 81 0
-1914
-1
-1
-1928
-146
-1633
-510
0
1702175 1727493 2145695 2170971 476 476 0
-687
732
-8483
-1
-1
-1
860
2371
1
-4234
148
-31
366
1
1
2
1
3
1
1
3
-781
-88
1376
1
1
1
1
1
1
1
1
1
1
1
1
1
1
1
1
1
1
1
1
1
1
1
1
1
1
1
1
1
1
1
1
1
2
-1956
-1
-1
-1
-1
-1
-1
-1
-1
-1
-1
-1
-1
-1
-1
-1
-1
472
1
1
1
1
1
1
2
1
1
2
1
1
662
1048
238
1
481
175
0
1727646 1732183 2171451 2175990 85 85 0
-1213
-1
-1526
-1
-496
473
21
58
0
1732322 1735577 2179821 2183076 63 63 0
-73
297
-1342
146
1
1204
-44
-1
0
1734729 1757646 2185833 2208700 628 628 0
-698
-1
1809
-455
-1
-1
745
1
-89
76
1414
1194
1
1
1
1
-411
-1
-1
-1
-1
-1
-1
-1
-1
-1
-1
-1
-1
-1
-1
-1
-1
-1
-1
-1
-1
-1
-1
-1
-1
-1
-1
-1
-1
-1
-1
-1
-1
-1
-1
35
1
1
1
91
1
1
80
1
1
1
1
2
34
1
1
1
1
1
1
-316
-1073
1088
87
1
667
-1180
-1
-1
1734
-970
1185
1
1
1
1
1
1
1
11
1
1
1
1
1
1
1
1
1
-170
1347
724
682
401
1571
473
491
565
1
1
1
1
1
1
1
1
1
1
1
1
1
1
1
1
1
1
1
1
1
1
1
1
1
1
1
1
1
1
1
1
1
1
1
1
1
1
1
1
1
1
1
1
1
1
1
1
1
1
1
2
-99
-1
-1
-1
-1
-1
-1
-1
-1
-1
-1
-1
-1
-1
-1
-1
-1
-1
-1
-1
-1
-1
-1
-1
-1
-1
-1
-1
-1
-1
-1
-1
-1
-1
-1
-1
-1
-1
-1
-1
-3
-1
-1
-1
-1
-1
-1
-1
-1
-1
-1
-1
-1
380
1
1
1
1
1
1
1
1
1
1
1
1
1
1
1
1
1
1
1
1
1
1
1
1
1
1
1
1
1
283
1
1
1
1
1
1
1
0
1757317 1760738 2208915 2212337 142 142 0
153
1
1
1
1
1
1
1
-744
-1
984
1
1
1
-190
-1
-1
-1
-1
-1
-1
-1
-1
-1
-1
-1
-1
-1
-1
-1
-1
-1
-1
-1
-1
-1
-70
-1
-1
-1
-1
-1
-1
-1
-1
-1
-1
-1
-1
-1
-1
-1
-1
85
1
1
1
1
1
1
1
1
1
1
1
1
1
1
1
1
1
1
1
1
1
1
1
1
1
1
1
1
-324
0
1760740 1772407 2212445 2224117 193 193 0
-1675
1963
-980
-415
-980
371
-2748
-1027
-1
0
1782002 1785127 2224113 2227240 63 63 0
-1951
-1
0
1785126 1790727 2308589 2314177 113 113 0
1173
1
1
1
1
1
80
434
1
1
593
1443
1741
0
1790728 1815446 2395137 2419879 447 447 0
-100
510
1
1
2
3
-416
246
2089
-2500
-1
-145
-1
-583
-1
-1
-1
-1
-1
-1
-1
-1
-1
-1
-1
-1
-1
-1
-1
-1
-1
-1
-1
-1
-1
-1
-1
-549
-1171
3354
-380
6367
2091
-824
0
1815456 1819930 2420518 2425055 150 150 0
760
-521
-9
371
184
490
1
106
-159
54
1
-78
-255
-1
-1
-1
-1
-1
-1
-1
-1
-1
-1
-1
-1
-1
-1
-1
-1
-1
-1
-1
-1
-1
-1
-1
-1
-1
-1
-1
-1
-1
-1
-1
-1
-1
-1
-1
-1
-1
-1
-1
-1
-1
-1
-1
-1
-1
-1
-1
-1
-1
-1
-1
-1
-1
-1
-1
-1
-1
-1
-1
-1
-1
-1
-1
571
-69
-672
-42
-1
0
1819244 1820330 2425057 2426148 24 24 0
-923
-63
-1
-1
-1
13
-41
0
1820325 1825193 2427964 2432912 207 207 0
714
59
1
1
2
1
1
1
1
1
1
34
1
1
1
1099
-35
-1
-1
-1
-1
-1
-1
-1
-1
-1
-1
50
1
-323
8
1
-21
-10
-4
-3
-1
-130
-197
43
1
1
-658
-836
-1
-1
-1
-1
-1
-1
-1
-1
-1
-1
-1
-1
-1
-1
-1
-1
-1
-1
-1
-1
-1
-1
-1
-1
-1
-1
-1
-1
-1
-1
-1
-1
-1
-1
-1
-1
-1
-1
-1
-1
-1
-1
-1
-1
-1
-1
-1
-1
-1
-1
-1
-1
-1
-1
-3
-3
-1
-1
-1
-1
-2
-1
-1
-1
-1
-1
-1
-508
-1
-1
-1
-1
-1
-1
-1
-1
-1
-1
-3
-1
-1
-1
0
1844221 1846056 2436848 2438630 86 86 0
110
1
114
613
469
1
1
1
1
1
1
1
1
1
1
1
1
1
1
1
1
1
1
1
1
1
1
1
1
1
1
1
1
1
1
1
1
1
1
1
4
1
1
1
1
1
1
1
1
2
3
1
1
1
1
1
1
1
1
1
1
1
-345
-1
-1
-1
-1
-1
-1
-1
-1
0
1845775 1848033 2438632 2440930 80 80 0
-161
-1
-1
-1
-1
-1
-1
-1
-1
346
-1056
-1
-1
-1
-3
-1
-2
-1
-1
-1
-1
-1
-1
-1
-1
-1
-1
-1
-1
-1
-1
-1
-1
-3
-1
-1
-1
-1
-1
-365
-1
-1
0
1849813 1850972 2440950 2442114 38 38 0
-87
187
211
1
1
1
-145
35
-63
-1
-1
-1
-1
-1
-1
-1
-302
0
1862569 1866017 2443108 2446550 60 60 0
952
107
724
1
1
1
0
1866022 1872561 2446824 2453419 153 153 0
-111
-272
-1
-1
-1
-1
-1
-1
-1
-1
-1
-1
-1
-7
684
1
-676
-37
-1
-370
55
-78
-1
418
-139
-1
-1
-1
-1
-1
-1
-1
-1
-1
-1
-1
-1
-1
-1
-1
-1
-1
-1
-1
-1
-1
-1
-1
-1
-1
-1
-1
-1
-1
-1
-1
-139
-1
-1
-1
-1
-1
-1
-1
-1
-1
1427
1789
0
1872651 1879126 2453419 2459980 292 292 0
1016
1
1
-17
-1
-1
-26
-1
-1
-1
-1
-1
-1
-1
-1
-1
-1
-1
-1
-1
-1
-1
-1
-1
-1
-1
-1
-1
-1
-1
-1
-1
-1
-1
-1
-1
-4
-1
-1
-1
-1
-1
-1
-1
-1
-1
-1
-1
-1
-1
-1
-1
-1
-1
-1
-1
-1
-1
-1
-1
-1
-1
-1
-1
-1
-1
-1
-1
-1
-1
-1
-1
-1
-1
-1
-1
-1
-1
-1
-1
-1
-1
-1
-1
-65
-1
-1
-1
-1
-1
-1
-1
-1
-798
-762
-520
19
1
327
1
1
48
-105
-1
-1
-1
-1
-1
-1
-1
-1
-1
-94
35
1
1
1
-289
-1
-72
-50
-1
-1
29
-253
-437
105
1
1
1
705
1
1
1
238
-193
-1
-1
-1
-1
-1
-1
-1
-1
-1
-1
-1
-1
-1
-1
-1
-1
-1
-1
-1
-1
-1
-1
-1
-1
-1
98
1
1
1
1
1
1
1
1
1
2
4
1
1
1
1
1
1
1
1
1
1
1
1
1
3
3
1
1
0
1879262 1890419 2460481 2471723 263 263 0
-49
-1
35
-170
-914
-285
-1583
-1
-1
-1
-1
-1
-1
-1
-1
-1
-1
-1
-1
-1
-1
-1
-1
-1
-1
-1
-1
-1
-1
-1
-1
-1
-1
-1
-1
-1
-1
-1
-1
-1
-1
-1
-1
-1
-1
-1
-1
-1
-1
-1
-1
-1
-1
-1
-1
-1
-1
-1
-1
-1
-1
-1
-1
-1
-1
-3
-1
-1
-4
-1
-1
-1
-1
-1
-1
-1
-1
-1
-1
-1
-1
-3
-1
-1
-1
-1
-1
-1
-1
2374
-161
-235
-88
-1
-1
-1
-1
-1
-1
45
2046
1
1
1
1
1
1
1
1
1
1
-442
-74
559
-394
26
-868
-78
161
0
1890810 1894065 2472651 2475826 150 150 0
-43
-267
-358
-1
-1
-1
-1
-1
-1
-1
-1
-1
565
1
1766
46
1
1
1
1
1
33
1
1
1
1
1
1
1
1
1
1
1
1
1
1
1
1
6
1
1
1
3
1
1
1
1
1
1
1
1
1
1
1
1
1
1
1
1
1
1
1
1
1
1
1
1
1
1
1
1
1
1
1
1
1
1
1
1
1
1
1
1
1
1
1
1
1
1
1
1
1
1
1
1
1
1
1
1
1
1
1
1
1
0
1894093 1899082 2481366 2486432 121 121 0
-364
-922
-1
-1
-1
-1
-3135
-65
-132
-89
-1
-22
-1
-1
-1
-1
-1
-1
-1
-1
-1
-1
-1
-1
-1
-1
-1
-1
-1
-1
-1
-1
-1
-1
-1
-1
-1
-1
-1
-1
-1
-1
-1
-1
-1
-1
-1
-1
-1
-1
-1
-1
-1
-1
-1
-1
-1
-1
-1
-1
-1
-1
-1
-1
-1
-1
-1
-1
-1
-2
-1
-1
-143
-1
-1
-1
-1
0
1898942 1900371 2486437 2487866 34 34 0
-17
-1
-1
-139
-3
-3
25
7
1
1
5
1048
0
1901109 1902546 2488867 2490304 2 2 0
0
1902737 1905801 2497546 2500597 34 34 0
1345
-201
-1
653
354
1
1
1
1
1
1
1
1
1
1
1
1
0
2067182 2068780 2503531 2505119 53 53 0
191
1
1
1
1
1
1
1
1
1
158
-391
111
-62
-464
179
0
2068780 2072080 2505628 2508874 146 146 0
-32
-1
-1
-684
-1
-1
531
1
1
1
1
1
1
1
1
1
1
1
1
1
1
1
1
1
1
1
3
3
1
1
1
1
1
1
1
4
1
1
1
1
1
1
1
1
1
1
1
1
1
1
1
1
-20
-636
-1
-1
393
1
1
1
1
1
1
1
1
1
1
1
1
1
1
1
1
1
0
2079152 2089168 2506879 2516856 309 309 0
-26
-1
-632
-236
-60
-1
-1
-1
90
1
1
1
1
1
1
1
1
1
2
2
1
1
2
1
1
1
-460
-1
-1
-1
-1
-1
-1
-1
-1
-1
-1
-1218
-19
5
2220
1
1
1
1
1
1
1
1
1
1
1
1
1
1
1
1
1
1
1
1
1
1
1
1
1
1
1
1
1
1
1
1
1
1
1
1
1
-972
-2228
358
817
67
1
-78
157
196
0
2089163 2096450 2531765 2539048 176 176 0
836
1274
1
1
1
1
1
-1999
-1534
315
-106
-897
0
2096149 2106668 2539349 2549876 231 231 0
-4035
-439
-1479
-1
-1
-1
-207
-82
-1
-160
857
21
0
2107829 2112421 2549529 2554131 140 140 0
648
1
-973
118
228
12
-536
-1
-1
-578
-1
74
1
1
1
1
1
1
1
1
1
1
-923
-1
-1
-1
-1
-1
-1
-1
-1
-1
-1
-1
-1
-1
-1
-1
-1
-1
-1
-1
0
2112769 2115754 2554130 2557114 68 68 0
1970
0
2120438 2123802 2559761 2563139 111 111 0
1174
1
1
1
1
1
1
-521
-1
-1
-1
-1
-1
-1
-1
-1
-1
-1
-1
-1
-1
-1
-1
-1
-1
-1
-1
-378
0
2123797 2134196 2573415 2583839 253 253 0
-1062
-34
1127
1
1
1
1
1
1
1
1
2
1
1
1
1
1
1
1
197
-2260
-1
-1
-1
-1
-1
-1
-1
-1
-1
-3
-1
-1
-1
-1
-980
2281
-818
-1
-1
-1
-1
-1
-1
-1
-1
-1
-1
-1
-1
-1
-1
-1
-1
-1
-1
-1
-1
-1
-1
-1
-1
-1
-1
-1
838
501
0
2136074 2137613 2583833 2585372 33 33 0
-318
288
429
-262
0
2137171 2145075 2585560 2593458 150 150 0
-199
571
1
1
1
1
1
1
1
1
1
1
8
1
552
1
581
1
1
1
1
14
1
1
303
-213
-1
-1
-1
-1
-1
-1
-1
-1
-1
-1
-1
33
588
1
-35
1164
-261
-1607
-12
-1
-1
-1
-1
-1
-1
-1
791
52
0
2145072 2150354 2593658 2598937 113 113 0
-114
-1
-1
-1
-1
-1
-1
-1
-82
-1
-1
-1
-1
-1
-1
122
1
617
-3
-235
-114
316
1312
1
1
1
1
1
1
1
1
1
1
1
1
1
1
1
381
0
2156682 2157747 2600431 2601496 24 24 0
0
2156682 2158854 2618642 2620813 85 85 0
-1163
-1
-1
-1
-1
-1
-1
-1
-1
-1
-1
-1
-1
-1
-1
-1
-1
-1
-1
527
1
1
1
1
1
1
1
1
1
1
1
1
1
1
1
1
1
1
1
1
-342
0
2161629 2167991 2620809 2627152 295 295 0
1351
1
1
1
1
1
1
1
1
1
1
1
1
1
1
1
1
1
1
1
1
1
1
1
1
1
1
1
1
1
1
851
-132
-1
-65
-1
-350
-4
-6
63
1
1
1
1
1
2
1
1
1
1
1
-67
-1
-1
-1
-1
-1
-1
-2
-1
-75
-1
-1
-9
-25
-217
-1
-1
-1
-1
-1
394
1
-701
-1
-1
-1
-1
717
249
504
1
127
0
2170414 2173179 2717516 2720283 27 27 0
-319
-330
-1
60
0
2173297 2179537 2720297 2726600 186 186 0
-234
-1
-1
-1
-1
-1
-1
-1
-1
-1
-1
-1
-1
-1
-1
358
-219
-1
-401
-1
-3
-4
111
1
1
1
1
1
1
1
1
1
1
1
1
1
1
1
1
1
1
1
4
-2532
-1
-1
-1
-1
-1
-1
-1
-1
-1
-1
-780
-530
105
1
-843
-1
-1
-1
-1
-1
-1
-1
-1
-1
-1
-1
-1
-1
-1
-1
-1
-1
-1
-1
-1
-1
-1
-1
-1
-1
-1
-1
-1
-1
-1
-1
-1
-1
-1
-1
-1
-1
-1
-1
-1
-1
-1
-1
-1
-1
-1
-1
-1
-1
-1
-1
-1
0
2179705 2182183 2727521 2729946 89 89 0
-395
-27
-33
-52
-815
31
302
1
1
1
1
1
1
1
1
2
1
1
4
1
1
1
1
1
1
1
1
1
1
1
1
1
1
1
1
1
1
1
1
1
1
1
1
5
1
1
1
1
5
1
1
1
1
1
1
1
1
1
1
1
1
1
1
0
2187211 2191410 2729948 2734152 82 82 0
-333
-1
-1205
261
-664
-1
-323
-774
34
0
2225058 2232520 2734412 2741951 198 198 0
-261
1163
-1127
-1
-1
-1
-1
-1
-1
-1
-1
-1
-1
-1
-1
-1
-1
-1
-1
-1
-85
-1
-1
-962
-578
-237
-1
-1
-1
-1
-1
-1
-1
-1
-1
-1
-1
-456
-944
-1
-1
-1
-1
-1
-1
-3
-1
-1
-5
-1
-1
-1
-1
-1
-1
-1
-1
-1
-4
-1
-1
-1
-1
-1
-1
-1
-1
-1
-1
-1
-1
-2
-1
-1
-79
-628
-295
-50
-1
-1
380
0
2235025 2238791 2741947 2745720 139 139 0
-1029
-85
-1
-930
411
1
1
1
1
1
1
-239
-268
-1
-1
-1
-1
-1
-1
-460
-1
-1
-1
48
284
0
2249037 2251593 2782808 2785342 106 106 0
-18
-38
-1
-1
-1
-1
-1
-50
62
1
17
1
1
1
1
1
1
1
1
1
1
1
1
1
1
1
-952
-1
-1
-1
-1
-1
-1
-1
-165
-1
-1
133
4
1
1
4
8
1
1
1
1
1
1
1
1
1
1
1
1
5
-316
732
1
1
1
1
0
2257430 2260729 2787072 2790365 74 74 0
-249
150
1
127
1
1
1
1
1
-744
-184
831
0
2261718 2267717 2803235 2809234 117 117 0
129
-5141
0
2267713 2268758 2820173 2821220 25 25 0
-56
-50
0
2269001 2272109 2827278 2830363 85 85 0
321
1
1
1
1
1
1
1
1
1
1
1
1
1
1
1
1
1
1
1
1
1
1
1
-1109
0
2286281 2287903 2836718 2838323 41 41 0
316
1
1
1
1
1
1
1
1
296
1
1
1
1
-105
-2
-1
557
1
1
1
1
1
0
2287961 2289123 2839068 2840230 11 11 0
0
2297160 2306957 2842241 2852115 142 142 0
104
-488
-1
-1
-1
-1
-1
-1
-1
-1
-1
-1
-1
-1
-1
-1
-1
-1
-1
-1
-1
-1
-1
-1
-1
-1
-1
-1
-1
-1
-1
-1
-1
-1
-1
-1
-1
-1
-1
-1
-1
-1
-1
-1
-1
-198
2015
-237
-1
-1
-1
-1
-1
-1
-1
-1
-1
-1
-1
-1
-1
-1
-1
-1
-1
-1
-1
-1
-1
-1
-1
-1
-1
-1
-550
-3122
-1
-1
-1
-1
-1
-592
-1422
1066
1
0
2308693 2324746 2852116 2868180 183 183 0
-302
-1
-1
-1
-1
-2849
1052
-497
-2147
-1
-2402
-838
1998
-269
-1022
0
2333666 2341434 2868176 2876035 309 309 0
-834
-184
-1
-1
-1
-1
-1
-1
-4
-1
-1
-1
-1
-1
-1
-1
-1778
-1
-1
-1
-1
-1
-1
-1
-1
-1
-1
-1
-1
-1
-1
-1
-1
-1
-892
-1
-1
-1
-1
-2697
-1
-1
-1
-1
-1
-1
-1
-1
-1
-1
-1
-1
-1
-1
-1
-1
-1
-1
-1
-1
-1
-1
-1
-1
-1
-1
-1
-1
-1
-1
-1
-1
-1
-1
-1
-1
-1
-1
-1
-1
-1
-1
-1
-1
-1
-1
-94
-1
-1
-1
-1
-1
-1
-1
-1
-1
-1
-1
-1
-1
-1
-1
-1
-1
-1
-1
-1
-1
-1
-1
-1
-1
-1
-1
-1
-1
-1
-1
-1
-1
-52
-1
-1
-1
-1
-1
-1
-1
-1
-1
-1
-1
-1
-1
-1
-1
-1
-1
-1
-1
70
1
1
2
1
3
69
1
1
1
1
1
1
1
1
1
1
1
1
1
1
1
1
1
1
1
1
1
1
1
1
1
1
1
1
1
1
1
1
1
1
1
1
1
1
1
1
1
1
1
1
1
1
-214
394
-149
-1
-1
-1
0
2341350 2344316 2876763 2879765 146 146 0
-206
-2093
-11
-1
-1
-1
-1
-1
-1
-1
-1
-1
-1
-1
-1
-1
-1
-1
-1
-1
-1
-1
-1
-1
-1
-1
-1
-1
-1
-1
-1
-1
-1
-1
-1
-1
-3
-1
-1
-1
-1
-1
-1
-1
-1
-1
-1
-1
-1
-1
-1
-1
-1
-1
-1
-1
451
1
1
1
1
1
1
1
1
1
1
1
1
1
1
1
1
1
1
1
0
2344546 2349305 2879901 2884658 104 104 0
-50
-1
181
122
1
1
1
382
-789
-35
284
-352
-1642
80
0
2349745 2360795 2884449 2895500 157 157 0
1372
-3321
-88
-49
1720
0
2360935 2373082 2895953 2908173 248 248 0
-3691
-1
-1
-1
-1
-1
-1
-1
-1
-1
-1
-1
-1
-1
-1
-1
-1
-1
-1
-1
-1
-1
-1
-1
-1
-1
-1
-1
-1
-1
-1
-1
-1
-1
-1
-1
-1
-1
-1
-1
-1
-1
-1
-1
-1
-1
-1
-1
-1
-1
-1
-1
-1
-1
-1
-1
-1
-1
-1
-1
-1
-1
-1
-1
-1
-1
-1
-1
-1
-1
-1
-1
54
-3209
-659
-141
1573
0
2380788 2393122 2908170 2920482 233 233 0
731
668
606
1
1
1
1
1
1
1
1
1
1
1
1
1
1
1
1
1
1
1
1
1
1
1
1
1
1
1
1
1
1
1
1
1
1
1
-1643
-819
-1
-1
-1
-1
-1
-1
-1
-1
-1
-1
-1
-1
-1
-1
-1
-1
-1
-1
-1
-1
-1
652
1
1274
803
2329
94
688
0
2393234 2404684 2920483 2931974 247 247 0
-293
-1
-1
-1
-1
-1
-1
-1
-1
-9
-1
-1
-1
-1
-1
-3
-51
-669
-1
-1
-1
-1
-1
-1
-1
-1
-1
-1
117
2168
-1334
-1
-1
-1
-1
-1
-1
-1
969
15
-26
673
1417
-1550
-1
-1
-1
-1
-1
-1
-1
-1
-1
-1
2142
0
2405039 2414819 2932288 2941968 403 403 0
81
1
-497
416
47
1
2
1
4
14
1
1
1
-157
-1
-1
133
1
1
1
1
1
1
1
1
1
1
1
1
1
1
1
1
1
1
1
1
1
1
1
1
1
1
1
1
1
1
1
1
1
1
1
1
1
1
1
1
1
1
1
1
1
1
1
1
1
1
1
1
1
1
1
1
1
1
1
1
1
1
1
1
1
1
1
1
1
1
1
1
1
-2122
-1
-1
-1
-4
-1
-1
-1
-1
-1
-1
-1
-1
-1
-1
-1
-1
-1
-1
-1
-1
-1
-1
-1
-1
-1
-1
-965
-825
387
1
1
1
1
1
1
1
1
1
1
1
1
1
1
1
1
1
1
1
1
-78
-1
-1
-1
-1
-1
-1936
-1
808
1
1
-353
-1
5
-13
-1
5
50
3
1
-11
-11
-1
290
24
1
11
1
1
1
11
11
1
1
1
1
1
1
1
1
6
1
2
52
1
1
1
1
1
1
1
1
1
1
1
1
1
1
-279
-1
5
18
11
-9
-1
-1
0
2414987 2461098 2943236 2989254 942 942 0
-204
-1
-1
37
1
1
1
1
1
1
1
1
1
1
1
28
1
1
48
1
1
-170
93
85
1
1
1
1
1
1
1
1
-95
-1
-1
-78
-374
132
24
1
1
1
1
1
1
1
1
1
1
1
1
1
1
1
1
1
3
1
1
1
1
1
1
1
1
1
1
1
1
3
1
1
1
1
1
1
1
1
2
1
-35
-1
-130
-2782
-1136
46
-862
-150
-1
-2573
-814
1116
867
1
1
1
1
1
1
1
1
1
1
1
1
1
1
1
1
-4711
448
1885
1
1
1
1
1
1
1
1
1
1
1
1
1
1
1
1
1
1
1
1
1
1
1
1
1
1
1
1
1
1
1
1
1
1
1
1
1
1
1
1
1
1
1
1
1
1
1
1
1
1
1
1
1
1
1
1
1
2
1
1
1
1
1
-2027
255
726
-1468
882
-1381
-1255
-1287
-30
-1
-393
-1956
-366
-1
-1
-1
-1
-1
-1
-1
332
1
-6322
-1
193
-15
-1
-1
-1791
-1339
-1
-1
-1
-1
-1
-1
-1
-1
-1
-4127
-1
-1
-1
-1
-1
-1
-1
-1
-1
-1
-1
-1
-1
-1
-1
576
0
2461859 2483888 2991790 3013837 514 514 0
-175
65
-176
-248
-61
-183
3054
-252
-1
-1
-2324
-1
-1
-1
1514
-1377
-1
-1
-1
-1
-1
-1
-1
-1
-1
-1
-1
2272
1
1
1
1
1
1
1
1
1
1
1
1
1
1
1
1
1
1
1
1
1
1
1
3262
1
-295
-265
1043
217
1528
1
1
1
1
-385
-1
-1
-1
-1
-1
-1
-1
-1
-1
-1
-1
-1
-1
-1
-1
-1
-1
-1
-1
-1
-1
-1
-1
-1
-1
-1
-1
-1
-1
-11
1167
1
1765
0
2483942 2486303 3014695 3017056 56 56 0
0
2487716 2498250 3023175 3033670 206 206 0
1212
-2844
2028
1
1
1
1
1
1
1
1
1
1
1
1
1
1
1
1
1
1
1
1
1
1
1
1
1
1
1
1
1
1
1
1
1
1
1
1
2
1835
0
2509041 2533251 3033665 3057928 422 422 0
-1099
-1
-1
-1
-31
-2798
-901
-1
-135
-1
-1
-1
-1
-1
-1
-1
-1
-1
-1
-1
-1
-1
-1
-1
-1
-1
-1
-6
-1
-1
-1
-1
-1
-1
-1
-1
-1
-1
-1
-1
-1
-1
-1
-1
-1
-1
-1
-1
-1
-1
-1
-1
-1
-1
-1
-1
-1
-1
-1
-1
-3
-1
400
1
1
-5391
-1
1228
1124
-1537
23
437
-5197
281
-3347
213
1
1
1
1
1
0
2533263 2538465 3057488 3062690 80 80 0
378
1
1
1
1
1
-291
-124
-1
-1
-1
-305
-2
-989
279
2652
0
2538474 2546591 3063148 3071184 159 159 0
-381
-1
-1
155
1
1
1
1
1
1
1
1
1
1
3
1
1
1
-4147
-88
726
-141
-1
563
1
1
1
1
1
1
1
1
1
1
1
1
1
1
1
1
1
1
1
1
1
1
1
1
1
1
1
1
1
1
1
1
1
1
1
1
1
1
1
1
1
1
1
1
1
1
1
1
1
1
1
1
1
1
1
1
1
1
1
1
1
1
1
1
1
1
1
1
1
1
925
0
2573722 2578867 3083593 3088736 31 31 0
1592
1
68
-3454
0
2578869 2594425 3088826 3104385 168 168 0
1514
1
1
1
1
1
1
1
1
1
1
1
1
1
1
1
1
1
1
1
-2319
-1
-1
-1
-1
-1
-1239
-1
-1
-1
-1
-1
589
1
1
1
1
-158
-1
-1
-1
-1
-1
641
1
1
1
1
1
1
-3969
1254
111
1
-1290
-1
-1
-1
-3
-1
-1
-4
-1
-1
-1
-1
-1
-1
-1
-1
-1
-1
-1113
0
2607988 2632031 3104380 3128437 471 471 0
-636
-4050
-819
-1
-1
-1
-2217
175
1
1
-508
-279
-624
-1
-1
-1
-198
576
-2355
-1124
-2686
1205
191
-394
-32
2176
234
-182
-2586
-806
0
2640657 2654595 3128427 3142412 251 251 0
-1034
-1
-1
-1
-1
-1
-1
-1
-1
-1
-1
-1
-1
-1
-1
-1
-1
-1
-1
-556
290
1409
1
1
1
1
1
1
1
-445
212
223
186
496
1
32
-150
-1445
-1
-1
-1
-1
-59
-613
-132
-1
-1
-1
-1
-1
-1
-1
-1
-1
-1
669
-289
-1
-1
-1
-1
-1
-728
-1786
-1
-1
-1
-1
-1
-1
-1
-1
-2896
-1
-1
-1
-1
-286
-1
0
2654729 2667297 3142452 3154982 331 331 0
1242
1
2429
1
1
1
1
1
1
1
1
1
1
1
1
1
1
1
1
1
1
1
1
1
1
1
652
207
663
1
1
1
1
1
1
1
1
1
1
1
1
1
1
1
1
1
1
1
1
-2318
960
1
1
1
1
1
1
1359
-61
-1
-498
-1
-1
-1
-866
-1
-90
110
-42
-6
-1
-2
-1
-1
-1
-1
-1
-1
-1
706
0
2672926 2675329 3162201 3164614 46 46 0
-226
-1
-1
-1
-1
-1
-1
-1
-1
-1
-1
-1
77
1311
0
2684125 2724530 3164609 3204992 767 767 0
1081
42
10
-1816
236
1
1
1
1
1
131
-792
158
1
1
840
1
1
-508
921
-1754
-1
-1
-1
484
-868
-1
-1
-1
-1
-1
-1
-1
-1
1856
1
1
1
1
1
1
1
1
1
1
1
1
1
1
1
1
1
1
1
1
1
1
1839
119
732
125
-293
-70
6239
1
1
-943
2009
302
254
90
1
1
1
1
1
1
1
1
1
1
1
1
1
1
1
1
1
1
1
1
1
1
1
1
1
1
1
1
1
1
1
1
1
1
1
1
1
1
1
469
451
21
479
1
1
1
1
1
1
1
1
1
1
1
1
1
1
1
394
-194
-110
-1
-68
1505
-170
-515
320
1
1
1
1
1
1
1
1
1
-415
-1
-1
-1
-1
-926
-1
-1
-1
-1
-1
-1
-1
-1
-1
-1
-1
-1
-1
-1
-1
-1
-1
-1
-1
-1
-6
-1
-1
-1
-3
-1
-1
-1
-1
-2
-1
-1
-1
-1
-1
-1
-1
-1
-1
-3
-1
-1
-1
-1
-1
-1
-1
-1
-1
-2
-1
-1
-1
-1
-1
-1
-1
-1
-1
-1
-1
-1
-1
-1
-1
-1
-1
-1
-1
-1
-1
107
1
-1117
421
-1331
-1641
1835
1748
0
2735031 2753829 3204988 3223815 369 369 0
430
5222
396
-349
-1
-1
-1
-1
-1
-1
-1
-1
-1
-1
-1
-1
-1
-1
-1
-1
-1
-1
-1
3323
-129
-616
361
-45
1365
1199
-1388
-1
-1
-1
-1
-1
-1
-1
-1
-1
-306
-1
-1
1187
-1055
7
-9
-1
-10
1041
183
0
2754726 2767343 3228965 3241488 447 447 0
460
453
-70
-826
-525
272
1
1
1
1
1
1
1
1
1
1
1
1
1
1
1
1
1
-734
-1
-1
785
53
1
1
1
3
1
1
1
1
3
1
1
4
1
1
893
1
-624
807
272
1
1
1
1
447
-373
674
1
2
1
118
1
1
1
1
1
1
1
1
1
1
1
1
1
1
1
1
1
1
1
1
1
1
1
1
1
1
1
1
1
1
6
1
1
1
2
1
3
1
1
1
1
1
1
1
1
1
1
1
1
1
1
1
1
1
1
1
517
-69
-1576
-1
-443
-819
0
2767339 2778501 3254434 3265571 322 322 0
636
24
-929
-127
694
1
1
-2289
-1301
1679
-19
656
1
1
1
1
1
1
1
1
1
1
1
1
1
1
648
780
114
196
597
91
96
31
177
0
2784947 2798717 3270369 3284084 513 513 0
-75
-2281
1537
1
-164
-1
67
397
1
1
142
-164
-880
244
1
1
1
1
189
621
108
90
113
-359
-1
-1
-1
-1
-1
-1
-1
-1
-1
-1
-1
-1
-1
-1
-1
-1
-1
-1
-1
-1
-1
-1
-1
1725
3
1
1
1
4
1
1
1
1
1
1
1
1
1
1
1
1
1
1
1
2
1
1
1
1
1
1
1
1
1
1
1
1418
1
1
-217
-1
-1
307
1
1
1
1
1
1
1
1
1
1
1
1
1
1
1
1
1
1
1
1
1
1
1
1
1
1
1
1
1
1
1
1
1004
1
1
1
1
1
1
1
1
1
1
1
1
1
-442
-126
-203
-260
-1
-1
-1
-1
-1
-1
-1
-1
-1
-1
-1
300
1
1
0
2798809 2805896 3284084 3291145 261 261 0
661
2877
1407
1
1
1
1
1
1
1
1
1
1
1
1559
1
1
1
1
1
1
3
1
1
1
1
0
2806006 2810680 3291147 3295823 175 175 0
2524
-564
-913
127
-238
-13
71
-192
0
2810678 2816062 3321293 3326685 198 198 0
1337
-562
1351
-274
-3
-1768
-1
-1
-1
-1
-1
-1
0
2816061 2827408 3340487 3351797 471 471 0
-620
-1
-1
-1
-1
777
193
1
1
1
1
1
1
2
1
1
1
1
1
1
1
593
1
-74
1243
1
1
1
1
1
1
1
1
1
1
1
1
1
1
1
1
1
1
1
166
1
-336
-183
-1
-692
-1
-1
-1
-1
-1
-1
-1
-1
-6
-1
-8
-12
-1
-2
-7
-1
-3
-16
-1
-2
-38
-738
-1
-177
-1
-1
-1
-1
-1
-1
-3
-1
69
1
1
87
1
1
1
1
1
644
419
1698
1
1
1
1
1
1
1
1
1
1
4
1
1
1
4
1
1
-168
485
1
1
1
1
1
1
1
1
1
1
-421
313
-111
437
-35
90
0
2828563 2833220 3351796 3356539 220 220 0
-2281
-1
-151
-626
-1
-1
-1
-1
-1
-1
-1
-1
-1
-129
-1
-1
-1
-1
-1
-1
-1
-1
-1
-1
-1
-1
-1
-1
-1
-1
-1
-1
-1
-1
-1
-1
-1
-1
-1
-1
-1
-1
-5
-1
-1
-1
-1
-1
-1
-1
-1
-1
-1
-1
-1
-1
-1
-1
-1
-1
-1
-1
-1
-1
-1
-1
-1
-1
-1
-1
-1
-1
-1
-1
-1
-5
-1
-1
-1
-1
-1
-1
-1
-1
-1
-2
-1
-1
441
32
0
2833259 2837514 3361447 3365665 144 144 0
174
198
1
1
4
1
1
1
-1254
-1
36
368
182
287
1
1
1
1
1
1
1
1
1
1
1
1
1
1
1
1
1
1
1
1
1
1
1
1
1
1
1
1
1
2
1
1
1
1
-360
-1
-1
-1
375
-24
97
-418
-1
-1
-1
0
2846468 2852219 3365660 3371395 172 172 0
191
238
299
1
1
1
1
1
1
1
1
1
1
1
1
1
1
-144
4
-310
1071
-544
0
2853014 2854808 3373517 3375310 68 68 0
799
-316
288
0
2854813 2858649 3375769 3379607 89 89 0
-754
1031
-2024
-1
0
2861119 2864213 3392044 3395134 95 95 0
313
391
1
1
1
1
1
1
1
1
1
1
1
1
1
1
1
1
1
298
-619
-38
-1
-300
-1
-1
-1
-1
-1
-1
-1
-1
-1
-1
-1
-805
0
2865174 2872935 3395126 3402869 271 271 0
243
323
1
1
1
1
1
-78
631
-225
563
394
1
1
1
1
1
1
1
-545
-1
-1
-1
-1
-2
-1
-1
-1
-1
-1
80
-1266
-113
-1
-1
-1
-1
-1
-1
-1
-1
-1
-1
-1
-1
-1
-1
-1
-1
-1
-1
-1
-1
-1
-1
-1
-3
-1
-1
-2
-1
-1
-1
-1
-1
-1
-1
-1
-1
-1
-1
-1
-1
-2
-1
783
1
1
4
1
4
132
137
1
1
1
1
1
1
1
1
1
1
1
1
1
1
1
1
1
1
1
1
1
1
1
1
1
1
1
1
1
1
1
1
1
1
1
1
1
1
1
1
1
1
1
1
1
1
2
1
1
1
1
-172
-1038
0
2873096 2877466 3403409 3407768 83 83 0
-74
-1
-1
-1
3213
-65
-1
-4
-1
-1
-1
-1
-7
-1
-67
-1
-1
-1
-1
-1
-3
69
1
1
1
1
1
1
1
1
1
1
1
1
1
1
1
1
1
1
1
1
1
1
1
1
1
1
1
251
347
0
2882515 2884232 3427447 3429163 44 44 0
1494
0
2890509 2903283 3432616 3445391 262 262 0
621
-2134
-1
-1
-4
-2132
-1768
1471
-36
-2
-978
-1
-19
-58
267
137
-1023
-1
1420
1
1
1
1
1
1
1
1
0
2916015 2917884 3447041 3448907 8 8 0
522
1
1
0
2917985 2938547 3448910 3469380 914 914 0
70
2382
1
1
1
1
1
1
1
1
1
1
1
1
1
1
1
1
1
1
1
1
1
1
1
1
1
1
1
1
1
1
1
1
1
1
1
1
1
1
1
1
1
1
1
1
1
1
1
1
1
1
1
1
1
1
1
1
282
-81
101
-260
47
-21
255
1
1
1
1
1
1
1
1
1
1
1
1
1
1
1
1
1
1
1
1
1
1
1
1
1
1
1
1
1
1
102
32
1
1
1
1
1
1
1
1
1
1
1
1
1
1
10
3
1
1
119
-248
-161
-284
26
-35
-1
-1
-1
-1
-1
-1
-1
-1
-1
-1
-1
-1
-6
-1
-1
-1
-1
-1
-1
-1
-1
-1
-1
-1
-1
-1
-1
-1
-1
-1
-1
-3
-1
-238
462
171
321
135
69
404
-9
-1
-1865
-1
-1
-1
-1
-1
-1
-1
-1
-1
-1
-1
-1
-1
-1
-1
-1
-3
-1
-1
-1
136
-1229
-1
-1
-1
-1
-1
-1
-1
-1
-1
-1
-1
-1
-1
-1
-1
-1
-1
-1
-1
-1207
-1
-1057
765
1
1
1
1
1
1
1
1
1
1
1
1
1
1
1
3
1
-431
-1
-1
-1
-1
-1
-1
-1
-450
-1
-1
-1
-1
-1
-1
-1
-1
-1
-1
-1
-1
-1
-1
-1
-1
-1
-1
-1
-1
-1
-1
-1
-1
-1
672
1
1
1
-494
-1
-1
-1
-1
361
1
766
1
1
1
1
1
1
1
1
1
1
1
1
1
1
1
1
1
1
1
1
1
1
1
1
1
1
1
1
1
1
1
1
1
1
1
1
1
1
1
1
1
1
1
1
1
1
1
1
1
1
1
1
1
1
1
1
1
1
1
1
1
1
1
1
1
1
1
1
-19
-433
715
-3
3415
3
1
4
1
3
0
2940046 2979269 3459892 3498991 1110 1110 0
-2151
-1
1103
1
1
1
-494
-1
-1
-1
-1
-152
209
759
1
1
1
1
1
1
1
1
1
1
1
1
1
1
1
1
1
1
1
1
1
1
1
1
1
1
1
1
1
1
1
1
1
1
1
1
1
1
1
1
1
1
1
1
1
1
1
1
1
1
1
1
1
1
2
1
1
1
1
1
1
1
1
1
1
1
1
1
282
1
1
-14
-1
-1
-1
-1
-1
-1
-1
-1
-1
-1
-1
-1
-2
-1814
2719
1
614
1
1
1
1
1
1
1
1
1
1
1
1
1
1
1
1
1
1
1
1
1
1
1
1
1
1
1
1
1
1
1
-449
2395
1065
1
1
1
1
1
1
1
1
1
1
1
1
1
1
1
1
1
1
1
1
341
1
-715
-1
562
-746
-141
-1
-1
33
1450
-388
2364
555
126
-177
-1
-1
-1
-1
-1
-1
-1
-1
-1
-1
-1
-1
-1
-1
-1
-1
-1
-1
-1
-1
-20
-1
-1
-1
-1
-1
-1
-1
-1
-1
-1
-1
-1
-1
-1
-1
-1
-1
-1
-2
-1
-1
-1
93
-142
-2
-1
-142
413
1
1
1
1
1
1
1
1
1
1
1
1
1
1
1
1
1
1
1
1
1
1
1
1
1
1
1
1
1
1
1
1
1
1
1
1
1
1
1
1
1
1
2
-88
-1
-1
-1557
-1
-1
-1
626
1
1
1
1
1
1
1
1
1
1
1
1
1
1
1
1
1
1
1
1
114
-2762
55
-828
-1
-1
-1
-1
-1
-1
-1
-1
-1
-1
-1
-1
-1
-1
-283
-1
-133
196
1
1
1
1
1
1
2
1
923
1
1
1
1
1
1
1
1
1896
1
1321
1234
-179
-877
0
2979263 2981269 3513555 3515561 59 59 0
-336
595
0
2980594 2987641 3516964 3524012 178 178 0
2839
1600
1
1
1
1
1
1
1
1
1
1
1
1
1
1
-1080
-1
-1
-34
-1122
-1
-1
-1
-1
-1
-1
-1
-1
-1
-1
-1
-1
-1
213
0
2987880 2992971 3524156 3529280 207 207 0
-7
-1
715
-208
327
1
1
1
1
1
1
4
630
1
1
1
1
1
1
1
1
1
1
1
1
1
1
1
1
1
1
1
1
1
1
1
1
1
1
1
1
1
1
1
1
1
1
1
1
1
1
1
-46
-129
-1
-1
-1
-1
-1
-1
-1
-1
-1
-1
-1
-1
-1
-1
-1
-1
-1
-5
-1
-1
-1
-1
-1
-1
-1
-1
-1
-1
-1
-1
-1
-1
-1
-1
-1
-1
-1
-2
-1
-5
-1
-1
-1
-1
-1
-1
-4
-1
-1
-1
-1
-3
-1
-1
-1
-1
-1
-1
-1
-1
-1
-1
-1
-1
-1
-1
-1
-1
-1
-1
-1
-1
-3
-1
-1
-1
-1
-4
-212
50
8
88
-978
0
2992967 3002311 3529962 3539323 242 242 0
591
1
1899
1
1
1
1
1
-406
138
1
298
1
1
1
1
1
1
1
1
1
1
1
1
1
1
1
1
499
1
1
115
1
-3699
-1
-1
-1
-1
-1
-1
-1
-1
-1
-1
-1
-1
-1
-1
-1
-1
-1
-1
-1
-1
-1
-1
-1
-1
-1
-1
-1
-1
-1
-1
-1
-1
-1
-1
-1
-1
-1
-1
-1
-1
-1
-1
-1
-1
-1
-1
-1
-1
-1
-2
976
1
537
0
3012866 3032458 3539319 3558919 574 574 0
-714
-1
-1
-1
-1
-1
-1
-1
-1
-1
-1
-1
99
2390
1
114
1246
-134
-125
169
1
1
1
1
1
1
1
2
-150
-1
130
11
1412
-130
-2391
-1694
1290
955
1
1
1
1
1
1
1
1
1
2
6
1
1
1
20
1
1
1
1
1
1
1
1
1
2088
-1642
-1
-1
-1
-1
-1
-1
-1
-1
-1
-1
-1
-1
-1
-1
-1
-1
-1
-1
-1
-1
-1
-1
-1
-1
-1
-1
-1
611
135
1
1
1
1
1
1
1
1
1
1
405
-489
-1
-1
-1
-1
-1
-1
-1
-1
-1
-1
-1
-1
-1
-1
-1
-1
-1
-1
15
0
3033080 3053063 3561577 3581612 694 694 0
-59
-1
-1
-1
-1
-1
-27
-1
-1
-1
-2
-1
-25
-1
-1
-1
-1
-1
-1
-1
-1
228
-548
-199
-1
-1
-1
-1
-1
61
-30
-1
-1
-1
-1
-1
-1
-1
-1
-1
-1
-1
-1
-1
-1
-1
-1
-1
-1
-1
-1
-1
-1
-1
-1
-1
-1
-1
-1
-1
-41
-1
-1
-1
-1
-1
-1
-1
-1
-1
-1
-1
-1
-1
-1
839
480
-24
-517
14
245
1
1
1
1
1
1
1
1
1
1
1
1
1
1
1
1
1
-203
52
-61
-655
1624
-754
-572
-1
-814
1200
-599
4
-315
-1201
-883
-1
-1
-1
-293
-2526
-697
-521
-1
447
-4
33
1
1087
1
1
1
1
1
1
1
1
1
1
1
789
0
3053059 3055130 3597309 3599365 78 78 0
893
1
1
1
1
1
1
1
1
1
1
1
1
1
1
199
1
-155
-3
0
3056494 3085229 3601627 3630478 1041 1041 0
8
-264
-1
-1
-1
-1
-1
-1
-1
-1
-1
-1
-1
-1
-1
-1
-1
-1
-1
-1
-1
-1
-1
-1
-1
-1
-1
-1
-1
-1
-1
-2
246
227
-327
-1
-1
-1
-837
-1
-1
-1
-519
210
2473
-127
-1
-1
-1
-1
-1
-1
-1
-1
-1
-1
-1
-1
-31
-1
-1
-1
-1
-1
-1
-1
-1
-1
-1
-1
-1
-67
-1
-1
-1
-1
-1
-1
-1
-1
-1
-1
-1
-1
-1
-1
-1
-1
-1
-1
-1
-1
-1
-1
-1
-1
-1
-1
-1
-1
-1
-4
-1
-1
-1
-914
-1
-1
-1
-1
-1
-1
-1
-1
-1
-1
-1
-1
-1
-1
-1
-1
-1
110
25
85
-18
-1
16
1
33
1
1
1
1
5
1012
-175
-2
115
1
1
1
1
1
1
262
-1115
2222
2243
-352
-46
-463
172
1
1
3
1
5
2
1
1
1
4
1
7
1
379
1
1
1
1
1
1
1
1
1
1
1
2
-2008
5310
1295
463
1
1449
-190
-1
-1
-1
-2
-1
-1
-5
-1
-1
-1
-1
-1
-1
-1
-1
-1
-1
-1
-1
-1
-1
-1
-1
-2
-1
-1
-1
-1
-1
-1
-1
-1
832
-1195
-1
-1
-1
-1
-1
-1
-1
-1
-1
-1
-1
-1
-1
-1
-1
0
3083824 3109387 3637976 3663312 1132 1132 0
-531
-1
-1
-1
-1
-1
-5
-8
-1
-9
-1
-1
-1
-1
-1
-1
1045
195
-694
-1
-1
-1
-1
-1
-1
-1
-1
-1
785
1
295
1
1
1
1
1
1
1
1
1
1
1
1
1
1
1
1
1
1
1
1
1
1
1
1
1
1
1
1
1
1
1
1
1
1
1
1
1
958
1
1
1
1
1
1
4
-2090
-293
46
343
197
-411
-1
807
1534
-11
1558
1
1
1
1
1
1
1
1
1
1
1
1
1
1
1
1
1
3
1
1
1
1
1
5
1
1
1
1
1
2
1
1
1
1
1
1
1
-1866
-1
-1116
-1
-2
-1
-1
-1
-1
-1
901
1
551
744
1302
1
1
1
1
1
1
1
1
1
1
1
1
1
1
1
1
1
1
1
1
1
-388
123
685
-713
31
1
1
1
1
1
1
1
1
1
369
1
1
3
1
1
1
1
1
1
1
1
1
1
1
1
1
1
1
1
1
1
1
1
2
1
1
1
2
2
1
1
1
1
1
1
1
1
1
3
1
206
1
1
1
1
1
1
1
1
1
1
1
1
1
1
1
1
1
1
1
1
1
1
1
1
1
1
1
1
1
1
1
1
1
1
1
1
1
1
1
1
1
1
1
1
1
1
1
1
1
1
1
1
1
1
715
904
1
1
1
1
1
1
1
1
1
1
1
1
1
1
1
1
1
1
1
1
1
1
1
1
1
1
1
1
1
1
1
1
1
5
1
1
2
1
1
1
-870
-812
713
144
-4
73
-61
23
-10
28
1
0
3108104 3110549 3668634 3671082 76 76 0
-10
-40
-39
1988
29
1
-29
-1
23
-170
-56
0
3150174 3172104 3703243 3725225 680 680 0
95
1
1
1
15
1
1
1
1
307
1
54
1
-61
-659
-2
-1
-4
-1
-6
-1
-1
-1
-3
-3
-1
-1
-1
-1
-1
-1
-1
-1
-1
-1
-1
-1
-2
44
-1382
-1
-1
-1
-5
-1
-1
-1
-2
-1
-1
-1
-3
1313
1
251
263
2484
-1234
-51
173
59
-20
-1
-1
-1
-1
-1
-1
-1
-1
-1
-1
-1
-1
-1
-93
-1
-1
1061
1
1
1
-471
-543
-1
-1
-229
-1
-1
-1
-1
-1
-1
-1
-1
-1
-1
-1
-1
-1
-1
-1
-1
-1
-1
-1185
2277
-765
-1764
-2203
-1024
140
1
1
1
1
-1071
107
260
1
0
3172226 3176107 3725225 3729130 118 118 0
661
-25
-3
-2
-1
-1
-4
-1
-2
-1
-1
-1
-1
-1
-1
-1
-1
-1
-3
-1
-4
-1
-4
-1
-6
-1
-1
1069
0
3182389 3184614 3729127 3731351 37 37 0
-444
-676
248
1
1
0
3184610 3191230 3731725 3738380 182 182 0
180
657
1
-24
-951
631
130
-1151
13
1
14
1354
-506
-1
-1
-1
-1
-1
-1
-1
-1
-1
-1
-1
-1
-1
-1
-1
-1
-1
-1
-1
-1
-1
-1
-1
-1
-493
-264
-20
-1
-1
-1
-1
-1
-1
-1
-1
-1
-1
-2
-11
-2
0
3191345 3193497 3738530 3740683 79 79 0
-1598
0
3200137 3206963 3739077 3745769 309 309 0
-2436
425
-103
53
158
226
1
1
1
1
1
1
1
1
1
1
1
1
1
1
1
1
1
1
1
1
1
1
1
1
1
1
1
1
1
1
1
1
1
1
1
1
1
1
1
1
1
1
1
1
1
1
1
1
1
1
323
68
1
1
1
1
1
1
1
1
1
1
1
1
1
1
1
1
1
1
1
1
1
1
1
1
1
1
1
1
1
1
1
1
1
1
1
1
1
1
1
1
1
1
1
1
1
1
1
1
1
1
1
1
1
1
1
1
1
1
1
1
1
1
1
1
1
1
1
1
1
1
1
1
1
1
1
1
1
1
1
1
1
3
2
-394
-14
277
456
-106
-703
-2
0
3219361 3248146 3745763 3774564 819 819 0
2344
544
1
1
1
1
1
1
1
1
1
1
1
1159
1
1
1
-1358
217
-527
-1
-1
-1
-1
-1
-1
-1
-1
-1
-1
-1
-1
-1
-1
-1
-1
-1
-1
-1
-1
261
584
1
-511
-76
-1
-1
177
184
-28
207
-39
-1
552
-323
-167
608
209
224
1235
1163
-41
-1
1131
-92
-1
274
382
584
2068
418
1
1
1
1
1
1
1
1
1
1
1
1
1
1
-167
-71
-1
-1
-1
-1
-1
-1
-1
-1
-1
-1
-1
-1
-1
-1
-1
-1
-1
-1
-1
-1
-3
-1
-1
-1
-1
-303
-2073
-1
-1
-1
-1
-1
-1
-1
-1
-2
1612
1
1
-2403
219
898
1611
303
100
62
-282
0
3246593 3252051 3778134 3783564 238 238 0
296
26
-2285
-1402
-991
54
1
1
1
1
1
1
1
1
1
1
1
1
1
1
1
1
1
1
1
1
1
1
1
1
1
1
1
1
1
1
-274
-24
0
3257245 3260058 3782157 3784918 139 139 0
1032
1
1
1
1
1
1
1
1
1
1
1
1
1
1
1
1
1
1
1
1
1
1
1
1
1
1
1
1
1
1
295
37
1
9
1
3
1
1
3
1
3
1
8
1
4
1
1
1
8
1
1
1
1
1
-284
-692
-1
0
3258891 3267752 3792186 3801036 275 275 0
-85
-17
187
-319
60
-147
613
843
1
2000
1
1
1
1
1
1
1
1
1
3
1
1
1037
-208
-1
-1
-2
-1
-1
-1
-394
-1755
398
1
29
547
76
0
3268301 3279503 3815852 3827046 298 298 0
524
305
439
1
1
391
-1367
1269
845
1727
6
-9
-1
-1
771
2185
-359
782
0
3279514 3289270 3826729 3836539 371 371 0
94
935
1345
1
1
1
1
1
1
1
1
1
1
1
1
1
1
1
1
250
-597
-205
1077
-151
680
-529
-660
-1
-1
-1
-1
-1
-1
-1
-1
1426
-750
-1
-1
-1
-1
-1
-1
-1
-1
-1
-9
-1
-1
-1
-4
-1
-1
-1
-1
-1
-1
-6
-1
-1
-1
-1
-1
-1
-1
-1
-1
-1
-1
-1
-1
-1
-1
-1
-1
-1
-1
-1
-1
-1
-1
-1
-1
-2
-631
-1
-1
-1
-1
-1
-1
-1
-1
-1
-1
-1
-1
-1
-1
-1
-1
-1
-1
-1
-1
-1
-1
-1
-1
147
1
1
1
1
1
1
1
1
0
3289270 3291753 3836690 3839124 121 121 0
236
383
3
-267
-4
-8
290
1
1
3
11
1
1
-228
28
-304
-204
113
1
1
1
1
1
1
1
1
1
1
1
1
1
1
1
6
1
1
1
1
1
1
1
1
1
1
1
1
1
1
1
1
1
1
1
1
1
1
2
1
175
135
1
0
3292387 3300906 3842476 3851002 210 210 0
-1695
-1
-1
-1
-1
-1
-1167
874
93
-2857
-225
0
3301223 3303001 3851757 3853534 72 72 0
1740
0
3310551 3318017 3853532 3860988 235 235 0
4966
1
1
1
1
1
1
1
2
1
1
1
3
2
1
-673
-1
470
1
-260
-1
-1
-1
-995
0
3318888 3323459 3859908 3864477 132 132 0
-8
-610
-3615
139
1
1
1
182
0
3323454 3331209 3878635 3886416 196 196 0
301
1
40
206
-2693
-3063
-1
-1
-1
-1
-1
-1
-1
-1
-1
-1
-1
-1
-1
-1
-595
-1
-1
-1
-1
-1
-1
-1
-1
-1
-1
-448
-1
-241
0
3331203 3349750 3886749 3905258 382 382 0
588
-1334
32
-4318
2557
1
1
1
1
1
1
1
1
1
1
1
100
1
1
3
1
7
1
4
1
2
1
1
105
1576
-9
-1
92
-901
-227
1119
168
-843
886
-425
-304
246
1
1
1
1
1
1
1
1
1
26
1
1
1
1
1
-235
-1
-1
-1
-1
-1
-1
-1
-1
-1
-1
-1
-1
-1
159
1
1
1
1
1
1
3
1
5
9
1
1
-544
1646
0
3353253 3360220 3909867 3916855 133 133 0
-731
-1
-3
-53
308
1305
51
-280
-99
-1
-1
-1
-1
-1630
-1
-1
-1
-1
-1
-1
-1
-1
-1
-1
-1
-1
-1
-1
-1
-1
-1
66
2155
1
1
0
3360815 3362172 3916862 3918220 40 40 0
-55
-1
-1
-1
-1
-1
-1
-1
-1
-1
-1
-1
-1
1175
1
1
1
1
1
1
1
1
1
1
1
0
3363934 3370378 3918215 3924663 159 159 0
701
1
1
1
1
1
1
1
1
1
1
1
1
1
1
454
-3704
-1
-1
-1
-1
-1
-1
-1
-1
-1
-1
-1
-1
-1
-1
-1
-1
-1
-1
-1
-1
-1
-1
-2
-1
372
286
888
1
1
0
3369730 3390168 3924665 3945083 484 484 0
623
1
1
-1062
783
1
1
1
1
1
1
1
1
1
1
1
1
733
1
1
1
1
1
1
1
1
1554
1
1
1
1
1
1
1
1
1
1
1
1
1
1
1
6
1
1
1
2113
-92
1557
-1560
-1
-1
-1
-1
-1
-1
-1
-1
-1
-1
-1
-1
-1
-1
-1
-1
-1
-1
-1
-1
-1
-894
-1
3477
1
1
1
1
1
1
395
2
65
-243
-351
-1
-1
-1
-1056
-1
-1
-1
-1
-1
-1
-1
-284
-455
876
1
1
1
457
-1300
0
3390168 3417090 3969482 3996480 680 680 0
-1860
-1
-1
-1
-1
-1
-1
-1
-1
-343
-1
-1
-1
-1
-1
-1
-1
-1
-1
-1
-1
-1
-1
-1
-1
-1
-1
-1
-1
-1
-1
-1
-1
-381
-495
-233
-2
-1
-4
-4
-1
-1
-1
-1
-1
-189
-339
-1
-1
-3
-1
-1
-1
-1
-1
-2
-1
-1
-1
-1
-1
-508
-526
-952
-3816
-2655
-1054
-1
-1
-1
-1
-1
-1
-1
-1
-1
-3
-1
-1
-1
-4
685
217
1
1
-580
747
810
157
2152
1
-1839
-810
-1810
-303
-899
-993
504
1
1
0
3417652 3420138 3997337 3999804 71 71 0
96
1
1
1
1
1
1
1
1
1
1
1
282
1
1
1
1
1
1
-1444
174
0
3420139 3427657 4000704 4008219 227 227 0
-843
413
1
1
1
1
1
5
-1710
-1
-1
-1
-1
-1
-1
-1
-1
-1
-1
-1
-1
-1
-1
-1
-1
-1
778
-1140
-467
-1
225
1
1
1
1
1
1
1
1
1
1
1
1
1
1
1
1
-1054
572
1
15
-143
-1
-6
40
0
3431305 3447728 4006590 4023015 391 391 0
3207
-67
-12
-2333
-1498
-1
-1
598
-502
-1
-1
-1
-1
-1
-1
-1
-1
-1
-1
-1
-1
-1
1205
1
120
462
722
140
-107
-211
349
1
1
1
1
1
1
1
4
1
1
1
1396
1
298
-195
-929
-1
-1
-1
929
1
0
3447721 3451236 4037211 4040724 102 102 0
-193
295
1
1238
-27
702
0
3452493 3463404 4040719 4051631 257 257 0
209
-645
-1
-1
3915
485
-1647
0
3468085 3475763 4051631 4059333 239 239 0
-1033
580
1
1
1
-23
-10
-1
-2
-6
-1
-1
-1
-5
-1
-1
-1
-1
-3
-1
-11
-1
-1
-6
-1
-3
-1
-1
-3
-1
-2
-39
-119
61
1
-237
-2268
1411
-1429
19
0
3484901 3491629 4059328 4066080 198 198 0
-483
-5
-156
-1
-1
-1
-1
-1
914
-66
-59
-1175
-1
-1
-1
-1
-1
-1
-1
-1
-1
-1
-1
-1
-1
-1
-1173
220
517
-142
-1
-1
-1
-1
-1
-1
-1
-1
-1
-1
-1
-1
-844
248
636
1
1
1
1
1
1
1
1
1
1
1
0
3491810 3523555 4066266 4098104 630 630 0
102
1
-53
131
-88
53
-1814
-1
370
-513
-323
-6
-2572
-188
318
1
887
1
-795
-1
-1
-1
-1
-1
-1
-1
-1
-1
-1
-1
-1
-1
-1
-1
-1
-1
-1
-1
-1
-1
-1
-1
-1
-1
-1
-1
-1
-1
-1
-1
-1
-1
-1
-1
-1
-1
-1
-1
-1
-1
-1
-1
-1
-5153
-1
-1
-1
-1
-1
-1
-1
-1
-1
-1
-1
-1
-1
-1
-1
-1
-1
-1
-1
-1
-1
-1
-1
-668
521
-3735
-1
-1
-1
-1
-1
-1
-1
-1
-1
-1
-1
-1
-1
-1
-1
-1
-1
-1
-1
-1
-1
-1
-1
2470
351
-571
2194
-1397
-2674
-354
-1058
1641
697
0
3523551 3531318 4114191 4121965 134 134 0
-219
1712
1
1
-546
-1
-1
-2
-1
-1
-1
-1
-1
-2
-1
494
1
107
-1718
-1
-109
-1
-1
-1
-1
2586
1
1
1
1
1
0
3533221 3571867 4122742 4161407 624 624 0
350
-135
-1411
433
1
1
1
2
3
1
1
2
2
10
1
1
1
1
1
1
1
1
1
3
1
1
1
1
1
1
1
1
1
1
1
1
2
1
3
2
1
3
3
1
1
1
1
1
7
1
1
1
5
1
1
1
1
1
1
1
3
1
1
1
1
-4078
-150
1943
2276
1
-18
-1
-1
-1
-1
-1
-1
-1
-1
-1
-1
-1
-1
-1
-1
-1
-1
1182
1270
-97
-203
-2074
-131
-212
-1
-1
-778
-1
-1
-1
-1
-366
-1
-1
-1
-1
-1
-1
-1
-1
-1
-1
-1
-1
-1
-1
-1
-282
-1
210
196
-906
650
127
-64
-1
-1
-1
-1
-1
-1
-1
-1
-1
-1
-1
-1
-1
-1
-1
-1
-1
-1
-1
-1
-1
-1
-1
-1
-1
-1
-1
-1
-1
176
1
1
1
1
413
1
1
1
1
1
1
1
1
1
1
1
1158
1
1
1
1
1
1
1
-959
-1
-1
-1
-1
-1
-1
-1
-1
-1
-1
-1
402
-4563
-1
-1
-1
-1
-1
-1
-1
-1
-1
-1
-1
-1
-1
20
4374
1
39
1
1
-1647
-1
-1
104
1
1
1
1
1
1
1
1
1
1
1
1
1
1
1
1
1
1
1
-963
-1
-1
-1
-1
-1
-1267
-1
-1
-1
-1
-1
-1
-1
-1
-1
-1
-1
-1
-1
-1
-1
-1
183
-773
-1
-1
-1
-1
-1
-1
-1
-1
-1
-1
-1
-1
-1
-1
127
1
1
1
1
1
1
1
3
1
1
-559
-1
-1
-16
-783
-1
-1
234
0
3581311 3588847 4161404 4168932 78 78 0
1633
1062
1
1
1
1
1
1
-429
-753
354
2468
0
3588845 3592617 4170759 4174531 86 86 0
32
957
1
1
1
1
1
-419
-1
-1
-1
-1
-1
-6
0
3594971 3598475 4187495 4190996 82 82 0
609
587
377
1430
-20
0
3599123 3600911 4190989 4192781 40 40 0
-265
498
-149
-1
-1
-1
0
3600707 3614885 4193776 4207885 394 394 0
336
-831
-1
-601
1351
1
1
1
1
1
1
1
1
1
1
1
1
1
1
1
1
1
1
1
1
1
1
1
-1058
-1
-1
-1
-147
-286
-1269
141
1546
1
1
1
1
1
1
1
1
8
346
34
1
-24
104
140
-52
8
1
2
1
1
2
1
1
1
1
2
1
1
1
1
1
1
1
1
2
1
2
1
1
1
1
1
1
1
1
5
2
1
1
1
1
1
1
1
1
-106
622
-1037
883
1
1
-1026
-1511
0
3615345 3640906 4207884 4233518 905 905 0
-25
-1
-1
-454
-811
-107
-1
-1
-1
-1
-1
-1
-1
-1
-1
-1
-1
-1
-1
-1
-1
-1
-1
-1
-1
-1
-1
-1
-1
-1
-1
-1
-1
-1
-1
-1
-1
-1
-1
-1
-1
-1
-1
-1
-1
-1
-1
-1
-1
-2
-1
-190
-1
81
1
1
1
1
1
1
1
1
1
1
1
1
1
1
1
1
1
1
1
1
1
1
1
1
1
1
1
1
1
1
1
1
1
1
1
1
1
1
1
1
1
1
1
1
1
1
1
1
1
1
2
1
-742
-1
-1
-1
-1
-1
-1
-115
-1
-1
-1
-1
-1
-1
-1
-2
2381
-276
500
1
1
1
1
1
1
1
1
1
1
1
1
1
1
1
1
1
1
1
1
1
1
1
1
1
1
1
1
1
1
1
1
1
1
1
1
1
1
1
1
1
-432
-1
-1
-1
-1
-1
-45
-300
-1
-1
-1
-1
-1
-1
-1
-1
-1
-1
-1
-1
-1
-1
-1
196
-944
-1
-1
-1
-1
-1
-1
-1
-1
-1
-1
-1
-1
-1
-1
-1
-1
-1
-1
-1
-1
-1
-1
-1
-1
-1
-1
-1
-1
-1
-1
-210
529
-1406
54
297
2801
-767
-1
-1
-1
-1
-2090
-1
-1
253
-336
-14
129
-40
-2
-1
-1
-1
-1
-1
-1
-1
-1
-1
-1
-1
-1
-1
-79
-1667
60
1
1
1
1
1
1
1
1
1
1
-87
909
2632
-2389
-1
-1
-1
-1
-1
-1
-1
-1
-1
-1
-1
-1
-1
-1
-1
-1
-1
-1
-1
-1
-1
-1
-1
-1
-1
-1
-1
-1
-1
-1
-1
-1
-1
-1
-1
-1
-1
-1
-1
-1
-1
-1
-1
-1
-1
-1
-1
-1
-1
669
1
1
62
299
1
1
1
1
1
1
1
1
1
1
0
3640901 3660045 4235339 4254402 361 361 0
108
243
1
1
1
1
1
1
1
1
1
58
1
1
1
1
1
-143
-1
423
-200
700
-380
-1
-1
-1
-1
-1
-1
-1
-1
-1
-1
-1
-1
-1
-3
-2
-1
-1
-1
-1
-4
269
1
1
1
1
1
1
1
1
1
1
1
800
244
4
142
81
1
789
-205
435
743
1
1
1
1
1
1
1
1
1
-2432
-763
-1
-1
2001
1
1
-332
-1
-1
1030
-276
-1
26
1
1
1
2
6
1
2
3
1
2
4
1
1
1
3
10
1
1
1
4
4
1
1
1
1
2
1
3
1
3
5
1
5
1
-3
9
1
1
1
1
1
1
1
1
1
397
513
1
1
1
1
1
1
1
1
1
1
1
1
1
1
2
2741
-449
1351
0
3670768 3681765 4254398 4265371 178 178 0
484
-217
560
1
1
1
1
1
1
1
1
1
1
1
1
1
1
1
-3034
-1
-3244
1166
1
1
1
1
1
1
1
1
-645
-95
-1
146
1
1
1
1
1
-398
0
3681768 3716070 4267186 4301405 1021 1021 0
-586
-1
-1
-1
-1
-1
-1
-1
-1
-1
-1
-1
-1
-1
-1
-1
-1
-1
-1
-1
-1
-1
-1
-1
-1
-1
-1
979
589
1
1
1
1
1
1
1
1
1
1
1
1
1
1
1
1
1
1
1
1
1
1
1
1
1
1
1
1
1
1
1
1
1
1
1
1
1
1
1
1
1
1
1
1
1
1
1
1
1
1
1
1
1
1
1
1
1
1
1
1
1
1
1
156
226
1
1
1
1
1
1
1
1
1
1
1
1
1
15
1
1
1
1
1
1
1
1
1
1
1
1
1
1
1
1
1
1
1
1
1
1
1
1
1
1
1
1
1
1
1
1
1
1
1
1
1
1
1
1
1
1
1
1
1
1
1
1
1
1
1
1
1
-148
126
-159
-1
-1
-1
-1
-1
-1
-1
-1
-1
-1
-1
471
-99
-82
-1
-2
-3
-3
-1
-4
-4
-3
-14
-1
-1
-1
-19
6
17
3
1
3
2
5
1
5
203
1
1
1
1
1
-95
-1
-1
-1
-1
-1
-1
-1
-91
-1
-49
-8
158
2128
1375
147
1
1
1
1
1
1
1
1
1
1
1
1
1
1
-2812
-24
-162
-166
2772
1
3
1
1
1
1
4
1
1
1
1
1
1
1
1
1
1
3
4
1
1
1
1
1
1
1
1
1
1
-3105
477
1
1
1
1
1
1
1
1
1
1
1
5048
351
-120
-1
-1
-1
-1
-1
-1
-1
-1
748
102
226
1
1
1
1
1
1
1
1
1
1
1
1
1
1
1
1
1
-368
537
-40
-1
-1
-1
-5
-1
-1
-1
-1
-1
-1
-1
-1
-1
-1
-1
-1
-1
-1
-3
-1
-1
-1
-1
-1
-1
-1
-1
-1
-1
-1
-1
-1
-1
-1
-2
-1
-1
-1
-1
-1
-1
-1
698
-465
-257
-147
-175
-1
-1
-1
-1
-1
-1
-1
-1
-1
-1
-1
-1
-1
-1
-1
-1
-1
-1
-1
-1
-1
-1
-1
-1944
-1054
-2451
72
1
1
0
3716069 3719797 4302406 4306124 97 97 0
392
1558
1
1
1
256
1192
1
1
1
-124
66
0
3719473 3720474 4313400 4314399 26 26 0
9
186
0
3720427 3742219 4314142 4335995 553 553 0
-128
48
68
1748
393
1
1
1
1
2236
-546
-1
-5
-1
-1
-827
-233
-1073
-1
-1
-1
-1
-1
-1
-1
-1
-1
-1
-1
-1
-1
-4
-2
-1
-1
949
1
125
770
-64
-1
99
1
1
-3059
1819
-548
-1253
-1
98
247
1
1
2869
-1094
-1
-1
-1
-1
-1
-2
-1
-1
-2
-1
-1
-1
-1
-1
-1
-1
-1
-1
-1
-3
-1
-1
-1
-1
-1
-1
-1
-3
-1
-1
-1
-1
-4
-1
-1
-1
-1
-1
-1
-1
-1
-1
-1
-1
390
11
1
-941
3
-83
-1
-1
-1
-1
-1
-5
-1
-1
31
-6
0
3741248 3754676 4336058 4349424 433 433 0
153
1
7
31
1
-202
-1
-1
-4
46
1
1
1
1
1
-384
3
-83
-1
-1
-1
-1
-1
-5
-1
-1
31
-6
-20
-9
-1
-8
6
1
1
-5
3
9
1
1
-7
5
-19
13
105
1
1
-3799
631
-920
325
1
1
1
1
1
1
1
1
1
1
1
1
1
1
1
1
1
1
1
1
1
1
1
1
1
1
1
1
1
1
1
1
1
1
1
1
1
1
1
-74
-1
-44
-1
-1
-1
-1
-1
-1
-1
-1
-1
-1
-1
44
25
1
4
-339
2152
1
1
1
1
-289
-1
-1
169
1
1
1
1
-296
-1127
-123
19
1
1
1
1
1
1
1
1
1
1
1
1
1
1
1
1
1
1
1
1
1
1
-1110
548
1
1
3
94
0
3754553 3755850 4369100 4370396 20 20 0
845
0
3755945 3777501 4370387 4391891 199 199 0
587
1
542
-1317
11
-925
463
1
1
1
1
1
1
1
1
1
1
1
1
1
1
1
1
1
1
1
1
1
1
1
1
1
320
2819
158
1
1
1
1
1
1
1
1
1
1
1
1
1
1
1
1
1
1
1
1
1
1
1
-432
-1
2646
-4112
0
3782227 3786423 4391889 4396076 39 39 0
134
-1493
2310
1
1
1
1
1
1
1
1
0
3786420 3792510 4397757 4403773 116 116 0
-610
267
1
1
1
1
1
1
1
2579
1
1
1
1
1
1
1
1
1
1
1
1
1
1
1
1
1
1
1
1
1
1
1
1
1
1
1
1
1
1
1
1
1
1
1
1
1
1
1
1
1
1
1
1
1
1
1
1
1
1
1
1
1
1
1
1
1
1
1
1
1
1
1211
313
1
879
0
3792669 3801069 4403809 4412215 80 80 0
4109
-1271
-1
-1
-1
-733
-1
-1
-1
-1
-1
2195
1
1
0
3801223 3811796 4412381 4422957 106 106 0
3894
-5895
-399
-5
-1
0
3815642 3831304 4421556 4437222 153 153 0
-1012
-5
-1
222
-1567
6804
-626
-1037
0
3831296 3841348 4440567 4450636 151 151 0
-1388
-1
-1
-1
-1
-1
-1
-1
-1
-1
-1
-1
-1
-1
-1
-1
-1
-1
203
1
1
1
1
1
1
1
1
1
1
-2601
-1
171
794
-857
366
1
1
-26
-1
1007
1480
-112
-1
-1
-3
-5
-1
-3
-1
-1
-1
-3
-1
0
3841348 3880137 4450768 4489523 549 549 0
-951
-102
-1
-1
-1
-1
-1
-1
-1
-1
-1
-1
-1
-1
-1
-1
-1
-1
-1
-1
-1
-1
-1
-1
-1
-1
-1
-1
-1
-1
-1
-1
-1
-1
-1
-1
-1
-1
-1
-1
-1
-1
-1
-1
-1
-1
-1
-1
-1
-1
-1
-1
-1
-1
-1
-1
6020
-1327
-41
533
1
2
1
1
1
1
1
3
1
3
1
1
1
1
1
1
1
1
1
1
1
3
1
1
1
1
1
1
1
1
3965
2469
-8288
-4967
608
507
1
1
1
1
1
1
1
1
1
1
1
1
1
1
1
1
1
1
1
1
1
1
1
1
1
1
1
1
1
1
1
1
1
1
1
1
1
1
1
1
1
1
1
1
993
100
21
3
1
1
1
1
21
1
1
1
1
12
1
3
1
1
10
-3069
-1
3063
-892
-1
-1
-1
19
-112
0
3881410 3898557 4489355 4506406 244 244 0
961
1
1
1
1
1
1
1
1
1
1
1
1
1
1
1
1
1
1
1
1
1
1
1
1
1
1
1
1
1
1
1
-6781
2088
1
1
1
1
1
1
1
1
1
1
1
1
1
1
1
1
1
1
1
1
1
1
1
1
1
1
1
1
1
1
1
1
1
1
1
1
1
1
1
1
1
1
1
1
1
1
1
1
1
1
1
1
1
1
1
1
1
1
1
1
1
1
1
1
0
3898556 3920226 4506694 4528312 215 215 0
201
1206
-1909
-1
-1
-7452
3460
1
1
1
1
1
1
1
1
1
1
1
1
1
1
1
1
1
1
1
1
2982
1
1
1
1
1
1
1
1
1
1
1
1
1
1
1
1
1
1
1
1
1
1
1
1
1
1
1
1
1
1
1
1
1
1
1
1
1
1
1
1
1
1
1
-933
-2388
-1
-1
-1
-1
-1
-1
-1
-1
-1
0
3919964 3940797 4528640 4549530 221 221 0
-2410
711
1
-61
-1
-1
-1
-1
-1
-1
-1
-1
-1
-1
-1
-1
-1
-1
-1
-1
-1
-1
-1
-1
-203
-1
-1
-1
-1
-1
-1
-1
-1
-1
-1
-1
-1
-1
-1
-1
-1
-1
-1
-1
-1
3853
1
1
1
1
1
1
1
1
1
1
1
1
1
1
1
1
1
1
1
1
1
1
-675
-1
-1
-1
-1
-1
-1
-1
-1
-1
-1
-1
-1
-1
-1
-1
-1
-1
-1
-1
-1
-1
-1
-1
-1
-1
-1
-1
-1
-1
-1
-1
-1
-1
-3034
-1
-143
-1
-303
4704
1
-1622
-1
0
3937795 3975578 4562043 4599799 461 461 0
5037
1
4
1
-2561
1307
1918
2040
2592
8200
-3279
120
1
1
1
52
1
1
1
2
1
1
4
1
2
7
1
1
1
1
1
1
1
1
2
1
1
1
1
1
1
1
5
1
1
1
1
1
1
1
1
2
1
1
1
2
1
1
1
-255
-1
1683
1
763
-473
180
304
1
-541
-288
-243
-2
41
6
-226
-71
74
151
9
-120
-667
-1
-1
-1
-1
-1
-1
-1
-1
-1
-1
-1
-1
-1
-1
-1
-1
-1
-3
-1
-1
-1
-1
-1
-1
-1
-3
-1
-1
500
-1324
315
1508
-135
-50
617
-20
0
3984325 3987253 4599794 4602722 79 79 0
0
3987253 3998909 4602832 4614477 384 384 0
545
15
1
3
43
-54
-1
124
126
7
1
1
1
1
1
103
1
1
1
1
1
1
1
2
1
21
45
-14
11
-144
522
66
-241
-1
-1
-1
-1
-1
-1
-1
-1
-1
-1
-1
-1
-1
-1
-1
-1
-1
-1
-1
-2
-1
-13
-1
-347
-160
-39
284
1
1
1
1
1
1
1
1
1
1
1
1
1
1
1
1
83
-147
195
1366
815
1
1
1
1
1
1
1
1
1
-738
-1
-1
-1
-1
-1
-1
-1
-1
-1
-1
-1
-1
-1
-1
-359
1424
1039
-3
95
1
-792
-865
0
4020735 4033193 4633492 4645940 536 536 0
-162
1270
191
-903
1548
-3969
45
1
863
1
1
1
1
1
1
1
1
-1093
267
-807
0
4033193 4045849 4646048 4658713 408 408 0
1880
-5
-1
-38
-1
137
-1154
-993
-1
-1
-3471
2999
1
-49
520
-990
-170
-1
-1
0
4045568 4070722 4658982 4684024 836 836 0
-25
-1
-1
809
750
1
1
1
1
1
1
1
1
3
1
1
1
1
1
38
-936
-1
-1
-1
26
-4
157
1
1
1
1
1
1
1
1
1
1
1
1
1
-759
145
-22
-623
-11
-1
-1
-1
-2394
229
-509
325
230
-15
268
1
1
1
2
1
1
1
1
1
1
1
1
3
1
1
1
2
1
1
3
1
1
1
1
1
1
2
1
4
1
1
1
1
1
8
7
1
1
1
3
1
1
4
4
4
1
1
1
1
1
1
3
1
1
6
1
1
1
1
5
5
1
1
1
1
2010
1
1
882
779
-139
-143
327
1
1
1
1
-174
-621
-1433
1364
8
119
1
1
1
3
-32
870
1
1
1
1
1
1
1
1
1
1
1
1
1
2
1
1
-230
-802
1888
1359
-564
-1
-257
645
1
1862
0
4070718 4085314 4709072 4723773 349 349 0
-748
-885
-2799
-1
-1
-1
-1
-1
-1
-1
-1
-1
-1
-1
-1
-1
-1
-1
-1
-1
-1
-1
-1
-1
-1
-1
-1
334
1307
1
-944
-1722
-1
-3
-1
-1
-1
-1
-1
-1
-1
-1
-1
-1
-1
-8
-1
-1
-1
-1
-1
-1
-1
-1
-1
-1
-1
-1
-1
-4
-1
-1
-1
-1
-118
-10
-1
-1
-1
-1
-1
-1
-4
-1
-1
-1
-3
-1
-1
-1
-1
-1
-1
-3
-118
-1
-1
-1
-1
-1
-1
-1
-1
-1
-23
-1
-13
-1
-1
-1
-1
-1
-181
-1
-1
-1
-1
3694
-624
-47
-1
-509
-282
0
4085580 4098714 4724387 4737632 318 318 0
-47
-1
-1
170
1
-71
-1
-329
-487
-1
-876
-1
-1
-1
-1
-1
-1
-1
-1
-1
-1
-1
-1
-1
-1
-1
-1
-1
-1
-1
-1
-1
-1
-1
-1
-1
-1
-1
-1
-1
-1
-1
-1
-1
-1
-1
-1
-1
-1
-1
-1
-1
-1
-1
-1
-1
-1
-1
-1
-1
-1
-1
-1
-1
-1
-1
-1
-1
-1
-1
-1
-1
-1
-1
-1
-1
-1
-513
-1
-1
-1
-1
-1
-2
-2
-1
-1
-1
-2
-1
-450
-1
-1
-1
-1
-1
-1
-1
-1
-1
-1
-1
-1
-1
-1
-1
-1
-1
-1
-1
-1
-1
-744
-564
-1
2300
-6583
0
4098797 4105522 4737367 4744067 155 155 0
1055
1
1
1
1
2
1
1
1
1
1
1
961
1
1
1
1
1
1
1
1
1
1
1
1
-2909
1297
0
4105629 4110277 4744067 4748714 53 53 0
209
1157
742
-413
-1
-1
497
0
4110275 4115932 4748757 4754402 96 96 0
2780
505
1
1
1
1
1
1
1
1
1
1
1
1
1
1
1
1
1
1
1
-932
-1
-1
-1
-1
-1
-1
-1
-1
-1033
30
0
4115942 4118720 4754370 4757175 48 48 0
-14
-567
-1
-1
-1
-1
-1
-1
-1
-1
-1
-1
-1
-1
-1
-1
-1
-1
-1
-1
-1
-1
-1
-1
-1
-1
-1
0
4118719 4123406 4757336 4761987 151 151 0
59
1423
287
1041
213
1
73
1
1
1
1
1
1
3
3
1
1
1
1
1
1
1
1
1
1
1
1
262
1
1
1
1
1
1
1
1
189
739
1
1
1
1
1
3
1
3
1
-89
-1
-1
-1
-1
-1
-1
-64
-108
-7
5
-28
-15
0
4128968 4134659 4764700 4770361 155 155 0
-7
20
1
458
55
-48
25
219
509
1
-131
-212
-1
-1
-1
-321
87
1
1
1
1
1
1
1
1
1
1
1
1
1
1
1
1
1
1
1
1
1
1
1
1
1
1
1
1
1
1
1
1
1
1
1
1
1
1
1
1
1
-225
-1
-1
-2
-836
-1
-2
-1
-3
-1
-1
-5
-84
75
0
4134704 4136999 4772562 4774858 22 22 0
-554
0
4137120 4140782 4779924 4783592 51 51 0
-61
-3051
-93
-323
-1
-31
0
4140803 4157206 4784901 4801371 246 246 0
-113
-1
-1
-1
-1
-1
-1
-1
-1
-1
-1
-1
-1
-1
-1
-1
-1
-1
-1
-22
5
-15
-1
-1
-1
-536
-1
-1
-1
-1
-1
-1
-1
-334
1303
1487
1
-517
-804
-1
-1
-1
-1
-1
-1
-1
-1
-1
-1
-1
-1
-1
-1
-1
-1
-1
-1
-1
-1
-1
-1
-1
495
-1604
-1
-1
-380
-1
-1
-1
-1
-47
-1
-1
-1
-1
-1
-1
-1
-1
-2
-73
1828
1
1
1
1
1
1
1
1
1
347
419
-2706
-1
-1
-1
-1
-60
-1409
0
4157205 4168577 4801763 4813079 153 153 0
785
184
-1257
53
-38
264
258
1
1
1
1
1
1
1
1
1
1
1
1
1
1
1
1
1
1
1
1
1
1
1
1
1
1
1
1
1
1
1
1
1
1
1
1
1
1
1
1
1
1
1
1
1
1
1
1
1
1
1
-216
375
-79
-1865
298
232
-3931
-1
535
1
1
1
1
-941
0
4169370 4172113 4813525 4816285 48 48 0
-56
-105
-1
-1
-1
-509
-1
-1
-1
-1
-1
-113
-1
-1
-1
-1
-1
159
-46
-1534
132
0
4172109 4216275 4831225 4875339 514 514 0
-4291
20
17
-1303
-542
4898
1
1
139
1
1
1
1
25
1
1
1
1
1
1
1
1
2
1
2
1
2
1
2
1
1
1
5
1
1
8
3
4
5
1
-5103
1412
-818
422
1
1
1
1
1
1
1
1
1
1
1
3
1
646
1
1
1
7
-40
1311
-166
1666
-2991
113
-1759
544
-1528
339
1256
1
1
1
-4632
-2376
-3837
-322
0
4215683 4224470 4875416 4884197 98 98 0
1524
1877
-1158
-162
934
419
1236
1
1
1
0
4224463 4249796 4884252 4909567 392 392 0
-341
-113
1154
-405
1959
-395
216
1321
777
1
1
1
1
1
1
1
1
1
1
1
1
1
1
1
1
1
1
1
1
1354
2355
1067
3482
-6744
-172
408
1
1
1
1
1
1
1
1
1
1
1
1
1
1
1
1
1
1
1
1
1
1
1
1
1
1
1
1
1
1
-2909
-1
-1
-1
-1
-1
-1
-1
-1
-1
-1
-1
-1
-1
-1
-1
-1
-1
-1
-1
-1
-1
-1
-1
-1
-1
-1
-1
-1
-1
-1
-1
-1
-1
-1
-1
0
4250647 4268081 4922133 4939546 267 267 0
888
1826
186
1
1
-65
-131
-1
-1
-1
839
745
23
-1085
-710
-116
399
966
1
-59
4188
643
-1040
685
1
1
1
1
1
1
1
1
1
1
1
1
1
1
1
1
1
1
-2691
0
4272995 4285325 4946275 4958615 206 206 0
-4557
-188
475
-534
138
1
1
1
191
603
1
12
1
703
-486
-70
-1
-2828
-1
-1
-1
-1
-1
-1
-1
-1
-1
-1
-1
-1
-1
-1
0
4285261 4295677 4959089 4969517 178 178 0
-3418
-1
-420
-2167
-1
-1
-1
-1
-1
-1
-1
-1
160
1669
-548
-1606
0
4295410 4297726 4969995 4972294 52 52 0
-422
44
1
1
1
1
1
1
1
1
1
1
1
1
1
1
1
1
1
1
1
76
-88
-1
-1
20
-1193
0
4297738 4305007 4975956 4983192 225 225 0
15
1
336
1
3
245
-89
-1
-146
-1
-1
-1
-1
-6
-1
-2
-1
-1
-1
-1
-1
-3
-2
-1
-1
-2
-161
412
1
1
1
1
1
1
1
1
1
1
1
1
1
1
1
1
1
1
1
1
1
1
1
1
1
1
1
1
1
1
1
1
1
1
1
1
1
1202
1
1
1
1
505
1074
-850
361
1
-109
-156
-567
666
134
70
11
1
0
4304952 4310572 4984007 4989627 81 81 0
0
4311360 4324560 4989627 5002814 172 172 0
577
1125
1
1
1
-3966
3560
1
-275
252
1
1
1
1
1
1
1
1
55
430
-11
-1
-541
-1332
-1
-1
-1
-1
102
465
1
1
1
0
4324959 4336797 5003331 5015107 536 536 0
110
1
-56
48
1
1
1
1
1
1
-773
212
-174
-1
-1
-1
-1
-1
-1
-1
-2
-23
-1
-1
-1
-1
-1
-1
-1
-1
-1
-33
-1
-1
-1
-1
-1
-1
-1
-1
-1
-1
-1
-1
-1
-1
-1
-1
-1
-1
-1
-1
-1
-304
60
1
1
1
1
1
1
1
1
1
1
1
1
1
1
1015
189
1
1
599
81
456
1
1
1
1
1
1
1
1
1
1
1
1
1
1
1
1
1
1
1
1
1
1
1
1
1
1
1
1
1
1
1
173
-383
-1793
1432
6
1786
1
1
1
1
1
1
1
1
1
1
1
1
1
1
1
1
1
1
-211
424
1
1
1
1
1
1
1
1
1
1
1
1
1
1
1
1
1
1
1
1
1
1
1
1
-1249
0
4345727 4346950 5015098 5016319 56 56 0
-5
-114
184
44
26
48
37
-384
0
4351100 4352452 5018388 5019740 47 47 0
10
230
435
-34
-212
-1
0
4358442 4361987 5019742 5023271 158 158 0
440
1382
1
1
1
1
1
1
1
1
1
1
1
1
1
1
1
-1442
0
4365173 4366303 5026919 5028048 46 46 0
974
0
4366346 4368733 5028172 5030557 91 91 0
-99
236
-558
-1
-1
-219
-1
-1
-1
-1
-1
-1
907
1
1
1
1
1
1
1
1
1
1
1
0
4368820 4375422 5030794 5037414 199 199 0
-1930
677
1
-1716
525
240
315
-36
-1
-1
-1
-2
-1
-4
-1
-1
-1
-1
-3
-1
-1
-1
-1
-1
-3
-2
-1
-126
-131
-657
-1
-1
213
1
1
1
0
4383606 4384605 5047867 5048871 48 48 0
13
-350
-446
-1
-1
-1
-126
0
4388852 4390392 5070453 5071992 19 19 0
1131
0
4389584 4396527 5071994 5078942 248 248 0
399
-574
-1
-1
-1
-1
-1
-1
-1
-1
-1
-1
-394
-221
616
-65
735
29
550
1
1
1
3
1
1
1
1
1
1
1
1
1
1
1
1
1
1
4
1
1
1
1
1
1
1
1
1
1
1
1
1
1
1
1
1
1
1
-525
-1
-1
-1
-1
-1
-1
-1
-1
-1
-1
-1
-1
-1
-1
-1
-1
-1
-1
-1
-1
-1
-1
-1
-1
-1
-1
-1
-1
-1
-1
-1
-1
-1
-1064
-65
-36
215
267
7
1
1
1
1
-187
-1
440
-103
-128
-85
113
72
-4
-2
0
4414507 4415523 5135281 5136292 22 22 0
9
1
815
1
1
0
4415519 4425594 5142159 5152254 358 358 0
-39
155
-519
-4
-1
-1
-1
-1
-1
-1
-1
-1
-3
-3
-1
-3
-1
-1
-1
-1
-1
-1
106
1
1
1
1
1
1
1
1
1
-75
-1
-1
-1
-1
-2
-6
-1
-11
-12
-222
-446
-55
-109
134
1
79
1
1
-760
530
-1652
-1130
-1468
121
2391
0
4450003 4454920 5152250 5157176 127 127 0
-332
-51
-85
-1472
-970
-1
-1310
-159
-296
0
4454916 4455974 5159001 5160060 36 36 0
-560
0
4464643 4466759 5159029 5161134 81 81 0
5
267
-47
38
856
1
1
1
1
1
1
1
1
0
4466922 4468991 5162034 5164101 65 65 0
-1384
-1
-3
155
1
1
1
517
0
4489149 4492345 5208986 5212168 109 109 0
243
63
1
-17
-1
37
1
1
1
-16
792
1
1
1
1
1
1
169
1
1
1
1
1
1
1
1
-143
-1
-1
-1
-876
-721
0
4491377 4499551 5211523 5219697 195 195 0
-146
-718
234
-298
116
456
169
1
1
512
-11
100
1
1
-567
24
200
1334
-4
887
-1579
-1
-1
-1
-1
-1
-1
-3
0
4508181 4528475 5219699 5239981 419 419 0
-1145
-3191
6049
1
1
1
1
1
1
1
1
825
441
1
-129
-1820
-88
827
1
2
1
3
1
1
-424
216
-4827
-282
0
4528491 4536735 5241818 5250121 262 262 0
-251
-1
-1
-1
-1
-1
-1
-1
-1
-1
-1811
-1
-1
-1
-1
-1
-1
-1
-1
-1
-1
-1
-1
-1
-1
-1
-1
-1
-1
-1
-1
-1
-1
-1
-1
-1
-1
-1
-1
-1
-1
-1
-1
-1
-1
-1
-1
-1
-1
-1
-1
-1
-1
-1
-1
-1
-1
-1
-1
-1
-1
-1
-1
-1
-1
-1
-3
-1
-1
-1
-1
-1127
18
-446
-225
-1
-1
-1
-162
-129
548
96
-885
-1
-101
236
1
1
1
1
1
1
1
1
1
1
1
1
1
1
1
1
1
1
1
-380
724
0
4537720 4551664 5266082 5280010 298 298 0
162
242
1110
1
1
1
1
1
1
1
1
1
1
1
1
1
1
-927
103
124
939
1
-1343
2515
924
-223
-1
-1
-9
-1
-1
434
1
1
1
1
1
1
1
1
1
4
1
1
1
1
-628
-344
399
25
-681
-3
-4
-2
-4
-1
-1
-2
-13
-1
-1
-1
-31
-1
-1
-1
174
1
245
-546
-1
109
1
1
-1611
-1
0
4551758 4578961 5280009 5307244 587 587 0
1813
-1224
478
232
1
1
1
3
2746
1
1
1
-352
-4
-1
-4
-1
-1
-1
-1
-1
-1
-1
-1
-1
-1
-1
-1
-1
-1
-1
-1
1420
1
42
809
366
3339
1
1
9
1461
1
1
1
1
1
1
1
1
1
1
1
1
1
1
1
1
1
1
1
-2852
-368
-1
-586
124
-165
-1
-1
-1
-1
-1
-1
-1
-1
-1
-1
-1
-1
-1
-1
-1
-1
-1
-1
-1
-45
-1
-181
-1
-1
-1
-293
-2336
-1
-1
-1
-1
-1
-1
-1
-1
-1
-1
-1
-1
-1
-1
-1
-1
-1
-1
-1
-1
-1
-1
-1
-1
-1
-1
265
3
1
1
1
3
617
-24
-1329
1306
0
4584798 4605054 5351958 5372161 632 632 0
419
29
1
1
-964
-1
-1
-1
-1
-1
-1
-1
-1
-1
-1
-1
491
810
1
1
1
1
1
1
1
1
1
1
1
1
1
1
1818
-3921
-1
-1
-1
-1
-1
-1
-1
-1
-1
-1
-1
-1
-1
-1
972
624
1
1
1
1
1
1
1
1
1
1
1
1
1
1143
1
1
1
1
1
1
1
1
1
1
1
1
1
1
1
1
1
1
1
1
1
1
1
6
1
1
1
1
1
1
1
1
1
1
1
1
1
1
1
1
1
1
1
1
1
2
115
355
2115
1
1
202
2133
1
688
1
2
-601
-1
-1
-61
-1
-1
-1
-1
-1
-1
-1
-1
-30
-1
-1
-1
-1
-1
561
555
1
1
1
1
1
1
1
1
1
1
403
1
3
-11
19
-11
-14
-1
-34
-3
-1
-31
-1
-1
-1
-1
-1
-1
-9
303
-266
408
1
-9
15
4
0
4605051 4609250 5372475 5376661 147 147 0
256
1
3
-1373
-1126
-375
-1
-1
-1
-1
-1
-1
-1
-1
-1
-1
-1
-1
269
1
1
1
1
1
1
1
1
1
1
1
1
1
1
1
447
1
1
1
1
1
1
1
1
1
1
1
1
1
1
1
1
1
41
1
1
-22
-1
-1
-1
-1
-1
-223
-3
-7
-5
-10
-8
0
4609702 4616222 5378400 5384915 170 170 0
-50
970
1
1
1
1
1
1
1
1
1
292
3
371
228
115
215
-3933
-1
-1
-1
-1
-1
-1
-1
-1
-1
0
4616331 4618014 5384910 5386589 39 39 0
103
1
1
1
1
-592
0
4618291 4634523 5386583 5402817 476 476 0
-490
-2136
-543
-1
-1
-1
-1
-1
-1
-1
-1
-1
-1
-4
-1
-1
-4
-1
-1
-1
-266
-1
-1
-7
-610
594
-953
18
-4
-3
5
1
14
20
-14
-1012
-784
-1
-4
-5
-1
-568
690
1
1
1
1
1
1
1
1
1
1
1
1
4
1
1
1
1
1
1
1
1
1
1
1
1
1
1
1
1
4
1
1
1
4
1
4
1
1
1
1
1
1
4
1
1
1
-1091
-1728
-1
-1
-1
-1
-1
-474
-1
-1
-1
-1
-1
-1
-1
-1
-1
-1
-297
0
4642405 4644680 5407346 5409620 60 60 0
1523
116
-620
0
4645221 4653557 5410966 5419331 228 228 0
-717
-1953
38
-87
-565
-183
-1738
-968
-1
-1
-1
-1
-1
-1
-1
-1
-1
-1
-1
-1
-1
-1
-1
-1
-1
-1
-1
-3
-1
-1
-1
-1
-2
-1
-1
627
1
1
1
4
-98
0
4666609 4673925 5419326 5426647 191 191 0
-496
-116
-1
-426
-162
-2520
2925
-508
135
0
4677212 4685178 5427767 5435830 324 324 0
-42
-282
-1
-1
-1
-1
-1
-1
-1
-1
-1
-1
-1
-1
-1
-1
-1
-1
-1
-1
-1
-1
-1
-1
-1
-1
-1
-1
-1
-1
-1
-1
-1
-1
-1
-1
-1
-1
-1
-1
-1
-1
-1
-1
-1
-1
-1
-1
-1
-1
-1
-1
-1
-1
-1
-1
-1
-1
-1
-1
-1
-1
-1
-3
-1
-1
-1
-7
-4
-1
-230
-1
-1
-1
-1
-1
-1
-1
-1
-1
-1
-1
-1
-1
-1
-1
-1
-1
-1
-1
-1
-1
-1
-1
-1
-1
-1
-1
-1
-1
-1
-1
-1
-1
-1
-1
-1
-1
-1
-1
-59
981
1
1
1
1
1
1
1
1
1
1
1
1
1
1
1
1
1
1
1
1
1
297
-470
-327
-1
-1
-1968
-261
-1
-108
-1
-1
-2153
274
389
0
4693833 4718815 5435826 5460719 763 763 0
-287
173
122
340
1
6
4
1
1
1
8
3
1
3
5
1
5
1
1
17
1
2
-65
1794
-5
469
1
1
1
1
1
1
3
1
1
1
1
1966
-8
-1
-1
-1
-1
-1
-1
-1
-1
-1
-1
-1
-1
-1
-1
-1
-1154
-1249
-1
-1
-1
-1
-1
-1
-1
-1
-1
-1
-1
-1
-1
-1
-1
-1
-1
-1
-1
-1
-346
258
87
1
1
1
1
1
1
1
1
1
1
1
1
1
1
1
1
1
1
1
1
1
253
1
1
1
1
1
1
1
1
1
1
1
1
1
1
1
1
1669
1
3658
700
1677
1
3
1
2
4
1
1
1
1
1
1
1
1
1
1
1
220
-561
-1
2800
45
979
340
1
1
1
1
1
1
1
1
1
1
1
1
1
1
1
1
1
1
1
1
1
1
1
1
1
1
1
1
1
1
1
1
1
1
1
1
1
1
1
-224
-1
-1
-1
-1
-1
-425
1708
-284
0
4719761 4734935 5461814 5477017 632 632 0
-133
-1
-1
-38
-1
-3
-9
-1
-1
-1
-1
-1
-1
-1
-1
-72
-1
-1
-1
-1
-1
-1
-1
-1
-1
-1
-20
-1
-1
-1
-1
-1
-1
-1
-1
-1
-1
-1
108
1375
1
1
1
1
1
1
1
1
1
1
1
-134
33
191
422
1
1
329
4
1
-63
-1
-1
-203
-159
-1
-1
91
1
1
1
1
1
1
1
1
1
1
2
7
1
1
248
1
871
1
1
1
1
1
1
1
1
1
1
1
1
1
1
1
1
1
1
1
1
1
1
1
1
1
1
1
1
1
1552
436
-102
-694
225
464
-231
-1
888
-853
-1
-1
-1
-1
-1
-1
-1
-1
-1
-1
-1
-1
-1
-1
-1
-1
-1
-1
-1
-1
-1
-547
-1
-1
-1
-1
-1
-1
-1
-1
-1
-1
-1
-1
-1
-1
-1
-1
-1
-1022
-1
-1
-1
-1
-1
-1
-1
-1
-1
-1
-1
-1
-1
-1
-1
-1
-1
-1
-1
-1
-1
-1
-1
-1
-1
-1
594
-118
-1
-1
-1
-1
-1
-13
-1
-1
-1
-1
-1
-1
-1
-1
-1
-1
-1
-1
-1
-1
69
1
1
185
119
1
1
82
1
1
-183
183
1
1
-85
-1
-1
-254
-1
-1
-1
-1
-1
-1
-1
79
1
1
-302
-1
-1
-1
-1
-1
-2
-1
37
30
1
1
10
1
1
14
1
1
42
1
1
452
1
1
1
1
1
1
1
1
1
1
1
-52
418
1
1
1
1
1
1
1
1
1
1
1
1
1
1
0
4735705 4746940 5477788 5489043 298 298 0
-785
-221
-740
-1
-1
-1
-1
-1
-1
-1
-1
-1
-1
-1
-418
-2744
-534
-1542
-1
-2456
581
1
-306
-845
0
4745294 4759770 5493975 5508531 466 466 0
355
63
1
1
307
-4
-2799
-1
-56
-1
-1
-2
-1
-5
-1
-2
-1
-160
-1
-1
-1
-1
-1
-1
-1
-1
-1
-1
-1
-1
-1
-1
-1
-1
-1
-1
-1
-1
-1
-1
-166
-1
-1
-872
714
1
29
1451
1
1
167
300
173
341
-554
-8
593
-1331
-1
-1
-1
-1
-1
-1
-1
-1
-1
-1
-1
-1
-1
-1
-1
-1
-1
-1
-1
-1
-1
-1
-1
-1
-1
-5
-1
-1
-1
-1
-1
-1
-1
-1
-1
-1
-1
-1
73
313
-69
-138
31
-49
-253
-1
-87
-120
-1
-1
-1
-1
-1
-1
-1
-1
-1
-1
-1
-1811
0
4759766 4764829 5530078 5535138 57 57 0
-454
-1
600
1
1
1
1
0
4764912 4775241 5535883 5546241 218 218 0
-1039
1945
-128
-407
2083
-415
-739
-1
-45
-30
-1
-103
-41
-2
-306
118
98
1
1
1
1
1
1
1
-243
-1
-1
-1
-1
-1
-1
-1
-1
-1
-1
-1
-1
-1
-1
-1
-1
-1
-1
-1
-1
-1
-820
883
449
-383
-1
-1
-1
-1
-1
0
4775388 4786429 5547275 5558299 383 383 0
-1813
1687
1
1
1
1
1
1
1
1
1
3
1
1
-133
-1
-1
-1
69
-27
88
-549
-1
-1
-1
-1
-1
-1
-1
-1
-1
-2
-1
-1
-1
-1
-1
-1
-1
-4
-1
-1
-1
-1279
2364
1
1
1
1
1
1
1
1
1
1
1
1
1
1
1
1
1
1
1
1
3
1
1
1
1
1
1
1
1
1
1
-343
-1423
-1
-1
-1
-1
-1
-169
-1
-1
-1
-1
-1
-1
-1
-1
-1
-1
-1
-1
-1
-1
-1
-1
-1
-1
375
451
1
1
1
1
1
1
1
1
1
1
1
1
1
1
1
1
1
1
2
1
1
1
1
0
4786657 4788586 5559160 5561089 45 45 0
115
-1807
0
4790156 4795113 5561085 5566049 100 100 0
134
-2066
-1
-1
-1
-1
-1
-1
-1
-1
-392
1671
-461
134
1
0
4795242 4799552 5566077 5570357 99 99 0
8
1609
1
1
-287
-1
249
1
1
1
1
1
1
1
1
1
1
1
1
1
1
1
1
1
1
1
1
1
1
1
1
1
1
1
1
1
-829
-1
82
-125
0
4799824 4830485 5571162 5601737 991 991 0
148
-46
-175
-716
-1
-1
-1
-1
-1
-1
-6
-1
-1
-4921
-5
-2
-1
-1
-1
-4
-1
-1
327
1
50
-400
2590
1
-774
-1
-1
-1
-1
-1
-1
-1
-1
-1
-1
-1
-546
-1
-817
-1
-1
312
281
1
1
9
6
5
-8
9
513
1
-204
-1
-1
-1
-1
-1
-30
-1
-1
103
1
1
284
865
1
1
1096
-5
-224
-1012
-1
-1
-1
-1
-1
-1
-1
-1
-1
-1
-1
-1
-1
-1
-1
-1
-1
-1
-1
-1
-1
-1
-1
-1
-1
-1
-1
-1
-1
-1
-1
-1
-1
-1
-1
-1
-1
-1
-1
-1
-1
-1
-1
-1
-54
-1286
-1
527
2564
-374
-1
-1
151
1
1
1
1
1
1
1
1
1
1
1
1
1
1
1
1
1
1
1
1
1
1
1
1
1
1
1
1
1
1
1
1
1
1
1
1
1
1
1
1
1
1
1
1
1
1
1
1
1
1
1
1
1
1
1
1
1
1
1
1
1
1
1
1
1
1
1
1
1
1
1
1
1
1
1
1
1
1
1
1
1
1
1
1
1
3
174
1
1
1
1
1
1
1
1
1
1
1
1
1
1
1
1
1
1
1
1
1
1
1
1
1
1
1
1
1
1
1
1
1
1
1
1
1
1
1
1
1
1
1
1
1
1
1
1
1
1
1
1
1
1
1
1
1
1
1
1
1
1
1
1
1
1
1
1
1
1
3
1
1
1
-77
73
1
1
1
1
1
1
1
1
1
7
1
1
1
1
1
1
1
1
1
1
1
1
1
1
-309
-1
-1
-1
-1
-1
-1
-1
-1
-1
-1
-1
-1
-1
-1
-1
-1
-1
-1
-1
-1
-1
42
1
1
1
1
1
1
1
1
1
1
1
1
1
1
1
1
1
-479
-1
-1
-48
-1
-1
-1
-1
-1
-1
-1
-1
-1
-61
-1
-1
189
1317
1
1
1
-3203
-1
-1
-1
-1
-1
-1
-1
-1
21
1
-729
-671
0
4831023 4861271 5603233 5633544 939 939 0
693
-212
-1
-1
-1
-1045
-1
-1
-1
-1
-1
-1
-1
-1
-1
-1
-1
-1
-1
-1
-1
-1
-1
-1
-1
-1
-1
-1
-1
-1
-1
-1
-1
-1
-1
118
-2449
-2088
-1
-3
-1
-1
-1
-1
-1
-1
-1
-1
-209
-1
-1
-1
851
-3845
-1
-1
-1
-1
-1
-1
-1
-1
-1
-1
-1
-1
-1
-1
-1
-1
-1
-1
-1
-1
-1
300
209
1
1
1
-958
-1
-1
-1
-1
-1
-1
-1
-1
-1
-1
-1
-1
-1
-1
-1
-1
-1
-1
-1
-1
-1
-1
-1
-1
-1
-1
-1
-1
-1
-1
-1
-1
-1
-1
-1
-1
-2
-1
3127
1538
-353
-408
86
571
334
12
-243
853
1
1
1
919
1
1
1
1
1
1
1
1
1
-65
-1
-1
-1
-1
-1
93
-307
-925
942
108
-1250
-1
-1
-1
-1
-1
-1
-1
-1
-1
-1
-1
-1
3176
1
1
1
1
1
1
1
1
1
1
1
1
1
1
1
1
1
1
1
1
1
1
1
1
1
1
1
1
1
1
1
1
1
1
1
1
1
1
1
1
0
4861611 4869342 5634493 5642257 254 254 0
-515
-1
-1
-1
-1
-1
-1
-1
-1
-1
-1
-1
-1
-1
-1
-1
-1
-1
-1
-1
-1
464
1
1
1
1
1
1
1
1
1
1
1
1
1
1
1
1
1
1
1
-878
-851
-442
-1
-1
-1
-1
-1
-1
-1
-1
-1
-1
-1
-1
-1
-1
-1
-1
-1
-1
-1
-1
-1
-1
-1
-1
-1
123
-174
2675
-1073
-1
-1
-1
-1
0
4869733 4897368 5643999 5671641 658 658 0
-29
307
-1374
-1
-1
-4
-2
-1
-2
-1
-1
-1
-1
-1
-1
-1
-1
1279
-1245
-1
1256
-58
3964
1
3
3029
352
-1519
-1
130
-186
-2467
2160
1021
1
1
-3717
-104
650
1
1
1
-274
-250
-1
161
1585
1
1
1
1
-460
-1
0
4897371 4902784 5672881 5678305 128 128 0
-973
-1
-1
-1249
-1
-1
-1
-1
-1
-1
-1
-1
-122
1615
961
0
4902783 4910114 5680935 5688266 214 214 0
-320
-1268
1465
-1021
-1
-1
-1
-1
-1
-1
-1
-1
-1
-1
-1
-1
-1
367
1
1
1
1
1
1
1
1
1
1
1
1
1
1
1
-1269
0
4922350 4927511 5688262 5693401 230 230 0
-339
-273
1060
1
8
243
1
1
1
1
1
8
1
1
1
1
1
1
1
1
6
1
1
2
1
1
1
1
1
15
1
1
-666
-1
-12
107
295
1176
-86
-1
-1
-57
-162
-33
-2
92
0
4926178 4929808 5691050 5694706 130 130 0
-149
-311
-273
-782
1430
273
1
1
1
1
1
1
1
1
-185
-1
-1
-1
-1
-1
-1
-1
-1
-1
-1
-1
-1
-1
-1
-1
-1
-1
-1
-1
-1
-1
-1
-1
-1
-1
-1
-1
-1
-1
-1
-142
0
4929979 4936124 5695284 5701441 202 202 0
500
1
-4
-3
7
-186
-161
-1
-1
-1
-1
-1
-1
-1
-1
-1
-1
-1
-1
-1
-1
-1
-1
-1
-1
-1
-1
-1
-1
-1
-1
-1
112
1
1
1
-817
-1
-1
-1
-1
-1
3319
1
1
1
1
1
1
1
1
1
1
1
-920
64
1
1
1
1
0
4936072 4938560 5705580 5708094 79 79 0
-11
-1
-7
9
1
7
88
-67
-1
-1
-6
-1
-1
-1
-1
-3
-1
-1
-1
-2
-1
-1
-1
-1
-1
-2
-1
-1
-1
863
-163
-724
-1
-305
-35
-1
0
4937900 4956200 5707768 5726050 451 451 0
-117
-1
-305
-32
-1
-1638
667
-232
-1593
-1270
-1
-1
-1
-2216
-1
-1
-1
-1
-1
-1
-1
-1
-1
-1
-1
-1
-1
-622
-281
46
3061
-172
-360
-1
342
-1330
-1
1435
1
1
1
1
1
1
1
1
1
1
1
1
1
1
1
1
1
1
1
1
1
1
1
1
1
1
1
1
1
1
1
1
1
1
1
1
1
1
1
1
1
1
1
1
1
1
1
-862
-1
38
1175
-461
0
4956481 4962458 5726047 5731989 195 195 0
-585
56
1
1
1
1
1
1
1
1
1
1
1
1
1
1
1
1
1
1
1
1
1
1
1
1
1
1
1
1
1
1
1
1
306
1
1
1
-370
-210
-1
437
289
-1543
-595
80
844
0
4964615 4973563 5735279 5744223 222 222 0
357
671
1182
1
1038
-516
561
-3530
0
4973215 4976540 5744341 5747686 98 98 0
-1446
-1
-1
-1
-1
-1
-1
-1
-1
-3
-1
-1
-1
-1
-1
-1
-1
-1
-1
-1
-1
-1
-1
395
1408
1
0
4976536 4977779 5751175 5752419 29 29 0
-314
0
4979874 4995739 5759516 5775342 395 395 0
131
1
1
1
1
1
1
1
1
1
1
1
1
1
1
1
1
1
1
1
1
1
1
1
1
1
1
1
1
1
1
1
1
-371
-1
-1
-1
-1
-1
-1
-1
-1
-1
-1
-3
-344
-84
-112
24
1
1
5793
-18
-988
775
-651
-1
634
1
-126
349
584
174
3328
1
1
1
1
1
1
1
1
1
1
1
1
1
1
1
0
4995901 5014419 5775342 5793776 477 477 0
295
1
1
2
1
1
1
1
1
1
1
-516
-1
1656
-1700
1348
-651
-1
-1
-898
608
1
1
1
1
1
1
1
1
1
1
1
1
1
1
1
1
1
1
1
1
1441
1
1
1
1
1
1
1
1
1
1
1
41
1
1
1
1
1
1
3
4
1
1
1
1
1
1
1
1
3
2
1
1
1
1
1
1
3
1
1
1
6
1
2
1
1
359
1
1
1
1
1
1
1
1
1
1
601
1
1
1
1
1
-1435
34
-215
-1
-388
-1
-1
-1
-1
-1
-1
-1
-1
-1
-1
-1
-1
-1
-1
-1
-1
-1
-1
-1
-1
-1
-1
-1
-1
-1
-1
-1
-1
-1
313
1
1
1
195
1
1
1
1
1
1
1
1
1
1
1
1
1
1
1
1
1
1
1
1
1
1
1
833
-1489
-467
-1
-261
-174
281
27
319
-344
-80
122
0
5015117 5049358 5795157 5829467 542 542 0
-196
637
45
1
1
1
1
1
1
1
1
1
1
1
1
1
1
1
1
1
1
1
1
1
1
3
206
-711
-1
-1
-1
-1
-1
-1
-1
-1
-1
-1
-1
-1
-2
-1
-1
-6
-1
-1
-3
-2
-1
-1
-2
-1
-2
-1
-7
-1
-1
-1
-1
-1
-1
-1
-1
-1
-1
-1
-1
-1
-1
-1
-1
-1
-1
-5
-1
-1
-1
-1
-1
-1
-1
-1
-1
-1
-1
-1
-1
-1
-1
-1
-1
-1
-1
-1
-1
-1
-1
-1
-1
-1
-1
-4
-5
-1
-1
-1
-1
-1
-1
-1
-1
-1
60
198
65
1
1
1
-80
-1
-62
-1
-169
-1
-18
-1
-5
-7
-1
-1
-1
-1
-1
-5
-1
-2
141
-335
149
107
-39
-1
-1
-1
-1
-1
-1
-1
-1
-1
-1
-1
-1
-1
227
2204
1
1
1
-1241
-3692
4230
-2507
170
-3296
76
-4773
1858
384
1
1
1
1
1
1
1
1
1
1
1
1
1
1
-2814
41
1
1
-1157
-1
-1
-1
-1
-1
0
5049248 5052079 5837241 5840072 18 18 0
0
5052050 5061066 5840848 5849864 112 112 0
2140
1
1
1
-192
-1123
-1731
1056
-339
-1165
-611
557
0
5075506 5090875 5848485 5863847 149 149 0
-5366
-2869
3111
1
1
1
1
1
1
1
1
-1248
1402
-39
716
0
5091426 5095268 5866659 5870508 58 58 0
-955
-1
2577
-8
-1
-1
-1
-1
-243
0
5095267 5111788 5870117 5886640 118 118 0
-90
3522
-1787
-3389
2016
1
1291
-2041
-2189
-1
0
5113466 5114580 5888783 5889897 27 27 0
0
5114602 5116073 5929306 5930781 20 20 0
-86
-1
-2
-2
-2
-1
693
477
0
5117125 5119197 5938040 5940114 43 43 0
55
1
-621
-1
-364
-759
0
5119308 5127617 5940990 5949329 328 328 0
-489
-1
-1
-1
-1
-1
54
1
1
1
1
1
1
-62
-1
904
26
-33
-1
-1
-1
-1
-1
-1
-1
-1
-1
-1
-1
-1
-1
-1
-1
-1
-1
-1
-1
-1
-1
-4
-919
87
-601
46
-156
33
-278
-1
-1
-1
-1
-1
-1
-1
-1
-1
-1
-1
-1
-1
-1
-1
-1330
186
1
1
1
1
1
1
1
1
1
1
-240
-1
-261
502
1
-713
-1
-116
64
1
1
1
1
1
1
1
1
1
1
1
-96
-676
-76
-201
-1
-1
-1
-1
-1
-1
0
5127614 5133440 5950438 5956275 195 195 0
-181
-4
560
-4
1119
-42
-1
-1
-1
-1
-1
-1
-1715
-1
81
30
-936
-1
-1
-1
-1
-1
-1
-1
-1
-1
1115
1
1
1
1
1
1
0
5133444 5155788 5976609 5998963 757 757 0
1151
1
1
1
1
1
1
1
1
1
1
1
1
1
1
1
1
1
1
1
1
1
1
1
1144
1
1
1
1
-2452
2511
-84
-1817
-1
-1
-1
-1
-1
-1
-1
-1
-1
-1
-1
-1
-1
-1
-1
-1
-1
-1
-1
-1
-1
-1
-1
-1
-1
-2
-380
-159
-31
-119
228
1
1
1
1
1
3
1
1
1
1
1
1
1
1
1
1
3
-1122
-1
-1
-1
-1
-1
-1
-1
-16
1007
-103
568
1
1
1
1
2
1
-608
1045
-111
-376
-1
-1
-1
-1
-1
-1
-1
-1
-1
-1
-1
-1
-1
-1
-1
-1
-1
-1
-1
-1
-1
-1
1641
-1413
-1
-1
-1
-1
1034
1
1
1
1
1
5
-1230
-30
-63
-385
17
1005
0
5155873 5159106 5998961 6002195 87 87 0
-1696
19
-740
0
5159103 5170687 6003891 6015429 250 250 0
-115
-781
-414
-1
-1
46
1
1
1
1
1
1
1
1
1
3
1
-32
-1
-1
-1
-2903
2795
1006
1
1
1
1
1
1
1
1
1
1
1
1
1
1
1
1
1
1
1
1
1
-375
-1
-1
-1
-1
-1
-1
-3
-1
-1
-1
-81
-1
-1
-6
227
1
719
34
-70
-1
16
1
1
1
1
1
1
1
1
1
1
1
1
1
1
1
1
1
1
1
1
1
1
1
1
1
1
1
1
1
1
1
-1070
207
1
1
1
-596
0
5170681 5178475 6029318 6037028 273 273 0
1892
1
1
1
1
1
1
1
1
1
1
1
1
3
-94
463
1
-89
417
708
1
1
1
1
3
2
1
1
1
1
1
1
1
1
1
5
1
1
1
1
1
1
1
1
1
1
1
1
1
1
1
-270
-226
-1
-1
-1
-1
-1
-1
-1
-1
-1
-1
-1
1268
566
1
1
274
1
1
3
6
1
1
2
2
6
2
1
2
1
1
1
1
5
1
1
1
1
1
1
5
4
1
1
5
1
-5
5
1
2
1
3
3
1
1
1
3
1
1
1
1
1
1
1
-273
267
0
5178667 5181165 6055389 6057869 94 94 0
-231
-1
-1
-1
-1
-1
-1
-1
-1
-1
-1
-1
-1
-1
-1
-1
-1
-1
-1
-1
-1
876
452
1
1
1
1
1
1
1
1
1
1
1
1
1
1
1
1
1
1
1
1
1
1
3
1
1
1
1
1
3
1
2
1
1
1
1
1
1
0
5188806 5191854 6057864 6060904 81 81 0
2226
1
1
1
1
1
1
1
1
1
1
1
1
1
1
-223
-1
-1
303
30
60
-34
-1
-1
-2
-1
-1
-1
0
5197991 5212387 6064578 6078990 506 506 0
-16
-167
-3
-654
-1
-1
-1
-1
-1
-1
449
105
205
1
1
1
2168
-1709
-1
-1
107
-1306
-1
2142
247
1
1
1
1
1
1
1
1
1
1
1
1
1
1
1
1
1
-110
-1
309
1
1
1
1
1
1
1
1
-598
404
-417
-1
-219
-119
-1
-1
-1
-1
-1
-1
-1
-1
-1
-1
-1
-1
-1
-1
-1
-1
-1
-1
-1
-1
-1
-1
-1
-1
-1
-1
-82
-12
-1
-1
-1
-1
-1
-8
-1
-3
-5
-1
-2
68
1
1
-63
-1
-1
29
1
1
1
1
1
1
1
1
1
1
1
-190
-1
-1
-1
-1
1202
142
500
-218
-251
0
5226062 5227187 6079400 6080525 24 24 0
0
5232818 5243165 6080885 6091226 291 291 0
741
345
1
1
1
1
1
985
282
-1739
-1704
1476
-515
-2216
0
5270377 5275763 6091222 6096612 170 170 0
87
498
1
-1179
2037
-648
-811
-1
-1
-1
-1
-1
0
5275939 5287535 6097139 6108710 333 333 0
-7
-77
-107
35
-1221
-1959
-353
-94
-124
359
1
1
1
1
1
1
-2870
498
1
1
1
1
1
1
1
1
1
1
1
1
1
1
1
1
1
1
1
1
1
3
782
-1414
7
410
587
0
5288087 5297548 6108711 6118176 224 224 0
-1701
-1
-1
-1
-1
-1
-4590
-978
449
1
1
696
0
5297234 5298630 6118675 6120067 39 39 0
435
1
1
1
1
-125
0
5309867 5311147 6121977 6123253 31 31 0
-51
-1
727
1
1
1
1
1
0
5311148 5319495 6123541 6131896 153 153 0
118
1
1
1047
1
-537
-4
11
-12
-19
-1
-1
-1
-1
-1
-1
-1
-1
-1
-1
-1
-1
-1
-1444
-1
-1
-1
-1
-1
-1
-1
-2
376
229
1
1
1
1
1
1
1
1335
370
2024
0
5324797 5326060 6132806 6134069 17 17 0
0
5325756 5334022 6135359 6143683 262 262 0
1984
-126
-423
-1
-1
-1
-1
-1
-1
-1
-1
-1
-1
-1
-45
-125
-1
-1
-1
-1
-433
-417
-1
-1
-1
-1
-1
-1
-1
-1
-1
-1
-1
-1
-1
-1
-1
-1
-1
-1
-1
-1
-1
-1
-1
-1
-1
-1
-1
-1
-1
-1
-1
-1
-1
-1
-1
-1
-1
-1
-1
-1
-1
-1
-1
-1
-1
-1
-1
-1
-1
-1
-1
-1
-1
-1
-1
-1
-1
-1
-1
-1
-1
-1
-1
-1
-1
-1
-1
-1
1674
1
1
1
1
1
1
1
1
1
1
1
1
1
1
1
1
1
1
1
1
1
1
1
1
1
1
1
1
1
0
5335176 5336270 6145513 6146607 13 13 0
0
5337405 5347115 6147670 6157353 386 386 0
71
-154
-1
-1
-1
-93
-1
-1
-1
499
1
-359
-1
-1
-1
-1
-1
-1
-1
-1
-1
-1
-94
-1
-1
-1
-1
-1
-1
-1
-4
-1
-1
-1
-1
-1
-1
-1
-1
-1
-1
-1
-1
-1
-1
-1
-1
-1
-1
-1
-1
-1
-1
-1
-1
-1
-1
-1
-1
-1
-1
-1
-1
-1
-1
-1
-1
-1
-1
-1
-1
-1
-1
-1
-1
-1
-1
-1
-1
-1
-1
-1
-1
-1
-1
-1
-1
-1
-1
-1
-1
-1
-1
-1
-1
-1
-1
-1
-1
-1
-4
-1
-4
-1
-136
-1
119
1
310
1
1
75
1
1
1
1
1
1
1
1
1
1
1
1
1
1
1
1
1
1
1
1
1
1
1
1
1
1
1
1
1
2
1
1
1
1
24
1
1
1
1
1
2
1
1
1
1
1
2
1
1
1
1
-262
-65
-1
-1
-1
-1
-1
-808
-1
-2742
51
1380
-258
-176
-493
-1
-1
-1
-3
-4
-1
-5
597
-257
47
145
1
1
1
1
1
1
1
1
1
1
1
1
1
1
1
1
1
1
2
3
2
24
1
1
1
1
1
1
1
1
1
1
1
1
1
1
1
1
1
17
1
1
1
1
1
1
1
1
1
1
1
1
1
1
1
1
1
1
1
1
1
1
1
1
1
1
1
1
1
174
1
1
1
1
1
1
1
1
1
1
1
1
1
1
1
1
0
5347116 5351758 6157444 6162067 105 105 0
321
620
-1386
619
1
1
1
1
1
1
1
1
1
1
1
1
1
1
1
1
1
1
1
-883
-28
0
5352775 5355142 6163100 6165466 33 33 0
197
1
-587
0
5354887 5356089 6165468 6166670 13 13 0
0
5355614 5361200 6166672 6172236 127 127 0
159
-1387
8
406
1498
1
2
1
1
1
1
1
3
1
1
1
1
3
1
1
-544
920
1
1
1
1
0
5361861 5366935 6172506 6177605 160 160 0
-171
608
-317
-1
-1
-1
-1
-1
-1
-1
-1
-1
-1
-1
-1
-1
-1
-1
-1
-1
-1
-1
-1
-1
-1
-1
-1
-1
-1
-1
-1
-1
-1
-1
398
1
1
1
18
1
1
1
1
1
1
1
-531
-1
-1
-1
-1
-1
-1
-1
-1
-1
-1
-1
-1
-1
-1
-1
-1
-1
68
542
1495
126
1
1
1
1
1
1
1
630
1
0
5367012 5368869 6178567 6180423 23 23 0
927
0
5368606 5370011 6180425 6181787 65 65 0
676
1
1
1
1
1
1
1
1
1
1
1
1
1
1
1
1
1
1
1
1
1
1
1
1
1
1
1
1
1
1
1
4
1
1
3
2
1
1
1
1
1
1
0
5382423 5393527 6185952 6197067 257 257 0
61
-2695
-1
-1
-1
-1
-1
-1093
-1125
-1
-1
-719
-47
-1
121
-9
203
1
1
1
1
1
1
1
1
1
1
1
1
1
1
1
1
1
1
1
1
1
1
1
1
1
1
1
1
1
1
1
1
1
1
1
1
1
1
1
1
1
1
1
1
1
1
1
1
1
1
1
1
1
1
1
1
1
1
1
-253
-1
-1
-1
-1
-1
-1
-1
-1
-1
-1
-1
-1
-1
-1
-1
-1
-1
-1
-1
-1
-1
-1
-1
-1
-1
-1
-1
-1
-1
-1
-1
-1
-1
-1
-1
-1
-1
-1
-1
-1
-1
-1
-1
-1
-1
-1
-1
-1
-605
-1
-1
-73
1302
-2445
-1
-1
-1
-1
-1
-1
0
5393900 5395155 6197490 6198740 53 53 0
519
1
-109
379
1
1
1
0
5395298 5404738 6198742 6208164 390 390 0
310
1
1
1
29
1
1
1
1
93
551
228
1
1
1
1
1
1
1
1
1
1
1
1
1
82
-91
-1
-1
-1
-1
-1
-1
-1
-1
-1
-1
-1
-2
-139
-1
-1
-1
-1
-1
-1
-1
-3
-1
-1
-1
-1
-1
-1
-1
-1
-1
-1
-1
-1
-1
-1
-1
-1
-1
-1
-1
-1
-1
-1
-1
-1
-1
-1
-1
-1
-1
-1
-3
-1
-1
-1
-1
-1
-1
-1
-1
-6
-1
-1
-1
-1
-1
-1
-1
-1
-1
-1
-1
491
-187
-1
-1
-1
-1
24
1
3
1
1
1
7
1
-24
-2063
-461
-35
-1
-1
33
-120
-1
178
1
1
1
1
1
1
5
1
1
1
1
1
1
1
1
1
1
1
1
1
1
1
1
1
1
1
1
1
5
3
1
1
1
1
3
1
1
1
1
1
1
1
1
1
1
1
1
3
1
1
1
1
3
1
3
4
1
1
1
1
1
706
34
-10
-9
-1
-101
-1
-1
89
1
1
1
53
111
1
1
1
1
161
-54
-183
176
336
333
-230
-1362
0
5435145 5443766 6210116 6218710 142 142 0
326
388
1
1
1
1
1
1
1
1
1
1
1
1
1
1
1
1
1
-81
-1071
208
336
1
746
1
1
1
1
1
1
1
1
-455
689
873
-1040
-1
-268
0
5444128 5447792 6218707 6222429 182 182 0
98
1
1
1
1
1
1
1
-688
-1
-1
-1
-1
-1
-1
-1
-1
-1
-1
-1
-1
-1
-1
-1
-1
-1
-1
-1
-1
-1
-1
-1
-1
-1
-1
-1
-1
-1
-1
-1
-1
-1
-1
-1
-1251
-1
-1
-1
-1
-1
-1
-3
-1
-1
-5
-5
328
1
1
-5
-1
7
1
1
-74
-1
-1
-1
-1
-1
-1
-1
-1
-1
-1
-1
-160
-1
-1
-1
-1
-1
-1
-1
-1
-1
-1
-1
-1
-1
-1
-1
-1
131
336
1
1
1
360
1
0
5455561 5457189 6241888 6243517 79 79 0
-316
-1
625
0
5505988 5531468 6283161 6308679 695 695 0
184
1
494
3
1
1
-215
-319
-1
-1
-1
-2
-1
-4
-1
-1
-1
-3
-223
-1
-19
-1
-1
-1
-107
-1
-278
-1
-1
-1
-1
-1
-1
-1
-1
-1
-1
-1
-1
-1
-1
-1
-1
-1
-1
-1
-3
-1
-1
-1
-1
-1
-1
-1
-550
-55
-1
-1
-1
-1
-1
1048
-259
189
-54
19
1
1
1
-264
-1
-1
-1
-1
-1
-1
-1
-1
-1
-1
-1
-1
-1
-1
-1
-1
-1
22
289
-574
-1
-1
-1
-1
-562
-1
-1
779
1
1
1
-477
-1
-1
-1
-1
-1452
415
-1167
1557
-179
-1
-1
-1
-1
-1
-1
-2
-1
-1
-1
-2
-1
-1
-1
-1
1193
2380
353
1
-323
-1
-1
-1
-1
-338
-1003
2354
-147
1351
14
1
1
2
1
6
1
1
1
6
4
1
7
1
18
1
6
1
1
1
1
1
3
1
1
1
478
1
1
1
1
1
1
1
1
1
1
5
1
1
1
1
1
1
1
1
1
1
1
1
1
1
-992
-1
-1
-566
1664
409
0
5531466 5538652 6308713 6315880 116 116 0
286
1916
513
1
1
1
-3638
702
1
1
1
1
1
1
1
1
1
1
1
1
1
0
5538827 5539864 6320799 6321827 37 37 0
-94
-226
3
1
1
4
4
2
11
5
2
1
1
0
5541237 5542420 6329420 6330595 28 28 0
139
1
1
1
1
1
1
91
0
5542073 5544582 6339174 6341738 105 105 0
-543
-1
-1
-1
-1
-1
-181
-1
-1
-1
-1
-1
-1
-1
-1
-1
-1
-1
-1
-1
-1
-1
-1
-1
-1
-1
-1
-1
-1
-1
-1
-1
-1
-1
-1
-1
-56
-1
-1
-1
-1
-1
-1
-1
-1
-1
-1
-1
-1
-1
-1
-1
-1
-1
-1
-1
-1
-1
-1
-1
-789
-1
-1
-1
-1
601
2
1
1
1
1
1
9
36
1
0
5544883 5546400 6348809 6350325 22 22 0
-88
856
219
0
5546539 5551446 6355048 6359939 122 122 0
-29
-1
355
1
10
59
448
86
-1529
354
73
-47
41
39
1298
1
1
1
1
1
1
1
1
1
394
-99
0
5551344 5556241 6360453 6365343 147 147 0
-63
307
335
272
-949
-587
-1
-307
-1
-1
-1
-1
-1
-1
-1
-1
-1
-1
-1
-1
-1
-1
-1
-1
-1
-1
-1
-1
-1
-1
-1
-1
-1
-1
-1
401
1
1
1
1
1
1
1
1
1
1
1
1
1
1
1
1
1
1
1
1
1
1
1
1
1
1
1
1
1
1
1
1
1
1
1
1
2
-970
-1
0
5556253 5560075 6365631 6369465 69 69 0
578
-35
-1
-1
-1
-1
-1
-1
-1
-1
-1
-1
-1
-2727
199
-199
0
5572250 5573733 6369458 6370943 22 22 0
-171
-3
-3
-787
-1
449
1
1
0
5573773 5577778 6370927 6374930 22 22 0
-535
494
568
1073
0
5577738 5579551 6374931 6376772 50 50 0
566
1
1
1
1
1
-578
-226
-1
-1
-1
-1
-1
-1
-1
-1
-1
-1
-1
-1
-1
-1
-1
-1
-1
-1
-1
-1
-1
-1
-1
-1
-1
-1
-1
-1
-1
-1
-221
-1
0
5579537 5582968 6377716 6381091 114 114 0
1869
381
1
-233
285
1
1
1
1
1
1
1
1
5
2
1
1
1
1
1
1
5
1
1
1
2
1
8
1
1
1
1
1
1
6
1
2
1
2
1
3
1
-44
-89
-1
35
98
-15
134
1
1
1
1
1
1
1
1
1
1
1
9
1
1
1
1
2
0
5590729 5591810 7362478 7363551 41 41 0
379
1
1
1
1
1
1
1
-31
253
0
5716032 5717588 7425598 7427155 71 71 0
72
1
-107
-798
-1
-1
-249
15
220
0
5737716 5741407 7974432 7978120 96 96 0
-1034
-123
66
1
10
1118
1209
0
5741677 5746471 7979066 7983913 191 191 0
1327
1
1
1
1
1
-1030
-1
-1
-1
-1
-1
-1
-1
-1
-1
-1
-1
-1
-1
-1
-1
-1
-1
-1
-1
-1
-1
-1
-1
-1
-1
-1
-1
-1
-1
-1
-1
-1
-1
-1
-1
-1
-1
-1
-1
-1
-1
-1
-1
-1
-1
-1
-1
-1
-1
-1
-1
-1
-1
-1
-1
-1
-1
-1
-1693
-1
-1
-1
-1
125
1
69
1
435
0
5850727 5854038 8189842 8193170 135 135 0
-15
-58
-25
-1021
-42
-60
-1
-156
-233
-41
-1
-1
-1
-1
-1
-1
-1
-1
-1
161
1
8
-53
606
396
-244
-87
0
5856206 5862076 8206370 8212243 15 15 0
-1259
-263
-3475
0
5864160 5865779 8214418 8216033 61 61 0
186
196
409
186
0
5865825 5867164 8219924 8221268 60 60 0
-34
127
-320
-1
-1
-3
-1
-1
-1
-1
229
254
1
0
5867645 5874306 8221266 8227863 274 274 0
523
1
2
3
1
3
1
1
1
1
1
5
1
1
1
1
2
1
2
1
1
1
1
1
1
1
1
1
1
1
1
1
1
1
1
1
2
1
3
1
3
3
5
1
1
1
1
1
2
4
1
1
1
2
2
1
1
1
2
1
1
6
1
1
1
247
-53
-32
18
1
-483
-157
-687
-1
-1856
135
1726
637
0
5882413 5885959 8230656 8234200 67 67 0
181
1
0
5885956 5887768 8234441 8236248 11 11 0
1427
1
1
1
1
1
-328
0
5887908 5890950 8236244 8239262 81 81 0
83
1
1
2
2
1
1
1
1
1
1
1
1
1
1
1
1
1
1
1
1
1
1
-221
1603
1
1
1
1
1
1
1
1
1
1
714
-142
-1
-1
-1
-1
-1
-1
-1
-1
-1
0
5891148 5892769 8239259 8240869 50 50 0
6
-368
307
1
1
1
1
1
356
-45
-5
-209
7
1
1
1
1
1
1
0
5895575 5897583 8254501 8256503 75 75 0
-126
-411
-1
13
1
1
1
1
36
-24
-8
-11
-33
-1
7
1
35
1
1
1
11
33
1
-1132
0
5897362 5899662 8257122 8259424 57 57 0
-96
-1348
0
5914285 5918156 8264865 8268708 168 168 0
2709
1
1
1
1
1
1
4
1
1
1
1
1
1
1
1
1
1
1
1
1
1
1
1
1
1
1
1
1
-630
0
5918394 5922479 8268712 8272801 157 157 0
1177
-234
336
-607
-8
-30
-1
-1
-1
-1
-1
-1
-1
-60
-1
-1
-1
420
1
1
1
106
231
-625
136
1
1
3
0
5922474 5925683 8274616 8277855 133 133 0
-170
-1
-1
-1
-1
-1
-1
-1
-1
-1
-1
-1
-1
-1
993
218
-32
-1
-1
-1
-1
-2
-1
-1
-1
-1
806
-229
-1
-1
-1
-1
-1
-2
-1
-100
0
5925681 5928830 8278694 8281776 156 156 0
-419
-1
-1000
694
1
1
1
1
1
1
1
1
1
1
1
1
1
1
1
1
2
2
1
-270
111
60
262
1
1
1
1
1
1
1
1
1
1
1
1
1
1
1
1
1
1
1
1
1
1
1
1
1
1
1
1
1
1
1
1
1
1
1
1
1
1
1
1
1
1
1
1
1
1
1
1
0
5928935 5930233 8282857 8284156 38 38 0
264
440
205
-177
28
-16
-1
-1
-1
0
5930416 5939321 8285646 8294556 246 246 0
-9
98
-222
-1
-1
-154
-1
-1
758
-1593
-1116
121
1211
186
363
-402
-33
713
-797
0
5955160 5960211 8294867 8299916 128 128 0
378
97
1
1
1
221
-477
5
-1518
-1186
-321
-416
0
5960173 5964222 8300017 8304055 196 196 0
297
1
1
1
5
-26
-1
-1
-1
-1
-1
-1
-1
-1
-3
-1
-1
-1
-1
-1
-1
-1
-1
-1
-1
469
432
1
1
1
1
1
1
2
1
343
574
1
-439
-1
-1
-1
-1
-1
-1
-1
-1
-1
-1
-1
-1
-1
-1
-6
49
-95
52
1
624
1
1
1
1
1
1
1
1
1
1
1
1
1
1
1
1
1
1
1
1
1
1
1
1
1
2
0
6024357 6027316 8358539 8361497 89 89 0
1411
493
-46
0
6063927 6067220 8426923 8430193 114 114 0
184
1
1
1
-34
-1
-1
-1
-1
141
1
1
1
1
1
1
1
1
1
1
1
1
1
1
1
1
1
1
1
1
-153
-1
-1
655
-111
1128
558
136
1
163
2
0
6067366 6069363 8430193 8432189 36 36 0
527
0
6068556 6074945 8432191 8438606 257 257 0
121
-2972
-104
-19
-1
-1
-1
-1
-1
-1
-1
-9
102
1
1
1
1
1
1
1
1
1
-75
-1
-1
-1
-1
-1
-1
-1
-1
-1
-1
57
1
-3
-362
-1
-1
-1
-1
-1
-1
-8
-1
573
-555
-2
-757
-1
-2
-445
-1
-1
0
6178082 6183119 8468080 8473125 242 242 0
-410
-1
-1
-1
-1
510
148
1
-689
-29
-2490
-1
-1
-155
0
6220521 6223469 8571702 8574642 85 85 0
-748
-137
468
1
1
1
1
1
1
1
1
1
0
6225232 6226327 8588297 8589391 48 48 0
860
0
6231868 6240134 8589387 8597633 338 338 0
-1266
-200
-1
-1
-192
-1
658
1
1
1
1530
356
510
1
1
1
1
1
1
-172
20
1
1
1
1
1
1
1
1
1
1
1
1
1
1
1
1
1
1
1
1
1
1
1
1
1
1
1
1
1
1
1
1121
346
-1206
-1
-1
-1
-1
-1
-1
-1
-1
-1
-1
-1
-1
-1
-1
364
18
-60
84
1
-19
-1
-1
-3
-1
-2
-1
-3
0
6239521 6246760 8602572 8609827 255 255 0
143
-253
-114
237
-831
-383
500
1
-20
-252
-1
-1
-1
-140
-1472
1003
-1434
-1
-104
-1
-1
-1
-1
-1
-1
-193
0
6246756 6253823 8612278 8619355 208 208 0
496
-49
-67
-1959
-1
-1086
-208
-265
-1
-1
-2546
-239
0
6273369 6278123 8619401 8624163 190 190 0
-205
-1
-1
-1
813
-167
-1
-1
-1
-1
-81
490
191
602
-861
-240
0
6278203 6281846 8624163 8627799 124 124 0
433
42
-361
1365
1
1
1
345
735
0
6282359 6293998 8665869 8677519 274 274 0
727
1
-40
-16
-1
-1
-1
-1
-1
-3
-1
-1
-1
-1
-1
-1
-1
-3
-1
-3
8
32
1
1
4
1
1
-31
-1
-1
727
-50
-1
-1
-1
596
1
1
5
1
1
-84
-1
-1
-6
-3
777
-47
-1
-1
-1
-1
305
248
-198
-418
-1
-1
-1
-1
-1
-1
-1
-112
-1
-1
-1
-1
-1
-1
-1
-1
-1
-1
-1
197
1
45
172
1
3
2
1
3
1
4
4
1
5
1
1
1
1
1
1
1341
1
613
426
2997
838
0
6294220 6295580 8678007 8679331 59 59 0
248
213
-74
81
1
1
1
1
1
1
1
1
1
1
1
1
1
1
1
1
1
1
1
1
1
1
1
1
186
1
1
1
119
113
1
1
1
1
0
6295578 6301070 8679623 8684995 249 249 0
-36
23
1
1
191
1
4
4
6
1
1
4
1
2
3
5
1
1
1
1
1
1
4
1
1
1
3
1
1
1
1
1
1
6
1
1
1
1
1
1
1
2
1
8
1
58
-1387
753
2
5
1
1
1
1
1
1
1
1
1
1
1
1
1
1
1
1
1
1
5
1
1
1
1
1
1
1
1
1
1
1
1
1
1
1
1
1
1
1
1
1
1
1
1
1
1
1
1
1
1
1
1
1
1
1
1
1
1
1
1
1
1
1
1
1
1
1
1
1
1
1
1
1
244
118
294
-796
0
6301115 6313422 8707074 8719413 317 317 0
-494
145
503
483
1491
314
206
-1570
-1
-1
-1
-1
-1
-1
-1
-1
-1
-1
-1
-1
-1
-1
-1
-1
-1
-1
-1
-1
-1
-1
-1
-1
-1
-1
-1
-1
-1
-1
-1
-1
-1
-1
-1
-1
-1
-648
261
1
1
1
1
1
1
1
1
1
-728
-75
-8
-1
-6
-2
-2
-827
-1
-1
-1
-1
378
605
-1846
-1
-1
-1
1121
95
8
25
1
155
0
6313952 6319805 8719900 8725774 143 143 0
20
1
1
1
-54
-1
-1
-1
-1
-1
-1
-1
-1
-1
-1
-1
-1
-1
-1
-1
-1
-1
-1
-899
-1
-1
-1
-1
-1
-1393
-36
-1
51
962
1
-784
129
0
6319822 6321360 8727212 8728745 53 53 0
-1022
-140
-1
-1
-1
-110
24
1
2
1
1
1
1
6
1
1
3
0
6328441 6346915 8743303 8761815 425 425 0
44
1
832
699
1
-551
-2395
686
-6809
-1
-1190
238
1
1
1
1
1
1
1
896
1459
-1305
-1
-1
-1
-1
-1
-1
-1
-1
-1
-1
-1
-1
-1
-1
-1
-1
-1
-1
-1
-1
-1
-1
-1
-1
-1
-1
-1
-1
-1
-1
-1
-1
615
1
-600
-1
-1
-1
-1
-1
-1
-1
-1
-1
-1
-1
-1
-1
-1
-1
-1
-1
-1
127
0
6347198 6419490 8770273 8842599 913 913 0
-395
-219
-3117
-1
-1
-1
-1
-1
-1
-259
-189
-768
-3
-2
-1
-1
-1
-11
-1
-1
-1
-283
-1
-1
-1
-1
-1
-1
-1
-1
-1
-1
-1
-1
-1
-1
-1
-1
-1
-243
-51
-1
4618
1
1
1
1
1
1
1
1
-685
425
1
1
1
1
1
1
1
1
1
1
4
1
1
1
1
1
1
1
1
1
1
1
1
1
1
1
1
1
1
1
1
1
1
1
1
1
1
1
1
1
1
1
1
1
1
1
1
3
1
1
1
1
2
5
1
1
2
1
2
4859
2875
1
-2742
-1
-1
-1
-1
-1
-1
-1
-1
-1
-1
-1
-1
-1
-1
-1
-1
-1
-1
-1
-1
-1
-1
-1
-1
-1
-1
-1
-1
-1
-1
-1
-1
-1
-1
-1
-1
-1
-1
-1
-1
-1
-1
-1
-1
-1
-1
-1
-1
-1
-1
-1
-1
-1
-1
-1
-1
-2223
1532
1
1
1
-3273
-1
-1
-1125
-1
-1
-1
-1
-1
-1
-1
-1
-1
-1
-1
-583
-1
350
1
1
1
1
1
1
1
1
1
1
1
1
1
1
908
-510
-1345
-1
-5259
-683
-1
-1
-25
-1
-1
-1
-1
-1
-1
-1
-1
-1
-1
-2
-2286
32
-3016
-1
-1
-1
-1012
-1
-1
-1
-1
-1
-1
-1
-1
-1
-1
-1
-1
-1
-1
-1
-4
-1
-1
-1
-1
1607
582
1
1
1
1
1
1
1
1
1
1
1
1
1
1
1
1
1
1
1
1
1
1
1
1
1
1
1
1
1
1
1
1
1
1
1
1
1
1
1
1
1
1
1
29
1
1
1
1
1
1
1
1
1
1
1
1
1
1
1
1
1
1
1
1
1
1
1
1
1
1
1
1
1
1
1
1
1
1
1
1
1
1
1
1
1
1
-391
-1
-1
-1
-1
-1
-1
-1
-1
-1
-1
-1
-1
-1
-1
-1
-1
-1
-1
341
1
-180
4739
1
1
1
1
1
1
1
1
1
1
1
365
1
1
1087
1
1
-212
-1
-1
-1
-1
-1
-1
-1
-1
-1
-1
-1
-1
-1
-1
-1
-1
-1
-1
-1
-1
1572
4396
-915
2236
-1628
-1998
-1
-1
-1
-1
-1
-1
-1
-1
-1
-1
-1
-1
-1
-1
-1
-1
-1
-1
-1
-1
-1
-3
-1
-1
-1
-1
-1
-1
-1
-1
-67
0
6419486 6436127 8852968 8869579 190 190 0
-3858
1202
-1723
-1
-1
-1
-1
-1
-1
-1
-1
-1
-1
-1
-1
-1
-1
-1
-1
-1
-1
-1
-1
-1
-1
384
1
5
1
1
1
1
1
1
1
1
1
1
1
1
1
1
1
1
1
1
3
1
1
1
1
1
1
2
1
4
1
1
1
1
1
1
1
1
1
1
1
1
1
390
1
-380
-480
-1
-1
-1
-1
1136
-497
6365
1
1
1
1
1
1
1
1
1
1
1
1
0
6436132 6456582 8869884 8890349 311 311 0
106
219
-177
-1
-1
-1
-1
-7
-1
762
449
-897
192
1
150
1642
-1450
-405
697
1175
-37
-1
-163
-1
-1
-1
-223
453
1
150
1
253
153
1
1
1
-2217
-944
896
-446
-1
-1
-1
-1
-1
-1
-1
-1
-1
-1
-1
-1
-1
-1
4159
-100
-371
0
6465517 6476465 8890343 8901289 191 191 0
664
-2351
140
1647
761
-635
0
6476691 6482971 8901225 8907431 205 205 0
139
1
1
1
1
1
1
1
1
1
1
1
1
1
1
1
1
1
1
1
1
1
1
1
1
1
1
1
1
1
1
1
1
1
1
1
1
1
1
1
1
1
1
1
1
1
1
1
1
1
1
1
1
1
1
1
1
1
1
1
1
1
1
1
1
1
1
1
1
1
1
14
1
1175
-1188
3162
0
6491842 6498738 8907426 8914326 104 104 0
865
2481
-596
-1
-157
-1
-1
-1
162
1
-1120
-1
-1
-1
537
1
0
6498753 6509254 8918769 8929311 141 141 0
1223
-450
-1
716
92
-287
670
1
1
1
1
-20
-1
-1
-1
-1
-1
-1
-2
-12
-1
-1680
-1
-1
-1
-1
-1
-1
-1
-1
-1
-1
-1
-1
-1
-1
-1
-1
-9
-4
-5
-1
-5
-1
-3
-1
-1
-1
-1
-1
-1
-1
-9
-9
4
-3
-1
-1
-1
-1
568
1491
-61
0
6508477 6520234 8929313 8941078 134 134 0
3342
-1990
-1
-1
-1
-1
-1
-1
-1
-1
-1
-1
-1
-1
-1
-1
-473
-92
-1
-132
-453
-1
-1
-1
-1
-1
-1
-1
-1
-1
-1
-1
-1
-1
-1
-1
-1
1508
1
-1079
688
1548
1
1
1
1
1
1
1
1
1
1
1
193
1
1
1
1
1
1
1
1
1
1
176
1
1
-58
0
6520244 6536611 8941215 8957560 135 135 0
-4257
-1426
384
5
1
1
1
1
1
1
1
3
5
1
1
1
1
2
3
1
7
6
5
8
1
1
1
1
1
-252
-7520
-1
-323
2028
0
6536607 6538312 8968233 8969938 13 13 0
0
6538364 6541619 8975253 8978469 68 68 0
2475
224
269
1
1
1
1
1
1
1
1
1
1
1
1
1
1
5
1
1
2
1
1
3
1
1
1
1
3
1
1
1
1
1
1
1
1
1
1
0
6542033 6546055 8982958 8986977 55 55 0
51
449
1
-496
-613
507
1
0
6546118 6551268 8987915 8993067 67 67 0
549
-45
-1343
-1
2698
-21
0
6551532 6587863 8993067 9029270 676 676 0
-1032
2089
1
957
-21
57
1
1
3
1
1
1
1
1
1
1
1
1
1
1
1
1
1
1
1
1
2
7
69
1
1
1
1
1
1
1
2
1
1
1
1
1
1
1
1
1
1
1
1
1
1
228
-87
21
120
1
1
1
1
1
1
347
1
1
1
1
1
1
1
1
1
1
1
1
1
1
1
1
1
1
1
1
1
1
1
1
1
1
1
1
1
1
1
1
1
1
1
1
1
1
1
1
1
1
1
1
1
1
1
1
1
1
1
1
1
1
1
1
2
1
3
1
1
1
1
1
642
170
2096
1
1
1
1
1
1
1
1
1
-372
-1275
-1
-1
-1
-58
-58
32
-80
-1
-85
-1
-1
-1
-1
-1
-1
-1
-1
-34
372
-2476
-1
-1
-1
589
667
-17
1411
1
-77
-1
-1
-1
-1
-1
-1
-1
-1
-1
-1
-1
-1
-1
-1
1101
1
1
1
1
-139
-1048
-869
2221
-913
-46
-1
450
1
1
1
1
1
1
1
-150
-1
-103
10198
1
-247
-1
-1
-1
-1
-1
-1
-1
-444
451
3
4
1
1
3
1
1
1
1
1
1
1
1
1
1
1
1
1
1
1
1
1
1
2
2
1
1
1
-1045
541
135
482
0
6587893 6589081 9031145 9032335 18 18 0
54
1
1
1
-937
-1
-1
-1
-1
-1
0
6589649 6614273 9032332 9056967 535 535 0
-1237
-10
-1
-1
-1
-1
-1
-2
-1
-20
-1
-1
-1
-1
-1
-1
-1
-1
-1
-1
-1
-1
-1
-1
-1
61
563
896
-246
-483
-1
-1
-1
-1
-1
-1
-1
-1
-1
-1
-1
-1
-1
-1
-535
-1
-1
-1
-1
-1
-1
-1
-1
-1
-1
-1
-1
-1
-1
-1
-1
-1
-1
-1
-1
-1
-1
-1
-1
-1
-1
-1
-1
-1
-1
-1
-1
-1
-1
-1
-1
-1
-1
-1
-1
-1
-950
-4
-312
-1173
-533
-5065
3509
1
1
1
1
1
1
1
265
1
1
1
1
1
1
1
1
1
1
1
1
1
1
1
1
1
1
1
1
1
4
1
1
1
1
1
1
1
1
1
1
1
1
1
1
1
-206
-229
-420
-1
215
1180
409
5
1
1
1
1
1
1
1
1
1
1
1
3
1
1
1
1
1
1
1
1
1
1
1
1
2
1
1
217
-302
-1
-1
-1
-1
-2298
-21
-208
2388
1
1
1
1
1
1
1
1
1
-34
-1
161
0
6615203 6626001 9056965 9067759 224 224 0
-232
685
1
1
-1268
-334
-41
2217
-1326
2338
1
1
1
1
1
1
1
1
1
1
1
1
1
1
1
1
1
1
1
1
1
1
1
40
40
-1111
-148
-1
-1
-1
-2
-1
-1
-1
-1
-1
-1
-1
-1
-1
-3
-1
-1
-1
-1
-1
-3
-1
116
130
0
6626209 6637407 9067933 9079139 199 199 0
44
-412
-1
-1
-2
-1105
37
-1463
-3283
-1
-1
589
823
1
1
1
1
1
1
406
-1631
-384
-1
-1
-1
-1
-1
-1
-3
-1
0
6637405 6643165 9081257 9087057 211 211 0
-1235
-1
-1
-1
-1
-1
-1
-1
-1
-1
-1
-1
-1
-1
-1
-1
-1
-1
-1
-1
-1
-1
-1
-1
-1
-1
-1
-1
-1
-1
-1
-1
-1
-1
-1
-1
-1
-1
-1
-1
-1
-1
-1
-1
-1
-1
-1
-1
-1
-1
-1
-1
-1
-1
-1
-1
-1
-1
-1
-1
-1
-1
-1
-1
-1
-1
-1
-1
-1
-1
-1
-1
-1
-1
-1
-1
-1
-1
3081
271
1
1
1
1
1
1
1
1
1
1
1
1
1
1
1
1
1
1
1
1
1
1
1
1
1
1
1
1
1
1
1
1
279
1
1
1
4
-10
0
6669354 6676132 9122934 9129715 106 106 0
1414
840
-1225
-980
-1
-1
-1468
0
6676219 6692928 9129715 9146463 318 318 0
327
485
-1083
-469
1354
-68
-1
-1
-1
-1
-1
-1
506
-516
261
1
869
-88
42
1
45
-1582
58
-1223
-1
-1748
-1
-1
-1
-1
-1
-1
-1
-1
-1
-1
260
-706
243
-1005
-709
769
-177
-1
-1
-1
-1
-1
-1
-1
-1
-1
-1
-1
-1
-1
-1
-1
-1
-1
-1
-1
-1
-1
-381
-1518
-1
0
6693861 6706920 9147795 9160848 101 101 0
283
1
1074
1274
-3562
-1868
263
157
3080
-347
-617
348
1
1
0
6707326 6748624 9161126 9202369 571 571 0
626
1
1
1
1
1
1
1
1
1
1
1
1
1
322
4504
1
1
1
1
1
1
1
1
1
1
1
1
1
1
32
3
4
3
1
1
1
4
1
3
1
3
1
2
1
4
1
1
1
1
1
1
1
1
1
1
1
1
1
1
1
1
1
3
2
1
1
3
1
1
1
1
1
1
1
1
1
1
1
1
1
1
12
1
2
1
1
1
1
1
1
-1634
-881
-1
-1
-1
-1
-1
-1
-1
-1
-1
3584
2501
5443
1
1
1
2
1
1
1
7
2
-1026
-400
60
-1932
1672
-852
-1
-1
256
1
931
-673
-521
-1
-1
-1
-1
-1
-1
-1
-1
-1
-1
-1
-1
-1
-1
-1
-1
-1
-1
-1
-1
-1
-1
-1
535
-4428
-1901
-1
-1
-1
-1
-1
-1
-1
-1
-1
-1
-1
215
-711
1090
0
6748623 6752021 9202777 9206178 60 60 0
-3127
-1
-1
0
6752192 6759116 9207266 9214187 125 125 0
4173
1
1
1
1708
1
-379
-1
-5
0
6759886 6764532 9214909 9219549 55 55 0
1508
1
1
1
1
723
0
6764527 6771908 9229869 9237231 165 165 0
191
749
2026
-1427
-41
113
2365
1
1
1
1
1
1
1
1
1
1
1
1
1
1
1
1
-201
186
0
6772011 6775877 9237233 9241097 110 110 0
-819
640
-441
-305
-77
-892
-119
-1
-1
-1
-1
-1
-1
-1
-1
-1
-1
-1
-1
-1
-1
-1
-1
-1
-1
258
1
8
5
1
1
1
1
1
1
1
1
1
1
1
1
1
1
1
2
1
1
1
128
149
0
6775871 6785368 9241378 9250859 365 365 0
189
1
1
1
1
1
1
1
1
1
1
1
1
1
1
1
1
1
1
1
1
1
1
1
-654
-135
128
1
337
200
-75
-1
558
1
1
1
1
1
1
1
1
1
2
3
1
1
1
1
1
3
1
1
1
1
1
1
1
3
2
1
1
132
-571
-669
177
73
1
1
1
1
1
1
1
2
3
2
1
1
81
1
1
1
1
1
-137
-780
-1
-1
-1
-1
-1
-1
-1
-82
-186
-1
-1
-1
-1
-1
-1
-1
-277
-210
-1
-1
-1
-1
-1
-1
-1
-1
-283
-1
-1
-1
-1
-1
-1
-1
-1
-1
-1
-1
-1
-80
-1
-1
-1
-1
-1
-1
-1
-1
-1
-1
-1
-1
-1
-1
-1
-1
-1
-1
-1
-1
-1
358
99
529
6
2
2
-255
1259
659
0
6781818 6788457 9253259 9259912 274 274 0
-57
-1
-1
-1
-1
-1
-1
-1
-1
-1
-1
-1
-1
-80
-1
-1
-1
-1
-1
-1
-1
-1
-1
-1
-1
-1
-1
-1
-1
-1
-1
-1
-1
-1
-1
358
99
529
6
2
2
-255
705
-369
2326
1
1
-155
-1
451
1
1
1
1
1
1
1
1
1
1
1
1
1
1
1
-913
0
6788558 6811718 9260033 9283239 842 842 0
-29
-1
-195
34
1
1
1
1
1
1
1
300
-4
-79
-15
-532
1328
400
-157
-1
-1
-1
-1
-1
-1
-1
-1
-1
-1
-1
-1
-1
-1
-1
-1
-1
-1
-1
-1
-1
-1
-1
-1
-1
-1
-1
-1
-1
-1
-1
-1
-1
-1
-1
-1
-1
-1
-1
-1
-1
-1
-1
-1
-1
-1
-1
-1
-1
-1
-777
-1
-1
-1
23
1
3969
1
1
1
1
1
1
348
1259
-804
-7
-1
-1
-1
-3
-1
-1
-1
-6
-1
-1
-4
-1
-1
-2
-1016
-1
134
366
800
1
1
1
1
1
1
1
1
1
1
1
1
2088
-389
-1
-178
478
1
-360
-1
-6
27
6
2
-516
-186
511
2
1
1
1
1
1530
1
-861
706
1
1
1
1
1
1
1
1
1
1
-63
58
1
-105
-4
-1
-1
-1
-1
-1
-1
-2
-1
-1
-1
-1
-1
-1
-2
-3
-1
-126
-15
-1
20
0
6811720 6822294 9283332 9293876 343 343 0
-304
-1659
29
136
1
1
1
561
1
361
-11
224
-105
88
-370
1045
1
1
1
1
1
1
1
1
1
1
1
1
1
1
1
1
1
1
1
1
1
1
1
1
2
1
483
-1339
-1114
348
-198
-1
0
6822289 6827189 9326158 9331071 202 202 0
1054
2267
-435
-589
-1
-1
-1
-1
-1
-1
-1
-1
-1
-1
-1
-12
3
-137
-1
100
-41
0
6834709 6848112 9329541 9342948 595 595 0
-316
-813
-1
-43
-2153
89
158
54
192
-386
-656
-1
-1
-1
-1
-1
-1
-1
-2
-1
-1
-1
-1
-1
-2
-1
-6
-1
-1
-1
-1
-1
-1
-1
-1
-1
-1
-1
-1
-494
330
35
43
1
1
1
1
1
1
-65
-1
-141
-672
-1
-1
-129
-623
-1
-1
-1
400
586
1
1
1
1
1
1
5
-495
320
1
1
1
1
2
1
1
4
1
1
1
1
1
1
1
1
1
1
1
1
1
1
1
1
1
1
1
1
1
1
1
1
1
1
989
-4
1785
-65
87
-8
-1
-1
-1
-1
-121
-1
651
1
1
1
1
-72
-1
-1
-1
-1
-1
-1
-1
-1
-1
-1
-1
0
6851965 6855070 9342959 9346071 93 93 0
-119
-2359
-1
-1
-1
-1
-1
0
6865398 6866445 9400488 9401535 26 26 0
0
6866440 6872225 9412471 9418266 197 197 0
398
-1115
-201
-59
-473
-1
-1
-1
-1371
-1
82
421
3
-961
-1
-1
-1
-1
-1
-1
49
655
0
6872211 6882915 9427171 9437850 420 420 0
5
99
45
348
20
-185
2851
-233
-1
-1
-1
-1
-1
-1
-1
-1
1517
-683
232
11
104
-5
44
1
1
1
1
1
1
1
1
1
1
1
1
1
1
1
1
1
1
1
1
1
1
1
1
1
1
5
-2421
-489
701
0
6882926 6887449 9437979 9442500 139 139 0
239
-363
-2005
750
-691
185
88
172
0
6887445 6894639 9447642 9454820 249 249 0
347
1
1
1
1
1
1
1
1
145
1
1
-53
135
1
1
1
-300
-1
-34
-15
1714
1
-91
-1
-157
962
-976
-1
604
33
1
1
1
1
1
0
6894684 6901447 9473591 9480446 313 313 0
-2372
709
-3374
-1
-1
-1
-1
-1
-1
-1
-1
-195
-1
-1
-1
-1
-1
-1
-1
-1
-1
-1
-1
-1
-1
-1
-1
-1
-1
-1
-1
-1
-1
-1
-1
-1
-1
-1
-1
-1
-1
-1
-1
-1
-1
-1
-1
-1
-1
-1
-1
-1
-1
-1
-1
-1
-1
-1
-1
-1
-1
-1
-1
-1
-1
-1
-1
-1
-1
-1
-1
-1
-1
-1
-1
-1
-1
-1
-1
-1
-1
-1
-1
-1
-1
-1
-1
-1
-1
-1
-1
-1
-1
-1
0
6901475 6904543 9482395 9485456 144 144 0
338
1
1
1
1
1
1
1
-858
-1
-1
-1
424
103
88
0
6912923 6921980 9483912 9492947 313 313 0
105
-28
-133
29
-92
-846
-1
-1
-1
-1
-1
-1
-1
417
1
1
1
1
1
1
1
1
1
1
1
1
1
1
3
1
1
1
1
1
1
1
1
1
1
1
1
1
1
1
1
1
1
1
2
1
1
1
1
1
719
1
195
73
1
1
1
1
1
1
1
1
1
-2337
685
931
66
-517
-1649
-1
-1
-1
-1
-1
-1
-1
-1
-1
-1
-1
-1
-1
-1
-1
-1
-1
-1
-1
-1
-1
-1
-1
0
6925079 6926427 9492943 9494290 39 39 0
218
0
6926419 6930037 9499095 9502709 89 89 0
636
1
627
638
0
6931852 6940818 9502704 9511686 184 184 0
-1016
-483
-728
-22
-1331
-1
45
111
240
-453
-253
-1
-1
-1
-1726
-2390
-1
-1
-1
-1
-1
-1
0
6943155 6951129 9511684 9519680 208 208 0
-2258
-679
-614
-111
-395
1203
-27
-586
-1
-19
-516
-1
-1
-1
-1
-1
-1
-1
-1
-1
-1
-1
-25
-93
0
6952909 6954064 9525133 9526297 48 48 0
-129
-1
-1
-1
-1
-1
-1
-1
-2
0
6955354 6962152 9527933 9534780 183 183 0
450
1
1
1
770
1
1
27
1
5
1
1
1
1
1
1
1
1
1
1
1
1
1
1
1
1
1
1
1
1
1
1
1
1
1
1
-82
-1
-1
-1
-1
-1
-1
-1
-1
-1
-1
-1
-7
-1
-1
-1
-1
-1
-1
-1
-1
-1
-1
-1
-1
-1
-1
-1
-1
-1
-1
-1
-1
-1
-1
-1
-1
-1
-1
-1
-1
-1
-1
-1
-1
-1
-1
-1
-1
-1
-1
-1
-1
-1
-1
-1
-1
-1
-1
-1
-1
-1
-1
-1
-1
-1
-1
-1
-1
-1
-1
-1
-1
-4
-1
-1
-1
-1
-1
-1320
88
-185
-140
-1
-346
-1
-1
0
6962159 6969737 9534879 9542452 62 62 0
424
1
1
-750
3085
1
1
1
1
1
36
1
-10
-1
-1
-1
-1428
0
6969730 6979471 9542632 9552363 273 273 0
762
1
1
3
1
1
1
-19
-14
-185
-1
-1
-1
-89
10
1063
-135
-424
-1533
-1
-1
-1
-1
-1
-1
-1
368
188
1
-110
-1
-1
3492
313
1
-816
-1
-1
89
1
1
1
1
1
1
1
1
1
1
1
1
1
1
1
1
1
0
6995039 7022596 9552362 9579950 1043 1043 0
-2020
-1
-1
-1
-1
-1
-1
-1
-1
-1
-3419
103
63
-10
-1
-1
-10
-1
-1
-3
14
-3
-1
-1
-5
-8
-1
-1
-17
-1
-1
-2
-1
-1
-1
5736
1
1
1
1
1
1
1
1
1
1
1
1
1
1
1
1
1
1
1
1
1
1
1
1
1
1
1
1
1
1
1
1
1
1
1
1
1
1
1
1
1
1
1
1
1
1
1
1
1
1
1
1
2
1
1
1
1
1
1
-245
-1
-1
-1
-1
-1
-1
-1
-1
-1
-1
-1
-1
-1
-1
-1
-1
-1
-1
-1
-1
-1
-1
-1
-1
-1
-1
-1
-1
-1
-1
-1
-1
-1
-1
-1
-1
-1
-1
-1
-1
-1
-1
-1
-1
-1
-1
-1
-1
-1
-1
-1
-1
-1
-1
-1
-1
-1
-1
-1
-1
-1
-1
-1
-1
-1
-1
-1
-1
-1
-1
-1
-1
-1
-1
-1
-1
-1
-1
-1
-1
-1
-1
-1
1141
-1066
2462
-348
2338
25
1
1
1699
1
1
1
1
1
1
1
1
1
1
1
1
1
1
1
1
1
1
1
1
1
1
1
1
1
1
1
1
1
1
1
1
1
1
1
1
1
1
1
1
1
1
1
1
288
1
1
1
1
1
1
1
1
1
1
1
1
1
1
1
-1839
-1
-409
-1
-1
-1
-1
-1
-1
-1
-1
-1
-1
-1
-1
-1
-1
-1
-1
-1
-1
-1
-1
-1
-1
-1
-1
-1
-1
-1
-1
-1
-1
-1
-1
31
1
1
1
1
1
-202
-1
-1
416
11
505
-1379
-1
-1
-1
-1
-1
-1
-1
-1
-1
-1
-1
-1
-1
-1
-1
-1
-1
-1
434
1
-47
-550
44
1
1
218
86
0
7025699 7042923 9575674 9592863 440 440 0
121
1
1
1
-181
-1
-1
-268
-1
-1
-1
-1
-1
-1
-1
-1
-1
-1
-1
155
14
-385
120
1830
1
-598
41
1
227
82
1
1
1
-448
-791
-292
153
1967
1
1
1
1
1
79
228
1
1
1
1
1
1
1
1
4
1
1
1
1
1
1
1
1
1
1
1
1
1
1
1
1
1
1
1
1
1
1
2
1
2
1
1
3
780
-3426
-1
-2222
575
1
-1041
-38
-1
-1
-1
-1
-1
-1
-1
-1
-1
-1
-1
-1
-1
-1
-1
-592
237
1
1
1
1
1
1
1
1
1
1
0
7043446 7061761 9613480 9631836 387 387 0
-138
-1
-76
2170
1
1
1265
-2408
-299
-89
-1
-1
-1
-1
-1
-1
-1
-1
-1
-1
-1
-1
-1
-1
-1
-1
-1
-1
-1
-1
-1
-1
-1
-1
-1
-1
-1
-1
-1
-1
-1
-1
-1
-1
-1
-1
-1
-1
-2
-1179
1081
284
1
2867
2318
1
-56
-1
-1
-3
-1429
-223
1099
1105
-36
0
7061895 7092248 9631964 9662322 780 780 0
743
96
2723
1349
-1171
158
224
115
1
1
1
1
2
-162
18
172
1021
83
1
1
-634
-1
-1
-1
-4
-1
-4
-1
-3
-1
-1
-1
-1
-1
-1
1228
1
1
1
1
1
1
1
1
1
1
1
1
1
1
1
1
1
1
1
1
1
1
1
-2127
-1
-1
-1
-1
-1
-1
-1
-11
69
-128
-1
-1
-1
2938
1671
348
1
1
-1238
2660
1922
874
1822
1
-741
-705
-1
-1
-1
-1
-1
-1
-1
-1
-1
-1
-1
-1
-1
-1
-1
-1
-1
-1
-1
-1
-1
-1
-1
-1
-1
-1
-427
-1
-4
-1
-1
389
1811
383
1
1
1
0
7098524 7106058 9665602 9673185 200 200 0
-27
882
86
2497
-1287
-1
-1
-1
-1
-1
-1
-1
-1
-1
-1
-1
-1
-1
-1
-1
-1
-1
-1
-4
-1
-1
-1
-1
-1
-1
-1
-1
-1
-1
-1
-1
-3
-1
-1
-1
-1
-1
-24
-930
-710
-1
-1
-1
-1
-1
-1
-1
-1
-1
-1
-1
-1
-1
124
1
864
0
7114986 7138273 9673181 9696492 537 537 0
-2458
-1856
-14
-109
-726
-1088
-1
-1
-1
-1
-1
-1
-1
-1
-1
-1
-1
-1
-1
-1
-1
-1
-1
-1
-1
-1
-1
-1
-1
-1
-1
-1
-1
-1
-1
-1
-1
-1
-1
-1
-2
-1
-1
-1
-1
-1
-1
-1
-1
227
1
1
1
1
1
1
1
1
1
1
1
1
1
1
5
1
1
1
1
1
1
1
1
1
1
1
1
1
1
1
1
1
1
1
1
1
1
1
1
1
1
1629
134
16
28
1764
-2088
-382
-47
-46
-2170
1532
-1569
-1
-1
-1
-1
-1
-1
-1
-1
-1
-1
-1
-1
-1
-1
-1590
-260
-2079
-1222
125
0
7138310 7148486 9696953 9707092 250 250 0
1362
-705
-883
102
1
1
1
1
1
1
1
1
1
1
1
1
1
1
1
1
1
1
1
1
1
1
1
1
1
1
1
-686
-1
-1
-1
-1
-1
-1
-1
-1
-1
780
250
1
234
-150
508
176
1
1
1
-1798
-1
-1
-1
117
-219
-1
-1135
-1
-1
-1
131
1
1
5
209
1
1
1
1
1
1
1
58
1
1
1
1
1
1
205
76
0
7173458 7178653 9697889 9703106 224 224 0
-131
-1
131
-113
-1
-1
-1
-1
-1
-1
-1
-1
-1
-1
-1
-1
-1
-1
-1
-1
-1
-1
-1
-1
-1
27
66
17
1
85
-375
1060
94
1
1
1
1
1
1
1
1
1
1
1
1
1
1
1
1
1
1
1
4
1
1
1
1
1
1
1
-399
-28
-271
-1
-1
-1
-1
-1
-1
-1
-1418
-170
-1
-1
-1
-1
-1
-1
-1
-1
-1
-1
-1
-1
-4
-1
-1
-1
-1
-4
-1
-1
-1
-1
292
336
0
7179749 7185075 9703104 9708417 82 82 0
-49
102
1
1
1
1
1
1
1
1
1
1
1
1
1
1
1
1
1
1
1
1
1
1
2
1
-212
-1
-1
-1
-1
-1
-1117
-1
-1
-1
117
-219
-1
0
7185295 7201264 9709853 9725853 118 118 0
7249
-2519
337
253
1
125
82
-110
-716
-1
-1
-1
-1
-1
-1
-1
-1
-1
-1
-4131
-1
-1
-1
-1
-1
-1
-1
-1
-1
-1
-1
-1
-1
-1
-1
-1
-1
-1
-1
-1
-1
-1
-1
-1
-1
-1
-1
-1
-1
-1
53
337
1
1
1
1
1
0
7201270 7207105 9735172 9741018 230 230 0
287
-1168
-1
-1
-1
-1
-1
-1
-1
-1
-1
-1
-165
-1
-1
-1
-1
-1
-1
-1
-1
-1
-1
-1
-1180
-1
-1
462
1
1
1
-337
-1
-1
-1
-1
-118
-84
-66
848
1
1
1
1
1
1
1
1
1
1
1
1
1
5
282
1
1
0
7220783 7222688 9751298 9753209 59 59 0
397
129
1
1
-897
-1
-1
-1
-1
-1
-1
-1
-1
-1
0
7222696 7232785 9755971 9766144 472 472 0
-7
-437
-451
-1
-251
1484
-42
-139
-8
-1
-1
-1
-1
-1
-1
-1
-1
-1
-1
-1
-1
-1
-1
-1
-1
-1
-3
-1
-1
-1
-1
-1
-24
-398
-1
-1
-1
-1
-1
-36
-1
-1
-12
-1
-1
-1
-3
-180
-6
-1
-1
-1
-1
-1
-1
-1
-1
-1
-1
-1
-1
-1
-1
-1
-1
-1
-1
-1
-1
-1
-1
-1
-1
-1
-1
-1
-1
-1
-1
-1
-1
-1
-1
-1
-1
-1
-1
-1
-1
-1
-1
-1
-1
148
1
1
1
1
1
1
1
1
260
1
1
1
252
-237
-599
46
-41
51
-36
-116
574
-629
-1
-1
-2082
-1
-1
84
14
-657
0
7233191 7240905 9766726 9774436 236 236 0
-317
-27
-1
-312
-1
-10
-3
-1
-17
11
20
-119
-1
-1371
-1
307
1
141
-972
1553
-64
103
1
1
1
1
1
1
1
1
2096
1
1
1
0
7242939 7255087 9784272 9796376 322 322 0
486
-2244
428
8
35
1
1
1
1
1
1
1
1
-35
800
-120
-1
-34
2056
1
1
1
1
1
1
1
1
3453
1
1
1
1
1
1
1
1
1
1
1
1
1
1
1
1
1
1
1
3
1
1
1
1
1
1
1
-351
0
7255083 7259393 9805189 9809534 180 180 0
-790
-265
-1027
-1
119
1
1
1
1
1
1
1
1
1
1
1
1
1
-448
-1
-1
-1
-1
-1
-1
-1
-1
-1
-1
-1
-1
-1
-1
-1
-1
-1
-1
-1
-1
-1
-1
-1
-880
-325
-256
-1
-1
-1
-1
-1
-1
-1
-1
-1
-1
-1
-1
-1
-1
-1
-1
-1
-1
-1
160
0
7259612 7263323 9809973 9813698 140 140 0
-396
-105
-1
-185
-384
-24
-1
-1
-1
63
1
1
1
1
1
1
-95
-1
-1
-1
-1
-1
-1
-1
-1
-1
-1
-1
-1
98
1
1
1
81
22
1
1
1
1
1
1
1
1
1
1
1
1
1
1
1
1
-60
-1
-1
70
-258
146
1
1
1
147
-3
-135
-1
-1
-1
-1
-1
-1
-34
-1
-1
-1
-1
-1
-77
-92
-1
-1
-1
-422
-1
-1
-1
0
7263324 7266862 9813874 9817391 176 176 0
224
1
1
1
1
1
1
1
1
1
1
1
1
1
1
1
1
1
1
1
1
1
1
1
1
1
1
1
1
1
1
1
1
1
1
1
1
1
1
1
1
1
1
1
90
-818
81
1
54
-14
18
524
-215
-1
-1
-1
-1
-1
-1
-1
-1
-1
-1
-1
-1
-1
-1
-1
-1
-1
-2
-1
-1
-1
-1
-1
70
-100
-177
-308
-559
0
7266854 7274302 9825962 9833438 153 153 0
-2408
-1
-1
-1
-1
-1
-1
-1
-1
-1
-1
-1
-1
-3
-887
-1
-348
-466
-1
-1
-1
-127
949
1
1
416
1
1
1
1
1
1
1
1
1
-452
-1
-1
-1
-33
-546
-1
-1
-1
-1
-139
-1
-1
-1
-1
-1
-552
-90
-31
0
7274294 7275921 9834303 9835937 69 69 0
-35
-1
-1
-1
-1
-1
-305
-1
183
1
1
1
1
1
1
1
1
1
1
1
-30
-1
-1
-696
-1
-1
-1
169
-124
-1
-1
-1
-13
0
7276531 7297965 9836529 9857954 326 326 0
126
70
1
1
1
1261
1
1
1
1
1
1
1
1
1
1
1
1
1
1
1
1
1
1
1
-138
-1
-1
-1
-1
-1
-1
-1
-1
-1
-1
-1
-1
-1
-1
-1
-1
-1
-1
-1
-1
-1
-1
-1
-1
-38
-833
-1
-143
-1
-1
-1
-9
-2
-1
-1
-5
-1
-1
-1
-1
-1
-1
-3
-1
-4
-1
-2
-1
-8
-1
4220
1
1
1
1
426
1
158
1
1
1
1
1
1
8
1
1
1
1
1
1
1
1
1
1
1
1
1
8
17
1
1
572
1
1
1
1
1
3
1
1
1
1792
1
1
1
1
1
1
1
1
1
1
1
1
1
1
1
1
1
1
1
1
1
1
1
1
-502
-120
-1
-1
-1
-1
-1
-1
-72
-1
-1
-16
-1
-1
-1
-1
-1
-1
-1
-1
-1
-1
-1
-1
-1
-1
-1
-1
-1
1150
-434
-1
-1
-1
-352
216
1
1
1
-677
-327
-29
-1
5903
0
7297660 7302424 9858517 9863281 1 1 0
0
7302184 7305708 9866621 9870144 2 2 0
3090
0
7307481 7331555 9871280 9895353 4 4 0
75
0
7331287 7333851 9896111 9898674 2 2 0
1990
0
7333598 7338035 9903097 9907534 0 0 0
0
7337810 7341038 9912053 9915281 0 0 0
0
7341032 7347790 9916534 9923293 3 3 0
-2833
0
7347482 7348507 9923783 9924808 0 0 0
0
7348641 7375548 9924812 9951698 24 24 0
6654
1
1
1
1
1
1
1
1
1
1
1
1
1
1
1
1
1
1
1
1
0
7375359 7377123 9951700 9953464 0 0 0
0
7377305 7379429 9953466 9955590 0 0 0
0
7379334 7409387 9956399 9986469 68 68 0
-27688
-1
-1
-1
-1
-1
-1
-1
-1
-1
-1
-1
-1
-1
-1
-1
-1
-9
-2
-1
-1
173
126
55
398
0
7409141 7416317 9986471 9993582 66 66 0
4208
1
1
1
1
1
1
1
1
1
1
1
1
1
1
1
1
1
1
1
1
1
1
1
1
1
1
1
4
1
1
1
1
1
1
1
1
1
1
1
1
1
1
1
1
1
1
1
1
1
1
1
1
1
1
1
1
1
1
1
1
3
1
1
3
0
7416054 7422463 9993584 10000001 41 41 0
-789
-1
69
-8
-5
-1
9
62
-32
-1
-1
-1
-1
-1
-1
-1
3288
1
0
