# Supplementary material for: Identifying plant genes shaping microbiota composition in the barley rhizosphere
Source: Nat Commun. 2022 Jun 16;13:3443. doi: 10.1038/s41467-022-31022-y (PMC9203816; doi:10.1038/s41467-022-31022-y)
Supplement: Supplementary file 11 — Source Data [file 41467_2022_31022_MOESM11_ESM.zip › Supplementary Fig 20/HOR3081_Barke_filtered.delta]

/cluster/db/mecoulter/genomes/mummer_results/3H_locus/Barke_chr3H_31000000_39000000_sequence.fasta /cluster/db/mecoulter/genomes/mummer_results/3H_locus/HOR3081_chr3H_31000000_38000000_sequence.fasta
NUCMER
>Barke_chr3H_31000000_39000000 HOR3081_chr3H_31000000_38000000 8000001 7000001
1122937 1157540 1 34606 19 19 0
19832
16
-702
-1
7860
5520
-318
-1
-1
-1
0
1157299 1174009 34608 51320 3 3 0
-7706
-1231
0
1174164 1201929 51711 79490 47 47 0
-1892
-1
15212
-10367
-2
-5
-1
-1
-8
-1
-1
-1
-1
-1
-2
-1
0
1202195 1223564 80911 102189 138 138 0
-7613
4516
1
1
1
13
1
1
20
2
1
1
1
1
2
1
12
1
1
1
7
-1584
1802
1
1
1
1
1
1
1
1
1
1
1
1
1
1
1
1
1
1
1
1
1
1
1
1
1
1
1
1
1
1
1
1
1
1
1
1
1
1
1
1
1
1
1
1
1
1
1
1
1
1
1
1
1
1
1
1
1
1
1
1
1
1
1
1
1
1
1
1
1
1
1
1
0
1223257 1224437 102307 103487 0 0 0
0
1224152 1228361 104220 108429 4 4 0
0
1229479 1273601 109166 153297 254 254 0
32722
1
1
1
1
1
1
1
1
1
1
1
1
1
1
1
1
1
1
1
1
1
1
1
1
1
570
155
1
-33
-1
970
58
-445
-1474
2925
1
-98
244
1
1
-368
-1
-243
-1
-1
-1
-1
-1
-1
-1
-1
-1
-329
-1221
-1
-1
-1
-1
-1
-1
-1
-1
-1
-98
-1
-1
-743
-1
-1
-1
-1
-1
-1
-1
-1
-1
-1
-1
-1
-1
-1
1247
0
1298216 1304611 176889 183263 79 79 0
96
48
1
1
1
1
1
346
-304
-1
-1
41
-1558
-2428
1283
1
1
1
1
1
1
1
1
1
1
1
1
1
1
1
248
0
1304706 1306472 183261 185024 18 18 0
584
1
1
-407
535
0
1363956 1366824 261181 264065 93 93 0
-931
-1
-1
-1
-1
-1
-1
-1
-1
-1
-1
-1
-1
-1
-1
-1707
0
1366504 1369352 264532 267382 142 142 0
-89
400
-822
-1
194
-42
96
1
8
1
4
-9
59
-9
-33
-3
-1
-798
0
1398511 1399625 272786 273907 55 55 0
-134
-1
-1
-733
-1
-1
-1
0
1405436 1407872 274337 276782 29 29 0
140
-6
-544
-1
-1
-1
-1
-1
-876
-1
645
-111
-1
0
1408764 1410238 291398 292862 62 62 0
420
26
1
1
1
1
1
1
168
385
0
1419020 1422939 292858 296752 145 145 0
560
1
1
1
1
1
1
1
1
1
2
1
-961
-1
-1
-1
-1
-1
-1
-1
-1
-1
-1
-1
-1
538
1
1
1
1
1
1
1
1
1
1
1
1
1
1
1
1
1
1
1
1
1
726
-272
42
160
76
470
0
1422935 1424704 331591 333364 43 43 0
-628
-1
-8
-64
361
82
-489
-1
-78
39
0
1433761 1435857 353028 355137 85 85 0
523
-79
-1
-1
-1
-1
-1
-1
-1
-1
-1
-1
-588
-1
-1
0
1435853 1439015 371110 374291 108 108 0
2283
-505
-1
-1
-5
-1
-1
-1
-1
-1
-1
-1
-1
-1
-1
-1
-1
-1
-1
-1
-1
0
1440837 1447154 374287 380551 271 271 0
-153
297
1
1
1
1
1
1
1
1
1
1
1
1
1
1
1
1
1
1
1
1
386
64
384
-54
1213
1
1
1
1
1
1
1
1
1
1
1
1
1
1
1
3
1
1
1
1
1
1
1
1
1
1
1
1
1
1
-136
-12
-3
-1
-1
267
2808
-249
91
1
44
28
0
1464808 1468503 391618 395298 154 154 0
504
1
1
1
1
1
1
1
1
1
-42
-1
-1
-1
-1
-1
-1
-2
-1
-1
-1
-1
-1
-1
-1
-1
-59
446
1
-315
4
91
61
-407
216
1
1
1
1
3
1
1
1
1
1
1
1
1
1
1
1
1
1
1
1
159
-840
-1
-1
0
1468501 1471523 412623 415653 110 110 0
-998
-1
-1
352
-1064
-1
-1
-1
-1
23
-55
-15
-105
-1
-1
-1
241
70
21
1
1
-30
0
1471515 1475769 417127 421366 106 106 0
1566
-347
-1
-1
-1
-1
-1
-1
92
185
34
70
1
2
1
1
1
-1120
53
58
1
1
1
1
1
1
1
1
1
621
1
0
1475909 1486308 421362 431705 249 249 0
113
1
3
-27
-1
-1
8
2
8
-32
-1
-1
-1
-1
89
1
1
1
1
1
1
1
-258
-1
-1
-1
-1
-1
-1
-1
-1
-1
-1
-101
-1
-64
-1
-1
-1
-1
-94
53
159
1
-9
7
683
3154
-374
508
1
1
1
1
1
1
1
1
1
1
1
1
1
1
1
1
1
1
1
1
-221
-1
1887
1
1
1
1
1
1
1
1
1
1
1
1
1
1
1
1
1
1
1
1
1
1
1
1
1
1
473
283
5
1
1
1
1
1
1
1
1
1
1
1
1
1
1
1
1
2
1
-487
-926
0
1504252 1506241 442467 444457 52 52 0
-402
0
1506438 1509480 445221 448261 82 82 0
-283
-1
-1
-1
-1
22
1
1
1
1
1
1
1
1
1951
-68
-1
-1
-2
266
0
1510572 1513814 493916 497162 75 75 0
-859
-1
-1015
-1
-163
663
0
1514055 1517135 503560 506651 96 96 0
-1921
-175
-724
-219
-1
-1
-1
-1
-1
-1
-2
0
1564368 1566407 529352 531377 98 98 0
80
1
1
1
1
1
1
1
1
1
1
1
1
1
1
1
-75
-1
-1
-1
-1
21
1
1
1
1
1
-28
-1
-2
22
1
1
1
-105
-1
-1
13
-810
-1
0
1566049 1567276 531173 532396 18 18 0
760
1
1
1
0
1572509 1575658 539898 543066 126 126 0
-266
-1
-1
-229
-439
-20
-1
-1
-1
-1
-1
-1
-1
-1
-1
-1
-1
-1
-1
-1
-1
-1
-1
-1
17
122
-44
375
1
1
1
1115
-520
0
1579015 1580984 549062 551045 93 93 0
556
-946
-1
-1
-1
-1
-1
-4
-7
-84
-1
-1
-1
-1
-1
-1
0
1588619 1589651 553958 554988 37 37 0
-73
-2
536
3
1
1
0
1644949 1646034 646406 647491 45 45 0
0
1661861 1664272 648575 650970 111 111 0
1289
1
1
1
1
1
1
1
1
1
1
1
1
1
1
1
-605
400
0
1695211 1702080 670229 677077 311 311 0
1089
707
1
1
1
1
1
1
1
1
1
1
1
1
1
1
1
1
1
1
1
1
1
1
1
1
1
1
1
1
1
1
1
1
1
1
1
1
1
-26
-56
-1
-1
-747
-1327
-555
-1
-1
-1
-1
-1
-1
-1
-1
-1
-558
-522
354
-155
0
1702175 1703195 677077 678098 13 13 0
-687
0
1703225 1708628 678090 683492 82 82 0
387
-4081
3
0
1708765 1731568 683491 706237 536 536 0
-3311
-1
-1
-1
2248
1245
-3973
-174
712
-375
-166
-1321
-1
-2047
-1
-1
-1
-1
-1
-1
-1
-1
-1
-1
-1
-1
-1
-1
-1
-1
113
359
1
1
1
1
1
1
2
1
1
2
1
1
1948
-113
-1
545
74
1
1
3
1
1
1
1
1
1
1
1
1
1
1
1
2
1
1
1
1
4
2
1
1
2
1
1
1
1
1
1
1
1
1
1
2
1
1
1
6
1
1
1
1
2
2
1
1
2
1
1
1
1
1
2
1
1
2
1
2
2
1
1
1
1
1
1
46
1
1
1
1
1
-1215
-1
-1699
-1
-1
-1
-1
-1
-1
-1
-333
473
20
1
58
0
1729527 1732326 714939 717737 51 51 0
-1352
488
64
0
1732322 1735577 718007 721262 73 73 0
-73
-1639
147
452
1
1
-794
-1
0
1734729 1735886 723404 724563 22 22 0
-698
-1
0
1735881 1780662 726385 771073 810 810 0
1347
-462
-1
-1
516
1
227
19
1
1
1
1
1
1
1
1
4
1
1
1
1
1
1
1
1
1
2
1
1
1
1
1
1
1
1
1
-40
1490
1194
1
1
1
1
-432
-1
109
1
-445
-1070
1088
87
1
667
-524
-657
-1
-1
-3896
-1
-1
-1
-190
1347
3581
1
1
1
1
1
1
1
1
1
1
-881
-1689
1329
1
-4
301
1
1
1
1
1
1
1
1
1
1
1
1
1
1
1
1
1
1
1
1
1
1
1
1
1
1
1
1
1
1
1
1
1
1
1
1
1
1
1
1
5
1
1
1
1
1
1
328
-12
64
4418
-974
-415
2381
226
-1491
-1031
-1
-3263
-2102
-1018
-1
-382
161
1423
955
1
1
1
1
1
1
1
1
1
1
1
119
213
-39
-1
-1
-1
0
1780569 1785126 771246 775799 99 99 0
-8
-100
-3301
-1
-1
-1
177
1
1
1
1
1
1
1
1
1
0
1785126 1795704 878691 889268 153 153 0
-1179
14
1091
-978
470
-793
949
-1163
251
238
-1883
787
-513
0
1795369 1815446 890771 910853 287 287 0
-1230
-1
-140
-1
-1131
-1171
-4916
5188
489
1600
-2345
0
1835573 1847958 909539 921979 494 494 0
-592
-1
-1
-1
-2
-1
-1123
-158
-345
-161
-1
-1
-10
-1
-1
-1
-1
-1
-1
-1
-1
-1
-1
-1
-1
-1
-1
-3
-1
-3
-1
-1
-1
-1
137
1
685
-1036
-1
37
77
159
54
282
1
652
42
1214
-325
-1
-1
-1
-1
-1
-1
-1
-1
-1
-1
-1
-1
71
10
-1322
-1
-1
-1
-1
-1
-1
-1
-1
-1
-1
-1
-1
-1
-1
-1
-1
-1
-1
-1
-1
-1
-15
-1
-1
-1
-1
-1
-1
-1
-1
-1
-1
118
1
1
1
1
1
1
1
1
1
1
1
1
1
1
1
1
1
1
1
1
1
1
1
1
1
111
1
-505
223
-112
-1
-1
-1
-1
-1
312
1
1
44
1
1
1
1
1
1
1
1
1
1
1
1
1
1
1
1
1
1
1
1
1
1
1
1
1
1
1
1
1
1
1
1
1
1
1
4
1
1
1
1
1
1
1
1
2
3
1
1
1
1
1
1
1
1
1
1
1
-345
-1
-1
-1
-1
-1
-1
-1
-1
346
-1358
-1
-1
-1
-1
-1
-1
-1
-1
-1
-1
-1
-19
-1
-1
-1
-1
-1
-1
-1
-1
-1
-1
-1
-1
-1
-1
-1
-1
-1
-5
-1
-1
-22
-1
-1
-1
-1
-1
-5
-1
-1
-18
-1
-1
-16
-1
-1
-1
-1
-1
-1
-1
-1
-1
-1
-1
-1
-1
-1
-3
-1
0
1849813 1852571 922047 924796 91 91 0
271
-361
-1
-1
-98
-1
287
75
50
1
1
-299
-1
-1
-1
10
187
1
1
1
1
1
1
1
1
1
1
1
1
1
1
326
1
1
1
-304
-1
-1
-1
-1
-1
-1
-1
0
1853197 1854433 925650 926868 62 62 0
-265
-16
-1
-1
-1
-6
261
-11
-7
128
166
1
1
1
1
1
1
1
1
1
1
1
1
1
1
1
1
1
1
1
1
1
1
1
0
1854462 1856138 936982 938658 34 34 0
0
1883635 1889766 937679 943818 251 251 0
-1200
-229
64
-32
-1
-1
-1
-1
-1
-1
80
951
-513
-1
-437
-558
-73
-1511
-80
-1
27
-109
-127
-62
-17
12
1
1
1
1
1
1
40
13
0
1892066 1894065 970007 971916 98 98 0
1741
46
1
1
1
1
1
34
1
1
1
1
1
1
1
1
1
1
1
1
1
1
1
1
5
1
1
1
3
1
1
1
1
1
1
1
1
1
1
1
1
1
1
1
1
1
1
1
1
1
1
1
1
1
1
1
1
1
1
1
1
1
1
1
1
1
1
1
1
1
1
1
1
1
1
1
1
1
1
1
1
1
1
1
1
1
1
1
1
1
0
1894093 1898596 976609 981131 51 51 0
-2095
-1
-1
-1
-1
-1
-1
-1
-1
-1
-1
-1
-1
-1
-1
-1
-1
-1
-1
-2325
22
0
1898762 1900371 981156 982765 43 43 0
-25
-173
-1
-1
70
6
-63
-3
-3
36
1
1
724
325
0
1900926 1902590 982958 984609 25 25 0
211
889
226
-69
159
1
1
1
1
1
1
1
1
1
1
1
1
-11
-1
0
1902774 1905433 985225 987857 47 47 0
-1509
767
1
222
1
1
1
1
1
1
1
1
1
1
1
1
1
1
1
1
1
1
4
1
1
1
1
2
1
0
1905893 1907420 987871 989392 37 37 0
175
938
3
1
1
1
0
1914378 1921684 1026218 1033510 174 174 0
803
405
1
1
1
1
1
1
-1135
-1
-1
-1
-1
-1
-1
1742
1
1
1
1
1
1
1
1
1
3
621
1
1
-535
1062
-50
204
-675
0
1921516 1923491 1033969 1035939 51 51 0
-111
1174
1
1
1
1
1
1
1
1
-125
-550
-1
0
1925375 1929478 1050595 1054686 135 135 0
-1446
690
1726
1
1
1
1
1
1
1
1
1
1
1
0
1929088 1931390 1054856 1057124 89 89 0
148
1
1
1
1
1
1
1
1
1
1
1
-245
129
-94
108
1
1
1
1
1
1
1
1
1
1
1
1
1
1
1
1
7
1
1
1
1
1
618
-797
0
1930464 1933001 1057664 1060202 94 94 0
-800
561
1
-332
-218
-125
-1
328
1
0
1930464 1931819 1056686 1058041 43 43 0
-800
551
0
1936177 1943311 1060844 1068003 218 218 0
166
1
-27
-1813
1438
1029
1468
-189
-1
-1
-1
-1
-1
-1
-1
-1
-1
-1
-1
-1
-1
-1
-1
-1
-1
-1
-1
-1
-1
-1
-1
-1
-1
-1
-1
-1
-1
-1
-1
-1
-1
-1
-1
-1
-4
-1
-1
-1
-1
-1
-1
-1
-1
-1
-1
-1
-1
151
1
1
1
1
1
1
1
1
1
1
1
1
1
1
1
1
1
1
1
1
1
0
1943871 1945327 1067022 1068456 69 69 0
151
1
1
1
1
1
1
1
1
1
1
1
1
1
1
1
1
1
1
1
1
1
0
1950284 1954211 1071658 1075533 176 176 0
435
-169
-1
-8
-1
-1
-1
-1
-1
-1
246
1
1
1
1
1
1
1
1
1
1
1
1
1
1
1
1
1
1
1
1
1
1
1
-30
-7
131
1
1
1
773
1
1
1
1
1
1
1
1
1
1
1
1
1
1
1
1
1
1
1
1
1
1
1
1
1
50
1
1
1
1
1
1
1
1
1
1
1
1
2
1
1
1
1
1
1
-274
-1
-1
-1
-1
-1
-1
-1
-1
-1
-1
-1
0
1958635 1960191 1763945 1765494 63 63 0
1189
1
1
1
1
1
1
1
1
-28
-1
0
1966494 1969663 1814598 1817775 142 142 0
-309
-1
-1
-4
-1
-1
-3
-5
-1
-1
-1
-1
-1
-1
-1
67
1
-33
-36
1628
1
1
1
1
1
412
0
2025187 2029657 2159439 2163920 214 214 0
-220
-452
207
-402
266
436
468
-43
715
156
-85
-203
-539
-1
-1
-1
-1
-1
-1
-1
-1
-1
-230
0
2156682 2157747 2164176 2165242 40 40 0
-469
0
2173300 2178646 2199685 2205061 192 192 0
-231
-1
-1
-1
-1
-1
-1
-1
-1
-1
-1
-1
-1
-1
-1
310
-49
-1
-1
-1
-619
-1
-3
-4
-2653
-1
-4
-4
144
86
1
2
2
6
1
1
1
1
1
-95
-1
-1
134
142
-108
-64
86
-44
-9
-1
-1
-1
-1
-1
-1
-1
-1
-1
-187
-111
-35
-1
162
1
0
2237732 2244301 2206511 2213079 40 40 0
10
-254
-1
-1
-1
-1
-1
-1
-1
-1
-1
2324
1
1
1
1
1
1
1
1
1
0
2244312 2247820 2213554 2217089 91 91 0
-509
-1
-1
-1
-1
-1
-1
-1
-1
-1
-1
-1
-1
-1
-1
-1
-1
-1
-1
-1
-1
-1
-1
-1
-1
-1
396
566
1
-636
-1
-1
-1
0
2247817 2249046 2217562 2218792 30 30 0
106
-795
-320
0
2249044 2251564 2219050 2221565 48 48 0
1143
-9
-1
-1
-1
170
1
116
1
1
1
1
319
0
2256077 2259137 2221559 2224616 60 60 0
35
52
1
254
-430
-263
-1
-1
607
1116
1
0
2259753 2261564 2224613 2226424 39 39 0
0
2261718 2272109 2226454 2236891 305 305 0
1026
-457
2580
647
-562
584
-197
-50
845
166
1
1
1
1
1
86
-77
-1
-1
-1
-1
-1
-1
-1
-1
-1
-1
-1
-1
-1
-1
-1
-1
-1
-1
-1
-1
-1
-1
-1
-1
-1
-1
-1
-1
-1
-1
-2
-1
-1
-1
-1
-1
-1
-1
-1
-1
-1
-1
-1
-1
-1
-1
-1
-1
-3
-1
-2
-3
-1
-1
-1
-1
-1
-1
-1
-1
-1
-1
-1
-1
-1
-1
-1
307
1
1
1
1
1
1
1
1
1
1
1
-1135
-496
-1
-1
658
1
1
1
1
1
0
2285195 2287203 2236882 2238873 39 39 0
6
298
1
1
1
430
1
131
1
1
1
1
1
1
1
830
1
1
1
1
-105
-2
-1
0
2294649 2297933 2244491 2247706 111 111 0
-88
-1
-1
451
-205
35
26
1
1
1
1
1
1
1
1
1
1
1
1
1
1
1
1
1
1
1
-50
-100
666
1
1
1
1
1
1
1
1
1
1
1
1
1
1
1
1
1
1
1
1
1
1
1
1
1
1
1
1
1
1
1
1
1
1
1
1
1
1
1
1
1
1
1
1
1
1
1
1
1
1
1
1
0
2297976 2300198 2247704 2249899 35 35 0
2040
1
1
1
1
1
1
1
1
1
1
1
1
1
1
1
1
1
1
1
1
1
1
1
1
1
1
0
2300199 2306883 2249995 2256693 41 41 0
-3671
-1
-1
-1
-1
-1
-1
-592
-1422
-523
-1
-1
-1
-1
0
2308693 2309902 2282804 2284018 14 14 0
-302
-1
-1
-1
-1
0
2309922 2324746 2285644 2300477 222 222 0
-354
-1
-1
-1568
1052
747
-1817
-80
-1
-3244
-1
-794
1200
-1287
-1
0
2333666 2339992 2300473 2306808 180 180 0
386
-448
-188
-1
-1
-1
-1
-1
-1
-1
-1
-1
-1
-1
-1
-1
-1
1189
1
1
1
1
1
1
1
1
1
1
1
1
1
1
1
1
1
1
1
1
1
1
1
1
1
1
1
-561
-1
-1
-1
-1
-1
-1
-1
-1
-1
-1
-1
-1
-1
-1
-1
-1
-1
-892
-1
-1
-1
-1
1051
1123
-218
0
2346258 2349305 2306805 2309853 63 63 0
-1455
0
2349745 2393273 2309644 2353241 1053 1053 0
3248
1
1
1
1
1
1
1
1
1
1
1
1
1
1
1
1
1
1
1
1
1
1
1
1
1
1
1
1
1
1
1
1
1
1
1
1
1
1
1
-1455
-44
-44
440
-945
389
-1228
-1
-1
-1
-1
-617
-2753
-1
-1
-1
-1
-1
-1
-1
-1
-1
-1
-1
-1
-1
-819
-2874
-1
-1
-1
-1
-1
-1
-1
-1
-1
-1
-1
-1
-1
-1
-1
-1
-1
-1
-1
-1
-1
-1
-1
-1
-1
-1
-1
-1
-1
-1
-1
-1
-1
-1
-1
-1
-1
-1
-1
-1
-1
-1
-1
-1
-1
-1
-1
-1
-1
-1
-1
-1
-1
-1
-1
-1
-1
-1
-1
-1
-1
-1
-1
-1
-1
-1
-1
-1
-1
-1
-1
97
-1045
-1386
-731
-659
99
-42
1573
92
1001
394
-1882
1272
4063
82
30
1
1
512
1357
575
-320
-1
-1
2562
-71
-138
-682
-1
-1
-1
-1
-1
-1
-1
-1
-1
-1
-1
-1
-1
-1
-1
-1
-1
-1
-1
-1
-1
811
1452
940
1
3194
-962
-595
0
2391457 2404684 2364430 2377708 397 397 0
30
4
-19
5
52
-921
-1
-1
-1
-1
-1
-1
-1
-1
-1
-1
-47
-116
-331
-550
-1
-1
-1
-1
-1
-1
-1
-1
-9
-1
-1
-1
-1
-1
-3
-51
-669
-1
-1
-1
-1
-1
-1
-1
-1
-1
-1
2287
-1332
-1
969
-42
-3170
-470
-1
-1
-1
-1
-1
-1
-1
-1
-1
-1
51
0
2405039 2414706 2378022 2387760 387 387 0
18
1
1
-48
14
1
-59
-439
416
-138
-1
-1
-1
-1
-1
-1
-1
-1
-1
-1
-1
-1
-1
-1
-1
-1
-1
-1
-1
-1
-1
-1
-1
-1
-1
-1
-1
-1
-1
-29
-1
-1
-59
-1
-12
-1
-1
-1
-1
-3
-21
-1
-2300
-1
-1
-1
-4
-1
-1
-1
-1
-1
-1
-1
-1
-1
-1
-1
-1
-1
-1
-1
-1
-1
-1
-1
-1
-1
-1
-961
-829
-486
-1
-1
-1
-1
-1
-653
-1
-1
-1
-1
-1
907
-376
-1
790
1
1
-29
-1
-1
-362
-1
-1
-40
-1
-1
-1
-1
-1
-1
-1
-1
-65
-1
-1
-1
-1
-1
-1
-1
-1
-1
-1
-2
-5
-1
-1
259
12
1
1
1
1
9
5
1
3
1
1
3
15
5
3
1
9
1
1
1
1
2
52
1
1
1
1
1
1
1
1
1
1
1
1
1
1
0
2413497 2428549 2386946 2401978 505 505 0
-58
-1
-1
-1
-1
-1
-1
-1
-30
-1
-1
-1
-1
-1
-1
-5
-1
-28
-1
-1
-1
-1
-1
-1
-1
-1
-1
-1
-1
-1
-1
-1
384
9
2
7
1
1
802
1
1
1
1
1
-351
23
1
1
1
3
1
18
1
1
1
1
1
1
1
1
1
1
1
20
1
1
1
1
1
1
1
1
-226
-203
-1
-1
-1
-1
-1
-1
-1
-1
-1
-1
-1
-59
-1
-1
-1
-1
-1
-1
-1
-1
-471
128
28
1
1
1
1
1
1
1
1
1
1
1
1
1
1
1
1
1
3
1
1
1
1
1
1
1
1
1
1
1
1
3
1
1
1
1
1
1
1
1
2
1
1364
1
1
1
-1578
-983
-152
-32
-879
-150
-1
566
-2007
-814
-152
-1
-1984
1097
0
2428543 2449146 2404055 2424575 521 521 0
-1279
649
1115
-60
452
259
1626
1
1
1
1
1
1
1
1
1
1
1
1
1
1
1
1
1
1
1
1
1
1
1
1
1
1
1
1
1
1
1
1
1
1
1
1
1
1
1
1
1
1
1
1
1
1
1
1
1
1
1
1
1
1
1
1
1
2
1
1
1
1
1
569
1
1
1
1
1
1
1
1
1
-1449
242
-542
773
1
-894
-1169
82
-1011
315
301
-639
-1134
-1
-87
-68
-422
386
-1570
256
1
1
1
1
1
1
1
1
-102
-1
-1
-1
-1
-1
-1
-1
300
1
1
1
1
1
1
1
1
1
1
1
-1155
0
2449142 2461060 2427948 2439872 369 369 0
-272
294
1089
-1921
-1
-1
-1
209
1
1
-1787
387
1
265
1
1
-684
-1
-1
-1
-1
-1
-1
-1
-1
-1
1642
2926
-279
-71
0
2461803 2466883 2441773 2446849 162 162 0
-231
65
-423
-61
42
1
1
1
1
1
1
1
1
1
1
1
-130
2800
131
-375
-1
-1
159
1
-511
-1
-1
-1
-1
-1
0
2466732 2476467 2447271 2456976 265 265 0
664
1
1
1
1
1
1
1
1
1
987
1281
183
48
-1148
-238
-1
-3
-1
-1
-1
-1
-1
-2
-1
-1
-1
1037
1
1
1
1
1
1
1
1
1
1
1
1
1
1
1
1
1
1
1
1
1
1
-216
987
1
1
1
234
2121
280
0
2478255 2483888 2456971 2462643 237 237 0
-723
1205
1
1
1
1
3
-384
-1
-1
-1
-1
-1
-1
-1
-1
-1
-1
-1
-1
-1
-1
-1
-1
-1
-1
-1
-1
-1
-1
-1
-1
-1
-1
-1
-1
-1
-11
-2015
-1
-1
-1
-1
-1
-1
-1
-1
-1
-1
-1
-1
0
2483969 2486419 2464157 2466607 80 80 0
0
2488146 2495228 2469135 2476153 256 256 0
778
661
-188
1673
-326
382
1648
1
1
1
1
1
1
1
1
1
1
1
1
1
1
1
1
1
1
1
1
1
1
1
1
1
1
1
1
1
1
1
1
1
1
1
1
1
1
1
1
1
1
1
1
1
1
1
1
1
1
1
1
1
1
1
1
1
1
1
1
1
0
2497086 2498250 2476664 2477828 25 25 0
0
2509041 2532653 2477823 2501468 546 546 0
323
1
105
-670
-1
-27
783
1130
178
569
38
-104
-862
-1
-40
-1
-1
-119
-1
-1
-1
-1
-1
-1
-1
-1
-1
-1
-1
-1
-1
-1
-1
-1
-1
-1
-1
-1
-1
-1
-1
-1
-1
-1
-1
-1
-1
-1
-1
-1
-1
-3
-1
-1
-1
-1
-1
-1
-1
-1
-1
-1
-1
-1
-1
-1
-1
-2
-1
-1
-1
-386
35
1
1892
365
1482
1475
-179
-1
1227
284
-2379
59
-914
5966
580
1
1
1
1
1
1
1
1
1
1
1
1
1
1
1
1
1
-704
0
2533263 2541500 2512053 2520269 157 157 0
385
1
1
1
1
2
-283
-124
-1
-1
-1
304
1
27
-964
-172
18
88
2779
-445
-1
-1
171
1
1
1
1
1
1
1
1
1
1
1
1
1
2
554
3
1811
86
0
2541696 2546591 2529083 2533909 138 138 0
-1476
-954
-1
562
1
1
1
1
1
1
1
1
1
1
1
1
1
1
1
1
1
1
1
1
1
1
1
1
1
1
1
1
1
1
1
1
1
1
1
1
1
1
1
1
1
1
1
1
1
1
1
1
1
1
1
1
1
1
1
1
1
1
1
1
1
1
1
1
1
1
1
1
1
1
1
1
1
210
1
-9
-156
-997
-1
0
2570948 2578867 2534177 2542006 176 176 0
1733
23
175
170
1
-184
51
200
1
1
1
1
1
1
1
1
1
1
1
1
1
1
1
1
1
1
1
1
1
1
1
1
1
1
1
1
1
1
1
1
1
1
1
1
1
1
1
1
1
1
1
1
1
1
1
1
1
1
1
1
1
1
1
1
1
1
1
1
1
1
1
1
1
1
1
1
1
1
1
1
1
1
1
1
1
1
1
1
1
1
1748
1
68
-3454
0
2578869 2594425 2542098 2557713 178 178 0
-3346
-1
-1
-1
-1
-1
-1
-1
554
1762
1
1
1
1
2
1
1
3
1
-167
-1
-1
-1
-1
-1
-602
-1
-1
-1
-1
-1
-1
-1
-1
-1
-1
-1
-1
-1
-1
-1
-1
-1
-1
-1
-1
-1
-1
-1
-1
-1
-1
-1
-1
-1
-1
-3667
-1
-1
-1
-1
-1
-349
1365
1
-1290
-1
-1
-1
-1
-1
-1
-1
-3
-1
-1
-1
-1
-1
-1
-1
-1
-1
-1116
-1
0
2607988 2632031 2557708 2581776 397 397 0
-636
532
-3518
-3035
-685
-902
-1
-1
-1
-198
-2931
-1124
-2689
-1
-1
-1
-1
-1
-1
-1
-1
-1
-1
-1
-1
-1
-1
-1787
2443
1136
1
1
-2076
-1
-357
0
2640657 2654596 2581766 2595727 191 191 0
-1034
-1
-1
-1
-1
-1
-1
-1
-1
-1
-1
-1
-1
-1
-1
-1
-3
-1
-1
-554
1187
91
425
1
1
1
-266
-88
-89
210
80
802
30
-182
-1445
-1
-1
-1
-1
-58
389
-356
-1
-1
-1
-1
-1
-1
-1
-1
-1
-1
669
295
118
1
1
1
1
1
0
2654729 2671304 2595998 2612573 4 4 0
0
2671036 2675874 2612800 2617638 2 2 0
0
2676066 2677332 2617679 2618943 2 2 0
161
1
0
2677155 2681336 2619199 2623380 4 4 0
0
2681141 2682693 2623866 2625418 1 1 0
0
2682427 2725709 2625416 2668696 8 8 0
428
198
0
2725411 2728463 2668875 2671928 6 6 0
-1359
-97
-2
85
1
0
2728384 2730314 2672429 2674359 1 1 0
0
2730023 2798717 2674502 2743199 18 18 0
-23840
-1
-37849
0
2798813 2805893 2743199 2750279 1 1 0
0
2805997 2820579 2750279 2764857 12 12 0
14278
1
1
1
0
2820184 2835475 2764859 2780145 13 13 0
91
1
1
1
13353
0
2835177 2845289 2780525 2790588 57 57 0
3060
1
1
5
1
1
1
2
1
1
1
4
1
1
4
2
1
1
1
3
1
1
2
1
3
1
2
1
2
1
1
1
1
2
2
1
1
1
1
2
1
1
1
1
6
1
1
1
1
0
2845522 2852219 2791100 2797797 2 2 0
0
2853014 2854808 2799454 2801248 0 0 0
0
2854813 2882296 2801707 2829190 4 4 0
10607
-292
0
2882175 2886733 2829434 2833994 3 3 0
-3677
-125
0
2888522 2915793 2834363 2861634 5 5 0
0
2916015 2917884 2861745 2863614 1 1 0
0
2917983 2933107 2863620 2878727 32 32 0
-2498
-1
-1
-1
3170
1
1
1
1
1
1
1
1
1
1
1
1
1
1
1
1
1
1
1
9219
0
2932454 2943461 2879728 2890734 3 3 0
650
0
2943541 2987646 2891629 2935717 36 36 0
-621
-10569
8166
1
1
1
1
1
1
1
1
1
1
1
1
1
1
1
1
1
1
1
1
-2459
-1
0
2987886 3002556 2935863 2950533 9 9 0
-1267
-1
-4408
2455
807
1
0
3002758 3009462 2950773 2957478 2 2 0
-1887
0
3009697 3032478 2958356 2981136 7 7 0
1337
6978
1
-7064
-1
0
3033080 3055214 2983525 3005656 12 12 0
105
1
1
0
3056493 3123233 3008502 3075203 63 63 0
24225
23821
1
1
3
1
1
1
1
1
1
1
1
1
1
1
1
1
1
2
1
2
1
2
1
1
1
4
1
1
1
1
1
1
1
1
1
3
1
0
3122932 3172113 3075260 3124444 22 22 0
-27347
-20146
-1
0
3172226 3191230 3124435 3143439 5 5 0
0
3191345 3203979 3143560 3156197 8 8 0
-2284
-1
-8945
0
3204066 3211956 3156196 3164086 5 5 0
0
3212839 3279503 3166694 3233357 30 30 0
48322
0
3279514 3288469 3233039 3241995 8 8 0
-8711
0
3288324 3291753 3242207 3245636 1 1 0
0
3292478 3301039 3247422 3255983 1 1 0
0
3301223 3311190 3256021 3265991 80 80 0
-2048
-1
-1
6625
-12
73
-126
-1
624
0
3318888 3350999 3264913 3297022 18 18 0
-14238
14376
1
1
0
3351161 3405294 3297067 3351201 16 16 0
-44834
0
3404938 3413623 3351203 3359888 1 1 0
0
3413180 3417090 3359917 3363828 1 1 0
-450
0
3417209 3428838 3363944 3375573 4 4 0
0
3428495 3463167 3375634 3410303 18 18 0
5352
1
15625
0
3462880 3477465 3410502 3425036 148 148 0
6817
1
1
1
-23
-10
-1
-2
-6
-1
-1
-1
6
-18
-1
-1
-7
-4
-1
-1
-1
-1
-6
-1
-1
-1
-1
-7
-2
-2
-1
-1
-6540
-1
173
1
1
1
1
1
1
1
1
1
1
1
1
2
1
1
1
1
1
1
1
2
1
1
1
2
1
1
1
5
1
1
3
1
1
1
1
1
1
1
1
1
1
1
1
1
1
1
1
1
1
6
1
1
1
1
1
1
1
1
1
1
2
2
2
1
1
2
1
1
2
4
1
1
2
0
3477210 3483685 3425207 3431682 3 3 0
0
3484455 3491629 3432948 3440122 4 4 0
0
3491810 3572951 3440308 3521392 81 81 0
7413
23091
13236
1
1
1
1
2
1
1
2
2
1
1
3
1
1
1
1
2
1
1
1
5
1
1
1
2
2
1
1
1
1
1
2
2
4
1
2
1
1
1
4
5
4
1
4
1
1
1
1
6
1
1
5
1
1
1
-34990
0
3574772 3576030 3523390 3524648 5 5 0
0
3575968 3577409 3524646 3526087 3 3 0
0
3578429 3621071 3527283 3569851 99 99 0
1327
1
1
1
1
1
1
1
1
1
1
1
1
1
1
1
1
1
1
1
1
1
1
1
1
1
1
1
1
1
1
1
1
1
1
1025
1
1
1
-24087
4109
1
2
1
3
1
1
1
1
2
1
1
1
1
1
1
1
1
2
1
2
1
1
1
1
1
1
1
1
5
1
1
1
1
1
1
0
3621187 3626192 3570157 3575162 2 2 0
0
3625981 3654777 3575347 3604098 65 65 0
27776
1
7
1
1
1
6
1
2
3
1
2
4
1
1
1
3
10
1
1
1
4
4
1
1
1
1
2
1
3
1
3
5
1
5
1
-3
9
1
1
1
1
1
1
1
1
1
0
3654938 3663344 3604779 3613187 6 6 0
-6195
-1
-1
102
0
3663144 3667553 3613622 3618031 2 2 0
0
3669306 3672041 3618514 3621248 3 3 0
849
0
3672099 3684363 3621703 3633969 67 67 0
-11850
-1
-137
28
1
5
-12
-1
74
-120
0
3684393 3741955 3633521 3691091 117 117 0
484
1
-651
-1
-2
-3
-3
-1
-4
-4
-3
-14
-1
-1
-1
-19
26
11
1
2
210
1
-33658
-1
4848
-4355
-1
-1
-1
12450
1
1
0
3742145 3792510 3691057 3741432 56 56 0
-100
-1
7
-4
-1
-1
-1
-5
-3
-1
-1
-1
-11
5
-12
-1
7
13
0
3792669 3801069 3741470 3749870 1 1 0
0
3801223 3872270 3750036 3821084 28 28 0
-41076
0
3872378 3920332 3821670 3869624 17 17 0
0
3920292 3937583 3869884 3887174 12 12 0
12373
0
3937186 3939295 3887374 3889487 6 6 0
-514
-1
-1
-1
0
3939858 3970038 3890899 3921032 54 54 0
25050
1
1
1
1
1
1
1
1
1
2
1
2
7
1
1
1
1
1
1
1
1
2
1
1
1
1
1
1
1
5
1
1
1
1
1
1
1
1
2
1
1
1
2
1
1
1
0
3970189 4039183 3921031 3990024 20 20 0
-82
22139
4072
0
4038838 4098714 3990026 4049836 98 98 0
15024
1
1
1
1
1
1
1
1
1
1
1
1
1
3
1
1
1
2
1
1
3
1
1
1
1
3
1
1
1
1
1
1
1
1
1
1
2
5
1
4
1
3
1
1
1
3
3
3
1
3
4
1
1
1
1
1
1
3
1
1
6
1
1
1
1
5
5
1
1
1
1
4282
-26824
-332
-1
-6
-451
-1
-12842
0
4098797 4123041 4051111 4075285 89 89 0
173
1
1
1
1
1
1
1
1
1
1
1
1
1
1
1
1
1
1
1
1
1
1
1
1
1
1
1
1
1
1
1
1
1
1
1
1
1
1
1
1
1
1
1
1
1
1
1
1
1
1
1
1
1
1
1
1
1
1
1
1
1
1
1
1
1
1
1
1
1
0
4125429 4136999 4080395 4091937 73 73 0
-328
-192
2247
1
1
1
5
1
7
1
3
2
2
16
-100
5
6323
1
1
1
3
1
1
1
1
1
1
1
4
1
1
13
7
4
0
4137120 4140368 4092076 4095324 0 0 0
0
4140418 4275149 4095698 4230418 95 95 0
537
1
1
1
1
1
-17215
-1
-4461
-6132
-1
-1
-1
-1
-1
-1
-1
-1
-1
-1
-1
-1
-1
-1
-1
-1
-1
-1
-1
-1
-1
14582
1
1
1
1
1
1
1
1
1
1
1
1
1
3
1
2
1
1
1
3
2
1
1
8
3
4
5
1
20151
1
-42613
7394
-16214
0
4274899 4285485 4230531 4241120 4 4 0
-2846
-1144
-1
0
4285380 4291472 4241428 4247520 7 7 0
0
4290851 4295754 4247522 4252425 3 3 0
0
4295670 4297666 4252651 4254647 3 3 0
0
4297849 4300646 4254780 4257591 56 56 0
152
93
156
61
116
-146
-1
-1
-1
-1
-6
-1
-2
-1
-1
-1
-1
-1
-1
-3
-2
-1
-1
-2
0
4300133 4305557 4257215 4262642 10 10 0
-41
-4847
-1
0
4305772 4313224 4263505 4270957 10 10 0
0
4312284 4324560 4270959 4283235 3 3 0
0
4324957 4340191 4283962 4299196 4 4 0
0
4340059 4341373 4299525 4300839 0 0 0
0
4341126 4347957 4301939 4308769 3 3 0
3336
0
4348442 4355664 4308969 4316193 42 42 0
63
1891
-1202
-212
-212
-1
0
4355329 4356361 4316535 4317568 1 1 0
-1030
0
4356200 4359033 4317565 4320398 2 2 0
0
4358778 4375655 4320531 4337410 12 12 0
-16622
-1
0
4375462 4408391 4337412 4370292 117 117 0
905
1
1
1
1
3
1
10
2
1
5
2
4
9
1
1
2
-5415
3738
1
1
1
1
1
7594
1
1
1
1
1
1
1
1
1
1
1
1
1
1
1
1
1
1
1
1
1
1
1
1
1
1
1
1
1
1
1
1
1
1
1
1
1
1
1
2
1
1
5824
-3618
-2
-1
-5
-1
-5
-1
-3
-2
-1
-1
-1
-1
-1
-5
-1
-1
-1
743
0
4408228 4409798 4370729 4372299 0 0 0
0
4409552 4411204 4372836 4374488 0 0 0
0
4410885 4412184 4375299 4376598 0 0 0
0
4412395 4427225 4377420 4392250 1 1 0
0
4426579 4427703 4392252 4393376 0 0 0
0
4439147 4440215 4393477 4394545 0 0 0
0
4441257 4443041 4396266 4398050 2 2 0
0
4442881 4446940 4400717 4404776 11 11 0
0
4446399 4466759 4404779 4425137 10 10 0
1750
84
0
4466904 4504051 4425153 4462299 10 10 0
25339
0
4503860 4540548 4462439 4499123 14 14 0
3125
23534
4016
1
0
4540152 4577920 4499125 4536892 9 9 0
15127
0
4577470 4578961 4536894 4538385 0 0 0
0
4579069 4609447 4538489 4568859 15 15 0
92
19500
1
9803
1
484
1
1
0
4609701 4616227 4569184 4575710 2 2 0
0
4616327 4618160 4575700 4577533 0 0 0
0
4617792 4673928 4577535 4633583 154 154 0
6108
1
1
1
1
1
1
1
1
1
1
1
1
1
1
4
1
1
1
1
3
1
1
1
2
1
4
1
1
1
1
1
1
1
1
1
1
1
1
1
1
1
1
1
1
1
2904
1
163
1
1
1
1
1
1
1
1
1
1
1
1
1
1
1
1
1
1
1
1
1
1
1
1
1
1
1
1
1
1
1
1
1
1
3
1
1
1
4
1
1
1
1
8
7800
10
1
1
-6
-11
-4
-1
-1
6
1
1
1
1
9
1
-6975
-1
-1
-1
-1
-1
-1
-1
-1
-1
-30393
0
4673932 4687407 4636488 4649966 11 11 0
-8339
-1
-1
0
4687277 4718867 4650209 4681802 14 14 0
-7568
-1
-1
0
4719284 4725130 4682186 4688032 2 2 0
0
4724849 4734935 4688202 4698288 4 4 0
0
4735043 4789030 4698278 4752240 74 74 0
7195
-3482
-1
-1
-3104
-386
-1
-1
11614
1
1
4024
1
1
1
1
1
3
6
1
1
1
1
1
1
1
1
1
1
3
1
1
1
1
1
1
2
1
1
1
3
-5634
-1
0
4789602 4795113 4753068 4758581 13 13 0
-5269
-1
0
4795914 4819474 4760367 4783930 17 17 0
-18061
-1
-1
0
4819244 4821611 4784226 4786595 9 9 0
-2351
-1
0
4821218 4830485 4786633 4795908 12 12 0
-21
-1
-76
-1
-1
-1
-1
-1
0
4831045 4850397 4797111 4816463 1 1 0
0
4850109 4928534 4816550 4894980 88 88 0
-69481
-1
-1
-1
-1
8338
58
-30
-1
14
-43
0
4925164 4943691 4891950 4910487 248 248 0
151
1
85
136
30
-85
-4
174
-4
-43
-30
83
314
30
219
31
2
-56
-27
-4
174
-4
-43
-30
-2
83
254
58
-30
-2
13
-43
-2591
-1
-1
-1
-1
-1
-1
-1
-1
-1
-1
-1
0
4943739 4959699 4910782 4926742 1 1 0
0
4959265 4961071 4926744 4928550 5 5 0
0
4960966 4984374 4929927 4953338 9 9 0
-5861
-1
-1
0
4983968 4987701 4953437 4957170 8 8 0
0
4987374 5014419 4957370 4984416 8 8 0
-1829
0
5015117 5045794 4986752 5017429 11 11 0
0
5046031 5049383 5018582 5021936 3 3 0
-1059
-1
0
5049248 5052108 5022279 5025139 0 0 0
0
5052048 5076966 5025639 5050559 7 7 0
-2153
-1
0
5076599 5095157 5050573 5069132 4 4 0
-14356
0
5094844 5113320 5069276 5087751 8 8 0
11275
0
5113466 5116115 5087779 5090427 3 3 0
-2470
144
1
0
5117127 5176996 5091096 5150965 9 9 0
5482
-51042
0
5177092 5193881 5151205 5167998 9 9 0
-1400
-1
-1
-1
0
5193642 5196200 5168262 5170820 1 1 0
0
5196394 5219566 5171581 5194753 8 8 0
0
5219798 5250771 5196489 5227405 78 78 0
-1139
586
1
1
1
2
1
1
1
1
1
1
1
4
2
5
1
4
1
1
1
1
1
1
1
1
1
1
1
3
1
4
1
1
1
1
1
1
4
1
1
1
1
1
1
1
1
2
4
3
3
1
9
1
1
2
1
2
1
-29084
6
0
5251572 5284208 5229171 5261809 13 13 0
-15055
-867
0
5283921 5305064 5261924 5283066 6 6 0
13885
0
5304907 5314671 5283217 5292982 7 7 0
-4057
613
-47
0
5314458 5318348 5293715 5297605 3 3 0
0
5318108 5327246 5297890 5307028 6 6 0
0
5327061 5333913 5307315 5314168 4 4 0
-685
-1
120
0
5333637 5335242 5314381 5315986 0 0 0
0
5334811 5336270 5316247 5317706 0 0 0
0
5337406 5346742 5318655 5327990 5 5 0
-7562
1756
1
0
5346760 5349865 5328505 5331610 3 3 0
0
5351851 5355527 5335904 5339580 1 1 0
0
5355206 5358627 5340422 5343843 0 0 0
0
5359849 5361412 5344851 5346414 5 5 0
713
1
-819
-1
0
5360371 5366871 5346199 5352697 6 6 0
191
1
0
5367002 5369131 5353344 5355473 0 0 0
0
5368882 5378282 5356033 5365434 52 52 0
-1685
-193
3213
417
-3154
0
5378192 5381473 5366008 5369287 10 10 0
3270
8
0
5380985 5382230 5368635 5369882 18 18 0
-6
-109
0
5382423 5383935 5371005 5372517 2 2 0
0
5383998 5395155 5373076 5384229 22 22 0
10909
1
1
1
0
5395298 5406544 5384231 5395454 397 397 0
310
1
1
1
29
1
1
1
1
93
551
-418
-1
-1
-1
-1
-1
-1
-1
-1
-1
-1
-1
-1
-145
-1
-1
-1
-1
-1
-1
-1
-1
-1
-1
-1
253
1
1
1
1
-421
-1
-1
-1
-1
24
1
3
1
1
1
7
1
-24
-2709
-1
-1
-1
179
1
1
1
1
1
5
2
6
1
1
1
1
1
1
1
1
1
1
1
1
1
1
1
2
4
1
1
1
1
1
1
1
1
1
1
1
1
3
1
1
1
1
1
1
1
4
1
1
1
1
1
1
1
4
1
1
1
1
1
-739
-1
-1
-1
-1
-22
-1
-1
-1
-1
-1
-1
-1
-1
-1
-1
-1
-1
-1
-1
-1
-1
-1
-1
-100
-1
-1
-1
-1
-1
-1
-1
-1
-1
-1
-1
-1
52
1
1
1
1
1
1
1
1
28
1
1
1
53
66
1
1
1
1
-260
-177
851
138
1
770
1273
-750
-1
-1
-1
-1
-1
-1
-1
-1
-1
-1
-1
304
0
5432858 5442523 5395451 5405110 223 223 0
-576
-1
1167
270
508
-5
-562
-14
87
1674
1
1
1
1
1
1
1
1
1
1
1
1
1
5
1
1
1
1
1
-579
-1
-1
-1
-1
266
-196
-2602
-1
-268
-467
-1
-1
-1
-1
-1
407
0
5442512 5443763 5406220 5407470 30 30 0
772
0
5455561 5457189 5428479 5430111 73 73 0
-316
-1
-590
-1
-1
36
0
5513817 5534067 5466589 5486862 454 454 0
18
-591
17
398
-128
-1
-1
-1046
-1730
-1
-1
-1
-1
-1
-1
-1
-1
-1
-1
-1
-2
-1
-1
-1
1202
-1638
-1
-1
-1
-1
-1
-1
-1
-1
-1
-1
-1
-1
-1
-1
-1
-1
-1
-1
-1
-2751
-2252
-403
-1
1198
14
1
1
2
1
6
1
1
1
6
4
1
7
1
18
1
6
1
1
1
1
1
3
1
1
1
478
1
1
1
1
1
1
1
1
1
1
1
1
1
1
1
1
1
1
1
1
1
1
1
1
1
932
-60
-5
-1
-1
1946
-755
-1
-1
-1
-1
-1
-1
-1
-1
-1
-1
-1
-1
-1
-1
-1
-1
-1
-1
-3
-1
-1
-1
-1
-1
-1
-1
-1
-1
-1
-1
-1
-2
-1
-1
-1
286
1837
81
0
5534220 5538862 5487363 5492046 96 96 0
-3602
-935
-4
-1
-1
-1
-1
-1
-1
-1
-1
-1
-1
-1
-1
-1
-1
-1
-1
-1
-1
-1
-18
-1
-1
-1
-1
-1
-1
-1
-1
-1
-1
-1
-1
-1
-1
-1
-1
-1
-1
0
5541346 5556241 5497849 5512719 482 482 0
127
1144
1
1
1
1
1
1
1
1
1
1
1
3
1
1
1
1
1
1
1
1
2
1
1
1
1
1
1
1
1
1
1
1
1
1
1
2
3
1
1
1
1
3
1
1
1
3
1
1
1
1
1
1
1
2
2
2
1
1
1
2
2
1
1
-101
-1
-1
-1
-1
-1
-1
-1
-1
-1
-1
-1
-1
-1
-1
-1
-1
-1
-1
-1
-1
-1
-1
-1
-1
-1
-1
-1
-1
-1
-1
-1
-1
-1
-56
-1
-1
-1
-1
-1
-1
-1
919
1
1
1
1
1
1
1
-473
-1
-1
-1
-1
-1
-43
-1
-1
-1
-1
-1
-1
-1
-1
-1
-1
-1
-1
-1
170
-62
1226
3
1
6
2
3
1
1
1
1
61
-97
56
66
-523
-1
61
296
1
59
8
78
-130
241
-1615
-353
41
34
-12
-36
41
1433
163
1
1
-164
-1
-1
-71
-1
-520
-1
-620
-1
-1
-1
-36
-697
-893
-1
-1
-1
-1
-1
-1
-1
-1
-1
-1
-1
-1
-1
-1
-1
-1
-1
-1
-1
-1
-1
-1
-1
-1
-1
-1
-1
415
1
1
1
1
1
1
1
1
1
1
1
1
1
1
1
1
1
1
1
1
1
1
1
1
1
1
1
1
1
1
1
1
1
1
1
1
1
-967
-1
0
5556253 5560075 5513007 5516820 72 72 0
-613
-1
-1
-1
-1
-1
2921
1
1
1
1
1
1
1
1
1
1
1
1
1
1
1
-193
0
5576762 5577778 5521049 5522061 38 38 0
46
1
1
1
97
-104
0
5577738 5579551 5522062 5523902 50 50 0
566
1
1
1
1
1
-578
-226
-1
-1
-1
-1
-1
-1
-1
-1
-1
-1
-1
-1
-1
-1
-1
-1
-1
-1
-1
-1
-1
-1
-1
-1
-1
-1
-1
-1
-1
-1
-221
0
5579537 5581644 5524846 5526952 10 10 0
1869
0
6063927 6067190 5766630 5769889 89 89 0
-201
335
1
1
1
2
1
4
1
1
1
640
-46
-1
-1
-1
-66
56
-459
-1
-1
-340
-137
697
136
1
0
6067366 6074945 5769890 5777509 294 294 0
-380
-1
-1
146
-61
-1
-1
-1
-738
2907
-52
-106
-1
-16
-7
-1
-1
-1
-1
-1
-1
-1
-1
-1
-1
-6
-186
-1
-1
-1
-1
-1
-1
-1
-1
-1
-1
-65
-1
-360
-1
-1
-1
-1
-1
-1
-6
573
557
584
-171
-1
-2
307
1
1
0
6188467 6190655 5826041 5828222 100 100 0
1173
179
133
35
1
649
1
0
6192053 6200131 5867723 5875738 408 408 0
-131
-1
-1
-1
-336
-1
-1
-1
-1
-1
-1
-3
-1
-1
-1
-1
-1
105
1
1
1
1
1
1
1
1
1
1
1
1
251
396
1
227
29
1
243
1
1
1
1
1
1
1
1
1
1
1
1
1
1
1
1
1
1
1
1
1
1
1
1
1
1
1
1
1
1
1
1
1
1
1
1
1
1
1
1
1
1
1
1
1
1
1
1
1
1
1
1
1
1
1
1
1
1
1
1
1
1
1
1
1
1
1
1
1
1
1
1
1
1
1
1
1
1
-3412
-238
-1
-1
-1
-1
-1
-1
-678
-1
-1
-1
-1
-1
-1
-1
-1
-1
-1
-1
-1
-1
-1
-1
-1
-1
-1
-1
-1
-1
-1
-1
-1
-1
-1
-1
-1
-1
-1
-1
-1
-1
-1
-1
-1
-1
-1
-1
-1
-1
-1
-1
-1
-1
-1
-1
-1
-1
-1
-1
-1
-1
-1
-1
-1
-1
-1
-1
-1
-1
-1
-1
-1
-1
-1
-1
-1
-1
-1
-1
-1
-1
-1
-1
-1
-1
-2
-1
-1
-1
162
1
1
1
1
1
1
1
1
1
1
1
1
1
1
1
1
1
1
1
1
1
1
1
1
1
1
1
1
1
1
1
1
1
1
1
1
1
1
1
1
1
1
1
1
1
1
1
1
1
1
1
1
1
1
1
1
1
1
1
1
1
1
1
1
1
1
1
1
1
1
1
0
6200289 6212430 5875848 5888020 161 161 0
-473
-1
-1
-1
-1
-1
-1
-1
-1
-1
-1
-1
-2230
2836
-1169
-1
-1
-1
-1
-1
-122
-418
-1
-1
-1
-1
-1
-1
-1
-1
-1
-1
-1
0
6212786 6215850 5888222 5891278 111 111 0
-164
-1039
-1
-1
-1
234
-461
4
12
-108
-1
-1
-1
-1
-1
-3
-1
-1
-1
-1
-1
-1
-1
-1
-1
-1
-1
-1
-1
-1
-1
-1
-1
-1
156
1
1
1
1
1
1
1
1
1
1
1
1
1
1
1
1
1
1
1
1
1
1
1
1
1
1
1
1
1
1
1
1
1
1
1
0
6218568 6224256 5903027 5908709 149 149 0
-501
-1044
-1
-1
-1
-1
-1
-317
-842
-137
276
1
1
1
1
1
1
1
1
1
1
1
1
1
1
1
2342
-130
0
6224396 6232454 5908819 5916861 214 214 0
880
1
1
1
1
1
1
1
1
1
1
1
1
1
1
1
1
800
-998
-1
-1205
3358
0
6232056 6258113 5916863 5942875 701 701 0
-1078
-391
-1
658
1
1890
247
171
-1410
1938
1
-77
-1183
132
-251
500
-289
-1
-1
-1
-2511
-1
86
-72
-124
-1240
-1
185
-44
2533
1
1328
1
1
1
1
1
1
1
1
1
1
1
1
1
1
1
1
1
1
1
1
1
1
1
-209
718
-2079
-1
-1
-1
-252
-649
-391
-396
-15
-526
-1
-1
-1
-1
-4
-1
-1
-1
-1
-1
-3
-5
-1
631
13
1
1
1
1
1
1
1
1
1
1
1
1
1
1
1
1
1
1
1
1
1
1
1
1
1
1
1
1
1
1
1
1
1
1
1
1
1
1
1
1
1
1
1
1
1
77
347
156
-397
0
6262448 6276117 5940196 5953819 376 376 0
890
1
1
1
1
1
1
92
347
152
-603
-678
48
1
1
1
2
1
1
1
1
1
1
-154
-706
264
450
8
268
2807
1
1
1
1
1
1
1
1
1
1
1
1
1
1
1
1
1
1
1
1
1
1
1
1165
1
1
-240
-2217
-1
1565
0
6277652 6281804 5953815 5957930 117 117 0
299
1
1
-203
-1
31
1
1
1
1
1
1
1
1
1
1
1
1
1
1
1
1
1
1
1
1
1
1
1
1
1
1
1
1
1
1
1
1
1
693
-3
829
1008
0
6281808 6285300 5964677 5968171 92 92 0
-137
-2365
-1
-1
-15
-17
-4
-6
-57
-1
-1
-1
-1
-1
-1
-1
-1
603
1
1
1
1
3
32
2
1
1
6
1
11
2
1
1
-116
0
6286818 6292289 5968818 5974287 68 68 0
175
1
1
45
-172
-1
-1
-1
89
1
1291
-449
-1
-1
-1
129
1
1
0
6292326 6295580 5975206 5978448 68 68 0
536
1112
-146
-82
268
-180
-108
287
1
1
1
1
1
1
1
232
1
1
1
1
0
6296017 6301070 5978991 5984045 105 105 0
-1338
1078
412
-794
1295
-88
-1
0
6301115 6305429 5995254 5999540 97 97 0
486
1
2628
156
1
1
1
1
1
1
1
1
1
1
1
1
1
1
1
1
1
1
1
1
1
1
1
1
0
6305656 6309089 6002151 6005622 117 117 0
-664
-1
-1
-1
-1
-1
-1
-1
-1
-1
-1
-1
-1
-1
-1
-1
-1
-1
-1
-1
-1
-1
-1
-1
-1
-1
-1
-1
-1
-1
-1
-1
-1
-1
-1
-1
-1
-1
647
-1912
0
6309084 6313422 6015684 6020024 80 80 0
662
1
1
-1955
-1
-1
-1
1246
-103
-81
0
6313952 6319823 6020516 6026416 165 165 0
36
-51
-1
-1
-1
-1
-1
-1
-1
-1
-1
-1
-1
-1
-1
-1
-1
-1
-1
-1
746
-143
-1
-1
-1
-1
-1
-558
-926
959
-569
-1
-1
-1
-1
-218
707
0
6325406 6327320 6035806 6037720 41 41 0
0
6327046 6346915 6037944 6057870 547 547 0
-591
-1
-1
-1
-1
-1
-1
-1
-1
-1
-1
-1
437
1
1
1
1
16
1
1
1
1
-90
-1
-1
-1
-1
-1
-1
-40
-1
-1
-1
-1
-1
-1
-1
-1
-1
-1
457
1336
186
1092
-1667
1098
466
4105
1
1
1
1
1
1
1
-1819
-1
-1189
100
1
1
1
-1040
-252
-1
-1
-1
-1
-1
-1
-1
-1
-1
-1
-1
1211
-1631
-1
-1
-1
-1
-1
-1
-1
-2
-1
-1
-4
-1
-1
-1
-1
-2
-1
-882
-1
-1
-1
-1
-1
-1
-1
-1
-1
-1
-1
-1
-1
-1
-1
-1
-1
-1
-126
-1
0
6344507 6369011 6063336 6087751 462 462 0
1037
1
1
1
1
1
1
1
1
1
1
1
1
1
1
1
1
1
1
1
1
1
1
1
1
1
1
1
1
1
1
1
1
1
1
1
1
1
1
1
1
1
1
1
1
1
1
1
1
1
1
1
1
1
1
1
1
1
1
1
1
1
1
1
1
1
1
1
1
1
1
1
1
1
1
3
1
1
1
1
1
-257
-1
-1
-1
-1
-1
-1
-1
-1
-1
-1
-1
-1
-1
-1
-1
-2
-1
-883
-1
-1
-1
-1
-1
-1
-1
-1
-1
-1
-1
-1
-1
-1
-1
-1
-1
-1
126
-253
-1
-1
65
185
-194
-1
-1
-225
1266
-4
-1852
-1
-1
-1
-1
40
1
213
-189
-221
-445
-1
-1
-1
-1
-104
-1
-1
-1
-1
-1
-1
-1
-1
-1
-1
-13
-472
-1
1482
1
1
2951
1
1
285
1
1
1
1
1
1
1
1
649
-36
41
1
1
1
1
1
1
1
1
1
1
374
1
4
1
1
1
9
1
2
1
1
1
1
1
1
1
1
1
1
1
1
1
1
1
1
1
1
3
1
1
1
1
1
1
1
5
1
1
1
1
2
1
1
7
1
-4862
2872
1
0
6369008 6403462 6087805 6122235 413 413 0
-7030
-1125
-1
-1
-1
-1
-1
-1
-1
-1
-1
-1
-1
152
-431
-1
1048
-734
1088
1
1
1
1
1
-252
-1
1299
-3956
-1
-711
-1
-2
-2286
32
1682
-1334
-1
-1
-1
-1012
-1
-1
-1
-1
-1
-1
-1
-1
-1
-1
-1
-1
-1
-1
-1
-4
-1
-1
-1
-1
1607
-65
-1
481
1
1
1
1
1
1
1
1
1
1
1
1
1
1
1
1
1
1
1
1
1
1
1
1
1
1
1
1
1
1
1
1
1
1
1
1
1
1
1
1
1
1
1
1
1
1
1
1
1
1
1
1
1
1
1
1
1
1
1
1
1
1
1
1
-388
-1
-1
97
1
15
7
-16
-1
92
1
1
1
1
1
1
1
1
1
1
1
1
1
1
1
1
1
1
1
1
-186
-1
-180
5112
1
1
1
1
1
-709
-1
-1
-1
-593
-1
-1
-1
-1
-1
-1
-1
-1
-1
-1
-1
-1
-1
-1
-1
-1
-1
-1
-1
-1
0
6403041 6436125 6122237 6155338 319 319 0
1340
-138
2576
1
1
1682
-915
4690
1
1
1
1
1
1
1
1
1
1
-1161
-1
-1
-1
-1
-1
-1
-1
-1
-1
-1
-1
-1
-1
-1
-1
-1
-1
-1
-1
-1
-1
-3
-1
-1
-1
-1
-1
-1
-1
-1
7583
-207
-2779
-1
7
4
1
-135
-1
-1
-1
-1
-1
-1
-1
-1
-1
-1
-1
-1
-1
-1
-1
-1
-1
-1
-1
-1
-1
-1
827
1
-859
-1
-1
-1
-1
1136
378
1
1
1
1
1
1
1
1
1
1
-109
6365
1
1
1
1
1
1
1
1
1
1
1
1
13
0
6436132 6443698 6155645 6163213 95 95 0
106
219
-177
-1
-1
-1
-1
-7
-1
-1
762
449
-897
192
1
150
206
-2886
-405
697
0
6443564 6456582 6163212 6176247 220 220 0
892
-37
-1
-163
-1
-223
453
1
150
1
253
173
1
-542
-1
-1
-1658
-944
896
-446
-1
-1
-1
-1
-1
-1
-1
-1
-1
-1
-1
-1
-1
-1
4159
-100
-371
0
6465517 6476465 6176241 6187187 199 199 0
664
-2351
140
1647
761
-632
0
6476691 6482971 6188593 6194800 198 198 0
139
1
1
1
1
1
1
1
1
1
1
1
1
1
1
1
1
1
1
1
1
1
1
1
1
1
1
1
1
1
1
1
1
1
1
1
1
1
1
1
1
1
1
1
1
1
1
1
1
1
1
1
1
1
1
1
1
1
1
1
1
1
1
1
1
1
1
1
1
1
1
14
1
1175
-1188
0
6491842 6498738 6194795 6201694 110 110 0
865
2481
-596
-1
-157
-1
-1
-1
35
127
1
-1120
-1
-1
-1
537
1
0
6498753 6520234 6206138 6227634 73 73 0
1223
313
1
1
-135
-1
716
92
-287
-2384
8
2
-7
-1
-5
-1
-3
-1
-1
-1
-1
-1
-1
-1
-9
-9
4
-3
-1
-1
-1
-1
-16281
0
6520244 6541606 6227781 6249100 66 66 0
6065
5
1
1
1
1
1
1
1
3
5
1
1
1
1
2
3
1
7
6
5
8
1
1
1
1
1
11967
1
1
1
1
1
1
1
1
1
1
1
1
1
1
1
0
6541933 6563442 6249664 6271094 96 96 0
4134
1
1
1
1
1
1
1
1
2
1
3
5
1
1
1
1
1
14
1
1
1
1
1
2
1
1
10504
1
1
1
1
3
1
2
1
2
1
1
1
1
1
3
1
1
1
1
1
1
1
2
1
1
1
1
1
1
1
1
2
1
1
1
2
1
1
1
1
1
1
2
2
1
2
1
2
1
1
3
0
6563222 6566143 6271470 6274391 0 0 0
0
6565934 6611548 6274735 6320348 1 1 0
44257
0
6611278 6652244 6320436 6361326 119 119 0
12466
2352
1
2
1
1
1
2
1
1
8
1
4
1
1
1
2
1
1
4
6
1
1
1
6
1
1
8
1
1
3
2
2
1
1
1
5
2
1
1
1
2
3
3
1
1
1
1
2
2
1
5
1
1
1
1
2
3
1
23530
1
1
1
1
1
1
9
1
1
2
1
16
1
1
27
1
0
6651893 6663909 6361615 6373624 13 13 0
4640
1
1
2
1
1
1
0
6664339 6706920 6375228 6417813 14 14 0
-35716
-2297
-1
-1
0
6707130 6711691 6417825 6422386 0 0 0
0
6711493 6752397 6422938 6463748 134 134 0
1344
1
1
1
1
1
1
1
1
1
1
1
1
1
1
1
1
1
1
1
1
1
1
3
1
2
1
4
1
1
1
1
1
1
1
1
1
1
1
1
1
1
1
1
1
3
1
1
1
1
1
1
1
1
1
1
1
1
1
1
1
1
1
1
1
1
1
13205
26022
1
1
1
1
1
1
1
1
1
1
1
1
128
1
1
1
1
1
1
1
1
1
1
1
1
0
6752479 6771908 6466615 6486019 45 45 0
6644
1
1
8
1
1
1
1
1
2
18
1
1
2
1
1
1
2
1
1
1
5
1
1
1
0
6772011 6788457 6486021 6502467 0 0 0
0
6788558 6835319 6502588 6549349 5 5 0
268
-377
0
6835092 6857948 6549484 6572340 5 5 0
0
6857677 6910620 6572633 6625578 8 8 0
-12380
-1
-1
8451
0
6910322 6922731 6625722 6638131 2 2 0
0
6922820 6931366 6638319 6646868 9 9 0
738
-7196
-1
-1
-12
0
6931294 6951580 6647362 6667628 38 38 0
-19825
-1
-1
-1
-1
-1
38
3
5
1
1
4
4
8
1
1
1
1
1
1
2
1
1
1
1
3
2
1
1
1
1
1
0
6951438 6953064 6667939 6669562 18 18 0
1560
1
1
0
6952910 7053264 6669498 6769869 128 128 0
-47732
-1
-1
-1
-1
-1
-1
-5
-1
-1
-10
-2
-7
-1
-1
4
-4
-1
-1
-1
5
-4
-5
-1
-1
-1
-1
-1
-1
-1
-1
-1
-1
-1
-1
-1
-5
-3
-3
-1
-3
-1
-3
6
4
32983
1
1
1
1
1
1
1
1
4
1
1
1
1
1
1
1
1
1
1
1
2
1
1
1
2
1
2
1
2
1
2
1
1
3
-9510
-1
-1
-40
-1
-1
-1
-1
-1
-1
-1
-1
-1
-1
-1
0
7033729 7061761 6750319 6778366 17 17 0
-9468
-1
-1
-72
-1
-1
-1
-1
-1
-1
-1
-1
-1
-1
-1
0
7061895 7096652 6778500 6813193 81 81 0
30363
3
3
1
1
1
1
1
1
1
1
3
1
1
1
1
1
1
1
1
3
1
1
2
1
1
3
1
1
1
1
1
8
1
1
1
1
1
1
1
1
2
1
1
1
1
1
1
1
1
4
2
1
1
3
1
1
1
1
1
1
1
4
-253
-1
3940
1
1
0
7096793 7098233 6813186 6814626 0 0 0
0
7098518 7114776 6814861 6831118 3 3 0
15203
0
7114586 7138038 6831315 6854767 7 7 0
-2862
3246
0
7137910 7147766 6854981 6864838 2 2 0
-253
0
7147563 7149232 6864840 6866509 0 0 0
0
7149512 7154500 6868243 6873231 0 0 0
0
7153567 7154950 6873233 6874616 1 1 0
0
7154629 7167363 6875789 6888523 2 2 0
0
7171661 7181571 6889625 6899535 0 0 0
0
7181724 7185075 6901101 6904452 1 1 0
0
7185295 7208898 6904683 6928288 4 4 0
-23172
-1
0
7208458 7214240 6928290 6934073 4 4 0
-1026
0
7214087 7215536 6934596 6936045 0 0 0
0
7215365 7220127 6936493 6941255 0 0 0
0
7220255 7232785 6941248 6953778 3 3 0
0
7232876 7278913 6953964 7000001 3 3 0
0
