# Supplementary material for: Identifying plant genes shaping microbiota composition in the barley rhizosphere
Source: Nat Commun. 2022 Jun 16;13:3443. doi: 10.1038/s41467-022-31022-y (PMC9203816; doi:10.1038/s41467-022-31022-y)
Supplement: Supplementary file 11 — Source Data [file 41467_2022_31022_MOESM11_ESM.zip › Supplementary Fig 20/HOR3365_Barke_filtered.delta]

/cluster/db/mecoulter/genomes/mummer_results/3H_locus/Barke_chr3H_31000000_39000000_sequence.fasta /cluster/db/mecoulter/genomes/mummer_results/3H_locus/HOR3365_chr3H_32000000_40000000_sequence.fasta
NUCMER
>Barke_chr3H_31000000_39000000 HOR3365_chr3H_32000000_40000000 8000001 8000001
43535 47022 490777 494255 116 116 0
467
1
1
1
1
1
1
1
1
1
1
1
-153
-1
-1
861
-324
0
47024 60054 497849 510881 347 347 0
2325
1
1
1
1
1
1
1
1
1
1
1
1
1
1
1
473
-533
-1
-1
-1
-1
-1
-1
-1
-1
-1
-1
-1
-1
-289
-1
-3666
-1266
-79
-353
-650
944
0
60265 66156 512262 518139 163 163 0
95
373
1
763
1
1
1
4
1
1
1
1
2304
1191
-609
126
0
67409 77904 519903 530445 315 315 0
210
1
1
6
1
1
50
-6
15
4
-287
-1
-1
-1
-1
-1
-1
-1
-1
-1
-1
-1
-1
-1
-1
-1
-3
-1
-36
-1
-1
-9
-1
-2
-12
-6
-1
-315
-1
-1
-4
-1
-1
-71
-1
-1
-316
-1
-1
-1
-1
-1
-1
-1
-1
-1
-1
-1
-1
-1
-1
-1
-4
-1
-1
-1
-1
-1
-1
-1
-1
-1
55
1
1
1
1
1
1
1
1
26
1
1
-378
-1
-1
10
-6
-887
-1
2174
753
-241
-2217
0
78922 81092 530438 532621 82 82 0
-38
-1
-1
-1
-1
-1
-1
-1
-1
-1
-1
-1
-1
-1
453
1
1
1
1
1
1
1
1
1
1
-483
-67
-1
-1
-1
-69
-1
-2
-1
-654
-84
124
0
82705 88926 545778 551994 181 181 0
2543
1
1
1
2517
-127
-89
31
14
0
90389 100128 551984 561712 316 316 0
4433
1
1
1
1
1
1
1
1
1
89
-899
-430
689
778
-377
192
-1260
312
0
100138 109654 576358 585858 242 242 0
-1110
-31
581
347
-20
54
-87
1076
1
1
1
1
1
1
2
3
1
1
1
1
1
1611
2984
1
0
110370 114101 585860 589569 126 126 0
2165
3
1
1
2
1
1
1
1
1
1
1
1
1
1
1
1
1
1
1
1
1
1
1
1
175
-97
-1
-1
-943
0
115372 116823 590796 592247 40 40 0
0
116971 120641 593689 597324 159 159 0
-140
-1
-403
12
-334
478
1
1
1
1
1
1
1
1
1
1
1
1
1
1
1
1
1
1
1
1
1
1
1
1
1
1
1
1
1
3
1
44
201
1
1
-274
334
175
574
0
122012 137124 610392 625546 666 666 0
609
1
1
1
1
1
-95
-132
169
1
1
1
1
1
1
1
1
1
5
-94
231
73
1
1
1
1
1
1
1
1
1
1
1
1
1
229
-287
-1
-1
-1
-1
-1
-1
-1
-1
-1
-1
-1
-1
-1
-1
-1
-1
-1
-1
-188
-111
-1
-2
-1
-1
-1
-1
-2
-3
-444
-1
-193
1605
1
1
181
1
1
1
1
1
1
1
1
1
-174
-1
-1
-1
-1
-1
-1
-1
-1
-1
-1
-1
-1
-1
-1
-1
-1
-1
-1
-1
-1
-1
-206
-1
-1
-1
-1
-1
-1
-1
-1
-2789
-1
-1
-34
-1
-1
-1
-1
-1
-1
-106
555
386
1
-618
-1058
-1
-1
-1
-1
-1
-142
-1
-1
-1
-1
-1
-1
105
-96
-162
-1
-894
-1
-1
-1
-1
-1
-1
-1
-1
-1
-1
-1
-1
1470
49
1
1
1
1
1
1
1
1
1
1
-41
-1
-1
82
1
-221
56
83
-304
74
1
710
2
0
136888 139718 625982 628870 141 141 0
-217
-1
-1
-1
-1
-1
-1
-1
-1
-1
-1
-1
-1
-1
-1
-1
-1
-1
-1
-1
-1
-1
-1
-1
-1
-1
-1
-1
-1
-1
-1
-1
-1
-1
-1
-1
-1
-1
-221
85
-1620
-1
-1
-1
-1
-1
-1
-1
-1
-1
-1
-1
-1
-1
-1
-1
221
-21
-102
-9
-11
-104
0
139721 148767 628837 637797 294 294 0
-9
6
108
1
1
1
1719
244
1
1
1
1
1
1
1
202
-48
-1
-1
-1
-1
-1
394
-1024
-669
697
-481
2036
1
1
1
1
1
1
1
1
1
1
1
1
1
1
1
1
1
1
1
1
1
1
1
1
1
1
1
1
1
1
1
1
1
1
1
1
1
1
1
1
1
1
1
1
1
1
1
1
1
1
1
1
1
1
1
1
1
1
1
1
1
1
1
1
1
1
1
1
1
1
1
1
56
1
1
1
1
1
1
-156
-1
-1
-1
-1
-1
16
1
1
357
484
0
148594 155912 637670 644992 41 41 0
-442
838
192
-538
-26
-1
-1814
-1
-1728
1628
0
155909 177867 646214 668174 408 408 0
229
-2332
-397
-1
-1
-1
-1
-1
-1
-1
-1
-1
-1
-1
-1
-1
-1
-3
-1
-1
-1418
-435
3137
1
1
1
1
1
1
1
1
1
1
1
1
1
1
1
1
1
1
1
1
1
1
1
1
1
1
1
1
-919
1010
-168
-1
-1
-5612
-2059
-1
-888
548
1
-51
-813
-1
-1
-1
-1133
0
187427 190243 679203 682025 75 75 0
-903
-1221
-1
-1
-1
-1
-1
-1
102
1
0
190903 214866 682023 705996 351 351 0
-84
-1
-1
-1
-1
-1
-1
-1
-1
-1
-1
-1
-1
-1
-1
69
1
-4096
-1
-1236
304
-1744
-1
-1
-1
-1
-1
-1
-1
-1
-1
-1
-1
-1
-1
-1
-1
-1
-817
1003
1
1
1
1
1
1
1
1
2925
1
1
1
1
1
1
-735
-1
-407
-1
-1
-1
-267
-1
-1
-1
133
1
-370
-1
-1
812
-1486
-1
763
1
1201
58
1
1
-106
764
1
604
1
1
1
1
1
1
1
2866
791
1
1
0
215235 228220 706226 719305 222 222 0
-77
-20
-265
1391
19
-267
-1
-1
-2987
-37
-176
-1
-1
-1
-1
-1
-1
-1
-1
-1
-1
-1
-1
-1
-1
-1
-1
-1
-1
-1
-1
-1
-1
-1
-1
-1
-1
-1
-1
-1
-1
-1
-1
-1
-1
-1
-1
-1
-1
-1
-1
-1
-1
-1
-1
-1
-1
-1
-1
-1
-1
-1
-1
-1
-1
-1
-1
-1
-1
-1
-1
-1
-79
89
-367
33
394
1617
1
1
1
1
1
1
1
1
1
1
1
1
1
1
1
1
1
-2723
-1
-1
-1
-1
-1
-345
-1
-1
-1
-1
-1
-1
-1
-1
-1
-1
-1
-1
-1
-1
-1
-1
-1
-1
-1
-1
-1
-1
-1
-1
-1
-1
-1
-1
-1
-1
-1
-1
-1
-1
-3
-1
-1
-613
0
228211 247216 719257 738151 252 252 0
30
1
-376
-68
-1
-1
-1
24
2
1
2
1
1
2
1
1
1
1
1
1
1
1
1
1
1
1
1
2
3
1
1
1
1
1
1
1
1
1
3
1
1
1
1
1
1
1
1
1
3
1
1
1
1
1
1
1
1
1
1
6
1
1
1
1
2
1
1
1
1
1
1
1
2
1
1
1
1
1
1
1
1
363
449
1
1
2964
-746
-1
-1
-1
-1
-1
-1
-1
-1
-1
1102
1
1
-192
-1
38
1
1
1
1
1
1
1
1
2451
-6802
-1
91
1681
1
1
1
1
1
663
1
1
1
1
1
1
1
1
1
1
1
1
1
1
1
1
1
1
1
1
1
1
1
1
1
1
1
1
0
247585 250880 739405 742689 38 38 0
92
1
1
1
1
1
-58
-1
-1
102
1
1
1
1
1
1
1
1
-1855
0
250615 252387 748463 750235 10 10 0
0
252163 255588 756069 759447 70 70 0
2363
1
1
1
1
1
1
1
1
1
1
1
1
1
1
1
1
1
1
1
1
1
1
1
1
1
1
1
1
1
1
1
1
1
1
1
1
1
1
1
1
1
2
1
1
139
1
0
255429 259272 759913 763745 68 68 0
-1023
-1
-1
381
1
1
-427
-1
-1
398
1
1
1
1
1
1
1
1
25
1
1
1
1
1
1
1
1
1
1
2
-588
-1
-1
-1
-1
-1
-1
-1
237
0
259274 274490 764343 779598 222 222 0
695
2073
-91
-102
-1
-1
-1
-1
-1
-1
-1
-1
-1
-1
-1
-1
-1
-1
-1
-1
-1
-1
-1
-1
-1
-1
-1
-1
-1
-1
-1
-1
-1
-1
-1
-1
-1
-1
-1
-1
-1
-1
-1
-1
-1
-1
-3279
-1
3947
2096
879
1
9
0
274104 282153 779976 788026 53 53 0
-1314
0
282142 299154 788494 805503 154 154 0
-157
-1
-1
2261
1
1
1
-1216
-2825
1321
1
82
48
1
2291
-31
-2598
235
-3555
0
298674 302330 805505 809163 47 47 0
-87
-2275
0
309295 316898 808317 815924 71 71 0
-2052
-3793
487
-192
-7
-226
0
316121 319099 815926 818942 85 85 0
-1387
-1
-1
-1
-1
-1
-1
-1
-1
-1
-1
-1
-1
-1
-1
-1
-1
-1
-1
-1
-1
-1
-1
-1
-1
-1
-1
-1
-1
-1
-1
-1
-1
-1
-1
-173
-42
-1
-1
-1
-1
113
572
1
1
-650
0
322042 325463 826100 829518 76 76 0
-2093
722
-118
-1
47
1
146
104
165
0
325461 340457 830058 845062 14 14 0
-130
-1
-1
-1
-1
-1
-3697
-1
0
342496 343520 855847 856871 0 0 0
0
343531 345351 856990 858810 2 2 0
0
346863 348262 860521 861920 0 0 0
0
348526 362434 862540 876448 3 3 0
0
362631 384537 877183 899002 94 94 0
11446
1
1
1
1
1
1
1
1
1
1
1
1
1
1
1
1
1
1
1
1
1
1
1
4
1
1
1
1
1
3
1
1
1
1
1
1
3
1
1
1
1
1
3
1
1
1
1
1
5
1
1
1
1
1
1
1
3
2
1
1
1
3
1
2
1
1
2
4
1
1
1
1
1
1
1
1
2
1
4
1
1
2
1
1
1
1
0
408973 461084 899923 951948 97 97 0
18448
2
1
1
1
2
1
1
1
6
1
1
3
1
1
1
1
1
1
1
1
1
4
1
3
1
1
1
1
3
1
1
1
1
1
1
3
1
1
1
1
1
1
1
1
1
1
14471
1
1
1
1
1
3
1
1
1
1
1
1
1
2
2
2
1
1
1
1
1
1
1
1
1
2
1
1
1
14
3
1
1
1
2
3
1
1
0
463490 465286 955822 957618 0 0 0
0
468512 504482 960657 996626 10 10 0
14136
0
504294 533573 996909 1026188 8 8 0
0
534051 549451 1027638 1043038 3 3 0
0
549246 582122 1043323 1076200 6 6 0
-32708
0
581584 584007 1076202 1078624 12 12 0
-370
1460
1
0
582309 589490 1081145 1088326 9 9 0
0
588845 598682 1088340 1098171 11 11 0
9791
1
1
1
1
1
0
598650 600679 1098762 1100791 0 0 0
0
600538 609859 1101200 1110521 2 2 0
0
609979 616754 1110646 1117421 3 3 0
0
616557 631715 1117640 1132833 39 39 0
-1005
-152
-1
-1
-1
-1
-1
-1
-1
-1
-1
-1
-1
-1
-1
-1
-4
-4
-1
-3
-1
-1
-1
-1
-1
-1
-1
-1
-3
-1
-1
-1
-1
-1
-1
0
632175 635238 1133830 1136893 0 0 0
0
634975 638151 1136895 1140071 0 0 0
0
637866 670522 1140877 1173506 46 46 0
-5805
1504
1
18488
2598
18
1
1
2
2
1
1
1
1
1
1
1
2
1
1
1
1
1
1
1
1
1
1
1
0
670930 712413 1174390 1215745 147 147 0
2576
1
1
1
1
1
1
1
2
1
1
1
1
1
1
1
8
1
1
4
2
1
1
1
1
1
1
1
1
1
1
1
1
1
2
1
1
1
1
1
1
1
3
1
1
1
1
1
1
4
1
1
2
1
3
1
1
1
5
1
1
1
1
2
2
1
3
1
3
2
1
-4551
-1
-1
1806
2
4
5
2
1
4
1
1
2
2
1
1
1
1
1
2
1
4
1
1
1
1
1
2
1
1
1
1
3
2
1
3
1
1
1
2
1
1
3
1
1
5
1
1
1
1
8
5
1
1
3
1
1
1
1
1
3
1
1
1
-22847
0
712559 744747 1215714 1247901 7 7 0
20257
0
744350 754850 1247993 1258493 1 1 0
0
755549 759620 1266677 1270748 1 1 0
0
760063 764051 1275223 1279211 1 1 0
0
763897 765729 1285039 1286871 1 1 0
0
765895 771886 1291366 1297357 1 1 0
0
772257 798364 1298324 1324431 16 16 0
95
-16766
0
798354 808100 1326832 1336578 0 0 0
0
807849 828622 1336755 1357528 7 7 0
0
828632 830547 1358323 1360238 1 1 0
0
830323 831526 1360240 1361443 1 1 0
0
831269 834479 1361441 1364651 2 2 0
0
835265 843292 1366138 1374165 1 1 0
0
843130 883849 1374997 1415716 4 4 0
0
884269 885551 1417672 1418954 1 1 0
0
885690 887943 1418990 1421243 0 0 0
0
887951 890796 1425928 1428773 1 1 0
0
890514 923729 1429241 1462455 4 4 0
27636
0
926392 933543 1468244 1475395 0 0 0
0
933211 941504 1475741 1484034 2 2 0
0
941534 954275 1484629 1497370 0 0 0
0
954168 960895 1497701 1504428 1 1 0
0
960744 963346 1506931 1509535 4 4 0
-1952
-1
0
963039 965102 1515881 1517944 1 1 0
0
965080 967300 1524939 1527138 36 36 0
113
1
1
1
1
1
1
1
1
10
1
1
1
1
1
1
1
1
1
1
15
0
967272 970378 1527790 1530896 1 1 0
0
970112 971381 1530898 1532167 0 0 0
0
971120 973594 1532169 1534643 0 0 0
0
973331 976683 1534645 1537997 2 2 0
0
976466 992003 1538450 1553987 3 3 0
0
991735 1006026 1554207 1568441 64 64 0
3459
1
1
1
7132
1
1
1
1
4
1
1
6
1
2
5
1
1
1
1
1
1
1
1
4
1
1
2
1
1
6
1
2
1
1
2
1
1
1
1
2
1
2
1
1
1
1
1
1
1
1
1
1
1
2
1
1
0
1005349 1013433 1568443 1576527 2 2 0
0
1012752 1034637 1576529 1598414 4 4 0
0
1036271 1038090 1601111 1602931 2 2 0
-1817
0
1039933 1054314 1605019 1619400 6 6 0
801
-11649
0
1054517 1058689 1620598 1624758 16 16 0
106
1
1
1
1
1
1
1
1
1
1
1
0
1059144 1062371 1630865 1634081 12 12 0
5
2259
1
1
1
1
1
1
1
1
1
0
1062146 1064905 1634083 1636842 1 1 0
0
1064839 1067126 1636844 1639131 0 0 0
0
1066933 1068177 1639133 1640377 0 0 0
0
1069112 1080274 1643425 1654599 19 19 0
-6417
-1
-1
-1
-1
-1
-1
-1
-1
-1
-1
-1
-1
-1
4595
1
0
1080424 1087083 1654641 1661300 2 2 0
0
1087384 1096752 1661296 1670664 2 2 0
0
1096376 1142540 1670853 1717016 8 8 0
11378
0
1143710 1170283 1719249 1745814 17 17 0
13155
1
-318
891
1
1
1
1
1
1
1
-6924
0
1169960 1174009 1746118 1750167 1 1 0
0
1174164 1178574 1754382 1758794 2 2 0
-1892
-1
0
1178343 1184787 1759129 1765573 1 1 0
0
1184938 1201632 1765573 1782266 2 2 0
6329
0
1202195 1204485 1783864 1786154 4 4 0
0
1204240 1214256 1786691 1796708 4 4 0
-5568
0
1214411 1223324 1797333 1806176 76 76 0
-1565
1803
1
1
1
1
1
1
1
1
1
1
1
1
1
1
1
1
1
1
1
1
1
1
1
1
1
1
1
1
1
1
1
1
1
1
1
1
1
1
1
1
1
1
1
1
1
1
1
1
1
1
1
1
1
1
1
1
1
1
1
1
1
1
1
1
1
1
2
1
1
1
0
1223140 1224144 1807269 1808273 0 0 0
0
1223964 1225772 1808275 1810083 0 0 0
0
1225435 1228275 1817300 1820166 28 28 0
-1543
-1
-1
-1
-1
-1
-1
-1
-1
-1
-1
-1
-1
-1
-1
-1
-1
-1
-1
-1
-1
-3
-1
-5
-1
-1
0
1229479 1273601 1821885 1866036 81 81 0
39121
1
1
-2754
-1
-1
-1
-1
-1
-1
-1
-1
-1
-53
-1
-1
-1
-46
-1
-1
-743
-1
-1
-1
-1
-1
-1
-1
-1
-1
-1
-1
-1
-1
-1
0
1300348 1304722 1965584 1969930 208 208 0
-265
1807
87
-3
-7
-57
-1
-1
-1
-1
-2
-3
-1
-1
-2
-3
-1
-1
-1
468
1
1
1
1
1
1
1
1
1
1
1
869
2
63
1
1
1
1
1
1
1
1
1
1
1
1
1
1
3
1
1
1
1
1
1
1
1
1
1
1
1
1
1
1
1
1
-102
-1
-1
-1
0
1306011 1308861 2010584 2013367 112 112 0
880
1747
1
1
1
1
1
1
1
1
1
1
1
1
1
1
1
1
1
1
1
1
1
1
1
1
1
1
1
1
1
1
1
1
1
1
1
1
1
1
1
1
1
1
1
1
1
1
1
1
1
1
1
1
1
1
1
1
1
1
1
1
1
1
1
1
1
0
1319081 1320858 2014060 2015837 26 26 0
0
1321007 1329890 2015840 2024643 283 283 0
106
1
1
1
1
1
1
1
1
1
1
1
1
1
1
1
1
1
1
112
1
1
1
1
1
1
1
1
1
1
1
1
1
1
1
1
1
1
1
72
1
1
1
1
1
1
1
1
1
1
1
1
1
1
1
1
1
1
1
17
1
1
1
1
1
1
1
1
5
1
1
1
1
1
1
1
5
1
1
-440
-1
-1
-1
-1
-1
-1
-1
-1
-1
-1
-1
-1
-1
-1
-1
-1
-1
-1
-1
-1
-1
-1
-1
-1
-1
-1
-1
-1
-1
-1
-1
-1
-1
-1
-3
-1
-224
-225
2654
1
1
1
1
1
1
1
1
1
1
1
1
1
1
1
1
1
1
1
1
1
1
1
1
1
1
1
1
1
1
1
1
1
1
1
1
1
1
1
717
1
-829
-1
-1
-1
131
1537
0
1339989 1350680 2026510 2037201 201 201 0
1737
4682
-494
-1
-1
-1
469
3107
0
1350828 1361049 2037203 2047444 333 333 0
238
1
1
1
1
1
1
1
1
1
1
1
1
1
1
1
4
1
1
1
1
1
1
1
1
1
1
1
1
1
1
1
1
1
1
1
1
1
1
1
1
1
1
1
1
1
1
1
1
1
1
1
1
1
1
1
1
1
1
1
1
1
1
1
1
1
1
1
1
1
2173
-1068
-1
-1
-1
-1
-1
-1
-1
-1
-1
-1
-1
-1
-1
-1
-1
-1
-1
-1
-1
-1
202
1
1
-2706
-828
-2733
-1
-1
-1
-1
-1
-1
-1
-1
-1
-1
-1
-1
-1
-1
-1
-1
-1
-1
-1
-1
-1
-1
-1
-1
-1
-1
-1
-1
-1
-1
-1
-1
-1
-1
-1
-1
-1
-1
-1
-1
-1
-1
-1
-1
-1
-1
-1
-1
-1
-1
-1
-1
-1
-1
-1
-1
-1
-1
-1
-1
-1
-1
-1
-1
-1
-1
-1
-1
-1
-75
0
1361185 1365549 2048274 2052652 73 73 0
1875
-1827
-1
-1
-1
-1
-1
-1
-1
-1
-1
-1
-1
-1
-1
-1
0
1365983 1378437 2060726 2073224 262 262 0
-2292
-1
-791
-401
-1
-1
-1
-1
-1
-1
-1
-1
-1
-1
-1
-1
-1
-1
-1
-1
-1
-1
-1
-1
-1
-1
-85
-195
-1
-1
-1
-1
-1
-1
-1
-1
-1
-1
-1
-1
-1
-1
-1
-1
-1
-1
-1
-1
-1
-1
-1
-1
-1
-74
-1402
135
5181
584
1
1
1
1
1
1
1
1
1
-1129
0
1377978 1380967 2073276 2076261 46 46 0
-276
860
867
1
1
1
1
610
-94
63
-50
-69
0
1380603 1383755 2083191 2086409 128 128 0
-85
63
-50
-69
1588
1
-295
-1
-1
-1
-1
-1
-1
-1
-1
-1
-1
-1
-1
-1
-1
-1
-1
-1
-1
-1
-1
-1
-1
-1
-1
-1
-1
-1
-1
-1
-1
-1
-1
-1
-1
-1
-1
-1
-1
-23
-1
-1
-1
-1
-5
-1
-1
-4
-1
-1
-1
-1
-1
-1
-1
-1
-2
-3
-1
-1
-1
-1
-1
-1
-1
-1
0
1383582 1388979 2092961 2098358 54 54 0
3634
-489
-1
-1
39
1
0
1388977 1398011 2098395 2107428 83 83 0
2377
-4869
87
0
1397525 1399626 2107430 2109536 22 22 0
-1370
-1
-1
-1
-1
0
1405436 1406912 2109966 2111442 28 28 0
196
1
8
90
3
1
-390
-1
-1
-1
-1
-1
0
1406912 1410238 2111537 2114895 99 99 0
599
-215
-30
-1
-118
-1
-74
170
-16
-276
-1
-1
-1
-1
-1
-1
-1
-1
-1
-1
-1
-1
-1
-1
-1
-1
-1
-1
-1
-1
-1
-299
-1
-1
-1
-1
-1
767
0
1433761 1439015 2114454 2119742 116 116 0
-603
-1
-1
-1
-1
-1
-1
-1
-1
-1
-1
-598
-1
-1
-3685
-1
-1
-1
-1
-1
-1
-1
-1
-1
-1
-1
-1
-1
-1
-1
-1
-1
-1
-1
0
1440837 1446031 2119738 2124929 115 115 0
557
2369
306
0
1465057 1472555 2124926 2132442 192 192 0
-306
-1
-1
-1
-1
-1
-1
-2
-1
-1
-1
-1
-1
-1
-1
-1
-56
151
271
1
27
177
133
160
-404
389
-851
-1
-1
112
48
323
-952
1162
-532
-1
-1
-1
-1
-4
-65
-884
0
1472626 1483262 2132595 2143228 298 298 0
-802
-1
-1
-1
-1
-1
-1
92
185
34
70
1
2
1
1
1
668
153
1
1
1
1
1
1
1
1
-270
-1
-1
-1
-1
-1
-1
-1
-1
-1
-1
-1
-1
-1
-1
-1
-1
-1
-1
-1
-1
-1
-1
-1
-1
-1
-1
-1
-1
-1
-1
-1
-1
-1
-1
-3
14
54
21
1
1
1
1
1
1
1
2
1
1
1
1
1
1
1
1
1
1
1
1
1
1
1
2
-362
-1
-2
-4
-1
-1
-1
9
8
1
1
2
-663
-1
-1
-1
-1
-1
-1
-1
-1
-1
-1
-1
-1
-1
-1
-1
-1
-1
-1
-633
215
14
683
3154
-374
508
1
1
1
1
1
1
1
1
1
1
1
1
1
1
1
1
1
1
1
1
-221
-1
0
1483392 1486324 2144029 2146916 91 91 0
358
1
1
1
1
1
4
1
1
1
1
1
1
1
1
2
1
1
1
3
1
1
1
1
1
1
1
794
1
1
1
1
1
1
1
1
1
1
1
1
1
1
1
1
1
1
1
-481
-920
-84
235
0
1504252 1506440 2170450 2172637 57 57 0
394
0
1506438 1509480 2173375 2176421 73 73 0
-283
-1
-1
-1
-1
43
1470
-175
-1
628
0
1509476 1511737 2189933 2192194 57 57 0
828
87
-226
357
-458
-1
0
1511494 1513814 2193192 2195513 43 43 0
-951
-1
825
0
1514055 1515543 2202867 2204354 42 42 0
1201
0
1515539 1517135 2223199 2224804 55 55 0
-437
309
-589
-219
-1
-1
-1
-1
-1
-1
-2
0
1545451 1548697 2233963 2237205 100 100 0
-533
135
1
9
1
-7
-6
11
1
10
-18
-3
9
2377
0
1557499 1564747 2237201 2244445 174 174 0
-948
-1
-1
-1
-1
-1
-1
-2
-1
-1
-1
-1
704
-73
333
1
1
1
1
1
1
465
5
1
1
1
1
1
1
1
1
1
-305
-121
21
-765
877
-122
-7
289
778
-705
-166
6
0
1565063 1566407 2244457 2245803 27 27 0
-480
-1
0
1566049 1567276 2245599 2246821 20 20 0
758
1
1
1
1
1
-411
0
1572507 1575682 2261867 2265064 140 140 0
-268
-1
-1
-229
-438
-1
-1
-1
-1
-1
-1
-1
-1
-1
-1
-1
-1
-1
-1
-1
-1
-1
-1
-1
37
122
-44
375
1
1
1
1115
-518
-1
-1
-1
0
1578915 1580984 2271612 2273691 88 88 0
656
-946
-1
-1
-1
-1
-4
-7
-84
-1
-1
-1
0
1588619 1589651 2276130 2277161 38 38 0
-68
-6
-2
536
3
1
1
0
1644949 1646034 2370082 2371167 49 49 0
0
1661861 1664272 2372251 2374645 114 114 0
1267
24
1
1
1
5
1
1
1
2
1
1
1
1
1
1
1
-598
400
0
1676588 1685438 2380055 2388914 435 435 0
-26
-1
21
1
1
254
1
1
4
1
1
6
1
1
1
1
4
1
1
1
1
1
1
1
2
1
2
2
1
1
1
3
2
1
6
1
3
-303
-1700
-1
330
-50
-7
523
4
-12
-1
-1
-1
-1
-1
-1
-1
-1
-1
-1
-1
-1
-1
-1
-1
-1
-1
-855
-132
669
-182
-728
-494
-826
-210
415
1
-51
-347
-1
-1
-1
-1
-1
-1
-1
-1
-1
-4
-1
-3
-1
-1
-1
-1
-1
642
0
1695211 1716288 2393903 2414959 380 380 0
1089
707
1
1
1
1
1
1
1
1
1
1
1
1
1
1
1
1
1
1
1
1
1
1
1
1
1
1
1
1
1
1
1
1
1
1
1
1
1
-81
-1
-1
-747
-1327
-555
-1
-1
-1
-1
-1
-1
-1
-1
-1
-558
-522
-510
8
1
1
-26
-1
-1
-1490
9897
0
1715937 1727493 2415075 2426646 94 94 0
8245
1
1
-147
-1
-1
-1
-1
-1
-1
-1
-1
-1
-1
-1
-1
-1
-1
-1
-1
2434
-112
-1
0
1727645 1735847 2427359 2435560 36 36 0
6533
1
-1205
0
1735426 1772381 2435563 2472504 336 336 0
1809
-363
494
342
-91
-1560
-1
-1
-1
-1
-1
-1
-1
-1
-1
-1
-1
-1
-1
-1
-1
-1
1752
1
1
1
1
-1428
1088
755
-529
-1
6082
-1859
-1
-1
1999
843
1
1
1
1
1
1
1
1
1
1
1
1
1
3
1
1
1
1
1
1
1444
1323
-206
-1
-1
-1
-1
-1
-1
-1
-1
-1
-1
-1
-1
-1
-1
-1
-1
-1
-1
-1
-1
-1
129
1
1
1
1
1
1
1
1
1
1
1
1
1
1
1
1
1
2
1
1
1
1
1
1
1
1
1
1
-332
1261
-4195
-415
1327
-4296
-1
0
1773169 1779872 2473784 2480488 51 51 0
-3092
0
1779653 1785127 2480664 2486139 53 53 0
481
-3829
-1
0
1785126 1802819 2594525 2612216 111 111 0
1178
1109
1446
1738
-1162
252
4033
-698
-1
-6036
0
1802344 1814613 2612218 2624487 82 82 0
-432
-5552
814
2093
0
1826023 1830434 2624530 2628930 103 103 0
-1165
-798
-1
-1
-1
-1
-1
-1
-1
-1
-1
-2
-2
-1
-52
49
1
-180
-1
354
347
1
1
-63
-1
-1
-1
197
1
1
1
1
1
1
1
1
1
1
1
1
1
1
220
1
1
4
1
1
1
812
1
1
1
0
1831122 1833046 2631301 2633225 27 27 0
36
-11
-7
128
0
1836702 1838258 2636435 2638018 43 43 0
-586
-676
-1
-1
-1
-1
-1
-1
-1
-1
-1
-1
-1
-1
-1
-1
-1
-1
-1
-1
-1
-1
-1
-1
-1
-1
136
1
-94
-1
-1
0
1841220 1855513 2646911 2661242 350 350 0
-698
815
-1350
-1
-1
-1
-1
-1
-1
-1
-1
-1
-1
-1
-1
-1
-1
-1
-1
-1
-1
-1
-1
-1
-245
-1
734
-14
456
1
1
1
1
1
1
1
1
1
1
1
1
1
1
1
1
1
1
1
1
1
1
1
1
1
1
1
1
1
1
1
1
1
1
1
4
1
1
1
1
1
1
1
1
2
3
1
1
1
1
1
1
1
1
1
1
1
-345
-1
-1
-1
-1
-1
-1
-1
-1
-1724
-1
-1
-1
-1
-1
-1
-1
-1
-1
-1
-1
-1
-2
-1
-1
-1
-1
-1
-1
-1
-56
-1
-1
5
3066
-55
-1
-1
114
-303
-1
-1
-1
195
1
1
1
1
1
1
1
1
1
1
1
1
1
1
326
1
1
1
705
1
1
1
-431
-1
-1
-1
-1
-1
-1
-1
-1
-1
-1
-1
-1
-1
-1
-1
-1
-1
-1
-1
-1
-1
-1
-1
-1
-1
-138
-686
-1
133
72
-476
-1
-1
-1
-1
-1
-1
-1
-1
-1
-1
-1
-1
-1
-1
-1
-1
-1
-1
-1
-1
-1
-1
-1
-1
-1
-1
-1
-1
-1
-1
-1
1062
0
1879261 1880737 2662167 2663642 23 23 0
182
-72
423
0
1882466 1883958 2663639 2665131 19 19 0
0
1884590 1890524 2667565 2673501 107 107 0
84
-161
-235
-2630
16
-58
268
-268
938
1
-372
-80
-49
111
0
1890669 1905801 2674299 2689365 249 249 0
-184
36
-48
-541
-1
-1
-1
-1
-1
-1
-1
-1
-1
38
527
1
-3689
-1
-1
-1
-1
-1
-1
-3
-1
-1
-457
-1
-1
-1
-1
-1
-1
-1
-1
-1
-1
-1
-1
-1
-1
-1
-1
-1
-1
-2325
-202
-387
-3
35
1
1
1050
389
1
1
1
1
1
1
1
1
1
1
1
1
1
1
1
1
-195
74
1
1
4
1
1
1
1
1
1
1
1
1
1
1
1
1
1
1
1
1
1
1
1
1
1
1
1
1
1
1
1
1
1
1
1
1
1
1
1
1
1
1
1
1
1
1
1
1
1
1
1
1
1
1
1
1
1
1
1
1
1
1
1
1
1
1
1
1
1
1
1
1
3346
1
1009
1
1
1
1
1
1
1
1
1
1
6
0
2066686 2068780 2688867 2690948 54 54 0
687
1
1
1
1
1
1
1
1
1
160
-389
111
54
-471
178
1
0
2068780 2072080 2691457 2694704 137 137 0
-32
-1
-1
-686
-1
-1
528
1
1
1
1
6
8
1
3
1
3
1
2
1
1
2
1
2
1
1
1
1
1
1
2
5
1
1
1
4
1
1
1
1
1
1
2
1
1
1
1
1
1
2
-633
-1
-1
388
1
1
1
1
1
1
1
1
1
1
1
1
1
1
1
1
1
0
2079151 2089168 2692707 2702685 307 307 0
-27
-1
-1
-632
-236
-60
-1
-1
-1
90
1
1
1
1
1
1
1
1
1
2
2
1
1
2
1
1
1
-460
-1
-1
-1
-1
-1
-1
-1
-1
-1
-1
-1218
-19
5
2220
1
1
1
1
1
1
1
1
1
1
1
1
1
1
1
1
1
1
1
1
1
1
1
1
1
1
1
1
1
1
1
1
1
1
1
1
1
419
-553
-2228
358
817
67
1
-78
157
196
0
2089163 2101623 2718961 2731420 285 285 0
2110
1
1
1
1
1
-1999
-1534
315
-113
-890
-4059
-439
0
2101236 2106668 2731514 2736948 160 160 0
808
1
1
1
1
1
1
1
2
1
1
1
1
1
1
1
1
-39
-1
-1
-1
-207
-82
-1
-160
857
21
-556
-1
-1
-1
-1
-1
-1
-1
-1
-1
-1
-1
-1
0
2107829 2112421 2736601 2741201 142 142 0
648
1
-973
118
228
12
-536
-1
-1
651
1
1
1
1
1
1
1
1
1
1
-923
-1
-1
-1
-1
-1
-1
-1
-1
-1
-1
-1
-1
-1
-1
-1
-1
-1
-1
-1
0
2112769 2115754 2741200 2744184 68 68 0
1970
0
2120438 2123802 2746831 2750209 112 112 0
1174
1
1
1
1
1
1
-521
-1
-1
-1
-1
-1
-1
-1
-1
-1
-1
-1
-1
-1
-1
-1
-1
-1
-1
-1
-378
0
2123797 2134196 2760703 2771127 259 259 0
-1062
-34
1127
1
1
1
1
1
1
1
1
2
1
1
1
1
1
1
1
197
-2260
-1
-1
-1
-1
-1
-1
-1
-1
-1
-3
-1
-1
-1
-1
-980
2281
-818
-1
-1
-1
-1
-1
-1
-1
-1
-1
-1
-1
-1
-1
-1
-1
-1
-1
-1
-1
-1
-1
-1
-1
-1
-1
-1
-1
838
501
0
2136074 2145075 2771121 2780114 189 189 0
605
429
-262
571
1
1
1
1
1
1
1
1
1
1
8
1
552
1
581
1
1
1
1
14
1
1
-105
-1
-1
198
1
-147
-1
-1
-1
-1
-1
-33
-16
-1
5
1
1
1
-46
-1
-1
-1
-1
50
-384
154
1
-35
190
974
-261
-1607
-12
-1
-1
-1
-1
-1
-1
-1
791
52
0
2145072 2150362 2780314 2785611 100 100 0
-114
-1
-1
-1
-1
-1
-1
-1
203
1
-851
-117
316
-1232
477
0
2156682 2157747 2787102 2788167 24 24 0
0
2156682 2158854 2810105 2812276 86 86 0
-1163
-1
-1
-1
-1
-1
-1
-1
-1
-1
-1
-1
-1
-1
-1
-1
-1
-1
-1
527
1
1
1
1
1
1
1
1
1
1
1
1
1
1
1
1
1
1
1
1
-342
0
2170414 2173179 2878093 2880859 24 24 0
-319
-338
52
0
2175235 2176898 2883680 2885343 11 11 0
0
2237705 2244301 2889294 2895896 27 27 0
22
-262
-1
-1
-1
-1
-1
-1
0
2245827 2247820 2897185 2899186 49 49 0
-545
-1
-48
-1
-1
-1
-489
-1
-1
-1
222
251
0
2247817 2251593 2899659 2903394 115 115 0
193
-657
-371
1076
1
1
1
72
-9
-1
-1
-1
-156
-1
-1
133
4
1
1
4
8
1
1
1
1
1
1
1
1
1
1
1
1
5
192
95
546
1
1
1
1
1
1
1
1
1
1
1
1
1
1
1
1
1
197
1
1
1
1
0
2256077 2259137 2903364 2906379 136 136 0
199
1
11
1
1
1
1
1
1
1
2
1
1
1
1
1
1
1
1
1
1
1
1
1
1
1
1
3
1
1
1
1
1
1
2
1
1
4
1
4
1
1
1
1
1
1
1
2
1
1
1
1
1
1
-499
-233
-31
-1
-1
-38
-1
-1
-1
-1
-1
-1
-1
-1
-449
119
1
1
1
-322
20
196
580
0
2259753 2261564 2906376 2908187 29 29 0
0
2261848 2272109 2908796 2919095 253 253 0
-1353
771
2946
-72
-781
-50
1010
1
1
-167
-1
-1
-1
-1
-1
-1
-1
-1
-1
-1
-1
-1
-1
-2
-2
-1
-4
-1
-1
-1
-2
-4
-1
-1
-1
-1
-1
-1
-1
-1
-1
-1
-1
-1
-1
-1
-1
-1
-1
-1
-1
-1
-1
-1
-1
-1
-1
-1
-1
413
1
1
1
1
1
1
1
1
1
1
65
-962
0
2286281 2289123 2921687 2924525 43 43 0
-729
-2
-1
557
1
1
1
1
1
738
0
2294649 2300198 2925174 2930647 131 131 0
-88
-1
-1
451
-205
61
1
1
1
1
1
1
1
1
1
1
1
1
1
1
1
1
1
1
1
-45
112
1
1
6
1
44
1
604
1
1
1
1
1
1
1
1
1
1
1
1
1
1
1
1
1
1
1
1
1
1
1
1
1
1
1
1
1
1
1
1
1
1
1
1
1
1
1
1
1
1
1
1
1
1
1
1
1
1
1
1
0
2300199 2306957 2930743 2937504 28 28 0
-4262
-1422
-859
-1
-1
208
1
0
2308693 2324746 2937505 2953566 181 181 0
-302
-1
-1
-1
-1
8
-1272
-1
-1
1107
-463
1052
208
-2435
-1
-2402
-839
1095
-54
849
-1290
2311
0
2333666 2340056 2953562 2959990 125 125 0
-1021
-1
-1
-1
-1
-1
-1
-1
-1
-1
-1
-1
-1
-1
-1
-1777
-1
-1
-1
-1
-1
-1
-1
-1
-1
-1
-1
-1
-1
-1
-1
-1
-1
-892
-1
-1
-1
-1
0
2344546 2349305 2972700 2977454 97 97 0
230
122
1
1
1
382
-789
-35
284
-352
158
0
2349745 2356494 2977245 2983992 120 120 0
1372
-3321
-136
1637
83
92
0
2356490 2360205 2998979 3002694 51 51 0
0
2360200 2373082 3012071 3025048 294 294 0
-270
-449
-5
-1
-1
-1
-1
-1
-5
-3701
-1
-1
-1
-1
-1
-1
-1
-1
-1
-1
-1
-1
-1
-1
-1
-1
-1
-1
-1
-1
-1
-1
-1
-1
-1
-1
-1
-1
-1
-1
-1
-1
-1
-1
-1
-1
-1
-1
-1
-1
-1
-1
-1
-1
-1
-1
-1
-1
-1
-1
-1
-1
-1
-1
-1
-1
-1
-1
-1
-1
-1
-1
-1
-1
-1
-1
-1
-1
-1
-1
-1
-3437
-1
-1
-1
-1
-1
-1
-1
-1
-1
-1
-1
-485
-68
-74
1573
0
2380788 2404684 3025045 3048931 513 513 0
731
668
606
1
1
1
1
1
1
1
1
1
1
1
1
1
1
1
1
1
1
1
1
1
1
1
1
1
1
1
1
1
1
1
1
1
1
1
-1643
-818
-1
-1
-1
-1
-1
-1
-1
-1
-1
-1
-1
-1
-1
-1
-1
-1
-1
-1
-1
-1
-1
654
652
622
1203
1
1
1
1
1
1
1
1
1
1
1
1
1
3
1
2
1
1
1908
94
688
-1404
-996
-1
-1
-1
-1
-5
-5
-1
-2
-1
-2
-1
-1
-1
-1
-1
-50
-669
-1
-1
-1
-1
-1
-1
-1
-1
-1
-1
-2267
19
36
-1298
-1
-1
-1
-1
-1
969
16
-25
565
1
1
1
1
1
1
1
1
1
1
1
1
1513
-1550
-1
-1
-1
-1
-1
-1
-1
-1
-1
-1
0
2406969 2414655 3053189 3060864 250 250 0
-1620
-1
-1
-1
-4
-1
-1
-1
-1
-1
-1
-1
-1
-1
-1
-1
-1
-1
-1
-1
-1
-1
-1
-1
-1
-1
-1
-965
-825
-485
-1
-1
-1
-1
-1
-1936
-1
808
1
1
33
1
1
1
1
1
1
1
1
-312
-18
-1
5
50
3
1
-11
11
289
24
1
11
1
1
1
11
11
1
1
1
1
1
1
1
1
6
1
2
52
1
1
1
1
1
1
1
1
1
1
1
1
1
1
0
2413487 2415104 3060116 3061748 79 79 0
-82
-1
-1
-1
28
-4
-10
12
381
1
1
1
1
1
-35
-1
-1
-394
-1
-1
-15
-1
-1
96
-277
-1
-1
-1
-1
-1
-1
-1
-1
0
2414956 2421922 3062032 3068950 197 197 0
-6
6
254
1
1
9
1
1
32
1
1
-220
178
1
1
1
1
1
1
1
1
-95
-1
-1
-1
-1
-1
-451
156
1
1
1
1
1
1
1
1
1
1
1
1
1
1
1
1
1
3
1
1
1
1
1
1
1
1
1
1
1
1
3
1
1
1
1
1
1
1
1
2
1
98
-66
-2782
-1134
48
-862
-150
-1
0
2421843 2439164 3069632 3086878 374 374 0
-2284
-353
-1
-1
-462
1116
867
1
1
1
1
1
1
1
1
1
1
1
1
1
1
1
1
224
-2368
-1
-1
-3
-2118
448
1885
1
1
1
1
1
1
1
1
1
1
1
1
1
1
1
1
1
1
1
1
1
1
1
1
1
1
1
1
1
1
1
1
1
1
1
1
1
1
1
1
1
1
1
1
1
1
1
1
1
1
1
1
1
1
1
1
1
2
1
1
1
1
1
926
-1098
258
726
-1468
0
2439165 2443888 3087103 3091829 93 93 0
797
-820
-1255
-1287
-420
0
2443213 2446157 3091940 3094895 54 54 0
-109
-420
-1958
-366
-1
-1
-1
-1
-1
-1
-1
0
2445264 2461101 3094897 3110748 316 316 0
-434
-366
-1
-1
-1
-1
-1
-1
-1
320
1
1
1
765
-2269
-3299
-1
-1
-1
193
-15
-1
-1
1240
1
1
1
1
1
1
-545
-1339
-1
-1
-1
-1
-1
-1
-1
-1
-1
4702
0
2461660 2483888 3112607 3134868 517 517 0
95
156
-6
-118
65
-423
-61
-183
-2942
-365
-1
-1
-2324
1305
209
-1377
-1
-1
-1
-1
-1
-1
-1
-1
-1
-1
-1
2324
1
1
1
1
1
1
1
1
1
-3520
-265
1043
1746
1
1
1
-385
-1
-1
-1
-1
-1
-1
-1
-1
-1
-1
-1
-1
-1
-1
-1
-1
-1
-1
-1
-1
-1
-1
-1
-1
-1
-1
-1
-1
-1
-11
557
611
0
2483942 2486419 3135726 3138203 62 62 0
0
2487219 2490883 3139622 3143215 133 133 0
85
1
1
1
1
1
1
1
1
1
1
1
1
1
1
1
1
1
1
1
1
1
1
1
1
1
1
1
1
1
1
1
1
1
1
1
1
1
1
1
1
1
1
1
1
1
1
1
1
1
1
1
1
1
1
1
1
1
1
1
1
1
1
1
1
1
1
1
1
1
1555
0
2490607 2498250 3143707 3151295 169 169 0
-1165
2027
1
1
1
1
1
1
1
1
1
1
1
1
1
1
1
1
1
1
1
1
1
1
1
1
1
1
1
1
1
1
1
1
1
1
1
1
1
1
1
1
1
1
1
1
1
1
1
1
1
1
1
1
1
1
1
0
2509041 2518344 3151290 3160646 195 195 0
239
-860
-1
-31
1553
351
752
-142
-901
-1
-135
-1
-1
-1
-1
-1
-1
-1
-1
-1
-1
-1
-1
-1
-1
-1
-1
-1
-1
-6
-1
-1
-1
-1
-1
-1
-1
-1
-1
-1
-1
-1
-1
-1
-1
-1
-1
-1
-1
-1
-1
-1
-1
-1
-1
-1
-1
-1
-1
-1
-1
-1
-3
-1
400
1
1
0
2517883 2533251 3160648 3176011 230 230 0
-1917
-1
1228
-2661
23
-39
399
1058
-4139
3164
-464
213
1
1
1
1
1
0
2533263 2546591 3175571 3188769 277 277 0
378
1
1
1
1
1
78
1
1
1
-210
-1417
279
590
-2634
-1
-1
171
1
1
1
1
1
1
1
1
1
1
1
1
1
2
462
1
1
1
1
1
1
1
1
1
1
1
1
1
1
1
1
1
1
1
1
1
1
1
1
1
1
1
1
1
1
1
1
1
1
1
1
1
1
1571
383
-1678
-88
-866
-1
564
1
1
1
1
1
1
1
1
1
1
1
1
1
1
1
1
1
1
1
1
1
1
1
1
1
1
1
1
1
1
1
1
1
1
1
1
1
1
1
1
1
1
1
1
1
1
1
1
1
1
1
1
1
1
1
1
1
1
1
1
1
1
1
1
1
1
1
1
1
1
0
2571754 2578867 3191844 3198855 168 168 0
284
1
1
3
1
1
1
1
1
1
624
31
175
353
52
93
107
1
1
1
1
1
1
1
1
1
1
1
1
1
1
1
1
1
1
1
1
1
1
1
1
1
1
1
1
1
1
1
1
1
1
1
1
1
1
1
1
1
1
1
1
1
1
1
1
1
1
1
1
1
1
1
1
1
1
1
1
1
1
1
1
1
1
1
1
1
1
1
1
1
1
1
1
1
1
1
1
1
1
1748
1
68
1930
-1524
0
2578869 2594425 3198947 3214523 146 146 0
5678
1
1
1
1
-158
-1
-1
-1
-1
-1
-341
-1
-1
-1
-1
-1
8
-174
120
1
1
1
1
1
1
-3969
1365
1
-1290
-1
-1
-1
-1
-1
-1
-1
-3
-1
-1
-1
-1
-1
-1
-1
-1
-1
-1116
-1
-1
0
2607988 2632031 3214518 3238582 390 390 0
-636
532
-3518
-3035
-685
-1099
-2931
-1124
-2689
-1
-1
-1
-1
-1
-1
-1
-1
-1
-1
-1
-1
-1
-1
-1787
2443
1136
1
1
-2076
-1
-357
0
2640657 2654580 3238572 3252517 187 187 0
-1034
-1
-1
-1
-1
-1
-1
-1
-1
-1
-1
-1
-1
-1
-1
-1
-3
-1
-1
-554
1187
91
425
1
1
1
-266
-88
-89
210
80
802
30
-182
-1445
-1
-1
-1
-1
-58
389
-356
-1
-1
-1
-1
-1
-1
-1
-1
-1
-1
669
295
118
1
1
1
1
1
0
2654729 2675871 3253043 3274185 4 4 0
0
2676066 2678440 3275036 3277408 4 4 0
161
1
0
2678185 2679885 3277405 3279105 1 1 0
0
2679632 2681273 3279107 3280748 0 0 0
0
2681163 2682603 3287496 3288936 0 0 0
0
2683493 2713072 3290640 3320218 6 6 0
4345
786
-19991
0
2712631 2725654 3320317 3333340 2 2 0
0
2725508 2730305 3333715 3338511 3 3 0
-1262
182
1
0
2730021 2752297 3346145 3368421 6 6 0
0
2751920 2753894 3369166 3371144 6 6 0
-1943
-1
-1
-1
0
2753865 2780356 3371522 3398013 10 10 0
0
2780046 2798717 3398084 3416754 5 5 0
11664
0
2798812 2805855 3416754 3423797 1 1 0
0
2806135 2810105 3424586 3428556 1 1 0
0
2809811 2820587 3429188 3439966 6 6 0
-10468
-1
0
2820346 2833741 3440298 3453686 25 25 0
654
1
1
1
1
1
1
1
1
5314
-7309
-1
-1
0
2833745 2835401 3456309 3457965 1 1 0
0
2835220 2838067 3464460 3467307 1 1 0
0
2838434 2843085 3473026 3477677 3 3 0
0
2842677 2845198 3482545 3485066 0 0 0
0
2845436 2852219 3487454 3494240 4 4 0
-30
-1
-1
0
2853014 2854808 3499732 3501526 1 1 0
0
2854813 2882085 3501985 3529258 7 7 0
10607
-292
-12970
0
2882178 2883855 3530623 3532300 1 1 0
0
2883670 2887051 3532302 3535690 23 23 0
-2182
-118
-1
-1
-756
-1
-1
-1
-1
296
1
0
2887845 2889670 3534665 3536494 17 17 0
522
-171
-1
-1
-1
-1
0
2889369 2915492 3536672 3562801 88 88 0
-22037
386
430
234
-92
656
-204
-172
-1
-1
-675
-453
-57
-1
-1
660
0
2916015 2917884 3563935 3565804 5 5 0
0
2917984 2921700 3565807 3569453 122 122 0
71
2381
1
1
1
1
1
1
1
1
1
1
1
1
1
1
1
1
1
1
1
1
1
1
1
1
1
1
1
1
1
1
1
1
1
1
1
10
1
293
52
1
1
1
1
1
1
1
1
1
1
1
1
1
1
1
1
1
1
1
1
1
1
1
1
1
1
1
1
101
-260
452
0
2921736 2938547 3570049 3586936 686 686 0
113
-408
-284
26
-35
-1
-1
-1
-1
-1
-1
-1
-1
-1
-1
-1
-1
-1
-1
-1
-1
-1
-1
-6
-1
-1
-1
-1
-1
-1
-1
-1
-1
-1
-1
-1
-3
-1
140
-98
462
-74
-1
98
174
1
1
1
1
1
1
1
1
1
1
1
1
1
1
1
1
1
1
1
-351
-1
-1
-1
386
-9
-1045
-821
-1
-1
-1
-1
-1
-1
-1
-1
-1
-1
-1
-1
-1
-1
-1
-1
-3
-1
-1
-1
136
-1229
-1
-1
-1
-1
-1
-1
-1
-1
-1
-1
-1
-1
-1
-1
-1
-1
-1
-1
-1
-1207
-1
-1057
765
1
1
1
1
1
1
1
1
1
1
1
1
1
1
1
3
1
-431
-1
-1
-1
-1
-1
-1
-1
-450
-1
-1
-1
-1
-1
-1
-1
-1
-1
-1
-1
-1
-1
-1
-1
-1
-1
-1
-1
-1
-1
-1
-1
-1
-1
672
1
-496
-1
-1
-1
361
825
-29
-247
-1
-187
715
-3
3415
3
1
4
1
3
0
2949402 2961222 3587396 3599153 283 283 0
405
1
-1100
-1877
519
343
714
1
1
1
1
1
1
1
1
1
1
1
1
1
1
1
1
1
1
2
1
227
1
1
1
1
1
1
1
1
1
1
1
1
1
1
1
1
1
1
1
1
1
1
1
1
1
1
1
1
1
1
1
1
1
1
1
1
1
1
1
1
1
1
2
78
-715
-1
562
-746
-141
-1
-1
36
-1835
0
2961033 2965008 3599469 3603452 166 166 0
646
126
-177
-1
-1
-1
-1
-1
-1
-1
-1
-1
-1
-1
-1
-1
-1
-1
-1
-1
-1
-1
-1
-20
-1
-1
-1
-1
-1
-1
-1
-1
-1
-1
-1
-1
-1
-1
-1
-1
-1
-1
-2
-1
-1
-1
-235
-2
-1
-142
413
1
1
1
1
1
1
1
1
1
1
1
1
1
1
1
1
1
1
1
1
1
1
1
1
1
1
1
1
1
1
1
1
1
1
1
1
1
1
1
1
1
1
2
-87
-1
-1558
-1
-1
-1
0
2965164 2967998 3641591 3644422 54 54 0
154
48
1
-722
1386
0
2967998 2979269 3645249 3656473 316 316 0
51
-827
-1
-1
-1
-1
-1
-1
-1
-1
-1
-1
-1
-1
-1
-1
-288
-133
196
1
1
1
1
1
1
2
1
808
1
1
1
1
1
1
1
1
1
1
1
1
1
1
1
1
1
1
1
1
1
1
1
1
1
1
1
1
1
1
1
1
1
1
1
1
1
1
1
1
971
577
431
1
2560
-174
-876
2798
1
1
1
1
1
1
1
1
218
0
2979263 2987641 3669102 3677482 223 223 0
-338
5433
1
1
1
1
1
1
1
1
1
1
1
1
1
1
-1113
-115
-1008
-1
-1
-1
-1
-1
-1
-1
-1
-1
-1
-1
-1
-1
0
2987886 2992982 3678141 3683248 237 237 0
715
32
506
1
1
1
1
1
1
1
629
1
1
1
1
1
1
1
1
1
1
1
1
1
1
1
1
1
1
1
1
1
1
1
1
1
1
1
1
1
1
1
1
1
1
1
1
1
1
1
-46
-129
-1
-1
-1
-1
-1
-1
-1
-1
-1
-1
-1
-1
-1
-1
-1
-1
-1
-5
-1
-1
-1
-1
-1
-1
-1
-1
-1
-1
-1
-1
-4
-1
-1
-1
-1
-1
-1
-1
-1
-1
-1
-1
-1
-1
-1
-1
-1
-1
-1
-1
-1
-1
-1
-1
-4
-1
-1
-3
-1
-1
-1
-1
-1
-1
-1
-1
-1
-1
-1
-1
-1
-1
-1
-1
-2
-1
-1
-1
-218
50
8
88
701
1
1
1
1
1
1
1
1
1
1
1
1
1
1
1
1
1
-260
0
2992967 3002311 3683295 3692625 166 166 0
591
1
1899
1
1
1
1
1
-406
138
815
1
115
1
4675
1
0
3012866 3023171 3692621 3702929 277 277 0
-714
-1
-1
-1
-1
-1
-1
-1
-1
-1
-1
-1
99
2390
1
-11
104
1246
-134
-125
169
1
1
1
1
1
1
1
2
-150
-1
130
11
-1542
-2391
0
3022910 3032470 3703175 3712736 297 297 0
2158
-195
-1
761
1
1
1
1
1
1
1
1
1
2
6
1
1
1
20
1
1
1
1
1
1
1
1
1
-3742
-1
-1
-1
-1
-1
-1
-1
-1
-1
-1
-1
-1
-1
-1
-1
-1
-1
734
1
1
1
1
1
1
1
1
1
1
405
-489
-1
-1
-1
-1
-1
-1
-1
-1
-1
-1
-1
-1
-1
-1
-1
-1
-1
-1
15
-83
0
3033083 3045669 3714500 3727116 401 401 0
-882
-289
-1
-1
-1
-1
-1
-1
-1
-1
-1
-1
-1
-1
-1
-1
-1
-1
-1
-1
-1
-1
-1
-1
-1
-1
-1
-1
-1
-1
-1
-41
-1
-1
-1
-1
-1
-1
-1
-1
-1
-1
-1
-1
-1
-1
1319
-24
151
-366
14
245
1
1
1
1
1
1
1
1
1
1
1
1
1
1
1
1
1
-203
-113
2278
-754
-572
-1
-814
1200
-599
230
-89
-1201
399
1
1
0
3045236 3053063 3727315 3735135 291 291 0
-118
-1
-293
-2526
-697
34
-487
-1
-24
460
1
1087
1
1
1
1
1
1
1
1
1
1
1
-1041
133
0
3053059 3055213 3756968 3759117 80 80 0
-895
212
1
-153
-1
-801
-1
-1
37
2
2
4
1
1
21
1
2
0
3056502 3085321 3761201 3790156 1031 1031 0
-273
-1
-1
-1
-1
-1
-1
-1
-1
-1
-1
-1
-1
-1
-1
-1
-1
-1
-1
-1
-1
-1
-1
-1
-1
-1
-1
-1
-1
-1
-1
238
227
-327
-1
-1
-1
-1
-1
520
-317
-1
-1
-1
-519
647
-2163
-1
-1
-1
-1
-1
-1
-1
-1
-1
-1
-1
-1
-31
-1
-1
-1
-1
-1
-1
-1
-1
-1
-1
-1
-1
-80
-1
-1
-1
-1
-1
-1
-1
-1
-1
-1
-1
-1
-1
-1
-1
-1
-1
-1
-1
-1
-1
-1
-1
-1
-1
-1
-1
-1
-1
-1
-1
-1
-1
-904
-1
-1
-1
-1
-1
-1
-1
-1
-1
-1
-1
-1
-1
-1
-1
-1
-1
110
25
85
-6
-13
-1
16
1
33
1
8
-1187
-2
383
-1115
2222
-932
1312
-352
-46
-463
172
1
1
3
1
5
2
1
1
1
4
1
7
1
379
1
1
1
1
1
1
1
1
1
1
1
1
-2009
7068
1
-1450
-190
-1
-1
-1
-2
-1
-1
-5
-1
-1
-1
-1
-1
-1
-1
-1
-1
-1
-1
-1
-1
-1
-1
-1
-2
-1
-1
-1
-1
-1
-1
-1
-1
832
-1195
-1
-1
-1
-1
-1
-1
-1
-1
-1
-1
-1
-1
-1
-1
-1
0
3083824 3091041 3797567 3804801 281 281 0
-531
-1
-1
-1
-1
-1
-5
-8
-1
-9
-1
-1
-1
-1
-1
-1
1045
195
-694
-1
-1
-1
-1
-1
-1
-1
-1
-1
2076
1
1
1
1
1
1
4
1386
-704
-293
0
3095358 3109387 3804800 3818678 617 617 0
316
1
1
1
1
1
1
1
1
1
1
1
1
1
1
1
1
1
1
1
1
4
1
1
1
1
1
1
1
1
1
1
1
1
1
1
1
1
-1874
-1
-231
-1
-886
-1
-2
-1
-1
-1
-1
-1
658
1
1
1
1
1
1
1
1
1
1
1
1
1
230
1
1295
-1711
123
685
-713
31
1
3
1
1
1
1
1
1
1
367
1
1
3
1
1
1
1
1
1
1
1
1
1
1
1
1
1
2
1
2
1
2
1
1
1
4
1
1
1
1
1
1
1
1
1
3
1
1876
1
1
1
1
1
1
1
1
1
1
1
1
1
1
1
1
1
1
1
1
1
1
1
1
1
1
1
1
1
1
1
1
1
8
1
1
2
1
1
1
-870
-812
260
1
1
1
1
1
4
1
1
1
1
1
1
1
1
1
1
1
250
183
144
-4
-21
4
49
-61
23
-10
28
0
3108104 3110549 3823403 3825851 78 78 0
-10
-40
-39
1988
29
1
1
-22
-1
-199
-56
0
3111614 3119723 3845792 3853887 328 328 0
239
182
1
852
644
1
1
1
1
1
1
1
1
1
1
1
1
1
1
-442
268
3
4
1
-271
-147
-1
-1
-1
-1
-1
-1
-1
-1
-1
-1
-1
-1
-1
-1
-1
-1
-1
-1
-1
-1
-1
-1
-1
-1
-1
-1
-1
-1
-1
-1
-1
-1
73
983
1
873
1
1
1
1
1
1
1
1
1
1
1
1
1
1
1
1
1
1
1
1
1
-1290
1540
67
0
3137920 3172104 3852505 3886670 1019 1019 0
1121
1
1
1
1
1
1
1
1
1
1
1
1
1
1
1
1
1
3
2
5
1
1
1
1
1
-1004
-1479
-1
-3
-1
16
1
487
1963
1
-408
165
1725
-543
1091
1402
1
1
1
1
1
1
1
2
1
1
1
-901
-1
378
-2166
-1
-1
-1
-5
-1
-1
-1
-2
-1
-1
-1
-3
1313
1
251
263
2484
153
1
1
1
1
1
1
1
1
1
1
1
-1070
-51
-1
173
55
-24
-1
-1
-1
-1
-1
-1
-1
-1
-1
-1
-1
-1
-1
-1
-1
-1
-1
-1
-1
-1
-1
-1
-1
-1
-1
-1
-1
-1
-1
-1
-1
-1
-1
-93
1061
1
1
1
-471
-543
-1
-1
-229
-1
-1
-1
-1
-1
-1
-1
-1
-1
-1
-1
-1
-1
-1
-1
-1
-1
-1
446
1641
1
1
1
1
1
1
3
1
1
1
2
2
-1227
132
-765
-1764
-2203
1163
1
1
1
1
-1071
107
256
1
59
1
1
1
1
1
1
1
1
1
1
1
1
1
0
3173052 3176107 3887427 3890481 65 65 0
944
0
3182389 3184614 3890478 3892702 36 36 0
-444
-676
248
1
1
0
3184610 3191230 3893076 3899729 177 177 0
180
657
1
-24
-951
631
129
-1152
13
1
14
1354
-506
-1
-1
-1
-1
-1
-1
-1
-1
-1
-1
-1
-1
-1
-1
-1
-1
-1
-1
-1
-1
-1
-1
-1
-1
-493
-1
-136
-129
-31
-1
-1
-1
-1
-1
-1
-1
-1
-2
0
3191345 3206963 3899879 3915417 505 505 0
-1430
-169
682
1
1859
1
1
1
1
1
1
1
1
1
1
1
1
1
1
1
1
1
1
1
1
1
1
-62
1910
-1024
-1
-1
-1
-1
-1
-1
-1
-1
-1
-1
-1
-1
-3
-1
-1
-1
-1
-1
-1
-1
-1
-1
-1
-1
-1
-964
906
-2202
580
158
599
68
1
1
1
1
1
1
1
1
1
1
1
1
1
1
1
1
1
1
1
1
1
1
1
1
1
1
1
1
1
1
1
1
1
1
1
1
1
1
1
1
1
1
1
1
1
1
1
1
1
1
1
1
1
1
1
1
1
1
1
1
1
1
1
1
1
1
1
1
1
1
1
1
1
1
1
1
1
1
1
1
1
3
2
-394
-14
-278
-1
386
-176
175
1
1
-526
-2
0
3219361 3243748 3915411 3939821 648 648 0
502
-203
2184
1
1
1
1
1
1
1
1
1
1
1
1159
1
1
1
-1358
-744
-1
-1
-1
-1
-1
-1
-1
-1
-1
-1
-1
-1
-1
-1
-1
-1
-1
-1
-1
-1
845
1
-511
-76
-1
-1
177
184
-28
19
188
-39
-1
-875
-167
608
209
224
1235
1163
-41
-1
748
380
-95
-1
274
3034
418
1
1
1
1
1
1
1
1
1
1
1
1
1
1
-167
-70
-1
-1
-1
-1
-1
-1
-1
-1
-1
-1
-1
-1
-1
-1
-1
-1
-1
-1
-1
-1
-1
-1
-1
-1
-1
411
-1967
-1
-1
-1
-1
-1
-1
-1
-1
-2
1612
1
1
-2403
0
3243185 3252266 3939823 3948862 406 406 0
-512
219
898
1611
25
1
1
1
1
1
1
1
1
1
1
1
1
1
270
95
62
-284
-2028
-1402
-991
54
1
1
1
1
1
1
1
1
1
1
1
1
1
1
1
1
1
1
1
1
1
1
1
1
1
1
1
1
1
1
-274
-24
-150
-12
0
3258891 3267787 3957304 3966189 269 269 0
-85
-17
187
-319
-207
50
563
843
1
1891
109
1
1
1
1
1
1
1
1
1
3
1
1
1037
-208
-1
-1
-2
-1
-1
-1
-40
-355
-1755
398
1
29
55
568
0
3268301 3279503 3968185 3979372 292 292 0
1268
1
1
391
-1369
-1731
2894
1169
1
1
1
1
1
1
1
1
1
1
1
1
-1363
782
-14
0
3279514 3288475 3979054 3988079 344 344 0
94
-14
922
443
1
1
1
4
2
893
1
1
1
1
1
1
1
1
1
1
1
1
1
1
1
1
-847
-387
170
725
-151
680
-529
-676
-1
-1
-1
-1
-1
1410
-750
-1
-1
-1
-1
-1
-1
-1
-1
-1
-9
-1
-1
-1
-4
-1
-1
-1
-1
-1
-1
-6
-1
-1
-1
-1
-1
-1
-1
-1
-1
-1
-1
-1
-1
-1
-1
-1
-1
-1
-1
-1
-1
-1
-1
-1
-1
-1
-1
-1
-1
-1
-1
-1
-1
-1
-1
-1
-1
-1
-1
-1
-1
-1
-1
-1
-1
-1
-1
-1
-1
-1
-1
-1
-1
-1
-1
-1
-1
-1
-1
-2
0
3289270 3291753 3989502 3991981 76 76 0
236
-653
-4
-8
290
1
4
11
1
1
-228
-332
-204
334
135
1
0
3292390 3301039 3993305 4001957 217 217 0
554
-1138
-1
-1
-1
-1
2040
92
1
-2857
-225
0
3301223 3303495 4001998 4004271 83 83 0
-2052
0
3303389 3311190 4004767 4012506 245 245 0
-4129
1995
1
1
1
1
1
1
1
1
1
1
1
1
1
1
1
1
1
1
1
1
1
1
1
1
1
1
1
1
1
1
1
1
1
1
1
1
1
1
1
1
1
1
1
1
1
1
1
1
1
1
1
1
1
1
3
1
3
1
1
320
220
1
0
3318888 3323459 4011426 4015994 133 133 0
-8
-610
-3615
95
44
1
1
1
182
0
3323454 3331209 4027172 4034951 180 180 0
312
1
29
1023
-1876
-3063
-1
-1
-1
-1
-1
-1
-1
-1
-1
-1
-1
-1
-1
-1
-595
-1
-1
-1
-1
-1
-1
-1
-1
-1
-1
-688
0
3331203 3350669 4035284 4054729 401 401 0
588
-1284
-51
32
-4318
367
2301
1
1
3
1
7
1
4
1
2
1
1
1598
1
1
1
1
3
1
75
-9
-1
-1225
1113
168
-843
-1311
-304
246
1
1
1
1
1
1
1
1
1
26
1
1
1
1
1
-235
-1
-1
-1
-1
-1
-1
-1
-1
-1
-1
-1
-1
-1
159
1
1
1
1
1
1
3
1
5
9
1
1
-544
1646
-463
-1
-1
-1
-1
-1
-1
-1
-1
-1
-1
-1
32
1
0
3351906 3360220 4056131 4064451 299 299 0
79
60
1
1
1
1
1
1
1
1
1
1
1
1
1
1
1
1
1
1
1
14
1
1
1
1
1
13
1
1
1
1
1
1
1
1
1
1
1
1
1
1
1
1
1
-32
-1
-1
-1
-1
-95
-1
-1
-3
-1
-1
-4
359
1
1
1
1
6
1
4
1
15
1
1
1
1
1
-42
-1
-1
-1
-1
-1
-1
-1
-1
-1
-1
-1
-1
150
-70
-1
-1
-1
-1
-1
-1
-1
-4
-1
-1
-1
-1
-1
-1
-1
-1
-1
-4
-1080
-1
-3
-48
313
156
-1578
-1
-1
-1
-1
-844
-41
-1
-747
-1
-1
-1
-1
-1
-1
-1
-1
-1
-1
-1
-1
-1
-1
-1
-1
-1
65
1
2155
1
1
0
3360815 3362172 4064458 4065816 45 45 0
-55
-1
-1
-1
-1
-1
-1
-1
-1
-1
-1
-1
-1
1187
1
1
1
1
1
1
1
1
1
1
1
0
3363934 3389330 4065811 4091187 615 615 0
701
1
1
1
1
1
1
1
1
1
1
1
1
1
1
454
-3704
-1
-1
-1
-1
-1
-1
-1
-1
-1
-1
-1
-1
-1
-1
-1
-1
-1
-1
-1
-1
-1
-1
-2
-1
372
286
888
1
1
-1062
-1
783
1
1
1
1
1
1
1
1
1
1
1
1
-255
-1
-1
-1
-1
479
1
1
1
1
1
1
1
1
1554
1
1
1
1
1
1
1
1
1
1
1
1
1
1
1
6
1
1
1
2113
-88
1562
-1559
-1
-1
-1
-1
-1
-1
-1
-1
-1
-1
-1
-1
-1
-1
-1
-1
-1
-1
-1
-1
-1
4370
1
1
1
1
1
1
-365
33
1
64
143
1
1
1
1
1
1
-94
-351
-1
21
1
231
-803
-1
-1
-1
-1
-1
-1
-1
-281
-458
876
1
1
1
0
3389070 3390168 4091405 4092504 36 36 0
-638
0
3390168 3398981 4110238 4119115 283 283 0
-1860
-1
-1
-1
-1
-1
-1
-1
-1
-343
-1
-1
-1
-1
-1
-1
-1
-1
-1
-1
-1
-1
-1
-1
-1
-1
-1
-1
-1
-1
-1
-1
-1
-381
-495
-233
-2
-1
-4
-4
-1
-1
-1
-1
-1
-189
-355
-1
-1
-1
-1
-1
-1
-1
-1
-1
-1
-1
-1
-2
-1
-494
-526
-952
0
3398525 3417090 4119284 4137859 420 420 0
-1285
-2655
-1064
-1
-1
-1
-1
-1
-1
-1
-1
-1
-1
-1
-1
-1
-1
680
217
1
1
-580
1557
2308
1
1
-1839
-810
1011
-799
-303
-899
446
1
-546
504
1
1
0
3417656 3420138 4138867 4141337 62 62 0
92
1
1
1
1
1
1
1
1
1
1
1
602
-1130
0
3420139 3423582 4142238 4145693 100 100 0
-842
414
1
1
1
1
1
5
-1710
-1
-1
-1
-1
-1
-1
-1
-1
-1
-1
-1
-1
-1
-1
-1
-1
-1
0
3423183 3427657 4146429 4150889 142 142 0
708
-1140
-467
-1
225
1
1
1
1
1
1
1
1
1
1
1
1
1
1
1
1
-1054
572
1
15
-69
-75
-1
-6
40
0
3431305 3434050 4149259 4152008 79 79 0
-1417
-1117
-1
-1
0
3433844 3447728 4152516 4166402 317 317 0
668
-67
-12
-2333
-1498
-1
-1
598
-502
-1
-1
-1
-1
-1
-1
-1
-1
-1
-1
-1
-1
-1
1205
1
120
462
722
-247
-211
349
1
1
1
1
1
1
1
4
1
1
1
1396
1
298
-195
-929
-1
-1
-1
929
1
948
0
3447803 3451236 4181698 4185129 104 104 0
-111
295
1
1238
-27
702
0
3452493 3458473 4185124 4191105 134 134 0
209
-645
-1
-1
3915
0
3458217 3463404 4191517 4196704 129 129 0
-1176
1609
0
3468085 3469663 4196704 4198282 33 33 0
677
-356
0
3469817 3475763 4198977 4204922 147 147 0
-103
61
1
-237
1657
-611
1411
-1429
19
0
3484901 3491629 4204917 4211670 186 186 0
-483
-5
-160
-1
-1
-1
-1
-1
-976
-1
-59
-1175
-1
-1
-1
-1
-1
-1
-1
-1
-1
-1
-1
-1
-1
-1
775
-398
220
517
-142
-1
-1
-1
-1
-1
-1
-1
-1
-1
-1
-1
-1
-844
248
644
1
1
1
1
1
1
1
1
1
1
1
0
3491810 3523555 4212054 4243892 626 626 0
102
1
-271
48
-1819
-1
370
-513
-323
-6
-2572
-188
1205
1
1
-795
-1
-1
-1
-1
-1
-1
-1
-1
-1
-1
-1
-1
-1
-1
-1
-1
-1
-1
-1
-1
-1
-1
-1
-1
-1
-1
-1
-1
-1
-1
-1
-1
-1
-1
-1
-1
-1
-1
-1
-1
-1
-1
-1
-1
-1267
-3887
-1
-1
-1
-1
-1
-1
-1
-1
-1
-1
-1
-1
-1
-1
-1
-1
-1
-1
-1
-1
-1
-1
-1
-668
521
-3735
-1
-1
-1
-1
-1
-1
-1
-1
-1
-1
-1
-1
-1
-1
-1
-1
-1
-1
-1
-1
-1
-1
-1
2821
209
1
-361
2194
-1397
-2674
-354
2698
697
0
3523551 3571867 4261183 4309548 784 784 0
-219
1410
1
1
1
-847
-1
-1
-2
-1
-1
-1
-1
-1
-2
-1
130
364
1
107
-1718
-1
-109
-1
-1
-1
-1
3451
385
1
1
1
1
1
1
1
1
1
1
1
1
1
1
1263
1
-135
430
-981
433
1
1
1
2
3
1
1
2
2
10
1
1
1
1
1
1
1
1
1
3
1
1
1
1
1
1
1
1
1
1
1
1
2
1
3
2
1
3
3
1
1
1
1
1
7
1
1
1
5
1
1
1
1
1
1
1
3
1
1
1
1
-4078
2092
2276
1
-18
-1
-1
-1
-1
-1
-1
-1
-1
-1
-1
-1
-1
-1
-1
-1
-1
1182
1270
-97
-203
-2074
-131
-212
-1
-1
-778
-1
-1
-1
-1
-366
-1
-1
-1
-1
-1
-1
-1
-1
-1
-1
-1
-1
-1
-1
-1
-282
-1
210
196
-906
629
21
127
-64
-1
-1
-1
-1
-1
-1
-1
-1
-1
-1
-1
-1
-1
-1
-1
-1
-1
-1
-1
-1
-1
-1
-1
-1
-1
-1
-1
-1
-1
-182
-1
-1
-1
-1
-2547
-1
-1
-1
-1
-1
-1
-1
-1
-1
-1
-1
402
-4563
-1
-1
-1
-1
-1
-1
-1
-1
-1
-1
-1
-1
-1
20
4374
1
39
1
1
-1647
-1
-1
104
1
1
1
1
1
1
1
1
1
1
1
1
1
1
1
1
1
1
1
-963
-1
-1
-1
-1
-1
-1267
-1
-1
-1
-1
-1
-1
-1
-1
-1
-1
-1
-1
-1
-1
-1
-1
-163
-794
-1
-1
-1
-1
-1
-1
-1
-1
-1
-1
-1
-1
-1
-1
127
1
1
1
1
1
1
1
-564
-1
-1
-17
-1
-1
-1
-782
-1
-1
0
3581311 3588847 4309545 4317071 91 91 0
493
1
1
1
-252
-250
637
1062
1
1
1
1
1
1
-429
-753
354
2468
0
3588845 3592617 4319167 4322945 86 86 0
32
-1381
-1
-1
-1
-1
-1
-6
0
3593337 3594371 4334936 4335969 18 18 0
32
-722
170
0
3594971 3598475 4338941 4342441 83 83 0
1196
377
1430
-20
242
1
0
3599123 3601195 4342434 4344507 48 48 0
-265
498
-149
-1
1010
0
3600867 3605014 4345455 4349580 113 113 0
176
-1431
1351
1
1
1
1
1
1
1
1
1
1
1
1
1
1
1
1
1
1
1
1
1
1
1
-1058
-1
0
3604633 3614885 4350037 4360243 287 287 0
-272
-1
-147
-286
-1269
141
1546
1
1
1
1
1
1
1
1
8
346
34
1
-24
110
134
-52
8
1
2
1
1
2
1
1
1
1
2
1
1
1
1
1
1
1
1
5
1
1
1
1
1
1
1
1
5
2
1
1
1
1
1
1
1
1
-106
-1659
883
1
1
-1026
-1511
0
3615345 3630722 4360242 4375588 589 589 0
-25
-1
-454
-811
-107
-1
-1
-1
-1
-1
-1
-1
-1
-1
-1
-1
-1
-1
-1
-1
-1
-1
-1
-1
-1
-1
-1
-1
-1
-1
-1
-1
-1
-1
-1
-1
-1
-1
-1
-1
-1
-1
-1
-1
-1
-1
-1
-1
-2
-1
113
1
1
1
3
1
1
1
1
1
1
1
3
3
4
1
1
1
1
1
1
1
2
1
-44
-1
81
1
1
1
1
1
1
1
1
1
1
1
1
1
1
1
1
1
1
1
1
1
1
1
1
1
1
1
1
1
1
1
1
1
1
1
1
1
1
1
1
1
1
1
1
1
1
1
1
1
1
2
1
-742
-1
-1
-1
-1
-1
-1
-115
-1
-1
-1
-1
-1
-1
-1
-2
2381
-276
500
1
1
1
1
1
1
1
1
1
1
1
1
1
1
1
1
1
1
1
1
1
1
1
1
1
1
1
1
1
1
1
1
1
1
1
1
1
1
1
1
1
1
1
1
1
1
1
1
1
1
1
1
1
1
1
1
1
1
1
1
1
1
1
1
1
1
1
1
1
1
1
1
1
1
1
-398
-1
-1
-1
-45
-300
-1
-1
-1
-1
-1
-1
-1
-1
-1
-1
-1
-1
-1
-1
-1
179
-18
-1
-1
-1
-944
-1
-1
-1
-1
-1
-1
-1
-1
-1
-1
-1
-1
-1
-1
-1
-1
-1
-1
-1
-1
-1
-1
-1
-1
-1
-1
-1
-1
-1
-1
-210
529
-1406
54
297
2101
700
-767
-1
0
3630400 3640906 4375696 4386248 335 335 0
-779
-1
-1
253
-336
142
-40
-2
-1
-1
-1
-1
-1
-1
-1
-1
-1
-1
-1
-1
-1
-79
-50
-1
-1618
60
1
1
1
1
1
1
1
1
1
1
-87
3541
-2389
-1
-1
-1
-1
-1
-1
-1
-1
-1
-1
-1
-1
-1
-1
-1
-1
-1
-1
-1
-1
-1
-1
-1
-1
-1
-1
-1
-1
-1
-1
-1
-1
-1
-1
-1
-1
-1
-1
-1
-1
-1
-1
-1
-1
-1
-1
-1
-1
-1
669
1
1
364
1
1
1
1
1
1
1
1
1
1
0
3640901 3660045 4388628 4407712 348 348 0
108
243
1
1
1
1
1
1
1
1
1
-58
-1
98
-51
-1
423
-200
700
-179
-202
-1
-1
-1
-1
-1
-1
-1
-1
-1
-1
-1
-1
-1
-3
-2
-1
-1
-1
-1
-4
269
1
1
1
1
1
1
1
1
1
1
1
800
244
4
142
81
1
-790
-205
435
743
1
1
1
1
1
1
1
1
1
2440
-754
-1
-1
-1
-1661
341
1
1
-335
-1
-1
436
591
-276
-1
-12
18
1
1
6
1
2
3
1
2
4
1
1
1
3
10
1
1
1
4
4
1
1
1
1
2
1
3
1
3
5
1
5
1
-3
9
1
1
1
1
1
1
1
1
1
397
552
1
1
1
1
1
1
1
2711
-449
0
3670768 3671987 4407708 4408927 29 29 0
484
-217
0
3672149 3681765 4409342 4418949 127 127 0
-2928
-3244
1166
1
1
1
1
1
1
1
1
-645
-95
-1
146
1
1
1
1
1
-398
0
3684903 3711179 4424221 4450534 646 646 0
446
-99
-82
-1
-2
-3
-3
-1
-4
-4
-3
-14
-1
-1
-1
-19
-5
-1
-1
19
4
1
2
2
5
1
5
203
1
1
1
1
1
-95
-1
-1
-1
-1
-1
-1
-1
-91
-1
-48
-1
2294
1375
147
1
1
1
1
1
1
1
1
1
1
1
1
1
1
-2835
-162
-166
2326
-3590
477
1
1
1
1
1
1
1
1
1
1
1
5048
351
867
102
226
1
1
1
1
1
1
1
1
1
1
1
1
1
1
1
1
1
-368
537
-40
-1
-1
-1
-5
-1
-1
-1
-1
-1
-1
-1
-1
-1
-1
-1
-1
-1
-1
-3
-1
-1
-1
-1
-1
-1
-1
-1
-1
-1
-1
-1
-1
-1
-1
-2
-1
-1
-1
-1
-1
-1
-1
698
-465
-257
-147
-185
-1
-1
-1
-1
-1
-1
-1
-1
-1
-1
-1
-1
-1
-1
-1
-1
-1
-1
-1
-1
-1
-1
-1
-1934
0
3712047 3716070 4450532 4454553 113 113 0
-2146
72
1
1
0
3716069 3719797 4455554 4459271 94 94 0
392
1558
1
1
1
256
1192
1
1
1
189
0
3718393 3720474 4465472 4467550 49 49 0
44
-333
701
1
197
0
3720427 3728718 4467293 4475605 248 248 0
-128
48
68
1748
393
1
1
1
1
2236
-546
-1
-5
-1
-1
-827
-233
-1073
-1
-1
-1
-1
-1
-1
-1
-1
-1
-1
-1
-1
-1
-4
-2
-1
-1
-775
-175
-1
-1
0
3728584 3754676 4476000 4502081 642 642 0
-99
-1
-1
127
770
-64
-1
99
1
1
-3059
1819
-548
-1253
-1
98
247
1
1
1265
1
1603
-1103
-1
-1
-1
-1
-1
-1
-1
-1
-1
-1
-1
-1
-1
-1
-1
-1
-1
-1
-1
-1
-1
-1
-1
-1
-1
-1
-1
-1
-1
-1
-1
-1
-1
-1
-1
-1
-1
-1
-1
-1
-1
-1
-1
-1
367
1
1
1
1
1
1
1
2
-42
-1
-3
-1002
-1
-1
-88
-1
-1
-1
-1
-1
-1
-1
-1
-3
-1
-2
-1
-4
3
9
1
1
-7
7
1
4
-8
5
-13
-2
104
1
1
2720
-1079
631
-920
325
1
1
1
1
1
1
1
1
1
1
1
1
1
1
1
1
1
1
1
1
1
1
1
1
1
1
1
1
1
1
1
1
1
1
1
1
1
1
1
-74
-44
-1
-1
-1
-1
-1
-1
-1
-1
-1
-1
-1
44
25
1
4
-339
-2445
-1
-1
169
1
1
1
1
-296
-1127
-123
19
1
1
1
1
1
1
1
1
1
1
1
1
1
1
1
1
1
1
1
1
1
1
-1110
548
1
1
1
96
0
3754553 3755850 4520912 4522209 19 19 0
0
3755945 3786423 4522200 4552670 217 217 0
587
1
542
-1317
11
-925
-352
118
1
1
1
1
1
1
-3765
-1
8808
162
50
-11269
0
3786420 3792510 4554351 4560439 61 61 0
-768
-1
-1
-1
-1
-1
-1
-1
-6
104
1
1
1
1
1
1
1
4165
1
872
0
3792669 3801069 4560477 4568878 70 70 0
4990
-390
-1
0
3801223 3830541 4569044 4598358 212 212 0
121
-325
3449
5420
-475
3437
2557
1117
-7753
1523
0
3831296 3837111 4604375 4610206 76 76 0
-1305
-84
-1
-1
-1
-1
-1
-1
-1
-1
-1
-1
-1
-1
-1
-1
-1
-1
-1
314
3944
80
0
3836740 3841348 4610679 4615297 47 47 0
201
80
-297
2880
-112
-1
-1
-3
-5
-1
-5
-1
-1
-1
-1
-1
0
3841348 3873166 4615429 4647283 359 359 0
-951
-102
-1
-1
-1
-1
-1
-1
-1
-1
-1
-1
-1
-1
-1
-1
-1
-1
-1
-1
-1
-1
-1
-1
-1
-1
-1
-1
-1
-1
-1
-1
-1
-1
-1
-1
-1
-1
-1
-1
-1
-1
-1
-1
-1
-1
-1
-1
-1
-1
-1
-1
-1
-1
-1
-1
-7387
1259
3349
10683
1122
3327
-351
775
-1627
18
21
3
1
1
1
1
16
1
1
6
1
12
1
3
1
1
10
-111
0
3872974 3875669 4648341 4651038 29 29 0
-2470
-1
0
3875458 3878284 4651040 4653866 17 17 0
0
3878004 3880137 4654506 4656641 25 25 0
-1524
-1
0
3881410 3893815 4656473 4668883 117 117 0
-972
-1
-1
-1
-1
668
-6134
0
3893590 3898557 4669319 4674279 50 50 0
1563
1
1
1
1
1
1
0
3898556 3905191 4674567 4681205 43 43 0
-3316
-1
-1
0
3906047 3934894 4681209 4710109 236 236 0
-3276
1802
4177
-3846
-1
-1
-1
-1
-1
-1
-1
-1
-1
-3224
112
609
1
1
-54
-1
-1
-1
-1
-1
-1
-1
-1
-1
-1
-1
-1
-1
-1
-1
-1
-1
-1
-1
-1
-203
-1
-1
-1
-1
-1
-1
-1
-1
-1
-1
-1
-1
-1
-1
-1
-1
-1
-1
-1
-1
5441
-805
-1338
-1
-1
-1
-143
0
3934331 3935869 4714655 4716192 28 28 0
83
0
3940323 3943445 4719567 4722689 8 8 0
0
3943199 3961200 4723244 4741222 103 103 0
-2200
3225
2300
7806
1
1
1
1
1
1
1
1
1
1
1883
1
1
1
1
1
1
1
1
1
1
1
-175
0
3961886 3975578 4741221 4754873 373 373 0
301
-2547
120
1
1
1
43
1
1
1
1
1
1
1
1
1
1
1
1
1
1
1
1
4
1
2
7
1
1
1
1
1
1
1
1
2
1
1
1
1
1
1
1
5
1
1
1
1
1
1
1
1
2
1
1
1
2
1
1
1
-257
-1
1681
1
-1236
-189
163
1
3
1
1
1
1
1
1
1
1
1
1
1
-107
6
1
355
-192
240
-48
-516
-71
-36
39
151
-129
-667
-1
-1
-1
-1
-1
-1
-1
-1
-1
-1
-1
-1
-1
-1
-1
-1
-1
-3
-1
-1
-1
-1
-1
-1
-1
-3
-1
-1
503
-1321
315
1508
-135
-50
617
-20
0
3984325 3987253 4754868 4757794 88 88 0
957
1941
0
3987253 3998909 4757904 4769583 359 359 0
565
1
1
38
1
-55
124
133
1
1
1
1
1
134
45
-168
144
1
1
1
3
1
435
57
148
1
-36
-1
-1
-1
-1
-1
-1
-1
-1
-1
-1
-1
-1
-1
-1
-1
-1
-1
-1
-1
-1
-1
-15
-1
-347
-160
-1
-184
238
-14
-140
-1
189
1364
-822
-749
-1
-1
-1
-1
-1
-1
-1
-1
-1
-1
-1
-1
-1
-1
-353
2560
1
-792
-865
0
4018222 4020608 4777194 4779590 99 99 0
-1476
-558
-1
-1
-1
-1
-3
-1
-1
-1
0
4023392 4033183 4781860 4791653 391 391 0
-135
-50
1181
-4925
1371
-808
0
4033188 4035934 4791766 4794514 88 88 0
-1890
-1
-77
98
0
4035937 4041877 4816051 4821995 183 183 0
-468
-998
-1
-3464
0
4041537 4055254 4822189 4835814 526 526 0
2328
1
-49
-38
451
31
-991
-7
-164
-1
-1
809
750
1
1
1
1
1
1
1
1
3
1
1
1
1
1
-974
-1
-1
-1
26
160
1
1
1
1
1
1
1
1
1
1
1
1
1
-759
145
-644
-11
-1
-1
-1
1592
1030
483
1
1
1
1
-22
325
230
-15
268
1
1
1
2
1
1
1
1
1
1
1
1
3
1
1
1
2
1
1
3
1
1
1
1
1
1
2
1
2
2
1
1
1
1
1
8
7
1
1
1
6
1
1
1
4
1
1
1
1
1
3
1
1
3
1
1
7
1
1
1
5
5
1
1
1
1
-41
0
4055938 4085402 4850843 4880321 848 848 0
48
1
1
882
779
89
-50
-143
332
-173
-621
1114
-319
559
191
1
1
1
1
1
1
1
1
1
1
1
1
1
1
1
1
1
1
1
1
1
1
1
1
1
1
1
1
1
1
1
1
1
1
1
1
1
1
1
1
1
1
1
1
1
1
1
1
1
1
1
1
1
1
1
1
1
1
1
1
1
5
1
1
1
1
1
1
1
1
1
1
1
3
528
-137
-1
-1
-1
-1
-1
-1
-1
-32
873
1
1
1
1
1
1
1
1
1
1
1
1
1
2
1
1
-229
-803
3247
-559
79
1
2
-180
640
1
-1815
53
-962
-885
-2799
-1
-1
-1
-1
-1
-1
-1
-1
-1
-1
-1
-1
-1
-1
-1
-1
-1
-1
-1
-1
-1
-1
-1
-1
334
127
672
1
502
-950
-1711
-1
-1
-1
-1
-1
-1
-1
-1
-1
-1
-1
-1
-1
-1
-1
-1
-1
-1
-2
-1
-1
-1
-1
-1
-10
-1
-1
-1
-1
-1
-1
-1
-134
-1
-7
-1
-1
-1
-1
-1
-1
-4
-1
-1
-1
-3
-1
-1
-1
-1
-1
-1
-3
-118
-1
-1
-1
-1
-1
-1
-1
-1
-1
-23
-1
-13
-1
-1
-1
-1
-1
-181
-1
-1
-1
-1
2232
1462
127
354
-143
-47
-1
-201
-309
-282
-1
-1
0
4085419 4098714 4880728 4894119 349 349 0
-208
170
1
-71
-1
-1
-1
-329
-1
-487
-1
-876
-1
-1
-1
-1
-1
-1
-1
-1
-1
-1
-1
-1
-1
-1
-1
-1
-1
-1
-1
-1
-1
-1
-1
-1
-1
-1
-1
-1
-1
-1
-1
-1
-1
-1
-1
-1
-1
-1
-1
-1
-1
-1
-1
-1
-1
-1
-1
-1
-1
-1
-1
-1
-1
-1
-1
-1
-1
-1
-1
-1
-1
-1
-1
-1
-1
-1
337
-176
-1
-1
-1
-1
-1
-2
-2
-1
-1
-1
-2
-1
58
-392
-1
-1
-1
-1
-1
-1
-1
-1
-1
-1
-1
-1
-1
-1
-1
-1
-1
-1
-1
-1
-1
-127
-618
-564
-1
-27
231
2043
194
1
1
1
1
1
1
1
1
1
1
1
1
1
1
-6375
0
4098797 4105522 4893994 4900694 153 153 0
1055
1
1
1
1
2
1
1
1
1
1
1
1560
1
1
1
1
1
1
1
1
1
1
2
1275
-1035
1297
0
4105629 4118720 4900694 4913819 271 271 0
-31
170
1
1
1
1163
-1155
-1
-1
497
-1632
-1
-1
-1
-1
-1
-1
-1
-1
-1
-1
-1
-1
-1
-1
-1
-1
-1
-1
-1
-1
-1
-1
-1
-1
-1
-1
-1
-1
-1
-1
-1
-1
-1
-1
-1
-1
-1
-1
-1
-1
-1
-1
-1
-1
2502
276
-1456
-1
-1
-1
-1
-1
-1
-1
-1
-1033
30
361
1
1
1
1
1
1
1
1
1
1
1
1
1
1
1
1
1
1
1
1
1
1
1
1
1
1
1
1
1
1
1
1
1
1
1
1
1
1
1
1
-549
-1
-1
-1
-1
-1
-1
-1
-1
-1
-1
-1
-1
-1
-1
-1
-1
-1
-1
-1
-1
-1
-1
-1
-1
-1
183
0
4118719 4123407 4913980 4918710 151 151 0
1482
287
-906
-1
-1
-1
130
1
-229
-64
300
-928
-1
-1
-1
-5
-1
-1
-1
-1
-1
-1
-4
-1
-1
-1
-3
-1
-14
-1
-1
-1
-1
-1
-1
-1
-1
-1
-1
-1
-1
-1
-1
-1
-1
-1
-1
-1
-1
-2
-1
-1
-1
-1
-1
-135
41
1
1
1
1
1
1
-66
-5
5
-28
-15
0
4126496 4127988 4919539 4921032 24 24 0
358
-652
-1
0
4128250 4136907 4932175 4940820 128 128 0
-112
178
-591
-333
-95
19
-387
-480
4222
1
1
1
3
1
1
1
1
1
1
1
4
1
1
13
7
4
-554
-51
0
4137120 4140115 4942096 4945090 56 56 0
-61
107
470
0
4139818 4157206 4945479 4962928 309 309 0
412
-93
-353
-263
5
-15
-1
-1
-1
-535
-1
-1
-1
-1
-1
-1
68
65
-202
-361
-1
-2
-1
2429
1
-1320
-1
-1
-1
-1
-1
-1
-1
-1
-1
-1
-1
-1
-1
-1
-1
-1
-1
-1
-1
-1
-1
-1
-1
871
1182
-416
-1
-1
-1
-12
-1
-1
-1
-1
-9
-36
-1
-1
-1
-1
-1
-3
-1
-1
-1
-73
55
1
1
-377
-1752
-3125
-1
-1
-1
-1
-60
0
4157205 4168576 4963317 4974667 135 135 0
785
183
1
280
1
1
1
1
1
1
1
1
1
1
1
1
1
1
1
1
1
1
1
1
1
1
1
1
1
1
1
999
1203
-933
-1
-1
-3
-1008
-1
-1
-1
-1
-1
39
-4423
-1
-1480
0
4169115 4172113 4974676 4977701 58 58 0
-311
-105
-1
-1
-1
-453
-1
-1
-1
-1
-1
-1
-1
-1
-1
-55
-1
-1
-1
-1
-1
-115
-1
-1
-1
-1
-1
159
-1579
0
4172109 4178934 5005298 5012127 59 59 0
-59
-267
-1
-3963
24
20
-1300
-542
0
4178565 4219038 5012364 5052795 459 459 0
4612
1
1
168
1
1
1
1
1
1
1
1
1
1
1
1
1
3
1
1
1
1
1
1
3
2
1
1
8
3
4
5
1
2993
1
1
-2108
-2230
1083
1
1
1
-47
1311
-165
-4658
-1872
321
223
1866
-1260
-1
-1
-1
-4632
4730
1
1420
-61
-322
-128
2385
321
1308
1
1
1
1
4
7
0
4218701 4225541 5052914 5059809 139 139 0
135
1
1
1
1
4
7
-1391
-92
-75
1349
-1082
155
1
1
1
-1477
-1
-1
-1
-1
-1
-1
-1
-1
-1
-1
-1
-1
-1
-1
-1
-1
-1
-1
-1
-1
-1
-1
-1
-1
-1
-1
-1
-1
-1
-1
-1
-1
-5
-1
-1
-1
-1
-1
-1
-1
-1
-1
-1
-1
-1
-1
-1
-1
-1
-1
-1
-1
-1
-1
-1
-1
-1
-1
-1
-1
-1
-442
0
4225047 4227274 5063892 5066119 23 23 0
1026
-401
0
4226997 4249678 5066538 5089218 268 268 0
1914
131
1321
774
1
1
1
1
1
1
1
1
1
1
1
1
1
1
1
1
1
1
2
1
-248
-1
-1
-1
-1
-1
-1
-1
-1
-1
-1
-1
-1
-1
-1
-1
-1
-1
-1
-3
-1
11814
-327
-2615
-1815
0
4252210 4274519 5110663 5132973 309 309 0
1345
-190
-1
-1
-1
421
1
1166
17
1
-1080
-830
399
966
1
-59
376
3407
3205
-2276
264
2248
-18
170
-37
-1
-1
-1
-1
-1
-1
-1
-1
508
2007
0
4250647 4253486 5094366 5097205 123 123 0
-512
791
512
-970
0
4274274 4277327 5133595 5136648 41 41 0
0
4277151 4297211 5137173 5157254 359 359 0
521
-1075
128
1
-2009
-310
-1
-427
-2162
-1
-1
-1
-1
-1
4550
-7
-769
-2161
-1
-1
-1
-1
-1
-1
-1
-1
-1
-1
-1
1829
-548
-1606
-832
-1
-1
-1
-1
-6
-1
-1
-1
-1
-1
-1
-1
-1
-1
-1
-1
-1
-1
-1
-1
179
1
1
1
1
1
1
1
1
1
1
1
1
1
1
1
1
1
1
1
1
1
1
-79
0
4296672 4298571 5156880 5158780 77 77 0
47
-551
-118
-1
-323
-19
-1
6
1
-5
-1
-1
354
3
211
1
1
1
1
-120
-3
0
4297738 4311750 5158289 5172308 281 281 0
16
213
1
1
1
1
340
28
-89
-1
-146
-1
-1
-1
-1
-6
-1
-2
-1
-1
-1
-1
-1
-3
-2
-1
-1
-2
-168
-1
183
1
1
1459
1
1
1
1
-2429
-470
106
-51
-567
666
134
81
-123
-1
138
0
4312153 4324560 5174239 5186678 222 222 0
909
1
1
1
-1616
1859
300
-192
191
1
1
1
1
1
119
182
1286
89
-1156
-1
-1
-1
-1
-1
206
327
1
-798
-1
-1
-1
-1
-1
-1
-1
-1
-1
-1
-1
-1
-1
-1
-1
-1
-1
-1
-1
-1
-1
-1
-1
-1
-1
-1
-1
-1
-1
-1
-1
-1
-1
-1
-1
-1
-1
-1
-1
-1
-1
-1
-9
501
-264
1118
-214
-1
-1
-1
-1
102
465
1
1
1
0
4324970 4329948 5187613 5192589 127 127 0
-984
-43
-1
-1
-1
-1
-1
-1
-1
-1
-1
-1
-1
-1
-1
-5
-1
-1
-5
-1
-54
684
1
1
1
1
1
1
1
1
1
1
1
1
1
3
677
30
-518
719
1
123
-875
29
1
1
1
1
0
4328231 4336797 5199300 5207837 174 174 0
555
37
2301
968
3297
1
1
1
1
1
1
1
1
1
1
1
1
1
1
1
1
1
1
1
1
1
1
1
1
0
4337638 4341674 5213325 5217370 96 96 0
-1033
-1
-1
-1
-1
-1
-1
-1
-2108
0
4341453 4342478 5224398 5225423 17 17 0
0
4343630 4345731 5227005 5229099 79 79 0
-808
-1
13
1
1
1
1
1
37
-24
-7
27
-17
-1
7
1
35
11
33
0
4366768 4382013 5229099 5244318 289 289 0
-687
-1
-1
2283
-988
-1
-1
-1
-1
711
1
-2958
-128
870
1
-896
74
1
1
1
1
1
1
1
1
1
3
1
1
1
1
2
3
1
5
1
1
1
1
1
1
1
1
1
1
2
2
2
1
1
3
1
1
1
765
-1204
-2151
1211
-80
-1
-1
-1
-1
-1
0
4381821 4384217 5248240 5250629 49 49 0
1154
1
1
1
1
1
1
1
1
1
-321
301
1
-10
-1
-1
-1
245
-110
0
4384974 4396527 5252119 5263666 406 406 0
59
200
330
1
1
1
1
1
1
1
1
1
1
1
1
1
1
1
1
1
1
1
1
1
1
1
1
1
1
1
1
1
1
1
1
1
-822
44
283
-222
534
-272
-1
-1
-1
-1
-1
807
-185
-86
-1
-1
-1
-1
-1
-1
-1
-1
-1
-1
-1
-1
-1
-1
-1
-1
-1
-7
-1
-1
-1
-1
-1
-1
-1
-1
-1
-1
-1
-1
-1
-1
-1
-1
-1
-1
-1
-1
-1
-1
-1
-1
-1
-1
-1
-1
-1
-1
-1
-1
-1
-1
-1
-1
1242
-463
-1
-1
-1
-1
-1
-1
-1
-1
-1
-1
-394
-221
-526
-156
-8
728
29
550
1
1
1
3
1
1
1
1
1
1
1
1
2
4
3
1
1
1
1
1
1
1
1
1
1
1
1
1
3
1
1
1
1
1
1
1
1
1638
52
1
206
267
14
169
1
-178
276
-103
-128
-85
113
72
-4
-2
0
4414507 4415523 5329409 5330420 21 21 0
9
1
815
1
1
0
4415519 4425594 5336922 5347015 332 332 0
-712
-4
-1
-1
-1
-1
-1
-1
-1
-1
-3
-3
-1
-3
-1
-1
-1
-1
-1
-1
106
1
1
1
1
1
1
1
1
1
-75
-1
-1
-1
-1
-2
-6
-1
-11
-1
-12
-222
40
-406
-55
322
1
1
1
293
1
-265
-201
530
466
119
446
-621
-1130
-1468
-2071
442
0
4450003 4456352 5347011 5353447 253 253 0
-466
2354
-1396
-159
-296
-806
-502
-1
-1
-1
-1
-1
-1
-1
-1
-1
-1
-1
-1
-1
-1
-1
-1
-1
-1
-1
-1
-1
-1
-1
-1
-1
-1
-1
-1
-1
-1
-1
-1
-1
-1
-1
-1
-1
-1
-1
-1
-1
-1
-1
-1
-1
-1
-1
-1
-1
-1
-1
-1
-1
-1
-1
-1
-1
-1
-1
-1
-1
-1
-1
-3
-1
-1
-1
-1
-1
-1
-1
-1
-1
-1
-1
-1
-1
-1
-1
-1
-265
-1
0
4464643 4466759 5351955 5354069 74 74 0
5
267
-47
38
0
4466904 4468991 5354097 5356186 71 71 0
-405
-998
-1
-3
378
297
0
4468986 4470645 5356432 5358118 79 79 0
-64
-1
-1
-1
-1
-40
157
1
1
1
-62
-1
-1
-1
-1
-1
-1
-1
-1
-1
-1
-1
-1
-1
-1
-1
-1
-1
-1
-1
-1
-1
-1
-1
-1
-186
942
0
4489149 4499551 5363347 5373732 268 268 0
243
63
1
-17
-1
37
1
1
1
-16
170
622
1
1
1
1
1
1
169
1
1
1
1
1
1
1
1
-1018
-721
121
113
-298
741
1
1
-66
447
-11
100
1
1
-567
224
-1608
617
-1579
-1
-1
-1
-1
-1
-1
-3
0
4508370 4527753 5374573 5393947 383 383 0
3785
-362
-3229
3653
441
1
-129
-1820
-88
66
1
1
758
1
1
1
1
1
1
-428
216
0
4528491 4535928 5397066 5404562 251 251 0
-253
-1
-1
-1
-1
-1
-1
-1
-1
-1
-1809
-1
-1
-1
-1
-1
-1
-1
-1
-1
-1
-1
-1
-1
-1
-1
-1
-1
-1
-1
-1
-1
-1
-1
-1
-1
-1
-1
-1
-1
-1
-1
-1
-1
-1
-1
-1
-1
-1
-1
-1
-1
-1
-1
-1
-1
-1
-1
-1
-1
-1
-1
-1
-1
-1
-1
-3
-1
-1
-1
-1
-1127
24
643
1
1
-19
-1
-1
-1
-162
-129
-12
537
96
-885
-1
340
1
1
1
1
1
1
1
1
1
1
1
1
1
1
1
-380
724
0
4537720 4551664 5407726 5421682 322 322 0
162
242
1110
1
1
1
1
1
1
1
1
1
1
1
1
1
1
-927
103
124
939
1
-1343
2515
-897
-1
-1
-1
-1
-1
-1
-1
-1
-1
-1
-1
-1
-1
-1
-1
-1
-1
-1
-1
-1
-1
-1
-1
-1
-1
-1
-251
-1
-1
-9
-1
-1
437
1
1
1
2
1
1
1
1
1
1
1
1
1
1
-627
-344
399
-705
-1
-1
-1
-1
-1
-1
-1
-1
-1
-1
-1
-1
-1
-1
-1
50
1
1
1
-966
-1
109
1
1
-1611
-1
0
4551758 4563703 5421681 5433539 296 296 0
1082
1
1
1
1
1
1
1
1
1
1
2
402
1
1
1
1
3
5
1
1
1
1
1
1
1
1
1
1
1
1
1
1
1
1
1
1
1
1
1
1
1
1
1
1
1
1
1
1
1
1
1
1
1
1
1
1
1
1
1
1
1
1
1
1
1
1
1
1
1
1
1
1
1
1
1
1
6
1
1
1
1
1
1
1
1
1
1
1
1
1
1
1
2
224
-1224
484
1
2977
1
1
1
-352
-4
-1
-4
-1
-1
-1
-1
-1
-1
-1
-1
-1
-1
-1
-1
-1
-1
-1
-1
1420
1
1217
2424
1
1
1
0
4568806 4574989 5433542 5439760 178 178 0
-130
352
-604
119
-175
-1
-1
-1
-1
-1
-1
-1
-1
-1
-1
-1
37
1
-179
-1
-1
-1
-293
2038
-298
-1
-1
-1
-1
-1
-1
-1
-1
-1
-1
-1
-1
-1
-1
-1
-1
-1
-1
-1
-1
-1
-1
-1
-1
-1
-1
258
1
1
1
1
1
628
-24
0
4575426 4578818 5439756 5443147 73 73 0
1148
0
4584798 4605054 5516903 5537092 627 627 0
448
1
1
-964
-1
-1
-1
-1
-1
-1
-1
-1
-1
-1
-1
1287
1
1
1
1
1
1
1
1
1
1
1
1
1
1
1832
460
-3461
-1
-1
-1
-1
-1
-1
-1
-1
-1
-1
-1
-1
-1
-1
716
256
624
1
1
1
1
1
1
1
1
1
1
1
1
1
1143
1
1
1
1
1
1
1
1
1
1
1
1
1
1
1
1
1
1
1
1
1
1
1
6
1
1
1
1
1
1
1
1
1
1
1
1
1
1
1
1
1
1
1
1
1
2
115
355
2115
1
1
202
2822
1
2
551
1
1
14
1
1
-92
-1
-1
-1
-1
-1
-1
-1
-1
-30
-1
-1
-1
-1
-1
-564
-3
551
1
1
1
1
1
1
1
1
1
1
412
3
3
-46
-1
-1
-1
-1
-1
-1
-1
-12
5
-47
-1
-1
-1
-8
303
212
1
1
1
1
1
1
1
454
1
-9
15
4
0
4605051 4608885 5537406 5541243 107 107 0
-127
-1
-1
-1
-1
-1
-7
-1
-1
-1
-1
124
1
1
1
1
3
-1370
-1500
-1
-1
-1
-1
-1
-1
-1
-1
-1
-1
-1
-1
269
1
1
1
1
1
1
1
1
1
1
1
1
1
1
1
0
4609702 4616222 5543343 5549859 178 178 0
-50
-145
826
1
1
1
1
1
1
1
1
1
55
237
3
371
228
330
-3933
-1
-1
-1
-1
-1
-1
-1
-1
-1
0
4616336 4618014 5549859 5551537 31 31 0
149
-545
0
4618291 4634523 5551531 5567761 465 465 0
-490
-2678
-1
-1
-1
-1
-1
-1
-1
-1
-1
-1
-4
-1
-1
-4
-1
-1
-1
-266
-1
-1
-7
-2156
18
-4
-3
5
1
14
20
-11
-1015
574
-210
-1
-4
-5
-1
-568
689
1
1
1
1
1
1
1
1
1
1
1
1
1
4
1
1
1
1
1
1
1
1
1
1
1
1
1
1
1
1
4
1
1
1
4
1
4
1
1
1
1
1
1
4
1
1
1
-1091
-1728
-1
-1
-1
-1
-1
-474
-1
-1
-1
-1
-1
-1
-1
-1
-1
-1
-297
950
0
4642405 4644680 5572225 5574499 63 63 0
1523
116
-620
0
4644677 4653557 5574683 5583592 242 242 0
-1261
-1953
38
-833
-2705
-1
-1
-1
-1
-1
-1
-1
-1
-1
-1
-1
-1
-1
-1
-1
-1
-1
-1
-1
-3
-1
-1
-1
-1
-2
-1
-1
628
6
-98
0
4666609 4673928 5583587 5590952 247 247 0
-496
-116
-1
-426
-26
-1
-1
-1
-1
-1
-1
-1
-1
-1
-1
-1
-1
-1
-1
-1
-1
-1
-1
-1
-1
-1
-1
-1
-1
-1
-1
-1
-1
-1
-1
-1
-1
-1
-1
-1
-1
-6
-1
-1
-132
-2520
-1971
955
-510
133
0
4673932 4677446 5593836 5597369 120 120 0
-392
-1
-1
-1
-1
-1
-1
-1
-1
-1
-1
-1
-1
-1
-1
-1
-1
-311
-1
-1
-1
-1
-3
-1
-1
-1
-1
-33
-96
206
1
1
1
1
1
1
1
1
424
1488
-370
0
4677552 4682881 5598072 5603426 186 186 0
-223
-1
-1
-1
-1
-1
-1
-1
-1
-1
-1
-1
-1
-1
-1
-1
-1
-1
-1
-1
-1
-1
-1
-1
-1
-1
-1
-1
-1
-1
-1
-1
-1
-1
-1
-1
-1
-1
-1
-1
50
16
973
1
1
1
1
1
1
1
1
1
1
1
1
1
1
1
1
1
1
1
1
1
-767
-327
-1
-1
-1
-1
-1
-1968
-267
-1
104
0
4682453 4685178 5603629 5606353 55 55 0
1237
-723
274
0
4693833 4715146 5606349 5627620 636 636 0
-287
173
128
-411
-1
-1
-1
-1
-1
-1
-1
-1
-53
1792
-5
469
3
1
1
1
1
2
1
1
1
3
1
-1973
-1
-1
-1
-1
-1
-1
-1
-1
-1
-1
-1
-1
-1
-3
-1
-1150
-1249
-1
-1
-1
-1
-1
-1
-1
-1
-1
-1
-1
-1
-1
-1
-1
-1
-1
-1
-1
-1
-346
256
89
1
1
1
1
1
1
1
1
1
1
1
1
1
1
1
1
1
1
1
1
1
251
1
1
1
1
1
1
1
1
2
1
1
1
1
1
1
1
1423
1
1
1
1
1
1
1
1
4
1
1
1
1
1
1
3888
2377
1
3
1
2
4
1
1
1
1
1
1
1
1
1
1
1
220
3360
45
979
0
4714642 4718748 5627836 5631907 125 125 0
203
340
1
1
1
1
1
1
1
1
1
1
1
1
1
1
1
1
1
1
1
1
1
1
1
1
1
1
1
1
1
1
1
1
1
1
1
1
1
1
1
-224
-1
-1
-1
-1
-1
2132
-284
0
4719508 4722679 5634699 5637896 153 153 0
71
66
1
1
1
1
1
1
1
-12
-1
75
-30
-127
-1
-1
-38
-1
-3
-9
-1
-1
-1
-1
-1
-72
-1
-1
-1
-1
-1
-1
-1
-1
-1
-1
-20
-1
-1
-1
-1
-1
-1
-1
-1
-1
-1
-1
-1
-1
-1
-1
-1
-1
-1
-1
-1
-1
-1
-1
108
1362
1
1
1
1
1
1
1
1
1
1
1
370
252
170
1
1
329
-6
-18
-1
-7
-1
0
4722571 4726667 5642617 5646656 171 171 0
63
4
1
-63
-1
-1
-203
249
1
1
1
1
1
1
1
1
1
1
2
7
1
1
403
1
1
1
1
1
1
1
1
1
1
1
427
278
1
1
1
1
1
1
1
1
1
1
1
1
1
1
1
1
1
1
1
1
1
1
1
1
1
1
1
1
1
1989
-102
0
4726306 4734935 5647419 5656066 374 374 0
-101
-699
689
-231
-1
888
-853
-1
-1
-1
-1
-1
-1
-1
-1
-1
-1
-1
-1
-1
-1
-1
-1
-1
-1
-1
-1
-1
551
-6
10
15
1
1
1
2
-982
-1
-1
-1
-1
-1
-1
-1
-1
-1
-1
-1
-1
-1
-1
-1
-1
-1
-1
-1
-1
-1
-1
-1
-1
-1
-1
-734
-1
-1
-1
-1
-1
-1
-1
-1
-1
-1
-1
-1
-1
-1
59
1
1
185
101
1
1
100
1
1
365
1
1
1
1
1
64
1
1
1
1
1
1
1
1
1
1
2
-259
-1
-1
-1
-1
-1
-1
-1
79
1
1
-313
-1
-1
-1
-1
-1
-1
-1
27
72
1
1
1
1
1
1
1
1
22
1
1
-515
418
1
1
1
1
1
1
1
1
1
1
1
1
1
1
0
4735704 4746940 5656835 5668086 293 293 0
519
15
1
1
-250
-221
-740
-1
-1
-1
-1
-1
-1
-1
-1
-1
-1
-1
1698
-1463
-534
-1542
-1
-2456
581
1
-306
-503
-343
0
4745291 4759770 5673016 5687533 486 486 0
358
63
1
1
-311
-2799
-1
-56
-1
-1
-2
-1
-5
-1
-2
-1
-160
-1
-1
-1
-1
-1
-1
-1
-1
-1
-1
-1
-1
-1
-1
-1
-1
-1
-1
-1
-1
-1
-1
-166
-1
-1
-872
714
1
1480
1
1
640
341
30
1
1
1
1
1
1
1
1
1
1
1
1
1
1
1
1
1
1
1
1
1
1
1
1
1
1
1
1
1
1
1
1
1
1
1
1
1
1
1
1
1
1
1
1
-480
-8
593
-1331
-1
-1
-1
-1
-1
-1
-1
-1
-1
-1
-1
-1
-1
-1
-1
-1
-1
-1
-1
-1
-1
-1
-1
-1
-1
-5
-1
-1
-1
-1
-1
-1
-1
-1
-1
-1
-1
-1
73
313
-69
-138
-80
-253
105
-101
-1
-1
-1
-1
-1
-1
-1
-1
-1
-1
-1
-1
-1811
0
4759766 4764790 5712382 5717406 63 63 0
-454
-1
599
1
1
1
1
1
-1778
-1
-1
-1
0
4764929 4775260 5718128 5728457 248 248 0
-1022
-2479
-397
105
380
1
1
1
1
1
1
1
1
1
1
1
1
1
1
1
1
1
1
1
1
1
1
1
1
1
1
1
1
1
-1002
-1
-1
-1
172
-415
490
1
1
1
1
1
1
1
1
48
-193
-1
-1
-45
-30
-103
-347
118
-348
-1
-1
-1
-1
-1
-1
-1
-1
-1
-1
-1
-1
-1
-1
-1
-1
-1
-1
-1
-1
-1
-820
1270
-271
-189
-1
-1
0
4775377 4776736 5729504 5730863 33 33 0
8
-318
0
4776675 4780736 5736017 5740076 120 120 0
396
-130
-1836
-1
-1
-1
67
-27
190
1
1
1
1
1
1
1
1
1
1
1
1
1
1
1
1
1
1
1
1
1
1
1
1
1
1
-421
-1
-1
-1
-1
-1
-1
-1
-1
-1
-1
-1
-1
-1
-1
-1
-1
-1
-1
-1
-1
193
-4
0
4790156 4794784 5745489 5750127 100 100 0
-2200
-1
-1
-1
-1
-1
-1
-1
-1
-392
0
4795242 4798728 5751095 5754549 87 87 0
-1018
327
1
272
1
1
-295
241
1
1
1
1
1
1
1
1
1
1
1
1
1
1
1
1
1
1
1
1
1
1
1
1
1
1
1
1
1
828
-125
-83
0
4798719 4811183 5755226 5767709 275 275 0
803
-496
-897
-1
-1
-1
-1
-1
-1
-1
-1
-1
-1921
-2999
-5
-2
-1
-1
-1
-4
-1
-1
327
1
-446
170
1
1
1
1
1
1
4
1
1
1
1
1
1
1
2407
1
-774
-1
-1
-1
-1
-1
-1
-1
-1
-1
-1
-1
-64
-483
-1
-1
-1
0
4811069 4815606 5768523 5773069 220 220 0
-267
-1
-1
-1
-1
-1
-1
-1
-1
-1
-1
-1
-1
-1
-1
-1
-1
-1
-599
-1
-1
7
24
1
1
17
1
1
1
-20
18
1
1
1
1
1
1
1
1
1
1
1
451
1
148
1
1
55
1
1
-26
-1
-1
389
-211
-1
-1
-1
-1
-1
-1
-1
-1
-1
-1
-1
-1
-1
-1
-1
-1
-1
-1
-1
-1
-1
-1
-1
-1
-1
-1
-1
-1
-1
-1
-1
-1
-1
-1
-1
-1
-1
-1
-1
-1
-1
-1
-1
-1
27
329
1
1
1
1
1
1
1
1
1
1
1
1
1
1
1
1
1
1
1
271
1
1
1
1
1
1
1
1
1
1
1
1096
-5
-224
0
4815397 4819328 5775652 5779657 147 147 0
-912
-1
-1
-1
-1
-1
-1
-1
-1
-1
-1
-1
-1
-1
-1
-1
-1
-1
-1
-1
-1
-1
-1
-1
-1
-1
-1
-1
-1
-1
-1
-1
-1
-1
-1
-1
-1
-1
-1
-1
-1
-1
-1
-1
-1
-21
-1
-1
-1
-1
-1
-1
-1
-1
-1
-1
-1
-1
-1
-1
-1
-1
-1
-1
-1
-1
-1
-1
-1
-1
-1
-1
-34
-1059
0
4819228 4821445 5784287 5786505 46 46 0
400
1109
-374
-1
-1
0
4822760 4830472 5788483 5796201 168 168 0
1476
1
1
1
-3203
-1
-1
-1
-1
-1
-1
-1
-1
22
-729
-671
0
4831024 4844173 5797863 5811131 452 452 0
-54
-1
-1
-5
636
-1270
-1
-1
-1
-1
-1
-1
-1
-1
-1
-1
-1
-1
-1
-1
-1
-1
-1
-1
-1
-1
-1
-1
-1
-1
-1
-1
-1
-1
-1
-2441
-113
-1
-1
-1
-1
132
29
-1926
-1
-3
-1
-1
-1
-1
-1
-1
-1
-1
-207
-1
-1
-1
1447
1
1
1
1
-833
-1
-1
-1
-2
-1
-1
-2
-1
-6
-1
-1
-2
-1
767
-1640
-1
-1
-1
-1
-1
-1
-1
-1
-1
-1
-1
-1
-1
-1
-1
-1
-1
-1
-1
-1
-1
223
77
-1175
-1
-1
-1
-1
-1
-1
-1
-1
-1
-1
-1
-1
-1
-1
-1
-1
-1
-1
-1
-1
-1
-1
-1
-1
-1
-1
-1
-1
-1
-1
-1
-1
-1
-1
-1
-1
-1
-1
0
4843936 4850096 5811498 5817662 145 145 0
-13
-1015
-1
-4055
-354
711
0
4864979 4869342 5818390 5822759 101 101 0
-94
-3748
-1
-1
-1
-1
0
4869733 4884911 5824476 5839669 397 397 0
-27
-1683
-1
-1
-1
-1
-1
-1
-1
-1
-1
-1
-1
-1
-1
-1
2516
1
-11
-1
1257
-58
1560
1
1
1
1
1
1
487
1911
1
4211
1
392
-160
-1
-129
-1
-1
-1
141
-70
-1
-1
-1
-1
-1
-1
-1
100
0
4891150 4897368 5835463 5841684 156 156 0
-126
-2555
-104
350
-174
-1
130
1
1
1
-272
768
-1369
-322
-1
0
4897368 4907099 5842920 5852673 236 236 0
-976
-1
-1
-1249
-1
-1
-1
-1
-1
-1
-1
-1
-119
3263
1
1
1
1
1
-126
-1268
936
-1550
-1
-1
-1
-1
-1
-1
-1
-1
-1
-1
-1
-1
-1
0
4907020 4910114 5853128 5856235 130 130 0
-211
-1
-1
-1
-1
-1
-1
-1
-1
-1
-1
-1
-1
-1
-1
-1
-1
-1
-1
-1
-1
-1
-1
-1
-1
-1
-1
-1
-1
-1
-1
-1
-1
-1
-1
-1
-1
-1
117
1
1
1
1
-1154
1430
1
1
1
4
2
3
1
1
1
1
1
1
1
1
1
1
1
1
1
1
0
4922350 4933799 5856231 5867712 369 369 0
-339
135
1
1
-136
1060
1
8
-961
-13
229
1
1
1
1
1
1
167
1441
-64
-1
-783
724
-128
152
-428
-1
-466
-1
-1
-1
-1
-1
-1
-1
-1
-1
-1
-1
-1
-1
-1
-1
-1
-1
-1
-1
-1
-1
-1
-1
-1
-1
-1
-1
-1
-1
-1
-142
204
1
41
1
1
1
1
1
1
1
1
1
1
1
1
1
-387
109
-7
7
-186
-171
-1
-1
-1
-1
-1
-1
-1
-1
-1
-1
-1
-1
-1
-1
-1
-1
-1
-1
-1
-1
-1
-1
-1
-1
-1
102
1
1
1
0
4933562 4935934 5868237 5870608 47 47 0
1416
1
-874
0
4936003 4962458 5870812 5897319 692 692 0
-15
46
1
7
-9
-1
-7
-174
-1
-1
-7
-1
-1
-1
-1
-3
-1
-1
-1
-2
-1
-1
-1
-1
-1
-1
-1
-2
-1
-1026
-725
219
-85
-38
-1632
667
-232
-1593
557
1
1
1
1
1
1
1
1
1
1
1
1
2
1
688
1
1
1
1
1
1
1
1
1
-519
780
-922
-1
-1
-1
-1
-1
-1
-1
-1
-1
-1
-1
-1
-1
-618
-281
46
447
1023
-2122
-1
644
1
679
-409
-1
-1
-1
-1
-1
-1
-1
-1
-1
-1
-1
-1
-1
-1
-1
-1
-1
-1
-1
-1
-1
-1
-1
-1
-1
-1
-1
-1
-1
-1
-3
-1
-1
-1
-1
-1
-1
-1
-1
-1
-3
-2279
-1
743
69
-862
353
-526
20
374
1
1
1
-370
-210
-1
442
284
311
-1232
-594
81
844
213
0
4964615 4976540 5902310 5914250 304 304 0
357
419
252
1175
-1562
561
380
445
1025
-1680
-2193
-1
-1
-1
-1
-1
-1
-1
-1
-1
-1
-1
-1
-1
-1
-1
-1
-1
-1
-1
-1
-1
-2
1729
74
0
4976536 4993290 5917562 5934301 410 410 0
-314
449
2707
1
1
1
1
1
1
1
1
1
1
1
1
1
1
1
1
1
1
1
1
1
1
1
1
1
1
1
1
1
1
1
1
-371
-1
-1
-1
-1
-1
-1
-1
-1
-1
-1
-3
-427
-111
-19
-1
-1
-1
632
-5188
659
-329
775
-651
-1
-761
870
70
-593
-302
751
1
1
-710
0
5002121 5013345 5934348 5945582 283 283 0
257
-595
608
1
1
1
1
1
1
1
1
1
1
1
1
1
1
1
1
1
1
1
1
2739
-461
786
-602
-1
-1
-1
-1
-1
-1
-1
-1
-1
-1
-1
-1
-1
-1
-1
-1
-1
-1
-1
-1
-1
-1
-1
-1
-1
-1
-1
-1
-2
300
1
-2554
-467
-1
-267
383
-17
76
-59
247
-39
-320
-80
91
1
0
5013343 5014419 5946117 5947193 2 2 0
0
5015117 5029928 5948298 5963144 740 740 0
831
1
1
1
1
61
212
-711
-1
-1
-1
-1
-1
-1
-1
-1
-1
-1
-1
-1
-1
-1
-1
-1
-1
-1
-1
-1
-1
-1
-1
-1
-1
-1
-1
-1
-1
-1
-1
-1
-1
-1
-1
-1
-1
-1
-1
-1
-3
-1
-1
-1
-6
-1
-1
-1
-1
-1
-1
-1
-1
-1
-1
-1
-1
-1
-1
-1
-1
-1
-1
-1
-1
-1
-1
-1
-1
-1
-1
-1
-6
-1
-1
-3
-10
-1
-1
-1
-1
-1
-1
-1
-1
-1
-1
38
3
24
198
65
1
1
1
-80
-1
-62
-1
-169
-1
-18
-1
-5
-7
-1
-1
-1
-1
-1
-5
-1
-2
141
-335
256
-39
-1
-1
-1
-1
-1
-1
-1
-1
-1
-1
-1
-1
-1
227
689
1
1
1
-153
-1
-1
1360
1
1
1
-480
-715
-48
595
1
1
1
1
1
1
1
1
1
1
1
1
1
1
1
1
1
1
1
1
1
1
1
1
1
1
1
1
1
1
1
2
2
2
1
1
1
1
1
1
-13
-93
-28
-191
211
380
-6
272
1194
1
1
1
1
1
1
1
1
1
1
1
1
1
1
-657
1246
257
-913
593
1
1
1
1
1
1
1
1
1
1
1
0
5035057 5046004 5963139 5974093 458 458 0
-421
-1
-1
-1
-1
-1
-1
-1
-1
-1
-1
-1
-1
-2
-1
-1
-3
-1
-1
-2
-3
-1
-1
-1
-1
-1
-1
-1
-1
-1
-1
-1
-3
-1
-1
-1
-1
-1
-1
-1
-480
644
-3
39
653
1
1
-424
-1
-1
-1
-1
-1
-1
-1
-1
2390
-217
-480
615
447
-867
-1
-1
-1
-1
426
1
1
1
1
1
1
1
1
1
1
1
1
1
1
1
1
1
1
1
1
1
1
1
1
1
1
2117
1
1
1
1
1
1
1
1
1
-260
-15
331
1
1
1
1
1
1
1
0
5054933 5080700 5974089 5999875 806 806 0
63
-1910
-5
-328
1399
1
1
1
1
1
1
1
1
1
3
2
4
1
1
1
1
1
1
1
1
1
1
54
-1078
1159
8
4
-34
-310
63
420
2077
1686
-2111
-2407
-1
2217
-23
-6
301
-191
-1
-1
-1
-1
-1
-1
-496
-1
-1
-1
-1
-1
-1
-1
-1
-1
-5
-1
-1
-1
-1
-1
-1
-140
-266
-1
198
107
1
1
1
1
1
1
1
1
1
1
1
-1358
-1
-1
-1
-1
-1
-1
-1
-1
-1
-1
-1
-1
-1
-1
-1
-1
-1
-1
-1
-1
-1
-1
-1
-1
-1
787
1
-606
-46
-3121
-1
0
5080699 5083399 5999924 6002631 88 88 0
-115
-1
-1
-1
-69
-1
-1
-491
1500
39
-157
326
-5
0
5088885 5095268 6002619 6008990 232 232 0
616
1
1
1
1
6
1
1
1
-32
-3
-1
-1
1229
1
1
1
1
1
1
167
1
1
1
1
1
-192
-1
-1236
-1
2383
2
192
-8
-1
-45
-201
-1
0
5095267 5106983 6008600 6020327 384 384 0
88
1
-45
-198
-606
-4217
735
792
-730
-520
-1
436
-424
-14
1193
375
419
1
-67
-1
-1
6
1
1
1
-100
-1
-1
-1
-1
-1
-1
-1
-1
-1
-1
-1
0
5106987 5110169 6020514 6023721 134 134 0
353
1
1
1
1
1
1
11
-13
-71
-341
-1
-1
-1
-1
-1
-1
-1
116
1
1
1
1
1
-830
-379
-44
-1
-1
-1
-1
-1
198
1
1
-32
-1
-1
-1
-1
-1
-1
-1
-1
-1
-1
-1
-1
-1
-1
-1
-1
-1
-1
-1
-1
-1
-1
-15
-365
-19
125
66
0
5110181 5111496 6025769 6027084 11 11 0
0
5113466 5116112 6030790 6033466 64 64 0
-1114
-1
-1
-1
-1
-1
-1
-1
-1
-1
-1
-1
-1
-1
-1
-1
-1
-1
-1
-1
-1
-1
-1
-1
-1
-1
-1
-1
-1
-881
222
179
-222
-3
0
5117123 5127617 6034161 6044621 420 420 0
57
1
574
1
1
1
1
1
1
-40
-368
-64
-693
371
1
1
1
1
1
1
1
1
1
1
1
1
1
1
1
1
1
1
1
1
537
1
1
1
1
1
1
-62
-1
904
26
-33
-1
-1
-1
-1
-1
-1
-1
-1
-1
-1
-1
-1
-1
-1
-1
-1
-1
-1
-1
-1
-1
-4
863
1
1
1
1
1
1
1
1
1
1
1
1
1
1
1
1
1
1
1
1
1
1
1
1
1
1
1
1
1
-27
87
-346
-35
267
-77
-81
32
-278
-1
-1
-1
-1
-1
-1
-1
-1
-1
-1
-1
-1330
182
1
1
1
1
1
1
1
3
1
1
-242
-261
503
-713
-1
-1
169
1
1
1
1
1
1
1
1
1
1
1
-106
-676
-76
-195
-1
-1
-1
-1
-1
-1
0
5127614 5133440 6045730 6051553 185 185 0
406
337
-4
1119
-42
-2
-1
-2
-4
-1
3870
1
1
1
1
1
1
0
5133444 5143310 6072821 6082705 332 332 0
805
3
1510
1
1
1
1
-2452
186
1
1
1
1
2049
272
-84
-1817
-1
-1
-1
-1
-1
-1
-1
-1
-1
-1
-1
-1
-1
-1
-1
-1
-1
-1
-1
-1
-1
-1
-1
-1
-1
-2
-380
-159
-31
0
5143305 5155788 6095728 6108217 386 386 0
-7
230
1
1
1
1
1
3
1
1
1
1
2
1
1
1
4
1
6
-1115
-1
-1
-1
-1
-1
-1
-1
1022
-102
566
1
1
2
1
4
1
-608
-1531
-1
-1
-1
-1
-1
-1
-1
-1
-1
-1
-1
-1
-1
-1
-1
-1
-1
-1
-1
-1
-1
-1
-142
4
-2909
-1
-1
-1
-1
1034
1
1
1
1
1
5
1085
-145
-30
-447
17
1005
0
5155873 5159106 6108215 6111448 83 83 0
-1544
90
-63
19
-740
764
0
5159103 5167507 6113144 6121527 164 164 0
-115
-781
-414
-1
-1
45
1
1
1
1
1
1
1
1
1
1
1
-35
-1
-1
-1
-11
-1
-2890
-1
-1
994
2810
1
1
1
1
1
1
1
1
1
1
1
1
1
1
1
1
1
1
1
1
1
0
5178472 5181165 6156174 6158853 129 129 0
-425
-1
-1
-1
-1
-1
-1
-1
-9
-1
-1
-1
-1
-1
-1
-1
-2
-2
-1
-1
-743
-1
-1
-1
-1
-1
-1
-1
-1
-1
-1
-1
-1
-1
121
512
1
1
1
1
1
1
1
1
1
1
1
1
1
1
1
1
1
1
1
1
1
1
1
1
1
1
1
1
1
1
1
1
1
1
1
1
4
1
1
1
1
1
1
1
1
1
0
5188806 5193868 6158848 6163916 145 145 0
155
1
1
1
1
1
1
1
780
4
1
1
1
1
1
124
1
1
1
1
5
-1129
-1
-1
-251
-1
-1
-269
45
80
1
-33
-1
-1
-2
-1
-1
-1
-160
-1
-1
-1
-1
-1
-1
-1
-1
-1
-1
-10
-2
-2
-235
-825
0
5193647 5196196 6164592 6167139 27 27 0
1525
395
0
5196374 5219566 6167722 6190973 422 422 0
-806
-1
-1
-1
-1
-1
-524
-462
-1
1218
-220
-1
2152
-1723
-1
4833
-1038
-202
-1
-1
-1
-1
-1
-1
-1
-1
-1
-1
-1
-1
-1
-1
-1
-1
-1
-1
102
1
1
1
1
1
1
1
1
1
1
2
-87
-1
-1
-1
-1
-1
-1
-1
-1
-1
-1
-1
-1
-1
-1
-1
-1
-1
-1
-1
-1
-1
-1
-1
-1
-1
-1
-1
-1
-1
-1
-7
-1
-33
-13
-1
-136
-1
1201
853
-260
-1275
-904
-4225
-601
0
5219798 5221029 6192031 6193263 17 17 0
-1139
0
5223117 5225252 6195698 6197832 33 33 0
1610
0
5238161 5241950 6204450 6208237 39 39 0
1803
1
0
5241471 5248664 6209046 6216227 172 172 0
23
1
-2038
-28
48
-12
135
1
1
1
1
1
1
4
1
2
1
1
1756
-2702
0
5247008 5250774 6254421 6258186 71 71 0
-1218
-2089
144
1
88
0
5252011 5253806 6260297 6262092 26 26 0
0
5253917 5256449 6262092 6264623 49 49 0
353
0
5256580 5259545 6266451 6269415 48 48 0
2508
0
5259421 5276817 6270291 6287691 350 350 0
834
266
-1486
-1
-1
-1
-1
-1
-1
-1
-1
-2
-2
-1
-1
-1
-1
-4837
-649
923
-1109
-985
-1
3047
1
1
1
1
1
1
1
1
1
1
1
1
1
1
1
929
-331
-808
-1
305
-87
-63
0
5276658 5289736 6288213 6301287 180 180 0
-3128
-3359
1343
1172
1203
709
1
1
0
5289485 5293020 6301820 6305361 34 34 0
-303
-1
-1
-1
-1
-1
0
5292756 5309014 6306190 6322425 249 249 0
-1114
-1
-508
2124
1176
1
1
1
1
1257
1
1
-1508
451
1
1
1
1
1
1
1
1
1
1
1
1
813
-521
-141
-3581
215
1
-155
357
1
1
393
1
1
1
1
417
-655
-730
-76
0
5309383 5319463 6322420 6332485 216 216 0
183
1
1
1
1060
1
3
7
1
1
530
60
34
1
1
1047
-305
-234
-4
11
-12
-19
-1
-1
-1
-1
-1
-1
-1
-1
-1
-1
-1
-1
-1
-1444
-1
-1
-1
-1
-1
-1
-1
-2
376
229
1
1
1
1
1
1
1
252
1
1
1
1
1
1
1
1
1
1
1
1
1071
370
2024
0
5324797 5325993 6333981 6335177 17 17 0
0
5325787 5327018 6335179 6336410 26 26 0
0
5327018 5328969 6336674 6338647 64 64 0
722
-115
-1
-1
-1
-1
-434
-1
-1
-1
-1
-1
-1
-1
-1
-1
-1
-1
16
-29
-125
-1
-1
-1
-1
-433
0
5328889 5333002 6338735 6342886 165 165 0
-415
-1
-1
-1
-1
-1
-1
-1
-1
-1
-1
-1
-1
-1
-1
-1
-1
-1
-1
-1
-1
-1
-1
-1
-1
-1
-1
-1
-1
-1
-1
-1
-1
-1
-1
-1
-1
-1
-1
-1
-1
-1
-1
-1
-1
-1
-1
-1
-1
-1
-1
-1
-1
-1
-1
-1
-1
-1
-1
-1
-1
-1
-1
-1
-1
-1
-1
-1
-1
1520
154
1
1
1
1
1
1
1
1
1
1
1
1
1
1
1
1
1
1
1
1
1
1
1
1
1
1
1
1
1
0
5332773 5333955 6347718 6348900 11 11 0
0
5335176 5336270 6351279 6352373 13 13 0
0
5337405 5346708 6353913 6363245 152 152 0
71
-154
-1
-1
-1
-93
-1
-1
-1
-859
-1
-1
-1
-1
-1
-1
-1
-1
-1
-1
-79
-160
119
1
429
-288
-74
-1
-1
-1
-1
-1
-808
3684
1
1
1
1
1
1
1
-745
-171
-498
-1
-1
-1
-1
-1
-1
-4
-120
-735
0
5347116 5348569 6363643 6365095 19 19 0
321
0
5347984 5349451 6365221 6366690 20 20 0
-1228
-232
0
5361861 5365878 6367567 6371619 93 93 0
-174
-1
-922
-1
-1
-1
-1
-1
-1
-1
-1
-1
-1
-1
-1
-1
-1
-1
-1
-1
-1
-1
-1
-1
-1
-1
-1
-1
-1
-1
-1
-1
-1
-398
-1
0
5363821 5366859 6375756 6378791 56 56 0
-2190
148
1
620
1
0
5367011 5370011 6382663 6385662 54 54 0
2111
0
5382423 5384014 6395827 6397402 39 39 0
-62
-1
1205
1
1
1
1
1
1
1
1
1
1
1
1
1
1
1
1
1
0
5384008 5387628 6398557 6402159 57 57 0
1139
2
1
1
1
1
1
1
1
3
1
1
1
1
1
1
1
1018
0
5387628 5393527 6402318 6408209 193 193 0
-531
-1
324
1
1
1
1
1
1
1
1
1
1
1
1
1
1
1
1
1
1
1
1
1
1
1
1
1
1
1
1
1
1
1
1
1
1
1
1
1
1
1
1
1
1
1
1
1
1
1
1
1
1
1
1
1
1
1
1
3
1
1
-259
-1
-1
-1
-1
-1
-1
-1
-1
-1
-1
-1
-1
-1
-1
-1
-1
-1
-1
-1
-1
-1
-1
-1
-1
-1
-1
-1
-1
-1
-1
-1
-1
-1
-1
-1
-1
-1
-1
-1
-1
-1
-1
-1
-1
-1
-1
-1
-1
-612
-1
-1
66
1
1
1
1
1
1
1
1
1
1
1
1541
-1843
-1
-1
-1
-1
-1
-1
-1
-1
-1
-1
-1
351
0
5393514 5395155 6408151 6409792 69 69 0
138
-24
-75
-662
-1
-119
379
1
1
1
0
5395298 5401401 6409794 6415872 234 234 0
310
1
1
1
29
1
1
1
1
93
551
-418
-1
-1
-1
-1
-1
-1
-1
-1
-1
-1
-1
-1
-145
-1
-1
-1
-1
-1
-1
-1
-1
-1
-1
-1
253
1
1
1
1
-421
-1
-1
-1
-1
24
1
3
1
1
1
7
1
-24
-2709
-1
-1
-1
179
1
1
1
1
1
5
2
6
1
1
1
1
1
1
1
1
1
1
1
1
1
1
1
2
4
1
1
1
1
1
1
1
1
1
1
1
1
3
1
1
1
1
1
1
1
4
1
1
1
1
1
1
1
4
1
1
1
1
1
-739
-1
-1
-1
-1
-22
-1
-1
-1
-1
-1
-1
-1
-1
-1
-1
-1
-1
-1
-1
-1
-1
-1
-1
0
5401418 5406544 6416694 6421809 151 151 0
48
1
1
1
1
1
1
1
1
28
1
1
1
53
66
1
1
1
1
-260
-177
851
138
1
770
1273
-750
-1
-1
-1
-1
-1
-1
-1
-1
-1
-1
-1
304
0
5432858 5434160 6421806 6423110 30 30 0
-576
-1
0
5433599 5442523 6423205 6432117 201 201 0
1001
270
508
-5
-562
-14
87
1527
1
146
1
1
1
1
1
1
1
1
1
1
1
1
1
5
1
1
1
1
1
-579
-1
-1
266
-196
-2602
-1
-268
-467
-1
-1
-1
-1
-1
407
0
5442512 5443763 6433227 6434477 30 30 0
772
0
5455561 5457189 6456124 6457756 73 73 0
-316
-1
-590
-1
-1
36
0
5505988 5513360 6485581 6493055 370 370 0
681
1
1
1
-215
-319
-1
-1
-1
-2
-1
-4
-1
-1
-1
-3
-231
-1
-1
-11
-107
-1
-278
-1
-1
-1
-1
-1
-1
-1
-1
-1
-1
-1
-1
-1
-1
-1
-1
-1
-1
-1
-3
-1
-1
-1
-1
-1
-1
-1
383
-167
-55
-1
-1
-1
-1
-1
690
-617
189
-54
19
1
1
1
-264
-1
-1
-1
-1
-1
-1
-1
-1
-1
-1
-1
-1
-1
-1
-1
-1
-1
-1
-1
-1
-1
-1
-1
-1
-1
-1
-1
-1
-1
-1
-1
-1
-1
-1
-1
-1
-1
-1
-1
-1
-1
-1
-1
-1
-1
-1
-1
-1
-1
-1
-1
22
680
-183
-1
-1
-1
-1
1339
1
1
1
-99
-1
-380
-1
-1
-1
-1
0
5513360 5527186 6494059 6507923 264 264 0
475
-591
17
38
1
359
-128
-1
-1
-1046
-1730
-1
-1
-1
-1
-1
-1
-1
-1
-1
-1
-1
-2
-1
-1
-1
1202
-1638
-1
-1
-1
-1
-1
-1
-1
-1
-1
-1
-1
-1
-1
-1
-1
-1
-1
-1
-1
-2751
-2252
-403
-1
1198
0
5527275 5533974 6508495 6515203 152 152 0
468
1
1
1
1
1
1
1
1
1
1
1
1
1
1
1
1
1
1
1
1
1
1
1
1
1
932
-60
-5
-1
-1
1946
-755
-1
-1
-1
-1
-1
-1
-1
-1
-1
-1
-1
-1
-1
-1
-1
-1
-1
-1
-3
-1
-1
-1
-1
-1
-1
-1
-1
-1
-1
-1
-1
-2
-1
-1
-1
286
1837
81
0
5534277 5537395 6515805 6518923 44 44 0
0
5537176 5538858 6524560 6526283 55 55 0
-646
-935
-4
-1
-1
-1
-1
-1
-1
-1
-1
-1
-1
-1
-1
-1
-1
-1
-1
-1
-1
-1
-18
-1
-1
-1
-1
-1
-1
-1
-1
-1
-1
-1
-1
-1
-1
-1
-1
-1
-1
0
5540094 5541706 6529812 6531415 42 42 0
-10
469
1
1
1
1
1
4
553
339
1
0
5540466 5542384 6530524 6532433 52 52 0
107
1
1
1
1
1
1
1
1
-336
218
1
-119
-1
220
0
5542830 5556241 6533127 6546531 367 367 0
21
1
1
1
1
1
913
1
1
1
1
1
1
1
-473
-1
-1
-1
-1
-1
-43
-1
-1
-1
-1
-1
-1
-1
-1
-1
-1
-1
-1
-1
-1
-1
170
-62
1226
3
1
6
2
3
1
1
1
1
61
-97
56
66
-523
-1
61
296
1
1
58
8
78
-130
241
-1615
-353
41
34
-12
-36
41
27
1406
163
1
1
-164
-1
-1
-1
-71
-1
-520
-1
-620
-1
-1
-1
-36
-697
-893
-1
-1
-1
-1
-1
-1
-1
-1
-1
-1
-1
-1
-1
-1
-1
-1
-1
-1
-1
-1
-1
-1
-1
-1
-1
-1
-1
415
1
1
1
1
1
1
1
1
1
1
1
1
1
1
1
1
1
1
1
1
1
1
1
1
1
1
1
1
1
1
1
1
1
1
1
1
1
-967
-1
0
5556253 5560075 6546819 6550632 72 72 0
-613
-1
-1
-1
-1
-1
2921
1
1
1
1
1
1
1
1
1
1
1
1
1
1
1
-193
0
5576762 5577778 6554857 6555869 38 38 0
46
1
1
1
97
-104
0
5577738 5579551 6555870 6557710 50 50 0
566
1
1
1
1
1
-578
-226
-1
-1
-1
-1
-1
-1
-1
-1
-1
-1
-1
-1
-1
-1
-1
-1
-1
-1
-1
-1
-1
-1
-1
-1
-1
-1
-1
-1
-1
-1
-221
0
5579537 5581644 6558654 6560760 10 10 0
1869
0
6063927 6067190 6799560 6802819 91 91 0
-201
335
1
1
1
2
1
4
1
1
1
640
-46
-1
-1
-1
-66
56
-459
-1
-1
-340
-137
697
136
1
0
6067366 6072294 6802820 6807783 145 145 0
-380
-1
-1
146
-61
-1
-1
-1
-738
2907
-52
-106
-1
-16
-7
-1
-1
-1
-1
-1
-1
-1
-1
-1
-1
-6
-186
-1
-1
-1
-1
-1
-1
-1
-1
-1
-1
-65
-1
0
6188467 6190655 6870462 6872643 100 100 0
1173
179
133
35
1
649
1
0
6192053 6200132 6932347 6940361 408 408 0
-131
-1
-1
-1
-336
-1
-1
-1
-1
-1
-1
-3
-1
-1
-1
-1
-1
105
1
1
1
1
1
1
1
1
1
1
1
1
251
396
1
227
29
1
243
1
1
1
1
1
1
1
1
1
1
1
1
1
1
1
1
1
1
1
1
1
1
1
1
1
1
1
1
1
1
1
1
1
1
1
1
1
1
1
1
1
1
1
1
1
1
1
1
1
1
1
1
1
1
1
1
1
1
1
1
1
1
1
1
1
1
1
1
1
1
1
1
1
1
1
1
1
1
3410
-239
-1
-1
-1
-1
-1
-1
-678
-1
-1
-1
-1
-1
-1
-1
-1
-1
-1
-1
-1
-1
-1
-1
-1
-1
-1
-1
-1
-1
-1
-1
-1
-1
-1
-1
-1
-1
-1
-1
-1
-1
-1
-1
-1
-1
-1
-1
-1
-1
-1
-1
-1
-1
-1
-1
-1
-1
-1
-1
-1
-1
-1
-1
-1
-1
-1
-1
-1
-1
-1
-1
-1
-1
-1
-1
-1
-1
-1
-1
-1
-1
-1
-1
-1
-1
-2
-1
-1
-1
162
1
1
1
1
1
1
1
1
1
1
1
1
1
1
1
1
1
1
1
1
1
1
1
1
1
1
1
1
1
1
1
1
1
1
1
1
1
1
1
1
1
1
1
1
1
1
1
1
1
1
1
1
1
1
1
1
1
1
1
1
1
1
1
1
1
1
1
1
1
1
1
0
6200289 6206248 6940466 6946437 79 79 0
-473
-1
-1
-1
-1
-1
-1
-1
-1
-1
-1
-1
-2230
2836
0
6206994 6212430 6954558 6960007 65 65 0
-122
-418
-1
-1
-1
-1
-1
-1
-1
-1
-1
-1
-1
0
6212786 6215850 6962714 6965770 112 112 0
-164
-1039
-1
-1
-1
234
-461
4
12
-108
-1
-1
-1
-1
-1
-3
-1
-1
-1
-1
-1
-1
-1
-1
-1
-1
-1
-1
-1
-1
-1
-1
-1
-1
156
1
1
1
1
1
1
1
1
1
1
1
1
1
1
1
1
1
1
1
1
1
1
1
1
1
1
1
1
1
1
1
1
1
1
1
0
6218642 6224256 6987007 6992615 143 143 0
-427
-1044
-1
-1
-1
-1
-1
-317
-842
-137
276
1
1
1
1
1
1
1
1
1
1
1
1
1
1
1
2342
-130
0
6224396 6232424 6992728 7000740 212 212 0
880
1
1
1
1
1
1
1
1
1
1
1
1
1
1
1
1
800
-998
-1
-1205
3358
0
6232061 6233459 7002138 7003537 32 32 0
-1073
0
6232964 6253557 7003992 7024570 461 461 0
151
-6
-32
-373
-1
658
1
1890
247
171
-1410
1938
1
-77
-1183
132
-251
500
-289
-1
-1
-1
-2511
-1
86
-72
-124
-1240
-1
185
-44
2533
1
1328
1
1
1
1
1
1
1
1
1
1
1
1
1
1
1
1
1
1
1
1
1
1
1
-209
718
-2079
-1
-1
-1
0
6253196 6258113 7024792 7029683 243 243 0
-217
-1
-1
-1
-252
-649
-391
-396
-15
-526
-1
-1
-1
-1
-4
-1
-1
-1
-1
-1
-3
-5
-1
631
13
1
1
1
1
1
1
1
1
1
1
1
1
1
1
1
1
1
1
1
1
1
1
1
1
1
1
1
1
1
1
1
1
1
1
1
1
1
1
1
1
1
1
1
1
1
77
347
156
-397
0
6262448 6276117 7027004 7040629 375 375 0
890
1
1
1
1
1
1
92
347
152
-603
-678
48
1
1
1
2
1
1
1
1
1
1
-154
-706
264
450
8
268
2807
1
1
1
1
1
1
1
1
1
1
1
1
1
1
1
1
1
1
1
1
1
1167
1
1
-240
-2217
-1
1565
0
6277652 6281804 7040625 7044751 111 111 0
299
1
1
-203
-1
-1
-1
39
1
1
1
1
1
1
1
1
1
1
1
1
1
1
1
1
1
1
1
1
1
1
1
1
1
693
-3
1837
0
6281808 6285300 7051498 7054992 93 93 0
-137
-2365
-1
-1
-15
-17
-4
-6
-57
-1
-1
-1
-1
-1
-1
-1
-1
603
1
1
1
1
3
32
2
1
1
6
1
11
2
1
1
-116
0
6286818 6292289 7055639 7061108 68 68 0
175
1
1
45
-172
-1
-1
-1
89
1
1291
-449
-1
-1
-1
129
1
1
0
6292326 6294832 7062068 7064575 49 49 0
536
1112
-146
-82
268
-180
-108
0
6296017 6301070 7065802 7070856 105 105 0
-1338
1078
412
-794
1295
-88
-1
0
6301115 6305660 7082065 7086583 102 102 0
486
1
2784
1
1
1
1
1
1
1
1
1
1
1
1
1
1
1
1
1
1
1
1
1
1
1
1
0
6305656 6309089 7088982 7092453 118 118 0
-664
-1
-1
-1
-1
-1
-1
-1
-1
-1
-1
-1
-1
-1
-1
-1
-1
-1
-1
-1
-1
-1
-1
-1
-1
-1
-1
-1
-1
-1
-1
-1
-1
-1
-1
-1
-1
-1
647
-1912
0
6309084 6313422 7104812 7109152 79 79 0
662
1
1
-1955
-1
-1
-1
1246
-103
-81
0
6313952 6317891 7109644 7113606 113 113 0
36
-51
-1
-1
-1
-1
-1
-1
-1
-1
-1
-1
-1
-1
-1
-1
-1
-1
-1
-1
746
-143
-1
-1
-1
-1
-1
-558
-926
958
1
0
6317335 6319823 7121617 7124105 78 78 0
29
1
1
1
-569
-1
-1
-1
-1
-218
127
37
0
6317566 6319823 7113855 7116117 53 53 0
-370
-1
-1
-1
-1
-218
707
0
6325406 6327250 7125508 7127352 40 40 0
0
6328218 6345079 7130241 7147100 393 393 0
464
1336
186
1092
-1667
1098
466
4105
1
1
1
1
1
1
1
-1819
-1
-1189
100
1
1
1
-1040
-252
-1
-1
-1
-1
-1
-1
-1
-1
-1
-1
-1
1211
0
6344866 6346915 7147506 7149596 90 90 0
-1013
-1
-1
-1
-1
-1
-1
-1
-2
-1
-1
-4
-1
-1
-1
-1
-2
-1
-882
-1
-1
-1
-1
-1
-1
-1
-1
-1
-1
-1
-1
-1
-1
-1
-1
-1
-1
-126
-1
-1
-1
0
6347588 6369011 7168976 7190351 269 269 0
-223
1266
-4
-1852
-1
-1
-1
-1
40
1
213
-189
-221
-445
-1
-1
-1
-1
-104
-1
-1
-1
-1
-1
-1
-1
-1
-1
-1
-13
-472
-1
1482
1
1
2951
1
1
285
1
1
1
1
1
1
1
1
649
-36
41
1
1
1
1
1
1
1
1
1
1
374
1
4
1
1
1
9
1
2
1
1
1
1
1
1
1
1
1
1
1
1
1
1
1
1
1
1
3
1
1
1
1
1
1
1
5
1
1
1
1
2
1
1
7
1
-4862
2872
1
0
6369008 6384646 7190405 7206052 137 137 0
-7030
-1125
-1
-1
-1
-1
-1
-1
-1
-1
-1
-1
-1
152
-431
-1
1048
-734
1088
1
1
1
1
1
-252
-1
1299
0
6384303 6393058 7206155 7214921 67 67 0
-1820
-1
-711
-1
-1
-1
-1
-2
-76
-2211
32
1682
-1334
-1
-1
0
6392999 6396045 7215667 7218673 133 133 0
-178
-1
-1
-1
-1
-1
-1
-1
-1
-1
-1
-1
-1
-1
-1
-1
-4
-1
-1
-1
-1
1607
-65
-1
481
1
1
1
1
1
1
1
1
1
1
1
1
1
1
1
1
1
1
1
1
1
1
1
1
1
1
1
1
1
1
1
1
1
1
1
1
1
1
1
1
1
1
1
1
1
1
1
1
1
1
1
1
1
1
1
1
1
1
1
1
1
1
1
1
-388
-1
-1
97
1
15
7
-16
-1
-113
-1
0
6396204 6402106 7221190 7227084 38 38 0
-190
5109
1
1
1
1
1
1
1
1
0
6402402 6436127 7232152 7265923 364 364 0
-409
-1
-1
-1
-1
-1
-1
-1
-1
-1
-1
-1
-1
-1
-1
-1
-1
-1
-1
-1
-1
1571
-138
2576
1
1
1682
-915
4690
1
1
1
1
1
1
1
1
1
1
-1161
-1
-1
-1
-1
-1
-1
-1
-1
-1
-1
-1
-1
-1
-1
-1
-1
-1
-1
-1
-1
-1
-3
-1
-1
-1
-1
-1
-1
-1
-1
7583
-207
-2779
-1
7
4
1
-135
-1
-1
-1
-1
-1
-1
-1
-1
-1
-1
-1
-1
-1
-1
-1
-1
-1
-1
-1
-1
-1
-1
827
1
-859
-1
-1
-1
-1
1136
378
1
1
1
1
1
1
1
1
1
1
-109
-5948
-1
-1
-1
-1
-1
-1
418
1
1
1
1
1
1
1
1
1
1
1
1
0
6436129 6446529 7266225 7276623 155 155 0
109
-397
-1
-1
-1
-1
-1
-1
-1
-1
-6
134
1
-1973
193
149
1
158
1484
-1450
-405
686
1
1
8
-1177
-37
-1
-175
-1
-211
453
1
150
236
1
17
-122
-1
50
1
1
1
541
0
6446788 6456582 7276618 7286432 145 145 0
-1319
-944
-263
-1080
-1
-1
-1
-1
-1
-6
-1
-1
-1
-1
-1
-1
-1
-1
-2449
-1806
249
-122
0
6465517 6476465 7286426 7297369 184 184 0
739
1
1
-2278
136
780
867
761
-635
0
6476691 6482733 7298285 7304323 131 131 0
217
1
-2369
674
1
1663
0
6491842 6498735 7305350 7312245 104 104 0
3319
-623
-1
-116
203
1
-75
669
-369
-1
17
-528
0
6498753 6519641 7316693 7337597 123 123 0
528
695
-450
-1
716
-379
-114
-1
-1
18
-2253
-3
-1
-5
-1
-1
-1
-9
-5
-13
-9
4
-3
-1
-1
-1
-1
7873
1833
680
-137
-35
0
6520334 6526298 7338445 7344410 13 13 0
-4167
0
6526378 6534141 7345122 7352898 72 72 0
7344
-235
-1
-17
-1
-1
-1
-1
-1
-1
-1
-10
-1
-1
-1
-2
-1
-1
-1
-1
30
1
1
1
1
0
6560864 6565387 7497224 7501788 186 186 0
-435
6
-58
-1
-1
-1
-1
-1
-1
-1
-25
-86
-1
-60
-1
-1
-1
-1
-1
-1
-1
-1
-1
-1
-1
-1
-1
-1
-1
-32
-1
-1
-1
-1
-1
-1
-1
-1
-30
-2845
-1
-1
-1
0
6561568 6563049 7502793 7504275 54 54 0
-22
0
6563051 6565458 7504385 7506796 72 72 0
-1383
-1
-1
-1
0
6565382 6569603 7517756 7522003 177 177 0
-327
533
878
1
-77
-1
-1
-1
-1
-1
-1
-1
-1
-1
-1
-1
-1
-1
-1
1100
19
11
-34
-1
-27
-1
-1
-1
-56
-32
-61
-1
-1
-16
-1
-2
6
3
-7
-1
-1
-925
0
6569606 6572236 7868221 7870882 87 87 0
-370
-1
-1
-1
-1
-1
-1
-1
-1
-1
-1
-1
-1
-1
-1
-249
-131
-1194
-1
-1
-1
-1
-1
-1
-1
-1
-1
-1
-1
-1
-1
-1
214
0
6572231 6573524 7883330 7884605 58 58 0
344
560
165
1
5
1
1
1
1
1
6
1
1
4
1
6
1
137
1
-19
0
6573515 6587861 7885982 7900382 305 305 0
-11
-1
-8
-1
416
1
1
1
1
4
1
1
1
4
3
1
1
1
7
1
-94
-2
-4
-3
-3
-1
-1
-1
-1
-1
-1
-4
-1
-1
-1
-1
-1
-1
-2
-1
-1
-1
-3
-1
-1
-1
-1
-1
-1
-1
-1
-1
-1
-1
-1
-1
-1
-1
-1
-1
-1
-1
-1
-1
-1
-2
-1
-1
-1
-1
-2
-1
-1
-1
-3
-1
-1
-1
52
-101
-8862
-1
-1
-1
-1
-1
559
523
255
1
8
-46
-194
-1
-1
-1
-1
-1
-1
-1
-444
78
590
-448
1093
480
0
6587863 6589081 7904682 7905867 47 47 0
86
1
-367
566
1
1
1
1
1
1
1
1
1
1
1
1
1
1
1
1
1
1
1
1
1
1
1
1
1
1
1
1
1
1
1
0
6589649 6593245 7905864 7909485 89 89 0
-1239
-8
-1
-1
-1
-1
-1
-2
-1
-20
-1
-1
-1
-1
-1
-1
-1
-1
-1
-1
-1
-1
-1
-1
-1
-1035
395
102
-235
0
6593351 6595374 7909487 7911541 76 76 0
-345
-1
-1
-1
-1
-1
-1
-1
-1
-1
-1
-1
-1
-1
-1
-1
-1
-1
-1
-1
-1
-1
-1
-1
-1
-1
-1
-1
-1
-1
-1
-1
-1
-1
-1
-1
-1
-1
-1
-1
-1
-1
943
1
141
1
1
1
1
1
1
1
166
-4
402
0
6595544 6597561 7911541 7913560 35 35 0
-587
-1
0
6597557 6608634 7924562 7935639 191 191 0
567
-7629
-229
-420
-1
215
1841
103
0
6608643 6609682 7936742 7937783 15 15 0
-114
-1
0
6620384 6626027 7945743 7951383 100 100 0
3459
-1012
267
1
618
0
6626209 6643165 7951862 7968863 457 457 0
-457
-1
-1
-1
-10
-1
-1
-1
28
1
-1067
-4622
-1
-1
-1
-161
-1
-1
2418
1
1
1
-10
-1
-1
-1
-1
-1
-1
-1
-1
-1
-1
-1
-1
-1
-675
608
1
1
1
3
1
1
1
1
1
1
1
1
1
2
2
1
1
6
1
1
1
1
1
1
1
1
3
1
1
1
1
1
1
1
1
1
1
1
1
1
1
1
1
1
1
1
1
1
1
1
-2317
-1
-1
-1
-1
-1
-1
-1
-1
-1
-1
-1
-1
-1
-1
-1
-1
-1
-1
-1
-1
-1
-1
-1
-1
-1
-1
-1
-1
-1
-1
-1
-1
-1
-1
-1
-1
-1
-1
-1
-1
-1
-1
-1
-1
-1
-1
-1
-1
-1
-1
-1
-1
-1
-1
-1
-1
-1
-1
-1
-1
-1
-1
-1
-1
-1
-1
-1
-1
-1
-1
-1
-1
-1
-1
-1
-1
-1
1855
1
-195
1602
1
6
1
1
1
9
-9
0
6668816 6692928 7970260 7994437 431 431 0
-194
-181
2419
-2204
-1
-1
-215
-1
-1
-1
-1
-1254
496
772
485
-1083
-1879
-3
-1
-1
-1
-3
-1
517
-512
261
1
-960
40
-1627
1279
1
-1748
-1
-1
-1
-1
-1
-1
-1
-1
-1
-1
-967
-638
77
-533
385
-324
-976
-1
-1
-1
-1
-1
-1
-1
-1
-1
-1
-1
-1
-1
-1
-1
-1
-1
-1
-1
-1
-1
-1
-1
-1
-1
-1
-1
-1
-1
-1
-1
-347
-383
-1
-1
-1
-1
-1
-1140
-1
184
0
6693861 6695249 7995770 7997158 25 25 0
0
6695273 6696590 7998684 8000001 38 38 0
0
