# Supplementary material for: Identifying plant genes shaping microbiota composition in the barley rhizosphere
Source: Nat Commun. 2022 Jun 16;13:3443. doi: 10.1038/s41467-022-31022-y (PMC9203816; doi:10.1038/s41467-022-31022-y)
Supplement: Supplementary file 11 — Source Data [file 41467_2022_31022_MOESM11_ESM.zip › Supplementary Fig 20/HOR9043_Barke_filtered.delta]

/cluster/db/mecoulter/genomes/mummer_results/3H_locus/Barke_chr3H_31000000_39000000_sequence.fasta /cluster/db/mecoulter/genomes/mummer_results/3H_locus/HOR9043_chr3H_29000000_37000000_sequence.fasta
NUCMER
>Barke_chr3H_31000000_39000000 HOR9043_chr3H_29000000_37000000 8000001 8000001
76819 77904 1 1086 12 12 0
0
78922 81092 1079 3262 82 82 0
-38
-1
-1
-1
-1
-1
-1
-1
-1
-1
-1
-1
-1
-1
453
1
1
1
1
1
1
1
1
1
1
-483
-67
-1
-1
-1
-69
-1
-2
-1
-654
-84
124
0
82705 88926 15551 21767 180 180 0
2543
1
1
1
2517
-127
-89
31
14
0
90399 100128 21767 31485 315 315 0
4423
1
1
1
1
1
1
1
1
1
89
-899
-430
689
778
-377
192
-1260
312
0
100138 109654 44434 53934 242 242 0
-1110
-31
581
347
-20
54
-87
1076
1
1
1
1
1
1
2
3
1
1
1
1
1
1611
2984
1
0
110370 114101 53936 57646 127 127 0
2165
3
1
1
2
1
1
1
1
1
1
1
1
1
1
1
1
1
1
1
1
1
1
1
1
175
-97
-1
-1
-1
-943
0
115372 116823 58873 60324 40 40 0
0
116838 120641 61055 64822 158 158 0
-278
-398
12
-334
478
1
1
1
1
1
1
1
1
1
1
1
1
1
1
1
1
1
1
1
1
1
1
1
1
1
1
1
1
1
3
1
44
201
1
1
-274
334
175
574
0
122012 132611 77231 87873 511 511 0
609
1
1
1
1
1
-95
-132
169
1
1
1
1
1
1
1
1
1
5
-94
231
73
1
1
1
1
1
1
1
1
1
1
1
1
1
229
-287
-1
-1
-1
-1
-1
-1
-1
-1
-1
-1
-1
-1
-1
-1
-1
-1
-1
-1
-188
-111
-1
-2
-1
-1
-1
-1
-2
-3
-444
-1
-193
1605
1
1
181
1
1
1
1
1
1
1
1
1
-174
-1
-1
-1
-1
-1
-1
-1
-1
-1
-1
-1
-1
-1
-1
-1
-1
-1
-1
-1
-1
-1
-1
-1
-1
-1
-1
-1
-1
-1
-1
-1
-1
-1
-1
-1
-206
-1
-1
-1
-1
-1
-1
-1
-1
-2789
-1
-1
-34
-1
-1
-1
-1
-1
-1
-106
555
386
1
-618
0
132749 136978 88952 93183 150 150 0
109
-96
-162
-1
-894
-1
-1
-1
-1
-1
-1
-1
-1
-1
-1
-1
-1
1470
49
1
1
1
1
1
1
1
1
1
1
-41
-1
-1
82
1
-221
56
83
-304
74
1
0
137108 139718 94076 96706 98 98 0
-217
85
-1620
-1
-1
-1
-1
-1
-1
-1
-1
-1
-1
-1
-1
-1
-1
-1
221
-21
-102
-9
-11
-104
0
139721 148767 96673 105632 295 295 0
-9
6
108
1
1
1
1719
244
1
1
1
1
1
1
1
202
-48
-1
-1
-1
-1
-1
394
-1024
594
-75
697
-481
2036
1
1
1
1
1
1
1
1
1
1
1
1
1
1
1
1
1
1
1
1
1
1
1
1
1
1
1
1
1
1
1
1
1
1
1
1
1
1
1
1
1
1
1
1
1
1
1
1
1
1
1
1
1
1
1
1
1
1
1
1
1
1
1
1
1
1
1
1
1
1
1
1
56
1
1
1
1
1
1
-156
-1
-1
-1
-1
-1
16
1
1
357
484
0
148594 155912 105505 112827 41 41 0
-442
838
192
-538
-26
-1
-1814
-1
-1728
1628
0
155909 177867 114055 136016 414 414 0
229
-2332
-397
-1
-1
-1
-1
-1
-1
-1
-1
-1
-1
-1
-1
-1
-1
-3
-1
-1
-1418
-435
3137
1
1
1
1
1
1
1
1
1
1
1
1
1
1
1
1
1
1
1
1
1
1
1
1
1
1
1
1
-919
1010
-168
-1
-1
-1
-5612
-2059
-1
-888
548
1
-51
-813
-1
-1
-1
-1133
0
187427 190243 141353 144176 77 77 0
-903
-1221
-1
-1
-1
-1
-1
-1
-1
102
1
0
190903 214866 144174 168147 349 349 0
-84
-1
-1
-1
-1
-1
-1
-1
-1
-1
-1
-1
-1
-1
-1
69
1
-4096
-1
-1236
304
-1744
-1
-1
-1
-1
-1
-1
-1
-1
-1
-1
-1
-1
-1
-1
-1
-1
-817
1003
1
1
1
1
1
1
1
1
2925
1
1
1
1
1
1
-735
-1
-407
-1
-1
-1
-267
-1
-1
-1
133
1
-370
-1
-1
812
-1486
-1
763
1
1201
58
1
1
-106
764
1
604
1
1
1
1
1
1
1
2866
791
1
1
0
215235 228220 168377 181457 222 222 0
-77
-20
-265
1391
19
-267
-1
-1
-2987
-37
-176
-1
-1
-1
-1
-1
-1
-1
-1
-1
-1
-1
-1
-1
-1
-1
-1
-1
-1
-1
-1
-1
-1
-1
-1
-1
-1
-1
-1
-1
-1
-1
-1
-1
-1
-1
-1
-1
-1
-1
-1
-1
-1
-1
-1
-1
-1
-1
-1
-1
-1
-1
-1
-1
-1
-1
-1
-1
-1
-1
-1
-1
-79
89
-367
427
1617
1
1
1
1
1
1
1
1
1
1
1
1
1
1
1
1
1
-2723
-1
-1
-1
-1
-1
-345
-1
-1
-1
-1
-1
-1
-1
-1
-1
-1
-1
-1
-1
-1
-1
-1
-1
-1
-1
-1
-1
-1
-1
-1
-1
-1
-1
-1
-1
-1
-1
-1
-1
-1
-3
-1
-1
-613
0
228211 247279 181409 200407 298 298 0
30
1
-376
-68
-1
-1
-1
24
1
1
1
2
1
1
2
1
1
1
1
1
1
1
1
1
1
1
1
1
2
3
1
1
1
1
1
1
1
1
1
3
1
1
1
1
1
1
1
1
1
3
1
1
1
1
1
1
1
1
1
1
6
1
1
1
1
2
1
1
1
1
1
1
1
2
1
1
1
1
1
1
1
1
363
449
1
1
2964
-746
-1
-1
-1
-1
-1
-1
-1
-1
-1
1102
1
1
-192
-1
38
1
1
1
1
1
1
1
1
2451
-6802
-1
91
1681
1
1
1
1
1
663
1
1
1
1
1
1
1
1
1
1
1
1
1
1
1
1
1
1
1
1
1
1
1
1
1
1
1
1
-835
-1
-1
-1
-1
-1
-1
-1
-1
-1
-1
-1
-1
-1
-1
-1
-1
-1
-1
-1
-1
-1
-1
-1
-1
-1
-1
-1
-1
-1
-1
-1
-1
-1
-1
-1
-1
-1
-42
-1
-1
-1
0
247585 250884 201606 204891 35 35 0
92
1
1
1
1
1
159
1
1
1
1
1
1
1
1
-1855
0
250615 252454 204893 206733 11 11 0
-1837
0
252135 257917 206730 212469 167 167 0
2391
1
1
1
1
1
1
1
1
1
1
1
1
1
1
1
1
1
1
1
1
1
1
1
1
1
1
1
1
1
1
1
1
1
1
1
1
1
1
1
1
1
2
1
1
139
1
-1435
-1
-1
-1
-1
-1
-1
-1
-1
-1
-1
-1
-1
-1
-1
-1
-1
-1
-307
-1
-1
360
1
1
362
1
1
1
1
1
1
1
32
1
1
76
1
1
1
1
1
1
1
1
-309
31
1
1
-50
-1
-1
-1
-2
-1
-7
-1
-1
211
0
259274 302330 214804 257896 473 473 0
695
2073
-91
-102
-1
-1
-1
-1
-1
-1
-1
-1
-1
-1
-1
-1
-1
-1
-1
-1
-1
-1
-1
-1
-1
-1
-1
-1
-1
-1
-1
-1
-1
-1
-1
-1
-1
-1
-1
-1
-1
-1
-1
-1
-1
-1
3367
3858
2096
879
1
9
-2975
-6882
-1
-1
2261
1
1
1
-1216
-2825
1321
1
82
48
1
2291
-31
-1002
-1597
235
-3555
-2274
0
309295 319099 257050 266896 156 156 0
-2052
-3793
487
-192
-7
-226
-1461
-1
-1
-1
-1
-1
-1
-1
-1
-1
-1
-1
-1
-1
-1
-1
-1
-1
-1
-1
-1
-1
-1
-1
-1
-1
-1
-1
-1
-1
-1
-1
-1
-1
-1
-173
-42
-1
-1
-1
-1
113
572
1
1
-650
0
322042 325463 274001 277419 75 75 0
-2093
722
-118
-1
47
1
146
104
165
0
325461 340557 277959 293065 17 17 0
-130
-1
-1
-1
-1
-1
-3686
-1
-1
-1
0
342465 343520 296670 297725 1 1 0
0
343531 346221 297844 300534 6 6 0
0
348472 362440 304119 318083 10 10 0
43
1
1
1
0
362631 385808 318616 341705 96 96 0
11446
1
1
1
1
1
1
1
1
1
1
1
1
1
1
1
1
1
1
1
1
1
1
1
4
1
1
1
1
1
3
1
1
1
1
1
1
3
1
1
1
1
1
3
1
1
1
1
1
5
1
1
1
1
1
1
1
3
2
1
1
1
3
1
2
1
1
2
4
1
1
1
1
1
1
1
1
2
1
4
1
1
2
1
1
1
1
10447
0
385551 391191 342237 347877 16 16 0
0
391985 441825 346860 396670 121 121 0
33
1
1
-19
5
52
100
-880
-1
-1
-1
-1
-1
-1
-1
-1
-8
-1
-1
-1
-2
-1
-1
-1
-2
-1
-1
-2
34336
1
1
1
1
1
1
1
1
1
1
1
1
1
1
3
4
1
1
1
3
1
7
1
3
1
1
1
1
3
1
1
1
1
1
1
3
1
1
2
1
1
1
1
1
1
0
442019 461276 397044 416301 4 4 0
0
461278 462860 416695 418277 6 6 0
0
463488 465303 419066 420881 1 1 0
0
467050 516829 424444 474220 15 15 0
35917
1
1
0
516357 533705 474416 491764 5 5 0
0
534051 549266 492920 508138 3 3 0
-14990
-1
-1
0
549003 600780 508367 560148 18 18 0
30
1
1
-32919
-1
-1
-1
-16695
-1
-1
0
600497 609856 560659 570018 11 11 0
0
609979 616804 570006 576831 1 1 0
0
616537 638132 578138 599769 38 38 0
-1176
-1
-1
-1
-1
-1
-1
-1
-1
-1
-1
-1
-1
-1
-1
-4
-4
-1
-3
-1
-1
-1
-1
-1
-1
-1
-1
-3
-1
-1
-1
-1
-1
-1
-1
-1
0
637822 670531 600110 632793 48 48 0
7353
21086
18
1
1
2
2
1
1
1
1
1
1
1
2
1
1
1
1
1
1
1
1
1
1
1
0
670930 673478 637975 640523 1 1 0
0
673608 712413 642477 681221 72 72 0
6356
2
4
5
2
1
4
1
1
2
2
1
1
1
1
1
2
1
4
1
1
1
1
1
2
1
1
1
1
3
2
1
3
1
1
1
2
1
1
3
1
1
5
1
1
1
1
8
5
1
1
3
1
1
1
1
1
3
1
1
1
0
712559 724480 681708 693628 6 6 0
10576
0
723863 753119 693630 722887 12 12 0
-8954
0
752566 754850 722946 725230 4 4 0
0
755018 759650 725298 729930 1 1 0
0
759423 764193 730725 735495 3 3 0
0
763880 765729 736271 738120 1 1 0
0
765895 772062 740861 747028 2 2 0
0
772402 798247 747897 773742 6 6 0
0
798354 828622 774313 804581 5 5 0
0
828485 834479 804923 810917 2 2 0
0
835216 883849 816967 865599 8 8 0
32475
0
884269 885551 868346 869628 0 0 0
0
885690 923757 869664 907731 5 5 0
0
924149 926173 911384 913408 3 3 0
0
926273 933482 915300 922509 2 2 0
0
932986 941503 922511 931028 4 4 0
0
941527 954323 931476 944272 1 1 0
0
954061 962729 944463 953134 3 3 0
-8635
-1
-1
0
962695 970403 953758 961441 35 35 0
2498
1
1
1
1
1
1
1
1
4
1
2
3
1
1
1
1
1
1
1
1
1
1
1
14
0
970135 1036594 961870 1028274 70 70 0
20114
1
12079
1
1
1
1
4
1
1
6
1
2
5
1
1
1
1
1
1
1
1
4
1
1
2
1
1
6
1
2
1
1
2
1
1
1
1
5
1
1
1
1
1
1
1
1
1
1
1
2
1
1
1
29567
0
1036264 1039448 1028982 1032162 25 25 0
2730
1
1
1
0
1039147 1052272 1032344 1045468 4 4 0
1587
0
1052429 1054314 1046187 1048072 1 1 0
0
1054582 1058892 1051704 1056015 4 4 0
-4227
0
1059144 1063057 1060891 1064803 2 2 0
5
0
1062783 1064967 1069468 1071652 1 1 0
0
1064781 1080274 1072242 1087749 19 19 0
-10748
-1
-1
-1
-1
-1
-1
-1
-1
-1
-1
-1
-1
-1
0
1080424 1086993 1087792 1094361 3 3 0
0
1087384 1174009 1095027 1181653 18 18 0
55385
16
-702
-1
-9513
3868
-318
0
1174164 1201600 1181857 1209293 3 3 0
0
1202195 1214225 1210489 1222519 6 6 0
0
1214394 1223414 1223146 1232096 74 74 0
-1582
1803
1
1
1
1
1
1
1
1
1
1
1
1
1
1
1
1
1
1
1
1
1
1
1
1
1
1
1
1
1
1
1
1
1
1
1
1
1
1
1
1
1
1
1
1
1
1
1
1
1
1
1
1
1
1
1
1
1
1
1
1
1
1
1
1
1
1
2
1
1
1
0
1223118 1224318 1232687 1233887 0 0 0
0
1224032 1228361 1233889 1238218 6 6 0
0
1229752 1231335 1241132 1242715 2 2 0
0
1230966 1273601 1243588 1286255 89 89 0
-40390
-1
-1
-1
-1
-1
-1
-1
-1
-1
-53
-1
-1
-1
-46
-1
-1
-743
-1
-1
-1
-1
-1
-1
-1
-1
-1
-1
-1
-1
-1
-1
0
1300348 1304722 1374475 1378821 208 208 0
-265
1807
87
-3
-7
-57
-1
-1
-1
-1
-2
-3
-1
-1
-2
-3
-1
-1
-1
468
1
1
1
1
1
1
1
1
1
1
1
869
2
63
1
1
1
1
1
1
1
1
1
1
1
1
1
1
3
1
1
1
1
1
1
1
1
1
1
1
1
1
1
1
1
1
-102
-1
-1
-1
0
1306011 1308861 1418075 1420858 112 112 0
880
1747
1
1
1
1
1
1
1
1
1
1
1
1
1
1
1
1
1
1
1
1
1
1
1
1
1
1
1
1
1
1
1
1
1
1
1
1
1
1
1
1
1
1
1
1
1
1
1
1
1
1
1
1
1
1
1
1
1
1
1
1
1
1
1
1
1
0
1319081 1320415 1421551 1422886 23 23 0
-1251
0
1321007 1329890 1423168 1431971 283 283 0
106
1
1
1
1
1
1
1
1
1
1
1
1
1
1
1
1
1
1
112
1
1
1
1
1
1
1
1
1
1
1
1
1
1
1
1
1
1
1
72
1
1
1
1
1
1
1
1
1
1
1
1
1
1
1
1
1
1
1
17
1
1
1
1
1
1
1
1
5
1
1
1
1
1
1
1
5
1
1
-440
-1
-1
-1
-1
-1
-1
-1
-1
-1
-1
-1
-1
-1
-1
-1
-1
-1
-1
-1
-1
-1
-1
-1
-1
-1
-1
-1
-1
-1
-1
-1
-1
-1
-1
-3
-1
-224
-225
2654
1
1
1
1
1
1
1
1
1
1
1
1
1
1
1
1
1
1
1
1
1
1
1
1
1
1
1
1
1
1
1
1
1
1
1
1
1
1
1
717
1
-829
-1
-1
-1
131
1537
0
1339989 1351028 1433838 1444871 255 255 0
1737
4682
-494
-1
-1
-1
469
3107
207
1
6
1
1
11
5
-7
231
-70
0
1350625 1383755 1444334 1477568 842 842 0
-65
13
8
1
1
1
1
1
351
1
1
1
1
1
1
1
1
1
1
1
1
1
1
1
4
1
1
1
1
1
1
1
1
1
1
1
1
1
1
1
1
1
1
1
1
1
1
1
1
1
1
1
1
1
1
1
1
1
1
1
1
1
1
1
1
1
1
1
1
1
1
1
1
1
1
1
1
1
2173
-1068
-1
-1
-1
-1
-1
-1
-1
-1
-1
-1
-1
-1
-1
-1
-1
-1
-1
-1
-1
-1
-1
-1
-1
-1
-1
-1
-1
-1
-1
-1
-1
-1
202
1
1
-2706
-828
-2733
-1
-1
-1
-1
-1
-1
-1
-1
-1
-1
-1
-1
-1
-1
-1
-1
-1
-1
-1
-1
-1
-1
-1
-1
-1
-1
-1
-1
-1
-1
-1
-1
-1
-1
-1
-1
-1
-1
-1
-1
-1
-1
-1
-1
-1
-1
-1
-1
-1
-1
-1
-1
-1
-1
-1
-1
-1
-1
-1
-1
-1
-1
-1
-1
-1
-1
-1
-1
-1
-75
2140
-1827
-1
-1
-1
-1
-1
-1
-1
-1
-1
-1
-1
-1
-1
-1
-3389
-1
-791
-401
-1
-1
-1
-1
-1
-1
-1
-1
-1
-1
-1
-1
-1
-1
-1
-1
-1
-1
-1
-1
-1
-1
-85
-195
-1
-1
-1
-1
-1
-1
-1
-1
-1
-1
-1
-1
-1
-1
-1
-1
-1
-1
-1
-1
-1
-1
-1
-1
-1
-74
-1402
135
5181
584
1
1
1
1
1
1
1
1
1
-1129
860
867
1
1
1
1
610
-94
63
-50
-69
1588
1
-317
-1
-1
-1
-1
-5
-1
-1
-4
-1
-1
-1
-1
-1
-1
-1
-1
-2
-3
-1
-1
-1
-1
-1
-1
-1
-1
0
1383582 1388979 1483627 1489024 55 55 0
3634
-489
-1
-1
39
1
0
1388977 1390736 1489061 1490820 16 16 0
0
1390355 1399626 1491063 1500338 85 85 0
999
-4869
87
-2586
-1
-1
-1
-1
0
1405436 1406912 1500768 1502244 28 28 0
196
1
8
90
3
1
-390
-1
-1
-1
-1
-1
0
1406912 1410238 1502339 1505697 99 99 0
599
-215
-30
-1
-118
-1
-74
170
-16
-276
-1
-1
-1
-1
-1
-1
-1
-1
-1
-1
-1
-1
-1
-1
-1
-1
-1
-1
-1
-1
-1
-299
-1
-1
-1
-1
-1
767
0
1433761 1439015 1505256 1510544 116 116 0
-603
-1
-1
-1
-1
-1
-1
-1
-1
-1
-1
-598
-1
-1
-3685
-1
-1
-1
-1
-1
-1
-1
-1
-1
-1
-1
-1
-1
-1
-1
-1
-1
-1
-1
0
1440837 1446031 1510540 1515731 115 115 0
557
2369
306
0
1465057 1472555 1515728 1523244 191 191 0
-306
-1
-1
-1
-1
-1
-1
-2
-1
-1
-1
-1
-1
-1
-1
-1
-56
151
271
1
27
177
133
160
-404
389
-851
-1
-1
112
48
323
-952
1162
-532
-1
-1
-1
-1
-4
-65
-884
0
1472626 1483359 1523397 1534127 302 302 0
-802
-1
-1
-1
-1
-1
-1
92
185
34
70
1
2
1
1
1
668
153
1
1
1
1
1
1
1
1
-270
-1
-1
-1
-1
-1
-1
-1
-1
-1
-1
-1
-1
-1
-1
-1
-1
-1
-1
-1
-1
-1
-1
-1
-1
-1
-1
-1
-1
-1
-1
-1
-1
-1
-1
-3
14
54
21
1
1
1
1
1
1
1
2
1
1
1
1
1
1
1
1
1
1
1
1
1
1
1
2
-362
-1
-2
-4
-1
-1
-1
9
8
1
1
2
-663
-1
-1
-1
-1
-1
-1
-1
-1
-1
-1
-1
-1
-1
-1
-1
-1
-1
-1
-633
215
14
683
3154
-374
508
1
1
1
1
1
1
1
1
1
1
1
1
1
1
1
1
1
1
1
1
-221
-1
0
1483392 1486324 1534125 1537012 90 90 0
358
1
1
1
1
1
4
1
1
1
1
1
1
1
1
2
1
1
1
3
1
1
1
1
1
1
1
794
1
1
1
1
1
1
1
1
1
1
1
1
1
1
1
1
1
1
1
-481
-926
-78
235
0
1504252 1506440 1548687 1550874 57 57 0
394
0
1506438 1509480 1551612 1554658 74 74 0
-283
-1
-1
-1
-1
43
1470
-175
-1
628
0
1509476 1513814 1569042 1573381 94 94 0
828
87
-226
357
-458
-1
-1015
-1
825
0
1514055 1515543 1579700 1581187 42 42 0
1201
0
1515539 1517135 1590149 1591754 55 55 0
-437
309
-589
-219
-1
-1
-1
-1
-1
-1
-2
0
1537949 1540143 1591749 1593945 57 57 0
312
-190
-50
859
-627
-1
-1
43
0
1545451 1548697 1601466 1604708 101 101 0
-533
135
1
9
1
-7
-6
11
1
10
-18
-3
9
2377
0
1557499 1564747 1604704 1611947 171 171 0
-948
-1
-1
-1
-1
-1
-1
-2
-1
-1
-1
-1
704
-73
333
1
1
1
1
1
1
465
5
1
1
1
1
1
1
1
1
1
-305
-121
21
-765
877
-122
-7
289
778
-870
6
0
1565063 1567276 1611959 1614169 36 36 0
-480
-1
1265
1
1
1
1
1
-411
0
1572507 1575682 1630977 1634174 140 140 0
-268
-1
-1
-229
-438
-1
-1
-1
-1
-1
-1
-1
-1
-1
-1
-1
-1
-1
-1
-1
-1
-1
-1
-1
37
122
-44
375
1
1
1
1115
-518
-1
-1
-1
0
1578901 1580984 1640281 1642375 90 90 0
670
-946
-1
-1
-1
-1
-4
-7
-84
-1
-1
-1
-1
0
1588619 1589651 1644814 1645845 38 38 0
-68
-6
-2
536
3
1
1
0
1644949 1646034 1738197 1739282 49 49 0
0
1661861 1664272 1740366 1742760 114 114 0
1267
24
1
1
1
5
1
1
1
2
1
1
1
1
1
1
1
-598
400
0
1676588 1685438 1748169 1757028 436 436 0
-26
-1
21
1
1
254
1
1
4
1
1
6
1
1
1
1
4
1
1
1
1
1
1
1
2
1
2
2
1
1
1
3
2
1
6
1
3
-303
-1700
-1
330
-50
-7
523
4
-12
-1
-1
-1
-1
-1
-1
-1
-1
-1
-1
-1
-1
-1
-1
-1
-1
-1
-855
-132
669
-182
-728
-494
-826
-210
415
1
-51
-347
-1
-1
-1
-1
-1
-1
-1
-1
-1
-4
-1
-3
-1
-1
-1
-1
-1
642
0
1695211 1727493 1762017 1794293 466 466 0
1089
707
1
1
1
1
1
1
1
1
1
1
1
1
1
1
1
1
1
1
1
1
1
1
1
1
1
1
1
1
1
1
1
1
1
1
1
1
1
-81
-1
-1
-747
-1327
-555
-1
-1
-1
-1
-1
-1
-1
-1
-1
-558
-522
-510
8
1
1
-26
-1
-1
-1490
9897
11424
1
1
-147
-1
-1
-1
-1
-1
-1
-1
-1
-1
-1
-1
-1
-1
-1
-1
-1
2434
-112
-1
0
1727645 1772381 1794351 1839073 373 373 0
6533
1
-1205
1852
-363
494
342
-91
-1560
-1
-1
-1
-1
-1
-1
-1
-1
-1
-1
-1
-1
-1
-1
-1
-1
-1569
184
1
1
1
1
-1428
1088
755
-529
-1
6082
-1859
-1
-1
1999
843
1
1
1
1
1
1
1
1
1
1
1
1
1
3
1
1
1
1
1
1
1444
1323
-206
-1
-1
-1
-1
-1
-1
-1
-1
-1
-1
-1
-1
-1
-1
-1
-1
-1
-1
-1
-1
-1
129
1
1
1
1
1
1
1
1
1
1
1
1
1
1
1
1
1
2
1
1
1
1
1
1
1
1
1
1
-332
1261
-4195
-415
1327
-4296
-1
0
1772636 1785127 1839082 1851575 111 111 0
-3625
3874
-3829
-1
0
1785126 1814613 1954190 1983675 188 188 0
2283
1450
1738
-1162
252
4033
-698
-1
-6036
-5552
814
2093
0
1826023 1830667 1983718 1988350 110 110 0
-1165
-798
-1
-1
-1
-1
-1
-1
-1
-1
-1
-2
-2
-1
-52
49
1
-180
-1
354
347
1
1
-63
-1
-1
-1
197
1
1
1
1
1
1
1
1
1
1
1
1
1
1
220
1
1
4
1
1
1
812
1
1
1
238
0
1831122 1833634 1989302 1991814 49 49 0
36
-11
-7
128
0
1833027 1837022 1991914 1995910 45 45 0
-618
0
1836757 1837927 1995912 1997083 10 10 0
-531
0
1838391 1841692 1998110 2001410 23 23 0
1547
-503
691
0
1840330 1845472 2005652 2010789 38 38 0
801
1601
1242
1
1
1083
-14
0
1845763 1851693 2011714 2017643 98 98 0
-173
-1
-1
-1
-1
-1
-1
-1
-1
265
-1473
-1
-1
-10
-1
-1
2616
1
1
1
1
-539
-415
-1
-1
-1
197
1
1
1
1
1
1
1
1
1
1
1
1
1
1
0
1853139 1862919 2019120 2028931 115 115 0
345
-270
-680
-1
-1
-1
-1
-1
-1
-1
-1
-1
-1
-1
-1
-1
-1
-1
-1
-1
-1
-1
-1
-1
-1
-1
-1
-1
-1
-1
-1
-1
-1
-1
6723
0
1862822 1864830 2030902 2032909 12 12 0
-636
895
1
0
1864523 1866017 2035640 2037133 10 10 0
517
0
1866540 1869101 2037768 2040360 72 72 0
827
-69
1289
-139
-1
-1
-1
-1
-1
-1
-1
-1
-1
-1
-1
-1
-1
-1
-1
-1
-1
-1
-1
-1
-1
-1
-1
-1
-1
-1
-1
-1
-1
-1
-1
0
1869711 1871452 2040358 2042102 27 27 0
457
-63
-84
-1
-745
0
1870313 1872551 2043424 2045661 23 23 0
-740
656
504
0
1872709 1875951 2045661 2048992 134 134 0
-989
-1
-1
-1
-1
-1
-1
-1
-1
-1
-1
-1
-1
-1
-1
-1
-1
-1
-1
-1
-1
-1
-2
-1
-1
-1
-1
-2
-1
-1
-6
-1
-1
-1
-1
-1
-9
-1
-1
-1
-1
-1
-1
-1
-1
-1
-1
-1
-1
-1
-1
-1
-1
-1
-1
-1
-1
-1
-1
-1
-1
-1
-1
-1
-1
-1
-1
-1
-1
-1
-1
-1
-1
-1
-1
-1
-1
-1
-1
-2
-65
-1
-1
-1
-1
-1
-1
-1
-1
-798
766
0
1875308 1878858 2057077 2060631 81 81 0
902
-33
-1
-114
-1
-1
-1
-1
-1
-1
-1
-1
-1
-67
-28
27
2
1
1
1
8
296
-62
-50
-1
-1
29
210
1
1
-41
-437
105
1
1
1
0
1879261 1880737 2072109 2073585 24 24 0
-50
133
-72
423
0
1882466 1883958 2073582 2075074 19 19 0
0
1884322 1905801 2090672 2112038 455 455 0
352
-161
-235
-2630
16
-58
268
-268
938
1
-372
-80
-49
111
-691
-1
-1
-1
-1
-1
-1
-1
-1
-1
-1
-1
-1
-1
-1
-1
-1
-1
-310
36
-48
-541
-1
-1
-1
-1
-1
-1
-1
-1
-1
38
527
1
-3689
-1
-1
-1
-1
-1
-1
-3
-1
-1
-457
-1
-1
-1
-1
-1
-1
-1
-1
-1
-1
-1
-1
-1
-1
-1
-1
-1
-1
-2325
-202
-387
-3
35
1
1
1050
389
1
1
1
1
1
1
1
1
1
1
1
1
1
1
1
1
-195
74
1
1
1
1
1
1
2
1
1
1
3
4
1
1
1
1
1
1
1
3
1
1
1
1
1
1
1
1
1
1
1
1
1
1
1
1
1
1
1
1
1
1
1
1
1
1
1
1
1
1
1
1
1
1
1
1
1
1
1
1
1
1
1
1
1
1
1
1
1
1
1726
1
1
1
1
1
1
1
1
1
1
1
1
1
1
1
1
1
1
1
1
1
1
1
1
1
1
1
1
1
1
1
1
1
1
1
1
1
1
1
1
1
1
1
1
1
1
1
1
1
1
1
1
1
1
1
1
1
1
1
1
1
1
1
1
1
1
1
1
1
1
2557
1
1
1
1
1
1
1
1
1
1
6
0
2066686 2068780 2111540 2113621 55 55 0
687
1
1
1
1
1
1
1
1
1
160
-389
111
54
-471
178
1
0
2068780 2072080 2114130 2117376 141 141 0
-32
-1
-1
-686
-1
-1
528
1
1
1
1
6
1
1
1
1
1
1
1
1
1
1
1
1
1
1
1
1
1
1
1
1
1
1
1
4
1
1
1
1
1
1
1
1
1
1
1
1
1
1
1
1
-20
-633
-1
-1
388
1
1
1
1
1
1
1
1
1
1
1
1
1
1
1
1
1
0
2079151 2089168 2115380 2125358 305 305 0
-27
-1
-632
-236
-60
-1
-1
-1
90
1
1
1
1
1
1
1
1
1
2
2
1
1
2
1
1
1
-460
-1
-1
-1
-1
-1
-1
-1
-1
-1
-1
-1218
-19
5
2220
1
1
1
1
1
1
1
1
1
1
1
1
1
1
1
1
1
1
1
1
1
1
1
1
1
1
1
1
1
1
1
1
1
1
1
1
1
-972
-2228
358
817
67
1
-80
155
196
0
2089163 2106668 2135414 2152920 431 431 0
2110
1
1
1
1
1
-1999
-1534
315
-113
-890
-4059
-439
1423
1
1
1
1
1
1
1
2
1
1
1
1
1
1
1
1
-39
-1
-1
-1
-207
-82
-1
-160
857
21
-556
-1
-1
-1
-1
-1
-1
-1
-1
-1
-1
-1
-1
0
2107829 2112421 2152573 2157174 144 144 0
648
1
-973
118
228
12
-536
-1
-1
-578
74
1
1
1
1
1
1
1
1
1
1
-923
-1
-1
-1
-1
-1
-1
-1
-1
-1
-1
-1
-1
-1
-1
-1
-1
-1
-1
-1
0
2112769 2115754 2157173 2160157 68 68 0
1970
0
2120438 2123802 2162804 2166182 113 113 0
1174
1
1
1
1
1
1
-521
-1
-1
-1
-1
-1
-1
-1
-1
-1
-1
-1
-1
-1
-1
-1
-1
-1
-1
-1
-378
0
2123797 2134196 2175264 2185688 262 262 0
-1062
-34
1127
1
1
1
1
1
1
1
1
2
1
1
1
1
1
1
1
197
-2260
-1
-1
-1
-1
-1
-1
-1
-1
-1
-3
-1
-1
-1
-1
-980
2281
-818
-1
-1
-1
-1
-1
-1
-1
-1
-1
-1
-1
-1
-1
-1
-1
-1
-1
-1
-1
-1
-1
-1
-1
-1
-1
-1
-1
838
501
0
2136074 2137621 2185682 2187228 31 31 0
605
429
-262
0
2137222 2145075 2187340 2195187 166 166 0
-148
571
1
1
1
1
1
1
1
1
1
1
8
1
552
1
581
1
1
1
1
14
1
1
-105
-1
-1
198
1
-147
-1
-1
-1
-1
-1
-33
-16
-1
5
1
1
1
-46
-1
-1
-1
-1
50
-384
154
1
-35
190
974
-261
-1607
-12
-1
-1
-1
-1
-1
-1
-1
791
52
0
2145072 2150362 2195387 2200684 100 100 0
-114
-1
-1
-1
-1
-1
-1
-1
203
1
-851
-117
316
-1232
477
0
2156682 2157747 2202175 2203240 24 24 0
0
2156682 2158854 2222278 2224449 86 86 0
-1163
-1
-1
-1
-1
-1
-1
-1
-1
-1
-1
-1
-1
-1
-1
-1
-1
-1
-1
527
1
1
1
1
1
1
1
1
1
1
1
1
1
1
1
1
1
1
1
1
-342
0
2170414 2173179 2283294 2286060 24 24 0
-319
-338
52
0
2175235 2177160 2288282 2290207 15 15 0
0
2238002 2244301 2296751 2303050 11 11 0
0
2245827 2247820 2304339 2306340 49 49 0
-545
-1
-48
-1
-1
-1
-489
-1
-1
-1
222
251
0
2247817 2249250 2306813 2308249 28 28 0
193
-657
-7
-2
-364
0
2248675 2251593 2308251 2311128 99 99 0
-362
1076
1
1
1
72
-9
-1
-1
-1
-156
-1
-1
133
4
1
1
4
8
1
1
1
1
1
1
1
1
1
1
1
1
5
192
95
546
1
1
1
1
1
1
1
1
1
1
1
1
1
1
1
1
1
197
1
1
1
1
0
2256077 2259137 2311098 2314113 136 136 0
199
1
11
1
1
1
1
1
1
1
2
1
1
1
1
1
1
1
1
1
1
1
1
1
1
1
1
3
1
1
1
1
1
1
2
1
1
4
1
4
1
1
1
1
1
1
1
2
1
1
1
1
1
1
-499
-233
-31
-1
-1
-38
-1
-1
-1
-1
-1
-1
-1
-1
-449
119
1
1
1
-322
20
196
580
0
2259753 2261564 2314110 2315921 29 29 0
0
2261726 2272109 2315971 2326392 259 259 0
-1475
771
2946
-72
-781
-50
1010
1
1
-167
-1
-1
-1
-1
-1
-1
-1
-1
-1
-1
-1
-1
-1
-2
-2
-1
-4
-1
-1
-1
-2
-4
-1
-1
-1
-1
-1
-1
-1
-1
-1
-1
-1
-1
-1
-1
-1
-1
-1
-1
-1
-1
-1
-1
-1
-1
-1
-1
-1
413
1
1
1
1
1
1
1
1
1
1
65
-962
0
2286281 2289123 2329537 2332375 43 43 0
-729
-2
-1
557
1
1
1
1
1
738
0
2294649 2300198 2333024 2338497 131 131 0
-88
-1
-1
451
-205
61
1
1
1
1
1
1
1
1
1
1
1
1
1
1
1
1
1
1
1
-45
112
1
1
6
1
44
1
604
1
1
1
1
1
1
1
1
1
1
1
1
1
1
1
1
1
1
1
1
1
1
1
1
1
1
1
1
1
1
1
1
1
1
1
1
1
1
1
1
1
1
1
1
1
1
1
1
1
1
1
1
0
2300199 2306957 2338593 2345354 28 28 0
-4262
-1422
-859
-1
-1
208
1
0
2308693 2324746 2345355 2361416 179 179 0
-302
-1
-1
-1
-1
8
-1272
-1
-1
1107
-463
1052
208
-2435
-1
-2402
-839
1095
-54
849
-1290
2311
0
2333666 2344264 2361412 2372079 398 398 0
-1021
-1
-1
-1
-1
-1
-1
-1
-1
-1
-1
-1
-1
-1
-1
-1777
-1
-1
-1
-1
-1
-1
-1
-1
-1
-1
-1
-1
-1
-1
-1
-1
-1
-892
-1
-1
-1
-1
-2697
-1
-1
-1
-1
-1
-1
-1
-1
-1
-1
-1
-1
-1
-1
-1
-1
-1
-1
-1
-1
-1
-1
-1
-1
-1
-1
-1
-1
-1
-1
-1
-1
-1
-1
-1
-1
-1
-1
-1
-1
-1
-1
-1
-1
-1
-1
278
1
1
1
1
1
1
1
1
1
1
1
1
1
1
1
1
1
1
1
1
1
1
1
1
1
1
1
1
1
1
1
1
1
1
1
1
1
1
1
1
1
1
1
1
1
1
620
-151
-1
-1
-1
411
1
1048
1
1
1
1
-1041
-11
-1
-1
-1
-1
-1
-1
-1
-1
-1
-1
-1
-1
-1
-1
-1
-1
-1
-1
-1
-1
-1
-1
-1
-1
-1
-1
-1
-1
-1
-1
-1
-1
-1
-3
-1
-1
-1
-1
-1
-1
-1
-1
-1
-1
-1
-1
-1
-1
-1
-1
-1
-1
-1
451
1
1
1
1
1
1
1
1
1
1
1
1
1
1
1
1
1
1
1
0
2344546 2349305 2372216 2376970 96 96 0
230
122
1
1
1
382
-789
-35
284
-352
158
0
2349745 2356494 2376761 2383508 120 120 0
1372
-3321
-136
1637
83
92
0
2356490 2360205 2385803 2389518 50 50 0
0
2360200 2373082 2398128 2411105 293 293 0
-270
-449
-5
-1
-1
-1
-1
-1
-5
-3701
-1
-1
-1
-1
-1
-1
-1
-1
-1
-1
-1
-1
-1
-1
-1
-1
-1
-1
-1
-1
-1
-1
-1
-1
-1
-1
-1
-1
-1
-1
-1
-1
-1
-1
-1
-1
-1
-1
-1
-1
-1
-1
-1
-1
-1
-1
-1
-1
-1
-1
-1
-1
-1
-1
-1
-1
-1
-1
-1
-1
-1
-1
-1
-1
-1
-1
-1
-1
-1
-1
-1
-3437
-1
-1
-1
-1
-1
-1
-1
-1
-1
-1
-1
-485
-68
-74
1573
0
2380788 2404579 2411102 2434885 523 523 0
731
668
606
1
1
1
1
1
1
1
1
1
1
1
1
1
1
1
1
1
1
1
1
1
1
1
1
1
1
1
1
1
1
1
1
1
1
1
-1643
-818
-1
-1
-1
-1
-1
-1
-1
-1
-1
-1
-1
-1
-1
-1
-1
-1
-1
-1
-1
-1
-1
654
652
622
1203
1
1
1
1
1
1
1
1
1
1
1
1
1
3
1
2
1
1
1908
94
688
-1404
-996
-1
-1
-1
-1
-5
-5
-1
-2
-1
-2
-1
-1
-1
-1
-1
-50
-669
-1
-1
-1
-1
-1
-1
-1
-1
-1
-1
-2267
19
36
-1298
-1
-1
-1
-1
-1
-1
-1
969
16
-25
565
1
1
1
1
1
1
1
1
1
1
1
1
1513
-1550
-1
-1
-1
-1
-1
-1
-1
-1
-1
-1
0
2405039 2414655 2435730 2445261 369 369 0
81
1
1
-496
416
-229
-1
-1
133
1
1
1
1
1
1
1
1
1
1
1
1
1
1
1
1
1
1
1
1
1
1
1
1
1
1
1
1
1
1
1
1
1
1
1
1
1
1
1
1
1
1
1
1
1
1
1
1
1
1
1
1
1
1
1
1
1
1
1
1
1
1
1
1
1
1
1
1
1
1
1
1
1
-2122
-1
-1
-1
-4
-1
-1
-1
-1
-1
-1
-1
-1
-1
-1
-1
-1
-1
-1
-1
-1
-1
-1
-1
-1
-1
-1
-965
-825
-485
-1
-1
-1
-1
-1
-1936
-1
808
1
1
33
1
1
1
1
1
1
1
1
-312
-18
-1
5
50
3
1
-11
11
289
24
1
11
1
1
1
11
11
1
1
1
1
1
1
1
1
6
1
2
52
1
1
1
1
1
1
1
1
1
1
1
1
1
1
0
2413487 2433979 2444513 2464964 497 497 0
-82
-1
-1
-1
28
-4
-10
12
381
1
1
1
1
1
-35
-1
-1
-394
-1
-1
-15
-1
-1
96
-277
-1
-1
-1
-1
-1
-1
-1
-1
402
1
1
9
1
1
32
1
1
-220
178
1
1
1
1
1
1
1
1
-95
-1
-1
-1
-1
-1
-451
156
1
1
1
1
1
1
1
1
1
1
1
1
1
1
1
1
1
3
1
1
1
1
1
1
1
1
1
1
1
1
3
1
1
1
1
1
1
1
1
2
1
98
-66
-2782
-1134
48
-862
-150
-1
-2573
-353
-1
-1
-462
1116
867
1
1
1
1
1
1
1
1
1
1
1
1
1
1
1
1
-217
-2376
-1
-1
-3
-2118
448
0
2434045 2439164 2464966 2470084 84 84 0
926
-1098
258
726
-1468
0
2439165 2454686 2470309 2485837 292 292 0
797
-820
-1255
-1287
-420
-1958
-366
-1
-1
-1
-1
-1
-1
-1
320
1
1
1
765
-2269
-3299
-1
-1
-1
193
-15
-1
-1
1240
1
1
1
1
1
1
0
2454356 2461058 2486208 2492920 140 140 0
-358
-1339
-1
-1
-1
-1
-1
-1
-1
-1
-1
4702
-292
5
0
2461660 2483888 2495543 2517798 530 530 0
95
-279
65
-423
-61
-183
-2942
-365
-1
-1
-2324
1305
209
-1377
-1
-1
-1
-1
-1
-1
-1
-1
-1
-1
-1
2272
1
1
1
1
1
1
1
1
1
1
1
1
1
-3568
-265
1043
1744
1
1
1
1
1
-385
-1
-1
-1
-1
-1
-1
-1
-1
-1
-1
-1
-1
-1
-1
-1
-1
-1
-1
-1
-1
-1
-1
-1
-1
-1
-1
-1
-1
-1
-11
557
611
0
2483942 2486338 2518656 2521052 61 61 0
0
2487222 2498250 2522294 2533212 283 283 0
82
1
1
1
1
1
1
1
1
1
1
1
1
1
1
1
1
1
1
1
1
1
1
1
1
1
1
1
1
1
1
1
1
1
1
1
1
1
1
1
1
1
1
1
1
1
1
1
1
1
1
1
1
1
1
1
1
1
1
1
1
1
1
1
1
1
1
1
1
1
1555
-2844
2027
1
1
1
1
1
1
1
1
1
1
1
1
1
1
1
1
1
1
1
1
1
1
1
1
1
1
1
1
1
1
1
1
1
1
1
1
1
1
1
0
2509041 2533251 2533207 2557464 421 421 0
239
-860
-1
-31
1553
351
752
-142
-901
-1
-135
-1
-1
-1
-1
-1
-1
-1
-1
-1
-1
-1
-1
-1
-1
-1
-1
-1
-1
-6
-1
-1
-1
-1
-1
-1
-1
-1
-1
-1
-1
-1
-1
-1
-1
-1
-1
-1
-1
-1
-1
-1
-1
-1
-1
-1
-1
-1
-1
-1
-1
-1
-3
-1
400
1
1
-5391
-1
1228
-2661
23
437
1058
-4139
3164
-464
213
1
1
1
1
1
0
2533263 2544679 2557024 2568381 191 191 0
378
1
1
1
1
1
78
1
1
1
-210
-1417
279
590
-2634
-1
-1
171
1
1
1
1
1
1
1
1
1
1
1
1
1
2
462
1
1
1
1
1
1
1
1
1
1
1
1
1
1
1
1
1
1
1
1
1
1
1
1
1
1
1
1
1
1
1
1
1
1
1
1
1
1
1571
383
-1678
-88
-866
-1
0
2544767 2546591 2568802 2570626 16 16 0
0
2571754 2578867 2573526 2580537 169 169 0
284
1
1
3
1
1
1
1
1
1
624
31
175
353
52
93
107
1
1
1
1
1
1
1
1
1
1
1
1
1
1
1
1
1
1
1
1
1
1
1
1
1
1
1
1
1
1
1
1
1
1
1
1
1
1
1
1
1
1
1
1
1
1
1
1
1
1
1
1
1
1
1
1
1
1
1
1
1
1
1
1
1
1
1
1
1
1
1
1
1
1
1
1
1
1
1
1
1
1
1748
1
68
1930
-1524
0
2578869 2594425 2580629 2596241 156 156 0
5661
1
2
3
1
-172
-1
-1
-1
-1
-1
-602
-1
-1
-1
-1
-1
-1
-1
-1
-1
-1
-1
-1
-1
-1
-1
-1
-1
-1
-1
-1
-1
-1
-1
-1
-1
-1
-1
-1
-1
-1
-3667
-1
-1
-1
-1
-1
-349
1365
1
-1290
-1
-1
-1
-3
-1
-1
-4
-1
-1
-1
-1
-1
-1
-1
-1
-1
-1
-1113
-531
387
0
2618875 2632031 2621961 2635097 528 528 0
18
-11
88
14
78
78
182
1
1
1
1
2
4
20
1
1
39
1
1
1
3
1
1
2
3
1
146
8
-8
-9
7
10
-3
12
55
-40
41
-5
-247
66
1
1
-109
-39
36
-100
-57
28
-16
149
10
-3
108
-71
-742
-2686
656
-480
-1
-1
-1
261
-394
2443
-180
-3391
0
2640657 2641665 2635087 2636095 34 34 0
0
2645479 2654527 2636089 2645185 138 138 0
34
32
-150
-1445
-1
-1
-1
-1
-59
-613
-281
-1
-1
520
55
1
1
1
-349
-1
-1
-1
-1
-1
-1
-1
-1
-1
-1
-1
-1
-1
-1
-1
-1
-1
-1
-1
-1
-1
-1
-1
-610
-1786
-1
-1
-1
-1
-1
-1
-1
-1
-643
-1
-1
-1
-1
-1
-1
-340
-1
-1
0
2654729 2664044 2645776 2655069 180 180 0
487
1
2
1
1
3
715
32
1
3
477
784
1
1
1
1
1
1
1
1
1
-323
1395
-339
2483
330
-171
385
0
2666480 2670792 2673867 2678180 116 116 0
631
-4
994
-572
-674
0
2672926 2675331 2701514 2703981 109 109 0
-134
-1
-1
-1
-1
-1
-1
-1
-1
-1
-1
-1
-1
-1
-1
-1
-1
-1
-1
-1
-1
-1
-2
-1
-23
-1
-1
-1
-1
-1
-1
-1
-1
-1
-1
-1
-1
-1
-1
-1
-1
-1
-1
-1
-1
-1
-1
-1
-1
-1
-1
-70
-1
-1
-1
-1
-1
-1
-1
-1
-1
-1
-1
1391
0
2684125 2714507 2703974 2734327 813 813 0
-762
-2061
892
272
-127
166
1
1
977
-365
924
-125
3
382
-1242
-1
-1
-1
390
94
-868
-1
-1
-1
-1
-1
-1
-1
-1
-122
-1
-1
-1
-1
-1
-10
-1
-1
-1
-1
-1
-4
-4
-1
-1
-1
-5
-1
-15
-1
-1
-1
-1
-1
-1
-1
-1
-11
-1
-1
-1
-1
-1
-1
-1
-1
-2
-1
-1
-1
-1
-1
-1
-56
1098
1
612
-38
1867
853
1
1
1
1
1
1
1
1
1
1
217
1
1
1
1
1
1
1
1
1
1
1
1
1
1
1
1
1
1
1
1
1
1
1
1
1
1
1
1
1
1
1
1
1
1
1
1
-35
-70
-1115
142
-618
-581
-1
-2283
1099
-1349
2077
-236
-226
70
1
48
1
1
1
1
1
1
1
1
1
1
1
1
1
1
1
1
1
1
1
1
1
1
1
1
1
1
1
1
1
1
1
1
1
1
1
1
1
1
1
336
-103
-1
31
447
2
-19
688
79
1
-124
-304
-69
1496
9
-168
-517
-744
-1
-1
-1
-1
-284
0
2713897 2715304 2735104 2736515 59 59 0
689
-167
-1
-1
-1
-1
-1
121
0
2715308 2724377 2745361 2754417 250 250 0
-683
1610
-142
-859
128
159
1
-495
566
1
1
1
1
1
1
1
1
1
1
1
-324
137
1991
1
-1123
0
2767339 2778501 2796481 2807623 350 350 0
660
46
-559
-1
-325
243
-2870
-2998
-1261
56
-3
220
1
1
556
992
33
1
1
1
1
1
5
1
1
1
1
1
2
2
1
1
48
208
0
2784947 2798717 2817619 2831371 480 480 0
-75
-2281
-2473
-880
-649
56
352
1
1
198
296
1912
1
1
1
1
1
1
1
1
1
1
1
1
1
1
1
1
1
1
1
1
1
1
1
1
1
1
1
1
1
1
1
1
-801
-1
-5
-1
628
1
1
-197
-1
-1
-1798
-126
-168
-36
-261
-1
-1
-1
-1
-1
-1
-2
-1
-1
-3
-1
295
1
1
139
0
2798810 2806653 2831371 2839114 351 351 0
3537
1407
1
1
1
1
1
1
1
1
1
1
1
-1603
401
120
1
1
1
1
1
1
1
1
1
1
1
1
5
1
1
1
1
1
1
1
1
1
1
2
1
2
2
1
1
2
1
1
1
1
1
1
1
1
3
1
1
1
1
1
2
1
4
1
5
1
1
1
1
1
1
1
1
1
1
1
1
1
1
1
1
1
1
1
1
1
1
3
1
1
1
1
3
1
1
1
1
1
1
1
2
1
0
2810678 2827412 2885246 2901925 647 647 0
1337
108
-452
-1627
-3
-1768
-1
-1
-1
-1
-1
-1
667
1009
1
4
1
2
2
1
2
1
1
1
1
1
1
1
593
-75
300
353
590
1
1
1
1
1
1
1
1
1
1
1
1
1
1
1
1
1
1
1
166
1
-336
-13
163
1
1
1
1
1
1
1
697
4
1
-812
-210
-1
-1
-1
-1
-1
776
-141
-1
-1
-1
-1
-1
-1
-1
-1
-2
-1
-1
-1
-1
-1
140
1
1
1
1
1
1
1
1
1
1
1
1
1
3
1
116
1703
1
1
1
1
1
1
1
1
1
1
4
1
1
1
4
1
1
-168
180
64
-16
-66
904
1
-110
-472
90
0
2828563 2833263 2901920 2906618 143 143 0
263
2018
1
9
1
1
1
1
1
1
1
-758
-1
-1
-1
-1
-1
-1
-1
-1
-1
-603
11
778
0
2833259 2837514 2911510 2915720 146 146 0
174
198
1
1
4
1
1
1
-1253
-1
37
553
275
1
1
1
1
1
1
1
1
1
1
1
1
1
1
1
1
1
1
1
1
1
1
1
1
1
1
1
1
1
3
1
1
1
1
3
60
594
85
1
-23
-515
-1
0
2846468 2852219 2915715 2921452 173 173 0
191
537
1
1
1
1
1
1
1
1
1
1
1
1
1
1
-457
-1615
0
2853017 2854808 2923485 2925276 66 66 0
796
-316
0
2855300 2864213 2925768 2934666 237 237 0
-267
1031
160
1785
1
1
1
1
1
1
1
1
1
1
1
1
1
1
-65
-1
-882
-34
-147
-1
-1
-133
-1
-1
-1
38
1582
1148
1
1
-176
221
52
8
1
1
3
1
1
1
1
1
1
1
1
1
1
1
1
1
-35
-1
-1
-1
-1
-1
-1
-1
-1
-1
-1
-1
-801
0
2865174 2866744 2934658 2936235 44 44 0
246
284
-39
-1
-1
-79
428
-427
-1
-1
-1
-1
-1
0
2866679 2873095 2936724 2943129 220 220 0
807
-295
4
482
-1266
-113
-1
-1
-1
-1
-1
-1
-1
-1
-1
-1
-1
-1
-1
-1
-1
-1
-1
-1
-1
-1
-1
-1
-1
-3
-1
-1
-2
-1
-1
-1
-1
-1
-1
-1
-1
-1
-1
-1
-1
-1
-2
-1
-718
-1
-1
66
1
1
4
1
4
269
1
1
1
1
1
1
1
1
1
1
1
1
1
1
1
1
1
1
1
1
1
1
1
1
1
1
1
1
1
1
1
1
1
1
1
1
1
1
1
1
1
1
1
1
1
1
2
1
1
1
1
-172
-1036
0
2873096 2877466 2943320 2947704 63 63 0
-73
-1
3051
-228
-1
-4
-1
-1
-1
-1
-7
-1
-67
-1
-1
-1
-1
-1
-3
685
1
72
0
2879028 2882535 2963034 2966541 93 93 0
-416
2297
0
2883019 2884860 2967915 2969755 50 50 0
990
747
-15
0
2888866 2905908 2988478 3005525 494 494 0
2023
32
-89
358
-5427
-1882
-1
975
-18
-149
-1
-1
-1
-1
-3
-1334
-1
-179
-1
-1
-1088
-1562
149
1
1
3
1
1
1
1
425
1
1
-90
337
-324
-48
0
2901026 2915492 3033615 3048098 308 308 0
-124
-1
-236
-334
5
-693
1366
-195
-150
-1
-1
-1
-1
-1
-1
-1
-1
-1
171
1
1
1
1
1
2
-258
-1
54
-38
-664
-49
-3499
-2548
386
430
234
-92
656
-204
-172
-1
-1
-675
-509
-1
-1
660
0
2916015 2917765 3049665 3051415 5 5 0
0
2917995 2921493 3051417 3054846 116 116 0
60
2381
1
1
1
1
1
1
1
1
1
1
1
1
1
1
1
1
1
1
1
1
1
1
1
1
1
1
1
1
1
1
1
1
1
1
1
10
1
293
52
1
1
1
1
1
1
1
1
1
1
1
1
1
1
1
1
1
1
1
1
1
1
1
1
1
1
1
1
101
-260
0
2921726 2934078 3055802 3068233 500 500 0
123
-408
-284
26
-35
-1
-1
-1
-1
-1
-1
-1
-1
-1
-1
-1
-1
-6
-1
-1
-1
-1
-1
-1
-1
-1
-1
-1
-1
-1
-1
-1
-1
-1
-1
-1
-3
-1
140
-98
462
-74
-1
98
174
1
1
1
1
1
1
1
1
1
1
1
1
1
1
1
1
1
1
1
-351
-1
-1
-1
386
-9
-1045
-821
-1
-1
-1
-1
-1
-1
-1
-1
-1
-1
-1
-1
-1
-1
-1
-1
-3
-1
-1
-1
136
-1229
-1
-1
-1
-1
-1
-1
-1
-1
-1
-1
-1
-1
-1
-1
-1
-1
-1
-1
-1
-1207
-1
-1057
765
1
1
1
1
1
1
1
1
1
1
1
1
1
1
1
3
1
-431
-1
-1
-1
-1
-1
-1
-1
-450
-1
-1
-1
-1
-1
-1
-1
-1
-1
-1
-1
-1
-1
-1
-1
-1
-1
-1
-1
-1
-1
-1
-1
-1
-1
672
1
-496
-1
-1
-1
361
825
-29
0
2944637 2965008 3068235 3088566 570 570 0
338
-280
-27
-1
-1
-1
-1
-1
-1
-1
-1
-1
-1
-1
-1
-2
-1814
2713
1
-1100
-1877
519
343
714
1
1
1
1
1
1
1
1
1
1
1
1
1
1
1
1
1
1
2
1
227
1
1
1
1
1
1
1
1
1
1
1
1
1
1
1
1
1
1
1
1
1
1
1
1
1
1
1
1
1
1
1
1
1
1
1
1
1
1
1
1
1
1
2
78
-715
-1
562
-746
-141
-1
-1
36
-1835
2919
126
-177
-1
-1
-1
-1
-1
-1
-1
-1
-1
-1
-1
-1
-1
-1
-1
-1
-1
-1
-1
-1
-20
-1
-1
-1
-1
-1
-1
-1
-1
-1
-1
-1
-1
-1
-1
-1
-1
-1
-1
-2
-1
-1
-1
-235
-2
-1
-142
413
1
1
1
1
1
1
1
1
1
1
1
1
1
1
1
1
1
1
1
1
1
1
1
1
1
1
1
1
1
1
1
1
1
1
1
1
1
1
1
1
1
1
2
-87
-1
-1558
-1
-1
-1
0
2965164 2979269 3117776 3131832 373 373 0
154
48
1
-717
1391
-520
56
-827
-1
-1
-1
-1
-1
-1
-1
-1
-1
-1
-1
-1
-1
-1
-288
-133
196
1
1
1
1
1
1
2
1
808
1
1
1
1
1
1
1
1
1
1
1
1
1
1
1
1
1
1
1
1
1
1
1
1
1
1
1
1
1
1
1
1
1
1
1
1
1
1
1
1
971
577
431
1
2560
-174
-876
2798
1
1
1
1
1
1
1
1
218
0
2979263 2987639 3143762 3152140 223 223 0
-338
5433
1
1
1
1
1
1
1
1
1
1
1
1
1
1
-1113
-115
-1008
-1
-1
-1
-1
-1
-1
-1
-1
-1
-1
-1
-1
-1
0
2987880 2992974 3152934 3158043 235 235 0
-7
-1
715
32
507
1
1
1
1
1
630
1
1
1
1
1
1
1
1
1
1
1
1
1
1
1
1
1
1
1
1
1
1
1
1
1
1
1
1
1
1
1
1
1
1
1
1
1
1
1
-46
-129
-1
-1
-1
-1
-1
-1
-1
-1
-1
-1
-1
-1
-1
-1
-1
-1
-1
-5
-1
-1
-1
-1
-1
-1
-1
-1
-1
-1
-1
-1
-4
-1
-1
-1
-1
-1
-1
-1
-1
-1
-1
-1
-1
-1
-1
-1
-1
-1
-1
-1
-1
-1
-1
-1
-4
-1
-1
-3
-1
-1
-1
-1
-1
-1
-1
-1
-1
-1
-1
-1
-1
-1
-1
-1
-2
-1
-1
-1
-218
50
8
88
701
1
1
1
1
1
1
1
1
1
1
1
1
1
1
1
1
1
-260
0
2992967 3002311 3158656 3167985 168 168 0
591
1
1899
1
1
1
1
1
-406
138
814
1
1
115
1
4675
1
0
3012866 3032470 3167981 3187587 567 567 0
-714
-1
-1
-1
-1
-1
-1
-1
-1
-1
-1
-1
99
2390
1
-11
104
1246
-134
-125
169
1
1
1
1
1
1
1
2
-150
130
11
-1542
-2391
-3178
-1
761
1
1
1
1
1
1
1
1
1
2
6
1
1
1
20
1
1
1
1
1
1
1
1
1
-3742
-1
-1
-1
-1
-1
-1
-1
-1
-1
-1
-1
-1
-1
-1
-1
734
1
1
1
1
1
1
1
1
1
1
405
-489
-1
-1
-1
-1
-1
-1
-1
-1
-1
-1
-1
-1
-1
-1
-1
-1
-1
-1
15
-83
0
3033090 3053063 3190315 3210308 674 674 0
18
1
1
-855
-289
-1
-1
-1
-1
-1
-1
-1
-1
-1
-1
-1
-1
-1
-1
-1
-1
-1
-1
-1
-1
-1
-1
-1
-1
-1
-1
-1
-1
-1
-41
-1
-1
-1
-1
-1
-1
-1
-1
-1
-1
-1
-1
-1
-1
1319
-24
151
-366
14
245
1
1
1
1
1
1
1
1
1
1
1
1
1
1
1
1
1
-203
-113
2278
-754
-572
-1
-814
1200
-599
230
-89
-1201
399
1
1
-482
-1
-293
-2526
-697
34
-487
-1
-24
460
1
1087
1
1
1
1
1
1
1
1
1
1
1
-1041
133
0
3053059 3055213 3226678 3228827 80 80 0
-895
212
1
-153
-1
-801
-1
-1
37
2
2
4
1
1
21
1
2
0
3056494 3085597 3231115 3260357 1075 1075 0
8
-273
-1
-1
-1
-1
-1
-1
-1
-1
-1
-1
-1
-1
-1
-1
-1
-1
-1
-1
-1
-1
-1
-1
-1
-1
-1
-1
-1
-1
-1
-1
238
227
-327
-1
-1
-1
-1
-1
-1
-1
520
-317
-1
-1
-1
-519
647
-2163
-1
-1
-1
-1
-1
-1
-1
-1
-1
-1
-1
-1
-31
-1
-1
-1
-1
-1
-1
-1
-1
-1
-1
-1
-1
-80
-1
-1
-1
-1
-1
-1
-1
-1
-1
-1
-1
-1
-1
-1
-1
-1
-1
-1
-1
-1
-1
-1
-1
-1
-1
-1
-1
-1
-1
-1
-1
-1
-1
-904
-1
-1
-1
-1
-1
-1
-1
-1
-1
-1
-1
-1
-1
-1
-1
-1
-1
110
25
85
-6
-13
-1
16
1
33
1
8
-1187
-2
383
-1115
2222
-932
1312
-352
-46
-463
172
1
1
1
1
1
6
1
1
1
1
4
1
1
1
1
1
1
1
3
1
1
1
4
1
1
370
1
1
1
1
1
1
1
1
1
1
1
1
-2009
7068
1
-1450
-190
-1
-1
-1
-2
-1
-1
-5
-1
-1
-1
-1
-1
-1
-1
-1
-1
-1
-1
-1
-1
-1
-1
-1
-2
-1
-1
-1
-1
-1
-1
-1
-1
832
-1195
-1
-1
-1
-1
-1
-1
-1
-1
-1
-1
-1
-1
-1
-1
-1
-938
-1
-1
-1
-7
-10
-1
-1
-1
-1
-1
-1
-1
-1
-1
-1
81
1
0
3083824 3091041 3266968 3274202 282 282 0
-531
-1
-1
-1
-1
-1
-5
-8
-1
-9
-1
-1
-1
-1
-1
-1
1045
195
-694
-1
-1
-1
-1
-1
-1
-1
-1
-1
2076
1
1
1
1
1
1
4
1386
-704
-293
0
3095358 3109387 3274201 3288078 618 618 0
316
1
1
1
1
1
1
1
1
1
1
1
1
1
1
1
1
1
1
1
1
4
1
1
1
1
1
1
1
1
1
1
1
1
1
1
1
1
-1874
-1
-231
-1
-886
-1
-2
-1
-1
-1
-1
-1
658
1
1
1
1
1
1
1
1
1
1
1
1
1
230
1
1295
-1711
123
685
-713
31
1
3
1
1
1
1
1
1
1
367
1
1
3
1
1
1
1
1
1
1
1
1
1
1
1
1
1
2
1
2
1
2
1
1
1
2
2
1
1
1
1
1
1
1
1
1
3
1
1876
1
1
1
1
1
1
1
1
1
1
1
1
1
1
1
1
1
1
1
1
1
1
1
1
1
1
1
1
1
1
1
1
1
8
1
1
2
1
1
1
-870
-812
260
1
1
1
1
1
4
1
1
1
1
1
1
1
1
1
1
1
250
183
144
-4
-21
4
49
-61
23
-10
28
0
3108104 3110549 3292803 3295251 78 78 0
-10
-40
-39
1988
29
1
1
-22
-1
-199
-56
0
3111614 3119723 3313483 3321578 328 328 0
239
182
1
852
644
1
1
1
1
1
1
1
1
1
1
1
1
1
1
-442
268
3
4
1
-271
-147
-1
-1
-1
-1
-1
-1
-1
-1
-1
-1
-1
-1
-1
-1
-1
-1
-1
-1
-1
-1
-1
-1
-1
-1
-1
-1
-1
-1
-1
-1
-1
-1
73
983
1
873
1
1
1
1
1
1
1
1
1
1
1
1
1
1
1
1
1
1
1
1
1
-1290
1540
67
0
3137920 3172104 3320196 3354362 1017 1017 0
1121
1
1
1
1
1
1
1
1
1
1
1
1
1
1
1
1
1
3
2
5
1
1
1
1
1
-1004
-1479
-1
-3
-1
16
1
487
1963
1
-408
165
1725
-543
1091
1402
1
1
1
1
1
1
1
2
1
1
1
-901
-1
-1
-1
378
-2166
-1
-1
-1
-5
-1
-1
-1
-2
-1
-1
-1
-3
1313
1
251
263
2484
153
1
1
1
1
1
1
1
1
1
1
1
-1070
-51
-1
173
55
-24
-1
-1
-1
-1
-1
-1
-1
-1
-1
-1
-1
-1
-1
-1
-1
-1
-1
-1
-1
-1
-1
-1
-1
-1
-1
-1
-1
-1
-1
-1
-1
-93
1061
1
1
1
-471
-543
-1
-1
-229
-1
-1
-1
-1
-1
-1
-1
-1
-1
-1
-1
-1
-1
-1
-1
-1
-1
-1
446
1641
1
1
1
1
1
1
3
1
1
1
2
2
-1227
132
-765
-1764
-2203
1163
1
1
1
1
-1071
-1
107
256
1
59
1
1
1
1
1
1
1
1
1
1
1
1
1
0
3173052 3176107 3355119 3358173 65 65 0
944
0
3182389 3184614 3358170 3360394 36 36 0
-444
-676
248
1
1
0
3184610 3206963 3360768 3383032 751 751 0
180
657
1
-24
-951
631
129
-1152
13
1
14
1354
-506
-1
-1
-1
-1
-1
-1
-1
-1
-1
-1
-1
-1
-1
-1
-1
-1
-1
-1
-1
-1
-1
-1
-1
-1
-493
-136
-129
-31
-1
-1
-1
-1
-1
-1
-2
230
1
7
1
1
1
9
18
1
1
1
10
5
1
1
1
1
1
1
1
1
2
1
1
8
1
1
1
3
2
4
1
1
1
1
1
5
1
8
1
1
-1431
-169
682
1
1859
1
1
1
1
1
1
1
1
1
1
1
1
1
1
1
1
1
1
1
1
1
1
-62
1910
-1024
-1
-1
-1
-1
-1
-1
-1
-1
-1
-1
-1
-1
-3
-1
-1
-1
-1
-1
-1
-1
-1
-1
-1
-1
-1
-964
906
-2202
580
158
599
67
1
1
1
1
1
1
1
1
1
1
1
1
1
1
1
1
1
1
1
1
1
1
1
1
1
1
1
1
1
1
1
1
1
1
1
1
1
1
1
1
1
1
1
1
4
1
1
1
1
1
1
1
1
1
1
1
1
1
1
1
1
1
1
1
1
1
1
1
3
1
1
1
1
1
1
1
1
1
1
1
2
3
-391
-14
-278
-1
-1
386
-176
175
1
1
-526
-2
0
3219361 3252266 3383026 3415911 1036 1036 0
502
-203
2184
1
1
1
1
1
1
1
1
1
1
1
1159
1
1
1
-1358
-744
-1
-1
-1
-1
-1
-1
-1
-1
-1
-1
-1
-1
-1
-1
-1
-1
-1
-1
-1
-1
845
1
-511
-76
-1
-1
177
184
-28
19
188
-39
-1
-875
-167
608
209
224
1235
1163
-41
-1
748
380
-95
-1
274
3034
418
1
1
1
1
1
1
1
1
1
1
1
1
1
1
-167
-70
-1
-1
-1
-1
-1
-1
-1
-1
-1
-1
-1
-1
-1
-1
-1
-1
-1
-1
-1
-1
-1
-1
-1
-1
-1
411
-1967
-1
-1
-1
-1
-1
-1
-1
-1
-2
1612
1
1
-2403
219
898
1611
25
1
1
1
1
1
1
1
1
1
1
1
1
1
270
95
62
-284
-2028
-1402
-991
54
1
1
1
1
1
1
1
1
1
1
1
1
1
1
1
1
1
1
1
1
1
1
1
1
1
1
1
1
1
1
-274
-24
-150
-12
0
3258891 3267787 3424353 3433238 272 272 0
-85
-17
187
-319
-207
50
563
843
1
1891
109
1
1
1
1
1
1
1
1
1
3
1
1
1037
-208
-1
-1
-2
-1
-1
-1
-40
-355
-1755
398
1
29
55
568
0
3268301 3279175 3435075 3445934 283 283 0
1268
1
1
391
-1369
-1731
2894
1169
1
1
1
1
1
1
1
1
1
1
1
1
-1363
0
3279514 3289270 3446422 3456258 412 412 0
94
-14
922
443
1
1
1
4
2
893
1
1
1
1
1
1
1
1
1
1
1
1
1
1
1
1
-847
-387
170
725
-151
680
-529
-676
-1
-1
-1
-1
-1
1410
-750
-1
-1
-1
-1
-1
-1
-1
-1
-1
-9
-1
-1
-1
-4
-1
-1
-1
-1
-1
-1
-6
-1
-1
-1
-1
-1
-1
-1
-1
-1
-1
-1
-1
-1
-1
-1
-1
-1
-1
-1
-1
-1
-1
-1
-1
-1
-1
-1
-1
-1
-1
-1
-1
-1
-1
-1
-1
-1
-1
-1
-1
-1
-1
-1
-1
-1
-1
-1
-1
-1
-1
-1
-1
-1
-1
-1
-1
-1
-1
-1
-2
-631
-1
-1
-1
-1
-1
-1
-1
-1
-1
-1
-1
-1
-1
-1
-1
-1
-1
-1
-1
-1
-1
-1
-1
-1
147
1
1
1
1
1
1
1
1
0
3289270 3291753 3456409 3458889 91 91 0
236
-653
-4
-8
290
1
4
11
1
1
-228
-339
530
-44
92
0
3292396 3301039 3462552 3471197 214 214 0
548
-1138
-1
-1
-1
2040
92
1
-2857
-225
0
3301223 3311190 3471240 3481147 326 326 0
-2040
-1
-4256
1995
1
1
1
1
1
1
1
1
1
1
1
1
1
1
1
1
1
1
1
1
1
1
1
1
1
1
1
1
1
1
1
1
1
1
1
1
1
1
1
1
1
1
1
1
1
1
1
1
1
1
1
1
1
1
3
1
3
1
1
320
220
1
0
3318888 3323459 3480067 3484635 134 134 0
-8
-610
-3615
95
44
1
1
1
182
0
3323454 3331209 3493862 3501641 180 180 0
312
1
29
1023
-1876
-3063
-1
-1
-1
-1
-1
-1
-1
-1
-1
-1
-1
-1
-1
-1
-595
-1
-1
-1
-1
-1
-1
-1
-1
-1
-1
-688
0
3331203 3350669 3501974 3521420 404 404 0
588
-1284
-51
32
-4318
367
2301
1
1
3
1
7
1
4
1
2
1
1
1598
1
1
1
1
3
1
75
-9
-1
-1225
1113
168
-843
-1311
-304
246
1
1
1
1
1
1
1
1
1
26
1
1
1
1
1
-235
-1
-1
-1
-1
-1
-1
-1
-1
-1
-1
-1
-1
-1
159
1
1
1
1
1
1
3
1
5
9
1
1
-544
1646
-100
-364
-1
-1
-1
-1
-1
-1
-1
-1
-1
-1
-1
32
1
0
3351906 3360220 3522919 3531239 298 298 0
79
58
1
1
1
1
1
1
1
1
1
1
1
1
1
1
1
1
1
1
1
16
1
1
1
1
1
13
1
1
1
1
1
1
1
1
1
1
1
1
1
1
1
1
1
-32
-1
-1
-1
-1
-95
-1
-1
-3
-1
-1
-4
359
1
1
1
1
6
1
4
1
15
1
1
1
1
1
-42
-1
-1
-1
-1
-1
-1
-1
-1
-1
-1
-1
-1
150
-70
-1
-1
-1
-1
-1
-1
-1
-4
-1
-1
-1
-1
-1
-1
-1
-1
-1
-4
-1080
-1
-3
-48
313
156
-1578
-1
-1
-1
-1
-844
-41
-1
-747
-1
-1
-1
-1
-1
-1
-1
-1
-1
-1
-1
-1
-1
-1
-1
-1
-1
65
1
2155
1
1
0
3360815 3362172 3531246 3532604 45 45 0
-55
-1
-1
-1
-1
-1
-1
-1
-1
-1
-1
-1
-1
1187
1
1
1
1
1
1
1
1
1
1
1
0
3363934 3390168 3532599 3558814 647 647 0
701
1
1
1
1
1
1
1
1
1
1
1
1
1
1
454
-3704
-1
-1
-1
-1
-1
-1
-1
-1
-1
-1
-1
-1
-1
-1
-1
-1
-1
-1
-1
-1
-1
-1
-2
-1
372
286
888
1
1
-1062
-1
783
1
1
1
1
1
1
1
1
1
1
1
1
-255
-1
-1
-1
479
1
1
1
1
1
1
1
1
1554
1
1
1
1
1
1
1
1
1
1
1
1
1
1
1
6
1
1
1
2113
-88
1562
676
-883
-1
-1
-1
-1
-1
-1
-1
-1
-1
-1
-1
-1
-1
-1
-1
-1
-1
-1
-1
-1
-1
4370
1
1
1
1
1
1
-365
33
1
64
143
1
1
1
1
1
1
-94
-351
-1
-1
-1
21
1
231
-803
-1
-1
-1
-1
-1
-1
-1
-281
-458
876
1
1
1
-1757
0
3390168 3417090 3575845 3602841 692 692 0
-1860
-1
-1
-1
-1
-1
-1
-1
-1
-338
-1
-1
-1
-1
-1
-1
-1
-1
-1
-1
-1
-1
-1
-1
-1
-1
-1
-1
-1
-1
-1
-1
-6
-381
-495
-233
-2
-1
-4
-4
-1
-1
-1
-1
-1
-189
-355
-1
-1
-1
-1
-1
-1
-1
-1
-1
-1
-1
-1
-2
-1
-494
-526
-952
-3816
-2655
-1064
-1
-1
-1
-1
-1
-1
-1
-1
-1
-1
-1
-1
-1
-1
680
217
1
1
-580
1557
2308
1
1
-1839
-810
1011
-799
-303
-899
446
1
-546
504
1
1
0
3417227 3420138 3602959 3605879 105 105 0
143
139
1
7
-5
-1
-1
-147
-1
-1
-1
-1
-1
-1
-1
-1
-1
-1
-1
-1
-1
-1
-1
-1
-1
-1
-1
-1
-1
57
1
1
1
1
1
1
1
1
1
1
1
626
-1130
0
3420139 3427657 3606780 3614296 230 230 0
-842
414
1
1
1
1
1
5
-1710
-1
-1
-1
-1
-1
-1
-1
-1
-1
-1
-1
-1
-1
-1
-1
-1
-1
778
-1140
-467
-1
225
1
1
1
1
1
1
1
1
1
1
1
1
1
1
1
1
-1054
572
1
15
-69
-75
-1
-6
40
0
3431305 3447728 3612666 3629095 391 391 0
-1417
-1117
-1
-1
675
-67
-12
-2333
-1498
-1
-1
598
-502
-1
-1
-1
-1
-1
-1
-1
-1
-1
-1
-1
-1
-1
1205
1
120
462
722
-247
-211
349
1
1
1
1
1
1
1
4
1
1
1
1396
1
298
-195
-929
-1
-1
-1
929
1
948
0
3447721 3451236 3643556 3647069 105 105 0
-193
295
1
1238
-27
702
0
3452493 3463404 3647064 3657976 262 262 0
209
-645
-1
-1
3915
-2132
1609
0
3468085 3469695 3657976 3659586 33 33 0
677
-356
0
3469782 3475763 3660060 3666041 149 149 0
-20
-119
61
1
-237
1657
-611
1411
-1429
19
0
3484901 3491629 3666036 3672789 186 186 0
-483
-5
-160
-1
-1
-1
-1
-1
-976
-1
-59
-1175
-1
-1
-1
-1
-1
-1
-1
-1
-1
-1
-1
-1
-1
-1
775
-398
220
517
-142
-1
-1
-1
-1
-1
-1
-1
-1
-1
-1
-1
-1
-844
248
644
1
1
1
1
1
1
1
1
1
1
1
0
3491810 3523555 3672975 3704813 627 627 0
102
1
-271
48
-1819
-1
370
-513
-323
-6
-2572
-188
1205
1
1
-795
-1
-1
-1
-1
-1
-1
-1
-1
-1
-1
-1
-1
-1
-1
-1
-1
-1
-1
-1
-1
-1
-1
-1
-1
-1
-1
-1
-1
-1
-1
-1
-1
-1
-1
-1
-1
-1
-1
-1
-1
-1
-1
-1
-1
-1267
-3887
-1
-1
-1
-1
-1
-1
-1
-1
-1
-1
-1
-1
-1
-1
-1
-1
-1
-1
-1
-1
-1
-1
-1
-668
521
-3735
-1
-1
-1
-1
-1
-1
-1
-1
-1
-1
-1
-1
-1
-1
-1
-1
-1
-1
-1
-1
-1
-1
-1
2821
209
1
-361
2194
-1397
-2674
-354
2698
697
0
3523551 3571867 3722759 3771125 786 786 0
-219
1410
1
1
1
-847
-1
-1
-2
-1
-1
-1
-1
-1
-2
-1
130
364
1
107
-1718
-1
-109
-1
-1
-1
-1
3451
385
1
1
1
1
1
1
1
1
1
1
1
1
1
1
1263
1
-135
430
-981
433
1
1
1
2
3
1
1
2
2
10
1
1
1
1
1
1
1
1
1
3
1
1
1
1
1
1
1
1
1
1
1
1
2
1
3
2
1
3
3
1
1
1
1
1
7
1
1
1
5
1
1
1
1
1
1
1
3
1
1
1
1
-4078
2092
2276
1
-18
-1
-1
-1
-1
-1
-1
-1
-1
-1
-1
-1
-1
-1
-1
-1
-1
1182
1270
-97
-203
-2074
-131
-212
-1
-1
-778
-1
-1
-1
-1
-366
-1
-1
-1
-1
-1
-1
-1
-1
-1
-1
-1
-1
-1
-1
-1
-282
-1
210
196
-906
629
21
127
-64
-1
-1
-1
-1
-1
-1
-1
-1
-1
-1
-1
-1
-1
-1
-1
-1
-1
-1
-1
-1
-1
-1
-1
-1
-1
-1
-1
-1
-1
-182
-1
-1
-1
-1
-2547
-1
-1
-1
-1
-1
-1
-1
-1
-1
-1
-1
402
-4563
-1
-1
-1
-1
-1
-1
-1
-1
-1
-1
-1
-1
-1
20
4374
1
39
1
1
-1647
-1
-1
104
1
1
1
1
1
1
1
1
1
1
1
1
1
1
1
1
1
1
1
-963
-1
-1
-1
-1
-1
-1267
-1
-1
-1
-1
-1
-1
-1
-1
-1
-1
-1
-1
-1
-1
-1
-1
-163
-794
-1
-1
-1
-1
-1
-1
-1
-1
-1
-1
-1
-1
-1
-1
127
1
1
1
1
1
1
1
-565
-1
-1
-16
-1
-1
-1
-1
-782
-1
-1
0
3581311 3588847 3771122 3778648 91 91 0
493
1
1
1
-252
-250
637
1062
1
1
1
1
1
1
-429
-753
354
2468
0
3588845 3592617 3780472 3784250 85 85 0
32
-1381
-1
-1
-1
-1
-1
-6
0
3593337 3594371 3795518 3796551 18 18 0
32
-722
170
0
3594971 3598475 3797325 3800825 83 83 0
1196
377
1430
-20
242
1
0
3599123 3601195 3800818 3802891 48 48 0
-265
498
-149
-1
1010
0
3600678 3614885 3803044 3817181 391 391 0
365
-1431
1351
1
1
1
1
1
1
1
1
1
1
1
1
1
1
1
1
1
1
1
1
1
1
1
-1058
-147
-286
-1269
141
1546
1
1
1
1
1
1
1
1
8
346
34
1
-24
110
134
-52
8
1
2
1
1
2
1
1
1
1
2
1
1
1
1
1
1
1
1
5
1
1
1
1
1
1
1
6
2
1
1
1
1
1
1
1
1
-106
-1659
883
1
1
-1026
-1511
0
3615345 3640906 3817180 3842758 922 922 0
-25
-1
-454
-811
-107
-1
-1
-1
-1
-1
-1
-1
-1
-1
-1
-1
-1
-1
-1
-1
-1
-1
-1
-1
-1
-1
-1
-1
-1
-1
-1
-1
-1
-1
-1
-1
-1
-1
-1
-1
-1
-1
-1
-1
-1
-1
-1
-1
-2
-1
113
1
1
1
3
1
1
1
1
1
1
1
3
3
4
1
1
1
1
1
1
1
2
1
-44
-1
81
1
1
1
1
1
1
1
1
1
1
1
1
1
1
1
1
1
1
1
1
1
1
1
1
1
1
1
1
1
1
1
1
1
1
1
1
1
1
1
1
1
1
1
1
1
1
1
1
1
1
2
1
-742
-1
-1
-1
-1
-1
-1
-115
-1
-1
-1
-1
-1
-1
-1
-2
2381
-276
500
1
1
1
1
1
1
1
1
1
1
1
1
1
1
1
1
1
1
1
1
1
1
1
1
1
1
1
1
1
1
1
1
1
1
1
1
1
1
1
1
1
1
1
1
1
1
1
1
1
1
1
1
1
1
1
1
1
1
1
1
1
1
1
1
1
1
1
1
1
1
1
1
1
1
1
-398
-1
-1
-1
-45
-300
-1
-1
-1
-1
-1
-1
-1
-1
-1
-1
-1
-1
-1
-1
-1
179
-18
-1
-1
-1
-944
-1
-1
-1
-1
-1
-1
-1
-1
-1
-1
-1
-1
-1
-1
-1
-1
-1
-1
-1
-1
-1
-1
-1
-1
-1
-1
-1
-1
-1
-1
-210
529
-1406
54
297
2101
700
-767
-1
-1
-1
-1
-2090
-1
-1
253
-336
142
-40
-2
-1
-1
-1
-1
-1
-1
-1
-1
-1
-1
-1
-1
-1
-79
-50
-1618
60
1
1
1
1
1
1
1
1
1
1
-87
3541
-2389
-1
-1
-1
-1
-1
-1
-1
-1
-1
-1
-1
-1
-1
-1
-1
-1
-1
-1
-1
-1
-1
-1
-1
-1
-1
-1
-1
-1
-1
-1
-1
-1
-1
-1
-1
-1
-1
-1
-1
-1
-1
-1
-1
-1
-1
-1
-1
-1
-1
669
1
1
361
1
1
1
1
1
1
1
1
1
1
0
3640901 3654771 3844607 3858421 275 275 0
108
243
1
1
1
1
1
1
1
1
1
-58
-1
98
-51
-1
423
-200
700
-179
-202
-1
-1
-1
-1
-1
-1
-1
-1
-1
-1
-1
-1
-1
-3
-2
-1
-1
-1
-1
-4
269
1
1
1
1
1
1
1
1
1
1
1
800
244
4
142
81
1
-790
-205
435
743
1
1
1
1
1
1
1
1
1
2440
-754
-1
-1
-1
-1661
341
1
1
-335
-1
-1
436
591
303
1
1
1
6
1
2
3
1
2
4
1
1
1
3
10
1
1
1
4
4
1
1
1
1
2
1
3
1
3
5
1
5
1
-3
9
1
1
1
1
1
1
1
1
1
397
0
3654816 3660045 3858850 3864079 66 66 0
2711
-449
0
3670768 3681765 3864075 3875039 184 184 0
484
-217
560
1
1
1
1
1
1
1
1
1
1
1
1
1
1
1
1
1
1
1
1
1
1
1
-3026
-3244
1166
1
1
1
1
1
1
1
1
-645
-95
-1
146
1
1
1
1
1
-398
0
3685617 3711179 3881533 3907123 577 577 0
201
1
1
1
1
1
-95
-1
-1
-1
-1
-1
-1
-1
-91
-1
-48
-1
2294
1375
147
1
1
1
1
1
1
1
1
1
1
1
1
1
1
-2835
-162
-166
2326
-3590
477
1
1
1
1
1
1
1
1
1
1
1
5048
351
867
102
226
1
1
1
1
1
1
1
1
1
1
1
1
1
1
1
1
1
-368
537
-40
-1
-1
-1
-5
-1
-1
-1
-1
-1
-1
-1
-1
-1
-1
-1
-1
-1
-1
-3
-1
-1
-1
-1
-1
-1
-1
-1
-1
-1
-1
-1
-1
-1
-1
-2
-1
-1
-1
-1
-1
-1
-1
698
-465
-257
-147
-185
-1
-1
-1
-1
-1
-1
-1
-1
-1
-1
-1
-1
-1
-1
-1
-1
-1
-1
-1
-1
-1
-1
-1
-1934
0
3712047 3716070 3907121 3911142 114 114 0
-2146
72
1
1
0
3716069 3719797 3912143 3915860 93 93 0
392
1558
1
1
1
256
1192
1
1
1
189
0
3718393 3720474 3921508 3923586 50 50 0
44
-333
701
1
197
0
3720427 3741772 3923329 3944727 539 539 0
-128
48
68
1748
393
1
1
1
1
2236
-546
-1
-5
-1
-1
-827
-233
-1073
-1
-1
-1
-1
-1
-1
-1
-1
-1
-1
-1
-1
-1
-4
-2
-1
-1
-775
-175
-1
-1
127
770
-64
-1
99
1
1
-3059
1819
-548
-1253
-1
98
247
1
1
1265
1
1603
-1103
-1
-1
-1
-1
-1
-1
-1
-1
-1
-1
-1
-1
-1
-1
-1
-1
-1
-1
-1
-1
-1
-1
-1
-1
-1
-1
-1
-1
-1
-1
-1
-1
-1
-1
-1
-1
-1
-1
-1
-1
-1
-1
-1
-1
367
1
1
1
1
1
1
1
2
-42
-1
-3
0
3741581 3754676 3945119 3958197 360 360 0
-577
-1
-1
-88
-1
-1
-1
-1
-1
-1
-1
-1
-3
-1
-2
-1
-4
3
-9
-1
-1
-1
-1
-1
-1
-2
-5
-1
-1
-1
-1
-1
-11
-1
-1
-5
-2
-4
-1
-1
-1
-1
-6
-3
-4
-7
-1
8
1
1
101
1
1
2720
-1079
631
-920
318
1
1
1
1
1
1
1
1
4
1
1
1
1
1
1
1
1
1
5
1
1
1
1
1
1
1
1
1
1
1
1
1
1
1
1
1
1
1
1
-74
-44
-1
-1
-1
-1
-1
-1
-1
-1
-1
-1
-1
44
25
1
4
-339
-2445
-1
-1
169
1
1
1
1
-296
-1127
-123
19
1
1
1
1
1
1
1
1
1
1
1
1
1
1
1
1
1
1
1
1
1
1
-1110
548
1
1
1
96
0
3754553 3755850 3978028 3979325 19 19 0
0
3755945 3786423 3979316 4009785 216 216 0
587
1
542
-1317
11
-925
-352
118
1
1
1
1
1
1
-3765
8808
162
50
-11269
0
3786420 3792510 4011466 4017554 61 61 0
-768
-1
-1
-1
-1
-1
-1
-1
-6
104
1
1
1
1
1
1
1
4165
1
872
0
3792669 3801069 4017590 4025991 69 69 0
4990
-390
-1
0
3801223 3831304 4026157 4056235 217 217 0
121
-325
3449
5420
-475
3437
3674
-7753
1523
0
3831296 3841348 4059586 4069666 122 122 0
-1305
-84
-1
-1
-1
-1
-1
-1
-1
-1
-1
-1
-1
-1
-1
-1
-1
-1
-1
314
3944
80
-297
2880
-112
-1
-1
-3
-5
-1
-5
-1
-1
-1
-1
-1
0
3841348 3875542 4069798 4104031 382 382 0
-951
-102
-1
-1
-1
-1
-1
-1
-1
-1
-1
-1
-1
-1
-1
-1
-1
-1
-1
-1
-1
-1
-1
-1
-1
-1
-1
-1
-1
-1
-1
-1
-1
-1
-1
-1
-1
-1
-1
-1
-1
-1
-1
-1
-1
-1
-1
-1
-1
-1
-1
-1
-1
-1
-1
-1
-7387
1259
3349
10683
1122
3327
-351
775
-1627
18
21
3
1
1
1
1
16
1
1
6
1
12
1
3
1
1
10
-111
-1
-2959
-1
0
3875224 3880137 4104268 4109185 45 45 0
-220
-1
-4085
-1
0
3881410 3898557 4109017 4126162 167 167 0
-972
-1
-1
-1
-1
668
-6134
5971
1
1
1
1
1
1
0
3898556 3936927 4126450 4164877 295 295 0
-3316
-1
-1
-7452
1802
4177
-3846
-1
-1
-1
-1
-1
-1
-1
-1
-1
-3224
112
609
1
1
-54
-1
-1
-1
-1
-1
-1
-1
-1
-1
-1
-1
-1
-1
-1
-1
-1
-1
-1
-1
-1
-203
-1
-1
-1
-1
-1
-1
-1
-1
-1
-1
-1
-1
-1
-1
-1
-1
-1
-1
-1
-1
5441
-805
-1338
-1
-1
-1
-143
0
3940415 3961200 4177077 4197839 114 114 0
-4984
3225
2300
7806
1
1
1
1
1
1
1
1
1
1
1883
1
1
1
1
1
1
1
1
1
1
1
-175
0
3961886 3975578 4197838 4211489 372 372 0
301
-2547
120
1
1
1
43
1
1
1
1
1
1
1
1
1
1
1
1
1
1
1
1
4
1
2
7
1
1
1
1
1
1
1
1
2
1
1
1
1
1
1
1
5
1
1
1
1
1
1
1
1
2
1
1
1
2
1
1
1
-257
-1
1681
1
-1236
351
1
3
1
1
1
1
1
1
1
1
1
1
1
-107
6
1
355
-192
240
-48
-516
-71
-36
39
151
-129
-667
-1
-1
-1
-1
-1
-1
-1
-1
-1
-1
-1
-1
-1
-1
-1
-1
-1
-3
-1
-1
-1
-1
-1
-1
-1
-3
-1
-1
503
-1321
315
1508
-135
-50
617
-20
0
3984325 3987253 4211484 4214410 88 88 0
957
1941
0
3987253 3998909 4214520 4226199 364 364 0
565
1
1
38
1
-55
124
133
1
1
1
1
1
134
45
-168
144
1
1
1
3
1
435
57
148
1
-36
-1
-1
-1
-1
-1
-1
-1
-1
-1
-1
-1
-1
-1
-1
-1
-1
-1
-1
-1
-1
-1
-15
-1
-347
-160
-1
-184
238
-14
-140
-1
189
1364
-822
-749
-1
-1
-1
-1
-1
-1
-1
-1
-1
-1
-1
-1
-1
-1
-353
2560
1
-792
-865
0
4011208 4020608 4226195 4235622 462 462 0
-756
-737
-1
-11
-742
324
71
295
285
1
1
1
1
1
1
1
1
1
1
1
1
1
-292
-149
-25
-1226
-1
-1
-1
-1
-1
-1
-1
-1
-1
-1
-1
-1
-1
-1
-1
-1
-1
-2
-1
-1
-1
-1
-1
-1
-1
-5
-1
-1
-1
-1
-1
-1
-1
-1
-1
-1
-1
-1
-1
-1
-2
-1
-1
-1
-1
-1
-1
-145
1458
1
1
1
1
1
1
1
1
1
1
1
1
1
1
2
1
1
1
1
1
1
1
-1941
-558
-1
-1
-1
-1
-3
-1
-1
-1
0
4023392 4033183 4237892 4247685 392 392 0
-135
-50
1181
-4925
1371
-808
0
4033188 4035934 4247798 4250546 87 87 0
-1890
-1
-77
98
0
4035937 4055944 4266291 4286207 733 733 0
-468
-998
-1
-3464
3001
1
-49
-38
451
31
-991
-7
-164
-1
-1
809
750
1
1
1
1
1
1
1
1
3
1
1
1
1
1
-974
-1
-1
-1
26
160
1
1
1
1
1
1
1
1
1
1
1
1
1
-759
145
-644
-11
-1
-1
-1
1592
1030
483
1
1
1
1
-22
325
230
-15
265
1
1
1
1
1
1
1
1
1
1
1
1
1
2
1
3
1
1
1
2
1
1
3
1
1
1
1
1
1
2
1
2
2
1
1
1
1
1
8
7
1
1
1
6
1
1
1
4
1
1
1
1
1
3
1
1
3
1
1
7
1
1
1
5
5
1
1
1
1
-41
0
4055938 4085376 4293724 4323169 855 855 0
48
1
1
882
779
-139
-143
-505
-621
1114
-319
559
191
1
1
1
1
1
1
1
1
1
1
1
1
1
1
1
1
1
1
1
1
1
1
1
1
1
1
1
1
1
1
1
1
1
1
1
1
1
1
1
1
1
1
1
1
1
1
1
1
1
1
1
1
1
1
1
1
1
1
1
1
1
5
1
1
1
1
1
1
1
1
1
1
1
3
528
139
17
-5
-17
3
861
1
1
1
1
1
1
1
1
1
1
1
1
1
2
1
1
-229
-803
3247
-559
79
1
2
-180
640
1
-1815
53
-962
-885
-2799
-1
-1
-1
-1
-1
-1
-1
-1
-1
-1
-1
-1
-1
-1
-1
-1
-1
-1
-1
-1
-1
-1
-1
-1
334
127
672
1
502
-950
-1711
-1
-1
-1
-1
-1
-1
-1
-1
-1
-1
-1
-1
-1
-1
-1
-1
-1
-1
-2
-1
-1
-1
-1
-1
-10
-1
-1
-1
-1
-1
-1
-1
-134
-1
-7
-1
-1
-1
-1
-1
-1
-4
-1
-1
-1
-3
-1
-1
-1
-1
-1
-1
-3
-118
-1
-1
-1
-1
-1
-1
-1
-1
-1
-23
-1
-13
-1
-1
-1
-1
-1
-181
-1
-1
-1
-1
2232
1462
127
354
-143
-1
-1
-47
-1
-201
-309
-282
-1
0
4085460 4098714 4323735 4337084 353 353 0
-167
170
1
-71
-1
-1
-1
-329
-1
-487
-1
-876
-1
-1
-1
-1
-1
-1
-1
-1
-1
-1
-1
-1
-1
-1
-1
-1
-1
-1
-1
-1
-1
-1
-1
-1
-1
-1
-1
-1
-1
-1
-1
-1
-1
-1
-1
-1
-1
-1
-1
-1
-1
-1
-1
-1
-1
-1
-1
-1
-1
-1
-1
-1
-1
-1
-1
-1
-1
-1
-1
-1
-1
-1
-1
-1
-1
-1
337
-176
-1
-1
-1
-1
-1
-2
-2
-1
-1
-1
-2
-1
58
-392
-1
-1
-1
-1
-1
-1
-1
-1
-1
-1
-1
-1
-1
-1
-1
-1
-1
-1
-1
-1
-1
-127
-618
-564
-1
257
2043
194
1
1
1
1
1
1
1
1
1
1
1
1
1
1
-6375
0
4098797 4105522 4336819 4343519 157 157 0
1055
1
1
1
1
2
1
1
1
1
1
1
1560
1
1
1
1
1
1
1
1
1
1
2
1275
-1035
1297
0
4105629 4118720 4343519 4356644 271 271 0
-31
170
1
1
1
1163
-1155
-1
-1
497
-1632
-1
-1
-1
-1
-1
-1
-1
-1
-1
-1
-1
-1
-1
-1
-1
-1
-1
-1
-1
-1
-1
-1
-1
-1
-1
-1
-1
-1
-1
-1
-1
-1
-1
-1
-1
-1
-1
-1
-1
-1
-1
-1
-1
-1
2502
276
-1456
-1
-1
-1
-1
-1
-1
-1
-1
-1033
30
361
1
1
1
1
1
1
1
1
1
1
1
1
1
1
1
1
1
1
1
1
1
1
1
1
1
1
1
1
1
1
1
1
1
1
1
1
1
1
1
1
-549
-1
-1
-1
-1
-1
-1
-1
-1
-1
-1
-1
-1
-1
-1
-1
-1
-1
-1
-1
-1
-1
-1
-1
-1
-1
183
0
4118719 4123126 4356805 4361203 69 69 0
1482
287
-906
-1
-1
-1
130
1
-229
-64
300
928
1
1
1
1
1
1
1
1
2
0
4126496 4127988 4362923 4364416 24 24 0
358
-652
-1
0
4128250 4134641 4390924 4397319 77 77 0
-112
178
-591
-333
-95
19
-387
-480
0
4134704 4136999 4398963 4401260 26 26 0
-554
-51
0
4137120 4140367 4407686 4410932 60 60 0
-61
107
470
2473
-93
0
4140395 4157206 4411721 4428593 301 301 0
-280
-263
5
-15
-1
-1
-1
-535
-1
-1
-1
-1
-1
-1
68
65
-202
-361
-1
-2
-1
2429
1
-1320
-1
-1
-1
-1
-1
-1
-1
-1
-1
-1
-1
-1
-1
-1
-1
-1
-1
-1
-1
-1
-1
-1
-1
871
1182
-416
-1
-1
-1
-12
-1
-1
-1
-1
-9
-36
-1
-1
-1
-1
-1
-3
-1
-1
-1
-73
55
1
1
-377
-1752
-3125
-1
-1
-1
-1
-60
0
4157205 4168576 4428982 4440335 138 138 0
785
183
1
280
1
1
1
1
1
1
1
1
1
1
1
1
1
1
1
1
1
1
1
1
1
1
1
1
1
1
1
999
1203
-933
-1
-1
-3
-1008
-1
-1
-1
-1
-1
-1
-1
-1
39
-4423
-1
-1480
0
4169115 4172113 4440344 4443369 58 58 0
-311
-105
-1
-1
-1
-453
-1
-1
-1
-1
-1
-1
-1
-1
-1
-55
-1
-1
-1
-1
-1
-115
-1
-1
-1
-1
-1
159
-1579
0
4172109 4214896 4460075 4502835 470 470 0
-59
-267
-1
-3963
24
20
-1300
-542
4898
1
1
168
1
1
1
1
1
1
1
1
1
1
1
1
1
3
1
1
1
1
1
1
3
2
1
1
8
3
4
5
1
2993
1
1
-2108
-2230
1083
1
1
1
-47
1311
-165
-4658
-1872
321
223
1866
-1260
-1
-1
-1
-4632
5227
-985
-322
-41
0
4215081 4224470 4502861 4512246 101 101 0
2126
321
1291
25
-1398
-96
-67
1353
-639
-444
146
1
1
1
0
4224463 4250649 4512301 4538516 389 389 0
-453
950
208
-401
911
-1447
212
1321
777
1
1
1
1
1
1
1
1
1
1
1
1
1
1
1
1
1
1
1
1
-246
-1
-1
-1
-1
-1
-1
-1
-1
-1
-1
-1
-1
-1
-1
-1
-1
-1
-1
-3
-1
12140
1067
-1548
-172
1876
1
1
1
490
-978
-1
-1
-1
-1
-1
-1
-1
-1
-1
-1
-1
-1
-1
-1
-1
-1
-1
-1
-1
-1
-1
-1
-1
-1
-1
-1
-1
-1
-1
-1
-1
-1
-1
-1
-1
0
4250647 4253486 4544721 4547561 125 125 0
-512
1303
-970
20
-7
0
4252998 4290689 4553359 4591079 568 568 0
549
1
-66
-124
-1
-1
-1
1596
17
1
-1085
799
1
423
966
1
-59
6988
625
-1651
-2532
174
-31
-1
-1
-1
-1
-1
-1
-1
2515
-4356
122
-67
-1008
-110
-20
-1
-811
-1
-617
-585
-2897
-1
-1
-1
-1
-1
-1
-1
-1
-1
-1
-1
-1
-1
-1
-1
-1
-1
-499
460
1
1
1
1
1
260
-3677
-1
-1
-1
341
-85
-1
0
4290301 4296947 4591312 4598013 151 151 0
-16
-948
-1
-1
-1
-1
-1
-1
-1
-1
-1
-1
-1
1829
-548
-1606
-588
-226
-1
-1
-1
-1
-1
-1
-1
-1
-1
-1
-1
-1
-1
-1
-1
-1
-1
-1
-1
-20
-1
-1
-1
-1
-7
-1
-1
-1
-1
-1
-1
-1
-1
-1
-1
-1
-1
-1
-1
-1
594
0
4297896 4306110 4602718 4610937 205 205 0
71
1
1
1
1
367
-89
-147
-1
-1
-1
-1
-6
-1
-2
-1
-1
-1
-1
-1
-3
-2
-1
-1
-2
-161
1651
1
1
1
1
-2429
-470
144
-8
-572
666
134
81
1044
1
1
1
0
4311395 4324560 4609108 4622196 276 276 0
408
134
81
1044
1
1
1
3474
270
1
1
1
1
1
1
1
1
1
1
1
1
1
1
1
115
1
-91
1063
1
1
18
1
1
1
1
1
1
1
1
1
1
1
1
1
1
1
1
1
1
1
1
1
1
1
1
1
1
1
1
1
1
1
1
1
1
1
1
1
1
1
1
1
1
1
1
1
1
1
1
1
1
1
1
1
-2500
-739
-672
-87
-1331
-1
-1
-1
-1
568
1
1
1
0
4324957 4329948 4623184 4628154 97 97 0
-997
364
107
330
1
1
1
1
1
1
1
1
1
1
1
1
1
1
79
-222
36
-877
-1
719
1
123
258
617
1
0
4328231 4336797 4634333 4642878 195 195 0
-556
37
874
777
650
968
3297
1
1
1
1
1
1
1
1
1
1
1
1
1
1
1
1
1
1
1
1
1
1
1
1
-619
-1
-1
-1
-1
-1
-1
-1
0
4345731 4346950 4642874 4644092 29 29 0
452
0
4364442 4384894 4644088 4664510 468 468 0
1691
1
-311
-1011
-1
-1
-1
908
1
1
1
1
1
1
1
1
1
1
1
385
1
979
-987
-1
-1
-1
-1
711
1
1430
1471
1
1
1
1
1
1
1
1
1
1
1
1
1
1
1
1
1
1
1
-37
-129
870
1
1
-298
-606
-1
-4
71
7
1
3
1
2
3
1
1
1
9
6
1
1
2
1
3
-44
-1
-8
-1
-1
-1
-1
-3
-2
-1
-1
-1
-1
-1
-7
-10
-1
-4
-1
-9
-1890
-2151
1211
86
-442
719
1
1
1
1
1
1
1
1
1
-310
-312
-1
245
-110
19
-636
0
4384943 4396527 4665088 4676676 404 404 0
90
205
223
102
1
1
1
1
1
1
1
1
1
-844
37
142
-78
-1
73
230
524
1
658
1
1
1
1
1
1
1
1
1
1
236
174
-185
-86
-1
-1
-1
-1
-1
-1
-1
-1
-1
-1
-1
-1
-1
-1
-1
-1
-1
-7
-1
-1
-1
-1
-1
-1
-1
-1
-1
-1
-1
-1
-1
-1
-1
-1
-1
-1
-1
-1
-1
-1
-1
-1
-1
-1
-1
-1
-1
-1
-1
-1
-1
-1
-1
-1
658
473
111
-463
-1
-1
-1
-1
-1
-1
-1
-1
-1
-1
-394
-220
-169
360
-8
-147
-8
-1
-1
728
8
21
550
1
1
1
3
1
1
1
1
1
1
1
1
1
1
1
1
1
1
3
1
1
1
1
1
1
1
1
1
1
1
4
1
2
1
1
1642
259
267
14
-184
-1
-165
276
-103
-128
-85
113
72
-4
-2
0
4414507 4415523 4755633 4756644 24 24 0
9
1
815
1
1
0
4415519 4419834 4762509 4766841 213 213 0
193
-519
-4
-1
-1
-1
-1
-1
-1
-1
-1
-3
-3
-1
-3
-1
-1
-1
-1
-1
-1
106
1
1
1
1
1
1
1
1
1
-75
-1
-1
-1
-1
-2
-6
-1
-11
-1
-12
-222
-446
-163
134
1
79
1
1
1
-561
728
0
4454916 4455980 4777082 4778147 36 36 0
-560
0
4464643 4466759 4777110 4779224 71 71 0
5
267
-47
38
0
4466938 4468991 4780418 4782465 65 65 0
465
1
1
-901
-1
-3
155
1
1
1
220
297
0
4489149 4499551 4825593 4835975 268 268 0
243
63
1
-17
-1
37
1
1
1
-16
792
1
1
1
1
1
1
179
1
1
1
1
1
1
1
1
-1008
-721
-121
114
297
116
625
1
1
512
-11
100
1
1
-567
223
1335
-4
887
1498
-81
-1
-1
-1
-1
-1
-1
-3
0
4508181 4528475 4835977 4856258 415 415 0
-1145
3108
-83
3144
-85
2821
1
1
1
1
1
1
1
1
825
441
1
-129
-1816
-92
827
1
2
1
3
1
1
-424
216
-4827
-282
0
4528491 4536735 4858095 4866395 263 263 0
-251
-1
-1
-1
-1
-1
-1
-1
-1
-1
-1811
-1
-1
-1
-1
-1
-1
-1
-1
-1
-1
-1
-1
-1
-1
-1
-1
-1
-1
-1
-1
-1
-1
-1
-1
-1
-1
-1
-1
-1
-1
-1
-1
-1
-1
-1
-1
-1
-1
-1
-1
-1
-1
-1
-1
-1
-1
-1
-1
-1
-1
-1
-1
-1
-1
-1
-3
-1
-1
-1
-1
-1127
18
649
1
1
-19
-1
-1
-1
-162
-129
548
96
-885
-101
238
1
1
1
1
1
1
1
1
1
1
1
1
1
1
1
1
1
-380
724
0
4537720 4551664 4880748 4894722 347 347 0
162
242
1110
1
1
1
1
1
1
1
1
1
1
1
1
1
1
-927
103
120
943
1
-1343
1199
1316
-1147
-1
-1
-9
-1
-1
434
1
1
1
1
1
1
1
1
1
4
1
1
1
1
-628
-344
399
-706
-1
-1
-1
-1
-1
-1
-1
-1
-1
-1
-1
-1
-1
-1
-1
-1
-1
-1
-1
-1
-1
-1
-1
-1
-1
-1
-1
-1
-1
-1
-1
-1
-1
-1
-1
-1
-3
-9
-1
-1
-1
-1
-1
-1
-1
-1
-1
-1
-1
-1
-1
-13
-1
-1
-1
-31
-1
-1
-1
174
1
-791
-1
109
1
1
-1611
-1
0
4551758 4555356 4894721 4898317 37 37 0
1813
-1224
484
1
0
4555351 4578961 4907437 4931092 528 528 0
153
1
1
1
3
2746
1
1
1
-365
-1
-1
-1
-1
-1
-1
-1
-1
-1
-1
-1
-1
-1
-1
-4
-1
-1
-1
-1
1410
1
42
809
366
3339
1
1
-4341
-361
-593
124
-156
-1
-1
-1
-1
-1
-1
-1
-8
-1
-1
-1
-57
-1
-171
-1
-1
-1
-293
-2336
-1
-1
-1
-1
-1
-1
-1
-1
-1
-1
-1
-1
-1
-1
-1
-1
-1
-1
-1
-1
-1
-1
-1
-1
-1
-1
258
1
1
1
1
1
628
-24
-1329
1306
0
4584798 4602197 4994420 5011758 480 480 0
448
1
1
-964
-1
-1
-1
-1
-1
-1
-1
-1
-1
-1
-1
1301
1
1
1
1
1
1
1
1
1
1
1
1
1
1
1818
-3921
-1
-1
-1
-1
-1
-1
-1
-1
-1
-1
-1
-1
-1
-1
972
624
1
1
1
1
1
1
1
1
1
1
1
1
1
1143
1
1
1
1
1
1
1
1
1
1
1
1
1
1
1
1
1
1
1
1
1
1
1
6
1
1
1
1
1
1
1
1
1
1
1
1
1
1
1
1
1
1
1
1
1
2
115
-130
-1
226
2115
1
1
202
2822
1
2
0
4601782 4605054 5011752 5015020 144 144 0
-501
-1
-1
-95
-1
-1
-1
-1
-1
556
555
1
1
1
1
1
1
1
1
1
1
414
1
21
-11
-14
-1
-34
-3
-1
38
303
-266
404
1
-13
15
4
0
4605051 4609079 5015334 5019355 143 143 0
-131
-1
-1
-1
-1
-7
-1
-1
-1
-1
-3
118
1
3
318
1
1
178
1
1
-873
-1500
-1
-1
-1
-1
-1
-1
-1
-1
-1
-1
-1
-1
271
1
1
1
1
1
1
1
1
1
1
1
1
1
509
2
1
3
2
1
3
2
1
0
4609702 4616222 5023810 5030323 176 176 0
-10
-41
970
1
1
1
1
1
1
1
1
1
84
1
1
206
3
371
228
331
1
-3931
-1
-1
-1
-1
-1
-1
-1
-1
-1
0
4616331 4618014 5030318 5031997 37 37 0
103
1
1
1
1
-592
0
4618291 4622327 5031991 5036050 105 105 0
-490
-2678
-1
-1
-1
-1
-1
-1
-1
-1
-1
-1
-4
-1
-1
-4
-1
-1
-1
-266
-1
-1
-7
0
4621798 4634523 5036180 5048880 369 369 0
1139
-953
18
-4
-3
5
1
14
20
-14
-1012
105
-679
-1
-4
-5
-1
-568
690
1
1
1
1
1
1
1
1
1
1
1
1
4
1
1
1
1
1
1
1
1
1
1
1
1
1
1
1
1
4
1
1
1
4
1
4
1
1
1
1
1
1
4
1
1
1
-1091
-1728
-1
-1
-1
-1
-1
-474
-1
-1
-1
-1
-1
-1
-1
-1
-1
-1
-297
2843
0
4642405 4644680 5053408 5055681 64 64 0
1523
116
1
-619
0
4644677 4653557 5055865 5064775 251 251 0
-1261
-1953
38
-833
-1768
-938
-1
-1
-1
-1
-1
-1
-1
-1
-1
-1
-1
-1
-1
-1
-1
-1
-1
-1
-1
-3
-1
-1
-1
-1
-2
-1
-1
627
1
1
-103
-1
0
4666609 4673928 5064770 5072096 199 199 0
-496
-116
-1
-426
-162
-2520
-780
6
-396
-2255
133
0
4673932 4685178 5074979 5086302 361 361 0
-392
-1
-1
-1
-1
-1
-1
-1
-1
-1
-1
-1
-1
-1
-1
-1
-1
-308
-1
-1
-1
-1
-1
-1
-1
-1
-1
-38
-96
2126
-370
-278
-1
-1
-1
-1
-1
-1
-1
-1
-1
-1
-1
-1
-1
-1
-1
-1
-1
-3
-1
-1
-1
-239
-1
-1
-1
-1
-1
-1
-1
-1
-1
-1
-1
-1
-1
-1
-1
-1
-1
-1
-1
-1
-1
-1
-1
-1
-1
-1
-1
-1
-1
-1
-1
-1
-1
-1
-1
-1
-1
-1
-1
-50
-10
981
1
1
1
1
1
1
1
1
1
1
1
1
1
1
1
1
1
1
1
1
1
-767
-2225
-70
-258
-1
-1
-2263
274
0
4693833 4718867 5086298 5111264 737 737 0
-287
173
128
-411
-1
-1
-1
-1
-1
-1
-1
-1
-53
1792
-5
469
1
1
1
1
1
1
3
1
1
1
1
1966
-8
-1
-1
-1
-1
-1
-1
-1
-1
-1
-1
-1
-1
-1
-1
-1
-1154
-1249
-1
-1
-1
-1
-1
-1
-1
-1
-1
-1
-1
-1
-1
-1
-1
-1
-1
-1
-1
-1
-346
258
87
1
1
1
1
1
1
1
1
1
1
1
1
1
1
1
1
1
1
1
1
1
253
1
1
5
1
1
1
1
1
1
1
1
1
1
1
1
1
1665
1
3658
700
1677
1
3
1
2
4
1
1
1
1
1
1
1
1
1
1
1
220
3360
45
979
145
195
1
1
1
1
1
1
1
1
1
1
1
1
1
1
1
1
1
1
1
1
1
1
1
1
1
1
1
1
1
1
1
1
1
1
1
1
1
1
1
-224
-1
-1
-1
-1
-1
1547
1
1
583
-284
0
4719284 4734180 5112089 5127025 611 611 0
252
1
46
1
11
1
6
8
1
1
4
5
1
10
1
-31
-1
75
-156
-1
-1
-38
-1
-3
-9
-1
-1
-1
-1
-1
-72
-1
-1
-1
-1
-1
-1
-1
-1
-1
-1
-20
-1
-1
-1
-1
-1
-1
-1
-1
-1
-1
-1
108
1375
1
1
1
1
1
1
1
1
1
1
1
-134
224
422
1
1
329
4
1
-80
-1
-2
-185
249
1
1
1
1
1
1
1
1
1
1
2
7
1
1
248
1
1
870
1
1
1
1
1
1
1
1
1
1
1
1
1
1
1
1
1
1
1
1
1
1
1
1
1
1
1
1
1
1988
-102
-694
689
-231
-1
888
-853
-1
-1
-1
-1
-1
-1
-1
-1
-1
-1
-1
-1
-1
-1
-1
-1
-1
-1
-1
-1
-1
-547
-1
-1
-1
-1
-1
-1
-1
-1
-1
-1
-1
-1
-1
-1
-1
-1
-1
-1018
-1
-3
-1
-1
-3
-1
-1
-1
-1
-1
-1
-1
-1
-1
-1
-1
-1
-1
-1
-1
-1
-1
-1
-1
-1
-1
594
-118
-1
-1
-13
-1
-1
-1
-1
-1
-1
-1
-1
-1
-1
-1
-1
-1
-1
-1
-1
-1
74
1
1
180
119
1
1
82
1
1
-188
178
1
1
-85
-1
-1
-254
-1
-1
-1
-1
-1
-1
-1
55
1
1
-326
-1
-1
-1
-1
-1
-2
-1
37
72
1
1
1
1
1
1
1
1
0
4735704 4746940 5129804 5141061 295 295 0
-773
-14
-221
-1
-740
-1
-1
-1
-1
-1
-1
-1
-1
-1
-1
-1
-3161
-534
-1542
-1
-2456
581
1
-306
-845
0
4745291 4759770 5145991 5160514 512 512 0
358
63
1
1
307
-4
-781
-2019
-1
-56
-1
-1
-2
-1
-5
-1
-2
-1
-160
-1
-1
-1
-1
-1
-1
-1
-1
-1
-1
-1
-1
-1
-1
-1
-1
-1
-1
-1
-1
-1
-1
-166
-1
-1
-872
714
1
29
504
1
1
1
1
1
1
1
1
1
1
1
1
1
1
1
1
1
1
1
1
1
1
1
1
1
1
1
1
1
1
1
1
1
1
1
1
1
1
1
1
907
1
1
167
298
175
341
-120
-1
-435
-8
593
-1331
-1
-1
-1
-1
-1
-1
-1
-1
-1
-1
-1
-1
-1
-1
-1
-1
-1
-1
-1
-1
-1
-1
-1
-1
-1
-5
-1
-1
-1
-1
-1
-1
-1
-1
-1
-1
-1
-1
73
313
-69
-138
31
-49
-253
-1
-1
-106
-101
-1
-1
-1
-1
-1
-1
-1
-1
-1
-1
-1
-1
-1811
0
4759766 4776865 5170245 5187316 410 410 0
-454
-1
599
1
1
1
1
1
4024
1
1
1
1
1
3
6
1
1
1
1
1
1
1
1
1
1
3
1
1
1
1
1
1
2
1
1
1
3
2
1
1
9
1
1
1
1
-1046
-2479
-397
-409
77
1
1
1
1
1
1
1
1
1
1
1
1
1
1
1
1
1
1
1
1
1
1
1
1
1
1
1
1
1
-327
-676
-1
-1
-1
-587
490
1
1
1
1
1
1
1
1
48
-193
-1
-45
-30
-103
-41
-1
-1
-2
-306
118
291
1
1
1
1
1
-52
-1
-1
-1
-1
-1
-1
-1
-1
-1
-1
-1
-1
-1
-1
-1
-1
-1
-1
-1
-1
-1
337
-483
145
1125
-271
-188
-2
-1
-190
-1
-1
-1
-1
-1
-1
-1
-1
-1
-1
-1
-1
-1
-1
-1
-1
0
4776734 4784290 5187608 5195162 213 213 0
337
-130
-1836
-1
-1
-1
67
-21
196
1
1
1
1
1
1
1
1
1
1
1
1
1
1
1
1
1
1
1
1
1
1
1
1
1
1
-421
-1
-1
-1
-1
-1
-1
-1
-1
-1
-1
-1
-1
-1
-1
-1
-1
-1
-1
-1
-1
193
-4
0
4790156 4795113 5208340 5213305 111 111 0
-2200
-1
-1
-1
-1
-1
-1
-1
-1
-392
-2132
133
1
1
0
4795242 4798728 5213333 5216788 88 88 0
1617
1
1
-295
241
1
1
1
1
1
1
1
1
1
1
1
1
1
1
1
1
1
1
1
1
1
1
1
1
1
1
1
1
1
828
-125
-83
0
4798719 4830485 5217465 5249252 968 968 0
803
454
-42
-881
-1
-1
-1
-1
-1
-1
-1
-1
-1
-1
-1
-1
-1
-1
-2
-9
-1
-1
-1
-1
-1
-1
-6
-1
-1
-4921
-5
-2
-1
-1
-1
-4
-1
-1
327
1
-450
2590
1
-774
-1
-1
-1
-1
-1
-1
-1
-1
-1
-1
-1
-546
-1
-1
-1
-817
-1
-1
312
-281
-1
-1
-38
-1
-1
515
1
-204
-1
-1
-1
-1
-1
-30
-1
-1
389
505
1
353
1
1
1
1
1
1
1
1
1096
-5
-224
-1012
-1
-1
-1
-1
-1
-1
-1
-1
-1
-1
-1
-1
-1
-1
-1
-1
-1
-1
-1
-1
-1
-1
-1
-1
-1
-1
-1
-1
-1
-1
-1
-1
-1
-1
-1
-1
-1
-1
-1
-1
-1
-1
-1
-1
-54
-1286
-1
527
2564
-374
-1
-1
151
1
1
1
1
1
1
1
1
1
1
1
1
1
1
1
1
1
1
1
1
1
1
1
1
1
1
1
1
1
1
1
1
1
1
1
1
1
1
1
1
1
1
1
1
1
1
1
1
1
1
1
1
1
1
1
1
1
1
1
1
1
1
1
1
1
1
1
1
1
1
1
1
1
1
1
1
1
1
1
1
1
1
1
1
1
3
-222
-1
-1
-1
-1
-1
-1
-1
-1
-1
-1
-1
-106
-1
73
1
1
1
1
1
1
1
1
1
7
1
1
1
1
1
1
1
1
1
1
1
1
1
1
-309
-1
-1
-1
-1
-1
-1
-1
-1
-1
-1
-1
-1
-1
-1
-1
-1
-1
-1
-1
-1
-1
42
1
1
1
1
1
1
1
1
1
1
1
1
1
1
1
1
1
-479
-1
-1
-48
-1
-1
-1
-1
-1
-1
-1
-1
-1
-66
-1
-1
64
1
1
1435
1
1
1
1935
1
1
-1266
-1
-1
-1
-1
-1
-1
-1
-1
21
1
-729
-671
0
4831113 4861271 5250712 5280978 890 890 0
603
-212
-1
-1
-1
-1060
-1
-1
-1
-1
-1
-1
-1
-1
-1
-1
-1
-1
-1
-1
-1
-1
-1
-1
-1
-1
-1
-1
-1
-1
-1
-1
-1
-1
-1
103
-2449
-2088
-1
-3
-1
-1
-1
-1
-1
-1
-1
-1
-209
-1
-1
-1
851
-3845
-1
-1
-1
-1
-1
-1
-1
-1
-1
-1
-1
-1
-1
-1
-1
-1
-1
-1
-1
-1
-1
215
1
84
209
1
1
1
-958
-1
-1
-1
-1
-1
-1
-1
-1
-1
-1
-1
-1
-1
-1
-1
-1
-1
-1
-1
-1
-1
-1
-1
-1
-1
-1
-1
-1
-1
-1
-1
-1
-1
-1
-1
-1
-2
-1
4665
-353
493
571
334
12
-243
853
1
1
1
919
1
1
1
1
1
1
1
1
1
-65
-1
-1
-1
-1
-1
93
-307
-925
942
108
-1250
-1
-1
-1
-1
-1
-1
-1
-1
-1
-1
-1
-1
-3725
-1
-1
-1
-1
-2
0
4861611 4869342 5281927 5289681 241 241 0
-494
-1
-1
-1
-1
-1
-1
-1
-1
-1
485
1
1
1
1
1
1
1
1
1
1
1
1
1
1
1
1
1
1
1
-878
-851
-442
-1
-1
-1
-1
-1
-1
-1
-1
-1
-1
-1
-1
-1
-1
-1
-1
-1
-1
-1
-1
-1
-1
-1
-1
-1
123
-174
2675
-1073
-1
-1
-1
-1
-33
0
4869733 4897368 5291417 5319067 653 653 0
-29
307
-1374
-1
-1
-4
-2
-1
-2
-1
-1
-1
-1
-1
-1
-1
-1
1279
-1245
-1
1256
-58
3964
1
3
3381
-1519
-1
130
-186
-2467
2160
3379
-1361
-104
650
1
1
1
-274
-250
-1
161
-2049
-1
0
4897371 4902784 5320307 5325731 125 125 0
-973
-1
-1
-1249
-1
-1
-1
-1
-1
-1
-1
-1
-119
1618
961
0
4902783 4910114 5328361 5335662 247 247 0
-320
-1268
2006
1
1
1
1
1
1
1
1
1
1
1
1
1
1
1
1
1
1
1
1
1
1
1
1
1
1
1
1
1
1
-450
-1
-1
-1
-1
-1
-1
-1
-1
-1
-1
-1
-1
-1
367
1
1
1
1
1
1
1
1
1
1
1
1
1
1
1
-1269
0
4922350 4926782 5335658 5340094 142 142 0
-339
-273
1060
1
8
-963
-1
-11
-12
96
295
1176
-86
-1
-1
-57
0
4926426 4928091 5346737 5348398 49 49 0
218
1
1
1
1
1
1
-14
-253
-1
159
-616
0
4927841 4937742 5350782 5360688 370 370 0
1278
273
1
1
1
1
1
1
1
1
-185
-1
-1
-1
-1
-1
-1
-1
-1
-1
-1
-1
-1
-1
-1
-1
-1
-1
-1
-1
-1
-1
-1
-1
-1
-1
-1
-1
-1
-1
-1
-142
205
1
44
1
1
1
1
1
1
1
1
1
495
1
-4
-3
7
-186
-175
-1
-1
-1
-1
-1
-1
-1
-1
-1
-1
-1
-1
-1
-1
-1
-1
-1
-1
-1
-1
-1
-1
-1
-1
-1
98
1
1
1
-825
-1
3311
1
1
1
1
1
1
1
1
1
1
1
901
1
1
1
1
1
1
1
1
1
1
1
1
1
1
1
1
1
1
91
1
1
1
1
1
1
1
1
1
1
1
1
1
1
1
1
1
1
1
66
-67
-1
-1
-6
-1
-1
-1
-1
-3
-1
-1
-1
-2
-1
-1
-1
-1
-1
-2
-1
-1
-1
-1026
0
4938265 4943713 5363499 5368952 124 124 0
-56
-35
-1
-1635
667
-232
-1593
0
4943859 4956200 5369758 5382066 319 319 0
-2109
-1
-1
-1
-1
-1
-1
-1
-1
-1
-1
-2
-1
-1
-616
-281
46
274
1080
1707
-172
-360
-1
342
1244
-86
-1
1436
1
1
1
1
1
1
1
1
1
1
1
1
1
1
1
1
1
1
1
1
1
1
1
1
1
1
1
1
1
1
1
1
1
1
1
1
1
1
1
1
1
1
1
1
1
1
1
1
-860
-1
41
1172
-461
0
4956481 4962458 5382063 5388005 197 197 0
-585
56
1
1
1
1
1
1
1
1
1
1
1
1
1
1
1
1
1
1
1
1
1
1
1
1
1
1
1
1
1
1
1
1
306
1
1
1
-370
-210
-1
437
289
-1543
-595
80
844
0
4964615 4976540 5391293 5403241 309 309 0
357
671
-1184
-1
-1
1038
-516
561
-121
-3410
-312
-1881
-1
-1
-1
-1
-1
-1
-1
-1
-3
-1
-1
-1
-1
-1
-1
-1
-1
-1
-1
-1
-1
-1
395
1408
1
0
4976536 4977779 5406730 5407974 30 30 0
-314
0
4979874 4995739 5413529 5429372 383 383 0
131
1
1
1
1
1
1
1
1
1
1
1
1
1
1
1
1
1
1
1
1
1
1
1
1
1
1
1
1
1
1
1
1
-371
-1
-1
-1
-1
-1
-1
-1
-1
-1
-1
-3
-344
-84
-112
5818
-19
-988
775
-651
634
1
-126
349
584
2381
1353
0
4995901 5014419 5429372 5447809 473 473 0
295
1
1
2
1
1
1
1
1
1
1
-516
-1
1656
-1700
1348
-651
-1
-1
-898
608
1
1
1
1
1
1
1
1
1
1
1
1
1
1
1
1
1
1
1
1
1441
1
1
1
1
1
1
1
1
1
1
1
41
1
1
1
1
1
1
3
4
1
1
1
1
1
1
1
1
3
2
1
1
1
1
1
1
3
1
1
1
6
1
2
1
1
359
1
1
1
1
1
1
1
1
1
1
601
1
1
1
1
1
-1435
34
-215
-1
-388
-1
-1
-1
-1
-1
-1
-1
-1
-1
-1
-1
-1
-1
-1
-1
-1
-1
-1
-1
-1
-1
-1
-1
-1
-1
-1
-1
-1
-1
511
1
1
1
1
1
1
1
1
1
1
1
1
1
1
1
1
1
1
1
1
1
1
1
-2322
-467
-1
-261
454
27
319
23
-321
-80
122
0
5015117 5027367 5449317 5461641 600 600 0
-196
636
1
1
1
62
212
-711
-1
-1
-1
-1
-1
-1
-1
-1
-1
-1
-1
-1
-2
-1
-1
-6
-1
-1
-3
-2
-1
-1
-2
-1
-2
-1
-7
-1
-1
-1
-1
-1
-1
-1
-1
-1
-1
-1
-1
-1
-1
-1
-1
-1
-1
-5
-1
-1
-1
-1
-1
-1
-1
-1
-1
-1
-1
-1
-1
-1
-1
-1
-1
-1
-1
-1
-1
-1
-1
-1
-1
-1
-4
-5
-1
-1
-1
-1
-1
-1
-1
-1
-1
33
3
24
198
65
1
1
1
-80
-1
-62
-1
-169
-1
-18
-1
-5
-7
-1
-1
-1
-1
-1
-5
-1
-2
123
1
1
1
1
1
1
1
1
1
1
1
7
-335
149
107
-39
-1
-1
-1
-1
-1
-1
-1
-1
-1
-1
-1
-1
-1
227
689
1
1
1
-153
-1
-1
1371
1
-471
-715
-48
-651
-93
-28
-191
211
380
-5
273
1194
1
1
1
1
1
1
1
1
1
1
1
1
1
1
-657
1246
257
0
5027363 5029928 5475058 5477611 104 104 0
-816
238
355
1
1
1
1
1
1
1
1
1
1
1
0
5035057 5046004 5477606 5488562 450 450 0
-421
-1
-1
-1
-1
-1
-1
-1
-1
-1
-1
-1
-1
-2
-1
-1
-3
-1
-1
-2
-3
-1
-1
-1
-1
-1
-1
-1
-1
-1
-1
-1
-3
-1
-1
-1
-1
-1
-1
-1
-480
644
-3
39
-1079
-1
-1
-1
-1
-1
-1
-1
-1
2390
-217
-480
615
1
-72
375
-867
-1
-1
-1
-1
426
1
1
1
1
1
1
1
1
1
1
1
1
1
1
1
1
1
1
1
1
1
1
1
1
1
1
170
1947
1
1
1
1
1
1
1
1
1
-263
-12
331
1
1
1
1
1
1
1
0
5054933 5081562 5488558 5515267 929 929 0
63
-1910
-5
-328
1399
1
1
1
1
1
1
1
1
1
3
2
4
1
1
1
1
1
1
1
1
1
1
-1132
1158
1
8
4
-34
-310
63
31
389
2077
1686
-2111
-2407
-1
2217
-23
-6
301
-191
-1
-1
-1
-1
-1
-1
-500
-1
-1
-1
-1
-1
-1
-1
-1
-1
-1
-1
-1
-1
-1
-1
-1
-1
-1
-140
-266
-1
198
-1476
-1
-1
-1
-1
-1
-1
-1
-1
-1
-1
-1
-1
-1
-1
-1
-1
-1
-1
-1
-1
-1
-1
-1
-1
-1
-1394
-46
270
-2851
-1
490
1
7
1
1
1
11
213
-37
-1
-1
-1
-1
-1
-1
-1
-1
-1
-1
-1
-1
-1
-1
-1
-1
-1
-1
-1
-1
-1
-1
-1
-1
-1
-1
-1
-1
-1
-1
-1
-1
-1
-1
-1
-1
-1
-1
-1
-1
-1
-1
-1
-118
-1
-1
-1
-1
-1
-1
-1
-1
-1
-1
-1
-14
-1
-1
-1
40
31
1
1
1
98
1
-218
-153
0
5102859 5106983 5511325 5515461 207 207 0
-335
-1
-857
-17
1193
375
419
1
-175
-1
-1
-1
-1
-1
-1
-1
-1
-1
-1
-1
0
5106980 5110169 5515640 5518855 140 140 0
-5
356
1
1
1
1
1
1
11
-13
-71
-341
-1
-1
-1
-1
-1
-1
-1
116
1
1
1
1
1
-830
-379
-44
-1
-1
-1
-1
-1
198
1
1
-32
-1
-1
-1
-1
-1
-1
-1
-1
-1
-1
-1
-1
-1
-1
-1
-1
-1
-1
-1
-1
-1
-1
-15
-365
-19
125
66
0
5110181 5111508 5520903 5522227 15 15 0
1295
3
1
0
5113466 5116114 5524867 5527544 73 73 0
-1114
-1
-1
-1
-1
-1
-1
-1
-1
-1
-1
-1
-1
-1
-1
-1
-1
-1
-1
-1
-1
-1
-1
-1
-1
-1
-1
-1
-1
1102
179
-243
-1
0
5117123 5127617 5528212 5538678 166 166 0
57
1
574
1
1
1
1
1
1
-40
-365
-759
12
359
1
1
1
1
1
1
1
1
1
1
1
1
1
1
1
1
1
1
1
1
537
1
1
1
1
1
1
-62
-1
1084
1
1
1225
381
-80
-311
-1
2577
-1698
-201
-1
-1
-1
-1
-1
-1
0
5127614 5132975 5539786 5545149 62 62 0
-181
-4
0
5132971 5181165 5554936 5603050 741 741 0
-5247
-4039
-373
-1
-1
-1
-1
-1
-1
-1
-1
-1
-1
-1
-1
-1
-1
-1
-1
-1
-1
-1
-1
-1
-1
-1
-1
-1
-2
-543
483
1
1
1
1
1
1
1
1
1
1
1
1
1
1
1
1
1
1
1
912
-2919
-1099
-3151
227
1957
-2269
-1214
-154
1674
625
7336
1
1
1
1
1
1
1
1
1
1
1
1
1
1
1
1
1
1
1
1
1
-20
-363
-1
-1
-1
-1
-1
-1
-1
-1
-1
-73
-1
-1
-1
-1
549
121
319
-70
16
1
1
1
1
1
1
1
1
1
1
1
1
1
1
1
1
1
1
1
1
1
1
1
1
1
1
1
1
1
1
1
1276
1
1
1
-596
1793
-124
-110
463
1
-89
206
211
2508
842
1
1
3
6
1
1
2
2
6
2
1
2
1
1
1
1
5
1
1
1
1
1
1
5
4
1
1
5
1
-5
5
1
2
1
3
3
1
1
1
3
1
1
1
1
1
1
1
371
1
1
4
3
1
1
1
1
1
154
-428
-1
-1
-1
-1
-1
-1
-1
-1
-1
-1
-1
-1
-1
432
1
-389
-1
-1
-1
-1
-1
-1
-1
-1
-1
-1
-1
-1
-1
-1
-1
-1
-1
-1
-1
-1
-680
-2
214
-87
224
1
1
1
1
1
1
1
1
1
1
1
1
1
1
1
1
1
1
1
1
1
1
1
-511
0
5188806 5192549 5603045 5606792 128 128 0
2071
1
1
167
1
1
1
1
1
1
1
1
1
1
1
1
1
3
1
1
1
138
-66
-1
-1
313
20
1
65
1
1
-26
-1
-1
-2
-1
-1
-1
-21
50
-20
-71
-1
-1
-1
-1
-1
-1
-1
-1
-1
-1
-24
-1
-1
-1
-1
-1
-1
-1
-367
-1
0
5197521 5198805 5606790 5608073 49 49 0
-177
264
36
10
72
-86
-1
0
5198961 5204331 5608771 5614140 127 127 0
-243
-95
84
216
1
1
1
2157
-1709
-1
-1
0
5204327 5212387 5623607 5631714 288 288 0
180
-371
-1
-3097
334
-820
-1
-219
142
1
1
-59
71
1
1
-26
-1
38
1
1
-57
-1
-1
-21
-1
-1
-1
-1
-1
-1
-1
-1
-50
-1
-1
-1
-1
-1
-5
-1
-1
-1
-1
-1
-1
-1
-1
-1
-1
-1
-1
-1
-1
-1
-1
-1
-1
-1
-1
-1
-1
-1
-1
-1
-114
-1
-1
-1
-1
1205
-1110
0
5232494 5238372 5633224 5639145 268 268 0
-325
-1
-1
-1
-1
-1
-1
-1
-1
-1
-1
-1
-1
-1
-1
-1
-1
-1
-1
-1
-1
-1
-1
-1
-1
-1
-1
-1
-1
-1
-1
-1
-1
-1
-1
-1
-1
-2043
72
601
1
1
1
-928
-20
-1
-1
-1
-1
-1
-1
-1
-1
-1
-1
-1
-1
-1
-1
-1
-1
-1
-1
-433
-398
43
66
58
1
1
1
1
1
1
1
1
1
0
5237808 5243165 5653692 5659041 160 160 0
-810
567
1
1
1
1
1
1
633
15
930
-2055
0
5270724 5273801 5665098 5668147 129 129 0
1087
1
1
1
1
1
1
1
1
1
1
1
1731
1
1
1
1
1
1
1
1
1
1
1
1
7
1
1
0
5283813 5286155 5674358 5676697 79 79 0
604
29
1
0
5286016 5297670 5679786 5691439 302 302 0
260
587
707
1
1
1
1
-2214
-1
-1
-1
-1
-1
3032
-1558
-978
1147
0
5297467 5298630 5691440 5692596 39 39 0
202
1
1
1
1
125
1
0
5308242 5319895 5692596 5704229 284 284 0
192
1
1
1
4
1
1
1
1
1
2
-13
-11
-194
23
37
-231
-11
-254
350
1
1
54
1007
1
3
7
1
1
600
1073
-538
-4
11
-12
-19
-1
-1
-1
-1
-1
-1
-1
-1
-1
-1
-1
-1
-1
-1444
-1
-1
-1
-1
-1
-1
-1
-2
376
229
1
1
1
1
1
1
1
252
1
1
1
1
1
1
1
1
1
1
1
1
1071
369
1
2024
0
5325220 5327277 5705522 5707579 42 42 0
0
5330765 5334169 5707590 5710964 77 77 0
212
1
1
1
1
1
1
1
1
1
1
1
1
1
1
1
1
1
1
1
1
1
1
1
1
1
1
1
1
1
0
5335176 5336221 5714486 5715530 18 18 0
983
0
5338806 5347115 5718596 5726762 274 274 0
205
235
1
1
75
1
1
1
1
1
1
1
1
1
1
1
1
1
1
1
1
1
1
1
1
1
1
1
1
1
1
1
1
1
2
1
1
1
1
24
1
1
1
1
1
2
1
1
1
1
1
2
1
1
1
1
-253
-74
-1
-1
-1
-1
-1
-523
-279
-603
-1
-1
3577
-258
-176
-493
-1
-1
-1
-3
-4
-1
-5
597
-257
-1
-1
21
171
1
1
1
1
1
1
1
1
1
1
1
1
1
1
1
1
1
1
1
1
1
1
1
1
1
1
1
1
1
1
2
13
1
3
1
1
1
1
1
1
1
1
1
1
1
1
1
1
1
1
1
3
1
3
1
1
1
17
1
1
1
1
1
1
1
1
1
1
1
1
1
1
1
1
1
1
1
1
1
1
1
1
1
1
1
1
1
1
1
1
1
160
1
1
1
1
1
1
1
1
1
1
1
1
1
1
1
1
0
5347116 5348460 5726853 5728195 20 20 0
321
620
0
5348176 5351758 5728197 5731760 83 83 0
1030
855
1
1
1
1
1
1
1
1
1
1
1
1
1
1
1
1
1
1
1
-883
-24
0
5352952 5355269 5738069 5740385 36 36 0
20
1
-587
0
5354962 5356278 5740387 5741703 11 11 0
0
5355917 5361200 5741824 5747086 120 120 0
1248
-3
406
1498
1
1
1
1
1
1
1
1
1
1
1
1
1
1
1
-549
925
1
1
1
1
0
5361861 5370011 5747356 5755487 261 261 0
-170
609
-317
-1
-1
-1
-1
-1
-1
-1
-1
-1
-1
-1
-1
-1
-1
-1
-1
-1
-1
-1
-1
-1
-1
-1
-1
-1
-1
-1
-1
-1
-1
-1
398
1
1
1
3
1
1
1
1
1
1
1
1
1
-544
-1
-1
-1
-1
-1
-1
-1
-1
-1
-1
-1
-1
-1
-1
-1
-1
-1
68
542
1631
1
1
1
1
1
1
1
626
1
2496
1
1
1
1
1
1
1
1
1
1
1
1
1
1
1
1
1
1
1
1
1
1
1
1
1
1
1
1
1
1
1
4
1
1
3
2
1
1
1
1
1
1
0
5378616 5381309 5755482 5758106 125 125 0
805
-571
85
1
1
1
1
1
1
1
1
1
1
1
1
1
1
1
1
1
1
1
66
1
1
1
1
1
1
1
1
1
1
1
1
1
1
1
3
1
1
1
1
1
1
1
15
1
1
26
1
1
1
1
1
1
1
1
1
2
1
2
1
3
6
1
1
679
329
35
8
0
5381149 5382206 5757620 5758677 23 23 0
-6
437
231
-338
0
5384325 5393527 5760149 5769338 249 249 0
-854
-1
-1
-1
-1
-1
277
1238
-702
-1
-1
-719
-47
-1
121
-9
203
1
1
1
1
1
1
1
1
1
1
1
1
1
1
1
1
1
1
1
1
1
1
1
1
1
1
1
1
1
1
1
1
1
1
1
1
1
1
1
1
1
1
1
1
1
1
1
1
1
1
1
1
1
1
1
1
1
1
1
-253
-1
-1
-1
-1
-1
-1
-1
-1
-1
-1
-1
-1
-1
-1
-1
-1
-1
-1
-1
-1
-1
-1
-1
-1
-1
-1
-1
-1
-1
-1
-1
-1
-1
-1
-1
-1
-1
-1
-1
-1
-1
-1
-1
-1
-1
-1
-1
-1
-612
-1
-1
-66
486
1
1
1
1
1
1
1
1
1
1
1
1
1
805
2442
0
5393514 5404738 5769280 5780384 354 354 0
138
-24
-75
85
-579
-1
-56
-62
737
257
215
338
645
1
1
4
1
1
1
1
1
1
1
1
1
1
1
1
1
1
1
1
1
3
1
1
1
1
1
1
1
-836
681
1
1
1
1
1
1
350
-1374
179
-120
-1
179
1
1
3
5
2
6
1
1
1
1
1
1
1
1
1
1
1
1
1
1
1
2
4
1
1
1
1
1
1
1
1
1
1
1
1
3
1
1
1
1
1
1
1
4
1
1
1
1
1
1
1
4
1
1
1
1
1
-755
-1
-1
-1
-1
-1
-1
-1
-1
-1
-1
-1
-1
-1
-1
-4
-1
-1
-1
-100
-2
-1
-70
20
1
1
1
53
296
1
1
1
1
1
1
1
1
1
1
1
1
1
1
1
-201
-1
176
539
1
1
1
1
1
1
1
1
1
1
1
1
1
1
1
1
1
1
1
1
1
1
1
1
1
1
1
1
1
1
100
139
-91
-1362
0
5435145 5447792 5782335 5794979 274 274 0
714
1
1
1
1
1
1
1
1
1
1
1
1
1
1
1
1
1
-81
13
1748
1
1
1
1
1
1
1
1
1
1
1
1
1
5
1
1
1
1
1
-593
-6
-1
-1
-1
-3
-2
244
-196
-2602
-1
-268
-467
-1
-1
-1
-1
-1
3202
-1136
-1
-1
-309
-1
-1
-1
-1
-1
-1
-1
-1
-1
-1
-1
-1
-1
-1
-1
-1
0
5455561 5457189 5813578 5815207 73 73 0
-316
-1
625
0
5505988 5513949 5840780 5848818 377 377 0
184
1
496
1
1
1
-215
-319
-1
-1
-1
-2
-1
-4
-1
-1
-1
-3
-223
-1
-19
-1
-1
-1
-107
-1
-278
-1
-1
-1
-1
-1
-1
-1
-1
-1
-1
-1
-1
-1
-1
-1
-1
-1
-1
-1
-3
-1
-1
-1
-1
-1
-1
-1
-550
-55
-1
-1
-1
-1
-1
-1307
189
-54
19
1
1
1
-264
-1
-1
-1
-1
-1
-1
-1
-1
-1
-1
-1
-1
-1
-1
-1
-1
-1
-1
-1
-1
-1
-1
-1
22
289
-574
-1
-1
-1
-1
559
781
1
1
1
-477
-1
-1
-1
-1
-872
-1
-1
-1
-1
51
1
3
1
-8
-26
-1
0
5513742 5531468 5848441 5866121 392 392 0
-38
19
1
2
5
1
7
1
2
-28
-1
-1
-1
-1
15
981
1061
1
1
1
1
1
1
1
1
1
1
1
1
1
1
-98
-242
-1489
-1
-1
-1
-1
-1
-1
-2
-1
-1
-1
-2
-1
-1
-1
-1
1750
-3839
-2502
-142
-1
-1
-1
1209
14
1
1
2
1
6
1
1
1
6
4
1
7
1
25
1
1
1
1
1
3
1
1
1
480
1
1
1
1
1
1
1
1
1
1
1
1
1
1
1
1
1
1
1
1
1
1
1
1
1
-994
-1
-1
1550
686
0
5531466 5534177 5866155 5868850 57 57 0
280
1361
1
4
1
1
1
5
1
2
1
1
1
1
1
540
0
5534319 5537604 5870223 5873508 47 47 0
0
5537337 5540003 5878220 5880837 94 94 0
-485
-352
248
127
1
1
1
1
1
1
1
1
1
1
1
1
1
1
1
1
170
-185
111
1
1
1
1
1
1
1
1
1
1
1
1
1
2
1
1
1
1
1
1
1
-96
3
1
1
4
4
2
11
5
2
1
2
784
0
5541329 5544668 5882579 5885947 132 132 0
973
2
-312
-1
-1
-1
-1
-1
-181
-1
-1
-1
-1
-1
-1
-1
-1
-1
-1
-1
-1
-1
-1
-1
-1
-1
-1
-1
-1
-1
-1
-1
-1
-1
-1
-1
-1
-1
28
-28
-1
-1
-1
-1
-1
-1
-1
303
175
1
1
3
3
1
1
1
1
3
1
1
-907
-1
-1
-1
40
1
352
0
5544836 5556241 5886466 5897842 296 296 0
-135
856
219
-523
-1
355
1
10
59
448
86
-1529
453
-19
43
3
36
1298
1
1
1
1
1
1
1
1
1
141
1
1
251
-99
307
607
-949
-580
-1
-314
-1
-1
-1
-1
-1
-1
-1
-1
-1
-1
-1
-1
-1
-1
-1
-1
-1
-1
-1
-1
-1
-1
-1
-1
-1
-1
-1
401
1
1
1
1
1
1
1
1
1
1
1
1
1
1
1
1
1
1
1
1
1
1
1
1
1
1
1
1
1
1
1
1
1
1
1
1
2
0
5556253 5560075 5898130 5901959 65 65 0
-613
-1
-1
-1
-1
-1
-1
-1
1959
966
-199
0
5572250 5573729 5901952 5903423 29 29 0
-173
-1
-3
564
1
1
1
1
1
1
1
1
1
1
1
1
-211
-1
0
5576761 5577778 5906582 5907595 40 40 0
18
101
1
132
0
5577738 5579551 5907596 5909436 47 47 0
566
1
1
1
1
1
-572
-232
-1
-1
-1
-1
-1
-1
-1
-1
-1
-1
-1
-1
-1
-1
-1
-1
-1
-1
-1
-1
-1
-1
-1
-1
-1
-1
-1
-1
-1
-1
-221
0
5579537 5581644 5910383 5912491 12 12 0
-589
-1237
45
0
6024331 6028170 6307778 6311615 96 96 0
1437
-541
1229
429
0
6065175 6067207 6471660 6473685 55 55 0
434
162
105
-203
275
145
413
136
1
0
6067362 6072303 6473686 6478604 188 188 0
429
1
1
1
1
1
1
1
1
1
1
1
1
1
1
1
1
1
1
4
1
1
1
1
1
1
1
1
70
1
1
1933
1
1
1
1
1
1
1
1
1
1
1
1
1
1
1
1
1391
304
-112
-104
-18
-1
-1
-1
-1
-1
-1
-1
-1
-1
-1
-1
-1
-6
-6
-189
-1
-1
-1
-1
-1
-1
-1
-1
-1
-1
64
0
6201523 6205564 6544418 6548438 163 163 0
1085
1
1
-381
452
1
1
139
1
1
1
1
1
1
1
1
1
1
1
1
1
1
220
0
6215847 6224256 6674122 6682402 305 305 0
76
1
1
-210
226
1
1
1
1
1
1
1
1
1
1
1
1
1
1
1
1
1
1
1
1
1
1
1
1
1
1
1
1
1
1
1
1
1
1
1
1
1
1
1
1
1
1
1
1
1
1
1
1
1
1
1
1
1
1
1
1
1
1
1
1
1
1
1
1
1
1
1
1
1
1
579
1
1
1
1
1
1
1
1
1
1
1
1
1
509
1
1
1
1
1
1
1
1
1
1
1
1
110
1
1
1
1
1
1
1
1
1
1
1
1
1
1
1
1
1
1
1
1
1357
-39
-845
-1
-1
-200
-1
-317
-842
-137
276
1
1
1
1
1
1
1
1
1
1
1
1
1
1
1
0
6224396 6255586 6682511 6713655 703 703 0
1696
822
-189
-1
1044
3481
24
-1483
-391
-1
-1
-1
658
1
-3885
1628
154
-74
1072
-6
-99
-383
83
417
-739
2628
1
1
1
1
1
1
1
-945
-1
-229
80
1
1
1
1
1
1
1
1
1
1
1
1
2
1544
1
1
1
2214
1
1
1
1
1
1
1
1
1
1
1
4
2
1
4
1
1
1
1
1
1
1
1
-206
-2800
41
-211
461
1
1
-575
-395
426
0
6256597 6262419 6714239 6720057 155 155 0
1186
536
43
-2840
-1
722
33
209
0
6262448 6265411 6720605 6723545 130 130 0
890
2
2
293
300
-603
497
1
1
1
1
1
1
1
1
1
1
1
1
1
1
1
1
1
1
1
-162
0
6266577 6278131 6723543 6735048 295 295 0
544
2807
1
1
1
1
1
1
1
1
1
1
1
1
1
1
1
1
1
1
1
1
1
1
1
1
1
-3621
-1
920
1
1
1
1
1
1
1
1
1
1
1
1
1
1
1
1
1
1
789
2297
350
1
1
0
6278201 6285300 6735048 6742136 162 162 0
711
-3
1837
2209
1
1
1
1
1
1
1
1
1
1
-1339
-1
-1
-15
-17
-4
-6
-57
-1
-1
-1
-1
-1
-1
-1
-1
603
1
1
1
1
3
32
2
1
1
6
1
11
2
1
1
-116
0
6286818 6295580 6742783 6751492 170 170 0
88
1
1
1
1
1
1
1
1
1
1
1
69
-226
-1
-1
-1
-413
969
233
-216
-1
-1
-1
129
1
1
3450
-516
-984
349
205
-82
81
1
1
1
1
1
1
1
1
1
1
1
1
1
1
1
1
1
1
1
1
1
1
1
1
313
152
1
1
1
1
1
1
1
1
1
1
1
1
1
1
1
1
1
0
6296017 6301070 6752035 6757089 111 111 0
-1337
1079
406
-802
1293
-88
-1
0
6301115 6305660 6768303 6772821 99 99 0
486
1
2784
1
1
1
1
1
1
1
1
1
1
1
1
1
1
1
1
1
1
1
1
1
1
1
1
0
6305656 6313422 6775041 6782844 204 204 0
-664
-1
-1
-1
-1
-1
-1
-1
-1
-1
-1
-1
-1
-1
-1
-1
-1
-1
-1
-1
-1
-1
-1
-1
-1
-1
-1
-1
-1
-1
-1
-1
-1
-1
-1
-1
-1
-1
492
155
2780
1
1
-1954
-1
-1
-1
1247
-103
0
6313952 6319823 6783336 6789234 166 166 0
36
-51
-1
-1
-1
-1
-1
-1
-1
-1
-1
-1
-1
-1
-1
-1
-1
-1
-1
-1
353
393
-143
-1
-1
-1
-1
-1
-558
1884
-569
-1
-1
-1
-1
-218
707
0
6317718 6319823 6795551 6797659 66 66 0
-218
-1
-1
-1
-1
-218
127
37
281
0
6325406 6345543 6799062 6819213 513 513 0
-2231
-1
-1
-1
-1
-1
-1
-1
-1
-1
-1
-1
437
1
1
1
1
-110
-1
-1
-1
-1
-1
-1
-33
-1
-1
-1
-1
-1
-1
-1
-1
-1
-1
464
323
1
1
1
1
1
1
1
1
1
1
1
1
1
1
1
1
1183
1092
-1667
1098
3087
-3310
-1
-1189
100
1
1
1
-1291
-1
-1
-1
-1
-1
-1
-1
-1
-1
-1
-1
1211
0
6345627 6352714 6827029 6834134 215 215 0
220
-36
-1
-1
-1
-1
-1
-1
-1
-1
-1
-1
-1
-1
-1
-1
-1
-2
-1
-883
-1
-1
-1
-1
-1
-1
-1
-1
-1
-1
-1
-1
-1
-1
-1
-1
-1
-1
126
-252
-1
-1
68
183
-194
-1
-1
-1
-1
-225
-3120
-1
-1
-1
-444
193
134
1
1
1
1
1
1
1
452
54
1
5
2
1
2
7
1
1
1
1
1
1
10
1
1
1
1
1
1
1
2
-375
-1
-51
0
6352723 6369011 6834586 6850832 263 263 0
-241
-1
-1
-284
-1
351
1
1
1
1
504
1
1
-3930
-1
-1
416
9
1
1
1
1
1
1
1
1
1
1
4
1
1
1
1
1
1
1
1
1
1
1
1
1
1
1
1
1
1
1
1
1
1
1
1
1
1
1
1
1
1
1
1
1
1
1
1
1
1
1
1
1
1
1
2
5
1
1
2
1
2
-1501
-1
-1
-1
-1
-1
-1
-1
-1
-1
-1
430
1
1
-2664
264
-2671
-1
-1
-1
-1
-1
-1
-2
204
1
-1012
-1
-1
-1
-103
-1
-1
0
6369008 6381267 6850886 6863160 432 432 0
-1570
608
-39
-1
-297
-1
-1
-1
-1
-1
-1
-1
-1
-1
-1
-1
-1
-1
-1
-1
-1
-1
-1
-1
-1
-1
-1
-1
-1
-1
-1
-1
-1
-1
-4
-1
-1
-1
-1
-1
-1
-1
-1
-1
-1
-1
-2
-1
-1
-1
-1
-1
-1
-4
-1
-1
-5
-1
-1
-4
-1
-1
-1
-1
-1
-1
-1
-1
-1
-1
-1
-1
-1
-1
-1
-1
-1
-1
-1
-1
-1
198
1
1
1
2
3
1
1
1
2
1
1
112
1
1
1
3
1
1
1
1
1
1
1
1
1
2
1
1
1
1
1
1
4
1
1
1
1
1
4
1
1
1
1
1
1
1
1
1
1
1
1
2
1
1
1
14
1
1
1
1
1
1
804
307
-340
-3777
-1
-1
-1
-1
-1
-1
-1
-1
-1
-1
-1
161
-127
-129
-2
-2127
-1053
-118
-1
181
1
1
1
1
1
1
1
1
1
1
1
1
1
1
1
1
1
0
6381262 6388267 6864971 6872035 205 205 0
1019
-233
501
-3112
-1
-1
701
1
1
1
1
1
1
1
1
1
1
1
66
-148
-994
-1
-1
-1
-1
-1
-1
-1
-1
-1
-1
-1
-1
-1
-1
-1
-1
-1
-1
-1
-1
-1
-1
-1
-1
-1
-1
-5
-1
-1
-1
-1
-1
-1
-1
-1
-1
-1
-1
-1
-3
-1
-1
-1
-1
-1
-1
-1
-1
-1
-1
-1
-1
-1
-1
-1
-1
-1
-1
-1
-1
-1
-1
-1
-4
-1
-1
-1
-1
0
6388704 6390522 6872050 6873868 33 33 0
-409
38
0
6390564 6395765 6873865 6878978 261 261 0
-745
-858
268
1
1
1
1
1
1
1
1
1
5
1
2
377
1
1
-323
-1
-1
-1
-1
-1
-1
-1
-1
-1
-1
-1
-1
-1
-1
-1
-1
-1
-1
-1
-1
-27
-1
-1
-1
-1
-1
-1
-1
-1
-1
-3
-1
-1
-1
-2
-2
-1
-1
-1
-1
-1
593
759
253
356
1
1
1
1
1
1
1
1
1
1
1
1
1
1
1
1
1
1
1
1
1
1
1
1
201
1
1
1
1
1
1
1
1
1
1
1
1
1
1
1
1
1
1
1
1
1
1
1
1
1
1
1
1
1
1
1
1
1
1
1
1
1
1
1
1
2
3
1
25
6
1
1
1
1
1
1
1
1
1
1
1
1
1
1
1
1
1
1
1
1
1
1
15
1
1
1
1
1
1
1
3
1
1
1
1
1
1
1
1
1
1
1
0
6395768 6402617 6879230 6886010 187 187 0
-9
-1
-1
124
1
1
1
1
1
1
1
1
1
1
1
1
1
1
1
1
1
1
1
1
90
1
1
1
1
1
1
1
1
1
1
1
1
1
1
1
1
1
1
1
1
1
1
3
1
1
1
1
1
1
1
1
1
1
1
1
1
1
1
1
1
1
1
1
158
1
-180
-3756
1341
1
1
1
1
1
1
1
1
-1094
-1
0
6402613 6426760 6886825 6910945 684 684 0
1423
-58
-1
-1
-1
-1
-1
-1
-141
148
-1213
-2428
758
-913
-488
141
-609
1834
708
635
1
1
-186
139
-1122
-1
-1
-4
-1
-1
-1
-1
-1
-1
-1
-1
-1
-1
-1
-4
-1
-1
-1
-1
-1
-1
-1
-1
-1
-1
109
26
1
1
1
1
1
1
1473
679
1
1
1
1
1
1
1
1
1
1
1
1
1
1
1
1
1
1
1
1
1
1
1
1
1
1
1
1
1
3494
1
1
1
1
1
1
1
1
1
1
1
98
1
1
1
1
1
1
1
1
1
1
1
1
1
1
1
1
1
1
1
1
1
1
1
1
1
1
1
1
1
1
3
1
1
1
8
1
1
1
1
1
1358
1
-455
-1
-1
-73
48
-309
32
1
1
1
1
6
1
1
-2453
-1
-1
-1
-1
-1
-1
-1
-1
-1
-1
-1
-1
-1
-1
-1
-1
-1
-1
-1
-1
-1
-1
-404
-1
-1
-1
-1
-1
-1
-1
-1
-1
-1
-1
-1
-1
-1
-1
-1
-1
0
6426848 6429467 6911103 6913728 66 66 0
234
1
1
1
1
1
-388
-19
-462
-1
-6
-1
-4
-421
-1
-1
-75
-115
-154
376
0
6429616 6436127 6913727 6920232 76 76 0
-1585
662
-3671
-1
-1
-1
-1
-1
-1
418
1
1
1
1
1
1
1
1
1
1
1
1
0
6436129 6446529 6920534 6930933 158 158 0
109
-397
-1
-1
-1
-1
-1
-1
-1
-1
-6
134
1
-1973
193
150
158
1484
-1450
-405
686
1
1
8
-1177
-37
-1
-175
-1
-211
453
1
150
236
1
17
-122
-1
50
1
1
1
541
0
6446788 6456582 6930928 6940742 145 145 0
-1319
-943
-264
-1080
-1
-1
-1
-1
-1
-6
-1
-1
-1
-1
-1
-1
-1
-1
-2449
-1806
249
-122
0
6465517 6476465 6940736 6951679 181 181 0
739
1
1
-2278
136
780
867
761
-635
0
6476691 6482971 6951615 6957961 201 201 0
-129
-1
-1
-1
-1
-1
-1
-1
-1
-1
-1
-1
-1
-1
-1
-1
-1
-1
-1
-1
-1
-1
-1
-1
-1
-1
-1
-1
-1
-1
-1
-1
-1
-1
-1
-1
-1
-1
-1
-1
-1
-1
-1
-1
-1
-1
-1
-1
-1
-1
-1
-1
-1
-1
-1
-1
-1
-1
-1
-1
-1
-1
-1
-1
-1
-1
-1
-1
-1
-1
89
1
-2369
674
1
1663
0
6491842 6498735 6957956 6964853 107 107 0
3319
-623
-1
-116
203
1
-75
669
-369
-1
17
-528
-1
-1
0
6498753 6507704 6969301 6978272 93 93 0
528
695
-450
-1
716
-379
-114
-1
-1
18
-2269
-1
-5
-1
-3
-1
-1
-1
-1
-1
-1
-1
-9
-9
4
-3
-1
-1
-1
-1
0
6506248 6509574 6982140 6985466 11 11 0
0
6509011 6518540 6985468 6994996 29 29 0
2808
1833
680
-137
-35
0
6518054 6520234 6995030 6997200 18 18 0
1927
1
1
1
1
1
1
1
1
1
1
-234
0
6520378 6534141 6998786 7012535 133 133 0
-4123
1809
5
1
1
1
1
1
1
1
3
5
1
1
1
1
2
3
1
7
6
5
8
1
1
1
1
1
1
7351
-235
-1
-17
-1
-1
-1
-1
-1
-1
-1
-10
-1
-1
-1
-2
-1
-1
-1
-1
30
1
1
1
1
0
6560864 6565387 7143993 7148558 187 187 0
-435
6
-58
-1
-1
-1
-1
-1
-1
-1
-1
-25
-86
-1
-60
-1
-1
-1
-1
-1
-1
-1
-1
-1
-1
-1
-1
-1
-1
-1
-32
-1
-1
-1
-1
-1
-1
-1
-1
-30
-2845
-1
-1
-1
0
6563078 6565541 7152792 7155259 76 76 0
-1356
-1
-1
-1
0
6565382 6568361 7160672 7163662 101 101 0
-327
1411
1
-77
-1
-1
-1
-1
-1
-1
-1
-1
-1
-1
-1
-1
-1
-1
1100
19
11
0
6569606 6572236 7491384 7494045 88 88 0
-370
-1
-1
-1
-1
-1
-1
-1
-1
-1
-1
-1
-1
-1
-1
-249
-131
-1194
-1
-1
-1
-1
-1
-1
-1
-1
-1
-1
-1
-1
-1
-1
214
0
6572231 6573524 7506509 7507784 58 58 0
344
560
165
1
5
1
1
1
1
1
6
1
1
4
1
6
1
137
1
-19
0
6573515 6587861 7509161 7523561 305 305 0
-11
-1
-8
-1
416
1
1
1
1
4
1
1
1
4
3
1
1
1
7
1
-94
-2
-4
-3
-3
-1
-1
-1
-1
-1
-1
-4
-1
-1
-1
-1
-1
-1
-2
-1
-1
-1
-3
-1
-1
-1
-1
-1
-1
-1
-1
-1
-1
-1
-1
-1
-1
-1
-1
-1
-1
-1
-1
-1
-1
-2
-1
-1
-1
-1
-2
-1
-1
-1
-3
-1
-1
-1
52
-101
-8862
-1
-1
-1
-1
-1
559
523
255
1
8
-46
-194
-1
-1
-1
-1
-1
-1
-1
-444
78
590
-448
1093
480
0
6587863 6589081 7525842 7527027 47 47 0
86
1
-367
566
1
1
1
1
1
1
1
1
1
1
1
1
1
1
1
1
1
1
1
1
1
1
1
1
1
1
1
1
1
1
1
0
6589649 6593245 7527024 7530645 89 89 0
-1239
-8
-1
-1
-1
-1
-1
-2
-1
-20
-1
-1
-1
-1
-1
-1
-1
-1
-1
-1
-1
-1
-1
-1
-1
-1035
395
102
-235
0
6593351 6595374 7530647 7532701 75 75 0
-345
-1
-1
-1
-1
-1
-1
-1
-1
-1
-1
-1
-1
-1
-1
-1
-1
-1
-1
-1
-1
-1
-1
-1
-1
-1
-1
-1
-1
-1
-1
-1
-1
-1
-1
-1
-1
-1
-1
-1
-1
-1
943
1
141
1
1
1
1
1
1
1
166
-4
402
0
6595544 6597561 7532701 7534720 35 35 0
-587
-1
0
6597557 6609682 7546354 7558479 205 205 0
567
-7629
-229
-420
-1
215
1841
103
0
6620384 6643165 7563589 7586353 628 628 0
3459
-1012
267
1
1
617
356
1
2
1
1
1
2
1
1
8
1
4
1
1
1
2
1
1
4
6
1
1
1
6
1
1
8
1
1
3
2
2
1
1
1
5
2
1
1
1
2
3
3
1
1
1
1
2
2
1
5
1
1
1
1
2
3
1
-457
-1
-1
-1
-10
-1
-1
-1
28
1
-1067
-4622
-1
-1
-1
-161
-1
-1
2418
1
1
1
-10
-1
-1
-1
-1
-1
-1
-1
-1
-1
-1
-1
-1
-1
-675
608
1
1
1
3
1
1
1
1
1
1
1
1
1
2
2
1
1
6
1
1
1
1
1
1
1
1
3
1
1
1
1
1
1
1
1
1
1
1
1
1
1
1
1
1
1
1
1
1
1
1
-2317
-1
-1
-1
-1
-1
-1
-1
-1
-1
-1
-1
-1
-1
-1
-1
-1
-1
-1
-1
-1
-1
-1
-1
-1
-1
-1
-1
-1
-1
-1
-1
-1
-1
-1
-1
-1
-1
-1
-1
-1
-1
-1
-1
-1
-1
-1
-1
-1
-1
-1
-1
-1
-1
-1
-1
-1
-1
-1
-1
-1
-1
-1
-1
-1
-1
-1
-1
-1
-1
-1
-1
-1
-1
-1
-1
-1
-1
1855
1
-195
1602
1
6
1
1
1
9
-9
0
6668816 6691308 7587750 7610281 452 452 0
-194
-181
2419
-2204
-1
-1
-215
-1
-1
-1
-1
-1254
496
772
485
-1083
-1879
-3
-1
-1
-1
-3
-1
517
-512
261
1
-960
40
-1627
1279
1
-1748
-1
-1
-1
-1
-1
-1
-1
-1
-1
-1
-967
-638
-610
385
-324
958
1
1
1
1
1
1
1
1
1
1
1
1
3
-152
-1
-1
-1
-1
-1
-1
-1
-2
-1
-1
-3
-1
-1
-1
-1
-1
-1
-1
-1
-1
26
15
1
1
1
-152
-1
-1
-1
-1
-1
-1
-1
-1
-1
-9
0
6690931 6692928 7610283 7612288 38 38 0
-248
-383
-1
-1
-1
-1
-1
-1140
-1
184
0
6693861 6695249 7613621 7615009 25 25 0
0
6695273 6698265 7616536 7619528 85 85 0
-2016
576
0
6698261 6702346 7631716 7635790 84 84 0
205
1
-433
85
-953
-1
-1
-1
-119
68
1
1
1
1
1
1
1
1
1
1
1
1
1
1
1
1
1
1
-249
-1
-1
-1
-1707
0
6702349 6706359 7648920 7652904 160 160 0
-8
830
-116
-137
-1
-1
-1
251
596
592
487
-357
-44
-90
-1
-1
116
1
1
1
1
1
1
1
1
1
1
1
1
1
1
1
1
1
1
1
1
1
1
1
1
1
1
1
1
1
1
1
0
6716112 6726173 7659925 7669977 317 317 0
4062
1352
162
1364
1
1
1
1
1
1
1
1
1
1
1
1
1
1
1
1
1
-154
-1
-1
-1
-1
-1
-1
-1
-1
-1
-1
-1
-1
-1
-9
-197
-1
-1
-1
777
1
1
1
1
1
1
1
1
6
1
-1621
-1
-1
-1
-1
-1
-1
276
1
1
0
6727337 6728574 7670464 7671702 48 48 0
155
99
1
-52
-38
30
-4
-1
115
173
-14
-396
-67
0
6728570 6731475 7684586 7687527 144 144 0
71
1
1
1362
9
-209
-1
-1
-1
-1
-1
-1
-1
-1
-1
-1
-1
-1
-1
-1
-1
-1
-1
-1
-1
-2
-1
-1
-1
-1
-3
-1
-1
-1
-1
-1
-1
-495
-1
-1
-1
-1
-1
-233
-1
-1
-19
22
0
6732403 6745542 7687527 7700605 381 381 0
-526
-1
-1
-94
161
648
1
1
1
1
1
1
1
1
1
1
1
1
1
1
1
1
1
1
1
1
1
1
1
1
489
-448
-504
-1
-1
-1
-1
-1
-1
-1
-1
-1
-1
-1
550
3215
1
2
-1210
1804
1
1
270
160
1
1
1
1
-664
554
1
1
1
1
1
1
1
1
1
1
1
1
1
1
1
1
1
1
1
1
1
1
1
1
1
1
1
1
1
1
1
1
1
1
1
1
1
1
1
1
1
1
-1352
-244
-147
0
6759882 6764532 7704799 7709444 59 59 0
1512
1
1
1
1
723
-1645
0
6764527 6771908 7718233 7725595 173 173 0
2966
-1427
-41
-4
-1
-1
-1
-1
-1
-1
110
101
1
1
1
1
5
1
1
1
2252
1
1
1
1
1
1
1
1
1
1
1
1
1
1
1
1
-201
186
0
6772015 6775877 7725597 7729455 111 111 0
-815
634
-751
-1000
-87
-1
-1
-1
-1
-1
-1
-1
-1
-1
-1
-1
-1
-1
-1
-1
-1
-1
-1
258
1
1
1
1
1
1
1
1
1
1
1
1
1
1
1
1
1
1
1
1
1
1
140
150
0
6775871 6785368 7729726 7739225 356 356 0
190
1
1
1
1
1
1
1
1
1
1
1
2
2
1
1
1
1
1
1
1
1
1
1
333
60
-258
-135
128
1
337
-275
-1
558
1
1
1
1
1
1
1
1
1
2
3
1
1
1
1
1
3
1
1
1
1
1
1
1
3
2
1
1
-127
-1
-378
-201
-1
-668
-1
177
170
1
1
1
1
1
-137
-780
-1
-1
-1
-1
-1
-1
-1
-82
-186
-1
-1
-1
-1
-1
-1
-1
-277
-197
-1
-1
-1
-1
-1
-1
-1
-1
-296
-1
-1
-1
-1
-1
-1
-1
-1
-1
-1
-1
-1
-80
-1
-1
-1
-1
-1
-1
-1
-1
-1
-1
-1
-1
-1
-1
-1
-1
-1
-1
-1
-1
-1
358
99
93
435
1
8
-257
1259
659
0
6782966 6788457 7742388 7747864 189 189 0
-238
705
-369
2326
1
1
-155
-1
451
1
1
1
1
1
1
1
1
1
1
1
1
1
1
1
-913
0
6788558 6811718 7747985 7771206 858 858 0
-29
-1
-1
-195
34
1
1
1
1
1
1
1
300
-3
-80
-15
-532
-1
1328
400
-157
-1
-1
-1
-1
-1
-1
-1
-1
-1
-1
-1
-1
-1
-1
-1
-1
-1
-1
-1
-1
-1
-1
-1
-1
-1
-1
-1
-1
-1
-1
-1
-1
-1
-1
-1
-1
-1
-1
-1
-1
-1
-1
-1
-1
-1
-1
-1
-1
-1
-1
-777
-1
-1
-1
23
1
-862
-1
-1
-1
-1
-1
-1
-1
-1
-1
-1
-1
-1
-1
-2
3107
1
1
1
1
1
1
348
411
848
-804
-7
-1
-1
-1
-3
-1
-1
-1
-6
-1
-1
-4
-1
-1
-2
-1016
-1
134
366
800
1
1
1
1
1
1
1
1
1
1
1
1
2088
-389
-178
478
1
-360
-1
-6
27
6
2
-516
-186
511
2
1
1
1
1
1530
1
-861
706
1
1
1
1
1
1
1
1
1
1
-63
58
1
-105
-4
-1
-1
-1
-1
-1
-1
-2
-1
-1
-1
-1
-1
-1
-2
-3
-1
-126
-15
-1
20
0
6811720 6822294 7771299 7781843 347 347 0
-304
-1659
29
136
1
1
1
561
1
361
-11
224
-105
88
-370
1045
1
1
1
1
1
1
1
1
1
1
1
1
1
1
1
1
1
1
1
1
1
1
1
1
2
1
483
-1339
-1114
348
-198
-1
0
6822289 6827189 7812134 7817048 206 206 0
1054
-1980
288
-435
-589
-1
-1
-1
-1
-1
-1
-1
-1
-1
-1
-1
-12
3
-137
-1
100
-41
0
6834709 6848112 7815518 7828924 607 607 0
-316
-813
-1
-43
-2153
89
38
120
54
192
-386
-656
-1
-1
-1
-1
-1
-1
-1
-2
-1
-1
-1
-1
-1
-2
-1
-6
-1
-1
-1
-1
-1
-1
-1
-1
-1
-1
-1
-1
-494
330
35
43
1
1
1
1
1
1
-65
-1
-141
-672
-1
-1
-129
-623
-1
-1
-1
400
586
1
1
1
1
1
1
5
-495
320
1
1
1
1
2
1
1
4
1
1
1
1
1
1
1
1
1
1
1
1
1
1
1
1
1
1
1
1
1
1
1
1
1
1
989
-4
1785
-65
87
-8
-1
-1
-1
-1
-121
-1
651
1
1
1
1
-72
-1
-1
-1
-1
-1
-1
-1
-1
-1
-1
-1
0
6851965 6855070 7828935 7832047 93 93 0
-119
-2359
-1
-1
-1
-1
-1
0
6865398 6866445 7885469 7886516 26 26 0
0
6872211 6882915 7912708 7923388 416 416 0
5
99
393
20
-185
2851
-233
-1
-1
-1
-1
-1
-1
-1
-1
1517
-683
232
11
104
-5
44
1
1
1
1
1
1
1
1
1
1
1
1
1
1
1
1
1
1
1
1
1
1
1
1
1
1
5
-2421
-489
701
0
6882926 6887449 7923517 7928030 147 147 0
239
-363
1710
1
1
1
1
1
1
1
-288
750
-691
185
88
172
0
6887445 6894639 7933172 7940340 259 259 0
347
1
1
1
1
1
1
1
1
145
1
1
-53
135
1
1
1
-300
-1
-34
-15
-1
1714
1
-91
-1
23
1
1
1
1
1
1
1
1
1
1
-124
962
-976
-1
604
33
1
1
1
1
1
0
6894684 6901447 7952880 7959750 331 331 0
-824
-1
-2
-3
-1
-1
-1
-4
-1
-1
-1
-1
-1
-3
-1
-1541
709
-3374
-1
-1
-1
-1
-1
-1
-1
-1
-195
-1
-1
-1
-1
-1
-1
-1
-1
-1
-1
-1
-1
-1
-1
-1
-1
-1
-1
-1
-1
-1
-1
-1
-1
-1
-1
-1
-1
-1
-1
-1
-1
-1
-1
-1
-1
-1
-1
-1
-1
-1
-1
-1
-1
-1
-1
-1
-1
-1
-1
-1
-1
-1
-1
-1
-1
-1
-1
-1
-1
-1
-1
-1
-1
-1
-1
-1
-1
-1
-1
-1
-1
-1
-1
-1
-1
-1
-1
-1
-1
-1
-1
0
6901475 6904543 7961699 7964760 140 140 0
338
1
1
1
1
1
1
1
-858
-1
-1
-1
424
103
88
0
6912923 6921980 7963216 7972241 303 303 0
105
-28
-133
29
-92
-846
-1
-1
-1
-1
-1
-1
-1
417
1
1
1
1
1
1
1
1
1
1
1
1
1
1
3
1
1
1
1
1
1
1
1
1
1
1
1
1
1
1
1
1
1
1
2
1
1
1
1
1
719
1
195
73
1
1
1
1
1
1
1
1
1
-2337
685
931
66
-517
-1649
-1
-1
-1
-1
-1
-1
-1
-1
-1
-1
-1
-1
-1
0
6925079 6926427 7972237 7973583 40 40 0
131
87
0
6926419 6930037 7978431 7982045 89 89 0
636
1
627
638
0
6931852 6940818 7982040 7991020 193 193 0
-1016
-483
-728
-22
-1331
44
1
111
240
-453
-253
-1
-1
-1
-1726
-2390
-1
-1
-1
-1
-1
-1
0
6943155 6951129 7991018 7999002 199 199 0
-2258
-679
-614
-111
-395
1203
-27
-586
-1
-19
-540
-93
0
