# Supplementary material for: Identifying plant genes shaping microbiota composition in the barley rhizosphere
Source: Nat Commun. 2022 Jun 16;13:3443. doi: 10.1038/s41467-022-31022-y (PMC9203816; doi:10.1038/s41467-022-31022-y)
Supplement: Supplementary file 11 — Source Data [file 41467_2022_31022_MOESM11_ESM.zip › Supplementary Fig 20/OUN333_Barke_filtered.delta]

/cluster/db/mecoulter/genomes/mummer_results/3H_locus/Barke_chr3H_31000000_39000000_sequence.fasta /cluster/db/mecoulter/genomes/mummer_results/3H_locus/OUN333_chr3H_32000000_40000000_sequence.fasta
NUCMER
>Barke_chr3H_31000000_39000000 OUN333_chr3H_32000000_40000000 8000001 8000001
43535 47022 59861 63339 116 116 0
467
1
1
1
1
1
1
1
1
1
1
1
-153
-1
-1
861
-324
0
47024 60054 66863 79895 347 347 0
2325
1
1
1
1
1
1
1
1
1
1
1
1
1
1
1
473
-533
-1
-1
-1
-1
-1
-1
-1
-1
-1
-1
-1
-1
-289
-1
-3666
-1266
-79
-353
-650
944
0
60265 66141 82090 87952 165 165 0
95
373
1
763
1
1
1
4
1
1
1
1
2304
1191
-609
126
0
67802 77904 94175 104332 276 276 0
-188
-1
-1
-1
-1
-1
-1
-1
-1
-1
-1
-1
-1
-1
-1
-1
-3
-1
-36
-1
-1
-9
-1
-2
-12
-6
-1
-315
-1
-1
-4
-1
-1
-71
-1
-1
-316
-1
-1
-1
-1
-1
-1
-1
-1
-1
-1
-1
-1
-1
-1
-1
-4
-1
-1
-1
-1
-1
-1
-1
-1
-1
55
1
1
1
1
1
1
1
1
26
1
1
-378
-1
-1
10
-6
-887
-1
2174
753
-241
-2217
0
78922 81092 104325 106508 82 82 0
-38
-1
-1
-1
-1
-1
-1
-1
-1
-1
-1
-1
-1
-1
453
1
1
1
1
1
1
1
1
1
1
-483
-67
-1
-1
-1
-69
-1
-2
-1
-654
-84
124
0
82705 88926 119033 125249 180 180 0
2543
1
1
1
2517
-127
-89
31
14
0
90389 100128 125239 134967 316 316 0
4433
1
1
1
1
1
1
1
1
1
89
-899
-430
689
778
-377
192
-1260
312
0
100138 109654 149810 159310 243 243 0
-1110
-31
581
347
-20
54
-87
1076
1
1
1
1
1
1
2
3
1
1
1
1
1
1611
2984
1
0
110370 114101 159312 163021 127 127 0
2165
3
1
1
2
1
1
1
1
1
1
1
1
1
1
1
1
1
1
1
1
1
1
1
1
175
-97
-1
-1
-943
0
115372 116823 164248 165699 40 40 0
0
116838 120641 166430 170197 158 158 0
-278
-398
12
-334
478
1
1
1
1
1
1
1
1
1
1
1
1
1
1
1
1
1
1
1
1
1
1
1
1
1
1
1
1
1
3
1
44
201
1
1
-274
334
175
574
0
122012 132749 183680 194446 498 498 0
609
1
1
1
1
1
-95
-132
169
1
1
1
1
1
1
1
1
1
5
-94
231
73
1
1
1
1
1
1
1
1
1
1
1
1
1
229
-287
-1
-1
-1
-1
-1
-1
-1
-1
-1
-1
-1
-1
-1
-1
-1
-1
-1
-1
-188
-111
-1
-2
-1
-1
-1
-1
-2
-3
-444
-1
-193
1605
1
1
181
1
1
1
1
1
1
1
1
1
-174
-1
-1
-1
-1
-1
-1
-1
-1
-1
-1
-1
-1
-1
-1
-1
-206
-1
-1
-1
-1
-1
-1
-1
-1
-2789
-1
-1
-34
-1
-1
-1
-1
-1
-1
-106
555
386
1
-618
-1058
-1
-1
-1
-1
-1
0
132725 139718 194938 201985 290 290 0
23
1
109
-96
-162
-1
-894
-1
-1
-1
-1
-1
-1
-1
-1
-1
-1
-1
-1
1470
49
1
1
1
1
1
1
1
1
1
1
-41
-1
-1
82
1
-221
56
83
-304
74
1
-709
-1
-1
-1
-1
-1
-1
-1
-1
-1
-1
-1
-1
-1
-1
-1
-1
-1
-1
-1
-1
-1
-1
-1
-1
-1
-1
-1
-1
-1
-1
-1
-1
-1
-221
85
-1620
-1
-1
-1
-1
-1
-1
-1
-1
-1
-1
-1
-1
-1
-1
-1
221
-21
-102
-9
-11
-104
0
139721 148767 201952 210912 294 294 0
-9
6
108
1
1
1
1719
244
1
1
1
1
1
1
1
202
-48
-1
-1
-1
-1
-1
394
-1024
-669
697
-481
2036
1
1
1
1
1
1
1
1
1
1
1
1
1
1
1
1
1
1
1
1
1
1
1
1
1
1
1
1
1
1
1
1
1
1
1
1
1
1
1
1
1
1
1
1
1
1
1
1
1
1
1
1
1
1
1
1
1
1
1
1
1
1
1
1
1
1
1
1
1
1
1
1
56
1
1
1
1
1
1
-156
-1
-1
-1
-1
-1
16
1
1
357
484
0
148594 155912 210785 218107 42 42 0
-442
838
192
-538
-26
-1
-1814
-1
-1728
1628
0
155909 177867 218911 240870 409 409 0
229
-2332
-397
-1
-1
-1
-1
-1
-1
-1
-1
-1
-1
-1
-1
-1
-1
-3
-1
-1
-1418
-435
3137
1
1
1
1
1
1
1
1
1
1
1
1
1
1
1
1
1
1
1
1
1
1
1
1
1
1
1
1
-919
1010
-168
-1
-5612
-2059
-1
-888
548
1
-51
-813
-1
-1
-1
-1133
0
187427 190243 246849 249668 72 72 0
-903
-1221
-1
-1
-1
102
1
0
190903 214866 249666 273640 352 352 0
-84
-1
-1
-1
-1
-1
-1
-1
-1
-1
-1
-1
-1
-1
-1
69
1
-4096
-1
-1236
304
-1744
-1
-1
-1
-1
-1
-1
-1
-1
-1
-1
-1
-1
-1
-1
-1
-1
-817
1003
1
1
1
1
1
1
1
1
-2750
176
1
1
1
1
1
1
-735
-1
-407
-1
-1
-1
-267
-1
-1
-1
133
1
-370
-1
-1
812
-1486
-1
763
1
1201
58
1
1
-106
764
1
604
1
1
1
1
1
1
1
2866
791
1
1
0
215235 228220 273870 286950 222 222 0
-77
-20
-265
1391
19
-267
-1
-1
-2987
-37
-176
-1
-1
-1
-1
-1
-1
-1
-1
-1
-1
-1
-1
-1
-1
-1
-1
-1
-1
-1
-1
-1
-1
-1
-1
-1
-1
-1
-1
-1
-1
-1
-1
-1
-1
-1
-1
-1
-1
-1
-1
-1
-1
-1
-1
-1
-1
-1
-1
-1
-1
-1
-1
-1
-1
-1
-1
-1
-1
-1
-1
-1
-79
89
-367
427
1617
1
1
1
1
1
1
1
1
1
1
1
1
1
1
1
1
1
-2723
-1
-1
-1
-1
-1
-345
-1
-1
-1
-1
-1
-1
-1
-1
-1
-1
-1
-1
-1
-1
-1
-1
-1
-1
-1
-1
-1
-1
-1
-1
-1
-1
-1
-1
-1
-1
-1
-1
-1
-1
-3
-1
-1
-613
0
228211 247279 286902 305902 297 297 0
30
1
-376
-68
-1
-1
-1
24
2
1
2
1
1
2
1
1
1
1
1
1
1
1
1
1
1
1
1
2
3
1
1
1
1
1
1
1
1
1
3
1
1
1
1
1
1
1
1
1
3
1
1
1
1
1
1
1
1
1
1
6
1
1
1
1
2
1
1
1
1
1
1
1
2
1
1
1
1
1
1
1
1
363
449
1
1
2964
-357
-390
-1
-1
-1
-1
-1
-1
-1
-1
-1
1102
1
1
-192
-1
38
1
1
1
1
1
1
1
1
2451
-6802
-1
91
1681
1
1
1
1
1
663
1
1
1
1
1
1
1
1
1
1
1
1
1
1
1
1
1
1
1
1
1
1
1
1
1
1
1
1
-835
-1
-1
-1
-1
-1
-1
-1
-1
-1
-1
-1
-1
-1
-1
-1
-1
-1
-1
-1
-1
-1
-1
-1
-1
-1
-1
-1
-1
-1
-1
-1
-1
-1
-1
-1
-1
-1
-42
-1
-1
-1
0
247715 252580 307257 312114 37 37 0
126
1
1
1
1
1
1
1
1
-1855
0
252276 257917 314402 319993 147 147 0
2250
1
1
1
1
1
1
1
1
1
1
1
1
1
1
1
1
1
1
1
1
1
1
1
1
1
1
1
1
1
1
1
1
1
1
1
1
1
1
1
1
1
2
1
1
145
1
-1735
-1
-1
-1
-1
-1
381
1
1
380
1
1
76
1
1
1
1
1
1
1
1
-309
31
1
1
-50
-1
-1
-1
-2
-1
-7
-1
-1
211
0
259274 302330 322330 365421 473 473 0
695
2073
-91
60
-42
-1
-1
-1
-1
-1
-1
-1
-1
-1
-1
-1
-1
-1
-1
-1
-1
-1
-1
-1
-1
-1
-1
-1
-1
-1
-1
-1
-1
-1
-1
-1
-1
-1
-1
-1
-1
-1
-1
-1
-1
-1
-1
7225
2096
879
1
9
-2975
-6882
-1
-1
2261
1
1
1
-1216
-2825
1321
1
82
48
1
2291
-31
-2598
235
-3555
-2274
0
309295 319099 364575 374421 156 156 0
-2052
-3793
487
-192
-7
-226
-1461
-1
-1
-1
-1
-1
-1
-1
-1
-1
-1
-1
-1
-1
-1
-1
-1
-1
-1
-1
-1
-1
-1
-1
-1
-1
-1
-1
-1
-1
-1
-1
-1
-1
-1
-173
-42
-1
-1
-1
-1
113
572
1
1
-650
0
322042 325463 381706 385124 74 74 0
-2093
722
-118
-1
47
1
146
104
165
0
325461 329280 385664 389489 13 13 0
-130
-1
-1
-1
-1
-1
0
329335 340639 390006 401310 1 1 0
0
341732 342744 402788 403800 1 1 0
0
343650 345565 405105 407020 2 2 0
0
345464 362531 407022 424090 11 11 0
-13384
0
362631 385963 424743 447988 95 95 0
11446
1
1
1
1
1
1
1
1
1
1
1
1
1
1
1
1
1
1
1
1
1
1
1
4
1
1
1
1
1
3
1
1
1
1
1
1
3
1
1
1
1
1
3
1
1
1
1
1
5
1
1
1
1
1
1
1
3
2
1
1
1
3
1
2
1
1
2
4
1
1
1
1
1
1
1
1
2
1
4
1
1
2
1
1
1
1
0
385661 391191 448397 453927 16 16 0
0
391985 465457 452910 526326 236 236 0
33
1
1
-19
5
52
100
-881
-1
-1
-1
-1
-1
-1
-1
-1
-1
-1
-1
-1
-1
-1
-1
-1
-1
-1
-1
-1
-1
-1
-1
-1
-1
-1
-7
-1
-1
-1
-2
-1
-1
-1
-2
-1
-1
-2
34337
2
1
1
1
2
1
1
1
6
1
1
3
1
1
1
1
1
1
1
1
1
4
1
3
1
1
1
1
1
1
1
1
1
1
1
1
1
3
1
1
2
1
1
1
1
1
1
14471
1
1
1
1
1
3
1
1
1
1
1
1
1
2
2
2
1
1
1
1
1
1
1
1
1
2
1
1
1
2
2
3
7
3
1
1
1
2
3
1
1
0
468585 533705 530726 595845 19 19 0
28390
0
534054 598776 597983 662702 31 31 0
-14987
-1
-1
49603
1
1
1
1
118
0
598780 600841 663854 665915 0 0 0
0
600586 609806 666576 675796 4 4 0
0
610021 628132 676957 695104 40 40 0
-7692
-1
-1
-1
-1
-1
-1
-1
-1
-1
-1
-1
-1
-1
-1
-4
-4
-1
-3
-1
-1
-1
-1
-1
-1
-1
-1
-3
-1
-1
-1
-1
-1
-1
-1
-1
0
627870 666237 695516 733881 11 11 0
4296
13009
0
666729 670531 734806 738608 0 0 0
0
670930 673429 744601 747100 0 0 0
0
673608 679962 749974 756328 0 0 0
0
680274 712413 757380 789523 10 10 0
-11964
-1
-10680
-961
0
712559 753235 790128 830805 12 12 0
10576
-9682
-887
0
753063 754850 831282 833069 0 0 0
0
755089 759758 838087 842756 0 0 0
0
759580 764157 845543 850120 1 1 0
0
764056 765729 854560 856233 1 1 0
0
765952 772065 860914 867027 3 3 0
0
772557 828749 868175 924367 20 20 0
0
828612 834479 924968 930835 1 1 0
0
835296 843585 938146 946435 2 2 0
0
843472 883849 947916 988282 54 54 0
293
39
1
1
1
1
1
1
1
1
1
1
1
-37
-1
-1
1951
0
884269 885539 990204 991474 0 0 0
0
885710 924109 992353 1030726 43 43 0
2212
-7290
22920
1
1
1
1
1
1
1
1
1
1
1
1
1
1
1
1
1
1
1
1
1
1
1
1
1
0
925362 926756 1033959 1035353 1 1 0
0
926493 932632 1039134 1045273 1 1 0
0
933334 961113 1046443 1074216 13 13 0
8173
1
1
2
24
7103
0
960838 995268 1074972 1109377 50 50 0
-1858
-1
-1
2498
1
1
1
1
1
1
1
1
4
1
5
1
1
1
1
1
1
1
1
1
1
1
14
11461
18493
1
1
0
995366 1038541 1109900 1153023 77 77 0
6963
1
1
1
1
4
1
1
6
1
2
5
1
1
1
1
1
1
1
1
4
1
1
2
1
1
9
1
1
2
1
1
1
1
5
1
1
1
1
1
1
1
1
1
1
1
2
1
1
1
19985
15700
0
1038541 1040293 1153137 1154885 21 21 0
453
1
1
1
0
1040058 1052406 1155404 1167751 5 5 0
676
0
1052423 1054314 1177427 1179318 1 1 0
0
1054604 1058953 1184616 1188965 3 3 0
0
1059255 1063217 1193640 1197602 0 0 0
0
1062929 1065082 1201891 1204044 0 0 0
0
1064916 1069371 1209056 1213511 1 1 0
0
1069221 1080274 1214196 1225262 15 15 0
-6308
-1
-1
-1
-1
-1
-1
-1
-1
-1
-1
-1
-1
-1
4587
0
1080424 1087083 1225306 1231965 2 2 0
0
1087384 1174009 1231963 1318585 38 38 0
20370
35015
16
634
-59
2803
5106
5480
-318
-1
-7822
4117
-4759
0
1174170 1189650 1319263 1334744 4 4 0
-1886
0
1189631 1201926 1335351 1347658 39 39 0
1636
-10365
-4
-5
-1
-1
-8
-1
-1
-1
-1
-1
-2
-1
0
1202195 1204637 1349992 1352434 4 4 0
0
1204336 1214300 1353097 1363062 8 8 0
-5472
0
1214538 1217730 1363973 1367166 1 1 0
-1438
0
1217869 1223616 1370167 1375922 9 9 0
-5696
-1
-1
-1
-1
-1
-1
-1
0
1223228 1224401 1380077 1381250 0 0 0
0
1224208 1227301 1381252 1384345 1 1 0
0
1227126 1228688 1389981 1391544 27 27 0
-1334
0
1227970 1229062 1391977 1393065 37 37 0
7
5
37
165
0
1229774 1231301 1393164 1394691 0 0 0
0
1231492 1273601 1396157 1438298 76 76 0
-39864
-1
-1
-1
-1
-1
-1
-1
-1
-1
-53
-1
-1
-1
-46
-1
-1
-743
-1
-1
-1
-1
-1
-1
-1
-1
-1
-1
-1
-1
-1
-1
0
1277444 1280663 1441969 1445146 155 155 0
270
-777
-480
-1
-1
-99
99
84
1
66
1
1
-415
-205
-1
-3
-335
53
1
1
1
5
1
1
8
4
5
1
1
3
1
4
1
1
1
1
3
5
3
1
4
1
1
1
2
1
1
4
1
1
8
1
1
6
1
1
1
13
1
2
2
1
2
-52
-1
127
0
1300348 1304722 1540917 1545263 208 208 0
-265
1807
87
-3
-7
-57
-1
-1
-1
-1
-2
-3
-1
-1
-2
-3
-1
-1
-1
468
1
1
1
1
1
1
1
1
1
1
1
869
2
63
1
1
1
1
1
1
1
1
1
1
1
1
1
1
3
1
1
1
1
1
1
1
1
1
1
1
1
1
1
1
1
1
-102
-1
-1
-1
0
1306011 1308861 1585771 1588554 111 111 0
880
1747
1
1
1
1
1
1
1
1
1
1
1
1
1
1
1
1
1
1
1
1
1
1
1
1
1
1
1
1
1
1
1
1
1
1
1
1
1
1
1
1
1
1
1
1
1
1
1
1
1
1
1
1
1
1
1
1
1
1
1
1
1
1
1
1
1
0
1319081 1320579 1589247 1590744 31 31 0
1414
0
1321556 1329890 1594186 1602511 207 207 0
-281
-1
-1
-1
-1
-1
-1
-1
-1
-1
-1
-1
-1
-1
-1
-1
-1
-1
-1
-1
-1
-1
-1
-1
-1
-1
-1
-1
-1
-1
-1
-1
-1
-1
-1
-3
-1
-224
-225
2654
1
1
1
1
1
1
1
1
1
1
1
1
1
1
1
1
1
1
1
1
1
1
1
1
1
1
1
1
1
1
1
1
1
1
1
1
1
1
1
717
1
-829
-1
-1
-1
95
1
1
1
1
1
1
1
29
1537
0
1339989 1350680 1604378 1615069 204 204 0
1737
4682
-494
-1
-1
-1
469
3107
0
1350486 1383592 1616625 1649822 829 829 0
-204
13
8
2
1
1
1
1
350
1
1
1
1
1
1
1
1
1
1
1
1
1
1
1
4
1
1
1
1
1
1
1
1
1
1
1
1
1
1
1
1
1
1
1
1
1
1
1
1
1
1
1
1
1
1
1
1
1
1
1
1
1
1
1
1
1
1
1
1
1
1
1
1
1
1
1
1
1
2173
-1068
-1
-1
-1
-1
-1
-1
-1
-1
-1
-1
-1
-1
-1
-1
-1
-1
-1
202
1
1
-2706
-828
-2733
-1
-1
-1
-1
-1
-1
-1
-1
-1
-1
-1
-1
-1
-1
-1
-1
-1
-1
-1
-1
-1
-1
-1
-1
-1
-1
-1
-1
-1
-1
-1
-1
-1
-1
-1
-1
-1
-1
-1
-1
-1
-1
-1
-1
-1
-1
-1
-1
-1
-1
-1
-1
-1
-1
-1
-1
-1
-1
-1
-1
-1
-1
-1
-1
-1
-1
-1
-1
-1
-75
-250
-1
-1
1891
-1827
-1
-1
-1
-1
-1
-1
-1
-1
-1
-1
-1
-1
-1
-1
-3389
-1
-791
-401
-1
-1
-1
-1
-1
-1
-1
-1
-1
-1
-1
-1
-1
-1
-1
-1
-1
-1
-1
-1
-1
-1
-85
-195
-1
-1
-1
-1
-1
-1
-1
-1
-1
-1
-1
-1
-1
-1
-1
-1
-1
-1
-1
-1
-1
-1
-1
-1
-1
-74
-1402
135
5181
584
1
1
1
1
1
1
1
1
1
-1129
860
867
1
1
1
1
610
-94
63
-50
-69
1588
1
253
-64
-1
-1
-1
-1
-5
-1
-1
-4
-1
-1
-1
-1
-1
-1
-1
-1
-2
-3
-1
-1
-1
-1
-1
-1
-1
-1
0
1383582 1388979 1657898 1663295 54 54 0
3634
-489
-1
-1
39
1
0
1388977 1399626 1663332 1673985 98 98 0
2377
-4869
87
-2586
-1
-1
-1
-1
0
1405436 1406912 1674415 1675891 28 28 0
196
1
8
90
3
1
-390
-1
-1
-1
-1
-1
0
1406912 1410238 1675986 1679344 99 99 0
599
-215
-30
-1
-118
-1
-74
170
-16
-276
-1
-1
-1
-1
-1
-1
-1
-1
-1
-1
-1
-1
-1
-1
-1
-1
-1
-1
-1
-1
-1
-299
-1
-1
-1
-1
-1
767
0
1433761 1439015 1678903 1684191 117 117 0
-603
-1
-1
-1
-1
-1
-1
-1
-1
-1
-1
-598
-1
-1
-3685
-1
-1
-1
-1
-1
-1
-1
-1
-1
-1
-1
-1
-1
-1
-1
-1
-1
-1
-1
0
1440837 1446031 1684187 1689378 114 114 0
557
2369
306
0
1465057 1472555 1689375 1696891 192 192 0
-306
-1
-1
-1
-1
-1
-1
-2
-1
-1
-1
-1
-1
-1
-1
-1
-56
151
271
1
27
177
133
160
-404
389
-851
-1
-1
112
48
323
-952
1162
-532
-1
-1
-1
-1
-4
-65
-884
0
1472626 1483359 1697044 1707774 302 302 0
-802
-1
-1
-1
-1
-1
-1
92
185
34
70
1
2
1
1
1
668
153
1
1
1
1
1
1
1
1
-270
-1
-1
-1
-1
-1
-1
-1
-1
-1
-1
-1
-1
-1
-1
-1
-1
-1
-1
-1
-1
-1
-1
-1
-1
-1
-1
-1
-1
-1
-1
-1
-1
-1
-1
-3
14
54
21
1
1
1
1
1
1
1
2
1
1
1
1
1
1
1
1
1
1
1
1
1
1
1
2
-362
-1
-2
-4
-1
-1
-1
9
8
1
1
2
-663
-1
-1
-1
-1
-1
-1
-1
-1
-1
-1
-1
-1
-1
-1
-1
-1
-1
-1
-633
215
14
683
3154
-374
508
1
1
1
1
1
1
1
1
1
1
1
1
1
1
1
1
1
1
1
1
-221
-1
0
1483392 1486324 1707772 1710659 90 90 0
358
1
1
1
1
1
4
1
1
1
1
1
1
1
1
2
1
1
1
3
1
1
1
1
1
1
1
794
1
1
1
1
1
1
1
1
1
1
1
1
1
1
1
1
1
1
1
-481
-926
-78
235
0
1504252 1506440 1723689 1725876 57 57 0
394
0
1506438 1509480 1726614 1729660 74 74 0
-283
-1
-1
-1
-1
43
1470
-175
-1
628
0
1509476 1513814 1742084 1746423 94 94 0
828
87
-226
357
-458
-1
-1015
-1
825
0
1514055 1515543 1752709 1754196 41 41 0
1201
0
1515539 1517135 1780112 1781717 55 55 0
-437
309
-589
-219
-1
-1
-1
-1
-1
-1
-2
0
1545451 1548697 1790878 1794120 101 101 0
-533
135
1
9
1
-7
-6
11
1
10
-18
-3
9
2377
0
1557499 1564747 1794116 1801359 171 171 0
-948
-1
-1
-1
-1
-1
-1
-2
-1
-1
-1
-1
704
-73
333
1
1
1
1
1
1
465
5
1
1
1
1
1
1
1
1
1
-305
-121
21
-765
877
-122
-7
289
778
-870
6
0
1565063 1566600 1801371 1802907 53 53 0
-480
-1
949
1
1
0
1566049 1567276 1803129 1804351 20 20 0
758
1
1
1
1
1
-411
0
1568770 1571537 1825143 1827903 132 132 0
158
1
1
1
1
1
283
1
-157
-1
-4
98
1269
0
1572507 1575682 1829579 1832776 141 141 0
-268
-1
-1
-229
-438
-1
-1
-1
-1
-1
-1
-1
-1
-1
-1
-1
-1
-1
-1
-1
-1
-1
-1
-1
37
122
-44
375
1
1
1
1115
-517
-1
-1
-1
0
1579018 1580984 1841063 1843039 84 84 0
553
-946
-1
-1
-1
-1
-4
-7
-84
-1
-1
-1
0
1588619 1589651 1845478 1846509 38 38 0
-68
-6
-2
536
3
1
1
0
1644949 1646034 1937791 1938876 49 49 0
0
1661861 1664272 1939960 1942354 114 114 0
1267
24
1
1
1
5
1
1
1
2
1
1
1
1
1
1
1
-598
400
0
1676588 1685438 1947764 1956623 436 436 0
-26
-1
21
1
1
254
1
1
4
1
1
6
1
1
1
1
4
1
1
1
1
1
1
1
2
1
2
2
1
1
1
3
2
1
6
1
3
-303
-1700
-1
330
-50
-7
523
4
-12
-1
-1
-1
-1
-1
-1
-1
-1
-1
-1
-1
-1
-1
-1
-1
-1
-1
-855
-132
669
-182
-728
-494
-826
-210
415
1
-51
-347
-1
-1
-1
-1
-1
-1
-1
-1
-1
-4
-1
-3
-1
-1
-1
-1
-1
642
0
1695211 1727493 1961612 1993888 465 465 0
1089
707
1
1
1
1
1
1
1
1
1
1
1
1
1
1
1
1
1
1
1
1
1
1
1
1
1
1
1
1
1
1
1
1
1
1
1
1
1
-81
-1
-1
-747
-1327
-555
-1
-1
-1
-1
-1
-1
-1
-1
-1
-558
-522
-510
8
1
1
-26
-1
-1
-1490
9897
11424
1
1
-147
-1
-1
-1
-1
-1
-1
-1
-1
-1
-1
-1
-1
-1
-1
-1
-1
2434
-112
-1
0
1727645 1772381 1994506 2039228 380 380 0
6533
1
-1205
1852
-363
494
342
-91
-1560
-1
-1
-1
-1
-1
-1
-1
-1
-1
-1
-1
-1
-1
-1
-1
-1
-1569
184
1
1
1
1
-1428
1088
755
-529
-1
6082
-1859
-1
-1
1999
843
1
1
1
1
1
1
1
1
1
1
1
1
1
3
1
1
1
1
1
1
1444
1323
-206
-1
-1
-1
-1
-1
-1
-1
-1
-1
-1
-1
-1
-1
-1
-1
-1
-1
-1
-1
-1
-1
129
1
1
1
1
1
1
1
1
1
1
1
1
1
1
1
1
1
2
1
1
1
1
1
1
1
1
1
1
-332
1261
-4195
-415
1327
-4296
-1
0
1772636 1785127 2039237 2051730 108 108 0
-3625
3874
-3829
-1
0
1785126 1814613 2155357 2184840 188 188 0
1177
1
1109
1446
1738
-1162
252
4033
-698
-1
-6036
-5552
814
2093
0
1816468 1819310 2214700 2217546 62 62 0
-277
555
482
1
114
-159
-133
-211
-1
-1
-1
-641
0
1821724 1826982 2265973 2271321 182 182 0
462
-466
8
1
-21
-10
-4
-3
-1
-326
43
1
-659
-504
-338
-1
-1
-1
-1
-1
-1
-1
-1
-1
-1
-1
-1
-1
-1
-1
-1
-1
-1
-1
-1
-1
-1
-1
-1
-1
-1
-1
-1
-1
-1
-1
-1
-1
-1
-1
-1
-1
-1
-1
-1
-1
-1
-1
-1
-1
-1
-1
-1
-1
-1
-1
-1
-1
-1
-1
-1
-1
-1
-1
-1
-1
-1
-1
-1
-1
-1
-1
-1000
-1
-1
-1
-1
-1
-1
-1
-1
-1
-1
-1
-1
-1
-1
-4
-1
-1
-5
-1
332
71
0
1819089 1823040 2222792 2226703 146 146 0
-1075
-62
-1
-1
-1
389
1
1
1
1
1
1
1
1
1
1
1
1
-80
330
900
1
1
96
1
1
1
1
1
1
1
1
1
1
1
1
1
1
1
1
1
1
1
1
1
1
1
1
1
1
1
1
1
1
1
1
180
-408
8
1
-21
-10
-4
-3
-1
-326
0
1827459 1829355 2277158 2279063 72 72 0
-526
-1
-1
-1
-1
-1
-1
-1
-1
-1
-2
-2
-1
-52
-49
-1
-44
-1
-1
-1
-1
-1
-1
-1
-139
64
1
636
1
1
-63
-1
-1
-1
197
1
1
1
1
1
1
1
1
1
1
1
1
1
1
0
1831752 1833046 2290107 2291401 18 18 0
0
1832785 1840595 2292042 2299889 178 178 0
-1267
-47
-1
-2068
-1
-1
-1
-2
-1
464
-659
-158
-345
-161
-1
-1
-10
-1
-1
-1
-1
-1
-1
-1
-1
-1
-1
-1
-1
-1
-1
-3
-1
-3
-1
-1
-1
-1
-2476
0
1840784 1845526 2299882 2304631 163 163 0
193
102
53
1
505
-693
-332
-1
-1
-1
-1
-1
-1
-1
-1
-1
-1
-1
-1
71
150
1
1
1
1
1
1
1
1
1
1
1
1
1
1
1
1
1
1
1
1
1
1
1
1
1
1
1
1
1
1
1
159
-997
-1
-1
-1
-1
-1
-1
-1
-1
-1
-1
-1
-1
-1
-1
-1
-1
-1
-1
-1
-1
-1
-1
-1
-1
-1
-1
-1
-1
-1
-1
-1
-1
986
0
1846541 1849706 2305687 2308860 66 66 0
-1140
-1
-1
-33
-1
-1
-1
-1
-1
-8
-1
-1
-1
-1
-1
-1
-1
95
1
1
1
1
1
1
1
1
0
1850613 1853015 2309731 2312153 89 89 0
-228
-1
113
-301
-1
-1
-1
197
1
1
1
1
1
1
1
1
1
1
1
1
1
1
326
1
1
1
-304
-1
-1
-1
-1
-1
-1
-1
-836
-1
-1
-1
-1
-1
-1
-1
-1
-1
-1
-1
-1
-1
-1
-1
-1
-1
-1
-1
-1
-1
-1
-1
-1
-1
0
1852530 1860714 2313070 2321315 124 124 0
-402
-1
-1
-1
-1
-1
-1
-1
-1
-1
-1
-1
-1
-1
-1
-1
-1
-1
-1
-1
-1
-1
-1
-1
-1
-1
-138
-693
-1
-673
-1
-1
-1
-1
-1
-1
-1
-1
-1
-1
-1
-1
-1
-1
-1
-1
-1
-1
-1
-1
-1
-1
-1
-1
-1
-1
-1
-1
-1
-1
-1
0
1860478 1862853 2322548 2324923 21 21 0
0
1862652 1864416 2325555 2327301 32 32 0
845
1
1
1
1
1
1
1
1
1
1
1
1
1
2
1
839
1
0
1864142 1865367 2327303 2328525 8 8 0
210
1
687
0
1866022 1867324 2329730 2331044 20 20 0
57
-325
-1
-1
-1
-1
-1
-1
-1
-1
-1
-1
-1
-1
0
1866540 1869026 2336316 2338833 63 63 0
2184
-139
-1
-1
-1
-1
-1
-1
-1
-1
-1
-1
-1
-1
-1
-1
-1
-1
-1
-1
-1
-1
-1
-1
-1
-1
-1
-1
-1
-1
-1
-1
-1
0
1869711 1872551 2339274 2342116 44 44 0
-520
-84
-1
692
-46
-1
658
504
0
1872591 1873708 2348196 2349301 38 38 0
624
1
1
1
1
1
1
1
1
1
1
3
1
1
1
-466
-1
-1
0
1874822 1878070 2351113 2354373 86 86 0
518
868
1
1
-33
-1
-1
-114
-1
-1
-1
-1
-1
-1
-1
-1
-1
-68
-1
-27
34
1
-292
-72
-50
-1
-282
-437
105
1
1
1
0
1877229 1878858 2354367 2355987 21 21 0
-383
105
1
1
1
605
1
99
1
1
1
0
1879261 1880737 2382233 2383709 25 25 0
-50
133
-72
423
0
1882466 1883958 2383706 2385198 19 19 0
0
1884520 1890501 2387450 2393433 106 106 0
154
-161
-235
-2630
16
-58
268
-268
938
1
-372
-80
-49
111
0
1890740 1900858 2394304 2404443 139 139 0
-113
36
-48
-541
-1
-1
-1
-1
-1
-1
-1
-1
-1
38
527
1
-3689
-1
-1
-1
-1
-1
-1
-3
-1
-1
-457
-1
-1
-1
-1
-1
-1
-1
-1
-1
-1
-1
-1
-1
-1
-1
-1
-1
-1
-2325
-588
-3
36
1
1
1049
389
1
1
1
1
1
1
1
1
1
1
1
1
1
1
1
1
-195
-63
0
1901315 1902567 2405385 2406637 4 4 0
0
1902785 1905258 2413090 2415564 10 10 0
-1498
0
2066697 2068780 2416471 2418541 53 53 0
676
1
1
1
1
1
1
1
1
1
160
-389
111
54
-471
178
1
0
2068780 2072080 2419050 2422297 138 138 0
-32
-1
-1
-686
-1
-1
528
1
1
1
1
6
8
1
3
1
3
1
2
1
1
2
1
2
1
1
1
1
1
1
2
5
1
1
1
4
1
1
1
1
1
1
2
1
1
1
1
1
1
2
-633
-1
-1
388
1
1
1
1
1
1
1
1
1
1
1
1
1
1
1
1
1
0
2079151 2089168 2420300 2430279 305 305 0
-27
-1
-1
-632
-236
-60
-1
-1
-1
90
1
1
1
1
1
1
1
1
1
2
2
1
1
2
1
1
1
-460
-1
-1
-1
-1
-1
-1
-1
-1
-1
-1
-1218
-19
5
2220
1
1
1
1
1
1
1
1
1
1
1
1
1
1
1
1
1
1
1
1
1
1
1
1
1
1
1
1
1
1
1
1
1
1
1
1
1
-972
-2228
358
817
67
1
-78
157
196
0
2089163 2103705 2451185 2465715 364 364 0
2110
1
1
1
1
1
-1999
-1534
315
-113
-890
-4059
-439
1423
1
1
1
1
1
1
1
2
1
1
1
1
1
1
1
1
-39
-1
-1
-1
-207
-82
-1
-160
857
21
0
2103278 2106668 2465915 2469316 70 70 0
124
21
-556
-1
-1
-1
-1
-1
-1
-1
-1
-1
-1
-1
-1
0
2107829 2112421 2468969 2473570 143 143 0
648
1
-973
118
228
12
-536
-1
-1
-578
74
1
1
1
1
1
1
1
1
1
1
-923
-1
-1
-1
-1
-1
-1
-1
-1
-1
-1
-1
-1
-1
-1
-1
-1
-1
-1
-1
0
2112769 2115754 2473569 2476553 68 68 0
1970
0
2120438 2123802 2479200 2482578 112 112 0
1174
1
1
1
1
1
1
-521
-1
-1
-1
-1
-1
-1
-1
-1
-1
-1
-1
-1
-1
-1
-1
-1
-1
-1
-1
-378
0
2123797 2133144 2498091 2507465 237 237 0
-1062
-34
1127
1
1
1
1
1
1
1
1
2
1
1
1
1
1
1
1
197
-2260
-1
-1
-1
-1
-1
-1
-1
-1
-1
-3
-1
-1
-1
-1
-980
2281
-818
-1
-1
-1
-1
-1
-1
-1
-1
-1
-1
-1
-1
-1
-1
-1
-1
-1
-1
-1
-1
-1
-1
-1
-1
-1
-1
-1
0
2133139 2134196 2513863 2514918 22 22 0
269
501
0
2136074 2145075 2514912 2523910 185 185 0
605
429
-262
571
1
1
1
1
1
1
1
1
1
1
8
1
552
1
599
1
1
-105
-1
-1
198
1
-147
-1
-1
-1
-1
-1
-33
-16
-1
5
1
1
1
-46
-1
-1
-1
-1
50
-384
154
1
-35
190
974
-261
-1607
-12
-1
-1
-1
-1
-1
-1
-1
791
52
0
2145072 2150362 2524110 2529407 101 101 0
-114
-1
-1
-1
-1
-1
-1
-1
203
1
-851
-117
316
-1232
477
0
2156682 2157747 2530898 2531963 23 23 0
0
2156682 2158854 2548694 2550865 86 86 0
-1163
-1
-1
-1
-1
-1
-1
-1
-1
-1
-1
-1
-1
-1
-1
-1
-1
-1
-1
527
1
1
1
1
1
1
1
1
1
1
1
1
1
1
1
1
1
1
1
1
-342
0
2170414 2173179 2615823 2618589 24 24 0
-319
-338
52
0
2175235 2177166 2620812 2622743 15 15 0
0
2238010 2244301 2631983 2638274 10 10 0
0
2245827 2247820 2639563 2641564 49 49 0
-545
-1
-48
-1
-1
-1
-489
-1
-1
-1
222
251
0
2247817 2251593 2642037 2645772 114 114 0
193
-657
-371
1076
1
1
1
72
-9
-1
-1
-1
-156
-1
-1
133
4
1
1
4
8
1
1
1
1
1
1
1
1
1
1
1
1
5
192
95
546
1
1
1
1
1
1
1
1
1
1
1
1
1
1
1
1
1
197
1
1
1
1
0
2256077 2259137 2645742 2648757 137 137 0
199
1
11
1
1
1
1
1
1
1
2
1
1
1
1
1
1
1
1
1
1
1
1
1
1
1
1
3
1
1
1
1
1
1
2
1
1
4
1
4
1
1
1
1
1
1
1
2
1
1
1
1
1
1
-499
-233
-31
-1
-1
-38
-1
-1
-1
-1
-1
-1
-1
-1
-449
119
1
1
1
-322
20
196
580
0
2259753 2261564 2648754 2650565 30 30 0
0
2261718 2272109 2650599 2661028 259 259 0
-1483
771
2946
-72
-781
-50
1010
1
1
-167
-1
-1
-1
-1
-1
-1
-1
-1
-1
-1
-1
-1
-1
-2
-2
-1
-4
-1
-1
-1
-2
-4
-1
-1
-1
-1
-1
-1
-1
-1
-1
-1
-1
-1
-1
-1
-1
-1
-1
-1
-1
-1
-1
-1
-1
-1
-1
-1
-1
413
1
1
1
1
1
1
1
1
1
1
65
-962
0
2286281 2289073 2664339 2667125 16 16 0
1286
1
1
1
1
1
0
2289065 2300198 2677135 2688199 111 111 0
-520
-39
265
1
1
-223
1005
-388
-2757
1193
1
1
1
1
1
1
1
1
1
1
1
1
1
1
1
1
1
1
1
-148
-1
-1
667
1
1
1
1
1
1
1
1
1
1
1
1
1
1
1
1
1
1
1
1
1
1
1
1
1
1
1
1
1
1
1
1
1
1
1
1
1
1
1
1
1
1
1
1
1
1
1
1
1
1
1
1
0
2300199 2306883 2688295 2694971 63 63 0
2523
275
1
1
729
1710
1
2
2
4
-20
-1
13
-402
0
2308693 2324746 2701413 2717476 171 171 0
-302
-1
-1
-1
-1
-2849
1052
-497
-2147
-1
-2402
-843
1993
-1290
0
2333666 2344253 2717472 2728131 395 395 0
-834
-1
-1
-188
-1
-1
-1
-1
-1
-1
-1
-1
-1
-1
-1
-1
-1
-1
-1777
-1
-1
-1
-1
-1
-1
-1
-1
-1
-1
-1
-1
-1
-1
-1
-1
-1
103
-789
-1
-1
-1
-1
-2697
-1
-1
-1
-1
-1
-1
-1
-1
-1
-1
-1
-1
-1
-1
-1
-1
-1
-1
-1
-1
-1
-1
-1
-1
-1
-1
-1
-1
-1
-1
-1
-1
-1
-1
-1
-1
-1
-1
-1
-1
-1
-1
-1
-1
214
1
1
2
1
3
69
1
1
1
1
1
1
1
1
1
1
1
1
1
1
1
1
1
1
1
1
1
1
1
1
1
1
1
1
1
1
1
1
1
1
1
1
1
1
1
1
1
1
1
1
1
1
607
-149
-1
-1
-1
-406
-2007
-96
-11
-1
-1
-1
-1
-1
-1
-1
-1
-1
-1
-1
-1
-1
-1
-1
-1
-1
-1
-1
-1
-1
-1
-1
-1
-1
-1
-1
-1
-1
-1
-1
-1
-1
-3
-1
-1
-1
-1
-1
-1
-1
-1
-1
-1
-1
-1
-1
-1
-1
-1
-1
-1
-1
451
1
1
1
1
1
1
1
1
1
1
1
1
1
1
1
1
1
1
1
0
2344586 2349305 2728971 2733680 107 107 0
189
1
122
1
1
1
382
-784
-40
284
-352
483
724
1
3
1
1
-429
0
2349745 2373082 2733471 2756884 422 422 0
-4780
-49
1720
92
-4534
-5
-1
-1
-1
-5
2362
154
-1185
-1
-1
-1
-1
-1
-1
-1
-1
-1
-1
-1
-1
-1
-1
-1
-1
-1
-1
-1
-1
-1
-1
-1
-1
-1
-1
-1
-1
-1
-1
-1
-1
-1
-1
-1
-1
-1
-1
-1
-1
-1
-1
-1
-1
-1
-1
-1
-1
-1
-1
-1
-1
-1
-1
-1
-1
-1
-1
-1
-1
-1
-1
-1
-1
-1
-1
-1
-1
-1
-1
-1
54
-2249
-1622
-138
1573
289
0
2380788 2404684 2756881 2780734 537 537 0
731
668
606
1
1
1
1
1
1
1
1
1
1
1
1
1
1
1
1
1
1
1
1
1
1
1
1
1
1
1
1
1
1
1
1
1
1
1
-1305
-339
-819
-1
-1
-1
-1
-1
-1
-1
-1
-1
-1
-1
-1
-1
-1
-1
-1
-1
-1
-1
-1
-1
1927
3132
94
688
868
1
-1529
-1
-1
-1
-1
-1
-1
-1
-1
-9
-1
-1
-1
-1
-1
-3
-50
-670
-1
-1
-1
-1
-1
-1
-1
-1
-1
-1
1508
777
-1346
-1
-1
-1
957
15
-26
671
1419
1423
1
1
1
1
1
1
1
1
1
1
1
1
1
1
1
-112
-1
-1
-1
-1
-1
-1
-1
-1
-1
-1
1773
1
1
1
1
1
1
1
1
1
1
1
1
1
1
1
1
1
1
1
1
1
1
1
1
1
1
1
1
1
1
1
1
1
1
1
1
1
1
1
1
1
1
1
1
0
2405039 2414819 2781500 2791192 401 401 0
81
1
-497
416
135
1
1
-92
-1
-1
133
1
1
1
1
1
1
1
1
1
1
1
1
1
1
1
1
1
1
1
1
1
1
1
1
1
1
1
1
1
1
1
1
1
1
1
1
1
1
1
1
1
1
1
1
1
1
1
1
1
1
1
1
1
1
1
1
1
1
1
1
1
1
1
1
1
3
1
1
1
1
1
1
1
-2120
-1
-1
-1
-4
-1
-1
-1
-1
-1
-1
-1
-1
-1
-1
-1
-1
-1
-1
-1
-1
-1
-1
-1
-1
-1
-1
-965
-825
387
1
1
1
1
1
1
1
1
1
1
1
1
1
1
1
1
1
1
1
1
-78
-1
-1
-1
-1
-1
-1936
-1
-808
-1
-4
-353
-1
5
-13
-1
5
50
3
1
-11
-11
-1
290
24
1
11
1
1
1
11
11
1
1
1
1
1
1
1
1
6
1
2
52
1
1
1
1
1
1
1
1
1
1
1
1
1
1
-279
-1
5
18
11
-9
-1
-1
0
2413487 2461077 2790275 2837766 1017 1017 0
-82
-13
-4
-1
13
-4
-10
12
-79
-1
-1
303
1
1
1
1
1
-35
-1
-1
-709
-1
-1
-1
-1
-1
-1
-1
-64
-3
-1
-5
-3
-1
55
1
1
322
1
1
1
3
1
16
1
1
9
1
1
31
1
1
-221
178
1
1
1
1
1
1
1
1
-95
-1
-1
-1
-1
-1
-78
-374
156
1
1
1
1
1
1
1
1
1
1
1
1
1
1
1
1
1
3
1
1
1
1
1
1
1
1
1
1
1
1
3
1
1
1
1
1
1
1
1
2
1
-35
-130
-2782
-1134
48
-862
-150
-1
2473
-100
-814
1116
867
1
1
1
1
1
1
1
1
1
1
1
1
1
1
1
1
1731
1
1
1
1
-2976
448
1885
1
1
1
1
1
1
1
1
1
1
1
1
1
1
1
1
1
1
1
1
1
1
1
1
1
1
1
1
1
1
1
1
1
1
1
1
1
1
1
1
1
1
1
1
1
1
1
1
1
1
1
1
1
1
1
1
1
2
1
1
1
1
1
1898
-129
255
726
-1468
882
-1381
-1255
-1287
-422
-1956
-366
-1
-1
-1
-1
-1
-1
-1
332
1
-6322
193
-15
-1
-1
-423
-1369
-1339
-1
-1
-1
-1
-1
-1
-1
-1
-1
4702
0
2462076 2473560 2839869 2851337 264 264 0
22
137
-286
-61
-183
1979
1
1
1
1
1
1
1
1
1
1
1
1
1
1
1
1
1
1
1
1
1
1
1
1
1
1
1
1
1
-1298
-1
-1
3837
-1377
-1
-1
-1
-1
-1
-1
-1
-1
-1
-1
-1
1073
0
2473752 2483888 2852018 2862110 294 294 0
-3381
-265
1043
217
64
1
1
1
1
1
1
1
1
1
1
1
1
1
1
1
1
1
1
1
1
5
1
1
1
1
1
1
1
4
1
1
1
1
1
1
1
1
1
1
5
1
1
1
1
1
1
1
1
3
1
3
3
1
1
1
1
1
1
1
1
1
1
1
1
3
1
1378
1
1
1
1
1
-385
-1
-1
-1
-1
-1
-1
-1
-1
-1
-1
-1
-1
-1
-1
-1
-1
-1
-1
-1
-1
-1
-1
-1
-1
-1
-1
-1
-1
-1
-11
1167
1
0
2483942 2486389 2862968 2865414 59 59 0
2227
0
2488097 2493811 2870406 2876120 96 96 0
831
-2844
0
2494003 2498250 2877088 2881335 66 66 0
-1666
658
0
2509041 2533251 2881330 2905579 412 412 0
429
-670
-1
-1
-1
-2828
208
1
1
1
1
1
1
-687
-1
-135
-1
-1
-1
-1
-1
-1
-1
-1
-1
-1
-1
-1
-1
-1
-1
-1
-1
-1
-6
-1
-1
-1
-1
-1
-1
-1
-1
-1
-1
-1
-1
-1
-1
-1
-1
-1
-1
-1
-1
-1
-1
-1
-1
-1
-1
-1
-1
-1
-1
-1
-1
-3
-1
400
1
1
2198
4419
1
-736
389
-1537
23
38
399
5042
-155
281
-3347
213
1
1
1
1
1
0
2533263 2546591 2905139 2918383 242 242 0
378
1
1
1
1
1
-291
-124
-1
-1
-1
304
1
-989
279
2652
-572
-1
-1
171
1
1
1
1
1
1
1
1
1
1
1
1
1
2
-4132
-88
-1
-867
-1
563
1
1
1
1
1
1
1
1
1
1
1
1
1
1
1
1
1
1
1
1
1
1
1
1
1
1
1
1
1
1
1
1
1
1
1
1
1
1
1
1
1
1
1
1
1
1
1
1
1
1
1
1
1
1
1
1
1
1
1
1
1
1
1
1
1
1
1
1
1
1
1
500
0
2571754 2594425 2921941 2944637 364 364 0
919
31
175
162
191
52
93
107
1
1
1
1
1
1
1
1
1
1
1
1
1
1
1
1
1
1
1
1
1
1
1
1
1
1
1
1
1
1
1
1
1
1
1
1
1
1
1
1
1
1
1
1
1
1
1
1
1
1
1
1
1
1
1
1
1
1
1
1
1
1
1
1
1
1
1
1
1
1
1
1
1
1
1
1
1
1
1
1
1
1
1748
1
1530
1
-1991
-33
-1
-1
-1
-1
-1
-1
-1
-1
-1
-1
-1
-1
-1
-1
-1
-1
-1
-1
-1
-1
-1
-1
-1
-1
-1
-1
-1
-1
-1
-1
-1
-1
-1
-1
-1
-1
-1
-1
-1
-1
-1
-1
-1
-1
-1
-1
-1
-1
-1
-1
-1
-1
-1
-1
-2
-5090
-1
-1
-1
-1
-1
572
1
2
3
1
-172
-1
-1
-1
-1
-1
-602
-1
-1
-1
-1
-1
-1
-1
-1
-1
-1
-1
-1
-1
-1
-1
-1
-1
-1
-1
-1
-1
-1
-1
-1
-1
-1
-1
-1
-1
-1
-3667
-1
-1
-1
-1
-1
-349
1365
1
-1290
-1
-1
-1
-3
-1
-1
-4
-1
-1
-1
-1
-1
-1
-1
-1
-1
-1
-1113
-531
387
0
2618875 2632031 2985881 2999015 525 525 0
18
-11
88
14
78
78
182
1
1
1
1
2
4
20
1
1
39
1
1
1
3
1
1
2
3
1
146
8
-8
-9
7
10
-3
12
55
-40
41
-5
-247
66
1
1
-109
-39
36
-100
-57
28
-16
149
10
-3
108
-71
-742
-2686
656
-485
-1
256
-394
2443
-180
-3391
0
2640657 2641665 2999005 3000013 34 34 0
0
2645479 2654561 3000007 3009137 138 138 0
34
32
-150
-1445
-1
-1
-1
-1
-59
-613
-281
-1
-1
520
55
1
1
1
-349
-1
-1
-1
-1
-1
-1
-1
-1
-1
-1
-1
-1
-1
-1
-1
-1
-1
-1
-1
-1
-1
-1
-1
-610
-1786
-1
-1
-1
-1
-1
-1
-1
-1
-643
-1
-1
-1
-1
-1
-1
-340
-1
-1
0
2654753 2664044 3009809 3019078 181 181 0
463
1
2
1
1
3
715
32
1
3
477
784
1
1
1
1
1
1
1
1
1
-323
1395
-339
2483
330
-171
385
0
2666480 2670792 3037893 3042206 119 119 0
631
-4
994
-572
-674
0
2672926 2675331 3064907 3067374 109 109 0
-134
-1
-1
-1
-1
-1
-1
-1
-1
-1
-1
-1
-1
-1
-1
-1
-1
-1
-1
-1
-1
-1
-2
-1
-23
-1
-1
-1
-1
-1
-1
-1
-1
-1
-1
-1
-1
-1
-1
-1
-1
-1
-1
-1
-1
-1
-1
-1
-1
-1
-1
-70
-1
-1
-1
-1
-1
-1
-1
-1
-1
-1
-1
1391
0
2684125 2714507 3067367 3097721 812 812 0
-762
-2061
892
272
-127
166
1
1
977
-365
924
-125
3
382
-1242
-1
-1
-1
390
-962
-1
-1
-1
-1
-1
-1
-1
-1
-122
-1
-1
-1
-1
-1
-10
-1
-1
-1
-1
-1
-4
-4
-1
-1
-1
-5
-1
-15
-1
-1
-1
-1
-1
-1
-1
-1
-11
-1
-1
-1
-1
-1
-1
-1
-1
-2
-1
-1
-1
-1
-1
-1
-56
1098
1
612
-38
-1750
118
853
1
1
1
1
1
1
1
1
1
1
217
1
1
1
1
1
1
1
1
1
1
1
1
1
1
1
1
1
1
1
1
1
1
1
1
1
1
1
1
1
1
1
1
1
1
1
1
-35
-70
-1115
142
-618
-581
-1
-2283
1099
-1349
2077
-236
-226
70
1
48
1
1
1
1
1
1
1
1
1
1
1
1
1
1
1
1
1
1
1
1
1
1
1
1
1
1
1
1
1
1
1
1
1
1
1
1
1
1
1
336
-103
-1
31
50
397
2
-19
688
79
1
-124
-304
-69
1492
13
-168
-517
-744
-1
-1
-1
-1
-284
0
2715308 2721600 3111216 3117496 183 183 0
-683
1610
-142
-859
128
159
1
-495
566
1
1
1
1
1
1
1
1
1
1
1
-324
137
0
2721281 2724377 3117928 3121023 74 74 0
1128
1
-1123
0
2767339 2778501 3160957 3172099 348 348 0
660
46
-559
-1
-325
243
-2870
-2998
-1261
56
-3
220
1
1
556
992
33
1
1
1
1
1
5
1
1
1
1
1
2
2
1
1
48
208
0
2784947 2798712 3181222 3194969 481 481 0
-75
-2281
-2473
-880
-649
56
352
1
1
198
296
1912
1
1
1
1
1
1
1
1
1
1
1
1
1
1
1
1
1
1
1
1
1
1
1
1
1
1
1
1
1
1
1
1
-801
-1
-5
-1
628
1
1
-197
-1
-1
-1798
-126
-168
-36
-261
-1
-1
-1
-1
-1
-1
-2
-1
-1
-3
-1
295
1
1
139
0
2798938 2805892 3195751 3202692 244 244 0
3409
1407
1
1
1
1
1
1
1
1
1
1
1
-1603
401
0
2810678 2827412 3247251 3263930 647 647 0
1337
108
-452
-1627
-3
-1768
-1
-1
-1
-1
-1
-1
667
1009
1
4
1
2
2
1
2
1
1
1
1
1
1
1
593
-75
300
353
590
1
1
1
1
1
1
1
1
1
1
1
1
1
1
1
1
1
1
1
166
1
-336
-13
163
1
1
1
1
1
1
1
697
4
1
-812
-210
-1
-1
-1
-1
-1
776
-141
-1
-1
-1
-1
-1
-1
-1
-1
-2
-1
-1
-1
-1
-1
140
1
1
1
1
1
1
1
1
1
1
1
1
1
3
1
116
1703
1
1
1
1
1
1
1
1
1
1
4
1
1
1
4
1
1
-168
180
64
-16
-66
904
1
-110
-472
90
0
2828563 2833263 3263925 3268631 141 141 0
263
2018
1
-774
-1
-1
-1
-1
-1
-1
-1
-1
-1
-603
11
778
0
2833259 2837514 3273523 3277733 146 146 0
174
198
1
1
4
1
1
1
-1253
-1
37
553
275
1
1
1
1
1
1
1
1
1
1
1
1
1
1
1
1
1
1
1
1
1
1
1
1
1
1
1
1
1
3
1
1
1
1
3
60
594
85
1
-23
-515
-1
0
2846468 2852219 3277728 3283465 174 174 0
191
537
1
1
1
1
1
1
1
1
1
1
1
1
1
1
-457
-1615
0
2853017 2854808 3285772 3287563 65 65 0
796
-316
0
2855300 2864213 3288055 3296953 239 239 0
-267
1031
160
1785
1
1
1
1
1
1
1
1
1
1
1
1
1
1
-65
-1
-882
-34
-147
-1
-1
-133
-1
-1
-1
38
1582
1148
1
1
-176
221
52
8
1
1
3
1
1
1
1
1
1
1
1
1
1
1
1
1
-35
-1
-1
-1
-1
-1
-1
-1
-1
-1
-1
-1
-801
0
2865174 2873095 3296945 3304865 262 262 0
246
284
-39
-1
-1
-79
428
-434
-1
-1
-1
-1
-1
-1
-1
-1
805
-295
4
482
-1266
-113
-1
-1
-1
-1
-1
-1
-1
-1
-1
-1
-1
-1
-1
-1
-1
-1
-1
-1
-1
-1
-1
-1
-1
-3
-1
-1
-2
-1
-1
-1
-1
-1
-1
-1
-1
-1
-1
-1
-1
-1
-2
-1
-718
-1
-1
66
1
1
4
1
4
269
1
1
1
1
1
1
1
1
1
1
1
1
1
1
1
1
1
1
1
1
1
1
1
1
1
1
1
1
1
1
1
1
1
1
1
1
1
1
1
1
1
1
1
1
1
1
2
1
1
1
1
-172
-1036
0
2873096 2877466 3305056 3309440 64 64 0
-73
-1
3051
-228
-1
-4
-1
-1
-1
-1
-7
-1
-67
-1
-1
-1
-1
-1
-3
685
1
72
0
2879195 2882656 3325850 3329311 92 92 0
-249
2297
0
2882668 2884986 3330708 3333025 60 60 0
1341
747
-15
0
2887845 2888867 3337027 3338048 17 17 0
17
0
2888866 2905908 3350662 3367709 495 495 0
2023
32
-89
358
-5427
-1882
-1
975
-18
-149
-1
-1
-1
-1
-3
-1334
-1
-179
-1
-1
-1088
-1562
149
1
1
3
1
1
1
1
425
1
1
-90
337
-324
-48
0
2901026 2915492 3395659 3410142 308 308 0
-124
-1
-236
-334
5
-692
1367
-195
-150
-1
-1
-1
-1
-1
-1
-1
-1
-1
171
1
1
1
1
1
2
-258
-1
54
-38
-664
-49
-3499
-2548
386
430
234
-92
656
-204
-172
-1
-1
-675
-509
-1
-1
660
0
2916015 2917884 3411921 3413790 5 5 0
0
2918023 2921252 3420109 3423269 113 113 0
32
2381
1
1
1
1
1
1
1
1
1
1
1
1
1
1
1
1
1
1
1
1
1
1
1
1
1
1
1
1
1
1
1
1
1
1
1
10
1
293
52
1
1
1
1
1
1
1
1
1
1
1
1
1
1
1
1
1
1
1
1
1
1
1
1
1
1
1
1
101
-260
0
2921749 2938547 3423984 3440863 697 697 0
100
-408
-284
26
-35
-1
-1
-1
-1
-1
-1
-1
-1
-1
-1
-1
-1
-6
-1
-1
-1
-1
-1
-1
-1
-1
-1
-1
-1
-1
-1
-1
-1
-1
-1
-1
-3
-1
140
-98
-535
-1
-58
-1
-1
-1
42
174
1
1
1
1
1
1
1
1
1
1
1
1
1
1
1
1
1
1
1
-351
-1
-1
-1
386
-9
-1045
-821
-1
-1
-1
-1
-1
-1
-1
-1
-1
-1
-1
-1
-1
-1
-1
-1
-3
-1
-1
-1
136
-1229
-1
-1
-1
-1
-1
-1
-1
-1
-1
-1
-1
-1
-1
-1
-1
-1
-1
-1
-1
-1207
-1
-1057
765
1
1
1
1
1
1
1
1
1
1
1
1
1
1
1
3
1
-431
-1
-1
-1
-1
-1
-1
-1
-450
-1
-1
-1
-1
-1
-1
-1
-1
-1
-1
-1
-1
-1
-1
-1
-1
-1
-1
-1
-1
-1
-1
-1
-1
-1
672
1
-496
-1
-1
-1
156
205
821
-33
-247
-1
-1
-187
715
-3
3415
3
1
4
1
3
0
2940046 2961268 3431303 3452480 531 531 0
-2151
-1
1103
1
-496
-1
-1
-1
1180
-306
-1
-1
-1
-1
-1
-1
-1
-1
-1
-1
-1
-1
-2
-1814
2713
1
-1100
-1877
519
343
714
1
1
1
1
1
1
1
1
1
1
1
1
1
1
1
1
1
1
2
1
227
1
1
1
1
1
1
1
1
1
1
1
1
1
1
1
1
1
1
1
1
1
1
1
1
1
1
1
1
1
1
1
1
1
1
1
1
1
1
1
1
1
1
2
78
-715
-1
562
-746
-141
-1
-1
36
-1835
0
2960985 2965008 3452968 3456999 167 167 0
694
126
-177
-1
-1
-1
-1
-1
-1
-1
-1
-1
-1
-1
-1
-1
-1
-1
-1
-1
-1
-1
-1
-20
-1
-1
-1
-1
-1
-1
-1
-1
-1
-1
-1
-1
-1
-1
-1
-1
-1
-1
-2
-1
-1
-1
-235
-2
-1
-142
413
1
1
1
1
1
1
1
1
1
1
1
1
1
1
1
1
1
1
1
1
1
1
1
1
1
1
1
1
1
1
1
1
1
1
1
1
1
1
1
1
1
1
2
-87
-1
-1558
-1
-1
-1
0
2965164 2979269 3493265 3507321 372 372 0
154
48
1
-717
1391
-520
56
-827
-1
-1
-1
-1
-1
-1
-1
-1
-1
-1
-1
-1
-1
-1
-288
-133
196
1
1
1
1
1
1
2
1
808
1
1
1
1
1
1
1
1
1
1
1
1
1
1
1
1
1
1
1
1
1
1
1
1
1
1
1
1
1
1
1
1
1
1
1
1
1
1
1
1
971
577
431
1
2560
-174
-876
2798
1
1
1
1
1
1
1
1
218
0
2979263 2987646 3519801 3528186 225 225 0
-338
5433
1
1
1
1
1
1
1
1
1
1
1
1
1
1
-1113
-115
-1008
-1
-1
-1
-1
-1
-1
-1
-1
-1
-1
-1
-1
-1
0
2987880 2992959 3528320 3533411 236 236 0
-7
715
32
506
1
1
1
1
1
1
1
629
1
1
1
1
1
1
1
1
1
1
1
1
1
1
1
1
1
1
1
1
1
1
1
1
1
1
1
1
1
1
1
1
1
1
1
1
1
1
1
-46
-129
-1
-1
-1
-1
-1
-1
-1
-1
-1
-1
-1
-1
-1
-1
-1
-1
-1
-5
-1
-1
-1
-1
-1
-1
-1
-1
-1
-1
-1
-1
-4
-1
-1
-1
-1
-1
-1
-1
-1
-1
-1
-1
-1
-1
-1
-1
-1
-1
-1
-1
-1
-1
-1
-1
-4
-1
-1
-3
-1
-1
-1
-1
-1
-1
-1
-1
-1
-1
-1
-1
-1
-1
-1
-1
-2
-1
-1
-1
-218
50
8
88
701
1
1
1
1
1
1
1
1
1
1
1
1
1
1
1
1
1
-260
0
2992970 3002311 3534036 3543365 165 165 0
588
1
1899
1
1
1
1
1
-406
953
1
115
1
-2693
1983
1
0
3012866 3032470 3543361 3562962 566 566 0
-714
-1
-1
-1
-1
-1
-1
-1
-1
-1
-1
-1
99
2390
1
-11
104
1246
-134
-125
169
1
1
1
1
1
1
1
2
-150
130
11
-1542
-2391
2983
-195
-1
761
1
1
1
1
1
1
1
1
1
2
6
1
1
1
20
1
1
1
1
1
1
1
1
1
-3742
-1
-1
-1
-1
-1
-1
-1
-1
-1
-1
-1
734
1
1
1
1
1
1
1
1
1
1
405
-489
-1
-1
-1
-1
-1
-1
-1
-1
-1
-1
-1
-1
-1
-1
-1
-1
-1
-1
15
-83
0
3033083 3053063 3565584 3585544 715 715 0
-882
-289
-1
-1
-1
-1
-1
-1
-1
-1
-1
-1
-1
-1
-1
-1
-6
-1
-1
-1
-1
-1
-1
-1
-1
-1
-1
-1
-1
-1
-1
-36
-1
-1
-1
-1
-1
-1
-1
-1
-1
-1
-1
-1
-1
-1
1319
-24
151
-366
14
245
1
1
1
1
1
1
1
1
1
1
1
1
1
1
1
1
1
-203
-113
2278
-754
-572
-1
-814
1200
-599
230
-89
-1201
399
1
1
-482
-293
2493
3
1
5
1
1
1
4
1
1
1
1
1
1
1
1
1
1
1
1
1
1
5
1
1
1
1
1
3
1
1
1
1
1
1
1
1
1
1
1
1
-674
34
-487
-1
-24
460
1
1087
1
1
1
1
1
1
1
1
1
1
1
-1041
133
0
3053059 3055213 3602639 3604788 80 80 0
-895
212
1
-153
-1
-801
-1
-1
37
2
2
4
1
1
21
1
2
0
3056494 3085597 3608164 3637416 1061 1061 0
-281
-1
-1
-1
-1
-1
-1
-1
-1
-1
-1
-1
-1
-1
-1
-1
-1
-1
-1
-1
-1
-1
-1
-1
-1
-1
-1
-1
-1
-1
-1
238
227
-327
-1
-1
-1
-1
-1
520
-317
-1
-1
-1
-519
647
-2163
-1
-1
-1
-1
-1
-1
-1
-1
-1
-1
-1
-1
-31
-1
-1
-1
-1
-1
-1
-1
-1
-1
-1
-1
-1
-80
-1
-1
-1
-1
-1
-1
-1
-1
-1
-1
-1
-1
-1
-1
-1
-1
-1
-1
-1
-1
-1
-1
-1
-1
-1
-1
-1
-1
-1
-1
-1
-1
-1
-904
-1
-1
-1
-1
-1
-1
-1
-1
-1
-1
-1
-1
-1
-1
-1
-1
-1
110
25
85
-6
-13
-1
16
1
33
1
8
-1187
-2
383
-1115
2222
-932
1312
-352
-46
-463
172
1
1
3
1
5
2
1
1
1
4
1
7
1
379
1
1
1
1
1
1
1
1
1
1
1
1
-2009
7068
1
-1450
-190
-1
-1
-1
-2
-1
-1
-5
-1
-1
-1
-1
-1
-1
-1
-1
-1
-1
-1
-1
-1
-1
-1
-1
-2
-1
-1
-1
-1
-1
-1
-1
-1
832
-1195
-1
-1
-1
-1
-1
-1
-1
-1
-1
-1
-1
-1
-1
-1
-1
-938
-1
-1
-1
-7
-10
-1
-1
-1
-1
-1
-1
-1
-1
-1
81
1
0
3083824 3091041 3644027 3651261 283 283 0
-531
-1
-1
-1
-1
-1
-5
-8
-1
-9
-1
-1
-1
-1
-1
-1
1045
195
-694
-1
-1
-1
-1
-1
-1
-1
-1
-1
2076
1
1
1
1
1
1
4
1386
-704
-293
0
3095358 3109387 3651260 3665133 621 621 0
316
1
1
1
1
1
1
1
1
1
1
1
1
1
1
1
1
1
1
1
1
4
1
1
1
1
1
1
1
1
1
1
1
1
1
1
1
1
-1874
-1
-231
-886
-1
-2
-1
-1
-1
-1
-1
658
1
1
1
1
1
1
1
1
1
1
1
1
1
230
1
1295
-1711
123
685
-713
31
1
3
1
1
1
1
1
1
1
367
1
1
3
1
1
1
1
1
1
1
1
1
1
1
1
1
1
1
1
1
1
1
1
1
1
1
1
1
2
2
1
1
1
1
1
1
1
1
1
3
1
1876
1
1
1
1
1
1
1
1
1
1
1
1
1
1
1
1
1
1
1
1
1
1
1
1
1
1
1
1
1
1
1
1
1
8
1
1
2
1
1
1
-870
-812
260
1
1
1
1
1
4
1
1
1
1
1
1
1
1
1
1
1
250
183
144
-4
-21
4
49
-61
23
-10
28
0
3108104 3110549 3669858 3672306 78 78 0
-10
-40
-39
1988
29
1
1
-22
-1
-199
-56
0
3111614 3119723 3695282 3703377 329 329 0
239
182
1
852
644
1
1
1
1
1
1
1
1
1
1
1
1
1
1
-442
268
3
4
1
-271
-147
-1
-1
-1
-1
-1
-1
-1
-1
-1
-1
-1
-1
-1
-1
-1
-1
-1
-1
-1
-1
-1
-1
-1
-1
-1
-1
-1
-1
-1
-1
-1
-1
73
983
1
873
1
1
1
1
1
1
1
1
1
1
1
1
1
1
1
1
1
1
1
1
1
-1290
1540
67
0
3137920 3158664 3701995 3722698 605 605 0
1121
1
1
1
1
1
1
1
1
1
1
1
1
1
1
1
1
1
3
2
5
1
1
1
1
1
-1004
-1479
-1
-3
-1
16
1
487
1963
1
-408
165
1725
-543
1091
1402
1
1
1
1
1
1
1
2
1
1
1
-901
-1
378
-2166
-1
-1
-1
-5
-1
-1
-1
-2
-1
-1
-1
-3
1313
1
251
263
2484
153
1
1
1
1
1
1
1
1
1
1
1
-1070
-51
-1
173
55
0
3158654 3172104 3722728 3736156 393 393 0
-109
1055
1
1
1
-471
-543
-1
-1
-229
-1
-1
-1
-1
-1
-1
-1
-1
-1
-1
-1
-1
-1
-1
-1
-1
-1
-1
446
417
1
1
1
1
1
1
1
1
1
1215
1
1
1
1
1
1
3
1
1
1
2
2
-1227
132
-765
-1764
-2203
1163
1
1
1
1
-1071
107
256
1
59
1
1
1
1
1
1
1
1
1
1
1
1
1
0
3173052 3176107 3736913 3739967 64 64 0
944
0
3182389 3184614 3739964 3742188 36 36 0
-444
-676
248
1
1
0
3184610 3191230 3742562 3749212 173 173 0
180
657
1
-24
-951
631
129
-1152
13
1
14
1354
-506
-1
-1
-1
-1
-1
-1
-1
-1
-1
-1
-1
-1
-1
-1
-1
-1
-1
-1
-1
-1
-1
-1
-1
-1
-493
-136
-129
-31
-1
-1
-1
-1
-1
-1
-2
0
3191345 3206963 3749821 3765362 502 502 0
-1430
-169
682
1
1859
1
1
1
1
1
1
1
1
1
1
1
1
1
1
1
1
1
1
1
1
1
1
-62
1910
-1024
-1
-1
-1
-1
-1
-1
-1
-1
-1
-1
-1
-1
-3
-1
-1
-1
-1
-1
-1
-1
-1
-1
-1
-1
-1
-964
906
-2202
580
158
599
67
1
1
1
1
1
1
1
1
1
1
1
1
1
1
1
1
1
1
1
1
1
1
1
1
1
1
1
1
1
1
1
1
1
1
1
1
1
1
1
1
1
1
1
1
4
1
1
1
1
1
1
1
1
1
1
1
1
1
1
1
1
1
1
1
1
1
1
1
3
1
1
1
1
1
1
1
1
1
1
1
5
-391
-14
-278
-1
-1
386
-176
175
1
1
-526
-2
0
3219361 3252266 3765356 3798237 1045 1045 0
502
-203
2184
1
1
1
1
1
1
1
1
1
1
1
1159
1
1
1
-1358
-744
-1
-1
-1
-1
-1
-1
-1
-1
-1
-1
-1
-1
-1
-1
-1
-1
-1
-1
-1
-1
845
1
-511
-76
-1
-1
177
184
-28
19
188
-39
-1
-875
-167
608
209
224
1235
1163
-41
-1
748
380
-95
-1
274
-142
2893
418
1
1
1
1
1
1
1
1
1
1
1
1
1
1
-167
-70
-1
-1
-1
-1
-1
-1
-1
-1
-1
-1
-1
-1
-1
-1
-1
-1
-1
-1
-1
-1
-1
-1
-1
-1
-1
411
-1967
-1
-1
-1
-1
-1
-1
-1
-1
-2
1129
1
1
481
1
1
480
1
-1922
219
898
1611
25
1
1
1
1
1
1
1
1
1
1
1
1
1
270
95
62
-284
-2028
-1402
-991
54
1
1
1
1
1
1
1
1
1
1
1
1
1
1
1
1
1
1
1
1
1
1
1
1
1
1
1
1
1
1
-274
-24
-150
-12
0
3258891 3267787 3806679 3815564 271 271 0
-85
-17
187
-319
-207
50
563
843
1
1891
109
1
1
1
1
1
1
1
1
1
3
1
1
1037
-208
-1
-1
-2
-1
-1
-1
-40
-355
-1755
398
1
29
55
568
0
3268301 3279298 3817398 3828379 288 288 0
1268
1
1
391
-1369
-1731
2894
1169
1
1
1
1
1
1
1
1
1
1
1
1
-1363
782
0
3279514 3287757 3828985 3837210 245 245 0
94
-14
922
443
1
1
1
4
2
893
1
1
1
1
1
1
1
1
1
1
1
1
1
1
1
1
-847
-387
170
725
-151
680
-529
-676
-1
-1
-1
-1
-1
1410
0
3289311 3291045 3842952 3844684 52 52 0
195
-653
-4
-8
290
1
4
11
1
1
-228
-332
0
3292453 3301039 3847059 3855648 216 216 0
491
-1138
-1
-1
-1
-1
2040
92
1
-2857
-225
0
3301223 3311190 3855689 3865594 326 326 0
2051
-4244
1995
1
1
1
1
1
1
1
1
1
1
1
1
1
1
1
1
1
1
1
1
1
1
1
1
1
1
1
1
1
1
1
1
1
1
1
1
1
1
1
1
1
1
1
1
1
1
1
1
1
1
1
1
1
1
3
1
3
1
1
320
221
0
3318888 3323459 3864514 3869082 133 133 0
-8
-610
-3615
95
44
1
1
1
182
0
3323454 3331209 3879405 3887184 181 181 0
312
1
29
1023
-1876
-3063
-1
-1
-1
-1
-1
-1
-1
-1
-1
-1
-1
-1
-1
-1
-595
-1
-1
-1
-1
-1
-1
-1
-1
-1
-1
-688
0
3331203 3350669 3887517 3906962 403 403 0
588
-1284
-51
32
-4318
367
2301
1
1
3
1
7
1
4
1
2
1
1
1598
1
1
1
1
3
1
75
-9
-1
-1225
-1
1113
168
-843
-1311
-304
246
1
1
1
1
1
1
1
1
1
26
1
1
1
1
1
-235
-1
-1
-1
-1
-1
-1
-1
-1
-1
-1
-1
-1
-1
159
1
1
1
1
1
1
3
1
5
9
1
1
-544
1646
109
-354
-1
-1
-1
-1
-1
-1
-1
-1
-1
-1
-1
32
1
0
3351906 3360220 3908506 3916824 300 300 0
79
60
1
1
1
1
1
1
1
1
1
1
1
1
1
1
1
1
1
1
1
1
1
12
1
1
1
1
1
13
1
1
1
1
1
1
1
1
1
1
1
1
1
1
1
1
1
-32
-1
-1
-1
-1
-95
-1
-1
-3
-1
-1
-4
359
1
1
1
1
6
1
4
1
15
1
1
1
1
1
-42
-1
-1
-1
-1
-1
-1
-1
-1
-1
-1
-1
-1
150
-70
-1
-1
-1
-1
-1
-1
-1
-4
-1
-1
-1
-1
-1
-1
-1
-1
-1
-4
-1080
-1
-3
-48
313
156
-1578
-1
-1
-1
-1
-844
-41
-1
-747
-1
-1
-1
-1
-1
-1
-1
-1
-1
-1
-1
-1
-1
-1
-1
-1
-1
65
1
2155
1
1
0
3360815 3362172 3916831 3918189 45 45 0
-55
-1
-1
-1
-1
-1
-1
-1
-1
-1
-1
-1
-1
1187
1
1
1
1
1
1
1
1
1
1
1
0
3363934 3390168 3918184 3944397 644 644 0
701
1
1
1
1
1
1
1
1
1
1
1
1
1
1
454
-3704
-1
-1
-1
-1
-1
-1
-1
-1
-1
-1
-1
-1
-1
-1
-1
-1
-1
-1
-1
-1
-1
-1
-2
-1
372
286
888
1
1
-1062
-1
783
1
1
1
1
1
1
1
1
1
1
1
1
-255
-1
-1
479
1
1
1
1
1
1
1
1
1554
1
1
1
1
1
1
1
1
1
1
1
1
1
1
1
6
1
1
1
2113
-88
1562
-1559
-1
-1
-1
-1
-1
-1
-1
-1
-1
-1
-1
-1
-1
-1
-1
-1
-1
-1
-1
-1
-1
4370
1
1
1
1
1
1
-365
33
1
64
143
1
1
1
1
1
1
-94
-351
-1
21
1
231
-803
-1
-1
-1
-1
-1
-1
-1
-281
-458
876
1
1
1
-1757
0
3390168 3417090 3961167 3988148 704 704 0
-1860
-1
-1
-1
-1
-1
-1
-1
-1
-343
-1
-1
-1
-1
-1
-1
-1
-1
-1
-1
-1
-1
-1
-1
-1
-1
-1
-1
-1
-1
-1
-1
-1
-381
-495
-233
-2
-1
-4
-4
-1
-1
-1
-1
-1
-189
-355
-1
-1
-1
-1
-1
-1
-1
-1
-1
-1
-1
-1
-2
-1
-494
-526
-952
-3816
-2655
-1064
-1
-1
-1
-1
-1
-1
-1
-1
-1
-1
-1
-1
-1
-1
680
217
1
1
-580
820
1
1
1
1
1
1
1
1
1
1
1
1
2
1
722
2308
1
1
-1839
-810
1011
-799
-303
-899
446
1
-546
504
1
1
0
3417227 3420138 3988266 3991186 107 107 0
143
139
1
7
-5
-1
-1
-147
-1
-1
-1
-1
-1
-1
-1
-1
-1
-1
-1
-1
-1
-1
-1
-1
-1
-1
-1
-1
-1
57
1
1
1
1
1
1
1
1
1
1
1
626
-1130
0
3420139 3427657 3992087 3999603 230 230 0
-842
414
1
1
1
1
1
5
-1710
-1
-1
-1
-1
-1
-1
-1
-1
-1
-1
-1
-1
-1
-1
-1
-1
-1
778
-1140
-467
-1
225
1
1
1
1
1
1
1
1
1
1
1
1
1
1
1
1
-1054
572
1
15
-69
-75
-1
-6
40
0
3431305 3447728 3997973 4014400 392 392 0
-1417
1791
-67
-12
-2333
-1498
-1
-1
598
-502
-1
-1
-1
-1
-1
-1
-1
-1
-1
-1
-1
-1
-1
1205
1
120
462
722
-247
-211
349
1
1
1
1
1
1
1
4
1
1
1
1396
1
298
-195
-1
-929
-1
-1
-1
929
1
948
0
3447721 3451236 4027792 4031305 104 104 0
-193
295
1
1238
-27
702
0
3452493 3463404 4031300 4042212 260 260 0
209
-645
-1
-1
3915
-2132
1609
0
3468085 3475763 4042212 4049912 246 246 0
677
-356
580
1
1
1
-23
-10
-1
-2
6
-7
-2
-1
-1
-2
-10
-1
-1
-2
-10
-1
-3
-3
-6
-1
-1
-1
-1
-7
-2
-2
-1
-1
-16
-123
61
1
-237
1657
-611
1411
-1429
19
0
3484901 3491629 4049907 4056660 186 186 0
-483
-5
-160
-1
-1
-1
-1
-1
-976
-1
-59
-1175
-1
-1
-1
-1
-1
-1
-1
-1
-1
-1
-1
-1
-1
-1
775
-398
220
517
-142
-1
-1
-1
-1
-1
-1
-1
-1
-1
-1
-1
-1
-844
248
644
1
1
1
1
1
1
1
1
1
1
1
0
3491810 3523555 4056846 4088683 628 628 0
102
1
-271
48
-1819
-1
370
-513
-323
-6
-2572
-188
1204
1
1
1
-795
-1
-1
-1
-1
-1
-1
-1
-1
-1
-1
-1
-1
-1
-1
-1
-1
-1
-1
-1
-1
-1
-1
-1
-1
-1
-1
-1
-1
-1
-1
-1
-1
-1
-1
-1
-1
-1
-1
-1
-1
-1
-1
-1
-1
-1267
-3887
-1
-1
-1
-1
-1
-1
-1
-1
-1
-1
-1
-1
-1
-1
-1
-1
-1
-1
-1
-1
-1
-1
-1
-668
521
-3735
-1
-1
-1
-1
-1
-1
-1
-1
-1
-1
-1
-1
-1
-1
-1
-1
-1
-1
-1
-1
-1
-1
-1
2821
209
1
-361
2194
-1397
-2674
-354
2698
697
0
3523551 3571867 4102416 4150776 780 780 0
-219
1410
1
1
1
-847
-1
-1
-2
-1
-1
-1
-1
-1
-2
-1
130
364
1
107
-1718
-1
-109
-1
-1
-1
-1
3451
385
1
1
1
1
1
1
1
1
1
1
1
1
1
1
1263
1
-135
430
-981
436
1
1
1
2
1
1
2
2
10
1
1
1
1
1
1
1
1
1
3
1
1
1
1
1
1
1
1
1
1
1
1
2
1
3
2
1
3
3
1
1
1
1
1
7
1
1
1
5
1
1
1
1
1
1
1
3
1
1
1
1
-4078
2092
2276
1
-18
-1
-1
-1
-1
-1
-1
-1
-1
-1
-1
-1
-1
-1
-1
-1
-1
1182
1270
-97
-203
-2074
-131
-212
-1
-1
-778
-1
-1
-1
-1
-366
-1
-1
-1
-1
-1
-1
-1
-1
-1
-1
-1
-1
-1
-1
-1
-282
-1
210
196
-906
629
21
127
-64
-1
-1
-1
-1
-1
-1
-1
-1
-1
-1
-1
-1
-1
-1
-1
-1
-1
-1
-1
-1
-1
-1
-1
-1
-1
-1
-1
-1
-1
-182
-1
-1
-1
-1
-2547
-1
-1
-1
-1
-1
-1
-1
-1
-1
-1
-1
402
-4563
-1
-1
-1
-1
-1
-1
-1
-1
-1
-1
-1
-1
-1
20
4374
1
39
1
1
-1647
-1
-1
104
1
1
1
1
1
1
1
1
1
1
1
1
1
1
1
1
1
1
1
-963
-1
-1
-1
-1
-1
-1267
-1
-1
-1
-1
-1
-1
-1
-1
-1
-1
-1
-1
-1
-1
-1
-1
-163
-794
-1
-1
-1
-1
-1
-1
-1
-1
-1
-1
-1
-1
-1
-1
127
1
1
1
1
1
1
1
-564
-1
-1
13
1
-784
-1
-1
0
3581311 3588847 4150773 4158299 92 92 0
493
1
1
1
-252
-250
637
1062
1
1
1
1
1
1
-429
-753
354
2468
0
3588845 3592617 4160122 4163900 85 85 0
32
-1381
-1
-1
-1
-1
-1
-6
0
3593337 3594371 4175168 4176201 18 18 0
32
-722
170
0
3594971 3598475 4177168 4180668 83 83 0
1196
377
1430
-20
242
1
0
3599123 3601698 4180661 4183237 63 63 0
-265
498
-149
-1
1010
0
3600923 3614885 4183239 4197131 389 389 0
120
-1431
1351
1
1
1
1
1
1
1
1
1
1
1
1
1
1
1
1
1
1
1
1
1
1
1
-1058
-1
-1
-147
-286
-1269
141
1546
1
1
1
1
1
1
1
1
8
346
34
1
-24
110
134
-52
8
1
2
1
1
2
1
1
1
1
2
1
1
1
1
1
1
1
1
2
1
2
1
1
1
1
1
1
1
6
2
1
1
1
1
1
1
1
1
-106
-1659
883
1
1
-1026
-1511
0
3615345 3640906 4197130 4222710 919 919 0
-25
-1
-454
-811
-107
-1
-1
-1
-1
-1
-1
-1
-1
-1
-1
-1
-1
-1
-1
-1
-1
-1
-1
-1
-1
-1
-1
-1
-1
-1
-1
-1
-1
-1
-1
-1
-1
-1
-1
-1
-1
-1
-1
-1
-1
-1
-1
-1
-2
-1
113
1
1
1
3
1
1
1
1
1
1
1
3
3
4
1
1
1
1
1
1
1
2
1
-44
-1
81
1
1
1
1
1
1
1
1
1
1
1
1
1
1
1
1
1
1
1
1
1
1
1
1
1
1
1
1
1
1
1
1
1
1
1
1
1
1
1
1
1
1
1
1
1
1
1
1
1
1
2
1
-742
-1
-1
-1
-1
-1
-1
-115
-1
-1
-1
-1
-1
-1
-1
-2
2381
-276
500
1
1
1
1
1
1
1
1
1
1
1
1
1
1
1
1
1
1
1
1
1
1
1
1
1
1
1
1
1
1
1
1
1
1
1
1
1
1
1
1
1
1
1
1
1
1
1
1
1
1
1
1
1
1
1
1
1
1
1
1
1
1
1
1
1
1
1
1
1
1
1
1
1
-400
-1
-1
-1
-45
-300
-1
-1
-1
-1
-1
-1
-1
-1
-1
-1
-1
-1
-1
-1
-1
-197
-1
-1
-1
-944
-1
-1
-1
-1
-1
-1
-1
-1
-1
-1
-1
-1
-1
-1
-1
-1
-1
-1
-1
-1
-1
-1
-1
-1
-1
-1
-1
-1
-1
-1
-210
529
-1406
54
297
2101
700
-767
-1
-1
-1
-2090
-1
-1
253
-336
142
-40
-2
-1
-1
-1
-1
-1
-1
-1
-1
-1
-1
-1
-1
-1
-79
-50
-1618
60
1
1
1
1
1
1
1
1
1
1
-87
3541
-2389
-1
-1
-1
-1
-1
-1
-1
-1
-1
-1
-1
-1
-1
-1
-1
-1
-1
-1
-1
-1
-1
-1
-1
-1
-1
-1
-1
-1
-1
-1
-1
-1
-1
-1
-1
-1
-1
-1
-1
-1
-1
-1
-1
-1
-1
-1
-1
-1
-1
669
1
1
364
1
1
1
1
1
1
1
1
1
1
0
3640901 3654784 4224531 4238360 281 281 0
108
243
1
1
1
1
1
1
1
1
1
-58
-1
98
-51
-1
423
-200
700
-179
-202
-1
-1
-1
-1
-1
-1
-1
-1
-1
-1
-1
-1
-1
-3
-2
-1
-1
-1
-1
-4
269
1
1
1
1
1
1
1
1
1
1
1
800
244
4
142
81
1
-994
435
743
1
1
1
1
1
1
1
1
1
-122
-1
2319
-754
-1
-1
-1
-1
-1661
341
1
1
-335
-1
-1
436
591
-276
-1
28
1
1
1
6
1
2
3
1
2
4
1
1
1
3
10
1
1
1
4
4
1
1
1
1
2
1
3
1
3
5
1
5
1
-3
9
1
1
1
1
1
1
1
1
1
397
516
3
0
3654911 3660045 4239047 4244181 64 64 0
2616
-449
0
3670768 3681765 4244177 4255101 221 221 0
484
-217
532
1
1
1
1
1
1
1
1
1
1
1
1
1
1
1
1
1
1
1
1
1
1
1
1
1
1
1
1
1
1
1
1
1
1
1
1
1
1
1
1
1
1
1
1
1
1
1
1
1
1
1
1
1
1
1
1
1
1
1
1
1
1
1
-3014
-3244
1166
1
1
1
1
1
1
1
1
-645
-95
-1
146
1
1
1
1
1
-398
0
3684881 3711179 4261044 4287380 642 642 0
468
-99
-82
-1
-2
-3
-3
-1
-4
-4
-3
-14
-1
-1
-1
-19
-5
-1
-1
-1
19
3
1
3
2
5
1
5
203
1
1
1
1
1
-95
-1
-1
-1
-1
-1
-1
-1
-91
-1
-48
-1
2294
1375
147
1
1
1
1
1
1
1
1
1
1
1
1
1
1
-2835
-162
-166
2326
-3590
477
1
1
1
1
1
1
1
1
1
1
1
5048
351
867
102
226
1
1
1
1
1
1
1
1
1
1
1
1
1
1
1
1
1
-368
537
-40
-1
-1
-1
-5
-1
-1
-1
-1
-1
-1
-1
-1
-1
-1
-1
-1
-1
-1
-3
-1
-1
-1
-1
-1
-1
-1
-1
-1
-1
-1
-1
-1
-1
-1
-2
-1
-1
-1
-1
-1
-1
-1
698
-465
-257
-147
-185
-1
-1
-1
-1
-1
-1
-1
-1
-1
-1
-1
-1
-1
-1
-1
-1
-1
-1
-1
-1
-1
-1
-1
-1934
0
3712047 3716070 4287378 4291399 112 112 0
-2146
72
1
1
0
3716069 3718559 4292400 4294884 62 62 0
392
1558
1
1
1
256
0
3718141 3719797 4295201 4296851 42 42 0
137
1192
1
1
1
189
0
3718646 3720474 4303447 4305272 42 42 0
-124
701
1
1
196
0
3720427 3740590 4305015 4325191 470 470 0
-128
48
68
1748
393
1
1
1
1
2236
-546
-1
-5
-1
-1
-827
-233
-1073
-1
-1
-1
-1
-1
-1
-1
-1
-1
-1
-1
-1
-1
-4
-2
-1
-1
-775
-175
-1
127
770
-64
-1
99
1
1
-3059
1819
-548
-1253
-1
98
247
1
1
1265
1
1603
0
3739502 3742219 4325193 4327955 134 134 0
133
-1103
-1
-1
-1
-1
-1
-1
-1
-1
-1
-1
-1
-1
-1
-1
-1
-1
-1
-1
-1
-1
-1
-1
-1
-1
-1
-1
-1
-1
-1
-1
-1
-1
-1
-1
-1
-1
-1
-1
-1
-1
-1
-1
-1
-1
367
1
1
1
1
1
1
1
2
-42
-1
-3
-491
-8
-1
-1
38
1
1
1
1
1
-384
3
-83
-1
-1
-1
-1
-1
-5
-1
-1
31
-6
0
3742307 3754676 4329595 4341905 290 290 0
104
1
1
2720
-1079
631
-920
325
1
1
1
1
1
1
1
1
1
1
1
1
1
1
1
1
1
1
1
1
1
1
1
1
1
1
1
1
1
1
1
1
1
1
1
1
1
1
1
-74
-44
-1
-1
-1
-1
-1
-1
-1
-1
-1
-1
-1
44
25
1
4
-339
-2445
-1
-1
169
1
1
1
1
-296
-1127
-123
19
1
1
1
1
1
1
1
1
1
1
1
1
1
1
1
1
1
1
1
1
1
1
-1110
548
1
1
1
96
0
3754553 3755850 4361708 4363005 20 20 0
0
3755945 3786423 4362996 4393465 215 215 0
587
1
542
-1317
11
-925
-352
118
1
1
1
1
1
1
-3765
8808
162
50
-11269
0
3786420 3792510 4395146 4401234 62 62 0
-768
-1
-1
-1
-1
-1
-1
-1
-6
104
1
1
1
1
1
1
1
4165
1
872
0
3792669 3801069 4401271 4409672 69 69 0
4990
-390
-1
0
3801223 3831304 4409838 4439916 213 213 0
121
-325
3449
5420
-475
3437
3674
-7753
1523
0
3831296 3841348 4445276 4455355 121 121 0
-1305
-84
-1
-1
-1
-1
-1
-1
-1
-1
-1
-1
-1
-1
-1
-1
-1
-1
-1
314
3944
80
-297
2880
-112
-1
-1
-3
-5
-1
-5
-1
-1
-1
-1
-1
861
0
3841348 3875700 4455487 4489882 388 388 0
-951
-102
-1
-1
-1
-1
-1
-1
-1
-1
-1
-1
-1
-1
-1
-1
-1
-1
-1
-1
-1
-1
-1
-1
-1
-1
-1
-1
-1
-1
-1
-1
-1
-1
-1
-1
-1
-1
-1
-1
-1
-1
-1
-1
-1
-1
-1
-1
-1
-1
-1
-1
-1
-1
-1
-1
3059
-4328
1259
3349
10683
1122
3327
-351
775
-1627
18
21
3
1
1
1
1
16
1
1
6
1
12
1
3
1
1
10
-104
-1
-1
-1
-1
-1
-1
-2966
-1
0
3875411 3880137 4490625 4495354 42 42 0
-33
-1
-4085
0
3881410 3898557 4495186 4512331 166 166 0
-972
-1
-1
-1
-1
668
-6134
5971
1
1
1
1
1
1
0
3898556 3920324 4512619 4534399 145 145 0
-3316
-1
-1
-7452
1802
4177
-3846
-1
-1
-1
-1
-1
-1
-1
-1
-1
0
3920098 3937114 4534746 4551806 154 154 0
-2272
112
609
1
1
-54
-1
-1
-1
-1
-1
-1
-1
-1
-1
-1
-1
-1
-1
-1
-1
-1
-1
-1
-1
-1
-203
-1
-1
-1
-1
-1
-1
-1
-1
-1
-1
-1
-1
-1
-1
-1
-1
-1
-1
-1
-1
5441
-805
-1338
-1
-1
-1
-143
0
3938017 3939492 4571473 4572948 9 9 0
0
3939212 3940797 4572950 4574535 7 7 0
0
3940413 3961200 4574797 4595561 116 116 0
-4986
3225
2300
7806
1
1
1
1
1
1
1
1
1
1
1883
1
1
1
1
1
1
1
1
1
1
1
-175
0
3961886 3975578 4595560 4609211 373 373 0
301
-2547
120
1
1
1
43
1
1
1
1
1
1
1
1
1
1
1
1
1
1
1
1
4
1
2
7
1
1
1
1
1
1
1
1
2
1
1
1
1
1
1
1
5
1
1
1
1
1
1
1
1
2
1
1
1
2
1
1
1
-257
-1
1681
1
-1236
351
1
3
1
1
1
1
1
1
1
1
1
1
1
-107
6
1
355
-192
240
-48
-516
-71
-36
39
151
-129
-667
-1
-1
-1
-1
-1
-1
-1
-1
-1
-1
-1
-1
-1
-1
-1
-1
-1
-3
-1
-1
-1
-1
-1
-1
-1
-3
-1
-1
503
-1321
315
1508
-135
-50
617
-20
0
3984325 3987253 4609206 4612132 89 89 0
957
1941
0
3987253 3998909 4612242 4623920 360 360 0
565
1
1
38
1
-55
124
133
1
1
1
1
1
134
45
-168
144
1
1
1
3
1
176
259
57
148
1
-36
-1
-1
-1
-1
-1
-1
-1
-1
-1
-1
-1
-1
-1
-1
-1
-1
-1
-1
-1
-1
-1
-15
-1
-347
-160
-1
-184
238
-14
-140
-1
189
1364
-822
-749
-1
-1
-1
-1
-1
-1
-1
-1
-1
-1
-1
-1
-1
-1
-353
2560
1
-792
-865
0
4011208 4018658 4623916 4631383 374 374 0
-756
-737
-1
-11
-742
324
71
295
285
1
1
1
1
1
1
1
1
1
1
1
1
1
-292
-149
-25
-1226
-1
-1
-1
-1
-1
-1
-1
-1
-1
-1
-1
-1
-1
-1
-1
-1
-1
-2
-1
-1
-1
-1
-1
-1
-1
-5
-1
-1
-1
-1
-1
-1
-1
-1
-1
-1
-1
-1
-1
-1
-2
-1
-1
-1
-1
-1
-1
-145
1458
1
1
1
1
1
1
1
1
1
1
1
1
1
1
2
1
1
1
1
1
1
1
0
4018342 4020608 4631863 4634139 95 95 0
-1356
-558
-1
-1
-1
-1
-3
-1
-1
-1
0
4023392 4033183 4636409 4646202 392 392 0
-135
-50
1181
-4925
1371
-808
0
4033188 4035934 4646315 4649063 88 88 0
-1890
-1
-77
98
0
4035937 4055944 4667185 4687101 733 733 0
-468
-998
-1
-3464
3001
1
-49
-38
451
31
-991
-7
-164
-1
-1
809
750
1
1
1
1
1
1
1
1
3
1
1
1
1
1
-974
-1
-1
-1
26
160
1
1
1
1
1
1
1
1
1
1
1
1
1
-759
145
-644
-11
-1
-1
-1
1592
1030
483
1
1
1
1
-22
325
230
-15
265
1
1
1
1
1
1
1
1
1
1
1
1
1
2
1
3
1
1
1
2
1
1
3
1
1
1
1
1
1
2
1
2
2
1
1
1
1
1
8
7
1
1
1
6
1
1
1
4
1
1
1
1
1
3
1
1
3
1
1
7
1
1
1
5
5
1
1
1
1
-41
0
4055938 4084383 4692201 4720654 832 832 0
48
1
1
882
779
-139
-143
330
1
-174
-621
1114
-319
559
191
1
1
1
1
1
1
1
1
1
1
1
1
1
1
1
1
1
1
1
1
1
1
1
1
1
1
1
1
1
1
1
1
1
1
1
1
1
1
1
1
1
1
1
1
1
1
1
1
1
1
1
1
1
1
1
1
1
1
1
1
1
5
1
1
1
1
1
1
1
1
1
1
1
3
528
-137
-1
-1
-1
-1
-1
-1
-32
873
1
1
1
1
1
1
1
1
1
1
1
1
1
2
1
1
-229
-803
3247
-559
79
1
2
-180
640
1
-1815
53
-962
-885
-2799
-1
-1
-1
-1
-1
-1
-1
-1
-1
-1
-1
-1
-1
-1
-1
-1
-1
-1
-1
-1
-1
-1
-1
-1
334
127
672
1
502
-950
-1711
-1
-1
-1
-1
-1
-1
-1
-1
-1
-1
-1
-1
-1
-1
-1
-1
-1
-1
-2
-1
-1
-1
-1
-1
-10
-1
-1
-1
-1
-1
-1
-1
-134
-1
-7
-1
-1
-1
-1
-1
-1
-4
-1
-1
-1
-3
-1
-1
-1
-1
-1
-1
-3
-118
-1
-1
-1
-1
-1
-1
-1
-1
-1
-23
-1
-13
-1
-1
-1
-1
-1
-181
-1
-1
-1
-1
2232
1462
127
354
-143
-47
-1
0
4083961 4086186 4721435 4723660 55 55 0
143
-143
-47
-1
-201
-302
-8
-93
-15
496
1
1
1
-153
-94
153
61
1
1
1
0
4084626 4098714 4723769 4737948 385 385 0
79
1
1
1
-86
-8
-93
-15
496
1
1
1
-222
170
1
-71
-1
-1
-1
-329
-1
-487
-1
-876
-1
-1
-1
-1
-1
-1
-1
-1
-1
-1
-1
-1
-1
-1
-1
-1
-1
-1
-1
-1
-1
-1
-1
-1
-1
-1
-1
-1
-1
-1
-1
-1
-1
-1
-1
-1
-1
-1
-1
-1
-1
-1
-1
-1
-1
-1
-1
-1
-1
-1
-1
-1
-1
-1
-1
-1
-1
-1
-1
-1
-1
-1
-1
-1
-1
-1
337
-176
-1
-1
-1
-1
-1
-2
-2
-1
-1
-1
-2
-1
58
-392
-1
-1
-1
-1
-1
-1
-1
-1
-1
-1
-1
-1
-1
-1
-1
-1
-1
-1
-1
-1
-1
-127
-618
-564
-1
257
2043
194
1
1
1
1
1
1
1
1
1
1
1
1
1
1
-6375
0
4098797 4105522 4739489 4746175 195 195 0
126
1
1
1
1
1
2
133
1
3
1
2
1
2
779
1
1
1
1
2
1
1
1
1
1
1
1560
1
1
1
1
1
1
1
1
1
1
2
1275
-1035
1297
0
4105629 4118720 4746175 4759300 271 271 0
-31
170
1
1
1
1163
-1155
-1
-1
497
-1632
-1
-1
-1
-1
-1
-1
-1
-1
-1
-1
-1
-1
-1
-1
-1
-1
-1
-1
-1
-1
-1
-1
-1
-1
-1
-1
-1
-1
-1
-1
-1
-1
-1
-1
-1
-1
-1
-1
-1
-1
-1
-1
-1
-1
2502
276
-1456
-1
-1
-1
-1
-1
-1
-1
-1
-1033
30
361
1
1
1
1
1
1
1
1
1
1
1
1
1
1
1
1
1
1
1
1
1
1
1
1
1
1
1
1
1
1
1
1
1
1
1
1
1
1
1
1
-549
-1
-1
-1
-1
-1
-1
-1
-1
-1
-1
-1
-1
-1
-1
-1
-1
-1
-1
-1
-1
-1
-1
-1
-1
-1
183
0
4118719 4122987 4759461 4763730 48 48 0
1482
287
-906
-1
-1
-1
130
1
-229
-64
300
0
4126496 4127988 4765432 4766925 24 24 0
358
-652
-1
0
4128354 4134659 4795190 4801499 74 74 0
185
-591
-333
-95
-1
19
-387
-480
0
4134704 4136999 4803902 4806199 26 26 0
-554
-51
0
4137120 4157206 4812328 4832474 362 362 0
-61
107
470
2473
-93
-353
-263
5
-15
-1
-1
-1
-535
-1
-1
-1
-1
-1
-1
68
65
-202
-361
-1
-2
-1
2429
1
-1320
-1
-1
-1
-1
-1
-1
-1
-1
-1
-1
-1
-1
-1
-1
-1
-1
-1
-1
-1
-1
-1
-1
-1
871
1182
-416
-1
-1
-1
-12
-1
-1
-1
-1
-9
-36
-1
-1
-1
-1
-1
-3
-1
-1
-1
-73
55
1
1
-377
-1752
-3125
-1
-1
-1
-1
-60
0
4157205 4168576 4832863 4844212 137 137 0
785
183
1
280
1
1
1
1
1
1
1
1
1
1
1
1
1
1
1
1
1
1
1
1
1
1
1
1
1
1
1
999
1203
-1942
-1
-1
-1
-1
-1
-1
-1
-1
39
-4423
-1
-1480
0
4169115 4172113 4844221 4847246 57 57 0
-311
-105
-1
-1
-1
-453
-1
-1
-1
-1
-1
-1
-1
-1
-1
-55
-1
-1
-1
-1
-1
-115
-1
-1
-1
-1
-1
159
-1579
0
4172109 4214896 4866874 4909635 473 473 0
-53
-273
-1
-3963
24
20
-1300
-542
4898
1
1
168
1
1
1
1
1
1
1
1
1
1
1
1
1
3
1
2
1
1
1
3
2
1
1
8
3
4
5
1
2993
1
1
-2108
-2230
1083
1
1
1
-47
1311
-165
-4658
-1872
321
223
1866
-1260
-1
-1
-1
-4632
5227
-985
-322
-41
0
4215081 4224470 4909661 4919046 101 101 0
2126
321
1291
25
-1398
-96
-67
1353
-639
-444
146
1
1
1
0
4224463 4250649 4919101 4945316 387 387 0
-453
950
208
-401
911
-1447
212
1321
777
1
1
1
1
1
1
1
1
1
1
1
1
1
1
1
1
1
1
1
1
-246
-1
-1
-1
-1
-1
-1
-1
-1
-1
-1
-1
-1
-1
-1
-1
-1
-1
-1
-3
-1
12140
1067
-1548
-172
1876
1
1
1
490
-978
-1
-1
-1
-1
-1
-1
-1
-1
-1
-1
-1
-1
-1
-1
-1
-1
-1
-1
-1
-1
-1
-1
-1
-1
-1
-1
-1
-1
-1
-1
-1
-1
-1
-1
-1
0
4250647 4253477 4956049 4958880 123 123 0
-512
1303
-970
0
4253872 4275160 4966791 4988080 278 278 0
-1390
71
17
1
-1085
799
1
423
966
1
-59
6988
625
-1651
-2532
174
-31
-1
-1
-1
-1
-1
-1
-1
2515
0
4274867 4300483 4988360 5014031 554 554 0
-2684
122
-67
-1008
-110
-20
-1
-811
-1
-617
-585
-2897
-1
-1
-1
-1
-1
-1
-1
-1
-1
-1
-1
-1
-1
-1
-1
-1
-1
-499
460
1
1
1
1
1
260
-3677
-1
-1
-1
341
-85
-1
-2161
-1
-1
-1
-1
-1
-1
-1
-1
-1
-1
-1
1829
-548
-1606
-588
-226
-1
-1
-1
-1
-1
-1
-1
-1
-1
-1
-1
-1
-1
-1
-1
-1
-1
-1
-1
-20
-1
-1
-1
-1
-7
-1
-1
-1
-1
-1
-1
-1
-1
-1
-1
-1
-1
-1
-1
-1
594
-594
-243
-208
11
1
1
1
1
1
1
1
1
1
1
1
1
1
1
1
1
1
1
1
1
1
1
1
1
1
1
1
1
1
1
1
1
1
1
1
1
203
1
1
1
1
367
-89
-147
-1
-1
-1
-1
-6
-1
-2
-1
-1
-1
-1
-1
-3
-2
-1
-1
-2
-161
1651
1
1
1
1
0
4300409 4306110 5017628 5023329 121 121 0
-2417
-470
144
-8
-572
666
134
81
-123
-1
-1
-1
922
1
1
1
0
4311395 4324560 5021496 5034588 280 280 0
408
134
81
-123
-1
-1
-1
922
1
1
1
3474
270
1
1
1
1
1
1
1
1
1
1
1
1
1
1
1
115
1
-91
1063
1
1
18
1
1
1
1
1
1
1
1
1
1
1
1
1
1
1
1
1
1
1
1
1
1
1
1
1
1
1
1
1
1
1
1
1
1
1
1
1
1
1
1
1
1
1
1
1
1
1
1
1
1
1
1
1
-2500
-739
-672
-87
-1331
-1
-1
-1
-1
568
1
1
1
0
4324957 4329948 5035142 5040112 97 97 0
-997
364
107
330
1
1
1
1
1
1
1
1
1
1
1
1
1
1
79
-222
36
-877
-1
719
1
123
258
617
1
0
4328231 4336797 5046291 5054836 196 196 0
-556
37
874
777
650
968
3297
1
1
1
1
1
1
1
1
1
1
1
1
1
1
1
1
1
1
1
1
1
1
1
1
-619
-1
-1
-1
-1
-1
-1
-1
0
4345731 4346950 5054832 5056050 29 29 0
452
0
4364442 4367670 5056046 5059278 79 79 0
1691
1
-311
-1011
-1
-1
-1
-1
0
4367570 4376366 5059769 5068535 173 173 0
792
1
1
1
1
1
1
1
1
1
1
1
385
1
979
-987
-1
-1
-1
-1
711
1
1430
1471
1
1
1
1
1
1
1
1
1
1
1
1
1
1
1
1
1
1
1
-37
-129
870
1
1
-298
-606
-1
-4
0
4376553 4396527 5069248 5089254 599 599 0
-1827
-2151
1211
86
-442
719
1
1
1
1
1
1
1
1
1
-310
-312
-1
245
-110
19
-636
-294
-1
-1
-1
-1
-1
-1
-1
-1
-1
-1
-1
-1
-1
-1
-1
-1
-1
-1
-1
-1
-1
-1
-1
-1
-1
-1
-1
-1
-1
-1
-1
117
205
223
102
1
1
1
1
1
1
1
-683
-164
37
142
-76
75
230
524
1
658
1
1
1
1
1
1
1
1
1
1
236
174
-185
-86
-1
-1
-1
-1
-1
-1
-1
-1
-1
-1
-1
-1
-1
-1
-1
-1
-1
-7
-1
-1
-1
-1
-1
-1
-1
-1
-1
-1
-1
-1
-1
-1
-1
-1
-1
-1
-1
-1
-1
-1
-1
-1
-1
-1
-1
-1
-1
-1
-1
-1
-1
-1
-1
-1
658
473
111
-463
-1
-1
-1
-1
-1
-1
-1
-1
-1
-1
-394
-220
-169
360
-8
-147
-8
-1
-1
728
8
21
550
1
1
1
3
1
1
1
1
1
1
1
1
1
1
1
1
1
1
3
1
1
1
1
1
1
1
1
1
1
1
4
1
2
1
1
1642
259
267
14
-184
-1
-165
276
-103
-128
-85
113
72
-4
-2
0
4414507 4415523 5174202 5175213 24 24 0
9
1
815
1
1
0
4415519 4419834 5181078 5185410 213 213 0
193
-519
-4
-1
-1
-1
-1
-1
-1
-1
-1
-3
-3
-1
-3
-1
-1
-1
-1
-1
-1
106
1
1
1
1
1
1
1
1
1
-75
-1
-1
-1
-1
-2
-6
-1
-11
-1
-12
-222
-446
-163
134
1
79
1
1
1
-561
728
0
4454916 4455980 5205353 5206418 36 36 0
-560
0
4464643 4466759 5205381 5207495 73 73 0
5
267
-47
38
0
4466909 4468991 5209385 5211461 67 67 0
494
1
1
-901
-1
-3
155
1
1
1
220
297
0
4489149 4499551 5260260 5270642 268 268 0
243
63
1
-17
-1
37
1
1
1
-16
792
1
1
1
1
1
1
179
1
1
1
1
1
1
1
1
-1008
-721
-121
114
297
116
625
1
1
512
-11
100
1
1
-567
223
1335
-4
887
1498
-81
-1
-1
-1
-1
-1
-1
-3
0
4508181 4528475 5270644 5290925 417 417 0
-1145
3108
-83
3144
-85
2821
1
1
1
1
1
1
1
1
825
441
1
-129
-1816
-92
827
1
2
1
3
1
1
-424
216
-4827
-282
0
4528491 4536735 5292762 5301061 264 264 0
-251
-1
-1
-1
-1
-1
-1
-1
-1
-1
-1811
-1
-1
-1
-1
-1
-1
-1
-1
-1
-1
-1
-1
-1
-1
-1
-1
-1
-1
-1
-1
-1
-1
-1
-1
-1
-1
-1
-1
-1
-1
-1
-1
-1
-1
-1
-1
-1
-1
-1
-1
-1
-1
-1
-1
-1
-1
-1
-1
-1
-1
-1
-1
-1
-1
-1
-3
-1
-1
-1
-1
-1127
18
649
1
1
1
-18
-1
-1
-1
-162
-129
548
96
-885
-101
238
1
1
1
1
1
1
1
1
1
1
1
1
1
1
1
1
1
-380
724
0
4537720 4551664 5319515 5333445 304 304 0
162
242
1110
1
1
1
1
1
1
1
1
1
1
1
1
1
1
-927
103
120
943
1
-1343
1199
1316
-1147
-1
-1
-9
-1
-1
434
1
1
1
1
1
1
1
1
1
4
1
1
1
1
-628
-344
399
-706
-3
-4
-2
-4
-1
-1
-2
-13
-1
-1
-1
-31
-1
-1
-1
174
1
-791
-1
109
1
1
-1611
-1
0
4551758 4555356 5333444 5337040 37 37 0
1813
-1224
484
1
0
4555351 4578961 5350792 5374504 585 585 0
153
1
1
1
3
-2076
-1
-1
-1
-1
-1
-1
-1
-1
-1
-1
-1
-1
-1
-1
-1
-1
-1
-1
-1
-1
-1
-1
-1
-1
-1
-1
-1
-1
-1
-1
-1
-1
-1
-1
-1
-1
-1
-1
-1
-1
-1
-1
-1
-1
-1
-1
-1
-1
-2
-1
-1
-1
-1
-1
-1
-1
670
1
1
1
-365
-1
-1
-1
-1
-1
-1
-1
-1
-1
-1
-1
-1
-1
-1
-4
-1
-1
-1
-1
1410
1
42
809
366
3339
1
1
-4341
-361
-593
124
-156
-1
-1
-1
-1
-1
-1
-1
-8
-1
-1
-1
-57
-1
-171
-1
-1
-1
-293
-2336
-1
-1
-1
-1
-1
-1
-1
-1
-1
-1
-1
-1
-1
-1
-1
-1
-1
-1
-1
-1
-1
-1
-1
-1
-1
-1
258
1
1
1
1
1
628
-24
-1329
1306
0
4584798 4602167 5451548 5468858 480 480 0
448
1
1
-964
-1
-1
-1
-1
-1
-1
-1
-1
-1
-1
-1
1301
1
1
1
1
1
1
1
1
1
1
1
1
1
1
1818
-3921
-1
-1
-1
-1
-1
-1
-1
-1
-1
-1
-1
-1
-1
-1
972
624
1
1
1
1
1
1
1
1
1
1
1
1
1
1143
1
1
1
1
1
1
1
1
1
1
1
1
1
1
1
1
1
1
1
1
1
1
1
6
1
1
1
1
1
1
1
1
1
1
1
1
1
1
1
1
1
1
1
1
1
2
115
-130
-1
226
2115
1
1
202
2822
1
2
-471
-1
0
4602068 4605054 5469181 5472174 133 133 0
-215
-1
-1
-95
-1
-1
-1
-1
-1
556
555
1
1
1
1
1
1
1
1
1
1
412
3
3
-46
-1
-1
-1
-1
-1
-1
-1
-8
-1
-1
-5
-4
-1
-16
-3
-1
38
303
-266
404
1
-13
15
4
0
4605051 4609447 5472488 5476860 165 165 0
-131
-1
-1
-1
-1
-7
-1
-1
-1
-1
-3
118
1
3
318
1
1
178
1
1
-873
-1500
-1
-1
-1
-1
-1
-1
-1
-1
-1
-1
-1
-1
271
1
1
1
1
1
1
1
1
1
1
1
1
1
448
1
1
1
1
1
1
1
1
1
1
1
1
1
1
1
1
1
33
1
1
27
1
1
1
2
1
3
2
1
-211
-1
-1
-13
-51
84
0
4609702 4616222 5477187 5483700 176 176 0
-10
-41
970
1
1
1
1
1
1
1
1
1
84
1
1
206
3
371
228
331
1
-3931
-1
-1
-1
-1
-1
-1
-1
-1
-1
0
4616331 4618014 5483695 5485374 36 36 0
103
1
1
1
1
-592
0
4618291 4627000 5485368 5494104 252 252 0
-490
-2678
-1
-1
-1
-1
-1
-1
-1
-1
-1
-1
-4
-1
-1
-4
-1
-1
-1
-266
-1
-1
-7
1203
-953
18
-4
-3
5
1
14
20
-14
-1012
105
-679
-1
-4
-5
-1
-568
0
4627124 4634523 5494603 5502020 168 168 0
-1051
-1728
-1
-1
-1
-1
-1
-474
-1
-1
-1
-1
-1
-1
-1
-1
-1
-1
-297
2843
0
4642405 4644680 5506548 5508821 64 64 0
1523
116
1
-619
0
4644677 4651463 5509005 5515794 165 165 0
-1261
-1953
38
-833
-1768
0
4651115 4653557 5515965 5518434 96 96 0
-349
-1
-1
-1
-1
-1
-1
-1
-1
-1
-1
-1
-1
-1
-1
-1
-1
-1
-1
-1
-3
-1
-1
-1
-1
-2
-1
-1
627
1
1
-103
-1
0
4666609 4673928 5518429 5525756 201 201 0
-496
-116
-1
-426
-162
-2520
-780
6
-396
-1
-2255
133
0
4673932 4677565 5528639 5532298 110 110 0
-392
-1
-1
-1
-1
-1
-1
-1
-1
-1
-1
-1
-1
-1
-1
-1
-1
-308
-1
-1
-1
-1
-1
-1
-1
-1
-1
-38
-96
2126
-370
287
1
1
0
4677576 4685178 5532707 5540334 234 234 0
-199
-1
-1
-1
-1
-1
-1
-1
-1
-1
-1
-1
-1
-1
-1
-1
-1
-1
-1
-1
-1
-1
-1
-1
-1
-1
-1
-1
-1
-1
-1
-1
-1
-1
-1
-1
-1
-1
-1
-1
-50
-10
981
1
1
1
1
1
1
1
1
1
1
1
1
1
1
1
1
1
1
1
1
1
-767
-2225
-70
-261
-1
-2260
274
0
4693833 4718828 5540330 5565256 737 737 0
-287
173
128
-411
-1
-1
-1
-1
-1
-1
-1
-1
-53
1792
-5
469
1
1
1
1
1
1
3
1
1
1
1
1966
-8
-1
-1
-1
-1
-1
-1
-1
-1
-1
-1
-1
-1
-1
-1
-1
-1154
-1249
-1
-1
-1
-1
-1
-1
-1
-1
-1
-1
-1
-1
-1
-1
-1
-1
-1
-1
-1
-1
-346
258
87
1
1
1
1
1
1
1
1
1
1
1
1
1
1
1
1
1
1
1
1
1
253
1
1
5
1
1
1
1
1
1
1
1
1
1
1
1
1
1665
1
659
2999
700
1677
1
3
1
2
4
1
1
1
1
1
1
1
1
1
1
1
220
3360
45
979
145
195
1
1
1
1
1
1
1
1
1
1
1
1
1
1
1
1
1
1
1
1
1
1
1
1
1
1
1
1
1
1
1
1
1
1
1
1
1
1
1
-224
-1
-1
-1
-1
-1
1547
1
1
583
-284
0
4719334 4722676 5566354 5569701 145 145 0
202
1
17
1
2
26
1
6
12
7
3
1
6
-15
-31
-1
75
-156
-1
-1
-38
-1
-3
-9
-1
-1
-1
-1
-1
-72
-1
-1
-1
-1
-1
-1
-1
-1
-1
-1
-20
-1
-1
-1
-1
-1
-1
-1
-1
-1
-1
-1
108
1359
1
1
1
1
1
1
2
2
2
1
1
-147
224
422
1
1
329
4
1
0
4722705 4734180 5570757 5582267 460 460 0
-199
249
1
1
1
1
1
1
1
1
1
1
2
7
1
1
248
1
1
870
1
1
1
1
1
1
1
1
1
1
1
1
1
1
1
1
1
1
1
1
1
1
1
1
1
1
1
1
1
1988
-102
-694
689
-231
-1
888
-853
-1
-1
-1
-1
-1
-1
-1
-1
-1
-1
-1
-1
-1
-1
-1
-1
-1
-1
-1
-1
-1
-547
-1
-1
-1
-1
-1
-1
-1
-1
-1
-1
-1
-1
-1
-1
-1
-1
-1
-1018
-1
-3
-1
-1
-3
-1
-1
-1
-1
-1
-1
-1
-1
-1
-1
-1
-1
-1
-1
-1
-1
-1
-1
-1
-1
-1
594
-118
-1
-1
-13
-1
-1
-1
-1
-1
-1
-1
-1
-1
-1
-1
-1
-1
-1
-1
-1
-1
74
1
1
180
119
1
1
82
1
1
-188
177
1
1
-86
-1
-1
-254
-1
-1
-1
-1
-1
-1
-1
79
1
1
-302
-1
-1
-1
-1
-1
-2
-1
37
72
1
1
1
1
1
1
1
1
0
4735704 4746940 5584755 5596011 295 295 0
-786
-221
-1
-740
-1
-1
-1
-1
-1
-1
-1
-1
-1
-1
-1
-3161
-534
-1542
-1
-2456
581
1
-306
-845
0
4745291 4759770 5600941 5615464 510 510 0
358
63
1
1
307
-4
-781
-2019
-1
-56
-1
-1
-2
-1
-5
-1
-2
-1
-160
-1
-1
-1
-1
-1
-1
-1
-1
-1
-1
-1
-1
-1
-1
-1
-1
-1
-1
-1
-1
-1
-1
-166
-1
-1
-872
714
1
29
504
1
1
1
1
1
1
1
1
1
1
1
1
1
1
1
1
1
1
1
1
1
1
1
1
1
1
1
1
1
1
1
1
1
1
1
1
1
1
1
1
907
1
1
167
298
175
341
-120
-1
-435
-8
593
-1331
-1
-1
-1
-1
-1
-1
-1
-1
-1
-1
-1
-1
-1
-1
-1
-1
-1
-1
-1
-1
-1
-1
-1
-1
-1
-5
-1
-1
-1
-1
-1
-1
-1
-1
-1
-1
-1
-1
73
313
-69
-138
31
-49
-253
-1
-1
-106
-101
-1
-1
-1
-1
-1
-1
-1
-1
-1
-1
-1
-1
-1811
0
4759766 4776888 5625525 5642609 387 387 0
-454
-1
599
1
1
1
1
1
4024
1
1
1
1
1
3
6
1
1
1
1
1
1
1
1
1
1
3
1
1
1
1
1
1
2
1
1
1
3
2
1
1
9
1
1
1
1
-1046
-2479
-397
105
380
1
1
1
1
1
1
1
1
1
1
1
1
1
1
1
1
1
1
1
1
1
1
1
1
1
1
1
1
1
-1002
-1
-1
-1
172
-415
490
1
1
1
1
1
1
1
1
48
-193
-1
-1
-45
-30
-103
-347
118
-348
-1
-1
-1
-1
-1
-1
-1
-1
-1
-1
-1
-1
-1
-1
-1
-1
-1
-1
-1
-1
-1
-820
1270
-271
-189
-1
-1
-190
-1
-1
-1
-1
-318
0
4776769 4780736 5643543 5647508 117 117 0
302
-130
-1836
-1
-1
-1
67
-27
190
1
1
1
1
1
1
1
1
1
1
1
1
1
1
1
1
1
1
1
1
1
1
1
1
1
1
-421
-1
-1
-1
-1
-1
-1
-1
-1
-1
-1
-1
-1
-1
-1
-1
-1
-1
-1
-1
-1
193
-4
0
4790156 4795113 5653316 5658288 110 110 0
-2200
-1
-1
-1
-1
-1
-1
-1
-1
-392
-2132
-1
-1
-1
-128
0
4795242 4798728 5658315 5661769 87 87 0
-1018
327
1
272
1
1
-295
241
1
1
1
1
1
1
1
1
1
1
1
1
1
1
1
1
1
1
1
1
1
1
1
1
1
1
1
1
1
828
-125
-83
0
4798719 4799991 5662446 5663717 33 33 0
798
0
4799628 4819563 5664893 5684931 627 627 0
-390
-897
-1
-1
-1
-1
-1
-1
-1
-1
-1
-1921
-2999
-5
-2
-1
-1
-1
-4
-1
-1
327
1
-446
170
1
1
1
1
1
1
4
1
1
1
1
1
1
1
2407
1
-774
-1
-1
-1
-1
-1
-1
-1
-1
-1
-1
-1
-64
-483
-1
-1
-1
-811
-1
-1
-1
-1
-1
-1
-1
-1
-1
-1
-1
-1
-1
-1
-1
-1
-1
-599
-1
-1
7
24
1
1
17
1
1
1
-20
18
1
1
1
1
1
1
1
1
1
1
1
451
1
148
1
1
55
1
1
-26
-1
-1
389
-211
-1
-1
-1
-1
-1
-1
-1
-1
-1
-1
-1
-1
-1
-1
-1
-1
-1
-1
-1
-1
-1
-1
-1
-1
-1
-1
-1
-1
-1
-1
-1
-1
-1
-1
-1
-1
-1
-1
-1
-1
-1
-1
-1
-1
27
329
1
1
1
1
1
1
1
1
1
1
1
1
1
1
1
1
1
1
1
271
1
1
1
1
1
1
1
1
1
1
1
1096
-5
-224
-1012
-1
-1
-1
-1
-1
-1
-1
-1
-1
-1
-1
-1
-1
-1
-1
-1
-1
-1
-1
-1
-1
-1
-1
-1
-1
-1
-1
-1
-1
-1
-1
-1
-1
-1
-1
-1
-1
-1
-1
-1
-1
-1
-1
-1
-21
-1
-1
-1
-1
-1
-1
-1
-1
-1
-1
-1
-1
-1
-1
-1
-1
-1
-1
-1
-1
-1
-1
-1
-1
-1
-1
-34
-1059
0
4819355 4821445 5685293 5687384 46 46 0
273
1109
-374
-1
-1
0
4821390 4830485 5687157 5696213 345 345 0
21
1
-159
-1
-1
-1
-1
-1
-1
-1
-1
-1
-1
-1
97
1
1
1
1
1
1
1
53
1
1
1
1
1
1
1
1
1
1
1
1
1
1
1
1
1
1
1
1
1
1
1
1
1
1
1
1
1
1
1
1
1
1
1
1
1
1
1
1
1
1
1
1
1
1
1
1
1
1
1
36
1
1
1
1
1
2
1
1
8
1
1
1
1
1
1
1
1
1
7
1
1
1
1
1
1
1
1
1
1
2
1
1
1
-221
-1
-1
-1
-1
-1
-1
-1
-1
-1
-1
-1
-1
-1
-1
-1
-1
-1
-1
-1
-1
-1
-393
-151
-1
-1
-47
-1
-1
-1
-1
-1
-1
-1
-1
-1
-66
-1
-1
1501
1
1
1
-3203
-1
-1
-1
-1
-1
-1
-1
-1
22
-729
-670
0
4831148 4850096 5698110 5717180 581 581 0
569
-1270
-1
-1
-1
-1
-1
-1
-1
-1
-1
-1
-1
-1
-1
-1
-1
-1
-1
-1
-1
-1
-1
-1
-1
-1
-1
-1
-1
-1
-1
-2441
-113
-1
-1
-1
-1
-1
-1
-1
-1
132
29
-1926
-1
-3
-1
-1
-1
-1
-1
-1
-1
-1
-207
-1
-1
-1
1447
1
1
1
1
-833
-1
-1
-1
-2
-1
-1
-2
-1
-6
-1
-1
-2
-1
767
-1640
-1
-1
-1
-1
-1
-1
-1
-1
-1
-1
-1
-1
-1
-1
-1
-1
-1
-1
-1
-1
-1
223
77
-1175
-1
-1
-1
-1
-1
-1
-1
-1
-1
-1
-1
-1
-1
-1
-1
-1
-1
-1
-1
-1
-1
-1
-1
-1
-1
-1
-1
-1
-1
-1
-1
-1
-1
-1
-1
-1
-1
-1
-960
-1
-4055
-354
711
0
4864979 4869342 5717178 5721547 101 101 0
-94
-3748
-1
-1
-1
-1
0
4869733 4884911 5723264 5738457 398 398 0
-27
-1683
-1
-1
-1
-1
-1
-1
-1
-1
-1
-1
-1
-1
-1
-1
2516
1
-11
-1
1257
-58
1560
1
1
1
1
1
1
487
1911
1
4211
1
392
-160
-1
-129
-1
-1
-1
141
-70
-1
-1
-1
-1
-1
-1
-1
100
0
4891150 4897368 5734251 5740472 156 156 0
-126
-2555
-104
350
-174
-1
130
1
1
1
-272
768
-1369
-322
-1
0
4897368 4910114 5741708 5754483 357 357 0
-976
-1
-1
-1249
-1
-1
-1
-1
-1
-1
-1
-1
-119
3263
1
1
1
1
1
-126
-1268
936
-1550
-1
-1
-1
-1
-1
-1
-1
-1
-1
-1
-1
-1
-1
-377
-1
-1
-1
-1
-1
-1
-1
-1
-1
-1
-1
-1
-1
-1
-1
-1
-1
-1
-1
-1
-1
-1
-1
-1
-1
-1
-1
-1
-1
-1
-1
117
1
1
1
1
-1154
1430
1
1
1
4
2
3
1
1
1
1
1
1
1
1
1
1
1
1
1
1
0
4922350 4936052 5754479 5768216 410 410 0
-339
135
1
1
-136
1060
1
8
-961
-13
229
1
1
1
1
1
1
167
1441
-64
-1
-783
724
-128
152
-428
-1
-466
-1
-1
-1
-1
-1
-1
-1
-1
-1
-1
-1
-1
-1
-1
-1
-1
-1
-1
-1
-1
-1
-1
-1
-1
-1
-1
-1
-1
-1
-1
-142
204
1
45
1
1
1
1
1
1
1
1
1
495
-7
7
-186
-171
-1
-1
-1
-1
-1
-1
-1
-1
-1
-1
-1
-1
-1
-1
-1
-1
-1
-1
-1
-1
-1
-1
-1
-1
-1
102
1
1
1
4026
1
-874
-166
0
4936241 4962458 5769785 5796025 670 670 0
-1053
-725
219
-85
-38
-1632
667
-232
-1593
557
1
1
1
1
1
1
1
1
1
1
1
1
2
1
682
1
1
1
1
1
1
1
1
1
1
1
1
1
1
1
-519
780
-922
-1
-1
-1
-1
-1
-1
-1
-1
-1
-1
-1
-1
-1
-618
-281
46
447
1023
-2122
-1
644
1
679
-409
-1
-1
-1
-1
-1
-1
-1
-1
-1
-1
-1
-1
-1
-1
-1
-1
-1
-1
-1
-1
-1
-1
-1
-1
-1
-1
-1
-1
-1
-1
-3
-1
-1
-1
-1
-1
-1
-1
-1
-1
-3
-2279
-1
743
69
-862
353
-526
20
374
1
1
1
-370
-210
-1
442
284
311
-1232
-594
81
844
213
0
4964615 4976540 5799835 5811776 305 305 0
357
419
252
-2737
561
380
445
1025
-1680
-2193
-1
-1
-1
-1
-1
-1
-1
-1
-1
-1
-1
-1
-1
-1
-1
-1
-1
-1
-1
-1
-1
-2
1729
74
0
4976536 4980961 5815088 5819494 152 152 0
-314
449
2707
1
1
1
1
1
1
1
1
1
1
1
1
1
1
1
1
1
1
1
1
1
1
1
1
1
1
1
1
1
1
1
1
-371
-1
-1
-1
-1
-1
-1
-1
-1
-1
-1
-3
-427
-111
0
4981081 4993290 5820191 5832402 255 255 0
514
-5188
659
-329
775
-651
-1
-12
-1
-750
870
70
-593
-302
751
1
1
-710
0
5002121 5013345 5832449 5843684 285 285 0
257
-595
608
1
1
1
1
1
1
1
1
1
1
1
1
1
1
1
1
1
1
1
1
2739
-461
786
-602
-1
-1
-1
-1
-1
-1
-1
-1
-1
-1
-1
-1
-1
-1
-1
-1
-1
-1
-1
-1
-1
-1
-1
-1
-1
-1
-1
-1
-2
300
1
-2554
-467
-1
-267
383
-17
76
-59
247
-39
-139
-182
-80
91
1
0
5013343 5014419 5844219 5845295 2 2 0
0
5015117 5029928 5846836 5861684 737 737 0
832
2
1
61
212
-711
-1
-1
-1
-1
-1
-1
-1
-1
-1
-1
-1
-1
-1
-1
-1
-1
-1
-1
-1
-1
-1
-1
-1
-1
-1
-1
-1
-1
-1
-1
-1
-1
-1
-1
-1
-1
-1
-1
-1
-1
-3
-1
-1
-1
-6
-1
-1
-1
-1
-1
-1
-1
-1
-1
-1
-1
-1
-1
-1
-1
-1
-1
-1
-1
-1
-1
-1
-1
-1
-1
-1
-1
-6
-1
-1
-3
-10
-1
-1
-1
-1
-1
-1
-1
-1
-1
-1
38
3
24
198
65
1
1
1
-80
-1
-62
-1
-169
-1
-18
-1
-5
-7
-1
-1
-1
-1
-1
-5
-1
-2
141
-335
256
-39
-1
-1
-1
-1
-1
-1
-1
-1
-1
-1
-1
-1
-1
227
689
1
1
1
-153
-1
-1
1360
1
1
1
-480
-715
-48
595
1
1
1
1
1
1
1
1
1
1
1
1
1
1
1
1
1
1
1
1
1
1
1
1
1
1
1
1
1
1
1
2
2
2
1
1
1
1
1
1
-13
-93
-28
-191
211
380
-6
272
1194
1
1
1
1
1
1
1
1
1
1
1
1
1
1
-657
1246
257
-913
593
1
1
1
1
1
1
1
1
1
1
1
0
5035057 5046004 5861679 5872633 459 459 0
-421
-1
-1
-1
-1
-1
-1
-1
-1
-1
-1
-1
-1
-2
-1
-1
-3
-1
-1
-2
-3
-1
-1
-1
-1
-1
-1
-1
-1
-1
-1
-1
-3
-1
-1
-1
-1
-1
-1
-1
-480
644
-3
39
653
1
1
-424
-1
-1
-1
-1
-1
-1
-1
-1
2390
-217
-480
615
447
-867
-1
-1
-1
-1
426
1
1
1
1
1
1
1
1
1
1
1
1
1
1
1
1
1
1
1
1
1
1
1
1
1
1
2117
1
1
1
1
1
1
1
1
1
-260
-15
331
1
1
1
1
1
1
1
0
5054933 5080700 5872629 5898415 808 808 0
63
-1910
-5
-328
1399
1
1
1
1
1
1
1
1
1
3
2
4
1
1
1
1
1
1
1
1
1
1
54
-1078
1159
8
4
-34
-310
63
420
2077
1686
-2111
-2407
-1
2217
-23
-6
301
-191
-1
-1
-1
-1
-1
-1
-496
-1
-1
-1
-1
-1
-1
-1
-1
-1
-5
-1
-1
-1
-1
-1
-1
-140
-266
-1
198
107
1
1
1
1
1
1
1
1
1
1
1
-1358
-1
-1
-1
-1
-1
-1
-1
-1
-1
-1
-1
-1
-1
-1
-1
-1
-1
-1
-1
-1
-1
-1
-1
-1
-1
787
1
-606
-46
-3121
-1
0
5080699 5083399 5898464 5901178 96 96 0
-115
-1
-1
-1
-61
-1
-1
-1
-1
-1
-1
-1
-1
-9
-491
1500
39
-157
326
-5
0
5088885 5095268 5901166 5907537 233 233 0
616
1
1
1
1
6
1
1
1
-32
-3
-1
-1
1229
1
1
1
1
1
1
167
1
1
1
1
1
-192
-1
-1236
-1
2383
2
192
-8
-1
-45
-201
-1
0
5095267 5106983 5907147 5918872 383 383 0
88
1
-45
-198
-606
-4217
735
792
-730
-520
-1
436
-424
-14
1193
375
419
1
-67
16
1
1
1
-90
-1
-1
-1
-1
-1
-1
-1
-1
-1
-1
-1
0
5106987 5109864 5919059 5921963 118 118 0
353
1
1
1
1
1
1
11
-13
-71
-341
-1
-1
-1
-1
-1
-1
-1
116
1
1
1
1
1
-830
-379
-44
-1
-1
-1
-1
-1
198
1
1
-32
-1
-1
-1
-1
-1
-1
-1
-1
-1
-1
-1
-1
-1
-1
-1
-1
-1
-1
-1
-1
-1
-1
-15
-365
-19
0
5110181 5111496 5925230 5926545 11 11 0
0
5113466 5116112 5932053 5934729 64 64 0
-1114
-1
-1
-1
-1
-1
-1
-1
-1
-1
-1
-1
-1
-1
-1
-1
-1
-1
-1
-1
-1
-1
-1
-1
-1
-1
-1
-1
-1
-881
222
179
-222
-3
0
5117123 5127617 5935422 5945891 169 169 0
57
1
574
1
1
1
1
1
1
-40
-368
-64
-1
-693
371
1
1
1
1
1
1
1
1
1
1
1
1
1
1
1
1
1
1
1
1
537
1
1
1
1
1
1
-62
-1
1084
1
1
1225
381
-80
-311
-1
2577
-1698
-201
-1
-1
-1
-1
-1
-1
0
5127614 5132975 5946999 5952362 62 62 0
-181
-4
0
5132971 5181165 5961939 6010111 792 792 0
-5247
-4039
-373
-1
-1
-1
-1
-1
-1
-1
-1
-1
-1
-1
-1
-1
-1
-1
-1
-1
-1
-1
-1
-1
-1
-1
-1
-1
-2
-543
483
1
1
1
1
1
1
1
1
1
1
1
1
1
1
1
1
1
1
1
912
-2919
-1099
-3151
227
1957
-2269
-1214
-154
1674
625
7336
1
1
1
1
1
1
1
1
1
1
1
1
1
1
1
1
1
1
1
1
1
-20
-363
-1
-1
-1
-1
-1
-1
-1
-1
-1
-73
-1
-1
-1
-1
549
121
319
-70
16
1
1
1
1
1
1
1
1
1
1
1
1
1
1
1
1
1
1
1
1
1
1
1
1
1
1
1
1
1
1
1
1276
1
1
1
-596
1793
-124
-110
463
1
-89
206
211
2508
842
1
1
3
6
1
1
2
2
6
2
1
2
1
1
1
1
5
1
1
1
1
1
1
5
4
1
1
5
1
-5
5
1
2
1
3
3
1
1
1
3
1
1
1
1
1
1
1
371
1
1
4
3
1
1
1
1
1
154
-428
-1
-1
-1
-1
-1
-1
-1
-1
-1
-1
-1
-1
-1
-434
-1
-1
-1
-1
-1
-1
-1
-1
-1
-1
-1
-1
-1
-1
-1
-1
-1
-1
-1
-1
-1
-1
-1
-1
-1
-1
-1
-1
-1
-1
-1
-1
-1
-1
-1
-1
-1
-1
-1
-1
-1
-1
-1
-1
-1
-1
-1
-1
-1
-1
-1
-1
-1
-1
-1
-389
-1
-1
-1
-1
-1
-1
-1
-1
-1
-1
-1
-1
-1
-1
-1
-1
-1
-1
-1
-1
-680
-2
214
-87
224
1
1
1
1
1
1
1
1
1
1
1
1
1
1
1
1
1
1
1
1
1
1
1
-511
0
5188806 5192549 6010106 6013853 128 128 0
2071
1
1
167
1
1
1
1
1
1
1
1
1
1
1
1
1
3
1
1
1
138
-66
-1
-1
313
20
1
65
1
1
-26
-1
-1
-2
-1
-1
-1
-21
50
-20
-71
-1
-1
-1
-1
-1
-1
-1
-1
-1
-1
-24
-1
-1
-1
-1
-1
-1
-1
-367
-1
0
5197521 5204331 6013851 6020668 195 195 0
-177
264
36
10
72
-86
-1
-670
-1
-1
-1
-1
-1
-371
-95
-1
-1
-1
84
216
1
1
1
2157
-1709
-1
-1
0
5204327 5212387 6029589 6037705 296 296 0
180
-371
-1
-3097
334
-820
-1
-219
142
1
1
-56
-102
-1
38
1
1
-57
-1
-1
-1
-1
-1
-1
-1
-1
-22
-1
-1
-1
-1
-1
-1
-1
-1
-1
-1
-1
-1
-1
-1
-1
-1
-1
-1
-1
-1
-1
-1
-1
-1
-1
-1
-1
-1
-1
-1
-1
-1
-2
-1
-1
-1
-1
-1
-1
-1
-165
-1
-1
-1
-1
1205
-1110
0
5226078 5227184 6038130 6039213 55 55 0
559
1
1
1
1
1
1
1
1
1
1
1
2
5
1
1
11
1
1
1
4
1
1
0
5232494 5238372 6039215 6045136 270 270 0
-325
-1
-1
-1
-1
-1
-1
-1
-1
-1
-1
-1
-1
-1
-1
-1
-1
-1
-1
-1
-1
-1
-1
-1
-1
-1
-1
-1
-1
-1
-1
-1
-1
-1
-1
-1
-1
-2043
72
601
1
1
1
-928
-20
-1
-1
-1
-1
-1
-1
-1
-1
-1
-1
-1
-1
-1
-1
-1
-1
-1
-1
-433
-398
43
66
58
1
1
1
1
1
1
1
1
1
0
5237808 5243165 6058707 6064056 160 160 0
-810
567
1
1
1
1
1
1
633
15
930
-2055
0
5270920 5274529 6072829 6076421 146 146 0
2633
1
1
1
1
1
1
1
1
1
1
1
1
7
1
1
375
-7
427
29
-87
0
5283180 5285170 6075054 6077025 75 75 0
374
1
1
1
1
1
4
8
1
6
1
1
1
1
1
1
833
29
1
0
5285015 5286627 6083142 6084753 62 62 0
1261
0
5286348 5289376 6091424 6094446 83 83 0
515
707
1
1
1
1
0
5289087 5293814 6097779 6102511 94 94 0
-701
-1
-1
-1
-1
-1
3032
0
5293517 5297670 6103338 6107492 114 114 0
-860
-978
1147
0
5297467 5298630 6107493 6108649 39 39 0
202
1
1
1
1
125
1
0
5308242 5319895 6108649 6120282 284 284 0
192
1
1
1
4
1
1
1
1
1
2
-13
-11
-194
23
37
-231
-11
-254
350
1
1
54
1007
1
3
7
1
1
600
1073
-538
-4
11
-12
-19
-1
-1
-1
-1
-1
-1
-1
-1
-1
-1
-1
-1
-1
-1444
-1
-1
-1
-1
-1
-1
-1
-2
376
229
1
1
1
1
1
1
1
252
1
1
1
1
1
1
1
1
1
1
1
1
1071
369
1
2024
0
5324797 5327277 6120275 6122755 45 45 0
0
5330765 5334705 6122766 6126676 85 85 0
212
1
1
1
1
1
1
1
1
1
1
1
1
1
1
1
1
1
1
1
1
1
1
1
1
1
1
1
1
1
0
5335176 5336221 6126778 6127822 18 18 0
983
0
5338806 5346918 6130068 6138053 255 255 0
205
235
1
1
75
1
1
1
1
1
1
1
1
1
1
1
1
1
1
1
1
1
1
1
1
1
1
1
1
1
1
1
1
1
2
1
1
1
1
24
1
1
1
1
1
2
1
1
1
1
1
2
1
1
1
1
-253
-74
-1
-1
-1
-1
-1
-523
-279
-603
-1
-1
3577
-258
-176
-493
-1
-1
-1
-3
-4
-1
-5
597
-257
-1
-1
192
1
1
1
1
1
1
1
1
1
1
1
1
1
1
1
1
1
1
1
1
1
1
1
1
1
1
1
1
1
1
2
13
1
3
1
1
1
1
1
1
1
1
1
1
1
1
1
1
1
1
1
3
1
3
1
1
1
17
1
1
1
1
1
1
1
1
1
1
1
1
1
1
1
1
1
1
1
1
1
1
1
1
1
1
1
1
1
1
1
1
1
43
1
0
5347116 5348509 6139146 6140537 21 21 0
321
620
0
5347998 5351758 6145176 6148917 86 86 0
1208
855
1
1
1
1
1
1
1
1
1
1
1
1
1
1
1
1
1
1
1
-883
-24
0
5352933 5355299 6151440 6153805 38 38 0
39
1
-587
0
5355948 5361200 6154924 6160155 120 120 0
1217
-3
406
1498
1
1
1
1
1
1
1
1
1
1
1
1
1
1
1
-549
925
1
1
1
1
0
5361861 5370011 6160425 6168556 261 261 0
-170
609
-317
-1
-1
-1
-1
-1
-1
-1
-1
-1
-1
-1
-1
-1
-1
-1
-1
-1
-1
-1
-1
-1
-1
-1
-1
-1
-1
-1
-1
-1
-1
-1
398
1
1
1
3
1
1
1
1
1
1
1
1
1
-544
-1
-1
-1
-1
-1
-1
-1
-1
-1
-1
-1
-1
-1
-1
-1
-1
-1
68
542
1631
1
1
1
1
1
1
1
626
1
2496
1
1
1
1
1
1
1
1
1
1
1
1
1
1
1
1
1
1
1
1
1
1
1
1
1
1
1
1
1
1
1
4
1
1
3
2
1
1
1
1
1
1
0
5378616 5381107 6168551 6170976 117 117 0
805
-571
85
1
1
1
1
1
1
1
1
1
1
1
1
1
1
1
1
1
1
1
66
1
1
1
1
1
1
1
1
1
1
1
1
1
1
1
3
1
1
1
1
1
1
1
15
1
1
26
1
1
1
1
1
1
1
1
1
2
1
2
1
3
6
1
1
679
0
5382508 5384319 6171369 6173180 20 20 0
0
5384334 5393527 6174113 6183293 250 250 0
-845
-1
-1
-1
-1
-1
277
1238
-702
-1
-1
-719
-47
-1
121
-9
203
1
1
1
1
1
1
1
1
1
1
1
1
1
1
1
1
1
1
1
1
1
1
1
1
1
1
1
1
1
1
1
1
1
1
1
1
1
1
1
1
1
1
1
1
1
1
1
1
1
1
1
1
1
1
1
1
1
1
1
-253
-1
-1
-1
-1
-1
-1
-1
-1
-1
-1
-1
-1
-1
-1
-1
-1
-1
-1
-1
-1
-1
-1
-1
-1
-1
-1
-1
-1
-1
-1
-1
-1
-1
-1
-1
-1
-1
-1
-1
-1
-1
-1
-1
-1
-1
-1
-1
-1
-612
-1
-1
-66
486
1
1
1
1
1
1
1
1
1
1
1
1
1
805
2442
0
5393514 5404738 6183235 6194339 355 355 0
138
-24
-75
85
-579
-1
-56
-62
737
257
215
338
645
1
1
4
1
1
1
1
1
1
1
1
1
1
1
1
1
1
1
1
1
3
1
1
1
1
1
1
1
-836
681
1
1
1
1
1
1
350
-1374
179
-120
-1
179
1
1
3
5
2
6
1
1
1
1
1
1
1
1
1
1
1
1
1
1
1
2
4
1
1
1
1
1
1
1
1
1
1
1
1
3
1
1
1
1
1
1
1
4
1
1
1
1
1
1
1
4
1
1
1
1
1
-755
-1
-1
-1
-1
-1
-1
-1
-1
-1
-1
-1
-1
-1
-1
-4
-1
-1
-1
-100
-2
-1
-70
20
1
1
1
53
296
1
1
1
1
1
1
1
1
1
1
1
1
1
1
1
-201
-1
176
539
1
1
1
1
1
1
1
1
1
1
1
1
1
1
1
1
1
1
1
1
1
1
1
1
1
1
1
1
1
1
100
139
-91
-1362
0
5435145 5447792 6196290 6208927 264 264 0
714
1
1
1
1
1
1
1
1
1
1
1
1
1
1
1
1
1
-81
13
1748
1
1
1
1
1
1
1
1
1
1
1
1
1
5
1
1
1
1
1
844
-196
-2602
-1
-268
-467
-1
-1
-1
-1
-1
3202
-1136
-1
-1
-309
-1
-1
-1
-1
-1
-1
-1
-1
-1
-1
-1
-1
-1
-1
-1
-1
0
5455561 5457189 6227525 6229154 73 73 0
-316
-1
625
0
5505988 5531468 6251037 6276563 722 722 0
184
1
496
1
1
1
-215
-319
-1
-1
-1
-2
-1
-4
-1
-1
-1
-3
-223
-1
-19
-1
-1
-1
-107
-1
-278
-1
-1
-1
-1
-1
-1
-1
-1
-1
-1
-1
-1
-1
-1
-1
-1
-1
-1
-1
-3
-1
-1
-1
-1
-1
-1
-1
-550
-55
-1
-1
-1
-1
-1
-1307
189
-54
19
1
1
1
-264
-1
-1
-1
-1
-1
-1
-1
-1
-1
-1
-1
-1
-1
-1
-1
-1
-1
-1
-1
-1
-1
-1
-1
-1
-1
-1
-1
-1
-1
-1
-1
-1
-1
-1
-1
-1
-1
-1
-1
22
289
-574
-1
-1
-1
-1
559
781
1
1
1
-477
-1
-1
-1
-1
-809
53
1005
1061
1
1
1
1
1
1
1
1
1
1
1
1
1
1
-98
-242
-1489
-1
-1
-1
-1
-1
-1
-2
-1
-1
-1
-2
-1
-1
-1
-1
1750
-3839
-2502
-142
-1
-1
-1
1209
14
1
1
2
1
6
1
1
1
6
4
1
7
1
25
1
1
1
1
1
3
1
1
1
480
1
1
1
1
1
1
1
1
1
1
1
1
1
1
1
1
1
1
1
1
1
1
1
1
1
-994
-1
-1
1550
686
0
5531466 5534181 6276597 6279296 57 57 0
280
1361
1
4
1
1
1
5
1
2
1
1
1
1
1
540
0
5534358 5538997 6280575 6285198 80 80 0
-3464
-352
248
127
1
1
1
1
1
1
1
1
1
1
1
1
1
1
1
1
170
-185
0
5541344 5556241 6299656 6314535 445 445 0
958
2
-312
-1
-1
-1
-1
-1
-181
-1
-1
-1
-1
-1
-1
-1
-1
-1
-1
-1
-1
-1
-1
-1
-1
-1
-1
-1
-1
-1
-1
-1
-1
-1
-1
-1
-1
-1
28
-28
-1
-1
-1
-1
-1
-1
-1
303
175
1
1
3
3
1
1
1
1
3
1
1
-907
-1
-1
-1
40
1
352
-327
856
219
-523
-1
355
1
10
59
-197
252
86
-1529
453
-19
43
3
36
1298
1
1
1
1
1
1
1
1
1
141
1
1
251
-99
307
607
-949
-580
-314
-1
-1
-1
-1
-1
-1
-1
-1
-1
-1
-1
-1
-1
-1
-1
-1
-1
-1
-1
-1
-1
-1
-1
-1
-1
-1
-1
61
1
1
1
1
1
1
1
1
1
1
1
1
1
1
1
1
1
323
1
1
1
1
1
1
1
1
1
1
1
1
1
1
1
1
1
1
1
1
1
1
1
1
1
1
1
1
1
1
1
1
1
1
1
1
2
0
5556253 5560075 6314823 6318652 66 66 0
-613
-1
-1
-1
-1
-1
-1
-1
1959
966
-199
0
5572250 5573715 6318645 6320102 29 29 0
-173
-1
-3
564
1
1
1
1
1
1
1
1
1
1
1
1
-211
-1
0
5576761 5577778 6323273 6324286 40 40 0
18
101
1
132
0
5577738 5579551 6324287 6326127 47 47 0
566
1
1
1
1
1
-572
-232
-1
-1
-1
-1
-1
-1
-1
-1
-1
-1
-1
-1
-1
-1
-1
-1
-1
-1
-1
-1
-1
-1
-1
-1
-1
-1
-1
-1
-1
-1
-221
0
5579537 5581644 6327074 6329182 12 12 0
-589
-1237
45
0
6024331 6028170 6738599 6742436 97 97 0
1437
-541
1229
429
0
6063929 6067207 6815732 6818997 97 97 0
-199
-59
-1
-1
-1
277
1
1
1
2
1
4
1
1
1
639
495
162
105
-203
275
145
413
136
1
0
6067362 6071751 6818998 6823356 109 109 0
429
1
1
1
1
1
1
1
1
1
1
1
1
1
1
1
1
1
1
4
1
1
1
1
1
1
1
1
70
1
1
3340
-416
0
6070201 6072303 6828888 6831015 97 97 0
1032
304
-112
-104
-18
-1
-1
-1
-1
-1
-1
-1
-1
-1
-1
-1
-1
-6
-6
-189
-1
-1
-1
-1
-1
-1
-1
-1
-1
-1
64
0
6201523 6205564 6896419 6900439 165 165 0
1085
1
1
-381
452
1
1
139
1
1
1
1
1
1
1
1
1
1
1
1
1
1
220
0
6215847 6224246 7033445 7041717 303 303 0
76
1
1
-210
226
1
1
1
1
1
1
1
1
1
1
1
1
1
1
1
1
1
1
1
1
1
1
1
1
1
1
1
1
1
1
1
1
1
1
1
1
1
1
1
1
1
1
1
1
1
1
1
1
1
1
1
1
1
1
1
1
1
1
1
1
1
3
1
1
1
1
1
1
579
1
1
1
1
1
1
1
1
1
1
1
1
1
509
1
1
1
1
1
1
1
1
1
1
1
1
110
1
1
1
1
1
1
1
1
1
1
1
1
1
1
1
1
1
1
1
1
1357
-39
-845
-1
-1
-200
-1
-317
-842
-137
276
1
1
1
1
1
1
1
1
1
1
1
1
1
1
1
0
6224396 6255586 7042316 7073463 708 708 0
1696
822
-189
-1
1044
3481
24
-1483
-391
-1
-1
-1
-1
-1
658
1
-3885
1628
154
-74
1072
-6
-99
-383
83
-1156
2628
1
1
1
1
1
1
1
-945
-1
-229
80
1
1
1
1
1
1
1
1
1
1
1
1
2
1544
1
1
1
2214
1
1
1
1
1
1
1
1
1
1
1
4
2
1
4
1
1
1
1
1
1
1
1
-206
-2800
41
-211
461
1
1
-576
-394
426
0
6256597 6262419 7074049 7079867 155 155 0
1186
536
43
-2840
-1
722
33
209
0
6262448 6265411 7080415 7083355 130 130 0
890
2
2
293
300
-603
497
1
1
1
1
1
1
1
1
1
1
1
1
1
1
1
1
1
1
1
-162
0
6266577 6278131 7083353 7094860 293 293 0
544
2807
1
1
1
1
1
1
1
1
1
1
1
1
1
1
1
1
1
1
1
1
1
1
1
-3623
-1
920
1
1
1
1
1
1
1
1
1
1
1
1
1
1
1
1
1
1
789
2297
350
1
1
0
6278201 6285300 7094860 7101948 162 162 0
711
-3
1837
2209
1
1
1
1
1
1
1
1
1
1
-1339
-1
-1
-15
-17
-4
-6
-57
-1
-1
-1
-1
-1
-1
-1
-1
603
1
1
1
1
3
32
2
1
1
6
1
11
2
1
1
-116
0
6286818 6295580 7102595 7111304 172 172 0
88
1
1
1
1
1
1
1
1
1
1
1
69
-226
-1
-1
-1
-413
969
233
-216
-1
-1
-1
129
1
1
3450
-516
-984
349
205
-82
81
1
1
1
1
1
1
1
1
1
1
1
1
1
1
1
1
1
1
1
1
1
1
1
1
313
152
1
1
1
1
1
1
1
1
1
1
1
1
1
1
1
1
1
0
6296017 6301070 7111847 7116901 111 111 0
-1337
1079
406
-802
1293
-88
-1
0
6301115 6305660 7128116 7132634 99 99 0
486
1
2784
1
1
1
1
1
1
1
1
1
1
1
1
1
1
1
1
1
1
1
1
1
1
1
1
0
6305656 6313422 7134470 7142273 203 203 0
-664
-1
-1
-1
-1
-1
-1
-1
-1
-1
-1
-1
-1
-1
-1
-1
-1
-1
-1
-1
-1
-1
-1
-1
-1
-1
-1
-1
-1
-1
-1
-1
-1
-1
-1
-1
-1
-1
492
155
2780
1
1
-1954
-1
-1
-1
1247
-103
0
6313952 6317846 7142765 7146681 116 116 0
36
-51
-1
-1
-1
-1
-1
-1
-1
-1
-1
-1
-1
-1
-1
-1
-1
-1
-1
-1
353
393
-143
-1
-1
-1
-1
-1
-558
1884
0
6317695 6319823 7147126 7149259 50 50 0
-241
-1
-1
-1
-1
-218
707
0
6317695 6319823 7155661 7157792 66 66 0
-241
-1
-1
-1
-1
-218
127
37
281
0
6325406 6345543 7159195 7179344 511 511 0
-2231
-1
-1
-1
-1
-1
-1
-1
-1
-1
-1
-1
437
1
1
1
1
-110
-1
-1
-1
-1
-33
-1
-1
-1
-1
-1
-1
-1
-1
-1
-1
464
323
1
1
1
1
1
1
1
1
1
1
1
1
1
1
1
1
1183
1092
-1667
1098
3087
-3310
-1
-1189
100
1
1
1
-1291
-1
-1
-1
-1
-1
-1
-1
-1
-1
-1
-1
1211
0
6345627 6352658 7187160 7194206 212 212 0
220
-36
-1
-1
-1
-1
-1
-1
-1
-1
-1
-1
-1
-1
-1
-1
-1
-2
-1
-883
-1
-1
-1
-1
-1
-1
-1
-1
-1
-1
-1
-1
-1
-1
-1
-1
-1
-1
126
-251
-1
69
183
-194
-1
-1
-1
-225
-3120
-1
-1
-1
-444
193
134
1
1
1
1
1
1
1
452
54
1
5
2
1
2
7
1
1
1
1
1
1
10
1
1
1
1
1
1
1
2
-375
-1
0
6352742 6369011 7194775 7211002 263 263 0
-222
-1
-1
-284
-1
351
1
1
1
1
504
1
1
-3930
-1
-1
416
9
1
1
1
1
1
1
1
1
1
1
4
1
1
1
1
1
1
1
1
1
1
1
1
1
1
1
1
1
1
1
1
1
1
1
1
1
1
1
1
1
1
1
1
1
1
1
1
1
1
1
1
1
1
1
2
5
1
1
2
1
2
-1501
-1
-1
-1
-1
-1
-1
-1
-1
-1
-1
430
1
1
-2664
264
-2671
-1
-1
-1
-1
-1
-1
-2
204
1
-1012
-1
-1
-1
-103
-1
-1
0
6369008 6381267 7211056 7223330 433 433 0
-1570
608
-39
-1
-297
-1
-1
-1
-1
-1
-1
-1
-1
-1
-1
-1
-1
-1
-1
-1
-1
-1
-1
-1
-1
-1
-1
-1
-1
-1
-1
-1
-1
-1
-4
-1
-1
-1
-1
-1
-1
-1
-1
-1
-1
-1
-2
-1
-1
-1
-1
-1
-1
-4
-1
-1
-5
-1
-1
-4
-1
-1
-1
-1
-1
-1
-1
-1
-1
-1
-1
-1
-1
-1
-1
-1
-1
-1
-1
-1
-1
198
1
1
1
2
3
1
1
1
2
1
1
112
1
1
1
3
1
1
1
1
1
1
1
1
1
2
1
1
1
1
1
1
4
1
1
1
1
1
4
1
1
1
1
1
1
1
1
1
1
1
1
2
1
1
1
14
1
1
1
1
1
1
804
307
-340
-3777
-1
-1
-1
-1
-1
-1
-1
-1
-1
-1
-1
161
-127
-129
-2
-2127
-1053
-118
-1
181
1
1
1
1
1
1
1
1
1
1
1
1
1
1
1
1
1
0
6381262 6388267 7225141 7232205 205 205 0
1019
-233
501
-3112
-1
-1
701
1
1
1
1
1
1
1
1
1
1
1
66
-148
-994
-1
-1
-1
-1
-1
-1
-1
-1
-1
-1
-1
-1
-1
-1
-1
-1
-1
-1
-1
-1
-1
-1
-1
-1
-1
-1
-5
-1
-1
-1
-1
-1
-1
-1
-1
-1
-1
-1
-1
-3
-1
-1
-1
-1
-1
-1
-1
-1
-1
-1
-1
-1
-1
-1
-1
-1
-1
-1
-1
-1
-1
-1
-1
-4
-1
-1
-1
-1
0
6388704 6390522 7232220 7234038 33 33 0
-409
38
0
6390564 6395765 7234035 7239148 261 261 0
-745
-858
268
1
1
1
1
1
1
1
1
1
5
1
2
377
1
1
-323
-1
-1
-1
-1
-1
-1
-1
-1
-1
-1
-1
-1
-1
-1
-1
-1
-1
-1
-1
-1
-27
-1
-1
-1
-1
-1
-1
-1
-1
-1
-3
-1
-1
-1
-2
-2
-1
-1
-1
-1
-1
593
759
253
356
1
1
1
1
1
1
1
1
1
1
1
1
1
1
1
1
1
1
1
1
1
1
1
1
201
1
1
1
1
1
1
1
1
1
1
1
1
1
1
1
1
1
1
1
1
1
1
1
1
1
1
1
1
1
1
1
1
1
1
1
1
1
1
1
1
2
3
1
25
6
1
1
1
1
1
1
1
1
1
1
1
1
1
1
1
1
1
1
1
1
1
1
15
1
1
1
1
1
1
1
3
1
1
1
1
1
1
1
1
1
1
1
0
6395768 6402617 7239400 7246178 185 185 0
-9
-1
-1
124
1
1
1
1
1
1
1
1
1
1
1
1
1
1
1
1
1
1
1
1
90
1
1
1
1
1
1
1
1
1
1
1
1
1
1
1
1
1
1
1
1
1
1
3
1
1
1
1
1
1
1
1
1
1
1
1
1
1
1
1
1
1
1
1
159
-180
-3756
1341
1
1
1
1
1
1
1
1
1094
0
6402613 6426760 7246993 7271113 684 684 0
1423
-58
-1
-1
-1
-1
-1
-1
-141
148
-1213
-2428
758
-913
-488
141
-609
1834
708
635
1
1
-186
139
-1122
-1
-1
-4
-1
-1
-1
-1
-1
-1
-1
-1
-1
-1
-1
-4
-1
-1
-1
-1
-1
-1
-1
-1
-1
-1
109
26
1
1
1
1
1
1
1473
679
1
1
1
1
1
1
1
1
1
1
1
1
1
1
1
1
1
1
1
1
1
1
1
1
1
1
1
1
1
3494
1
1
1
1
1
1
1
1
1
1
1
98
1
1
1
1
1
1
1
1
1
1
1
1
1
1
1
1
1
1
1
1
1
1
1
1
1
1
1
1
1
1
3
1
1
1
8
1
1
1
1
1
1358
1
-455
-1
-1
-73
48
-309
32
1
1
1
1
6
1
1
-2453
-1
-1
-1
-1
-1
-1
-1
-1
-1
-1
-1
-1
-1
-1
-1
-1
-1
-1
-1
-1
-1
-1
-404
-1
-1
-1
-1
-1
-1
-1
-1
-1
-1
-1
-1
-1
-1
-1
-1
-1
0
6426848 6429467 7271271 7273896 66 66 0
234
1
1
1
1
1
-388
-19
-462
-1
-6
-1
-4
-421
-1
-1
-75
-115
-154
376
0
6429616 6436127 7273895 7280400 76 76 0
-1585
662
-3671
-1
-1
-1
-1
-1
-1
418
1
1
1
1
1
1
1
1
1
1
1
1
0
6436129 6446529 7280702 7291102 158 158 0
109
-397
-1
-1
-1
-1
-1
-1
-1
-1
-6
134
1
-628
-1346
192
1
149
1
158
1484
-1450
-405
686
1
1
8
-1177
-37
-1
-175
-1
-1
-1
-211
453
1
150
236
1
17
-122
-1
50
1
1
1
541
0
6446788 6456582 7291097 7300911 143 143 0
-1319
-944
-263
-1080
-1
-1
-1
-1
-1
-6
-1
-1
-1
-1
-1
-1
-1
-1
-2449
-1806
249
-122
0
6465517 6476465 7300905 7311848 181 181 0
739
1
1
-2278
136
780
867
761
-635
0
6476692 6482971 7311715 7317990 133 133 0
216
1
-2369
674
1
1663
0
6491842 6498735 7317985 7324883 108 108 0
3319
-623
-1
-116
203
1
-75
669
-369
-1
17
-528
-1
-1
-1
0
6498753 6503892 7329331 7334472 48 48 0
528
695
-450
-1
716
-379
-114
-1
-1
18
0
6503946 6506600 7335578 7338232 4 4 0
0
6506231 6509656 7343060 7346485 15 15 0
0
6508865 6520234 7346487 7357845 48 48 0
2954
1833
680
-137
-35
5479
1
1
1
1
1
1
1
1
1
1
-234
0
6520374 6526298 7358808 7364733 13 13 0
-4127
0
6526415 6533514 7366405 7373504 21 21 0
0
6532172 6534141 7373506 7375488 64 64 0
1550
-235
-1
-17
-1
-1
-1
-1
-1
-1
-1
-10
-1
-1
-1
-2
-1
-1
-1
-1
30
1
1
1
1
0
6561470 6565387 7521797 7525744 150 150 0
-60
-1
-1
-1
-1
-1
-1
-1
-1
-1
-1
-1
-1
-1
-1
-1
-32
-1
-1
-1
-1
-1
-1
-1
-1
-30
-2845
-1
-1
-1
0
6563042 6567765 7529845 7534587 152 152 0
-1392
-1
-1
-1
-1276
-1489
-1
-1
-1
-1
-1
-1
-1
-1
-1
-1
-1
-1
-1
-1
91
0
6565382 6568329 7540371 7543330 99 99 0
-327
1411
1
-77
-1
-1
-1
-1
-1
-1
-1
-1
-1
-1
-1
-1
-1
-1
1100
19
0
6569606 6572236 7869558 7872219 87 87 0
-370
-1
-1
-1
-1
-1
-1
-1
-1
-1
-1
-1
-1
-1
-1
-249
-131
-1194
-1
-1
-1
-1
-1
-1
-1
-1
-1
-1
-1
-1
-1
-1
214
0
6572231 6573524 7884755 7886030 58 58 0
344
560
165
1
5
1
1
1
1
1
6
1
1
4
1
6
1
137
1
-19
0
6573515 6587861 7887405 7901805 304 304 0
-11
-1
-8
-1
416
1
1
1
1
4
1
1
1
4
3
1
1
1
7
1
-94
-2
-4
-3
-3
-1
-1
-1
-1
-1
-1
-4
-1
-1
-1
-1
-1
-1
-2
-1
-1
-1
-3
-1
-1
-1
-1
-1
-1
-1
-1
-1
-1
-1
-1
-1
-1
-1
-1
-1
-1
-1
-1
-1
-1
-2
-1
-1
-1
-1
-2
-1
-1
-1
-3
-1
-1
-1
52
-101
-8862
-1
-1
-1
-1
-1
559
523
255
1
8
-46
-194
-1
-1
-1
-1
-1
-1
-1
-444
78
590
-448
1093
480
0
6587863 6589081 7904308 7905493 47 47 0
86
1
-367
566
1
1
1
1
1
1
1
1
1
1
1
1
1
1
1
1
1
1
1
1
1
1
1
1
1
1
1
1
1
1
1
0
6589649 6593245 7905490 7909111 90 90 0
-1239
-8
-1
-1
-1
-1
-1
-2
-1
-20
-1
-1
-1
-1
-1
-1
-1
-1
-1
-1
-1
-1
-1
-1
-1
-1035
395
102
-235
0
6593351 6595374 7909113 7911167 75 75 0
-345
-1
-1
-1
-1
-1
-1
-1
-1
-1
-1
-1
-1
-1
-1
-1
-1
-1
-1
-1
-1
-1
-1
-1
-1
-1
-1
-1
-1
-1
-1
-1
-1
-1
-1
-1
-1
-1
-1
-1
-1
-1
943
1
141
1
1
1
1
1
1
1
166
-4
402
0
6595544 6597561 7911167 7913186 35 35 0
-587
-1
0
6597557 6609682 7924634 7936760 203 203 0
567
-7629
-229
-420
-1
215
1841
103
-199
0
6620384 6643165 7946736 7969502 627 627 0
3459
-1012
268
618
356
1
2
1
1
1
2
1
1
8
1
4
1
1
1
2
1
1
4
6
1
1
1
6
1
1
8
1
1
3
2
2
1
1
1
5
2
1
1
1
2
3
3
1
1
1
1
2
2
1
5
1
1
1
1
2
3
1
-457
-1
-1
-1
-10
-1
-1
-1
28
1
-1067
-4622
-1
-1
-1
-161
-1
-1
2418
1
1
1
-10
-1
-1
-1
-1
-1
-1
-1
-1
-1
-1
-1
-1
-1
-675
608
1
1
1
3
1
1
1
1
1
1
1
1
1
2
2
1
1
6
1
1
1
1
1
1
1
1
3
1
1
1
1
1
1
1
1
1
1
1
1
1
1
1
1
1
1
1
1
1
1
1
-2317
-1
-1
-1
-1
-1
-1
-1
-1
-1
-1
-1
-1
-1
-1
-1
-1
-1
-1
-1
-1
-1
-1
-1
-1
-1
-1
-1
-1
-1
-1
-1
-1
-1
-1
-1
-1
-1
-1
-1
-1
-1
-1
-1
-1
-1
-1
-1
-1
-1
-1
-1
-1
-1
-1
-1
-1
-1
-1
-1
-1
-1
-1
-1
-1
-1
-1
-1
-1
-1
-1
-1
-1
-1
-1
-1
-1
-1
1855
1
-195
1602
1
6
1
1
1
9
-9
0
6668816 6690804 7970899 7992913 361 361 0
-194
-181
2419
-2204
-1
-1
-215
-1
-1
-1
-1
-1254
496
772
485
-1083
-1879
-3
-1
-1
-1
-3
-1
517
-512
261
1
-960
40
-1627
1279
1
-1748
-1
-1
-1
-1
-1
-1
-1
-1
-1
-1
-967
-638
-610
385
-324
0
6690803 6692928 7993101 7995234 39 39 0
-376
-383
-1
-1
-1
-1
-1
-1140
-1
184
0
6693861 6695249 7996567 7997955 25 25 0
0
