# Supplementary material for: Identifying plant genes shaping microbiota composition in the barley rhizosphere
Source: Nat Commun. 2022 Jun 16;13:3443. doi: 10.1038/s41467-022-31022-y (PMC9203816; doi:10.1038/s41467-022-31022-y)
Supplement: Supplementary file 11 — Source Data [file 41467_2022_31022_MOESM11_ESM.zip › Supplementary Fig 20/RGT_Planet_Barke_filtered.delta]

/cluster/db/mecoulter/genomes/mummer_results/3H_locus/Barke_chr3H_31000000_39000000_sequence.fasta /cluster/db/mecoulter/genomes/mummer_results/3H_locus/RGT_Planet_chr3H_32000000_40000000_sequence.fasta
NUCMER
>Barke_chr3H_31000000_39000000 RGT_Planet_chr3H_32000000_40000000 8000001 8000001
43535 47022 176106 179584 117 117 0
467
1
1
1
1
1
1
1
1
1
1
1
-153
-1
-1
861
-324
0
47024 60054 182676 195708 349 349 0
2325
1
1
1
1
1
1
1
1
1
1
1
1
1
1
1
473
-533
-1
-1
-1
-1
-1
-1
-1
-1
-1
-1
-1
-1
-289
-1
-3666
-1266
-79
-353
-650
944
0
60265 66156 197717 203594 163 163 0
95
373
1
763
1
1
1
4
1
1
1
1
2304
1191
-609
126
0
67409 77904 204947 215495 314 314 0
-213
-1
-1
58
4
1
15
4
-287
-1
-1
-1
-1
-1
-1
-1
-1
-1
-1
-1
-1
-1
-1
-1
-3
-1
-36
-1
-1
-9
-1
-2
-12
-6
-1
-315
-1
-1
-4
-1
-1
-71
-1
-1
-316
-1
-1
-1
-1
-1
-1
-1
-1
-1
-1
-1
-1
-1
-1
-1
-4
-1
-1
-1
-1
-1
-1
-1
-1
-1
55
1
1
1
1
1
1
1
1
26
1
1
-378
-1
-1
10
-6
-887
-1
2174
753
-241
-2217
0
78922 81092 215488 217671 82 82 0
-38
-1
-1
-1
-1
-1
-1
-1
-1
-1
-1
-1
-1
-1
453
1
1
1
1
1
1
1
1
1
1
-483
-67
-1
-1
-1
-69
-1
-2
-1
-654
-84
124
0
82705 88926 230508 236724 181 181 0
2543
1
1
1
2517
-127
-89
31
14
0
90389 100128 236714 246442 315 315 0
4433
1
1
1
1
1
1
1
1
1
89
-899
-430
689
778
-377
192
-1260
312
0
100138 109654 259531 269031 242 242 0
-1110
-31
581
347
-20
54
-87
1076
1
1
1
1
1
1
2
3
1
1
1
1
1
1611
2984
1
0
110370 114101 269033 272742 126 126 0
2165
3
1
1
2
1
1
1
1
1
1
1
1
1
1
1
1
1
1
1
1
1
1
1
1
175
-97
-1
-1
-943
0
115372 116823 273969 275420 40 40 0
0
116838 120641 276151 279918 158 158 0
-278
-398
12
-334
478
1
1
1
1
1
1
1
1
1
1
1
1
1
1
1
1
1
1
1
1
1
1
1
1
1
1
1
1
1
3
1
44
201
1
1
-274
334
175
574
0
122012 137098 291754 306868 649 649 0
609
1
1
1
1
1
-95
-132
169
1
1
1
1
1
1
1
1
1
5
-94
231
73
1
1
1
1
1
1
1
1
1
1
1
1
1
229
-287
-1
-1
-1
-1
-1
-1
-1
-1
-1
-1
-1
-1
-1
-1
-1
-1
-1
-1
-188
-111
-1
-2
-1
-1
-1
-1
-2
-3
-444
-1
-193
1605
1
1
181
1
1
1
1
1
1
1
1
1
-174
-1
-1
-1
-1
-1
-1
-1
-1
-1
-1
-1
-206
-1
-1
-1
-1
-1
-1
-1
-1
-2789
-1
-1
-34
-1
-1
-1
-1
-1
-1
-106
555
386
1
-618
-643
-1
-416
-1
-1
-1
-1
-1
136
110
-96
-162
-1
-894
-1
-1
-1
-1
-1
-1
-1
-1
-1
-1
-1
-1
1470
49
1
1
1
1
1
1
1
1
1
1
-41
-1
-1
82
1
-221
56
83
-304
74
1
0
137088 139718 307372 310020 101 101 0
17
1
-219
85
-1620
-1
-1
-1
-1
-1
-1
-1
-1
-1
-1
-1
-1
-1
-1
-1
221
-21
-102
-9
-11
-104
0
139721 148767 309987 318947 294 294 0
-9
6
108
1
1
1
1719
244
1
1
1
1
1
1
1
202
-48
-1
-1
-1
-1
-1
394
-1024
-669
697
-481
2036
1
1
1
1
1
1
1
1
1
1
1
1
1
1
1
1
1
1
1
1
1
1
1
1
1
1
1
1
1
1
1
1
1
1
1
1
1
1
1
1
1
1
1
1
1
1
1
1
1
1
1
1
1
1
1
1
1
1
1
1
1
1
1
1
1
1
1
1
1
1
1
1
56
1
1
1
1
1
1
-156
-1
-1
-1
-1
-1
16
1
1
357
484
0
148594 155912 318820 326142 41 41 0
-442
838
192
-538
-26
-1
-1814
-1
-1728
1628
0
155909 177867 326947 348906 411 411 0
229
-2332
-397
-1
-1
-1
-1
-1
-1
-1
-1
-1
-1
-1
-1
-1
-1
-3
-1
-1
-1418
-435
3137
1
1
1
1
1
1
1
1
1
1
1
1
1
1
1
1
1
1
1
1
1
1
1
1
1
1
1
1
-919
1010
-168
-1
-1
-5612
-2059
-888
548
1
-51
-813
-1
-1
-1
-1133
0
187427 190243 353733 356551 71 71 0
-903
-1221
-1
-1
102
1
0
190903 214866 356549 380520 354 354 0
-84
-1
-1
-1
-1
-1
-1
-1
-1
-1
-1
-1
-1
-1
-1
69
1
-4096
-1
370
1
1
-864
304
-1744
-1
-1
-1
-1
-1
-1
-1
-1
-1
-1
-1
-1
-1
-1
-1
-1
-817
1003
1
1
1
1
1
1
1
1
2925
1
1
1
1
1
1
-735
-1
-1
-407
-1
-1
-1
-267
-1
-1
-1
133
1
-370
-1
-1
812
-1486
-1
763
1
1201
58
1
1
-106
764
1
604
1
1
1
1
1
1
1
2866
791
1
1
0
215235 228220 380750 393830 222 222 0
-77
-20
-265
1391
19
-267
-1
-1
-2987
-37
-176
-1
-1
-1
-1
-1
-1
-1
-1
-1
-1
-1
-1
-1
-1
-1
-1
-1
-1
-1
-1
-1
-1
-1
-1
-1
-1
-1
-1
-1
-1
-1
-1
-1
-1
-1
-1
-1
-1
-1
-1
-1
-1
-1
-1
-1
-1
-1
-1
-1
-1
-1
-1
-1
-1
-1
-1
-1
-1
-1
-1
-1
-79
89
-367
427
1617
1
1
1
1
1
1
1
1
1
1
1
1
1
1
1
1
1
-2723
-1
-1
-1
-1
-1
-345
-1
-1
-1
-1
-1
-1
-1
-1
-1
-1
-1
-1
-1
-1
-1
-1
-1
-1
-1
-1
-1
-1
-1
-1
-1
-1
-1
-1
-1
-1
-1
-1
-1
-1
-3
-1
-1
-613
0
228211 247216 393782 412675 253 253 0
30
1
-376
-68
-1
-1
-1
24
2
1
2
1
1
2
1
1
1
1
1
1
1
1
1
1
1
1
1
2
3
1
1
1
1
1
1
1
1
1
3
1
1
1
1
1
1
1
1
1
3
1
1
1
1
1
1
1
1
1
1
6
1
1
1
1
2
1
1
1
1
1
1
1
2
1
1
1
1
1
1
1
1
363
449
1
1
2964
-746
-1
-1
-1
-1
-1
-1
-1
-1
-1
1102
1
1
-192
-1
38
1
1
1
1
1
1
1
1
2451
4271
-2531
-1
91
1681
1
1
1
1
1
663
1
1
1
1
1
1
1
1
1
1
1
1
1
1
1
1
1
1
1
1
1
1
1
1
1
1
1
1
0
247585 250880 413644 416925 35 35 0
92
1
1
1
1
1
159
1
1
1
1
1
1
1
1
-1855
0
250674 259272 417277 425817 150 150 0
3852
1
1
1
1
1
1
1
1
1
1
1
1
1
1
1
1
1
1
1
1
1
1
1
1
1
1
1
1
1
1
1
1
1
1
1
1
1
1
1
1
1
2
1
1
139
1
-1741
-1
-1
360
1
1
-448
-1
-1
398
1
1
1
1
1
1
1
1
25
1
1
1
1
1
1
1
1
1
1
2
-588
-1
-1
-1
-1
-1
-1
-1
237
0
259274 282177 426415 449357 274 274 0
695
2073
-91
-102
-1
-1
-1
-1
-1
-1
-1
-1
-1
-1
-1
-1
-1
-1
-1
-1
-1
-1
-1
-1
-1
-1
-1
-1
-1
-1
-1
-1
-1
-1
-1
-1
-1
-1
-1
-1
-1
-1
-1
-1
-1
-1
-3279
3947
2096
879
1
9
-2975
0
281819 302330 449359 469865 197 197 0
2740
1
1
1
-1216
-2825
1321
1
82
48
1
2291
-31
-2598
235
-3555
-2274
0
309295 319099 469019 478865 157 157 0
-2052
-3793
487
-192
-7
-226
-1461
-1
-1
-1
-1
-1
-1
-1
-1
-1
-1
-1
-1
-1
-1
-1
-1
-1
-1
-1
-1
-1
-1
-1
-1
-1
-1
-1
-1
-1
-1
-1
-1
-1
-1
-173
-42
-1
-1
-1
-1
113
572
1
1
-650
0
322042 325463 485423 488841 75 75 0
-2093
722
-118
-1
47
1
146
104
165
0
325461 341855 489381 505789 31 31 0
-130
-1
-1
-1
-1
-1
-3697
-1
-1
-1
-11462
-1
-1
-1
-53
-181
382
1
0
342446 343520 505791 506865 1 1 0
0
343531 345426 508145 510040 1 1 0
0
345304 374075 511406 540156 68 68 0
3221
14034
7
1
1
3
21
1
1
4
11
3
7
1
1
1
7
11349
1
1
1
0
374191 385794 540040 551643 4 4 0
0
385555 390362 551954 556761 3 3 0
0
392116 441871 557352 607086 111 111 0
79
-881
-1
-1
-1
-1
-1
-1
-1
-1
-1
-1
-1
-1
-7
-1
-1
-1
-2
-1
-1
-1
-2
-1
-1
-2
-158
34180
2
1
1
1
2
1
1
1
6
1
1
3
1
1
1
1
1
1
1
1
1
4
1
3
1
1
1
1
3
1
1
1
1
1
1
3
1
1
2
1
1
1
1
1
1
0
441653 463637 607243 629188 64 64 0
303
1
1
1
1
1
3
1
1
1
1
1
1
1
2
2
2
1
1
1
1
1
1
1
1
1
2
1
1
1
14
3
1
1
1
2
3
1
1
0
463488 465291 632726 634529 0 0 0
0
465135 468045 635127 638037 12 12 0
0
468047 529504 638803 700261 18 18 0
-61415
0
540452 600747 699707 760008 17 17 0
-8589
-1
-1
-20082
-12833
-1
0
600469 609844 760338 769713 8 8 0
0
609979 635317 769713 795092 47 47 0
-7734
-1
-1
-1
-1
-1
-1
-1
-1
-1
-1
-1
-1
-1
-1
-4
-4
-1
-3
-1
-1
-1
-1
-1
-1
-1
-1
-1
-1
-1
-1
-1
-1
-1
-3
-1
-1
-1
-1
-1
-1
-1
14444
0
634993 670531 795234 830747 46 46 0
10181
1
21086
18
1
1
4
1
1
1
1
1
1
1
2
1
1
1
1
1
1
1
1
1
1
0
670930 712413 830863 872218 150 150 0
2576
1
1
1
1
1
1
1
2
1
1
1
1
1
1
1
8
1
1
4
2
1
1
1
1
1
1
1
1
1
1
1
1
1
2
1
1
1
1
1
1
1
3
1
1
1
1
1
1
4
1
1
2
1
3
1
1
1
5
1
1
1
1
2
2
1
3
1
3
2
1
6356
2
4
5
2
1
4
1
1
2
2
1
1
1
1
1
2
1
4
1
1
1
1
1
2
1
1
1
1
3
2
1
3
1
1
1
2
1
1
3
1
1
5
1
1
1
1
8
5
1
1
3
1
1
1
1
1
3
1
1
1
10461
-1707
-1
-1
-1
-10680
0
712559 753080 872187 912709 11 11 0
-20258
0
752752 754850 913000 915098 0 0 0
0
755018 764033 915169 924184 3 3 0
0
763842 765729 924561 926448 2 2 0
0
765895 771990 926578 932673 3 3 0
0
772462 788995 933564 950096 6 6 0
5520
0
789092 828672 951666 991247 16 16 0
-21487
0
828440 834479 991435 997474 3 3 0
0
835195 844973 998900 1008672 120 120 0
-8954
-39
-1
-1
-1
-1
-1
-1
-1
-1
-1
-1
-1
37
1
1
315
1
1
1
1
1
1
1
1
24
1
1
1
1
1
1
1
1
1
1
1
1
1
1
-32
-1
-1
-1
-1
-1
-22
-1
-1
-18
-1
-1
-1
-1
-1
-1
-1
-1
-165
-1
-1
57
1
-5
6
3
6
6
4
1
1
4
1
17
16
1
0
842737 883849 1006822 1047938 82 82 0
-5
35
223
1
1
-23
-1
-1
53
1
1
-48
-1
-1
-1
-1
-1
-1
-1
-1
-1
-1
-1
-1
-1
-1
-248
-4
-1
-1
44
1
3
41
1
1
1
1
1
1
1
1
0
884269 885551 1050438 1051720 0 0 0
0
885690 917546 1051756 1083611 8 8 0
2232
0
917029 925503 1083726 1092201 12 12 0
-1122
0
925124 926170 1093401 1094447 1 1 0
0
925764 954352 1094745 1123342 18 18 0
-15743
-3
-1
-1
-1
-1
-1
-1
-1
-5
7126
0
954057 995538 1123496 1164947 90 90 0
-8639
-1
2498
1
1
1
1
1
1
1
1
4
1
5
1
1
1
1
1
1
1
1
1
1
15
11461
18487
1
1
1
1
1
109
68
0
995086 1036600 1164950 1206407 85 85 0
98
1
1
1
1
1
7140
1
1
1
1
4
1
1
6
1
2
5
1
1
1
1
1
1
1
1
4
1
1
2
1
1
6
1
2
1
1
2
1
1
1
1
5
1
1
1
1
1
1
1
1
1
1
1
2
1
1
0
1036243 1038148 1207147 1209052 0 0 0
0
1039149 1040999 1209971 1211821 5 5 0
-1432
86
0
1040819 1054314 1215040 1228532 6 6 0
11562
1
1029
0
1054523 1058953 1229479 1233917 9 9 0
-112
-1
-1
-1
-1
-1
-4175
-1
0
1059144 1064987 1234130 1239972 1 1 0
5
0
1064708 1067202 1240354 1242848 0 0 0
0
1067003 1080274 1243236 1256520 16 16 0
-8526
-1
-1
-1
-1
-1
-1
-1
-1
-1
-1
-1
-1
-1
4587
0
1080424 1087083 1256563 1263223 4 4 0
-6471
0
1087384 1102711 1263221 1278548 1 1 0
0
1102240 1174009 1278585 1350354 36 36 0
40529
16
-702
-1
-1
13380
-318
-1
16695
1
0
1174164 1201928 1350559 1378336 48 48 0
-27468
-4
-4
-2
-1
-8
-1
-1
-1
-1
-1
-2
-1
0
1202194 1214256 1379897 1391960 5 5 0
-7614
0
1214426 1223434 1392469 1401410 70 70 0
-1550
1803
1
1
1
1
1
1
1
1
1
1
1
1
1
1
1
1
1
1
1
1
1
1
1
1
1
1
1
1
1
1
1
1
1
1
3
1
1
1
1
1
1
1
1
1
1
1
1
1
1
1
1
1
1
1
1
1
1
1
1
3
1
1
1
1
1
1
1
0
1223115 1224303 1401904 1403092 0 0 0
0
1224032 1228165 1403436 1407569 1 1 0
0
1229586 1231293 1409088 1410795 6 6 0
0
1231218 1309650 1414072 1492417 102 102 0
46120
1
1
1
1
1
1
1
1
1
1
1
1
2
1
1
1
1
3
1
1
1
3
1
1
1
7
7
21980
9278
1
1
1
1
1
1
1
1
1
1
1
1
1
1
1
1
1
1
1
1
1
1
1
1
1
1
1
1
1
1
1
1
1
1
1
1
1
1
1
1
1
1
1
1
1
1
1
1
1
1
1
1
1
1
1
1
1
0
1316724 1318372 1493170 1494818 19 19 0
0
1318649 1320032 1504630 1506013 1 1 0
0
1321205 1331651 1507378 1517825 6 6 0
-4522
-1
5921
0
1331800 1351238 1518262 1537694 67 67 0
-18890
13
8
1
1
1
1
1
-441
70
0
1350486 1402981 1538278 1590797 116 116 0
-204
13
2
1
3
1
1
5
3661
1
1
-6804
-1
-7098
-1
-14421
-1
-75
-1
-1
-1
-1
-5
-1
-1
-4
-1
-1
-1
-1
-1
-1
-1
-1
-2
-3
-1
-1
-1
-1
-1
-1
-1
-1
4962
-12105
0
1402399 1403633 1590946 1592180 8 8 0
0
1403708 1413877 1593721 1603890 1 1 0
0
1413812 1447743 1604299 1638231 12 12 0
-26410
0
1450743 1452409 1638919 1640585 2 2 0
0
1455519 1459505 1641358 1645345 4 4 0
-2513
0
1459306 1460630 1646633 1647957 0 0 0
0
1463628 1487350 1649109 1672831 2 2 0
0
1487140 1492081 1673216 1678158 3 3 0
-345
0
1491873 1503185 1678581 1689893 2 2 0
0
1502858 1526737 1689895 1713773 8 8 0
11128
0
1526451 1531754 1714139 1719442 2 2 0
0
1531495 1550779 1719848 1739132 54 54 0
14623
1
9
1
-7
-6
-23
-18
-3
9
0
1551631 1571521 1742615 1762506 5 5 0
-8840
0
1572478 1575682 1763587 1766795 9 9 0
-5
-20
-4
-277
0
1576125 1692751 1767211 1883816 68 68 0
974
1
1
2
7
2
4
1
5
1
8
1
1
1
1
1
6
1
4
1
-48983
1999
1
1
-7087
0
1693246 1780474 1885486 1972610 124 124 0
21631
12618
1
1
3
1
1
1
1
1
1
1
1
1
1
1
1
1
1
1
1
1
1
1
1
1
1
1
1
1
1
1
1
1
1
1
1
1
1
1
1
1
1
1
1
1
1
1
1
1
1
3
1
1
1
1
5
1
2
1
1
1
4
1
3
1
2
2
1
1
1
1
1
1
31624
303
1
1
1
1
1
1
1
1
1
1
1
1
1
1
1
1
1
1
1
1
1
1
1
1
1
1
1
1
0
1780330 1785127 1972815 1977612 0 0 0
0
1785126 1812431 2082934 2110239 9 9 0
9099
-2517
0
1811824 1813366 2112745 2114287 0 0 0
0
1813143 1819350 2114289 2120496 4 4 0
0
1818871 1830985 2120498 2132619 80 80 0
-209
-3993
5549
347
1
1
-63
-1
-1
-1
431
1
1
4
1
1
1
117
3
1
1
1
1
688
1
1
1
238
-193
-1
-1
-1
-1
-1
-1
-1
-1
-1
-1
-1
-1
-1
-1
-1
-1
-1
-1
-1
-1
-1
-1
-1
-1
-1
104
1
1
1
1
-27
-17
0
1848867 1854116 2128302 2133538 139 139 0
515
704
95
1
1
1
1
1
1
1
1
1
2
2
1
60
33
50
1
1
1
1
1
1
1
134
-63
-1
298
1
1
1
142
205
1
1
-63
-1
-1
-1
550
3
1
1
1
1
688
1
1
1
238
-193
-1
-1
-1
-1
-1
-1
-1
-1
-1
-1
-1
-1
-1
-1
-1
-1
-1
-1
-1
-1
-1
-1
-1
-1
-1
0
1853704 1860092 2133574 2139962 2 2 0
0
1860783 1865113 2144449 2148778 2 2 0
3733
0
1864765 1867475 2149132 2151843 3 3 0
-2708
0
1866805 1871506 2151840 2156541 1 1 0
0
1871203 1880745 2156758 2166350 97 97 0
-305
-1
-1
-1
-1
-1
-1
-1
-1
-1
-1
-1
-1
-1
-1
-1
-1
-1
-1
-1
-1
-1
-1
-1
-1
-1
-1
-1
-1
-1
-1
-1
-1
-1
-1
-1
-4
-1
-1
-1
-1
-1
-1
-1
-1
-2
-3
-1
-1
-1
-1
-1
-1
-1
-1
-1
-1
-1
345
1
1
1
1
1
1
1
1
-7649
0
1873953 1900863 2181657 2208593 113 113 0
-2088
161
-42
-1
-114
-1
-1
-1
-1
-1
-1
-1
-1
-1
-67
-28
27
2
1
1
1
8
-287
-1
-1
-1
-72
-50
-1
-1
-282
17
1
1
1
-197
-1
-1
-1
-1
-1
-1
-1
-1
-1
-1
-1
-1
-1
-1
-221
-1904
11026
1
1
1
0
1900926 1905457 2208583 2213088 26 26 0
3355
1
1000
1
1
1
1
1
1
1
1
1
1
1
1
1
1
1
1
1
1
1
1
1
1
1
0
2053052 2055372 2213189 2215509 4 4 0
0
2054209 2056054 2215517 2217362 0 0 0
0
2055952 2058954 2217364 2220366 6 6 0
0
2058677 2062213 2221156 2224692 5 5 0
0
2066686 2136416 2229505 2299174 85 85 0
68581
1
1
1
1
1
1
1
1
1
1
1
1
1
1
4
1
1
3
1
1
1
1
2
3
1
1
1
1
1
1
1
2
1
1
1
1
1
5
7
1
1
3
1
1
1
1
2
1
1
1
1
1
1
1
4
2
1
1
1
1
946
-35
0
2135754 2159123 2298832 2322224 41 41 0
-62
-56
-1
-1
-1
-1
-1
-1
-1
-1
-1
-8
-1
-1
-1
-1
-1
-1
-2
-1
-1
-1
-2
0
2159233 2161079 2322835 2324682 2 2 0
-1037
0
2160762 2207071 2325084 2371206 278 278 0
840
11584
1
1
1
1
1
1
1
1
1
1
1
1
1
1
1
1
1
1
1
5
3
1
1
1
1
1
1
1
1
1
1
3
3
3
1
3
1
1
1
1
2
1
1
1
1
1
1
1
1
1
1
1
2
2
1
1
1
1
2
1
1
1
3
1
1
1
1
1
1
1
1
1
3
1
1
1
1
1
1
1
1
1
3
1
2
1
-3884
-1
-1
-1
2440
1
1
1
1
1
1
1
1
1
1
1
1
2
1
6
6
4
1
1
1
1
3
2
1
1
1
1
4
1
1
1
1
1
1
1
1
2
1
1
1
1
1
1
2
1
1
1
1
10
1
1
1653
1
1
1
1
3
1
1
1
6
1
1
1
1
1
2
1
1
1
1
1
1
1
1
1
1
1
1
1
1
1
1
1
5
1
1
1
1
2
1
1
1
3
1
1
1
3
1
1
1
1
1
10469
-832
-2568
2496
-1702
0
2207686 2209873 2373027 2375214 0 0 0
0
2210844 2212280 2383674 2385110 0 0 0
0
2212258 2214004 2386153 2387899 0 0 0
0
2214203 2216142 2389993 2391932 0 0 0
0
2217357 2218926 2393790 2395359 0 0 0
0
2219364 2232792 2397793 2411221 1 1 0
0
2232640 2261300 2411532 2440232 70 70 0
16040
-3081
-1
-1
-1
-1
-1
-1
-1
-1
-1
-1
-10
-1
-3
-1
-1
-2
-8
-1
-1
-1
-5
-1
-1
-1
-1
-6
-1
-1
-1
-1
-13
-1
-5
-1
-4
-1
-2
-7
-1
-8
0
2261718 2268587 2442100 2448969 5 5 0
0
2268271 2277522 2449418 2458670 1 1 0
-570
0
2277964 2287566 2460601 2470203 1 1 0
0
2287567 2327655 2471672 2511760 0 0 0
0
2327627 2328998 2512197 2513568 0 0 0
0
2328749 2330857 2514607 2516715 0 0 0
0
2331488 2332794 2517952 2519258 0 0 0
0
2332744 2344190 2519819 2531265 1 1 0
0
2344546 2382761 2531876 2570091 8 8 0
0
2382216 2394743 2570093 2582622 2 2 0
-10317
-1
0
2394749 2404684 2585661 2595596 1 1 0
0
2405039 2414799 2595878 2605639 6 6 0
89
1
-1068
-1
-1
0
2414725 2416565 2606080 2607878 42 42 0
1648
1
1
1
1
1
1
1
1
1
1
1
1
1
1
1
1
1
3
1
1
1
1
1
1
1
1
1
1
1
1
3
1
1
1
1
1
1
1
1
2
1
0
2416016 2461101 2607880 2652924 57 57 0
357
1
1
1
1
1
1
1
1
1
1
1
1
1
1
1
1
1
3
1
1
1
1
1
1
1
1
1
1
1
1
3
1
1
1
1
1
1
1
1
2
1
-44622
0
2461712 2479927 2655322 2673513 33 33 0
11878
1
1
1
1
1
1
1
1
1
1
1
1
1
1
1
1
1
1
1
1
1
1
1
0
2479927 2486419 2673979 2680471 3 3 0
0
2487219 2503656 2682080 2698529 126 126 0
6589
1
1
1
1
1
1
1
1
1
1
1
1
1
1
1
1
1
1
1
1
1
1
1
1
1
1
1
1
1
1
1
1
1
1
1
1
1
1
1
1
1
1
1
1
1
1
1
1
1
1
1
1
1
-5135
-1
-1
-1
-1
-1
-1
-1
-1
-1
-1
-1
-1
-1
-1
-1
-1
-1
-1
-1
-1
-1
-1
-1
-1
-1
-1
-1
-1
-1
-1
-1
-1
-1
-1
-1
-1
-2
-1
-3
-1
-1
-1
-1
-1
-1
-1
-1
-1
-1
-1
-1
-1
-3
-1
-1
-1
-1
-4
-1
-1
-1
-1
-1
-1
-1
0
2505806 2507212 2699132 2700538 0 0 0
0
2506808 2507951 2701678 2702821 0 0 0
0
2507960 2544688 2703014 2739742 3 3 0
0
2544756 2550690 2739737 2745671 1 1 0
0
2550387 2554090 2746143 2749846 10 10 0
0
2554069 2557580 2752289 2755800 1 1 0
0
2557309 2560376 2756269 2759336 0 0 0
0
2560195 2562433 2759691 2761930 1 1 0
-711
0
2565873 2567518 2765460 2767105 2 2 0
0
2568359 2569403 2768273 2769317 1 1 0
0
2570334 2597457 2772949 2800071 3 3 0
4981
0
2597780 2603771 2804489 2810480 0 0 0
0
2603594 2607071 2811002 2814479 0 0 0
0
2607686 2639450 2816537 2848303 9 9 0
-25088
-1
0
2640258 2654595 2855167 2869510 110 110 0
-9339
-1
-1
-13
-9
-1
-1
-1
-1
-1
-1
-1
-1
-1
-1
-18
-1
-1
-1
-1
191
1
1
1
1
1
1
1
1
1
1
1
1
1
1
1
1
1
1
1
1
1
1
1
-105
-1
39
1
1
1
47
1
1
236
-1131
-1
-1
-1
-1
-1
-1
-1
-1
-985
-1
-1
1402
322
-70
-1
-1
-1
-1
-1
0
2654729 2664044 2869941 2879242 162 162 0
1025
217
1
1264
1
1
1
1
1
1
1
1
1
-323
1774
2442
330
-171
0
2666480 2670792 2896640 2900954 122 122 0
-2200
-674
0
2672926 2675331 2924529 2926944 65 65 0
-216
-1
-1
-1
-1
-1
-1
-1
-1
-1
-1
-1
539
862
0
2684125 2694941 2926937 2937766 255 255 0
2599
1114
-399
1456
-54
-479
-1
-1
447
-124
3
1173
-451
-1
-1
-1
-1352
-1
-1
-1
-1
-1
-1
-1
-1
0
2694937 2705883 2949824 2960732 271 271 0
-802
1749
118
853
1
1
1
1
1
1
1
1
1
1
217
1
1
1
1
1
1
1
1
1
1
1
1
1
1
1
1
1
1
1
1
1
1
1
1
1
1
1
1
1
1
1
1
1
1
1
1
-35
-70
-1115
-1340
-1
56
-737
-899
-1
-1
-1
-1
-1
-1
-1
10
539
0
2705184 2715304 2962814 2972925 313 313 0
10
-813
-2538
71
48
1
1
1
1
1
1
1
1
1
1
1
1
1
1
1
1
1
1
1
1
1
1
1
1
1
1
1
1
1
1
1
1
1
1
1
1
1
1
1
336
-103
-1
31
-468
316
372
73
-131
-304
-69
-176
-1
-1
-1
-1
1321
9
-168
-517
-558
-1
-1
-1
-1
-1
-1
-1
-1
-1
-1
-1
-1
-1
-1
-187
-1
-1
-1
-1
756
18
-149
-1
-1
-1
-1
-1
-1
-1
121
0
2715317 2724377 2981569 2990632 202 202 0
-674
1610
-142
-859
-783
-901
137
0
2767339 2778501 3011428 3022588 320 320 0
660
-929
-46
123
75
2561
-309
-269
-2728
-1263
836
997
97
208
0
2784947 2798717 3031208 3044925 480 480 0
-75
608
604
-1069
717
1580
1
1
1
1
1
1
1
1
1
1
1
-165
-880
1058
66
132
846
1362
1
1
1
1
1
1
1
1
1
1
1
1
1
1
1
1
1
1
1
1
1
1
1
1
1
1
1
1
1
1
1
1
443
1
1
1
639
328
1
1
-216
-1
-1
-1798
-126
-203
50
509
1
0
2798812 2805897 3044925 3051994 243 243 0
3535
483
924
1
1
1
1
1
1
1
1
1
1
1
2003
119
0
2810678 2827408 3091024 3107675 643 643 0
273
1
2
1
126
934
-562
-1625
-3
-1768
-1
-1
-1
-1
-1
-1
580
1096
1
4
1
2
2
1
2
1
1
1
1
1
1
1
593
-75
1243
1
1
1
1
1
1
1
1
1
1
1
1
1
1
1
1
1
1
1
166
1
-240
-94
-16
155
1
1
1
1
1
1
1
1
1
1
1
1
1
1
1
682
4
1
9
1
1
1
1
3
10
1
1
6
1
1
-791
-180
-1
-1
-4
-1
-1
-15
-1
-1
52
1
1
1
1
1
708
24
414
1704
1
1
1
1
1
1
1
1
1
1
3
1
1
1
4
1
1
-168
-180
-81
969
103
421
-58
90
0
2828563 2833263 3107674 3112401 158 158 0
263
-2020
-1
-1
-1
-1
-1
-1
-1
-9
-1
-1
-1
-1
-1
-1
-1
-1
-1
-766
-1
-1
-1
-1
-1
-1
-1
-1
-1
612
1
-963
-1
0
2833259 2837514 3117288 3121505 149 149 0
174
198
1
1
4
1
1
1
107
-1146
-1
590
3
277
1
1
1
1
1
1
1
1
1
1
1
1
1
1
1
1
1
1
1
1
1
1
1
1
1
1
1
1
1
1
1
1
1
1
1
-364
-1
-1
-1
-399
-515
-1
0
2846468 2851360 3121500 3126377 168 168 0
191
537
1
1
1
1
1
1
1
1
1
1
1
1
1
1
-456
-1616
1901
0
2853017 2854808 3147697 3149486 73 73 0
-47
453
1
296
-316
510
0
2854813 2864213 3149945 3159354 230 230 0
-754
1031
1945
1
1
1
1
1
1
1
1
1
1
1
1
1
1
-65
-1
-884
-32
-147
-1
-1
-40
-1
-94
-1
-1
-1
38
1582
-948
-379
39
181
-117
-1
-1
-1
-1
-1
-1
-1
-1
-2
-1
-1
-797
0
2865174 2872935 3159346 3167151 207 207 0
246
284
-113
-866
-1
-1
-1
-1
-1
1582
388
-881
-113
-1
-1
-1
-1
-1
-1
-1
-1
-1
-1
-1
-1
-1
-1
-1
-1
-1
-1
-1
-1
-1
-1
-1
-3
-1
-1
-2
-1
-1
-1
-1
-1
-1
-1
-1
-1
-1
-1
-1
-1
-2
-1
-201
-1
583
1
1
4
1
4
288
-205
-1036
0
2873099 2877466 3167693 3172049 89 89 0
-70
-1
3214
-65
-1
-4
-1
-1
-1
-1
-9
-1
-1
-1
-65
-1
-1
-1
-1
-1
-3
-48
21
1
1
1
1
1
1
1
1
1
1
1
1
1
1
1
1
1
1
1
1
1
1
1
1
1
1
2
250
347
1
0
2878125 2882766 3191906 3196518 190 190 0
119
1
1
1
1
1
358
48
-5
10
2
1
38
34
1
1
1
1
146
1
1
1
1
1
1
1
1
1
1
412
1
0
2882769 2887051 3196849 3201112 156 156 0
1240
-448
99
-216
946
48
-5
-10
38
28
9
1
115
9
156
1
1
1
1
1
1
1
1
1
1
876
1
0
2890509 2903283 3201114 3213902 240 240 0
368
-44
-131
-1
-1
-2214
-1
-1
-4
3018
-510
61
-1817
-2
-978
-1
-19
-58
-1427
-1
0
2916015 2917884 3216289 3218158 6 6 0
0
2917983 2921566 3218162 3221779 92 92 0
72
-1597
-595
-238
-1
-96
-2
-2
-3
-3
-1
-1
-1
-1
-2
-1
-1
-1
-1
-188
-1
-1
-3
-1
-1
-1
-1
-1
-2
-1
-1
-1
-1
-3
-1
-80
18
83
-157
-104
0
2925017 2933367 3225684 3234072 169 169 0
-441
-1
-1
-1
-1
-1
-1
-1
-1
-1
-820
-1
-1
-1
-1
-1
-1
-1
-1
-1
-1
-1
-1
-1
-1
-1
-1
-1
-1
-1
-1
-2574
-1
-3266
-1
-1
-1
-1
-1
58
68
1
-20
-289
-1
-186
-1
357
7
149
0
2933575 2954594 3234079 3255075 286 286 0
-371
61
196
1166
2113
1
1
1
1
2381
-2331
-1
-1603
-149
-209
-1
490
867
-1584
5821
-806
670
1
1
1
1
1
1
1
1
1
1
1
1
3
1
3
1
1
1
1
0
2954713 2978883 3256548 3280707 346 346 0
-9
-1
-2030
-141
-1
-1
-1
-1
-1
-1871
-3222
-1
-1
-1
-1
-1
-1
-1
-1
-1
-1
-1
-1
-1
-1
-1
-1
-1
-1
-1
-1
109
1
1
1
1
1
1
1
1
1
1
1
1
1
1
1
1
1
1
1
1
-812
-1557
-1
-1
-1
-545
-1
-345
-814
473
830
-518
-1169
324
1
1
1
1
1
1
2
1
-806
-1
-1
694
3889
3096
1
1
1
1
1
1
1
1
1
1
1
1
1
1
606
1
1
1
2
1
2
0
2978877 2987646 3293224 3302007 113 113 0
976
-6442
-1
-987
-1
-1
-1
-1
-1
-1
-1
-1
-1
-1
-1
-1
-1
294
0
2987880 3002548 3302142 3316884 298 298 0
-12
-1
-1
710
32
493
3
1
12
1
1
1
271
-444
-129
-1
-1
-1
-1
-1
-1
-1
-1
-1
-1
-1
-1
-1
-1
-1
-1
-1
-5
-1
-1
-1
-1
-1
-1
-1
-1
-1
-1
-1
-1
-4
-1
-1
-1
-1
-1
-1
-1
-1
-1
-1
-1
-1
-1
-1
-1
-1
-1
-1
-1
-1
-1
-1
-1
-4
-1
-1
-3
-1
-1
-1
-1
-1
-1
-1
-1
-1
-1
-1
-1
-1
-1
-1
-1
-2
-1
-1
-1
-222
83
59
-978
-1643
-1
-1
-1
-1
-1
-1
-1
-1
-1
-1
-1
-3
-1
453
-123
-1
699
1198
1
1
1
1
1
1
1
-406
138
1
1
1
813
779
-957
756
0
3009656 3010758 3317472 3318574 33 33 0
404
1
1
1
1
-100
-1
-1
-1
-505
0
3012479 3028827 3318570 3334924 438 438 0
-1101
-1
-1
-1
-1
-1
-1
-1
-1
-1
-1
-1
99
2237
1
1
1
1
1
1
1
1
1
1
1
1
147
1
180
1
1
1
1
-1304
-1
-125
-288
145
-83
-1
373
-4
-1118
-2393
2832
1
1
1
1
1
1
1
1
-110
-43
-1207
-1
-1
-1
-1
-1
-1
-1
-1
-1
-1
-1
-1
-1
-1
0
3075870 3088152 3342061 3354391 422 422 0
1141
2858
841
-1640
-1
-1
-1
-1
-1
-1
-1
-1
-1
-1
-1
-1
-1
-1
-1
-1
-1
-1
-1
-1
-1
-1
-1
-1
-3
-1
-1
-1
-1
-1
-1
-2
-2022
-1
-1
-1
-1
-1
-1
-1
-1
-1
-1
-1
-1
-1
-1
-1
876
169
-884
-1
-1
-1
-1
-1
-1
-1
-1
-1
98
207
1206
1
1
1
0
3097506 3103920 3362775 3369201 181 181 0
-82
-1
875
-241
-1
-2
-1
-1
-1
-1
-1
901
1
-1060
-1556
-392
-53
-1
0
3108104 3112961 3374936 3379792 137 137 0
-10
-40
-39
-813
165
1040
1
1
55
1
-164
-56
1377
0
3113985 3122222 3379790 3388004 305 305 0
-549
-138
-1
-1
-1
-1
-1
-1
-1
-1
-1
-1
-1
-1
-1
-3
-1
-1
-1
-1
-1
-1
-4
-1
-1
-1
-1
-1
-1
-1
-1
-1
-1
-1
81
438
536
2115
-75
-1546
-1
62
668
1
1
1
1
1
1
1
1
1
1
1
1
1
1
1
1
1
1
1
1
1
1
1
1
1
1
1
1
1
1
1
1
1
1
1
1
1
1
1
1
1
1
1141
1
1
1
1
1
1
1
1
637
2
7
0
3129569 3164406 3388442 3423262 913 913 0
-1080
-1203
-1866
3430
1
1
1
1
1
1
1
1
1
1
1
1
1
1
1
1
1
1
1
1
1
1
1
1
1
1
1
470
976
371
140
-948
721
-758
-1
-3
-1
16
1
2066
1
1
1
1
1
1
1
1
1
1
1
1
1
1
1
1
-777
723
-1715
490
1
-554
-933
-1
1425
1
1
-131
346
-2071
-26
485
804
1
-85
167
2745
1285
231
1
-20
-1
-1
-1
-1
-1
-1
-1
-1
-1
-97
-1
-1
1057
1
1
1
-471
-543
-1
-1
-235
-1
-1
-1
-1
-3
-1
-1
-1
-1
-1
-1
-1
-1
-1
-1
-1
-1
-1
-3322
0
3164629 3172113 3423259 3430739 173 173 0
780
1348
-292
-2202
-1020
145
1
1
1
1
1
-1065
-1
368
0
3172237 3181239 3430741 3439777 252 252 0
650
-25
-1
-1
-3
-1
-1
-1
-1
-1
-1
-1
-2
-1
-1
-3
-1
-1
-1
-1
-1
-2
-1
-1
-7
-9
-1
-2832
234
-431
22
-1470
-1
-1
-1
-1
-704
-1
269
-375
-290
-1056
25
-401
0
3181239 3184165 3452792 3455708 67 67 0
-78
-52
123
1
1
1
1
1
1
1
1
139
-1196
923
1
1
0
3184610 3191189 3457919 3464518 168 168 0
180
-659
-1
-24
-1
699
-252
-1912
14
1374
83
327
2
1
1
-86
-1
-1
-1
-1
-1
-1
-1
-1
-1
-1
-1
-1
-1
-1
-1
-1
-1
-1
-1
-1
-1
-1
-1
-1
490
1
3
-262
0
3191345 3200849 3465955 3475495 279 279 0
-1598
-139
-1
-1
544
1
-1696
-248
-1128
-70
-1
-1
-1298
-440
-1
-1
-1
-1
-1
-1
-1
-1
-1
-1
-1
-1
-1
-1
-1
-1
-1
-1
-1
-1
-1
-1
-1
-1
-1
-713
-255
1295
0
3201044 3202044 3475493 3476492 36 36 0
7
0
3202039 3206963 3488015 3492829 229 229 0
-534
577
760
67
1
1
1
1
1
1
1
1
1
1
1
1
1
1
1
1
1
1
1
1
1
1
1
1
1
1
1
1
1
1
1
1
1
1
1
1
1
1
1
1
1
1
1
1
4
1
1
1
1
1
1
1
1
1
1
1
1
1
1
1
1
1
1
1
1
1
1
1
3
1
1
1
1
1
1
1
1
1
1
1
4
1
-391
-291
-1
-1
513
-15
-1
-35
127
5
176
1
1
1
1
1
1
1
1
1
1
1
1
1
1
1
1
1
1
1
1
1
1
1
1
1
1
1
1
1
1
2
-363
-2
0
3219361 3222033 3492823 3495467 84 84 0
-705
1456
1
1
1
1
1
1
1
1
1
1
1
1
1
1
1
1
1
1
1
1
1
4
1
1
1
2
1
1
0
3225907 3242485 3495468 3512048 439 439 0
460
1
-511
-76
-1
-1
-389
19
-227
-1
-875
-988
-2659
-1
976
-247
-1
415
-1529
-1964
-70
-1
-1
-1
-1
-1
-1
-1
-1
-1
-1
-1
-1
-1
-1
-1
-1
-1
-1
-1
-1
-1
-1
-1
-1
-1
1500
-878
-1
-1
-1
-1
-1
-1
-1
-1
-2
1130
1
1
1
1
1
1
1
1
1
1
1
1
1
1
1
1
1
1
1
1
1
1
1
1
1
1
1
1
1
1
1
1
1
1
1
1
1
1
1
1
1
531
0
3241970 3248146 3512050 3518171 263 263 0
1360
1
1
1
1
1
1
1
1
1
1
1
1
1
1
1
1
1
1
1
1
1
1
1
1
1
1
1
1
1
-338
219
657
1
1
1
1
1
1
1
1
1
1
1
1
1
1
1
1
1
1
1
1
1
1
1
1
1828
303
-76
-371
0
3246593 3259216 3521744 3534360 373 373 0
296
-2311
544
-200
-659
1393
1
1
1
1
1
1
1
1
1
1
1
1
1
1
1
1
1
1
1
1
1
1
-121
-439
-2123
3907
-33
-1
-1
-1
-1
-1
-2
-1
-1
-1
-1
-341
-1
0
3258891 3270402 3556314 3567786 390 390 0
-85
-522
-207
808
642
2
1
-351
-1
-1
-1
-1
-1
-3
-1
-1
-1
-1
-1
-1
-1
-1
-5
-1
-2
-1
374
1
1
1
1
1
1
1
1
1
1
1
1
1
1
1
1
1
1
1
1
1
1
1
1
1
1
1
1
1
1
1
1
1
1
1
1
1
1
1
2
2224
-2415
399
29
62
1
1
1
1
1
1
1
1
1
1
1
1
549
0
3270398 3279503 3577916 3587010 226 226 0
-932
-330
151
1
613
937
1380
1
1
3760
1
776
1
1
27
0
3279514 3288238 3586696 3595410 218 218 0
94
1
1
27
1571
1415
1
-127
-974
103
-356
-1209
1503
1
446
812
1
3
0
3292387 3301039 3604024 3612677 207 207 0
-1197
1447
1183
2703
-155
-222
-1746
0
3301223 3303764 3612722 3615267 83 83 0
-2040
-1
-1
-1
0
3310688 3316171 3615254 3620737 127 127 0
-11
2964
0
3325293 3327900 3623127 3625733 55 55 0
-1402
914
1
0
3327896 3331209 3636860 3640185 85 85 0
-2455
-1
-1
-1
-1
-1
-1
-1
-1
-1
-1
-688
0
3331203 3349750 3640522 3659055 328 328 0
258
-1664
-118
5875
1
1
1
-2740
-988
261
-2095
-1311
-304
246
1
1
1
1
1
1
1
1
1
26
1
1
1
1
1
-235
-1
-1
-1
-1
-1
-1
-1
-1
-1
-1
-1
-1
-1
159
1
1
1
1
1
1
3
1
5
9
1
1
-544
1636
0
3352946 3362172 3663508 3672739 120 120 0
-536
-503
-1
-3
-48
313
156
-1578
-1
-1
-1
-1
1695
49
2026
0
3363934 3417090 3672734 3725899 922 922 0
1645
-499
-1
-1
-1
-1
-3
-1
-1
-1
-1
-1
2997
1
1
1
1
1
1
-1191
-1
-1
-1
-1
421
1
1
1
1
1
1
1
1
1
1
1
-713
300
-197
-560
440
24
1
1
1
1
3
1
1
2
1000
1
1794
-909
2275
1
1
1
1
1
1
1
1
1
41
-3726
-767
-1466
351
1
8
1
-1045
-1
-1
-1
-1
-1
-1
-1
-1
2588
-785
-2311
-1
-1
-1
-1
-1
5
-354
-1
-1
-1
-1
-1
-1
-1
-1
-1
-1
-1
-2
-1
-4
-1
-1
-1
-1
-1
-1
-5
-1
-1
-367
264
-231
-781
-1
-1
-1
-1
-1
-1
-1
-1
-1
-1
-1
-1
-1
-1
-496
-526
-952
2403
-2726
-1342
-1054
-1
-1
-1
-1
-1
-1
-1
-1
-1
-3
-1
-1
-1
-4
60
1
1
1
1
1
1
1
1
1
1
1
1
1
1
1
1
1
1
1
1
1
1
1
1
1
1
1
1
1
596
-799
135
205
909
308
2307
1
1
1
-1841
-808
-1810
-303
1260
1134
1
1
0
3417652 3419633 3726710 3728690 82 82 0
328
1
1
6
-1549
-7
-39
35
-8
0
3420139 3466144 3729873 3775798 898 898 0
-843
414
-162
1008
-2467
708
1
1
1
1
1
1
1
1
1
1
1
1
1
1
1
1
822
-215
-528
248
890
41
1
1
1
1
1
1
1
1
1
-995
-398
418
257
4
1
1
-383
1042
-640
-1198
-1
-1
-1
-1
-1
-742
1539
109
1
1
1
1
-692
-1498
-1
-1
930
-170
-1
-1
-1
-1
-1
-1
-1
-1
-1
-1
-1
-1
-1
931
-238
-1
43
1469
1
-69
-218
1758
1
305
1
-192
-925
-1
-1
-1
-931
-1
1615
1
1257
-22
-1
-1
-1
561
553
1
1
1
1
1
4
1
1
1
1
1
1
1
1
1
6
1
1
1
1
1
1
1
1
1
1
3
1
1
1
1
1
1
1
1
1
1
1
1
1
1
1
1
1
1
1
1
1
1
1
1
1
1
1
1
1
1
1
1
1
1
1
1
2
1
1
1
1
1
-2666
-1
-1
3822
93
-2132
-171
114
1
2525
1
2951
0
3466143 3480501 3777128 3791434 377 377 0
1002
513
3
1
199
-1154
683
1
1
1
-23
-10
-1
-2
-6
-1
-1
-1
6
-18
-1
-6
-1
-11
-1
-1
-1
-1
-1
-1
-1
-6
-1
-1
-2
-2
-1
-1
-20
-119
-299
189
-2079
3829
1
67
1
112
1
1
1
1
1
1
1
1
1
1
2
2
1
1
1
1
1
1
1
2
1
1
1
3
1
1
1
1
3
1
1
3
1
1
1
1
1
1
1
1
2
3
2
1
1
1
1
1
4
1
1
2
1
1
1
1
1
1
2
2
2
1
1
2
1
1
2
5
1
1
3
1
1
-1360
-1
-1
-1
-1
0
3480195 3483688 3791843 3795342 65 65 0
743
419
559
-1582
-69
-1
-1
-1
-1
-1
-1
-1
0
3483822 3484880 3795342 3796400 14 14 0
0
3485451 3491629 3796398 3802604 107 107 0
-1129
-1186
-1
-1
-1
-1
-1
-1
-1
-1
-1
-1
-1
-1
-1
-1
-1162
222
504
11
-142
-1
-1
-1
-1
-1
-1
-1
-1
-1
-1
-1
-1
-1089
-1
114
0
3491810 3500017 3802790 3811003 95 95 0
-156
-215
237
-475
1544
-499
1836
-1249
-1208
-1
-1
-1
-1
96
0
3500012 3537296 3811043 3848254 584 584 0
5050
1
1
1
1
1
1
1
1
1
1
1
1
1
1
1
1
1
1
1
-68
-1
-1
-1
-1
-1
-1
-1
-1
-1
-1
-1
-1
-1
-1
-1
-1
-1
-1
-1
-1
-1
-1
-1
-689
527
1060
2202
-465
-1
-1
-1
-1
-1
-1
-1
-1
-1
-1
-1
-1
-1
-1
-1
-1
-1
-1
-1
-1
-1
-1
-3394
-6264
1147
1
1
1
1
1
1
1
1
1
1
1
1
1
1
1
1
1
1
1
1
1
2
1
1
1
1
845
1
1
1
1
1
1
1
1
1
1
1
1
3
1
1016
67
1
1
1
284
-621
2754
1
-1675
-151
-1
-109
-1
-1
-1
-1
-184
4931
-1545
435
1
2
3
1
1
2
2
10
1
1
1
1
1
1
1
1
1
3
1
1
1
1
1
1
1
1
1
1
1
1
2
1
3
2
1
3
3
1
1
1
1
1
7
1
1
1
5
1
1
1
1
1
1
1
3
1
1
1
1
0
3537292 3563951 3857626 3884363 284 284 0
2439
-1034
1127
1
1
1
1
1
1
1
-1022
-1190
-1
-1
-1
-1
-1
-1
-1
-1
-1
-1
-1
-1
-1
-1
-1
-1
-542
641
445
1
1
1
1
1
1
1
1
1
-166
-748
-203
364
-1840
-212
-1
-1
-784
-1
-1
-360
-1
-1
-1
-1
-1
-1
-1
-1
-1
-1
-1
-1
-1
-1
-1
-1593
-841
-1
-1
-1
-1
-1
-1
-1
-1
-1
-1
-1
-1
-1
-1
-1
-1
-1
-1
-1
-1
-1
-1
-1
-1
-1
-1
-1
-1
-1
799
1143
1
1
-784
-1
-1
-1
-1
-1
-1
-1
-1
-1
-1
-1
-4965
-1
-1
-1
-1
-1
-1
-1
-1
-1
-1
-1
-1
-1
0
3563950 3571867 3884524 3892490 124 124 0
1030
1
-1639
-1
-1
-1086
-1
-1
-1
-1
-1
-1267
-1
-1
-1
-1
-1
-1
-1
-1
-1
-1
-1
-1
-1
-1
-1
-1
-185
-1
393
364
-17
-1
-1
-1
-1
-1
-1
-1
-1
-1
-1
-1
-1
-1
-1
-76
-1
-1
-1
-1
300
-321
-1
-1
-4
-1
-1
0
3581311 3588910 3892487 3900084 71 71 0
-748
886
1069
4850
0
3588924 3590104 3899758 3900937 23 23 0
1150
0
3596040 3598475 3902883 3905317 41 41 0
311
0
3599123 3621127 3905310 3927279 467 467 0
-268
348
1
146
-149
-1
-1
-1
-1
-1
-1
-1
-1
-1
-1
-1
-1
-1
1561
1
1
1
1
1
1
1
1
1
1
1
1
1
1
1
1
1
-539
-1
-1
-1
-1
-1
-1
-1
-1
-1
-1
-1
-325
-2432
-151
271
1
1
1
-6
-1271
1688
1
1
1
1
1
1
1
1
7
356
1
1
1
1
1
1
1
1
1
1
1
147
196
1
1
2
1
1
1
1
2
1
1
1
1
1
1
1
1
5
1
1
1
1
1
1
1
1
5
2
1
1
1
1
1
1
1
1
-106
-1667
-1903
2481
1
-153
-454
290
-1692
-1
-1
-1
-1
-1
-1
-115
-1
-1
-1
-1
-1
-1
-1
-2
2108
397
-152
0
3621136 3628752 3927671 3935337 175 175 0
-411
-1
-1
-1
-1
-1
-338
-1
-1
-1
-1
-1
-1
-1
-1
-1
-1
-1
-1
-1
-1
-1
185
-18
-1
-1
-1
-944
-1
-1
-1
-1
-1
-1
-1
-1
-1
-1
-1
-1
-1
-1
-1
-1
-1
-1
-1
-1
-1
-1
-1
-1
-1
-1
-1
-1
-1
-1
735
29
646
-733
55
297
1543
84
0
3630002 3640911 3935336 3946226 322 322 0
-1177
-1
-1
730
-125
-1661
-158
3556
1
1
1
1
1
1
3
104
1
1
1
1
1
1
1
1
1
1
1
1
1
1
1
1
1
1
1
1
1
1
1
1
1
1
1
1
1
1
1
1
1
1
1
1
1
1
1
1
1
1
1
1
1
1
1
1
1
1
1
1
1
1
1
1
1
1
1
1
1
1
1
1
-2196
-1
-1
-1
-1
-1
-1
-1
-1
-1
-1
-1
-1
-1
-1
-1
-1
-1
-1
-1
-1
-1
-1
-1
-1
-1
-1
-1
-1
-1
-1
-1
-1
-1
-1
-1
-1
-1
-1
-1
-1
-1
-1
-1
-1
-1
-1
-1
-1
-1
635
0
3640836 3660045 3946269 3965421 277 277 0
92
1
80
-310
-63
-87
-1
-623
1453
32
924
4
223
1
183
606
-205
435
2830
-1116
-1
-1
1660
-672
-1
-1
1033
295
1
2
1
4
1
1
1
6
1
2
3
1
2
4
1
1
1
3
10
1
1
1
4
4
1
1
1
1
2
1
3
1
3
5
1
5
1
-3
9
1
1
1
1
1
1
1
1
1
1917
1106
644
448
741
1
1081
0
3670768 3671993 3965417 3966642 20 20 0
169
-532
0
3672097 3681765 3966968 3976633 115 115 0
-3977
-2247
502
1558
1
1
1
204
-191
0
3681768 3685527 3978450 3982125 157 157 0
2181
1
1
1
1
1
1
1
1
1
13
1
3
1
121
-33
-1
237
1
1
1
1
1
23
1
1
1
1
1
1
1
1
1
1
1
1
1
1
1
1
1
1
1
1
1
1
1
1
1
1
1
1
1
1
1
1
1
1
1
1
1
1
1
1
1
1
1
1
1
1
1
1
1
1
1
-150
250
1
1
1
1
1
1
1
1
1
1
1
1
1
488
-103
0
3685609 3702646 3983409 4000414 388 388 0
6
203
1
1
1
1
1
-82
-1
-1
-1
-1
-1
-1
-1
106
1
-45
-226
-1
720
-1201
-1
2974
-1545
-162
-166
2392
1
1
1
1
1
1
1
1
1
1
1
1
1
1
1
1
1
1
1
1
1
1
1
1
1
1
1
1
1
1
1
1
1
1
1
-3489
1469
713
0
3702640 3716070 4009901 4023385 421 421 0
-2679
-1
-1
-1
-1
-1
-1
-1
-1
-1
-1
-1
-1
-1
-1
-1
-1
-1
-1
-1
-1
-1
-1
-1
-1
-1
512
-596
323
-253
-1
-1
-1
-6
-1
-1
-1
-1
-1
-1
-1
-1
-1
-1
-1
-1
-1
-1
-3
-1
-1
-1
-1
-1
-1
-1
-1
-1
-1
-1
-1
-1
-1
-1
-2
-1
-1
-1
-1
-1
-1
-1
-1162
-405
-184
-1
-1
-1
-1
-1
-1
-1
-1
-1
-1
-1
-1
-1
-1
-1
-1
-1
-1
-1
-1
-1
-1
-1
96
152
1
1
1
1
1
1
1
1
1
1
1
4
1
1
1
1
1
1
1
1
4
1
1
1
1
1
1
1
1
1
1
1
1
2
1
1
2
1
1
884
-755
-3504
0
3716069 3720217 4024260 4028403 114 114 0
392
3009
1
1
1
1
-123
66
-525
0
3725815 3741874 4032468 4048566 474 474 0
-217
189
-436
-154
-877
-45
-1
-1
-1
-1
-1
-1
-1
-1
-1
-1
-1
-1
-1
-1
-1
-1
-1
-443
-1
513
1
1
1
56
67
-834
-1
99
1
617
4261
136
-412
389
1
1
1
1
1
1
2
1
1
1
1
1
2
1
947
245
1
1
-3389
-584
-1
-1
-1
-1
-1
-1
-1
-1
-1
-1
-1
-1
-1
-1
-1
-1
-1
-1
-1
-1
-1
-1
-1
-1
-1
-1
-1
-1
-1
-1
-1
-1
-1
-1
-1
-1
-1
-1
-1
-1
-1
-1
-1
-1
367
1
2
-48
-1
-3
533
1
1
0
3742307 3754676 4049149 4061469 285 285 0
-129
-1
-1
514
-3263
252
270
1
1
2
1
1
1
1
1
100
-920
323
1
1
1
1
1
1
1
1
1
1
1
1
1
1
1
1
1
1
1
1
1
1
1
1
1
1
1
1
1
1
1
1
2
1
1
1
1
1
1
-73
-46
-1
-1
-1
-1
-1
-1
-1
-1
-1
-1
-1
44
37
1
2
-329
-2445
-1
-1
169
1
1
1
1
-135
-1
-1
-1
-1
-1
-162
1119
1
1
1
6
114
1
1
1
1
1
1092
607
1
1
1
96
0
3754174 3767571 4082303 4095709 280 280 0
-179
2701
1
1
-1337
-1
-1
-1
-931
-312
-1
-1
-1
-1
-1
-1
-1
-1
-1
-1
-1
1167
1
1
1526
1249
-1751
1415
423
0
3767571 3785886 4096771 4115104 446 446 0
1207
1511
-1192
1055
405
518
-1280
-1
-1
-1
-1
-1
-1210
-6
-1
-1531
-2
-1
-1
-4
-1
-1
-1
-3
-1
-1
-1
-1
-1
-4987
214
1742
0
3786420 3791227 4117000 4121749 182 182 0
867
1
1
1
3
1
1
1
-2164
90
72
1
1
1
1
1
1
1
1
1
1
1
1
1
1
1
1
1
1
1
1
1
1
1
1
1
1
1
1
44
1
1
1
1
1
1
1
1
1
1
1
2
1
1
2
3
1
1
1
1
0
3790879 3792510 4121751 4123379 53 53 0
589
1
177
0
3792672 3801069 4123419 4131790 294 294 0
3028
1
1
1
1
1
1
1
1
1
1
1
1
1
1
1
1
1
1
1
1
1
1
1
1
1
1
1
1
1
1
1
1
1
1
1
1
1
1
1
-752
-1
-1
-1
-1
-1
-1
-1
-1
-1
-1
-1
-190
761
394
-204
-1
-1
-1
-1338
53
1628
0
3801223 3815262 4132314 4146320 417 417 0
2919
2
-311
-1
-15
25
1
1
1
1
1
1
1
1
1
1
1
1
1
1
1
1
1
1
1
1
1
1
1
1
1
1
1
361
236
-284
-808
1790
2362
508
-145
1632
1
1
1
-207
-20
1576
1
0
3814909 3817041 4146422 4148542 74 74 0
1176
1
1
1
1
1
1
1
1
1
1
1
895
-3
0
3817039 3822378 4148864 4154193 152 152 0
1004
79
938
1
280
1
1
10
462
560
-650
110
0
3822382 3827592 4157409 4162563 192 192 0
1715
1
1
-1656
-116
374
1
1
1
1
1
1
1
1
1
1
1
1
1
1
1
1
1
1
1
1
1
1
1
1
1
1
1
1
1
1
1
1
1
1
1
1
1
1
1
1
1
1
1
1
1
1
1
1
1
1
1
1
1
1
1
-163
0
3827590 3831304 4162929 4166643 89 89 0
-720
965
0
3831296 3841348 4180541 4190555 504 504 0
-1395
-1
-1
-1
-1
-1
-1
-1
-1
-1
-1
-1
-1
-1
-1
-1
-1
-1
-20
-1
-1
-1
-1
-1
-1
-1
-1
-1
-1
-1
-1
-1
-1
-1
-1
-2
281
1
-144
-1
-1
-1
-1
-1
-1
-1
-1
-1
-1
-1
-1
-2
-1
582
834
1
1
1
1
1
1
1
1
1
1
1
454
1
1
1
1
1
1
1
1
1
1
1
1
1
1
1
1
1
1
1
1
1
1
1
1
1
1
1
1
1
1
1
1
1
1
1
1
1
1
1
1
1
1
1
1
1
1
1
1
1
1
1
1
1
1
1
1
1
1
1
1
1
3
6
1
1
1
1
1
3
1
1
1
1
1
1
1
1
1
2
1
1
1
1
1
1
1
129
1
-710
-3
-1
-1
-1
-3
-1
-1
-1
-1
-1
-506
-1
-397
28
1
1
1
1
1
1
1
1
1
1
126
-291
387
1
2498
-112
-1
-1
-3
-5
-1
-5
-1
-1
-1
-1
-1
-233
-711
-1
0
3841348 3869909 4209002 4237468 947 947 0
455
-496
-102
-1
-1
-1
-1
-1
-1
-1
-1
-1
-1
-1
-1
-1
-1
-1
-1
-1
-1
-1
-1
-1
-1
-1
-1
-1
-1
-1
-1
-1
-1
-1
-1
-1
-1
-1
-1
-1
-1
-1
-1
-1
-1
-1
-1
-1
-1
-1
-1
-1
-1
-1
-1
-1
-1
2107
-948
46
295
1
1
1
1
1
1
1
1
1
1
1
1
1
1
1
1
1
1
1
1
1
5
1
1
1
1
1
1
1
1
1
1
1
1
1
1
2
1
1
1
1
1
1
1
1
1
1
1
1916
1
1
1
5
1
1
1
2
1
1
1
1
1
4
1
4
1
2
1
1
1
1
2
2
1
1648
1
1
1
1
1
1
1
1
1
1
1
1
1
1
1
1
1
1
1
1
1
1
2
1
1
-119
-147
-1
-1
-40
445
1
1
1
1
1
1
1
1
1
1
1
1
1
1
1
1
1
1
1
1
1
1
1
1
1
1
1
1
1
1
1
-474
-654
-2246
-102
-1757
364
-455
-1
-72
2371
-1825
1588
1073
128
1
1
306
1412
1115
1631
1
1
1
1
1
1
1
1340
1
1
1
1
1
1
1
1
1
1
295
0
3869855 3871200 4237728 4239067 58 58 0
-145
3
-42
37
1
1
1
1
1
257
-291
14
137
-32
0
3881579 3889344 4239062 4246819 245 245 0
-795
-1
-1
-1
-6
-1836
-1
-1
-1
-1
3788
767
1
1
1
1
1
1
1
1
1
1
1
1
1
1
1
1
1
-396
0
3889340 3895355 4248956 4254971 163 163 0
481
-1114
-95
532
-501
-956
163
27
1375
-83
0
3894545 3898557 4262110 4266133 147 147 0
-33
-1
-1
90
697
-157
-1
-4
-1
-1
-1
-1
-1
-1
-1
228
-2689
0
3898556 3915018 4266410 4282996 519 519 0
196
-675
33
246
-2168
-1
1436
-1699
-1
-1
-1
-1
-1528
-73
-1
-1
-1
-1
-1
-1
-1
-1
-1
-1
-1
-1
-1
-1
-1
-1
-1
-1
-1
-1
-1
-1
-1
-1
-1
-1
-70
-1
-1
-1
-1
-1
-1
-1
-1
-1
-1
-1
-1
-1
-1
-1
-1
-1
-1
-1
-1
-1
-1
-1
-1
-1
-1
2278
-371
-1
-1273
-1
-1
-1
-1
-1
-1
-1
-1
-1
-1
-1
-1
-1
-1
465
-773
-716
-78
-1
-1
-1
-1
-1
-1
-1
-1
-1
-1
-1
-1
-1
-1
-1
-1
-1
-1
-1
-1
-1
-1
-1
-1
-1
-1
-1
-1
-1
-1
-1
-1
-1
-1
-1
-1
-1
-1
-1
-1
-1
-1
-1
115
1
-3
-20
-2
-1335
-175
-730
0
3914955 3916494 4282976 4284555 73 73 0
635
-36
-1
-1
-1
-1
-1
-1
-1
-1
-1
-1
-1
-1
-1
-1
-1
-1
-1
-1
-1
-1
-189
-1
-1
-1
-1
-1
-1
-1
-1
-1
-1
-1
-1
-1
-1
-1
-1
-2
-1
-2
-1
183
0
3916183 3930009 4284754 4298616 376 376 0
2457
1
1
1
1
1
1
1
1
-497
-1
-1
-1
-1
-1
-1
-1
-1
-1
473
-165
1160
1
1
-1427
721
1
-52
-4
-97
-1
-1
-1
-1
-1
-1
-1
-1
-1
-1
-4
-1
-1
-1
-1
-1
-1
-1
-91
-1
-1
-1
-1
-1
-1
-1
-1
-1
-1
-1
-1
-1
-1
-1
-1
-1
-1
-1
-1
118
61
2107
-625
-1
-1
-1
-1
782
501
766
177
97
-88
-1
937
1
0
3930010 3933755 4299794 4303543 96 96 0
427
243
-306
-87
-1
-174
-1416
-829
0
3940798 3954617 4304650 4318473 288 288 0
35
-15
-1
-1
-901
669
1
-590
-1029
-375
-937
-55
-807
-1
-1
2419
843
196
1
1
1
1
1
1
1
1
1
1
1
-942
49
-23
-1
-1
-1
-1
-1
-1
-1
656
-1330
-807
-1
842
0
3954613 3960918 4330787 4337107 126 126 0
-126
-1759
-882
-1
-1
-1
-1
-1
-1
-1
-1
-1
-1
-1
-913
-1262
265
0
3961158 3975578 4337126 4351480 485 485 0
296
1
245
1
-461
-1
-3
19
625
1
1
1
1
1
1
1
1
1
1
1
2
1
1
1
1
29
733
1
1
-151
-996
120
1
1
1
43
1
1
1
1
1
1
1
1
1
1
1
1
1
1
1
1
4
1
2
7
1
1
1
1
1
1
1
1
2
1
1
1
1
1
1
1
5
1
1
1
1
1
1
1
1
2
1
1
1
2
1
1
1
-257
-1
1681
1
1049
-187
181
303
1
135
1
1
1
1
1
-401
-288
-258
-1
-1
-1
-1
-1
-1
-2
22
9
-227
-71
-36
39
50
101
9
-120
-667
-1
-1
-1
-1
-1
-1
-1
-1
-1
-1
-1
-1
-1
-1
-1
-1
-1
-3
-1
-1
-1
-1
-1
-1
-1
-3
-1
-1
503
-779
393
44
1
2
3
1
1
1
1
1
1
8
1
1
1
1
-82
315
1508
-135
-50
617
-20
0
3984325 3987252 4351475 4354402 86 86 0
-741
790
0
3987253 3998909 4354513 4366185 364 364 0
555
5
1
3
42
1
-54
28
96
130
1
1
1
1
1
3
134
45
11
-157
187
1
1
1
1
1
1
1
1
393
203
1
-27
-1
-1
-1
-1
-1
-1
-1
-1
-1
-1
-1
-1
-1
-1
-3
-1
-1
-1
-1
-4
-1
-19
-1
-347
-157
-1
424
-14
67
-73
-1
-1
189
1366
-820
-749
-1
-1
-1
-1
-1
-1
-1
-1
-1
-1
-1
-1
-1
-1
-353
2560
1
-793
-864
0
4011208 4016110 4366181 4371089 234 234 0
-756
-737
-1
-7
-746
395
295
-590
-153
-21
713
-91
0
4020730 4027711 4376189 4383150 285 285 0
-164
1273
185
6
314
-588
1222
426
1
1
1
1
1
1
2
1
5
54
1
1
1
1
1
415
0
4028220 4033193 4383152 4388125 194 194 0
2831
-808
0
4033193 4035645 4388233 4390686 84 84 0
-1885
-1
174
0
4035640 4078418 4404675 4447364 1338 1338 0
-765
-998
-3466
-1578
20
-1096
307
1
-49
37
483
-990
-170
-1
-1
809
750
1
1
1
1
1
1
1
1
3
1
1
1
1
1
-974
-1
-1
-1
26
12
143
1
1
1
1
1
1
1
1
1
1
1
1
1
-764
145
-644
-11
-1
-1
-1
91
2531
8
12
-489
325
-248
265
1
1
1
2
1
1
1
1
1
1
1
1
3
1
1
1
2
1
1
3
1
1
1
1
1
1
2
1
2
3
1
1
1
2
1
2
4
7
1
1
1
3
1
1
4
4
4
1
1
1
1
1
1
3
1
1
6
1
1
1
1
5
5
1
1
1
1
77
650
1283
1
1
882
779
-139
-462
-1
-186
-621
-1433
1364
-131
-1
-1
-1
-1
-1
-1
-1
-1
-35
861
1
1
1
1
1
1
1
1
1
1
1
1
1
1
1
1
10
1
1
1
1
1
1
1
1
1
1
-223
-76
-724
3247
387
-177
116
-141
119
1
520
1
1154
-1675
-885
-2285
-515
-1
-1
-1
-1
-1
-1
-1
-1
-1
-1
-1
-1
-1
-1
-1
-1
-1
-1
-1
-1
-1
-1
-1
-1
334
799
1
275
233
-944
346
0
4078413 4094018 4459658 4475508 509 509 0
-448
-593
-1
-1
-1
-1
-1
-1
-1
-1
-1
-1
-1
-1
-1
-1
-1
-1
-1
-1
-1
-1
-1
-1
-1
-1
-1
-1
-1
-1
-1
-1
-1
-1
-134
-1
-7
-1
-1
-1
-1
-1
-1
-4
-1
-1
-1
-3
-1
-1
-1
-1
-2
-2
-1
-118
-1
-1
-1
-1
-1
-1
-1
-1
-1
-23
-13
-1
-1
-1
-1
-1
-181
-1
-1
-1
-1
-3206
-198
292
90
1
1
1
1
1
1
1
1
1
1
1
1
1
1
1
1
1
1
1
1
1
1
1
1
1
1
1
1
1
1
1
-503
-47
-1
-77
-119
-308
-8
-274
-203
-1
-1
-1
-1
-1
-1
-1
-1
-1
-1
-1
-1
-1
-1
-1
-1
-1
-1
-1
-1
-1
-1
-1
-1
-1
-1
-1
-1
-1
-1
-1
-1
-1
-1
-1
-1
-1
-1
-1
-1
-1
-1
-1
-1
-1
-1
-1
-1
-1
-1
-1
-1
-1
-1
-1
-1
-1
-1
-1
-1
-1
-1
-1
-1
-1
-1
-1
-1
-1
-1
-1
-1
-1
-1
-1
-1
-1
-128
-225
-25
153
-66
-1
-1
-2
-519
592
-578
-1
-1
-1
-1
-1
-1
-1
-1
-1
-1
-1
-1
-1
-1
-1
-1
-1
-1
-1
-1
-1
-1
-1
-1
-1
-1
-1
-1
-1
-1
-1
-1
-1
-1
-1
-1
-1
-1
-1
-1
-1
-1
-1
-1
-1
-1
-1
-1
-1
-1
-1
-1
-1
-1
-1
-1
-1
-1
-1
-1
-1
-1
-1
-1
-1
-1
-523
-1
-1
-1
-1
-1
-4
-1
-1
-1
-3
-1
-2
-437
-1
-1
-1
-1
-1
-1
-1
-1
-1
-1
-1
-1
-1
-1
-1
-1
-1
-1
-1
-1
-1
-538
-1
-207
-564
-1
0
4094010 4098644 4511275 4515909 98 98 0
0
4098964 4123300 4515672 4539995 540 540 0
896
1
1
1
1
1
1
1
1
1
1
1
-3875
899
1102
1
1
4
1
2
1
3
1
1
1
1
1
1
1
1
1
1
1
1
1
-1637
-742
-1
-1
-2130
-1
-1
-1
-1
-1
-1
-1
-1
-1
-1
-1
-1
-1
-1
-1
-1
-1
-1
-1
-1
-1
-1
-1
-1
-1
-1
-1
-1
-1
-1
-1
-1
-1
-1
-1
-1
-1
-1
-1
-1
-1
-1
-1
-1
2669
1
1
1
1
1
1
1
1
1
1
1
1
1
1
1
1
1
1
1
499
1
1
1
1
1
1
1
1
1
1
1
1
1
1
1
1
1
1
-1029
-1
-1
-1
-1
-1
-1
-1
-825
-208
393
1
1
1
1
1
1
1
1
1
1
1
1
1
1
1
1
1
1
1
1
-567
-1
-1
-1
-1
-1
-1
-1
-1
-1
-1
-1
-1
-1
-1
-1
-1
-1
-1
-1
-1
-1
-1
-1
-1
-1
404
3276
1328
-118
106
-64
197
1031
1
1
1
1
1
1
1
1
2
-87
-1
-1
-1
-1
-1
-1
-64
0
4128968 4132575 4542643 4546254 59 59 0
-7
-156
170
-163
-95
25
-381
209
1
1
1
1
1
-266
-527
-6
-353
-1
-1
-2
0
4132771 4134639 4546249 4548117 8 8 0
0
4134704 4136999 4548683 4550979 14 14 0
-554
0
4137120 4157206 4551118 4571266 355 355 0
-61
-577
-1
995
1
1
-1570
-104
-66
-1
-446
-1
-1
-1
-1
-1
-1
-1
-1
-1
34
1
1
1
1
1
-236
-1
-1
-1
-1
-1
-1
-1
-1
-1
-1
-1
-1
-276
-1
-1
-1
-1
-1
-1
-340
1554
1
1
1
1
1
1
1
1
1228
1
735
-585
-1
-1
-1
-1
-1
-1
-1
-1
-1
-1
-1
-1
-1
-1
-1
-1
-1
-1
-1
-1
-1
-1
-1
438
57
376
-375
-807
-429
-1
-1
-1
-1
-45
-1
-1
-1
-1
-1
-1
-1
-1
-2
-73
-2185
244
-2881
-1
-1
-1
-1
-60
0
4157205 4168577 4571652 4583096 220 220 0
132
653
1493
-34
-107
161
1
673
1
1
1
1
1
1
104
113
941
-656
-1
-1
-1
-1
-1
-1
-1
-1
-1
-1
-1
-1
-1
-1
-1
-1
-1
-1
-1
-1
-1
-1
-1
-1
-1
-1
-1
-1
-1
-1
-1
-1
-1
-1
-1
-1
-1
-1
-1
-1
-1
-1
-1
-1
-1
-1
-1
-1
-1
-1
-1
-1
-1
-1
-1
-1
-1
-1
-1
-1
-1
-1
-1
-1
-1
-1
-1
-1
-1
-1
-1
-1
-1
-1
-1
-1
-1
-1
-1
-1
-1
-1
-350
-1
-1
72
623
1
7
-3758
-1
-1480
0
4169090 4172113 4583093 4586128 46 46 0
-335
80
1
1
-24
-1
-1
-1
-511
-1
-1
-1
-111
-1
-1
-1
-1
-1
159
-1579
0
4172109 4249678 4599055 4676624 947 947 0
92
-4195
24
20
-1300
-542
1933
2965
1
1
168
1
1
1
1
1
1
1
1
2
1
2
1
2
1
2
1
1
1
3
2
1
1
8
3
4
5
1
-107
-4997
-1250
-1
302
-679
-1133
1311
-166
3058
-1599
-1872
544
1527
339
1273
1
1
1
4014
1
1
2
1
1
4
1
1
1
1
1
1
1
1
1
1
1
1
1
-578
4730
1
1420
-61
-322
-128
2385
321
1312
1
1
1
1
1
6
-1391
-92
-75
1349
-1082
155
1
1
1
-1477
-1
-1
-1
-1
-1
-1
-1
-1
-1
-1
-1
-1
-1
-1
-1
-1
-1
-1
-1
-1
-1
-1
-1
-1
-1
-1
-1
-1
-1
-1
-1
-1
-5
-1
-1
-1
-1
-1
-1
-1
-1
-1
-1
-1
-1
-1
-1
-1
-1
-1
-1
-1
-1
-1
-1
-1
-1
-1
-1
-1
-1
-442
1158
-401
2438
131
1321
774
1
1
1
1
1
1
1
1
1
1
1
1
1
1
1
1
1
1
2
1
-248
-1
-1
-1
-1
-1
-1
-1
-1
-1
-1
-1
-1
-1
-1
-1
-1
-1
-1
-3
-1
11814
-327
-2615
-1815
0
4252210 4297211 4696766 4741790 704 704 0
1345
-190
-1
-1
-1
421
1
1166
17
1
-1080
-830
399
966
1
-59
376
3407
3205
-2276
264
2248
-18
170
-37
-1
-1
-1
-1
-1
-1
-1
-1
508
2007
4477
-1075
-1
128
1
-2009
-310
-1
-427
-2162
-1
-1
-1
-1
-1
4550
-7
-769
-2161
-1
-1
-1
-1
-1
-1
-1
-1
-1
-1
-1
1829
-548
-1606
-832
-1
-1
-1
-1
-6
-1
-1
-1
-1
-1
-1
-1
-1
-1
-1
-1
-1
-1
-1
-1
179
1
1
1
1
1
1
1
1
1
1
1
1
1
1
1
1
1
1
1
1
1
1
-79
0
4250647 4253486 4681772 4684612 122 122 0
-512
1303
-970
0
4300133 4324560 4748967 4773416 423 423 0
-41
82
1
1
1
1
134
1
1
1
1
-2429
-470
106
-51
-567
666
134
81
123
1
136
-6984
922
1
1
1
-1616
1859
-492
191
1
1
1
1
1
119
182
1286
89
-1156
-1
-1
-1
-1
-1
206
327
1
-798
-1
-1
-1
-1
-1
-1
-1
-1
-1
-1
-1
-1
-1
-1
-1
-1
-1
-1
-1
-1
-1
-1
-1
-1
-1
-1
-1
-1
-1
-1
-1
-1
-1
-1
-1
-1
-1
-1
-1
-1
-1
-1
-9
501
-264
1118
-214
-1
-1
-1
-1
102
465
1
1
1
0
4324957 4329948 4773955 4778926 106 106 0
-997
-104
684
1
1
1
1
1
1
1
1
1
1
1
1
1
3
677
30
-518
719
1
123
-875
-1
29
1
1
1
1
0
4328231 4336797 4785130 4793667 174 174 0
555
37
2301
968
3297
1
1
1
1
1
1
1
1
1
1
1
1
1
1
1
1
1
1
1
1
1
1
1
1
0
4336798 4341731 4797208 4802150 160 160 0
206
-259
-1
-71
-1
-18
34
-24
-7
28
-17
-1
7
1
35
11
33
1
-1127
-1
-1
-1
-1
-1
-1
-1
-2108
0
4341414 4342712 4802457 4803755 24 24 0
0
4342553 4344013 4804759 4806219 26 26 0
0
4343742 4345731 4806573 4808557 75 75 0
-696
-1
13
1
1
1
1
38
-24
-7
27
-17
-1
7
1
35
11
0
4366768 4384217 4808557 4825970 333 333 0
-687
-1
2283
-988
-1
-1
-1
-1
711
1
-2958
-128
-1770
17
54
1
1
1
1
1
1
1
1
1
3
1
1
1
1
2
3
1
5
1
1
1
1
1
1
2
6
1
1
1
1
1
1
1
1
1
8
1
757
-1204
-2151
1211
-80
-1
-449
708
1
1
1
1
1
1
1
1
1
-321
301
1
-10
-1
-1
-1
245
-110
0
4384916 4396527 4827013 4838618 409 409 0
117
200
330
1
1
1
1
1
1
1
1
1
1
1
1
1
1
1
1
1
1
1
1
1
1
1
1
1
1
1
1
1
1
1
1
1
-822
44
283
-222
534
-272
-1
-1
-1
-1
-1
807
-185
-86
-1
-1
-1
-1
-1
-1
-1
-1
-1
-1
-1
-1
-1
-1
-1
-1
-1
-7
-1
-1
-1
-1
-1
-1
-1
-1
-1
-1
-1
-1
-1
-1
-1
-1
-1
-1
-1
-1
-1
-1
-1
-1
-1
-1
-1
-1
-1
-1
-1
-1
-1
-1
-1
-1
1242
-463
-1
-1
-1
-1
-1
-1
-1
-1
-1
-1
-394
-221
-526
-156
-8
728
29
550
1
1
1
3
1
1
1
1
1
1
1
1
2
4
3
1
1
1
1
1
1
1
1
1
1
1
1
1
3
1
1
1
1
1
1
1
1
1638
52
1
206
267
14
169
1
-178
276
-103
-128
-85
113
72
-4
-2
0
4414507 4415523 4901288 4902299 21 21 0
9
1
815
1
1
0
4415519 4425594 4908639 4918732 332 332 0
-712
-4
-1
-1
-1
-1
-1
-1
-1
-1
-3
-3
-1
-3
-1
-1
-1
-1
-1
-1
106
1
1
1
1
1
1
1
1
1
-75
-1
-1
-1
-1
-2
-6
-1
-11
-1
-12
-222
40
-406
-55
322
1
1
1
293
1
-265
-201
530
466
119
446
-621
-1130
-1468
-2071
442
0
4450003 4456352 4918728 4925164 253 253 0
-466
2354
-1396
-159
-296
-806
-502
-1
-1
-1
-1
-1
-1
-1
-1
-1
-1
-1
-1
-1
-1
-1
-1
-1
-1
-1
-1
-1
-1
-1
-1
-1
-1
-1
-1
-1
-1
-1
-1
-1
-1
-1
-1
-1
-1
-1
-1
-1
-1
-1
-1
-1
-1
-1
-1
-1
-1
-1
-1
-1
-1
-1
-1
-1
-1
-1
-1
-1
-1
-1
-3
-1
-1
-1
-1
-1
-1
-1
-1
-1
-1
-1
-1
-1
-1
-1
-1
-265
-1
0
4464643 4466759 4923672 4925786 75 75 0
5
267
-47
38
0
4466904 4468991 4925815 4927904 71 71 0
-405
-998
-1
-3
378
297
0
4468986 4470645 4928150 4929836 79 79 0
-64
-1
-1
-1
-1
-40
157
1
1
1
-62
-1
-1
-1
-1
-1
-1
-1
-1
-1
-1
-1
-1
-1
-1
-1
-1
-1
-1
-1
-1
-1
-1
-1
-1
-186
942
0
4489149 4491878 4935061 4937770 104 104 0
243
63
1
-17
-1
37
1
1
1
-16
170
622
1
1
1
1
1
1
169
1
1
1
1
1
1
1
1
-1018
0
4491701 4499551 4938667 4946520 192 192 0
-539
121
113
-298
741
1
1
-66
447
-11
100
1
1
-567
224
1334
-4
-271
617
-1579
-1
-1
-1
-1
-1
-1
-3
0
4508181 4521305 4946522 4959645 254 254 0
3974
-362
-3229
3653
441
1
-129
0
4521118 4527803 4959973 4966650 138 138 0
-669
-88
66
1
1
758
1
1
1
1
1
1
-428
216
0
4528491 4535928 4969708 4977203 255 255 0
-253
-1
-1
-1
-1
-1
-1
-1
-1
-1
-1809
-1
-1
-1
-1
-1
-1
-1
-1
-1
-1
-1
-1
-1
-1
-1
-1
-1
-1
-1
-1
-1
-1
-1
-1
-1
-1
-1
-1
-1
-1
-1
-1
-1
-1
-1
-1
-1
-1
-1
-1
-1
-1
-1
-1
-1
-1
-1
-1
-1
-1
-1
-1
-1
-1
-1
-3
-1
-1
-1
-1
-1127
24
643
1
1
-19
-1
-1
-1
-162
-129
-12
537
96
-885
-1
-1
338
1
1
1
1
1
1
1
1
1
1
1
1
1
1
1
1
1
-380
724
0
4537720 4551664 4979915 4993871 323 323 0
162
242
1110
1
1
1
1
1
1
1
1
1
1
1
1
1
1
-927
103
124
939
1
-1343
2515
-897
-1
-1
-1
-1
-1
-1
-1
-1
-1
-1
-1
-1
-1
-1
-1
-1
-1
-1
-1
-1
-1
-1
-1
-1
-1
-1
-251
-1
-1
-9
-1
-1
437
1
1
1
2
1
1
1
1
1
1
1
1
1
1
-627
-344
399
-705
-1
-1
-1
-1
-1
-1
-1
-1
-1
-1
-1
-1
-1
-1
-1
50
1
1
1
-966
-1
109
1
1
-1611
-1
0
4551758 4563703 4993870 5005810 215 215 0
1082
1
1
1
1
1
1
1
1
1
1
2
719
-1224
484
1
2977
1
1
1
-352
-4
-1
-4
-1
-1
-1
-1
-1
-1
-1
-1
-1
-1
-1
-1
-1
-1
-1
-1
1420
1
1217
2424
1
1
1
0
4568806 4574989 5005813 5012031 178 178 0
-130
352
-604
119
-175
-1
-1
-1
-1
-1
-1
-1
-1
-1
-1
-1
37
1
-179
-1
-1
-1
-293
2038
-298
-1
-1
-1
-1
-1
-1
-1
-1
-1
-1
-1
-1
-1
-1
-1
-1
-1
-1
-1
-1
-1
-1
-1
-1
-1
-1
258
1
1
1
1
1
628
-24
0
4575426 4578961 5012027 5015562 79 79 0
-751
398
0
4584798 4605054 5077806 5097994 625 625 0
448
1
1
-964
-1
-1
-1
-1
-1
-1
-1
-1
-1
-1
-1
1287
1
1
1
1
1
1
1
1
1
1
1
1
1
1
1832
460
-3461
-1
-1
-1
-1
-1
-1
-1
-1
-1
-1
-1
-1
-1
-1
716
256
624
1
1
1
1
1
1
1
1
1
1
1
1
1
1143
1
1
1
1
1
1
1
1
1
1
1
1
1
1
1
1
1
1
1
1
1
1
1
6
1
1
1
1
1
1
1
1
1
1
1
1
1
1
1
1
1
1
1
1
1
2
115
355
2115
1
1
202
2358
464
1
2
551
1
1
14
1
1
-92
-1
-1
-1
-1
-1
-1
-1
-1
-30
-1
-1
-1
-1
-1
-564
-3
551
1
1
1
1
1
1
1
1
1
1
412
3
3
-46
-1
-1
-1
-1
-1
-1
-1
-12
5
-47
-1
-1
-1
-8
303
212
1
1
1
1
1
1
1
454
1
-9
15
4
0
4605051 4609038 5098308 5102283 123 123 0
-127
-1
-1
-1
-1
-1
-7
-1
-1
-1
-1
124
1
1
1
1
3
-1370
-1500
-1
-1
-1
-1
-1
-1
-1
-1
-1
-1
-1
-1
269
1
1
1
1
1
1
1
1
1
1
1
1
1
1
1
448
1
1
1
1
1
1
1
1
1
1
1
1
1
1
0
4609702 4616222 5102843 5109359 180 180 0
-50
-145
826
1
1
1
1
1
1
1
1
1
55
237
3
371
228
330
-3933
-1
-1
-1
-1
-1
-1
-1
-1
-1
0
4616336 4618014 5109359 5111037 31 31 0
149
-545
0
4618291 4634523 5111031 5127266 462 462 0
-490
-2678
-1
-1
-1
-1
-1
-1
-1
-1
-1
-1
-4
-1
-1
-4
-1
-1
-1
-266
-1
-1
-7
-2156
18
-4
-3
5
1
14
20
-11
-1015
574
-210
-1
-4
-5
-1
-568
690
1
1
1
1
1
1
1
1
1
1
1
1
1
1
1
1
1
1
1
1
1
1
1
1
1
1
1
1
1
1
1
1
4
1
1
1
4
1
1
1
1
8
-1097
-1728
-1
-1
-1
-1
-1
-474
-1
-1
-1
-1
-1
-1
-1
-1
-1
-1
-297
950
0
4642405 4644680 5131730 5134004 62 62 0
1523
116
-620
0
4644677 4653557 5134188 5143097 242 242 0
-1261
-1953
38
-833
-2705
-1
-1
-1
-1
-1
-1
-1
-1
-1
-1
-1
-1
-1
-1
-1
-1
-1
-1
-1
-3
-1
-1
-1
-1
-2
-1
-1
628
6
-98
0
4666609 4673928 5143092 5150457 244 244 0
-496
-116
-1
-426
-26
-1
-1
-1
-1
-1
-1
-1
-1
-1
-1
-1
-1
-1
-1
-1
-1
-1
-1
-1
-1
-1
-1
-1
-1
-1
-1
-1
-1
-1
-1
-1
-1
-1
-1
-1
-1
-6
-1
-1
-132
-2520
-1971
955
-510
133
0
4673932 4685178 5153341 5164652 373 373 0
-392
-1
-1
-1
-1
-1
-1
-1
-1
-1
-1
-1
-1
-1
-1
-1
-1
-311
-1
-1
-1
-1
-3
-1
-1
-1
-1
-33
-96
206
1
1
1
1
1
1
1
1
424
1488
-370
-277
-1
-1
-1
-1
-1
-1
-1
-1
-1
-1
-1
-1
-1
-1
-1
-1
-1
-4
-1
-1
-1
-239
-1
-1
-1
-1
-1
-1
-1
-1
-1
-1
-1
-1
-1
-1
-1
-1
-1
-1
-1
-1
-1
-1
-1
-1
-1
-1
-1
-1
-1
-1
-1
-1
-1
-1
-1
-1
-1
-1
-1
50
16
973
1
1
1
1
1
1
1
1
1
1
1
1
1
1
1
1
1
1
1
1
1
-767
-327
-1
-1
-1
-1
-1
-1968
-267
-1
104
1427
-723
274
0
4693833 4718819 5164648 5189558 748 748 0
-287
173
128
-411
-1
-1
-1
-1
-1
-1
-1
-1
-53
1792
-5
469
3
1
1
1
1
2
1
1
1
3
1
-1973
-1
-1
-1
-1
-1
-1
-1
-1
-1
-1
-1
-1
-1
-3
-1
-1150
-1249
-1
-1
-1
-1
-1
-1
-1
-1
-1
-1
-1
-1
-1
-1
-1
-1
-1
-1
-1
-1
-346
256
89
1
1
1
1
1
1
1
1
1
1
1
1
1
1
1
1
1
1
1
1
1
251
1
1
1
1
1
1
1
1
2
1
1
1
1
1
1
1
1423
1
1
1
1
1
1
1
1
4
1
1
1
1
1
1
3888
2377
1
3
1
2
4
1
1
1
1
1
1
1
1
1
1
1
220
3360
45
979
340
1
1
1
1
1
1
1
1
1
1
1
1
1
1
1
1
1
1
1
1
1
1
1
1
1
1
1
1
1
1
1
1
1
1
1
1
1
1
1
-224
-1
-1
-1
-1
-1
2132
-284
0
4719333 4731209 5190266 5202184 496 496 0
-174
-1
-1
-1
-1
-1
-1
-1
-1
-1
-1
-1
-1
-1
-1
-1
-1
-1
-1
-1
-1
-1
-1
-1
-1
-1
-1
-1
-1
-1
-1
-1
-1
-1
-1
-1
73
66
1
1
1
1
1
1
1
-12
-1
75
-30
-127
-1
-1
-38
-1
-3
-9
-1
-1
-1
-1
-1
-72
-1
-1
-1
-1
-1
-1
-1
-1
-1
-1
-20
-1
-1
-1
-1
-1
-1
-1
-1
-1
-1
-1
-1
-1
-1
-1
-1
-1
-1
-1
-1
-1
-1
-1
108
1362
1
1
1
1
1
1
1
1
1
1
1
370
252
170
1
1
329
4
1
-63
-1
-1
-203
249
1
1
1
1
1
1
1
1
1
1
2
7
1
1
403
1
1
1
1
1
1
1
1
1
1
1
427
278
1
1
1
1
1
1
1
1
1
1
1
1
1
1
1
1
1
1
1
1
1
1
1
1
1
1
1
1
1
1989
-102
-694
689
-231
-1
888
-853
-1
-1
-1
-1
-1
-1
-1
-1
-1
-1
-1
-1
-1
-1
-1
-1
-1
-1
-1
-1
-1
-547
-1
-1
-1
-1
-1
-1
-1
-1
-1
-1
-1
-1
-1
-1
-1
-1
-1
0
4735704 4746940 5207680 5218931 291 291 0
519
15
1
1
-250
-221
-740
-1
-1
-1
-1
-1
-1
-1
-1
-1
-1
-1
1698
-1463
-534
-1542
-1
-2456
581
1
-306
-503
-343
0
4745291 4759770 5223861 5238378 488 488 0
358
63
1
1
-311
-2799
-1
-56
-1
-1
-2
-1
-5
-1
-2
-1
-160
-1
-1
-1
-1
-1
-1
-1
-1
-1
-1
-1
-1
-1
-1
-1
-1
-1
-1
-1
-1
-1
-1
-166
-1
-1
-872
714
1
1480
1
1
640
341
30
1
1
1
1
1
1
1
1
1
1
1
1
1
1
1
1
1
1
1
1
1
1
1
1
1
1
1
1
1
1
1
1
1
1
1
1
1
1
1
1
1
1
1
1
-480
-8
593
-1331
-1
-1
-1
-1
-1
-1
-1
-1
-1
-1
-1
-1
-1
-1
-1
-1
-1
-1
-1
-1
-1
-1
-1
-1
-1
-5
-1
-1
-1
-1
-1
-1
-1
-1
-1
-1
-1
-1
73
313
-69
-138
-80
-253
105
-101
-1
-1
-1
-1
-1
-1
-1
-1
-1
-1
-1
-1
-1811
0
4759766 4775609 5248747 5264581 382 382 0
-454
-1
600
1
1
1
1
-1778
-1
-1
-1
2246
2
8
3
1
1
1
1
4
1
1
1
1
1
1
1
1
1
1
1
1
1
2
1
1
1
1
1
-19
-1
-1046
-2479
-397
105
380
1
1
1
1
1
1
1
1
1
1
1
1
1
1
1
1
1
1
1
1
1
1
1
1
1
1
1
1
1
-1002
-1
-1
-1
172
1
-414
490
1
1
1
1
1
1
1
1
48
-193
-1
-1
-45
-30
-103
-347
118
-348
-1
-1
-1
-1
-1
-1
-1
-1
-1
-1
-1
-1
-1
-1
-1
-1
-1
-1
-1
-1
-1
-820
1270
-271
-189
-1
-1
-190
-1
-1
-1
-1
-1
-1
-1
-1
-1
-1
-1
-1
-1
-1
-1
-1
-1
-1
0
4775236 4776868 5264773 5266427 62 62 0
-150
-1
-1
-1
-1
-1
-1
-1
-1
-1
-1
-1
-1
-1
-1
-1
-1
-1
-1
-1
-1
-318
0
4776679 4780736 5266779 5270834 121 121 0
392
-130
-1836
-1
-1
-1
67
-27
190
1
1
1
1
1
1
1
1
1
1
1
1
1
1
1
1
1
1
1
1
1
1
1
1
1
1
-421
-1
-1
-1
-1
-1
-1
-1
-1
-1
-1
-1
-1
-1
-1
-1
-1
-1
-1
-1
-1
193
-4
0
4790156 4795113 5276644 5281617 115 115 0
-2200
-1
-1
-1
-1
-1
-1
-1
-1
-392
-2127
-1
-1
-1
-1
-133
0
4795242 4798728 5281645 5285099 88 88 0
-1018
327
1
272
1
1
-295
241
1
1
1
1
1
1
1
1
1
1
1
1
1
1
1
1
1
1
1
1
1
1
1
1
1
1
1
1
1
828
-125
-83
0
4798719 4816308 5285776 5303393 506 506 0
803
-496
-897
-1
-1
-1
-1
-1
-1
-1
-1
-1
-1921
-2999
-5
-2
-1
-1
-1
-4
-1
-1
327
1
-446
170
1
1
1
1
1
1
4
1
1
1
1
1
1
1
2407
1
-774
-1
-1
-1
-1
-1
-1
-1
-1
-1
-1
-1
-64
-483
-1
-1
-1
-811
-1
-1
-1
-1
-1
-1
-1
-1
-1
-1
-1
-1
-1
-1
-1
-1
-1
-599
-1
-1
7
24
1
1
17
1
1
1
-20
18
1
1
1
1
1
1
1
1
1
1
1
451
1
148
1
1
55
1
1
-26
-1
-1
389
-211
-1
-1
-1
-1
-1
-1
-1
-1
-1
-1
-1
-1
-1
-1
-1
-1
-1
-1
-1
-1
-1
-1
-1
-1
-1
-1
-1
-1
-1
-1
-1
-1
-1
-1
-1
-1
-1
-1
-1
-1
-1
-1
-1
-1
27
329
1
1
1
1
1
1
1
1
1
1
1
1
1
1
1
1
1
1
1
271
1
1
1
1
1
1
1
1
1
1
1
1096
-5
-224
0
4816210 4819405 5303716 5306985 133 133 0
-99
-1
-1
-1
-1
-1
-1
-1
-1
-1
-1
-1
-1
-1
-1
-1
-1
-1
-1
-1
-1
-1
-1
-1
-1
-1
-1
-1
-1
-1
-1
-1
-1
-1
-1
-1
-1
-1
-1
-1
-1
-1
-1
-1
-1
-21
-1
-1
-1
-1
-1
-1
-1
-1
-1
-1
-1
-1
-1
-1
-1
-1
-1
-1
-1
-1
-1
-1
-1
-1
-1
-1
-34
-1059
0
4819214 4821445 5307359 5309591 46 46 0
414
1109
-374
-1
-1
0
4821390 4830472 5309364 5318407 343 343 0
21
1
-159
-1
-1
-1
-1
-1
-1
-1
-1
-1
-1
-1
97
1
1
1
1
1
1
1
53
1
1
1
1
1
1
1
1
1
1
1
1
1
1
1
1
1
1
1
1
1
1
1
1
1
1
1
1
1
1
1
1
1
1
1
1
1
1
1
1
1
1
1
1
1
1
1
1
1
1
1
36
1
1
1
1
1
2
1
1
8
1
1
1
1
1
1
1
1
1
7
1
1
1
1
1
1
1
1
1
1
2
1
1
1
-221
-1
-1
-1
-1
-1
-1
-1
-1
-1
-1
-1
-1
-1
-1
-1
-1
-1
-1
-1
-1
-1
-393
-151
-1
-1
-47
-1
-1
-1
-1
-1
-1
-1
-1
-1
-66
-1
-1
1501
1
1
1
-3203
-1
-1
-1
-1
-1
-1
-1
-1
14
-737
-671
0
4831033 4838443 5319898 5327357 228 228 0
-47
-1
638
-1270
-1
-1
-1
-1
-1
-1
-1
-1
-1
-1
-1
-1
-1
-1
-1
-1
-1
-1
-1
-1
-1
-1
-1
-1
-1
-1
-1
-1
-1
-2441
-113
-1
-1
-1
132
29
-1926
-1
-3
-1
-1
-1
-1
-1
-1
-1
-1
-207
-1
-1
-1
0
4839080 4850096 5328230 5339318 355 355 0
199
1
1
1
1
-833
-1
-1
-1
-2
-1
-1
-2
-1
-6
-1
-1
-2
-1
767
-1640
-1
-1
-1
-1
-1
-1
-1
-1
-1
-1
-1
-1
-1
-1
-1
-1
-1
-1
-1
-1
-1
223
77
-1175
-1
-1
-1
-1
-1
-1
-1
-1
-1
-1
-1
-1
-1
-1
-1
-1
-1
-1
-1
-1
-1
-1
-1
-1
-1
-1
-1
-1
-1
-1
-1
-1
-1
-1
-1
-1
-1
-1
-960
-1
-4055
-354
-1
-1
711
0
4864979 4869342 5339316 5343685 101 101 0
-94
-3748
-1
-1
-1
-1
0
4869733 4884911 5345402 5360595 399 399 0
-27
-1683
-1
-1
-1
-1
-1
-1
-1
-1
-1
-1
-1
-1
-1
-1
2516
1
-11
-1
1257
-58
1560
1
1
1
1
1
1
487
1911
1
4211
1
392
-160
-1
-129
-1
-1
-1
141
-70
-1
-1
-1
-1
-1
-1
-1
100
0
4891150 4897368 5356389 5362610 155 155 0
-126
-2555
-104
350
-174
-1
130
1
1
1
-272
768
-1369
-322
-1
0
4897368 4910114 5363846 5376619 355 355 0
-976
-1
-1
-1249
-1
-1
-1
-1
-1
-1
-1
-1
-119
3263
1
1
1
1
1
-126
-1268
936
-1550
-1
-1
-1
-1
-1
-1
-1
-1
-1
-1
-1
-1
-1
-377
-1
-1
-1
-1
-1
-1
-1
-1
-1
-1
-1
-1
-1
-1
-1
-1
-1
-1
-1
-1
-1
-1
-1
-1
-1
-1
-1
-1
-1
117
1
1
1
1
-1154
1430
1
1
1
4
2
3
1
1
1
1
1
1
1
1
1
1
1
1
1
1
0
4922350 4938560 5376615 5392909 495 495 0
-339
135
1
1
-136
1060
1
8
-961
-13
229
1
1
1
1
1
1
167
1441
-64
-1
-783
724
-128
152
-428
-1
-466
-1
-1
-1
-1
-1
-1
-1
-1
-1
-1
-1
-1
-1
-1
-1
-1
-1
-1
-1
-1
-1
-1
-1
-1
-1
-1
-1
-1
-1
-1
-142
204
1
49
1
1
1
1
1
495
-7
7
-186
-171
-1
-1
-1
-1
-1
-1
-1
-1
-1
-1
-1
-1
-1
-1
-1
-1
-1
-1
-1
-1
-1
-1
-1
-1
-1
102
1
1
1
4026
1
-874
-166
-139
-1
-1
-1
-1
-1
-1
-1
-1
-1
-1
-1
-1
-1
-1
-1
-1
-1
-1
-1
-104
-1
-1
-7
-1
-1
-1
-1
-3
-1
-1
-1
-2
-1
-1
-1
-1
-1
-1
-1
-2
-1
-1026
-725
219
-80
-43
0
4937899 4944169 5393594 5399839 172 172 0
-119
219
-85
-38
-1632
667
-232
-1593
557
1
1
1
1
1
1
1
1
1
1
1
1
2
1
684
1
1
1
1
1
1
1
1
1
1
1
1
1
0
4943627 4962458 5399841 5418707 485 485 0
107
1
1
1
1
1
1
1
1
1
1
1
1
1
-519
780
-922
-1
-1
-1
-1
-1
-1
-1
-1
-1
-1
-1
-1
-1
-618
-281
46
447
1023
-2122
-1
644
1
679
-409
-1
-1
-1
-1
-1
-1
-1
-1
-1
-1
-1
-1
-1
-1
-1
-1
-1
-1
-1
-1
-1
-1
-1
-1
-1
-1
-1
-1
-1
-1
-3
-1
-1
-1
-1
-1
-1
-1
-1
-1
-3
-2279
-1
743
69
-862
353
-526
20
374
1
1
1
-370
-210
-1
442
284
311
-1232
-594
81
844
213
0
4964615 4976540 5421999 5433941 306 306 0
357
419
252
-1175
-1563
561
380
445
1025
-1680
-2193
-1
-1
-1
-1
-1
-1
-1
-1
-1
-1
-1
-1
-1
-1
-1
-1
-1
-1
-1
-1
-1
-2
1729
74
0
4976536 4993290 5437253 5453994 414 414 0
-314
449
2707
1
1
1
1
1
1
1
1
1
1
1
1
1
1
1
1
1
1
1
1
1
1
1
1
1
1
1
1
1
1
1
1
-371
-1
-1
-1
-1
-1
-1
-1
-1
-1
-1
-3
-427
-111
-19
-1
-1
-1
-1
-1
-1
632
-5188
659
-329
775
-651
-761
870
70
-593
-302
751
1
1
-710
0
5002121 5013345 5454041 5465275 284 284 0
257
-595
608
1
1
1
1
1
1
1
1
1
1
1
1
1
1
1
1
1
1
1
1
2739
-461
786
-602
-1
-1
-1
-1
-1
-1
-1
-1
-1
-1
-1
-1
-1
-1
-1
-1
-1
-1
-1
-1
-1
-1
-1
-1
-1
-1
-1
-1
-2
300
1
-2554
-467
-1
-267
383
-17
76
-59
247
-39
-320
-80
91
1
0
5013343 5014419 5465810 5466886 3 3 0
0
5015117 5029928 5467987 5482834 740 740 0
832
1
1
1
61
212
-711
-1
-1
-1
-1
-1
-1
-1
-1
-1
-1
-1
-1
-1
-1
-1
-1
-1
-1
-1
-1
-1
-1
-1
-1
-1
-1
-1
-1
-1
-1
-1
-1
-1
-1
-1
-1
-1
-1
-1
-1
-3
-1
-1
-1
-6
-1
-1
-1
-1
-1
-1
-1
-1
-1
-1
-1
-1
-1
-1
-1
-1
-1
-1
-1
-1
-1
-1
-1
-1
-1
-1
-1
-6
-1
-1
-3
-10
-1
-1
-1
-1
-1
-1
-1
-1
-1
-1
38
3
24
198
65
1
1
1
-80
-1
-62
-1
-169
-1
-18
-1
-5
-7
-1
-1
-1
-1
-1
-5
-1
-2
141
-335
256
-39
-1
-1
-1
-1
-1
-1
-1
-1
-1
-1
-1
-1
-1
227
689
1
1
1
-153
-1
-1
1360
1
1
1
-480
-715
-48
595
1
1
1
1
1
1
1
1
1
1
1
1
1
1
1
1
1
1
1
1
1
1
1
1
1
1
1
1
1
1
1
2
2
2
1
1
1
1
1
1
-13
-93
-28
-191
211
380
-6
272
1194
1
1
1
1
1
1
1
1
1
1
1
1
1
1
-657
1246
257
-913
593
1
1
1
1
1
1
1
1
1
1
1
0
5035057 5046004 5482829 5493783 459 459 0
-421
-1
-1
-1
-1
-1
-1
-1
-1
-1
-1
-1
-1
-2
-1
-1
-3
-1
-1
-2
-3
-1
-1
-1
-1
-1
-1
-1
-1
-1
-1
-1
-3
-1
-1
-1
-1
-1
-1
-1
-480
644
-3
39
653
1
1
-424
-1
-1
-1
-1
-1
-1
-1
-1
2390
-217
-480
615
447
-867
-1
-1
-1
-1
426
1
1
1
1
1
1
1
1
1
1
1
1
1
1
1
1
1
1
1
1
1
1
1
1
1
1
2117
1
1
1
1
1
1
1
1
1
-260
-15
331
1
1
1
1
1
1
1
0
5054933 5080700 5493779 5519565 809 809 0
63
-1910
-5
-328
1399
1
1
1
1
1
1
1
1
1
3
2
4
1
1
1
1
1
1
1
1
1
1
54
-1078
1159
8
4
-34
-310
63
420
2077
1686
-2111
-2407
-1
2217
-23
-6
301
-191
-1
-1
-1
-1
-1
-1
-496
-1
-1
-1
-1
-1
-1
-1
-1
-1
-5
-1
-1
-1
-1
-1
-1
-140
-266
-1
198
107
1
1
1
1
1
1
1
1
1
1
1
-1358
-1
-1
-1
-1
-1
-1
-1
-1
-1
-1
-1
-1
-1
-1
-1
-1
-1
-1
-1
-1
-1
-1
-1
-1
-1
787
1
-606
-46
-3121
-1
0
5080699 5083399 5519614 5522330 98 98 0
-115
-1
-1
-1
-1
-1
-61
-1
-1
-1
-1
-1
-1
-9
-130
-1
-362
1500
39
-157
326
-5
0
5088885 5095268 5522318 5528689 233 233 0
616
1
1
1
1
6
1
1
1
-32
-3
-1
-1
1229
1
1
1
1
1
1
167
1
1
1
1
1
-192
-1
-1236
-1
2383
2
192
-8
-1
-45
-201
-1
0
5095267 5106983 5528299 5540025 385 385 0
88
1
-45
-198
-606
-4217
735
792
-730
-520
-1
436
-424
-14
1193
375
419
1
-67
-1
6
1
1
1
-100
-1
-1
-1
-1
-1
-1
-1
-1
-1
-1
-1
0
5106987 5110169 5540212 5543419 134 134 0
353
1
1
1
1
1
1
11
-13
-71
-341
-1
-1
-1
-1
-1
-1
-1
116
1
1
1
1
1
-830
-379
-44
-1
-1
-1
-1
-1
198
1
1
-32
-1
-1
-1
-1
-1
-1
-1
-1
-1
-1
-1
-1
-1
-1
-1
-1
-1
-1
-1
-1
-1
-1
-15
-365
-19
125
66
0
5110181 5111496 5545467 5546782 11 11 0
0
5113466 5116112 5549658 5552337 67 67 0
-1114
-1
-1
-1
-1
-1
-1
-1
-1
-1
-1
-1
-1
-1
-1
-1
-1
-1
-1
-1
-1
-1
-1
-1
-1
-1
-1
-1
-1
-881
222
179
-191
-3
-1
-30
-3
0
5117123 5127617 5552978 5563439 422 422 0
57
1
574
1
1
1
1
1
1
-40
-368
-64
-1
-693
371
1
1
1
1
1
1
1
1
1
1
1
1
1
1
1
1
1
1
1
1
537
1
1
1
1
1
1
-62
-1
904
26
-33
-1
-1
-1
-1
-1
-1
-1
-1
-1
-1
-1
-1
-1
-1
-1
-1
-1
-1
-1
-1
-1
-4
863
1
1
1
1
1
1
1
1
1
1
1
1
1
1
1
1
1
1
1
1
1
1
1
1
1
1
1
1
1
-27
87
-346
-35
267
-77
-81
32
-278
-1
-1
-1
-1
-1
-1
-1
-1
-1
-1
-1
-1330
182
1
1
1
1
1
1
1
3
1
1
-242
-261
503
-713
-1
-1
169
1
1
1
1
1
1
1
1
1
1
1
-106
-676
-76
-195
-1
-1
-1
-1
-1
-1
0
5127614 5133440 5564548 5570372 187 187 0
406
337
-4
1119
-42
-1
-1
-1
-1
-1
-1
3875
1
1
1
1
1
1
0
5133444 5143310 5590695 5600579 332 332 0
805
3
1510
1
1
1
1
-2452
186
1
1
1
1
2049
272
-84
-1817
-1
-1
-1
-1
-1
-1
-1
-1
-1
-1
-1
-1
-1
-1
-1
-1
-1
-1
-1
-1
-1
-1
-1
-1
-1
-2
-380
-159
-31
0
5143305 5155788 5616410 5628899 386 386 0
-7
230
1
1
1
1
1
3
1
1
1
1
2
1
1
1
4
1
6
-1115
-1
-1
-1
-1
-1
-1
-1
1022
-102
566
1
1
2
1
4
1
-608
-1531
-1
-1
-1
-1
-1
-1
-1
-1
-1
-1
-1
-1
-1
-1
-1
-1
-1
-1
-1
-1
-1
-1
-142
4
-2909
-1
-1
-1
-1
1034
1
1
1
1
1
5
1085
-145
-30
-447
17
1005
0
5155873 5159106 5628897 5632130 83 83 0
-1544
90
-63
19
-740
764
0
5159103 5167507 5633826 5642208 165 165 0
-115
415
-366
-414
-1
-1
45
1
1
1
1
1
1
1
1
1
1
1
-35
-1
-1
-1
-11
-1
-2890
-1
-1
994
2810
1
1
1
1
1
1
1
1
1
1
1
1
1
1
1
1
1
1
1
1
1
0
5178477 5181165 5676459 5679133 129 129 0
-420
-1
-1
-1
-1
-1
-1
-1
-9
-1
-1
-1
-1
-1
-1
-1
-2
-2
-1
-1
-743
-1
-1
-1
-1
-1
-1
-1
-1
-1
-1
-1
-1
-1
121
512
1
1
1
1
1
1
1
1
1
1
1
1
1
1
1
1
1
1
1
1
1
1
1
1
1
1
1
1
1
1
1
1
1
1
1
1
4
1
1
1
1
1
1
1
1
1
0
5188806 5193938 5679128 5684266 145 145 0
155
1
1
1
1
1
1
1
780
4
1
1
1
1
1
124
1
1
1
1
5
-1129
-1
-1
-251
-1
-1
-269
45
80
1
-33
-1
-1
-2
-1
-1
-1
-160
-1
-1
-1
-1
-1
-1
-1
-1
-1
-1
-10
-2
-2
-235
-825
0
5193573 5196204 5684540 5687169 28 28 0
1599
395
0
5196402 5219566 5687851 5711066 427 427 0
-778
-1
-1
-1
-1
-1
-524
-462
-1
1218
-220
-1
2152
-1723
-1
-5871
-202
-1
-1
-1
-1
-1
-1
-1
-1
-1
-1
-1
-1
-1
-1
-1
-1
-1
-1
102
1
1
1
1
1
1
1
1
1
1
2
-82
-1
-1
-1
-1
-1
-1
-1
-1
-1
-1
-1
-1
-1
-1
-1
-1
-1
-1
-1
-1
-1
-1
-1
-1
-1
-1
-1
-1
-1
-1
-1
-1
-6
-1
-1
56
1
1
1
1
1
1
1
1
-122
-1
1201
853
-260
-1275
-904
-4225
-601
0
5219798 5226066 5711233 5717448 185 185 0
-1139
586
1
1
1
2
1
1
1
1
1
1
1
4
2
5
1
4
1
1
1
1
1
1
1
1
1
1
1
3
1
4
1
1
1
1
1
1
4
1
1
1
1
1
1
1
1
2
4
3
3
1
9
1
1
2
1
2
1
-54
-375
-1
-439
-377
1869
871
-83
0
5238137 5248664 5718085 5728600 193 193 0
1827
1
-3568
-28
48
-12
135
1
1
1
1
1
1
4
1
2
1
1
1756
-2702
0
5247008 5250675 5757095 5760761 69 69 0
-1218
-2089
144
1
88
0
5252011 5253806 5762539 5764334 25 25 0
0
5253917 5256404 5764334 5766820 49 49 0
353
0
5256584 5259687 5768490 5771592 54 54 0
2504
0
5259431 5289786 5771988 5802345 534 534 0
824
266
-1486
-1
-1
-1
-1
-1
-1
-1
-1
-2
-2
-1
-1
-1
-1
-4837
-649
-1
-1
923
-1109
-985
-1
3047
1
1
1
1
1
1
1
1
1
1
1
1
1
1
1
929
-331
-808
-1
305
-87
-63
-3698
-3359
1343
1172
1203
709
1
1
0
5289478 5305093 5802491 5818095 211 211 0
-310
-1
-1
-1
-1
-1
-4083
-1
-508
2124
1176
1
1
1
1
1257
1
1
-1508
451
1
1
1
1
1
1
1
1
1
1
1
1
813
-521
-141
0
5304747 5309014 5818163 5822426 79 79 0
-136
-1081
215
1
-155
357
1
1
393
1
1
1
1
417
-655
-730
-76
-1
0
5309383 5319489 5822421 5832511 216 216 0
183
1
1
1
1060
1
3
7
1
1
530
60
34
1
1
1047
-538
-4
11
-12
-19
-1
-1
-1
-1
-1
-1
-1
-1
-1
-1
-1
-1
-1
-1444
-1
-1
-1
-1
-1
-1
-1
-2
376
229
1
1
1
1
1
1
1
252
1
1
1
1
1
1
1
1
1
1
1
1
1071
370
2024
0
5324797 5326063 5833509 5834775 17 17 0
0
5325756 5332958 5835170 5842433 255 255 0
1984
-115
-1
-1
-1
-1
-434
-1
-1
-1
-1
-1
-1
-1
-1
-1
-1
-1
16
-29
-125
-1
-1
-1
-1
-433
-417
-1
-1
-1
-1
-1
-1
-1
-1
-1
-1
-1
-1
-1
-1
-1
-1
-1
-1
-1
-1
-1
-1
-1
-1
-1
-1
-1
-1
-1
-1
-1
-1
-1
-1
-1
-1
-1
-1
-1
-1
-1
-1
-1
-1
-1
-1
-1
-1
-1
-1
-1
-1
-1
-1
-1
-1
-1
-1
-1
-1
-1
-1
-1
-1
-1
-1
-1
-1
1674
1
1
1
1
1
1
1
1
1
1
1
1
1
1
1
1
1
1
1
1
1
1
1
1
1
1
1
1
1
0
5332699 5334013 5842973 5844287 12 12 0
0
5333693 5334705 5844686 5845698 11 11 0
0
5337405 5346710 5847848 5857181 152 152 0
71
-154
-1
-1
-1
-93
-1
-1
-1
-859
-1
-1
-1
-1
-1
-1
-1
-1
-1
-1
-238
119
1
429
-288
-74
-1
-1
-1
-1
-1
-808
3684
1
1
1
1
1
1
1
-745
-171
-498
-1
-1
-1
-1
-1
-1
-4
-120
-735
0
5347116 5348349 5857579 5858811 16 16 0
321
0
5347962 5349451 5858813 5860304 20 20 0
-1250
-232
0
5361861 5366884 5861181 5866236 120 120 0
-174
-1
-922
-1
-1
-1
-1
-1
-1
-1
-1
-1
-1
-1
-1
-1
-1
-1
-1
-1
-1
-1
-1
-1
-1
-1
-1
-1
-1
-1
-1
-1
-1
-398
-1
-2659
148
1
620
1
0
5366750 5370011 5866655 5869927 72 72 0
29
1
-178
-1
-1
-1
-1
-1
-1
-1
-1
-1
-1
-1
-1
-1
2165
0
5382423 5387628 5873629 5878800 96 96 0
-62
-1
1206
1
1
1
1
1
1
1
1
1
1
1
1
1
1
1
1
1
1440
2
1
1
1
1
1
1
1
3
1
1
1
1
1
1
1
1018
0
5387628 5393527 5878959 5884850 193 193 0
-531
-1
324
1
1
1
1
1
1
1
1
1
1
1
1
1
1
1
1
1
1
1
1
1
1
1
1
1
1
1
1
1
1
1
1
1
1
1
1
1
1
1
1
1
1
1
1
1
1
1
1
1
1
1
1
1
1
1
1
3
1
1
-259
-1
-1
-1
-1
-1
-1
-1
-1
-1
-1
-1
-1
-1
-1
-1
-1
-1
-1
-1
-1
-1
-1
-1
-1
-1
-1
-1
-1
-1
-1
-1
-1
-1
-1
-1
-1
-1
-1
-1
-1
-1
-1
-1
-1
-1
-1
-1
-1
-612
-1
-1
66
1
1
1
1
1
1
1
1
1
1
1
1541
-1843
-1
-1
-1
-1
-1
-1
-1
-1
-1
-1
-1
351
0
5393514 5395155 5884792 5886438 73 73 0
138
-24
-75
-662
-1
-1
-1
-1
-1
-1
-119
379
1
1
1
0
5395298 5406544 5886440 5897663 399 399 0
310
1
1
1
29
1
1
1
1
93
551
-418
-1
-1
-1
-1
-1
-1
-1
-1
-1
-1
-1
-1
-145
-1
-1
-1
-1
-1
-1
-1
-1
-1
-1
-1
253
1
1
1
1
-421
-1
-1
-1
-1
24
1
3
1
1
1
7
1
-24
-2709
-1
-1
-1
179
1
1
1
1
1
5
2
6
1
1
1
1
1
1
1
1
1
1
1
1
1
1
1
2
4
1
1
1
1
1
1
1
1
1
1
1
1
3
1
1
1
1
1
1
1
4
1
1
1
1
1
1
1
4
1
1
1
1
1
-739
-1
-1
-1
-1
-22
-1
-1
-1
-1
-1
-1
-1
-1
-1
-1
-1
-1
-1
-1
-1
-1
-1
-1
-100
-1
-1
-1
-1
-1
-1
-1
-1
-1
-1
-1
-1
52
1
1
1
1
1
1
1
1
28
1
1
1
53
66
1
1
1
1
-260
-177
851
138
1
770
1273
-750
-1
-1
-1
-1
-1
-1
-1
-1
-1
-1
-1
304
0
5432858 5442523 5897660 5907318 221 221 0
-576
-1
1167
270
508
-5
-562
-14
87
1674
1
1
1
1
1
1
1
1
1
1
1
1
1
5
1
1
1
1
1
-579
-1
-1
-1
266
-196
-2602
-1
-268
-467
-1
-1
-1
-1
-1
407
0
5442512 5443763 5908428 5909678 30 30 0
772
0
5455561 5457189 5930688 5932320 73 73 0
-316
-1
-590
-1
-1
36
0
5505988 5513360 5958423 5965893 364 364 0
681
1
1
1
-215
-319
-1
-1
-1
-2
-1
-4
-1
-1
-1
-3
-241
-1
-1
-1
-107
-1
-278
-1
-1
-1
-1
-1
-1
-1
-1
-1
-1
-1
-1
-1
-1
-1
-1
-1
-1
-1
-3
-1
-1
-1
-1
-1
-1
-1
383
-167
-55
-1
-1
-1
-1
-1
690
-617
189
-54
19
1
1
1
-264
-1
-1
-1
-1
-1
-1
-1
-1
-1
-1
-1
-1
-1
-1
-1
-1
-1
-1
-1
-1
-1
-1
-1
-1
-1
-1
-1
-1
-1
-1
-1
-1
-1
-1
-1
-1
-1
-1
-1
-1
-1
-1
-1
-1
-1
-1
-1
22
680
-183
-1
-1
-1
-1
1339
1
1
1
-99
-1
-380
-1
-1
-1
-1
0
5513360 5534076 5966897 5987636 460 460 0
475
-591
17
398
-128
-1
-1
-1046
-1730
-1
-1
-1
-1
-1
-1
-1
-1
-1
-1
-1
-2
-1
-1
-1
1202
-1638
-1
-1
-1
-1
-1
-1
-1
-1
-1
-1
-1
-1
-1
-1
-1
-1
-1
-1
-1
-2751
-2252
-403
-1
1198
14
1
1
2
1
6
1
1
1
6
4
1
7
1
18
1
6
1
1
1
1
1
3
1
1
1
478
1
1
1
1
1
1
1
1
1
1
1
1
1
1
1
1
1
1
1
1
1
1
1
1
1
932
-60
-5
-1
-1
1946
-755
-1
-1
-1
-1
-1
-1
-1
-1
-1
-1
-1
-1
-1
-1
-1
-1
-1
-1
-3
-1
-1
-1
-1
-1
-1
-1
-1
-1
-1
-1
-1
-2
-1
-1
-1
286
1837
81
0
5534196 5538892 5988224 5992902 82 82 0
-3626
936
3
1
1
1
1
1
1
1
1
1
1
1
1
1
1
1
1
1
0
5540056 5542408 5994225 5996571 53 53 0
-48
469
1
1
1
1
1
4
553
-120
-1
220
0
5542021 5556241 5996908 6011052 481 481 0
-595
-1
-1
-1
-1
-1
79
62
1
3
7
1
4
1
1
1
3
1
1
1
1
1
1
1
2
1
2
1
1
1
1
1
1
2
3
1
1
5
1
1
1
4
1
1
1
2
3
1
1
7
1
1
1
1
1
1
1
1
1
1
1
1
3
1
1
1
1
1
1
1
1
1
1
1
1
1
1
1
1
1
4
1
1
1
1
5
1
1
1
1
1
1
1
1
1
1
1
1
1
879
1
1
1
1
1
1
1
-473
-1
-1
-1
-1
-1
-43
-1
-1
-1
-1
-1
-1
-1
-1
-1
-1
-1
-1
-1
-1
-1
-1
-1
-1
-1
-1
-1
-1
-1
-1
-1
170
-62
1226
3
1
6
2
3
1
1
1
1
61
-97
56
66
-523
-1
61
296
1
59
8
78
-130
241
-1615
-353
41
34
-12
-36
41
1433
163
1
1
-164
-1
-1
-1
-71
-1
-520
-1
-620
-1
-1
-1
-36
-697
-893
-1
-1
-1
-1
-1
-1
-1
-1
-1
-1
-1
-1
-1
-1
-1
-1
-1
-1
-1
-1
-1
-1
-1
-1
-1
-1
-1
415
1
1
1
1
1
1
1
1
1
1
1
1
1
1
1
1
1
1
1
1
1
1
1
1
1
1
1
1
1
1
1
1
1
1
1
1
1
-967
-1
0
5556253 5560075 6011340 6015153 72 72 0
-613
-1
-1
-1
-1
-1
2921
1
1
1
1
1
1
1
1
1
1
1
1
1
1
1
-193
0
5576762 5577778 6019368 6020380 38 38 0
46
1
1
1
97
-104
0
5577738 5579551 6020381 6022221 50 50 0
566
1
1
1
1
1
-578
-226
-1
-1
-1
-1
-1
-1
-1
-1
-1
-1
-1
-1
-1
-1
-1
-1
-1
-1
-1
-1
-1
-1
-1
-1
-1
-1
-1
-1
-1
-1
-221
0
5579537 5581644 6023165 6025271 10 10 0
1869
0
6063927 6067190 6263529 6266788 89 89 0
-201
335
1
1
1
2
1
4
1
1
1
640
-46
-1
-1
-1
-66
56
-459
-1
-1
-340
-137
697
136
1
0
6067366 6074945 6266789 6274410 296 296 0
-380
-1
-1
146
-61
-1
-1
-1
-738
2907
-52
-101
-1
-21
-7
-1
-1
-1
-1
-1
-1
-1
-1
-1
-1
-6
-186
-1
-1
-1
-1
-1
-1
-1
-1
-1
-1
-65
-1
-360
-1
-1
-1
-1
-1
-1
-1
-1
-6
573
557
584
-171
-1
-2
307
1
1
0
6188467 6190655 6323604 6325785 100 100 0
1173
179
133
35
1
649
1
0
6192053 6200132 6366587 6374602 409 409 0
-131
-1
-1
-1
-336
-1
-1
-1
-1
-1
-1
-3
-1
-1
-1
-1
-1
105
1
1
1
1
1
1
1
1
1
1
1
1
251
396
1
227
29
1
243
1
1
1
1
1
1
1
1
1
1
1
1
1
1
1
1
1
1
1
1
1
1
1
1
1
1
1
1
1
1
1
1
1
1
1
1
1
1
1
1
1
1
1
1
1
1
1
1
1
1
1
1
1
1
1
1
1
1
1
1
1
1
1
1
1
1
1
1
1
1
1
1
1
1
1
1
1
1
3410
-7
-233
-1
-1
-1
-1
-1
-1
-678
-1
-1
-1
-1
-1
-1
-1
-1
-1
-1
-1
-1
-1
-1
-1
-1
-1
-1
-1
-1
-1
-1
-1
-1
-1
-1
-1
-1
-1
-1
-1
-1
-1
-1
-1
-1
-1
-1
-1
-1
-1
-1
-1
-1
-1
-1
-1
-1
-1
-1
-1
-1
-1
-1
-1
-1
-1
-1
-1
-1
-1
-1
-1
-1
-1
-1
-1
-1
-1
-1
-1
-1
-1
-1
-1
-1
-1
-2
-1
-1
-1
162
1
1
1
1
1
1
1
1
1
1
1
1
1
1
1
1
1
1
1
1
1
1
1
1
1
1
1
1
1
1
1
1
1
1
1
1
1
1
1
1
1
1
1
1
1
1
1
1
1
1
1
1
1
1
1
1
1
1
1
1
1
1
1
1
1
1
1
1
1
1
1
0
6200289 6212430 6374707 6386879 161 161 0
-473
-1
-1
-1
-1
-1
-1
-1
-1
-1
-1
-1
-2230
2836
-1169
-1
-1
-1
-1
-1
-122
-418
-1
-1
-1
-1
-1
-1
-1
-1
-1
-1
-1
0
6212786 6215850 6387084 6390140 112 112 0
-164
-1039
-1
-1
-1
234
-461
4
12
-108
-1
-1
-1
-1
-1
-3
-1
-1
-1
-1
-1
-1
-1
-1
-1
-1
-1
-1
-1
-1
-1
-1
-1
-1
156
1
1
1
1
1
1
1
1
1
1
1
1
1
1
1
1
1
1
1
1
1
1
1
1
1
1
1
1
1
1
1
1
1
1
1
0
6218642 6224256 6404166 6409774 144 144 0
-427
-1044
-1
-1
-1
-1
-1
-317
-842
-137
276
1
1
1
1
1
1
1
1
1
1
1
1
1
1
1
2342
-130
0
6224396 6232450 6409882 6417921 215 215 0
880
1
1
1
1
1
1
1
1
1
1
1
1
1
1
1
1
800
-998
-1
-1205
-1
3358
0
6232061 6258113 6418029 6444036 696 696 0
-1073
-391
-1
658
1
1890
247
171
-1410
1938
1
-77
-1183
132
-251
500
-289
-1
-1
-1
-2511
-1
86
-72
-124
-1240
-1
185
-44
2533
1
1328
1
1
1
1
1
1
1
1
1
1
1
1
1
1
1
1
1
1
1
1
1
1
1
-209
718
-2079
-1
-1
-1
-252
-649
-391
-396
-15
-526
-1
-1
-1
-1
-4
-1
-1
-1
-1
-1
-3
-5
-1
631
13
1
1
1
1
1
1
1
1
1
1
1
1
1
1
1
1
1
1
1
1
1
1
1
1
1
1
1
1
1
1
1
1
1
1
1
1
1
1
1
1
1
1
1
1
1
77
347
156
-397
0
6262448 6276117 6441357 6454980 374 374 0
890
1
1
1
1
1
1
92
347
152
-603
-678
48
1
1
1
2
1
1
1
1
1
1
-154
-706
264
450
8
268
2807
1
1
1
1
1
1
1
1
1
1
1
1
1
1
1
1
1
1
1
1
1
1
1
1165
1
1
-240
-2217
-1
1565
0
6278208 6281804 6455803 6459398 68 68 0
704
-3
1837
0
6281808 6285300 6466145 6469639 92 92 0
-137
-2365
-1
-1
-15
-17
-4
-6
-57
-1
-1
-1
-1
-1
-1
-1
-1
603
1
1
1
1
3
32
2
1
1
6
1
11
2
1
1
-116
0
6286818 6292289 6470286 6475755 68 68 0
175
1
1
45
-172
-1
-1
-1
89
1
1291
-449
-1
-1
-1
129
1
1
0
6292326 6294832 6476771 6479278 50 50 0
536
1112
-146
-82
268
-180
-108
0
6296017 6301070 6480505 6485559 105 105 0
-1338
1078
412
-794
1295
-88
-1
0
6301115 6305660 6497199 6501717 102 102 0
486
1
2784
1
1
1
1
1
1
1
1
1
1
1
1
1
1
1
1
1
1
1
1
1
1
1
1
0
6305656 6309089 6503560 6507031 117 117 0
-664
-1
-1
-1
-1
-1
-1
-1
-1
-1
-1
-1
-1
-1
-1
-1
-1
-1
-1
-1
-1
-1
-1
-1
-1
-1
-1
-1
-1
-1
-1
-1
-1
-1
-1
-1
-1
-1
647
-1912
0
6309084 6313422 6517424 6521765 80 80 0
662
1
1
-1955
-1
-1
-1
1246
-103
-81
-1
0
6313952 6319823 6522257 6528156 164 164 0
36
-51
-1
-1
-1
-1
-1
-1
-1
-1
-1
-1
-1
-1
-1
-1
-1
-1
-1
-1
746
-143
-1
-1
-1
-1
-1
-558
-926
958
1
-569
-1
-1
-1
-1
-218
707
0
6325406 6345125 6537547 6557278 489 489 0
-2231
-1
-1
-1
-1
-1
-1
-1
-1
-1
-1
-1
437
1
1
1
1
16
1
1
1
1
-90
-40
-1
-1
-1
-1
-1
-1
-1
-1
-1
-1
457
1336
186
1092
-1667
1098
466
4105
1
1
1
1
1
1
1
-1819
-1
-1189
100
1
1
1
-1040
-252
-1
-1
-1
-1
-1
-1
-1
-1
-1
-1
-1
1211
0
6344507 6369011 6565569 6589980 464 464 0
1037
1
1
1
1
1
1
1
1
1
1
1
1
1
1
1
1
1
1
1
1
1
1
1
1
1
1
1
1
1
1
1
1
1
1
1
1
1
1
1
1
1
1
1
1
1
1
1
1
1
1
1
1
1
1
1
1
1
1
1
1
1
1
1
1
1
1
1
1
1
1
1
1
1
1
3
1
1
1
1
1
-257
-1
-1
-1
-1
-1
-1
-1
-1
-1
-1
-1
-1
-1
-1
-1
-2
-1
-883
-1
-1
-1
-1
-1
-1
-1
-1
-1
-1
-1
-1
-1
-1
-1
-1
-1
-1
126
317
185
-194
-1
-1
-1
-225
1266
-4
-1852
-1
-1
-1
-1
40
1
213
-189
-221
-1
-445
-1
-1
-1
-1
-104
-1
-1
-1
-1
-1
-1
-1
-1
-1
-1
-13
-472
-1
1482
1
1
1437
1
1
1512
1
1
285
1
1
1
1
1
1
1
1
649
-36
41
1
1
1
1
1
1
1
1
1
1
374
1
4
1
1
1
9
1
2
1
1
1
1
1
1
1
1
1
1
1
1
1
1
1
1
1
1
3
1
1
1
1
1
1
1
5
1
1
1
1
2
1
1
7
1
-4862
2872
1
0
6369008 6436125 6590034 6657142 734 734 0
-7030
-1
-1
-1125
-1
-1
-1
-1
-1
-1
-1
-1
-1
-1
-1
152
-431
-1
1048
-734
1088
1
1
1
1
1
-252
-1
1299
142
-3814
-1
-711
-1
-1
-1
-1
-2
-2286
32
1682
-1334
-1
-1
-1
-1012
-1
-1
-1
-1
-1
-1
-1
-1
-1
-1
-1
-1
-1
-1
-1
-4
-1
-1
-1
-1
1607
-65
-1
481
1
1
1
1
1
1
1
1
1
1
1
1
1
1
1
1
1
1
1
1
1
1
1
1
1
1
1
1
1
1
1
1
1
1
1
1
1
1
1
1
1
1
1
1
1
1
1
1
1
1
1
1
1
1
1
1
1
1
1
1
1
1
1
1
-388
-1
-1
97
1
15
7
-16
-1
92
1
1
1
1
1
1
1
1
1
1
1
1
1
1
1
1
1
1
1
1
-365
5109
1
1
1
1
1
1
1
1
-709
-1
-1
-1
381
-212
-1
-1
-1
-1
-1
-1
-1
-1
-1
-1
-1
-1
-1
-1
-1
-1
-1
-1
-1
-1
1571
-138
2576
1
1
1682
-915
4690
1
1
1
1
1
1
1
1
1
1
-1161
-1
-1
-1
-1
-1
-1
-1
-1
-1
-1
-1
-1
-1
-1
-1
-1
-1
-1
-1
-1
-1
-3
-1
-1
-1
-1
-1
-1
-1
-1
7583
-207
-2779
-1
7
4
1
-135
-1
-1
-1
-1
-1
-1
-1
-1
-1
-1
-1
-1
-1
-1
-1
-1
-1
-1
-1
-1
-1
-1
827
1
-859
-1
-1
-1
-1
1136
378
1
1
1
1
1
1
1
1
1
1
-109
6365
1
1
1
1
1
1
1
1
1
1
1
1
13
0
6436132 6443698 6657449 6665016 93 93 0
106
219
-177
-1
-1
-7
-1
-1
-1
762
449
-897
192
1
150
206
-2886
-405
697
0
6443564 6456582 6665015 6678048 217 217 0
892
-37
-1
-163
-1
-223
453
1
150
1
253
173
1
-542
-1658
-944
896
-446
-1
-1
-1
-1
-1
-1
-1
-1
-1
-1
-1
-1
-1
-1
4159
-100
-371
0
6465517 6476465 6678042 6688988 197 197 0
664
-2351
140
1647
761
-632
4715
-3
0
6476691 6482971 6690604 6696811 198 198 0
139
1
1
1
1
1
1
1
1
1
1
1
1
1
1
1
1
1
1
1
1
1
1
1
1
1
1
1
1
1
1
1
1
1
1
1
1
1
1
1
1
1
1
1
1
1
1
1
1
1
1
1
1
1
1
1
1
1
1
1
1
1
1
1
1
1
1
1
1
1
1
14
1
1175
-1188
0
6491842 6498738 6696806 6703705 110 110 0
865
2481
-596
-1
-157
-1
-1
-1
35
127
1
-1120
-1
-1
-1
537
1
0
6498753 6520234 6708149 6729648 224 224 0
1223
313
1
1
-135
-1
716
92
-287
670
1
1
1
1
-34
-1
-1
-1
-1
-1
-1
-1
-1693
-1
-5
-1
-3
-1
-1
-1
-1
-1
-1
-1
-9
-9
4
-3
-1
-1
-1
-1
568
1491
-59
5747
1012
4
1
1
1262
-243
-43
-1
-1
-581
-1
-1
-1
-1
-1
-1
-1
-1
-1
-1
-1
-1
-1
-1
-1
-1
346
1
1161
1
2661
843
1
1
1
1
1
1
1
1
3
1
-191
-58
0
6520511 6541503 6733464 6754340 252 252 0
-3990
481
987
1
1
1
1
1
1
1
1
1
1
1
1
1
1
1
1
1
1
1
1
1
1
1
1
317
5
1
1
1
1
1
1
1
3
5
1
1
1
1
2
3
1
7
6
5
8
1
1
1
1
1
1
1
1
-7768
-1
20
1
1
1
1
1
1
1
1
1
1
1
1
1
1
-213
-1
-1
-77
1010
1
1
343
673
906
909
1
1
1
1
1
1
1
1
1
1
1
1
1
1
1
1
1
1
1
1
1
1
1
1
1
1
1
1
1
845
1660
509
1
1
1
1
1
1
1
1
3
1
1
1
2
0
6541933 6546366 6755231 6759637 105 105 0
151
449
1
-496
-613
526
1662
238
1
1
1
1
1
1
1
1
2
1
3
4
1
1
1
1
1
1
5
1
15
1
1
0
6546360 6566778 6773356 6793696 405 405 0
-352
-1343
-1
-1280
-1
1419
-21
3881
1
387
-62
-510
-407
60
1
1
1
1
1
1
1
1
1
1
1
1
1
1
1
1
1
1
1
1
1
1
42
-133
-1
346
1
1
1
1
1
1
1
1
1
1
1
1
1
1
1
1
1
1
1
1
1
1
1
1
1
1
1
1
1
1
1
1
1
1
1
1
1
1
1
1
1
1
1
1
1
1
1
1
1
1
1
1
1
1
1
1
2
1
3
1
1
1
1
1
-633
-1
-1
-1
180
2096
1
1
1
1
1
1
1
1
1
-372
1328
1
1
1
89
-80
-1
-85
-1
-1
-1
-1
-1
-1
-1
-1
-34
372
-2473
-1
-1
-1
592
-684
0
6566531 6589081 6793921 6816481 428 428 0
588
1
-81
-1
-1
-1
-1
-1
-1
-1
-1
-1
-1
-1
-1
-1
-1
680
422
58
-80
650
-398
-869
2221
221
1
-526
-1
-1
-1
-1
-1
-1
-1
-1
-1
-1
-1
-1
-2
-1
-1
-1
-1
-1
-1
-1
-1
-1
-1
-2
-7
-1
-1
-1
-1
-2
-1
-1
-1
-1
-1
-1
-1
-157
-46
449
1
1
1
1
1
1
1
5
1
154
-93
588
1
1
1
1
1
1
1
1
1
1
1
1
1
-7330
613
1053
1
1
1
1
1
1
1
1
1
1
1
1
1
1
1
1
1
1
1
1
1
1
580
1
-244
-1
-1
-4
-1
-1
-1
-1
-444
-307
1228
-539
136
307
137
1
37
131
1
-367
-578
-1
-1
-1
-1
-1
0
6589649 6607221 6816478 6834152 368 368 0
-1064
-126
-1
-1
-1
-1
-1
-1
-1
-1
-1
-1
-1
-1
-1
-1
-1
-1
-1
-1
-1
-1
-1
-1
-1
-1
-1
-1
-2
-1
-1
-1
-1
-1
-48
-10
-1
-1
-1
-1
-1
-2
-1
-20
-1
-1
-1
-1
-1
-1
-1
-1
-1
-1
-1
-1
-1
-1
-1
61
44
215
1207
-239
-778
-240
-1
-1
-1
-1
-1
-1
-1
-1
-1
-1
-1
-1
-1
-1
-1
-1
-1
-1
-1
-1
-1
-1
-1
-1
-1
-1
-1
-1
-1
-1
-1
-1
-1
-1
-1
-1
-1
-1
-1
-1
-1
-1259
-4
-1175
601
2942
-6080
-648
-1
215
0
6606892 6612872 6834338 6840317 110 110 0
397
714
452
-302
-1
289
1
-2008
-21
125
-83
0
6619172 6626091 6840063 6846981 101 101 0
4418
253
-1012
268
-135
0
6626209 6643165 6847112 6864145 363 363 0
-451
-1
-1
-1
-1
-1
-1
-1
-1
-1
-1111
671
-972
1325
1
1
909
-904
-1
-1
822
919
-4349
-1
-1
-1
-1
-1
-1
-1
-1
-1
-1
-1
-1
-1
-1
-1
-1
-1
-1
-1
-1
-1
-1
-1
-1
-1
-1
-1
-1
-1
-1
-1
-1
-1
-1
-1
-1
-1
-1
-1
-1
-1
-1
-1
-1
-1
-1
-1
-1
-1
-1
-1
-1
-1
-1
-1
-1
-1
-1
-1
-1
-1
-1
-1
-1
-1
-1
-1
-1
-1
-1
-1
-1
-1
-1
-1
-1
-1
1259
1020
1
1
800
582
1
1
1
4
-10
0
6669354 6676132 6880695 6887461 115 115 0
1414
840
1226
-978
-1
-1
978
1
1
1
1
1
1
1
1
1
1
1
1
-478
0
6676219 6692928 6887461 6904182 316 316 0
327
485
118
-965
-468
677
1
1
1
-743
-1
-1
-1
-1
-1
-1
506
-516
260
1
870
-88
43
45
-1582
58
1213
1
1
1
1
1
1
1
1
1
-1748
-1
-1
-1
-1
-1
-1
-1
-1
-1
-1
-966
241
-398
-610
-709
769
-177
-1
-1
-1
-1
-1
-1
-1
-381
-1518
-1
0
6693861 6701001 6905513 6912648 174 174 0
283
1
67
1
1
1
1
3264
905
1
1
1
-512
242
-797
-1
-1
-1
-117
57
1
-278
-1
-1
-1
0
6700999 6706144 6928400 6933528 93 93 0
903
1
1
1
1
1
1
1
1
1
1
1
1
1
1
1
1
1
1
1
1
419
1
-1692
-1
-1
-1
-1691
-40
0
6716112 6726173 6950925 6960993 150 150 0
4432
982
-1901
-1
-1
-1
-607
-1807
-1
-1
-1
-1
-1
-1
276
1
1
0
6725869 6748624 6961050 6983796 272 272 0
241
1
1
1
1
1
1
-300
225
-1376
518
1
1
1
1
1
1
1
1
1
1
1
1
1
1
1
1
1
1
1
1
1
1
1
1
1
1
1
3494
-1139
-1
1519
1
1
1
1
1
1
1
1
1
1
1
-67
-461
-57
-1
-1
-1
-1
-1
-1
-1
-1
-1
-1
-1
-1
-1
-1
-1
-1
-1
-1
-1
-1
-1
-1
-1
4926
2
-1950
-1
-1
-1
-1
-1
-1
-1
-1
-1
-1
-1
-394
186
417
490
-1460
-114
0
6748623 6755140 6984204 6990716 72 72 0
1522
1
1
1
1
1
-1604
0
6755136 6759118 7005891 7009866 41 41 0
1228
1
1
1
1
1137
145
-810
-9
67
1
0
6759220 6771755 7010364 7022893 187 187 0
378
-122
105
1
795
362
2015
3226
-484
-1
-1
-1
-1
-1
-1
-1
787
-1429
-39
22
1
1
1
1
1
1
86
112
0
6772013 6785368 7039058 7052532 335 335 0
-817
-1460
-899
-1
-2425
-1
-1289
-1
-1
-677
-184
-1085
-1
-1
-1
-1
-1
-1
-1
-82
-186
-1
-1
-1
-1
-1
-1
-1
-277
-492
-1
-1
-1
-1
-1
-1
-1
-1
-1
-1
-1
-1
-80
-1
-1
-1
-1
-1
-1
-1
-1
-1
-1
-1
-1
-1
-1
-1
-1
-1
-1
-1
-1
-1
-289
-1
-1
-1
-1
-1
-1
-1
-1
-1
-1
-1
-1
-1
-1
-1
-1
-1
-1
-1
-1
-1
-1
-1
-1
-1
-1
-1
-1
-1
-1
-1
-1
-1
-1
-1
-1
-1
-1
-1
-1
-1
-1
-1
-1
-1
-1
-1
-1
-1
-1
-1
-1
70
-39
3
58
-527
-1
-1
-268
0
6781213 6788457 7052544 7059827 283 283 0
-171
-210
-1
-1
-1
-1
-1
-1
-1
-1
-283
-1
-1
-1
-1
-1
-1
-1
-1
-1
-1
-1
-1
-80
-1
-1
-1
-1
-1
-1
-1
-1
-1
-1
-1
-1
-1
-1
-1
-1
-1
-1
-1
-1
-1
-1
-1
-1
358
99
529
6
1
1
1
1
1
1
-253
2131
-2803
0
6788558 6811718 7059948 7083144 787 787 0
-29
-195
-34
-1
308
-3
-80
-15
215
-316
1329
324
76
1
-143
-1
-4
-1
-1
-1
-1
-1
-1
-1
-1
-1
-1
-1
-1
-1
-1
-1
-1
-1
-1
-1
-1
-1
-1
-1
-1
-1
-1
-1
-4
-1
-1
-1
-1
-1
-1
-1
-1
-1
-1
-1
-1
-1
-1
-1
-1
-1
-1
-5
-1
135
-639
-1
29
1
3185
1138
416
843
160
1005
1
-671
-1
499
467
2321
1
1
1
1
1
1
1
1
1
1
1
5
1
1
1
1
1
1
2
1
87
388
-178
479
-359
-1
-1
32
1
-524
1435
-1659
716
-63
48
1
1
1
-105
-1
-1
-1
-1
-1
-1
-1
-1
-1
-1
-1
-1
-4
-3
-1
-1
-4
7
-122
17
21
0
6811720 6833896 7083237 7105495 763 763 0
-304
507
-1152
30
689
1
-715
-169
-285
-2894
-993
-122
91
-455
-1
3225
-284
-2419
182
-397
-1
-1
-1
-1
-1
-1
-1
-1
-1
-1
-1
-266
-39
43
279
-476
-1
-1
-1
-1
-4
-1
-1
-1
-1
-1
-1
-1
-1
-5
-7
-1
-1
-1
-1
-1
-2
-1
-1
-1
-1
-2
-1
-1
-5
-1
-1
-1
-1
-1
-1
-1
-1
-1
-1
-1
-1
-3
-1
-1
-1
-1
-1
-1
-1
-1
-1
-1
-1
-1
-1
-3
-1
-1
-1
-1
-1
-1
372
-82
-1143
-1
-78
3639
0
6834301 6844749 7105516 7115995 416 416 0
960
-576
-1
-3
-41
-50
86
948
-1070
-32
58
212
189
-389
-666
-1
-1
-1
-1
-1
-1
-1
-1
-1
-1
-1
-1
-1
-1
-1
-1
-1
-1
-1
-1
-1
-1
-1
-1
-1
-1
-1
-1
-491
-479
-812
-1
-129
551
-72
-1
-1
-1
481
505
1
1
1
1
1
1
5
-495
0
6844948 6854373 7115994 7125424 346 346 0
1780
-65
-95
-1
-1
-1
-121
-1
-727
-1
-1
-1
-1
-1
-1
-1
-1
-1
-1
-1
690
1
1
1
1
1
1
1
1
1
1
1
457
-1566
-357
-665
489
1
1
-118
1871
0
6858647 6865402 7127238 7134032 282 282 0
-1205
-1
-1
-1
-1
-6
-1
-1
-1
-1
-1
-1
-1
-1
-1
-1
-1
-1
-1
-1
-1
-1
-2
-1
-1
-1
-1
-1
-1
-1
-1
-1
-1
-1
-1
-4
-1
-1
-1
-993
-1
3850
115
1
-274
0
6865398 6882915 7165359 7182897 626 626 0
793
-1762
-201
-59
-474
-1
-1
-1
-1370
-1
158
-1309
-1
-1
-1
-1
-1
-1
797
413
-185
-1631
94
1127
-233
-1
-1
-1
-1
-1
-1
-1
-1
-2200
242
847
-1049
-710
129
-360
1322
0
6882926 6887447 7183026 7187548 134 134 0
194
-408
-2005
-1441
185
0
6887445 6894685 7192680 7199923 246 246 0
-359
142
1
1
-53
-438
28
-20
-1
-432
-1
306
1
1
1
1
1
972
1
-88
-1
-1
-160
967
8
-963
-1
-439
-1
-1
-1
-1
-1
-1
-1
197
1
1
4
1
-337
0
6894684 6901447 7202193 7209054 326 326 0
-2372
-2322
-1
-1762
-1
-1
-1
-1
-1
-1
-1
-1
-195
-1
-1
-1
-1
-1
-1
-1
-1
-1
-1
-1
-1
-1
-1
-1
-1
-1
-1
-1
-1
-1
-1
-1
-1
-1
-1
-1
-1
-1
-1
-1
-1
-1
-1
-1
-1
-1
-1
-1
-1
-1
-1
-1
-1
-1
-1
-1
-1
-1
-1
-1
-1
-1
-1
-1
-1
-1
-1
-1
-1
-1
-1
-1
-1
-1
-1
-1
-1
-1
-1
-1
-1
-1
-1
-1
-1
-1
-1
-1
-1
-1
-1
-1
-1
-1
0
6901476 6906623 7210994 7216129 184 184 0
167
63
105
1
1
1
1
1
1
1
-863
-1
-1
-1
279
1
244
1142
1501
143
0
6911720 6912974 7216526 7217798 52 52 0
332
-11
-25
-1
-1
-1
-1
-1
-1
-1
-1
-1
-1
-1
-1
-1
-1
-1
-1
-1
-1
395
0
6913159 6921980 7217795 7226581 267 267 0
-27
-207
-762
-1
-1
-1
-1
-1
-1
-1
292
125
1
1
1
1
1
1
1
1
1
1
1
1
1
1
3
1
1
1
1
1
1
1
1
1
1
1
1
1
1
1
1
1
1
1
2
1
1
1
1
1
718
1
265
-2350
710
972
-517
0
6925079 6926427 7226577 7227924 47 47 0
218
0
6926419 6930037 7232789 7236404 92 92 0
636
1
1268
0
6931852 6940818 7236399 7245366 193 193 0
-1498
53
47
1
1
1
1
1
1
-622
-22
-1326
49
1
354
-1016
868
-544
-2390
-1
-1
-1
-1
-1
-1
0
6943155 6951118 7245364 7253353 226 226 0
241
1
1
1428
-587
-1292
-111
12
1
-382
1204
-26
-586
-1
-19
-516
-1
-1
-1
-1
-1
-1
-1
-1
-1
-1
-1
-1
-1
-1
-1
-1
-1
-1
-1
-1
-1
-1
-1
-119
0
6952910 6954064 7258756 7259915 55 55 0
-62
-1
-1
-1
-2
-1
441
0
6955354 6969737 7261367 7275782 187 187 0
427
1
22
1
1
1
-763
37
1
5
1
1
1
1
1
1
1
1
1
1
1
1
1
1
1
1
1
1
1
1
1
1
1
1
1
1
-1410
-57
32
133
1
1
-50
-3834
-1
-1
-1
-1
-1
-1
-1
-1
-1
-1
-1
-1
-1
-1
-1
-1
-1
-1
-6
-1
-1
-1
-1
-1
-1
-1
-1
-1
-1
-1
-1
-1
-1
-1
-3
-1
-1
-1
-1
-1
-1
-1
-1
-1
-1
-1
-1
-1
-1
-1
-1
-1
-1
-1
-1
-1
-1
-1
-1
-1
-1
-1176
-3137
-1
-1
-1
0
6969730 6979471 7275962 7285691 277 277 0
762
1
1
3
1
1
1
-216
-1
-1
-1
-89
10
1063
-135
-424
-1533
-1
-1
-1
-1
-1
-1
-1
556
1
-110
-1
-1
230
3262
313
1
-816
-1
-1
89
1
1
1
1
1
1
1
1
1
1
1
1
1
1
1
1
1
0
6995039 6996937 7285690 7287588 44 44 0
0
6997062 7022596 7288162 7313712 984 984 0
-3415
106
60
-10
-1
-1
-10
-1
-1
-3
14
-3
-1
-1
-5
-8
-1
-1
-1
-1
-13
-1665
4077
1
1
1
1
1
1
1
1
1
1
1
1
1
1
1
1
1
1
1
1
1
1
1
1
1
1
1
1
1
1
1
1
1
1
1
1
1
1
1
1
1
1
1
1
1
1
1
1
1
1
1
1
2
1
1
1
1
1
1
-245
-1
-1
-1
-1
-1
-1
-1
-1
-1
-1
-1
-1
-1
-1
-1
-1
-1
-1
-1
-1
-1
-1
-1
-1
-1
-1
-1
-1
-1
-1
-1
-1
-1
-1
-1
-1
-1
-1
-1
-1
-1
-1
-1
-1
-1
-1
-1
-1
-1
-1
-1
-1
-1
-1
-1
-1
-1
-1
-1
-1
-1
-1
-1
-1
-1
-1
-1
-1
-1
-1
-1
-1
-1
-1
-1
-1
-1
-1
-1
-1
-1
-1
-1
1141
-1066
847
1615
-349
2337
25
1
1
1699
1
1
1
1
1
1
1
1
1
1
1
1
1
1
1
1
1
1
1
1
1
1
1
1
1
1
1
1
1
1
1
1
1
1
1
1
1
1
1
1
1
1
1
1
288
1
1
1
1
1
1
1
1
1
1
1
1
1
1
1
-1839
-1
-410
-1
-1
-1
-1
-1
-1
-1
-1
-1
-1
-1
-1
-5
-2
6
2
-4
-1
-3
-2
-16
-2
-1
-1
-1
-1
-1
-1
-202
-1
-1
416
11
505
-1379
-1
-1
-1
-1
-1
-1
-1
-1
-1
-1
-1
-1
-1
-1
-1
-1
-1
-1
434
1
-47
-550
44
1
1
218
0
7025699 7042923 7309437 7326630 453 453 0
121
1
1
1
1
1
-179
-1
-1
-268
-1
-1
-1
-1
-1
-1
-1
-1
-1
-1
-1
155
14
-385
120
1830
1
-598
41
1
227
81
1
1
-450
-791
-292
153
1967
1
1
1
1
1
79
228
1
1
1
1
1
1
1
1
4
1
1
1
1
1
2
1
1
1
1
2
1
1
1
2
1
2
1
2
1
2
1
1
3
780
-3426
-1
-2222
576
-1042
-37
-1
-1
-1
-1
-1
-1
-1
-1
-1
-1
-1
-1
-1
-1
-1
-592
237
1
1
1
1
1
1
1
1
1
1
0
7043241 7057157 7337928 7351882 320 320 0
-343
-1
-76
2170
1
1
1265
-2408
-299
-89
-1
-1
-1
-1
-1
-1
-1
-1
-1
-1
-1
-1
-1
-1
-1
-1
-1
-1
-1
-1
-1
-1
-1
-1
-1
-1
-1
-1
-1
-1
-1
-1
-1
-1
-1
-1
-1
-1
-2
-1179
1081
284
1
2867
0
7056741 7061761 7351884 7356906 103 103 0
877
1
-56
-1
-1
-1
-1431
-223
332
770
1102
-36
0
7061895 7092191 7357034 7387345 766 766 0
743
96
2723
-59
1291
-1171
158
224
115
2
2
2
-162
-1
22
168
1021
83
1
1
-634
-1
-1
-1
-4
-1
-4
-1
-3
-1
-1
-1
-1
-1
-1
1228
1
1
1
1
1
1
1
1
1
1
1
1
1
1
1
1
1
1
1
1
1
1
1
-2127
-1
-1
-1
-1
-1
-1
-1
-11
69
-128
-1
-1
-1
2938
-1146
526
-1588
-1
1108
1549
1929
870
-2564
94
-611
-1
-1
-1
-1
-1
-1
-1
-1
-1
-1
-1
-1
-1
-1
-1
-1
-1
-1
-1
-1
-1
-1
-1
-1
-1
-1
-427
-1
-1
-1
-1
392
1811
384
1
1
0
7098524 7106058 7391373 7398956 202 202 0
-26
883
86
2497
-1287
-1
-1
-1
-1
-1
-1
-1
-1
-1
-1
-1
-1
-1
-1
-1
-1
-1
-1
-4
-1
-1
-1
-1
-1
-1
-1
-1
-1
-1
-1
-1
-3
-1
-1
-1
-1
-1
-24
-930
-710
-1
-1
-1
-1
-1
-1
-1
-1
-1
-1
-1
-1
-1
124
1
864
0
7114986 7149232 7398952 7433199 881 881 0
-2458
-1856
-14
-109
-726
-1
-1
-1088
-1
-1
-1
-1
-1
-1
-1
-1
-1
-1
-1
-1
-1
-1
-1
-1
-1
-1
-1
-1
-1
-1
-1
-1
-1
-1
-1
-1
-1
-1
-1
-1
-1
-1
-2
-1
-1
-1
-1
-1
-1
-1
-1
-26
-1
-1
-1
-1
-1
-1
-1
-1
-1
-1
-1
-1
-1
-1
-1
-1
-1
-1
-1
-1
-1
-1
-1
-1
-1
-1
-1
-1
-1
-1
-1
-1
-1
-1
-1
-1
-1
-1
-1
-1
-1
-2
-1
238
1
1
1
1
1
1
1
1
1
1
1
1
1
1
1
1
1
1
1
1
1
1
1
1
1
1
1
1
1
1
1
1
1
1
1
1
1
1
1
1
1
1
1
1
1
1
1
1
1
1
1
1
1
1
1
1
1
1
1
1
1
2
1574
150
28
1764
-2088
-382
-47
-46
-2170
1532
-1569
-1
-1
-1
-1
-1
-1
-1
-1
-1
-1
-1
-1
-1
-1
1339
-251
41
1
1
1
1
1
1
1
1
1
1
1
1
1
1
1
1
1
1
1
1
1
1
1
1
1
-194
-2079
-1222
125
1497
-709
-879
102
1
1
1
1
1
1
1
1
1
1
1
1
1
1
1
1
1
1
1
1
1
1
1
1
1
1
1
-686
-1
-1
-1
-1
-1
-1
-1
-1
-1
-1
-1
-1
-1
780
250
1
234
-150
508
176
1
1
1
-1798
-1
-1
-1
-1
117
-219
-1
1266
1
292
1
1
174
-915
206
1
0
7149512 7161110 7434657 7446300 264 264 0
-7
2114
1080
360
-318
-1
2499
214
-673
603
-130
692
-336
-1
-1
-1
-1
-1
-1
-1
-1
-1
-1
-1
-1
-1
-1
-1
-1
-1
-1
-1
-1
-1
-1
-1
-1
-1
-1
-1
-1
-1
-1
-1
-1
-1
-1
-1
-1
-1
-1
-1
-1
-1
-1
-1
-700
716
488
1
1
1
138
-57
12
1
1
1
1
-9
-201
-1
-1
-1
-1
-1
-1
-1
-1
-1
-1
0
7185295 7201264 7434668 7450615 748 748 0
150
-3
-1238
-122
-1111
-1
-1
383
1
1
1
1
1
1
1
1
541
-310
-1
-117
-9
-5
-195
-1
-1
-1
-1
-1
-342
29
1357
-271
-1
-1
177
220
141
1
315
149
59
-49
140
1
1
1
1
1
1
1
1
1
-39
316
1
1
1
1
2
-198
229
279
55
130
-1079
716
488
1
1
1
138
-57
12
1
1
1
1
-9
-201
-1
-1
-1
-1
-1
-1
-1
-1
-1
-1
255
1
4
1
1
1
1
1
1
1
1
1
1
1
1
2
3
1
1
1
1
1
1
1
1
1
1
3
1
1
1
1
1
1
1
1
1
1
2
1
1
1
1
1
6
1
1
1
1
1
1
1
1
1
1
-300
-1
-1
-1
-1
-1
-1
-1
-1
-1
-9
-1
-1
-3
-1
-1
-4
-1
-1
-1
-1
-1
-3493
-1
-1
-1
-1
-1
-1
-1
-1
-1
-1
-1
-1
-1
-1
-1
-1
-1
-1
-1
-1
-1
-1
-1
-1
-1
-1
-1
-1
-1
-1
47
343
1
1
1
1
1
0
7201270 7207105 7457768 7463615 226 226 0
-1455
-1
-1
-1
-1
-1
-1
-1
-1
-1
-1
-165
-1
-1
-1
-1
-1
-1
-1
-1
-1
-1
-1
-1180
-1
-1
462
1
1
1
-336
-1
-1
-1
-1
-119
-84
-66
848
1
1
1
1
1
1
1
1
1
1
1
1
1
5
282
1
1
0
7220783 7222688 7473912 7475823 58 58 0
397
129
1
1
-897
-1
-1
-1
-1
-1
-1
-1
-1
-1
0
7222696 7232785 7478585 7488753 478 478 0
-7
-437
-451
-1
-251
-1
-313
1172
-180
-8
-1
-1
-1
-1
-1
-1
-1
-1
-1
-1
-1
-1
-1
-1
-1
-1
-1
-3
-1
-1
-1
-1
-1
-24
-398
-1
-1
-1
-1
-1
-36
-1
-1
-12
-1
-1
-1
-3
26
1
1
1
1
5
1
-144
-6
-1
-1
-1
-1
-1
-1
-1
-1
-1
-1
-1
-1
-1
-1
-1
-1
-1
-1
-1
-1
-1
-1
-1
-1
-1
-1
-1
-1
-1
-1
-1
-1
-1
-1
-1
-1
-1
-1
-1
-1
-1
-1
-1
-1
-1
148
1
1
1
1
1
1
1
1
260
1
1
1
252
-237
-599
46
-41
-1
51
-36
-116
574
-629
-1
-1
1280
-802
-1
-1
84
14
-657
0
7232878 7240905 7488921 7496944 244 244 0
-155
-476
-27
-1
-312
-1
-10
-3
-1
-17
11
20
-119
-1371
-1
307
1
141
-972
1553
-64
103
1
1
1
1
1
1
1
1
2096
1
1
1
0
7242939 7255087 7504990 7517124 296 296 0
-2730
428
8
35
1
1
1
1
1
1
1
1
-35
800
-120
-1
-1
-34
2056
1
1
1
1
1
1
1
1
-3833
0
7255083 7259393 7539274 7543619 183 183 0
-797
-258
-1027
-1
119
1
1
1
1
1
1
1
1
1
1
1
1
1
-448
-1
-1
-1
-1
-1
-1
-1
-1
-1
-1
-1
-1
-1
-1
-1
-1
-1
-1
-1
-1
-1
-1
-1
-880
-325
-256
-1
-1
-1
-1
-1
-1
-1
-1
-1
-1
-1
-1
-1
-1
-1
-1
-1
-1
-1
160
0
7259612 7270951 7544074 7555400 423 423 0
-396
-105
-1
-185
-384
-24
-1
-1
-1
63
1
1
1
1
1
1
-95
-1
-1
-1
-1
-1
-1
-1
-1
-1
-1
-1
-1
-53
-1
46
1
1
1
81
22
1
1
1
1
1
1
1
1
1
1
1
1
1
1
1
1
-60
-1
-1
70
403
1
1
1
147
-3
-141
-1
-1
-1
-1
-2
-2
-26
-1
-1
-1
-1
-1
-77
-92
-1
-1
-1
418
1
1
1
1
1
1
1
1
1
1
1
267
1
1
1
1
-512
-2
-4
-1
-1
-1
-1
-3
-6
-1
-1
-1
282
157
1
1
1
1
1
1
1
1
1
1
1
1
1
1
634
224
1
1
-11
-131
-627
-1
-1
-1
-1
-1
-1
-1
-1
-1
-1
-1
-1
-1
-1
-1
-1
-1
-2
-1
-1
-1
-1
-1
70
-276
-308
450
-109
361
1
1
1
1
1
1
1
1
1
1
1
1
1
1
1
35
1789
1
1
1
1
1
1327
1
669
0
7271255 7274302 7555398 7558449 50 50 0
97
1
1
1
1
1
1
1
677
1
1
875
33
-642
-1
-1
-1
-1
-1
-1
-1
-39
-1
-1
-1
-1
-1
-556
-90
-31
0
7274294 7275921 7559313 7560951 63 63 0
-38
-1
-1
-1
-1
-2
-62
-238
-1
191
1
1
1
1
1
-725
-1
-1
-1
169
-124
-1
-1
-1
-13
0
7276531 7301554 7561543 7586556 329 329 0
126
70
1
1
1
1261
1
1
1
1
1
1
1
1
1
1
1
1
1
1
1
1
1
1
1
-138
-1
-1
-1
-1
-1
-1
-1
-1
-1
-1
-1
-1
-1
-1
-1
-1
-1
-1
-1
-1
-1
-1
-1
-1
-38
-833
-1
-143
-1
-1
-1
-9
-2
-1
-1
-5
-1
-1
-1
-1
-1
-1
-3
-1
-4
-1
-2
-1
-8
-1
4220
1
1
1
1
426
1
1
157
1
1
1
1
1
1
8
1
1
1
1
1
1
1
1
1
1
1
1
1
8
17
1
1
572
1
1
1
1
1
3
1
1
1
1792
1
1
1
1
1
1
1
1
1
1
1
1
1
1
1
1
1
1
1
1
1
1
1
1
-502
-120
-1
-1
-1
-1
-1
-1
-72
-1
-1
-16
-1
-1
-1
-1
-1
-1
-1
-1
-1
-1
-1
-1
-1
-1
-1
-1
-1
1150
-434
-1
-1
-1
-352
216
1
1
1
-677
-327
-29
-1
5903
0
7302184 7303866 7590576 7592258 1 1 0
0
7303579 7305708 7593118 7595246 1 1 0
1695
0
7307450 7328671 7595748 7616968 9 9 0
106
0
7328260 7331573 7617191 7620504 0 0 0
0
7331230 7333637 7621037 7623444 0 0 0
0
7333366 7337910 7623951 7628494 2 2 0
3524
0
7337763 7347667 7629014 7638918 2 2 0
0
7347441 7348507 7639326 7640392 1 1 0
0
7348641 7365754 7640397 7657476 34 34 0
6661
1
1
1
1
1
1
1
1
1
1
1
1
1
1
1
1
1
1
1
7129
1
1
1
1
1
1
1
1
1
1
1
1
1
0
7365246 7373540 7657547 7665841 0 0 0
0
7374672 7376619 7670149 7672096 1 1 0
0
7376879 7379452 7673513 7676086 0 0 0
0
7379405 7407653 7676485 7704752 70 70 0
1868
-6822
-1
-18928
-1
-1
-1
-1
-1
-1
-1
-1
-1
-1
-1
-1
-1
-1
-1
-1
-9
-2
-1
-1
173
126
55
0
7407814 7409436 7704754 7706376 3 3 0
0
7409765 7413359 7708039 7711633 1 1 0
0
7413363 7415953 7712146 7714736 1 1 0
0
7416036 7432355 7716034 7732322 85 85 0
-807
69
-8
-5
-1
9
62
-32
-1
-1
-1
-1
-1
14752
1
1
1
1
1
1
1
1
1
1
1
1
1
1
1
1
1
1
1
1
1
1
1
1
1
1
1
1
1
1
1
1
3
1
1
1
1
0
7432402 7455764 7732998 7756357 7 7 0
3949
1
13805
0
7457353 7458626 7759556 7760829 1 1 0
0
7458390 7460162 7762133 7763905 0 0 0
0
7459726 7460896 7765445 7766615 0 0 0
0
7461772 7464478 7767383 7770096 18 18 0
-2294
-11
-1
-1
-1
-1
-233
0
7464342 7489605 7770300 7795559 14 14 0
-8922
15082
1
1
1
1
0
7489732 7492115 7795572 7797955 6 6 0
0
7491905 7495589 7798353 7802037 3 3 0
0
7496066 7497792 7804812 7806538 1 1 0
0
7497721 7586908 7806906 7896088 38 38 0
1689
1
1
32706
1
0
7587075 7590402 7896090 7899417 31 31 0
0
7590084 7637405 7900353 7947622 181 181 0
-1263
-14821
-5
-1
-1
-1
-1
-1
-5
-1
-1
-1
-1
-2
-1
-1
-1
-1
-5
-1
-2
-1
-2
-5
-1
-1
-1
-1
-1
-1
-1
20
-8
-1
-1
-1
-1
-1
-1
-3
-4
-1
-1
-1
-1
-1
-3
-1
-1
-1
9158
1
1
1
1
1
1
1
1
1
1
1
1
2
1
1
1
1
1
1
1
1
1
1
1
5
1
1
1
1
1
1
1
1
1
1
1
1
1
1
1
3
1
1
1
1
1
2
1
1
5
1
1
1
1
1
1
1
1
1
1
1
1
1
1
11152
1
1
3
1
3
1
1
1
1
4
1
1
1
1
1
5
1
1
1
1
1
5
1
1
1
1
1
1
10
1
5
1
1
1
0
7637921 7670071 7948693 7980843 2 2 0
0
7670597 7688081 7982519 8000001 3 3 0
8748
1
0
