# Supplementary material for: Identifying plant genes shaping microbiota composition in the barley rhizosphere
Source: Nat Commun. 2022 Jun 16;13:3443. doi: 10.1038/s41467-022-31022-y (PMC9203816; doi:10.1038/s41467-022-31022-y)
Supplement: Supplementary file 11 — Source Data [file 41467_2022_31022_MOESM11_ESM.zip › Supplementary Fig 20/ZDM01467_Barke_filtered.delta]

/cluster/db/mecoulter/genomes/mummer_results/3H_locus/Barke_chr3H_31000000_39000000_sequence.fasta /cluster/db/mecoulter/genomes/mummer_results/3H_locus/ZDM01467_chr3H_30000000_39000000_sequence.fasta
NUCMER
>Barke_chr3H_31000000_39000000 ZDM01467_chr3H_30000000_39000000 8000001 9000001
43535 47022 431130 434608 117 117 0
467
1
1
1
1
1
1
1
1
1
1
1
-153
-1
-1
861
-324
0
47024 51527 438290 442791 130 130 0
2325
1
1
1
1
1
1
1
1
1
1
1
1
1
1
1
473
-533
-1
-1
-1
-1
-1
-1
-1
-1
-1
-1
-1
-1
-289
-1
0
51113 55753 443454 448097 114 114 0
-3210
-1266
-79
0
55206 60054 449207 454058 124 124 0
-382
-79
-353
-650
944
0
60265 66156 456685 462562 164 164 0
95
373
1
763
1
1
1
4
1
1
1
1
2304
1191
-609
126
0
67409 77904 467473 478021 315 315 0
-213
-1
-1
58
4
1
15
4
-287
-1
-1
-1
-1
-1
-1
-1
-1
-1
-1
-1
-1
-1
-1
-1
-3
-1
-36
-1
-1
-9
-1
-2
-12
-6
-1
-315
-1
-1
-4
-1
-1
-71
-1
-1
-316
-1
-1
-1
-1
-1
-1
-1
-1
-1
-1
-1
-1
-1
-1
-1
-4
-1
-1
-1
-1
-1
-1
-1
-1
-1
55
1
1
1
1
1
1
1
1
26
1
1
-378
-1
-1
10
-6
-887
-1
2174
753
-241
-2217
0
78922 81092 478014 480197 82 82 0
-38
-1
-1
-1
-1
-1
-1
-1
-1
-1
-1
-1
-1
-1
453
1
1
1
1
1
1
1
1
1
1
-483
-67
-1
-1
-1
-69
-1
-2
-1
-654
-84
124
0
82705 88926 493098 499314 180 180 0
2543
1
1
1
2517
-127
-89
31
14
0
90389 95138 499304 504042 155 155 0
4433
1
1
1
1
1
1
1
1
1
89
0
94548 100128 504144 509713 207 207 0
274
1
1
1
1
1
1
1
1
1
89
-899
-430
689
778
-377
192
-1260
312
0
100138 109654 524689 534189 242 242 0
-1110
-31
581
347
-20
54
-87
1076
1
1
1
1
1
1
2
3
1
1
1
1
1
1611
2984
1
0
110370 114101 534191 537899 126 126 0
2165
3
1
1
2
1
1
1
1
1
1
1
1
1
1
1
1
1
1
1
1
1
1
1
1
175
-97
-1
-943
0
115372 116823 539126 540577 40 40 0
0
116838 120641 541308 545075 158 158 0
-278
-398
12
-334
478
1
1
1
1
1
1
1
1
1
1
1
1
1
1
1
1
1
1
1
1
1
1
1
1
1
1
1
1
1
3
1
44
201
1
1
-274
334
175
574
0
126915 131833 562841 567777 203 203 0
-156
-1
-1
-1
-1
-1
-1
-1
-1
-2789
-1
-1
-34
-1
-1
-1
-1
-1
-1
-106
555
386
1
-618
0
131139 132885 572235 573995 77 77 0
-417
-1058
-1
-1
-1
-1
-1
-142
-1
-1
-1
-1
-1
-1
-1
105
0
132879 139718 574822 581714 274 274 0
-75
-162
-1
-894
-1
-1
-1
-1
-1
-1
-1
-1
-1
-1
-1
-1
1470
49
1
1
1
1
1
1
1
1
1
1
-41
-1
-1
82
1
-221
56
83
-304
74
1
-709
-1
-1
-1
-1
-1
-1
-1
-1
-1
-1
-1
-1
-1
-1
-1
-1
-1
-1
-1
-1
-1
-1
-1
-1
-1
-1
-1
-1
-1
-221
85
-1620
-1
-1
-1
-1
-1
-1
-1
-1
-1
-1
-1
-1
-1
-1
-1
221
-21
-102
-9
-11
-104
0
139721 148767 581681 590641 294 294 0
-9
6
108
1
1
1
1719
244
1
1
1
1
1
1
1
202
-48
-1
-1
-1
-1
-1
394
-1024
-669
697
-481
2036
1
1
1
1
1
1
1
1
1
1
1
1
1
1
1
1
1
1
1
1
1
1
1
1
1
1
1
1
1
1
1
1
1
1
1
1
1
1
1
1
1
1
1
1
1
1
1
1
1
1
1
1
1
1
1
1
1
1
1
1
1
1
1
1
1
1
1
1
1
1
1
1
56
1
1
1
1
1
1
-156
-1
-1
-1
-1
-1
16
1
1
357
484
0
148594 155912 590514 597836 41 41 0
-442
838
192
-538
-26
-1
-1814
-1
-1728
1628
0
155909 166057 598636 608773 214 214 0
229
-2332
-397
-1
-1
-1
-1
-1
-1
-1
-1
-1
-1
-1
-1
-1
-1
-3
-1
-1
-1418
-435
3137
1
1
1
1
1
1
1
1
1
1
1
1
1
1
1
1
1
1
1
1
1
1
1
1
1
1
1
1
-919
1010
160
1
0
165942 177867 609189 621126 206 206 0
-37
-1
-1
-1
-5612
-2059
-1
-888
548
1
-51
-813
-1
-1
-1
-1133
0
187427 190243 628421 631237 69 69 0
-903
-1221
102
1
0
190903 204534 631235 644889 280 280 0
-84
-1
-1
-1
-1
-1
-1
-1
-1
-1
-1
-1
-1
-1
-1
69
1
-4096
-1
-1236
304
-1744
-1
-1
-1
-1
-1
-1
-1
-1
-1
-1
-1
-1
-1
-1
-1
-1
-817
1003
1
1
1
1
1
1
1
1
2925
1
1
1
1
1
1
-735
-1
-407
-1
-1
-1
0
204039 214866 644891 655709 76 76 0
-293
-1
-1
-1
-267
-1
-1
-1
133
1
-370
-1
-1
812
-1486
-1
763
1
1201
58
1
1
-106
764
1
604
1
1
1
1
1
1
1
2866
791
1
1
0
215235 228220 655939 669019 222 222 0
-77
-20
-265
1391
19
-267
-1
-1
-2987
-37
-176
-1
-1
-1
-1
-1
-1
-1
-1
-1
-1
-1
-1
-1
-1
-1
-1
-1
-1
-1
-1
-1
-1
-1
-1
-1
-1
-1
-1
-1
-1
-1
-1
-1
-1
-1
-1
-1
-1
-1
-1
-1
-1
-1
-1
-1
-1
-1
-1
-1
-1
-1
-1
-1
-1
-1
-1
-1
-1
-1
-1
-1
-79
89
-367
427
1617
1
1
1
1
1
1
1
1
1
1
1
1
1
1
1
1
1
-2723
-1
-1
-1
-1
-1
-345
-1
-1
-1
-1
-1
-1
-1
-1
-1
-1
-1
-1
-1
-1
-1
-1
-1
-1
-1
-1
-1
-1
-1
-1
-1
-1
-1
-1
-1
-1
-1
-1
-1
-1
-3
-1
-1
-613
0
229179 247047 670736 688565 165 165 0
431
1
1
2964
-746
-1
-1
-1
-1
-1
-1
-1
-1
-1
1102
1
1
-192
-1
38
1
1
1
1
1
1
1
1
2451
-6802
-1
91
1681
1
1
1
1
1
663
1
1
1
1
1
1
1
1
1
1
1
1
1
1
1
1
1
1
1
1
1
1
1
1
1
1
1
1
0
247702 255765 689831 697848 119 119 0
139
1
1
1
1
1
1
1
1
-1855
4823
1
1
1
1
1
1
1
1
1
1
1
1
1
1
1
1
1
1
1
1
1
1
1
1
1
1
1
1
1
1
1
1
1
1
1
1
1
1
1
1
1
2
1
1
145
1
-977
-1
-1
-1
-4
-1
-56
-1
-3
0
259274 282365 705066 728189 281 281 0
695
2073
-192
-1
-1
-1
-1
-1
-1
-1
-1
-1
-1
-1
-1
-1
-1
-1
-1
-1
-1
-1
-1
-1
-1
-1
-1
-1
-1
-1
-1
-1
-1
-1
-1
-1
-1
-1
-1
-1
-1
-1
-1
-1
-1
7225
2096
879
1
9
-2975
6877
1
1
1
1
0
282172 290051 728524 736399 78 78 0
-127
2261
1
1
1
-1216
-2825
1321
1
79
0
289622 295012 736715 742101 54 54 0
300
1
82
48
1
2291
-31
-2598
0
294686 302330 742421 750067 75 75 0
-287
235
-3555
-2274
0
309295 319099 749221 759067 158 158 0
-2052
-3793
487
-192
-7
-226
-1461
-1
-1
-1
-1
-1
-1
-1
-1
-1
-1
-1
-1
-1
-1
-1
-1
-1
-1
-1
-1
-1
-1
-1
-1
-1
-1
-1
-1
-1
-1
-1
-1
-1
-1
-173
-42
-1
-1
-1
-1
113
572
1
1
-650
0
322042 323839 766418 768215 32 32 0
0
323424 325463 769182 771218 49 49 0
-711
722
-118
-1
47
1
146
104
165
0
325461 340634 771758 786940 17 17 0
-130
-1
-1
-1
-1
-1
-3697
-1
-1
0
343531 345515 790427 792350 64 64 0
282
1
1
1
1
1
1
1
1
1
1
1
1
1
1
1
1
1
1
1
1
1
1
1
1
1
1
1
1
1
1
1
1
1
1
1
1
1
1
1
1
1
1
1
1
1
1
1
1
1
1
1
1
1
1
1
1
1
1
1
1
0
346976 348916 793722 795661 2 2 0
1549
0
348705 351382 802661 805338 0 0 0
0
351041 362548 805573 817080 4 4 0
0
362744 384627 817715 839512 96 96 0
11333
1
1
1
1
1
1
1
1
1
1
1
1
1
1
1
1
1
1
1
1
1
1
1
4
1
1
1
1
1
3
1
1
1
1
1
1
3
1
1
1
1
1
3
1
1
1
1
1
5
1
1
1
1
1
1
1
3
2
1
1
1
3
1
2
1
1
2
4
1
1
1
1
1
1
1
1
2
1
4
1
1
2
1
1
1
1
-10381
0
384417 385885 840875 842344 2 2 0
-155
0
385678 390389 842346 847057 2 2 0
0
393493 423328 848980 878815 4 4 0
0
422990 446296 879035 902253 97 97 0
4430
1
1
1
1
1
1
1
1
1
1
1
1
1
1
3
4
1
1
1
3
1
1
1
1
1
1
1
1
1
1
1
1
1
6
1
1
1
1
1
1
3
1
3
1
1
1
1
1
1
14471
1
1
1
1
1
3
1
1
1
1
1
1
1
2
4
1
1
1
1
1
1
1
1
1
2
1
1
1
14
3
1
1
1
2
3
1
1
0
445864 463042 902255 919435 25 25 0
-131
-1
0
463688 465543 919694 921549 1 1 0
0
465279 468145 921551 924417 15 15 0
0
468606 499440 924935 955769 8 8 0
0
498661 501895 955767 959001 1 1 0
0
501599 526591 959579 984570 9 9 0
13062
0
526318 533705 985068 992455 2 2 0
0
534172 549292 992455 1007577 11 11 0
-14869
-1
0
549152 552175 1007932 1010955 0 0 0
0
551590 579452 1011095 1038957 3 3 0
0
578911 592228 1038959 1052279 7 7 0
-3043
-1
-1
0
591499 598793 1052281 1059576 2 2 0
-7149
0
598783 600857 1060937 1063011 0 0 0
0
600646 602324 1063013 1064691 0 0 0
0
602048 609859 1066030 1073841 2 2 0
0
609979 616935 1074816 1081772 2 2 0
0
616657 617862 1083340 1084580 36 36 0
-1056
-1
-1
-1
-1
-1
-1
-1
-1
-1
-1
-1
-1
-1
-1
-4
-4
-1
-3
-1
-1
-1
-1
-1
-1
-1
-1
-3
-1
-1
-1
-1
-1
-1
-1
0
617725 635482 1085194 1102951 3 3 0
0
635348 638259 1102953 1105864 0 0 0
0
637989 642568 1110757 1115336 0 0 0
0
642296 670531 1115678 1143889 44 44 0
-2880
21086
18
1
1
2
2
1
1
1
1
1
1
1
2
1
1
1
1
1
1
1
1
1
1
1
0
670930 679945 1144654 1153598 74 74 0
2576
1
1
1
1
1
1
1
2
1
1
1
1
1
1
1
8
1
1
4
2
1
1
1
1
1
1
1
1
1
1
1
1
1
2
1
1
1
1
1
1
1
3
1
1
1
1
1
1
4
1
1
2
1
3
1
1
1
5
1
1
1
1
2
2
1
3
1
3
2
1
0
680073 712413 1153610 1185952 6 6 0
-20939
-1906
0
712559 741040 1186133 1214616 8 8 0
-20258
-887
0
740568 753478 1214659 1227566 20 20 0
12845
1
5
0
753116 754850 1227721 1229455 0 0 0
0
755018 756422 1229524 1230928 0 0 0
0
756172 757354 1230926 1232108 2 2 0
0
757082 759887 1232110 1234918 4 4 0
-2699
-1
-1
0
760107 765729 1236874 1242496 3 3 0
0
765895 772065 1243658 1249828 1 1 0
0
772399 789038 1250832 1267471 4 4 0
0
789223 790327 1268356 1269460 0 0 0
0
789961 798753 1270502 1279294 2 2 0
0
798481 828749 1279731 1310000 12 12 0
-11840
0
828501 830667 1310645 1312811 1 1 0
0
830423 834479 1317878 1321934 1 1 0
0
834684 882077 1323603 1370976 28 28 0
640
1
1
1
1
1
1
1
1
1
1
1
1
1
1
1
1
1
1
32349
0
881464 883849 1370978 1373363 0 0 0
0
884269 885551 1376188 1377470 0 0 0
0
885690 917539 1377506 1409353 18 18 0
2231
1
-29559
26
19
-8
0
916250 923884 1408729 1416373 35 35 0
-6
5
-17
-1
-72
-1
-1
-1
-1
-1
-1
135
-10
96
-1564
-1
0
926493 941503 1419183 1434193 3 3 0
0
941536 946253 1434879 1439596 0 0 0
0
945248 954390 1439598 1448739 1 1 0
3390
0
954245 961014 1449107 1455876 1 1 0
0
961264 965191 1457016 1460944 1 1 0
-1432
0
965247 969275 1465200 1469228 1 1 0
0
969030 970599 1473349 1474918 0 0 0
0
970352 973686 1474920 1478254 0 0 0
0
973416 992230 1479005 1497808 14 14 0
3281
13598
1
1
1
1
1
1
1
1
1
0
991844 1020527 1498189 1526820 60 60 0
10485
1
1
1
1
4
1
1
6
1
2
5
1
1
1
1
1
1
1
1
4
1
1
2
1
1
6
1
2
1
1
2
1
1
1
1
5
1
1
1
1
1
1
1
1
1
1
1
2
1
1
1
0
1020148 1040287 1527093 1547228 30 30 0
18846
1
1
1
0
1040042 1054314 1547411 1561684 4 4 0
-12341
0
1054604 1058953 1562895 1567243 2 2 0
4204
0
1059205 1062635 1571754 1575184 1 1 0
0
1062959 1064031 1575186 1576258 0 0 0
0
1063754 1065089 1576260 1577595 0 0 0
0
1064916 1067295 1577698 1580077 0 0 0
0
1067026 1068323 1580079 1581376 0 0 0
0
1069209 1080274 1582974 1594052 17 17 0
-6320
-1
-1
-1
-1
-1
-1
-1
-1
-1
-1
-1
-1
-1
4596
0
1080790 1087083 1595203 1601496 2 2 0
0
1087384 1095830 1601494 1609941 2 2 0
-5388
0
1095285 1119142 1609943 1633801 8 8 0
-23800
0
1118826 1142352 1633415 1656942 20 20 0
23
-18
-52
0
1143863 1149938 1661750 1667825 2 2 0
0
1150198 1174009 1674105 1697917 6 6 0
6668
-318
-1
0
1174211 1201632 1698599 1726020 1 1 0
0
1202331 1204612 1727642 1729923 1 1 0
0
1204367 1210207 1732208 1738049 2 2 0
-5441
0
1208967 1214286 1738655 1743975 5 5 0
-841
0
1214475 1223501 1744777 1753731 76 76 0
-1502
1801
1
1
1
1
1
1
1
1
1
1
1
1
1
1
1
1
1
1
1
1
1
1
1
1
1
1
1
1
1
1
1
1
1
1
1
1
1
1
1
1
1
1
1
1
1
1
1
1
1
1
1
1
1
1
1
1
1
1
1
1
1
1
1
1
1
1
1
1
1
1
1
1
0
1223257 1224331 1754677 1755751 0 0 0
0
1224208 1227333 1755753 1758878 0 0 0
0
1227188 1229062 1758880 1760730 26 26 0
1642
1
1
1
1
1
1
1
1
1
1
1
1
1
1
1
1
1
1
1
1
1
1
1
0
1229479 1245132 1761091 1776744 10 10 0
0
1244685 1258987 1776746 1791049 1 1 0
-7222
0
1258199 1261690 1791051 1794542 0 0 0
0
1260890 1273601 1794544 1807287 72 72 0
-10466
-1
-1
-1
-1
-1
-1
-1
-1
-1
-53
-1
-1
-1
-46
-1
-1
-743
-1
-1
-1
-1
-1
-1
-1
-1
-1
-1
-1
-1
-1
-1
0
1300348 1304722 1901980 1906326 209 209 0
-265
1807
87
-3
-7
-57
-1
-1
-1
-1
-2
-3
-1
-1
-2
-3
-1
-1
-1
468
1
1
1
1
1
1
1
1
1
1
1
869
2
63
1
1
1
1
1
1
1
1
1
1
1
1
1
1
3
1
1
1
1
1
1
1
1
1
1
1
1
1
1
1
1
1
-102
-1
-1
-1
0
1306011 1308861 1947930 1950713 111 111 0
880
1747
1
1
1
1
1
1
1
1
1
1
1
1
1
1
1
1
1
1
1
1
1
1
1
1
1
1
1
1
1
1
1
1
1
1
1
1
1
1
1
1
1
1
1
1
1
1
1
1
1
1
1
1
1
1
1
1
1
1
1
1
1
1
1
1
1
0
1319081 1320415 1954020 1955355 23 23 0
-1251
0
1323254 1329890 1958668 1965260 147 147 0
1685
1
1
1
1
1
1
1
1
1
1
1
1
1
1
1
1
1
1
1
1
1
1
1
1
1
1
1
1
1
1
1
1
1
1
1
1
1
1
1
715
1
1
1
5
1
-823
-1
-1
-1
131
1537
0
1339989 1351238 1967127 1978370 268 268 0
1737
4682
-494
-1
-1
-1
469
3107
-213
13
8
1
1
1
1
1
-441
70
0
1350485 1354470 1979653 1983582 187 187 0
-205
18
1
1
2
1
3
1
350
1
1
1
1
1
1
1
1
1
1
1
1
1
1
1
4
1
1
1
1
1
1
1
1
1
1
1
1
1
1
1
1
1
1
1
1
1
1
1
1
1
1
1
1
1
1
1
1
1
1
1
1
1
1
1
1
1
1
1
1
1
1
1
1
1
1
1
1
1
2173
-1068
-1
-1
-1
-1
-1
-1
-1
-1
-1
-1
-1
-1
-1
-1
-1
-1
-1
-1
-1
-1
0
1354186 1359309 1985141 1990284 110 110 0
-193
-1
-1
-1
-1
-1
-1
-1
-1
-1
-1
-1
-1
-1
-1
-1
-1
-1
-1
-1
-1
202
1
1
-2706
-828
0
1358577 1361177 1993512 1996183 118 118 0
-2270
-1
-1
-1
-1
-1
-1
-1
-1
-1
-1
-1
-1
-1
-1
-1
-1
-1
-1
-1
-1
-1
-1
-1
-1
-1
-1
-1
-1
-1
-1
-1
-1
-1
-1
-1
-1
-1
-1
-1
-1
-1
-1
-1
-1
-1
-1
-1
-1
-1
-1
-1
-1
-1
-1
-1
-1
-1
-1
-1
-1
-1
-1
-1
-1
-1
-1
-1
-1
-1
-75
0
1361324 1365719 2001533 2005942 74 74 0
1736
-1827
-1
-1
-1
-1
-1
-1
-1
-1
-1
-1
-1
-1
-1
-1
0
1365455 1383755 2006786 2025149 387 387 0
-2820
-1
-791
-401
-1
-1
-1
-1
-1
-1
-1
-1
-1
-1
-1
-1
-1
-1
-1
-1
-1
-1
-1
-1
-1
-1
-85
-195
-1
-1
-1
-1
-1
-1
-1
-1
-1
-1
-1
-1
-1
-1
-1
-1
-1
-1
-1
-1
-1
-1
-1
-1
-1
-74
-1402
135
5181
584
1
1
1
1
1
1
1
1
1
-1129
860
867
1
1
1
1
610
-94
63
-50
-69
1588
1
253
-64
-1
-1
-1
-1
-5
-1
-1
-4
-1
-1
-1
-1
-1
-1
-1
-1
-2
-3
-1
-1
-1
-1
-1
-1
-1
-1
0
1383582 1388979 2032996 2038393 54 54 0
3634
-489
-1
-1
39
1
0
1388977 1399626 2038430 2049083 97 97 0
2377
-4869
87
-2586
-1
-1
-1
-1
0
1405436 1406912 2049513 2050989 28 28 0
196
1
8
90
3
1
-390
-1
-1
-1
-1
-1
0
1406912 1410238 2051084 2054442 99 99 0
599
-215
-30
-1
-118
-1
-74
170
-16
-276
-1
-1
-1
-1
-1
-1
-1
-1
-1
-1
-1
-1
-1
-1
-1
-1
-1
-1
-1
-1
-1
-299
-1
-1
-1
-1
-1
767
0
1433761 1439015 2054001 2059289 116 116 0
-603
-1
-1
-1
-1
-1
-1
-1
-1
-1
-1
-598
-1
-1
-3685
-1
-1
-1
-1
-1
-1
-1
-1
-1
-1
-1
-1
-1
-1
-1
-1
-1
-1
-1
0
1440837 1446031 2059285 2064476 115 115 0
557
2369
306
-1800
4
0
1465057 1472555 2064473 2071989 192 192 0
-306
-1
-1
-1
-1
-1
-1
-2
-1
-1
-1
-1
-1
-1
-1
-1
-56
151
271
1
27
177
133
160
-404
389
-851
-1
-1
112
48
323
-952
1162
-532
-1
-1
-1
-1
-4
-65
-884
0
1472626 1483359 2072142 2082872 303 303 0
-802
-1
-1
-1
-1
-1
-1
92
185
34
70
1
2
1
1
1
668
153
1
1
1
1
1
1
1
1
-270
-1
-1
-1
-1
-1
-1
-1
-1
-1
-1
-1
-1
-1
-1
-1
-1
-1
-1
-1
-1
-1
-1
-1
-1
-1
-1
-1
-1
-1
-1
-1
-1
-1
-1
-3
14
54
21
1
1
1
1
1
1
1
2
1
1
1
1
1
1
1
1
1
1
1
1
1
1
1
2
-362
-1
-2
-4
-1
-1
-1
9
8
1
1
2
-663
-1
-1
-1
-1
-1
-1
-1
-1
-1
-1
-1
-1
-1
-1
-1
-1
-1
-1
-633
215
14
683
3154
-374
508
1
1
1
1
1
1
1
1
1
1
1
1
1
1
1
1
1
1
1
1
-221
-1
0
1483392 1486324 2082870 2085757 90 90 0
358
1
1
1
1
1
4
1
1
1
1
1
1
1
1
2
1
1
1
3
1
1
1
1
1
1
1
794
1
1
1
1
1
1
1
1
1
1
1
1
1
1
1
1
1
1
1
-481
-926
-78
235
0
1504252 1506440 2098265 2100452 57 57 0
394
0
1506438 1509480 2101190 2104236 73 73 0
-283
-1
-1
-1
-1
43
1470
-175
-1
628
0
1509476 1513814 2116590 2120929 95 95 0
828
87
-226
357
-458
-1
-1015
-1
825
0
1514055 1515543 2130325 2131812 41 41 0
1201
0
1515539 1517135 2143145 2144750 55 55 0
-437
309
-589
-219
-1
-1
-1
-1
-1
-1
-2
0
1545451 1548697 2153912 2157154 100 100 0
-533
135
1
9
1
-7
-6
11
1
10
-18
-3
9
2377
0
1557499 1564747 2157150 2164393 171 171 0
-948
-1
-1
-1
-1
-1
-1
-2
-1
-1
-1
-1
704
-73
333
1
1
1
1
1
1
465
5
1
1
1
1
1
1
1
1
1
-305
-121
21
-765
877
-122
-7
289
778
-870
6
0
1565063 1566407 2164405 2165751 27 27 0
-480
-1
0
1566049 1567276 2165547 2166769 20 20 0
758
1
1
1
1
1
-411
0
1572507 1575682 2187417 2190613 142 142 0
-268
-1
-1
-229
-438
-1
-1
-1
-1
-1
-1
-1
-1
-1
-1
-1
-1
-1
-1
-1
-1
-1
-1
-1
37
122
-44
375
1
1
1
48
1067
-518
-1
-1
-1
0
1579018 1580984 2198491 2200466 83 83 0
553
-946
-1
-1
-1
-1
-4
-7
-84
-1
-1
0
1588619 1589651 2202905 2203936 38 38 0
-68
-6
-2
536
3
1
1
0
1644949 1646034 2297227 2298312 49 49 0
0
1661861 1664272 2299396 2301790 114 114 0
1267
24
1
1
1
5
1
1
1
2
1
1
1
1
1
1
1
-598
400
0
1676588 1685438 2307200 2316059 436 436 0
-26
-1
21
1
1
254
1
1
4
1
1
6
1
1
1
1
4
1
1
1
1
1
1
1
2
1
2
2
1
1
1
3
2
1
6
1
3
-303
-1700
-1
330
-50
-7
523
4
-12
-1
-1
-1
-1
-1
-1
-1
-1
-1
-1
-1
-1
-1
-1
-1
-1
-1
-855
-132
669
-182
-728
-494
-826
-210
415
1
-51
-347
-1
-1
-1
-1
-1
-1
-1
-1
-1
-4
-1
-3
-1
-1
-1
-1
-1
642
0
1695211 1727493 2321048 2353324 466 466 0
1089
707
1
1
1
1
1
1
1
1
1
1
1
1
1
1
1
1
1
1
1
1
1
1
1
1
1
1
1
1
1
1
1
1
1
1
1
1
1
-81
-1
-1
-747
-1327
-555
-1
-1
-1
-1
-1
-1
-1
-1
-1
-558
-522
-510
8
1
1
-26
-1
-1
-1490
9897
11424
1
1
-147
-1
-1
-1
-1
-1
-1
-1
-1
-1
-1
-1
-1
-1
-1
-1
-1
2434
-99
-1
0
1727728 1759783 2353995 2386074 295 295 0
6450
1
-1205
1852
-363
494
342
-91
-1560
-1
-1
-1
-1
-1
-1
-1
-1
-1
-1
-1
-1
-1
-1
-1
-1
-1569
184
1
1
1
1
-1428
1088
755
-529
-1
6082
-1859
-1
-1
1999
843
1
1
1
1
1
1
1
1
1
1
1
1
1
3
1
1
1
1
1
1
1444
1323
-206
-1
-1
-1
-1
-1
-1
-1
-1
-1
-1
-1
-1
-1
-1
-1
-1
-1
-1
-1
-1
-1
-168
-1
-1
-1
-1
-4
-5
-1
-1
-2
-8
-1
6
-7
0
1759325 1772381 2386076 2399128 140 140 0
-88
-1
-1
-1
-1
-1
-1
-1
-1
-1
-1
-1
-1
-1
-1
-1
-1
-1
-1
-1
-1
-1
129
1
1
1
1
1
1
1
1
1
1
1
1
1
1
1
1
1
2
1
1
1
1
1
1
1
1
1
1
-332
1261
-4195
-415
1327
-4296
-1
0
1772636 1785127 2399137 2411630 111 111 0
-3625
3874
-3829
-1
0
1785126 1800020 2537073 2551966 90 90 0
-1179
1109
1446
1738
-1162
252
4033
-698
-1
0
1799778 1814613 2552199 2567034 96 96 0
-2998
-5552
814
2093
0
1826023 1830981 2567077 2572047 148 148 0
-1165
-798
-1
-1
-1
-1
-1
-1
-1
-1
-1
-2
-2
-1
-52
50
-180
-1
354
347
1
1
-63
-1
-1
-1
197
1
1
1
1
1
1
1
1
1
1
1
1
1
1
220
1
1
4
1
1
1
812
1
1
1
238
-193
-1
-1
-1
-1
-1
-1
-1
-1
-1
-1
-1
-1
-1
-1
-1
-1
-1
-1
-1
-1
-1
-1
-1
-1
-1
104
1
1
1
1
-27
-17
0
1831122 1839116 2575166 2583187 124 124 0
36
-11
-7
128
-2343
-3644
-676
-1
-1
-1
-1
-1
-1
-1
-1
-1
-1
-1
-1
-1
-1
-1
-1
-1
-1
-1
-1
-1
-1
-1
-1
136
1
-93
-1
-1
64
0
1836508 1839116 2585891 2588525 50 50 0
-780
-676
-1
-1
-1
-1
-1
-1
-1
-1
-1
-1
-1
-1
-1
-1
-1
-1
-1
-1
-1
-1
-1
-1
-1
-1
136
1
-93
-1
-1
64
0
1838509 1841506 2588530 2591526 22 22 0
1429
-503
691
0
1841133 1845050 2595344 2599257 23 23 0
1599
1242
1
1
0
1845763 1847304 2599302 2600851 18 18 0
-173
-1
-1
-1
-1
-1
-1
-1
-1
265
0
1845847 1850234 2605088 2609490 52 52 0
-89
-1
-1
-1
-1
-1
-1
-1
-1
-1738
-1
-1
-10
-1
-1
0
1849787 1851924 2609885 2612002 53 53 0
510
1
1
1
1
-539
-417
-1
-1
-1
195
1
1
1
1
1
1
1
1
1
1
1
1
1
1
311
15
1
1
1
0
1853139 1860368 2612517 2619779 94 94 0
345
-270
-680
-1
-1
-1
-1
-1
-1
-1
-1
-1
-1
-1
-1
-1
-1
-1
-1
-1
-1
-1
-1
-1
-1
-1
-1
-1
-1
-1
-1
-1
-1
-1
-3621
0
1879261 1880737 2623644 2625120 24 24 0
-50
133
-72
423
0
1882466 1883958 2625117 2626609 19 19 0
0
1883635 1890436 2627084 2633886 129 129 0
334
705
-161
-230
-2635
16
-58
268
-268
938
1
-372
-80
-49
111
0
1890539 1905801 2634549 2649748 256 256 0
-303
-10
38
-48
-541
-1
-1
-1
-1
-1
-1
-1
-1
-1
38
527
1
-3689
-1
-1
-1
-1
-1
-1
-3
-1
-1
-457
-1
-1
-1
-1
-1
-1
-1
-1
-1
-1
-1
-1
-1
-1
-1
-1
-1
-1
-2325
-202
-387
-3
36
1
1
1049
389
1
1
1
1
1
1
1
1
1
1
1
1
1
1
1
1
-195
73
1
1
1
1
1
1
1
1
1
1
1
1
1
1
1
1
1
1
1
1
1
1
1
1
1
1
1
1
1
1
1
1
1
1
1
1
1
1
1
1
1
1
1
1
1
1
1
1
1
1
1
1
1
1
1
1
1
1
1
1
1
1
1
1
1
1
1
1
1
4360
1
1
1
1
1
1
1
1
1
1
1
1
1
6
0
2066686 2068780 2649250 2651331 55 55 0
687
1
1
1
1
1
1
1
1
1
160
-389
111
54
-471
178
1
0
2068780 2072080 2651840 2655086 140 140 0
-32
-1
-1
-686
-1
-1
528
1
1
1
1
6
1
1
1
1
1
1
1
1
1
1
1
1
1
1
1
1
1
1
1
1
1
1
1
4
1
1
1
1
1
1
1
1
1
1
1
1
1
1
1
1
-20
-633
-1
-1
388
1
1
1
1
1
1
1
1
1
1
1
1
1
1
1
1
1
0
2079151 2089168 2653090 2663068 304 304 0
-27
-1
-632
-236
-60
-1
-1
-1
90
1
1
1
1
1
1
1
1
1
2
2
1
1
2
1
1
1
-460
-1
-1
-1
-1
-1
-1
-1
-1
-1
-1
-1218
-19
5
2220
1
1
1
1
1
1
1
1
1
1
1
1
1
1
1
1
1
1
1
1
1
1
1
1
1
1
1
1
1
1
1
1
1
1
1
1
1
-972
-2228
358
817
67
1
-78
157
196
0
2089163 2101311 2674074 2686221 272 272 0
2110
1
1
1
1
1
-1999
-1534
315
-113
-890
-4059
-439
0
2101106 2106668 2686484 2692048 161 161 0
938
1
1
1
1
1
1
1
2
1
1
1
1
1
1
1
1
-39
-1
-1
-1
-207
-82
-1
-160
857
21
-556
-1
-1
-1
-1
-1
-1
-1
-1
-1
-1
-1
-1
0
2107829 2110789 2691701 2694660 75 75 0
648
1
-973
118
228
12
-536
-1
-1
0
2110769 2112421 2695059 2696721 70 70 0
-152
74
1
1
1
1
1
1
1
1
1
1
-923
-1
-1
-1
-1
-1
-1
-1
-1
-1
-1
-1
-1
-1
-1
-1
-1
-1
-1
-1
0
2112769 2115754 2696720 2699704 68 68 0
1970
0
2120438 2123802 2702351 2705729 112 112 0
1174
1
1
1
1
1
1
-521
-1
-1
-1
-1
-1
-1
-1
-1
-1
-1
-1
-1
-1
-1
-1
-1
-1
-1
-1
-378
0
2123797 2132358 2715470 2724030 196 196 0
-1062
-34
1127
1
1
1
1
1
1
1
1
2
1
1
1
1
1
1
1
197
-2260
-1
-1
-1
-1
-1
-1
-1
-1
-1
-3
-1
-1
-1
-1
-980
2281
0
2131836 2134196 2724203 2726589 74 74 0
-735
-1
-1
-1
-1
-1
-1
-1
-1
-1
-1
-1
-1
-1
-1
-1
-1
-1
-1
-1
-1
-1
-1
-1
-1
-1
-1
-1
838
501
0
2136074 2137610 2726583 2728118 31 31 0
605
429
-262
0
2137222 2143517 2728963 2735259 147 147 0
-148
571
1
1
1
1
1
1
1
1
1
1
8
1
552
1
599
1
1
-105
-1
-1
198
1
-147
-1
-1
-1
-1
-1
-33
-16
-1
5
1
1
1
-46
-1
-1
-1
-1
50
-384
154
1
-35
190
974
-261
-1607
-12
-1
-1
-1
-1
-1
-1
-1
0
2142881 2145075 2735261 2737462 31 31 0
-434
-12
-1
-1
-1
-1
-1
-1
-1
791
52
0
2145072 2150362 2737662 2742959 100 100 0
-114
-1
-1
-1
-1
-1
-1
-1
203
1
-851
-117
316
-1232
477
0
2156682 2157747 2744450 2745515 23 23 0
0
2156682 2158854 2762246 2764417 86 86 0
-1163
-1
-1
-1
-1
-1
-1
-1
-1
-1
-1
-1
-1
-1
-1
-1
-1
-1
-1
527
1
1
1
1
1
1
1
1
1
1
1
1
1
1
1
1
1
1
1
1
-342
0
2170414 2173179 2849508 2852274 24 24 0
-319
-338
52
0
2175235 2177171 2855974 2857909 16 16 0
1933
0
2237705 2244301 2865878 2872481 29 29 0
22
-262
-1
-1
-1
-1
-1
-1
-1
0
2245827 2247820 2873770 2875771 49 49 0
-545
-1
-48
-1
-1
-1
-489
-1
-1
-1
222
251
0
2247817 2251593 2876244 2879982 117 117 0
193
-52
-606
-5
-1
-367
1076
1
1
1
72
-9
-1
-1
-1
-156
-1
-1
133
4
1
1
4
8
1
1
1
1
1
1
1
1
1
1
1
1
5
192
95
546
1
1
1
1
1
1
1
1
1
1
1
1
1
1
1
1
1
197
1
1
1
1
0
2256077 2259137 2879952 2882967 137 137 0
199
1
11
1
1
1
1
1
1
1
2
1
1
1
1
1
1
1
1
1
1
1
1
1
1
1
1
3
1
1
1
1
1
1
2
1
1
4
1
4
1
1
1
1
1
1
1
2
1
1
1
1
1
1
-499
-233
-31
-1
-1
-38
-1
-1
-1
-1
-1
-1
-1
-1
-449
119
1
1
1
-322
20
196
580
0
2259753 2261564 2882964 2884775 29 29 0
0
2261718 2272109 2884808 2895237 259 259 0
-1483
771
2946
-72
-781
-50
1010
1
1
-167
-1
-1
-1
-1
-1
-1
-1
-1
-1
-1
-1
-1
-1
-2
-2
-1
-4
-1
-1
-1
-2
-4
-1
-1
-1
-1
-1
-1
-1
-1
-1
-1
-1
-1
-1
-1
-1
-1
-1
-1
-1
-1
-1
-1
-1
-1
-1
-1
-1
413
1
1
1
1
1
1
1
1
1
1
65
-962
0
2286281 2289073 2898461 2901247 17 17 0
1286
1
1
1
1
1
0
2289065 2298197 2910293 2919359 105 105 0
-520
-39
-490
1005
-388
-2757
1193
1
1
1
1
1
1
1
1
1
1
1
1
1
1
1
1
1
1
1
-148
-1
-1
667
1
1
1
1
1
1
1
1
1
1
1
1
1
1
1
1
1
1
1
1
1
1
1
1
1
1
1
1
1
1
1
1
1
1
1
1
1
1
1
1
1
1
1
1
1
1
1
1
1
1
1
1
0
2297412 2300198 2919361 2922147 3 3 0
0
2300199 2306883 2922243 2928919 63 63 0
2523
275
1
1
729
1710
1
2
2
4
-20
-1
13
-402
0
2308693 2324746 2935309 2951372 168 168 0
-302
-1
-1
-1
-1
-2849
1052
-497
-2147
-1
-2402
-843
1993
-1290
0
2333666 2344316 2951368 2962089 394 394 0
-834
-1
-188
-1
-1
-1
-1
-1
-1
-1
-1
-1
-1
-1
-1
-1
-1
-1777
-1
-1
-1
-1
-1
-1
-1
-1
-1
-1
-1
-1
-1
-1
-1
-1
-1
103
-789
-1
-1
-1
-1
-2697
-1
-1
-1
-1
-1
-1
-1
-1
-1
-1
-1
-1
-1
-1
-1
-1
-1
-1
-1
-1
-1
-1
-1
-1
-1
-1
-1
-1
-1
-1
-1
-1
-1
-1
-1
-1
-1
-1
-1
-1
-1
-1
-1
-1
214
1
1
2
1
3
69
1
1
1
1
1
1
1
1
1
1
1
1
1
1
1
1
1
1
1
1
1
1
1
1
1
1
1
1
1
1
1
1
1
1
1
1
1
1
1
1
1
1
1
1
1
1
607
-149
-1
-1
-1
-406
-2007
-96
-11
-1
-1
-1
-1
-1
-1
-1
-1
-1
-1
-1
-1
-1
-1
-1
-1
-1
-1
-1
-1
-1
-1
-1
-1
-1
-1
-1
-1
-1
-1
-1
-1
-1
-3
-1
-1
-1
-1
-1
-1
-1
-1
-1
-1
-1
-1
-1
-1
-1
-1
-1
-1
-1
451
1
1
1
1
1
1
1
1
1
1
1
1
1
1
1
1
1
1
1
0
2344546 2349305 2962226 2966975 106 106 0
229
1
122
1
1
1
382
-784
-40
284
-352
483
724
1
3
1
1
-429
0
2349745 2356871 2966766 2973892 119 119 0
-4780
-49
1720
92
0
2356478 2373082 2974195 2990875 309 309 0
5
-4435
-5
-1
-1
-1
-5
2362
154
-1185
-1
-1
-1
-1
-1
-1
-1
-1
-1
-1
-1
-1
-1
-1
-1
-1
-1
-1
-1
-1
-1
-1
-1
-1
-1
-1
-1
-1
-1
-1
-1
-1
-1
-1
-1
-1
-1
-1
-1
-1
-1
-1
-1
-1
-1
-1
-1
-1
-1
-1
-1
-1
-1
-1
-1
-1
-1
-1
-1
-1
-1
-1
-1
-1
-1
-1
-1
-1
-1
-1
-1
54
-2249
-1622
-138
1573
0
2380788 2391273 2990872 3001339 200 200 0
731
668
606
1
1
1
1
1
1
1
1
1
1
1
1
1
1
1
1
1
1
1
1
1
1
1
1
1
1
1
1
1
1
1
1
1
1
1
-1305
-339
-819
-1
-1
-1
-1
-1
-1
-1
-1
-1
-1
-1
-1
-1
-1
-1
-1
-1
-1
-1
-1
-1
1927
3132
94
688
0
2390906 2404684 3001843 3015596 348 348 0
223
868
1
-535
-995
-1
-1
-1
-1
-1
-1
-1
-1
-9
-1
-1
-1
-1
-1
-3
-50
-670
-1
-1
-1
-1
-1
-1
-1
-1
-1
-1
1508
777
-1346
-1
-1
-1
957
15
-26
671
1419
1423
1
1
1
1
1
1
1
1
1
1
1
1
1
1
1
-112
-1
-1
-1
-1
-1
-1
-1
-1
-1
-1
1773
1
1
1
1
1
1
1
1
1
1
1
1
1
1
1
1
1
1
1
1
1
1
1
1
1
1
1
1
1
1
1
1
1
1
1
1
1
1
1
1
1
1
1
1
0
2405039 2414819 3016748 3026440 400 400 0
81
1
-497
416
135
1
1
-92
-1
-1
133
1
1
1
1
1
1
1
1
1
1
1
1
1
1
1
1
1
1
1
1
1
1
1
1
1
1
1
1
1
1
1
1
1
1
1
1
1
1
1
1
1
1
1
1
1
1
1
1
1
1
1
1
1
1
1
1
1
1
1
1
1
1
1
1
1
3
1
1
1
1
1
1
1
-2120
-1
-1
-1
-4
-1
-1
-1
-1
-1
-1
-1
-1
-1
-1
-1
-1
-1
-1
-1
-1
-1
-1
-1
-1
-1
-1
-965
-825
387
1
1
1
1
1
1
1
1
1
1
1
1
1
1
1
1
1
1
1
1
-78
-1
-1
-1
-1
-1
-1936
-1
-808
-1
-4
-353
-1
5
-13
-1
5
50
3
1
-11
-11
-1
290
24
1
11
1
1
1
11
11
1
1
1
1
1
1
1
1
6
1
2
52
1
1
1
1
1
1
1
1
1
1
1
1
1
1
-279
-1
5
18
11
-9
-1
-1
0
2413487 2421819 3025523 3033811 257 257 0
-82
-13
-4
-1
13
-4
-10
12
-79
-1
-1
303
1
1
1
1
1
-35
-1
-1
-771
-1
-1
-2
-3
-1
61
1
1
322
1
1
1
3
1
16
1
1
9
1
1
31
1
1
-221
178
1
1
1
1
1
1
1
1
-95
-1
-1
-1
-1
-1
-78
-374
156
1
1
1
1
1
1
1
1
1
1
1
1
1
1
1
1
1
3
1
1
1
1
1
1
1
1
1
1
1
1
3
1
1
1
1
1
1
1
1
2
1
-35
-130
-2782
-1134
48
-862
-150
-1
0
2421687 2426223 3034823 3039359 77 77 0
2340
-100
-814
1116
0
2425595 2454621 3039361 3068313 549 549 0
460
867
1
1
1
1
1
1
1
1
1
1
1
1
1
1
1
1
1731
1
1
1
1
-2976
448
1885
1
1
1
1
1
1
1
1
1
1
1
1
1
1
1
1
1
1
1
1
1
1
1
1
1
1
1
1
1
1
1
1
1
1
1
1
1
1
1
1
1
1
1
1
1
1
1
1
1
1
1
1
1
1
1
1
1
2
1
1
1
1
1
1898
-129
255
726
-1468
882
-1381
-1255
-1287
-422
-1956
-366
-1
-1
-1
-1
-1
-1
-1
332
1
-6322
193
-15
-1
-1
-423
0
2454335 2461101 3068878 3075654 139 139 0
-379
-1339
-1
-1
-1
-1
-1
-1
-1
-1
-1
4702
0
2461660 2473495 3078305 3090153 251 251 0
95
172
-107
65
137
-286
-61
-183
-3306
-1
-1
3837
-1377
-1
-1
-1
-1
-1
-1
-1
-1
-1
-1
-1
1073
0
2473380 2483888 3090500 3100938 332 332 0
172
1
1
1
1
1
1
1
1
1
1
1
1
1
1
1
1
1
1
1
1
1
1
1
1
1
-3556
-265
1043
217
64
1
1
1
1
1
1
1
1
1
1
1
1
1
1
1
1
1
1
1
1
5
1
1
1
1
1
1
1
4
1
1
1
1
1
1
1
1
1
1
5
1
1
1
1
1
1
1
1
3
1
3
3
1
1
1
1
1
1
1
1
1
1
1
1
3
1
1378
1
1
1
1
1
-385
-1
-1
-1
-1
-1
-1
-1
-1
-1
-1
-1
-1
-1
-1
-1
-1
-1
-1
-1
-1
-1
-1
-1
-1
-1
-1
-1
-1
-1
-11
1167
1
0
2483942 2486314 3101796 3104167 56 56 0
2227
0
2487219 2493758 3105077 3111616 108 108 0
1709
-2844
0
2493887 2498250 3112428 3116791 67 67 0
-1782
658
0
2509041 2533251 3116786 3141036 412 412 0
429
-670
-1
-1
-1
-31
-2798
208
1
1
1
1
1
1
-687
-1
-135
-1
-1
-1
-1
-1
-1
-1
-1
-1
-1
-1
-1
-1
-1
-1
-1
-1
-1
-6
-1
-1
-1
-1
-1
-1
-1
-1
-1
-1
-1
-1
-1
-1
-1
-1
-1
-1
-1
-1
-1
-1
-1
-1
-1
-1
-1
-1
-1
-1
-1
-1
-3
-1
400
1
1
2198
4419
1
-736
389
-1537
23
38
399
5042
-155
281
-3347
213
1
1
1
1
1
0
2533263 2546591 3140596 3153839 241 241 0
378
1
1
1
1
1
-291
-124
-1
-1
-1
304
1
-989
279
2652
-572
-1
-1
171
1
1
1
1
1
1
1
1
1
1
1
1
1
2
-4132
-88
-1
-867
-1
565
1
1
1
1
1
1
1
1
1
1
1
1
1
1
1
1
1
1
1
1
1
1
1
1
1
1
1
1
1
1
1
1
1
1
1
1
1
1
1
1
1
1
1
1
1
1
1
1
1
1
1
1
1
1
1
1
1
1
1
1
1
1
1
1
1
1
1
1
1
1
1
1
497
0
2571754 2585217 3157228 3170665 233 233 0
919
31
175
162
191
52
93
107
1
1
1
1
1
1
1
1
1
1
1
1
1
1
1
1
1
1
1
1
1
1
1
1
1
1
1
1
1
1
1
1
1
1
1
1
1
1
1
1
1
1
1
1
1
1
1
1
1
1
1
1
1
1
1
1
1
1
1
1
1
1
1
1
1
1
1
1
1
1
1
1
1
1
1
1
1
1
1
1
1
1
1748
1
1530
1
-1991
-33
-1
-1
-1
-1
-1
-1
-1
-1
-1
-1
-1
-1
-1
-1
-1
-1
-1
-1
-1
-1
-1
-1
-1
-1
-1
-1
-1
-1
-1
-1
-1
-1
-1
-1
-1
-1
-1
-1
-1
-1
-1
-1
-1
-1
-1
-1
-1
-1
-1
-1
-1
-1
-1
-1
-2
-5090
-1
-1
-1
-1
-1
574
1
1
-175
-1
-1
-1
-1
-1
-341
-1
0
2585238 2594425 3171259 3180456 133 133 0
111
1
1
1
1
1
1
-3540
-1
-1
-430
1365
1
-679
-167
363
2
-80
-1
-1
-1
-4
-1
-1
-1
-1
-1
-1
-1
-1
-1
-1
-1
-1
-1
612
1
1
0
2607988 2616581 3180451 3188978 230 230 0
-522
109
1
1
1
1
1
1
1
1
1
1
1
1
1
1
1
1
1
1
1
1
1
1
1
1
1
1
1
1
1
1
1
1
1
1
1
1
1
1
1
1
1
1
1
1
1
1
1
1
1
1
1
1
1
1
1
1
1
1
1
1
1
1
1
1
1
1
1
1
1
-3986
-3035
-685
0
2615760 2632031 3188980 3205257 303 303 0
-631
898
1
1
1
-198
2000
-931
-1124
2072
1
1
1
1
1
1
1
1
1
1
1
-606
-1
-1
-1
-1
-1
-1
-1
-1
-1
-1
-1
-1
-1
-1
-1787
-32
2412
-806
-1
-2765
0
2640657 2654561 3206542 3220468 351 351 0
336
1
1
1
1
1
1
1
1
1
1
1
1
1
1
-684
-1
-1
-1
-1
-1
-1
-1
-1
-1
-1
-1
-1
-1
-1
-1
-1
-1
-1
-552
-1711
-1
-1
-1
-1
-1
-1
-1
-441
-217
-1
906
-33
-150
960
474
-11
-1
-1
-1
-1
-57
-115
-1
55
281
-296
-1
-1
-1
-1
-1
-1
-1
-1
-1
-1
285
101
283
294
-695
-1
-1
-13
-9
-1
-1
-1
-1
-1
-1
-1
-1
-1
-1
-18
-1
-1
-1
-1
191
1
1
1
1
1
1
1
1
1
1
1
1
1
1
1
1
1
1
1
1
1
1
1
143
1
1
1
47
1
1
236
-27
-325
86
1
1
1
1
1
1
1
1
1
1
1
47
-637
-1
-1
-1
-1
-1
-1
-1
-1
-1178
-1030
-1
-1
-1
-1
-1
-1
0
2654729 2664044 3221036 3230329 180 180 0
487
1
2
1
1
3
715
32
1
3
477
784
1
1
1
1
1
1
1
1
1
-323
1395
-339
2483
330
-171
385
0
2666480 2670792 3258963 3263276 116 116 0
631
-4
994
-572
-674
0
2673200 2675331 3287389 3289519 46 46 0
1342
0
2684125 2702896 3289512 3308290 521 521 0
-762
-2061
892
272
-127
166
1
1
977
-365
924
-125
3
382
-1242
-1
-1
-1
390
-962
-1
-1
-1
-1
-1
-1
-1
-1
-122
-1
-1
-1
-1
-1
-10
-1
-1
-1
-1
-1
-4
-4
-1
-1
-1
-5
-1
-15
-1
-1
-1
-1
-1
-1
-1
-1
-11
-1
-1
-1
-1
-1
-1
-1
-1
-2
-1
-1
-1
-1
-1
-1
-56
1098
1
612
-38
1867
853
1
1
1
1
1
1
1
1
1
1
217
1
1
1
1
1
1
1
1
1
1
1
1
1
1
1
1
1
1
1
1
1
1
1
1
1
1
1
1
1
1
1
1
1
1
1
1
-35
-70
-1115
142
-618
-581
-1
0
2702179 2714507 3308319 3320612 298 298 0
-1381
1099
-1349
2077
-236
-226
70
1
48
1
1
1
1
1
1
1
1
1
1
1
1
1
1
1
1
1
1
1
1
1
1
1
1
1
1
1
1
1
1
1
1
1
1
1
1
1
1
1
336
-103
-1
31
447
2
-19
688
79
1
-124
-304
-69
1492
13
-168
-517
-744
-1
-1
-1
-1
-284
0
2715308 2718636 3334289 3337619 85 85 0
-683
1610
-142
-859
0
2718233 2721633 3341493 3344880 110 110 0
-367
128
159
1
-495
566
1
1
1
1
1
1
1
1
1
1
1
-324
137
0
2767339 2778501 3360490 3371632 350 350 0
660
46
-559
-1
-325
243
-2870
-2998
-1261
56
-3
220
1
1
556
992
33
1
1
1
1
1
5
1
1
1
1
1
2
2
1
1
48
208
0
2784947 2787613 3380952 3383620 85 85 0
-75
-2281
0
2787153 2798616 3383914 3395358 397 397 0
-149
-2473
-880
-649
56
352
1
1
198
296
1912
1
1
1
1
1
1
1
1
1
1
1
1
1
1
1
1
1
1
1
1
1
1
1
1
1
1
1
1
1
1
1
1
-801
-1
-5
-1
612
3
1
-211
-1
-1
-1798
-126
-168
-36
-261
-1
-1
-1
-1
-1
-1
-2
-1
-1
-3
-1
295
1
1
139
0
2798837 2805774 3396115 3403040 243 243 0
3510
1407
1
1
1
1
1
1
1
1
1
1
1
-1603
0
2810938 2821985 3466689 3477696 413 413 0
1077
108
-452
-1627
-3
-1768
-1
-1
-1
-1
-1
-1
667
1009
1
4
1
2
2
1
2
1
1
1
1
1
1
1
593
-75
300
353
590
1
1
1
1
1
1
1
1
1
1
1
1
1
1
1
1
1
1
1
166
1
-336
-13
163
1
1
1
1
1
1
1
697
4
1
-812
0
2821951 2827412 3478186 3483620 223 223 0
15
1
1
15
3
1
789
-141
-1
-1
-1
-1
-1
-1
-1
-1
-2
-1
-1
-1
-1
-1
140
1
1
1
1
1
1
1
1
1
1
1
1
1
3
1
116
1703
1
1
1
1
1
1
1
1
1
1
4
1
1
1
4
1
1
-168
180
64
-16
-66
904
1
-110
-472
90
0
2828563 2833263 3483615 3488317 141 141 0
263
2018
1
9
1
1
1
-762
-1
-1
-1
-1
-1
-1
-1
-1
-1
-603
11
778
0
2833259 2837514 3493209 3497419 147 147 0
174
198
1
1
4
1
1
1
-1253
-1
37
553
275
1
1
1
1
1
1
1
1
1
1
1
1
1
1
1
1
1
1
1
1
1
1
1
1
1
1
1
1
1
3
1
1
1
1
3
60
594
85
1
-23
-515
-1
0
2846468 2852219 3497414 3503151 174 174 0
191
537
1
1
1
1
1
1
1
1
1
1
1
1
1
1
-457
-1615
0
2855300 2864213 3507366 3516264 238 238 0
-267
1031
160
1785
1
1
1
1
1
1
1
1
1
1
1
1
1
1
-65
-1
-882
-34
-147
-1
-1
-133
-1
-1
-1
38
1582
1148
1
1
-176
221
52
8
1
1
3
1
1
1
1
1
1
1
1
1
1
1
1
1
-35
-1
-1
-1
-1
-1
-1
-1
-1
-1
-1
-1
-801
0
2865174 2866549 3516256 3517632 32 32 0
246
284
-39
-1
-1
-79
428
0
2866676 2873095 3518436 3524844 220 220 0
810
-295
4
482
-1266
-113
-1
-1
-1
-1
-1
-1
-1
-1
-1
-1
-1
-1
-1
-1
-1
-1
-1
-1
-1
-1
-1
-1
-1
-3
-1
-1
-2
-1
-1
-1
-1
-1
-1
-1
-1
-1
-1
-1
-1
-1
-2
-1
-718
-1
-1
66
1
1
4
1
4
269
1
1
1
1
1
1
1
1
1
1
1
1
1
1
1
1
1
1
1
1
1
1
1
1
1
1
1
1
1
1
1
1
1
1
1
1
1
1
1
1
1
1
1
1
1
1
2
1
1
1
1
-172
-1036
0
2873096 2877466 3525035 3529419 63 63 0
-73
-1
3051
-228
-1
-4
-1
-1
-1
-1
-7
-1
-67
-1
-1
-1
-1
-1
-3
685
1
72
0
2879078 2882480 3544479 3547881 91 91 0
-366
2297
0
2883065 2884847 3548108 3549889 49 49 0
944
747
-15
0
2887845 2888867 3551246 3552267 17 17 0
17
0
2888866 2893650 3567315 3572097 127 127 0
2023
32
-89
358
0
2893256 2897743 3572386 3576874 94 94 0
-3538
0
2897397 2905839 3577307 3585755 291 291 0
-1278
-1
975
-18
-149
-1
-1
-1
-1
-3
-1334
-1
-179
-1
-1
-1088
-1562
149
1
1
3
1
1
1
1
425
1
1
-90
337
-324
-48
0
2901026 2915492 3597869 3612352 307 307 0
-124
-1
-236
-334
5
-693
1366
-195
-150
-1
-1
-1
-1
-1
-1
-1
-1
-1
171
1
1
1
1
1
2
-258
-1
54
-38
-664
-49
-3499
-2548
386
430
234
-92
656
-204
-172
-1
-1
-675
-509
-1
-1
660
0
2916015 2917884 3614951 3616820 5 5 0
0
2917984 2921558 3616823 3620328 117 117 0
71
2381
1
1
1
1
1
1
1
1
1
1
1
1
1
1
1
1
1
1
1
1
1
1
1
1
1
1
1
1
1
1
1
1
1
1
1
10
1
293
52
1
1
1
1
1
1
1
1
1
1
1
1
1
1
1
1
1
1
1
1
1
1
1
1
1
1
1
1
101
-260
0
2921726 2938547 3621085 3637983 689 689 0
123
-408
-284
26
-35
-1
-1
-1
-1
-1
-1
-1
-1
-1
-1
-1
-1
-6
-1
-1
-1
-1
-1
-1
-1
-1
-1
-1
-1
-1
-1
-1
-1
-1
-1
-1
-3
-1
140
-98
462
-74
-1
98
174
1
1
1
1
1
1
1
1
1
1
1
1
1
1
1
1
1
1
1
-351
-1
-1
-1
386
-9
-1045
-821
-1
-1
-1
-1
-1
-1
-1
-1
-1
-1
-1
-1
-1
-1
-1
-1
-3
-1
-1
-1
136
-1229
-1
-1
-1
-1
-1
-1
-1
-1
-1
-1
-1
-1
-1
-1
-1
-1
-1
-1
-1
-1207
-1
-1057
765
1
1
1
1
1
1
1
1
1
1
1
1
1
1
1
3
1
-431
-1
-1
-1
-1
-1
-1
-1
-450
-1
-1
-1
-1
-1
-1
-1
-1
-1
-1
-1
-1
-1
-1
-1
-1
-1
-1
-1
-1
-1
-1
-1
-1
-1
672
1
-496
-1
-1
-1
361
825
-29
-247
-1
-1
-187
715
-3
3415
3
1
4
1
3
0
2940046 2961127 3628422 3649459 530 530 0
-2151
-1
1103
1
-496
-1
-1
-1
-152
1029
-306
-1
-1
-1
-1
-1
-1
-1
-1
-1
-1
-1
-1
-2
-1814
2713
1
-1100
-1877
519
343
714
1
1
1
1
1
1
1
1
1
1
1
1
1
1
1
1
1
1
2
1
227
1
1
1
1
1
1
1
1
1
1
1
1
1
1
1
1
1
1
1
1
1
1
1
1
1
1
1
1
1
1
1
1
1
1
1
1
1
1
1
1
1
1
2
78
-715
-1
562
-746
-141
-1
-1
36
-1835
0
2960858 2964399 3649918 3653463 157 157 0
821
126
-177
-1
-1
-1
-1
-1
-1
-1
-1
-1
-1
-1
-1
-1
-1
-1
-1
-1
-1
-1
-1
-20
-1
-1
-1
-1
-1
-1
-1
-1
-1
-1
-1
-1
-1
-1
-1
-1
-1
-1
-2
-1
-1
-1
-235
-2
-1
-142
413
1
1
1
1
1
1
1
1
1
1
1
1
1
1
1
1
1
1
1
1
1
1
1
1
1
1
1
1
1
1
1
1
1
1
1
1
1
1
1
1
1
1
2
-87
-1
0
2971084 2979269 3673314 3681486 159 159 0
234
577
431
1
2560
-174
-876
2798
1
1
1
1
1
1
1
1
218
0
2979263 2983666 3699424 3703828 108 108 0
-338
0
2983155 2987646 3706962 3711447 155 155 0
175
1
1
1
1
1
2
1696
1
1
1
1
1
1
1
1
1
1
1
1
1
1
-1113
-115
-1008
-1
-1
-1
-1
-1
-1
-1
-1
-1
-1
-1
-1
-1
0
2987880 2992982 3713817 3718931 234 234 0
721
32
506
1
1
1
1
1
1
630
1
1
1
1
1
1
1
1
1
1
1
1
1
1
1
1
1
1
1
1
1
1
1
1
1
1
1
1
1
1
1
1
1
1
1
1
1
1
1
-46
-129
-1
-1
-1
-1
-1
-1
-1
-1
-1
-1
-1
-1
-1
-1
-1
-1
-1
-5
-1
-1
-1
-1
-1
-1
-1
-1
-1
-1
-1
-1
-4
-1
-1
-1
-1
-1
-1
-1
-1
-1
-1
-1
-1
-1
-1
-1
-1
-1
-1
-1
-1
-1
-1
-1
-4
-1
-1
-3
-1
-1
-1
-1
-1
-1
-1
-1
-1
-1
-1
-1
-1
-1
-1
-1
-2
-1
-1
-1
-218
50
8
88
701
1
1
1
1
1
1
1
1
1
1
1
1
1
1
1
1
1
-260
0
2992967 3002311 3718972 3728305 163 163 0
591
1
1899
1
1
1
1
1
-406
1069
1
4675
1
0
3012866 3032470 3728301 3747901 564 564 0
-714
-1
-1
-1
-1
-1
-1
-1
-1
-1
-1
-1
99
2390
1
-11
104
1246
-134
-125
169
1
1
1
1
1
1
1
2
-150
130
11
-1542
-2391
2982
1
-195
-1
761
1
1
1
1
1
1
1
1
1
2
6
1
1
1
20
1
1
1
1
1
1
1
1
1
-3742
-1
-1
-1
-1
-1
-1
-1
-1
-1
-1
-1
734
1
1
1
1
1
1
1
1
1
1
405
-489
-1
-1
-1
-1
-1
-1
-1
-1
-1
-1
-1
-1
-1
-1
-1
-1
-1
-1
15
-83
0
3033083 3045372 3750643 3762962 387 387 0
-882
-289
-1
-1
-1
-1
-1
-1
-1
-1
-1
-1
-1
-1
-1
-1
-1
-1
-1
-1
-1
-1
-1
-1
-1
-1
-1
-1
-1
-1
-1
-41
-1
-1
-1
-1
-1
-1
-1
-1
-1
-1
-1
-1
-1
-1
1319
-24
151
-366
14
245
1
1
1
1
1
1
1
1
1
1
1
1
1
1
1
1
1
-203
-113
2278
-754
-572
-1
-814
1200
-599
230
-89
-1201
399
1
1
0
3045306 3053063 3763561 3771312 292 292 0
-48
-1
-1
-293
-2526
-697
34
-487
-1
-24
460
1
1087
1
1
1
1
1
1
1
1
1
1
1
-1041
133
0
3053059 3055213 3799034 3801183 80 80 0
-895
212
1
-153
-1
-801
-1
-1
37
2
2
4
1
1
21
1
2
0
3056494 3070184 3804209 3818013 528 528 0
8
-273
-1
-1
-1
-1
-1
-1
-1
-1
-1
-1
-1
-1
-1
-1
-1
-1
-1
-1
-1
-1
-1
-1
-1
-1
-1
-1
-1
-1
-1
-1
238
227
-327
-1
-1
-1
-1
-1
-1
-1
520
-317
-1
-1
-1
-519
647
-2163
-1
-1
-1
-1
-1
-1
-1
-1
-1
-1
-1
-1
-31
-1
-1
-1
-1
-1
-1
-1
-1
-1
-1
-1
-1
-80
-1
-1
-1
-1
-1
-1
-1
-1
-1
-1
-1
-1
-1
-1
-1
-1
-1
-1
-1
-1
-1
-1
-1
-1
-1
-1
-1
-1
-1
-1
-1
-1
-1
-904
-1
-1
-1
-1
-1
-1
-1
-1
-1
-1
-1
-1
-1
-1
-1
-1
-1
110
25
85
-6
-13
-1
16
1
33
1
8
-1187
-2
383
-1115
2222
-932
0
3069744 3079803 3818320 3828355 319 319 0
441
-352
-46
-463
172
1
1
3
1
5
2
1
1
1
4
1
7
1
379
1
1
1
1
1
1
1
1
1
1
1
1
-2009
0
3079268 3085597 3828433 3834822 255 255 0
1443
1
-1450
-190
-1
-1
-1
-2
-1
-1
-5
-1
-1
-1
-1
-1
-1
-1
-1
-1
-1
-1
-1
-1
-1
-1
-1
-2
-1
-1
-1
-1
-1
-1
-1
-1
832
-1195
-1
-1
-1
-1
-1
-1
-1
-1
-1
-1
-1
-1
-1
-1
-1
-938
-1
-1
-1
-7
-6
-1
-1
-1
-1
-1
-1
-1
-1
-1
85
1
0
3083824 3091041 3841433 3848667 282 282 0
-531
-1
-1
-1
-1
-1
-5
-8
-1
-9
-1
-1
-1
-1
-1
-1
1045
195
-694
-1
-1
-1
-1
-1
-1
-1
-1
-1
2076
1
1
1
1
1
1
4
1386
-704
-293
0
3095358 3109387 3848666 3862541 615 615 0
316
1
1
1
1
1
1
1
1
1
1
1
1
1
1
1
1
1
1
1
1
4
1
1
1
1
1
1
1
1
1
1
1
1
1
1
1
1
-1874
-1
-231
-886
-1
-2
-1
-1
-1
-1
-1
658
1
1
1
1
1
1
1
1
1
1
1
1
1
230
1
1295
-1711
123
685
-713
31
1
3
1
1
1
1
1
1
1
367
1
1
3
1
1
1
1
1
1
1
1
1
1
1
1
1
1
1
1
1
2
1
2
1
1
1
2
2
1
1
1
1
1
1
1
1
1
3
1
1876
1
1
1
1
1
1
1
1
1
1
1
1
1
1
1
1
1
1
1
1
1
1
1
1
1
1
1
1
1
1
1
1
1
8
1
1
2
1
1
1
-870
-812
260
1
1
1
1
1
4
1
1
1
1
1
1
1
1
1
1
1
250
183
144
-4
-21
4
49
-61
23
-10
28
0
3108104 3110549 3867977 3870425 78 78 0
-10
-40
-39
1988
29
1
1
-22
-1
-199
-56
0
3111614 3115130 3910919 3914446 150 150 0
239
182
1
852
644
1
1
1
1
1
1
1
1
1
1
1
1
1
1
-442
268
3
4
1
-271
-147
-1
-1
-1
-1
-1
-1
-1
-1
-1
-1
-1
-1
-1
-1
-1
-1
-1
-1
-1
-1
-1
-1
-1
-1
-1
-1
-1
-1
-1
-1
-1
-1
73
0
3114841 3119723 3915254 3920111 183 183 0
894
1
873
1
1
1
1
1
1
1
1
1
1
1
1
1
1
1
1
1
1
1
1
1
-1290
1540
67
0
3137920 3141326 3918729 3922110 164 164 0
1121
1
1
1
1
1
1
1
1
1
1
1
1
1
1
1
1
1
3
2
5
1
1
1
1
1
-1004
0
3140888 3172104 3922351 3953566 882 882 0
-19
-649
-1
-3
-1
16
1
487
1963
1
-408
165
1725
-543
1091
1402
1
1
1
1
1
1
1
2
1
1
1
-901
-1
-1
-1
378
-2166
-1
-1
-1
-5
-1
-1
-1
-2
-1
-1
-1
-3
1313
1
251
263
2484
153
1
1
1
1
1
1
1
1
1
1
1
-1070
-51
-1
173
55
-24
-1
-1
-1
-1
-1
-1
-1
-1
-1
-1
-1
-1
-1
-1
-1
-1
-1
-1
-1
-1
-1
-1
-1
-1
-1
-1
-1
-1
-1
-1
-1
-1
-1
-93
1061
1
1
1
-471
-543
-1
-1
-229
-1
-1
-1
-1
-1
-1
-1
-1
-1
-1
-1
-1
-1
-1
-1
-1
-1
-1
446
417
1
1
1
1
1
1
1
1
1
1215
1
1
1
1
1
1
3
1
1
1
2
2
-1227
132
-765
-1764
-2203
1163
1
1
1
1
-1071
107
256
1
59
1
1
1
1
1
1
1
1
1
1
1
1
1
0
3173052 3176107 3954323 3957377 64 64 0
944
0
3182389 3184614 3957374 3959598 36 36 0
-444
-676
248
1
1
0
3184610 3191230 3959972 3966625 176 176 0
180
657
1
-24
-951
-67
565
129
-1152
13
1
14
1354
-506
-1
-1
-1
-1
-1
-1
-1
-1
-1
-1
-1
-1
-1
-1
-1
-1
-1
-1
-1
-1
-1
-1
-1
-1
-493
-1
-1
-136
-129
-31
-1
-1
-1
-1
-1
-1
-2
0
3191345 3202442 3967363 3978463 322 322 0
-1430
-169
682
1
1859
1
1
1
1
1
1
1
1
1
1
1
1
1
1
1
1
1
1
1
1
1
1
-62
1910
-1024
-1
-1
-1
-1
-1
-1
-1
-1
-1
-1
-1
-1
-3
-1
-1
-1
-1
-1
-1
-1
-1
-1
-1
-1
-1
-964
906
0
3201949 3206963 3978465 3983401 196 196 0
-624
580
158
599
67
1
1
1
1
1
1
1
1
1
1
1
1
1
1
1
1
1
1
1
1
1
1
1
1
1
1
1
1
1
1
1
1
1
1
1
1
1
1
1
1
1
1
1
1
4
1
1
1
1
1
1
1
1
1
1
1
1
1
1
1
1
1
1
1
1
1
1
1
3
1
1
1
1
1
1
1
1
1
1
1
4
1
-391
-14
-278
-1
-1
-1
-1
-1
386
-176
175
1
1
-526
-2
0
3219361 3234501 3983395 3998541 396 396 0
502
-203
2184
1
1
1
1
1
1
1
1
1
1
1
1159
1
1
1
-1358
-744
-1
-1
-1
-1
-1
-1
-1
-1
-1
-1
-1
-1
-1
-1
-1
-1
-1
-1
-1
-1
845
1
-511
-76
-1
-1
177
184
-28
19
188
-39
-1
-875
-167
608
209
224
1235
1163
-41
-1
748
380
-95
-1
274
-142
0
3233861 3243704 3998543 4008404 279 279 0
2774
418
1
1
1
1
1
1
1
1
1
1
1
1
1
1
-167
-70
-1
-1
-1
-1
-1
-1
-1
-1
-1
-1
-1
-1
-1
-1
-1
-1
-1
-1
-1
-1
-1
-1
-1
-1
-1
411
-1967
-1
-1
-1
-1
-1
-1
-1
-1
-2
1612
1
1
-2403
0
3243163 3252266 4008406 4017467 403 403 0
-534
219
898
1611
25
1
1
1
1
1
1
1
1
1
1
1
1
1
270
95
62
-284
-2028
-1402
-991
54
1
1
1
1
1
1
1
1
1
1
1
1
1
1
1
1
1
1
1
1
1
1
1
1
1
1
1
1
1
1
-274
-24
-150
-12
0
3258891 3267787 4025909 4034794 270 270 0
-85
-17
187
-319
-207
50
563
843
1
1891
109
1
1
1
1
1
1
1
1
1
3
1
1
1037
-208
-1
-1
-2
-1
-1
-1
-40
-355
-1755
398
1
29
55
568
0
3268301 3275968 4037058 4044722 176 176 0
1268
1
1
391
-1369
-1731
2894
0
3275037 3279503 4044726 4049179 148 148 0
917
1169
1
1
1
1
1
1
1
1
1
1
1
1
-1363
782
-14
0
3279602 3284172 4050935 4055481 134 134 0
6
-14
922
443
1
1
1
4
2
893
1
1
1
1
1
1
1
1
1
1
1
1
1
1
1
1
-847
-387
170
725
0
3283007 3288870 4056073 4062023 250 250 0
-130
170
725
-151
680
-529
-676
-1
-1
-1
-1
-1
1410
-750
-1
-1
-1
-1
-1
-1
-1
-1
-1
-9
-1
-1
-1
-4
-1
-1
-1
-1
-1
-1
-6
-1
-1
-1
-1
-1
-1
-1
-1
-1
-1
-1
-1
-1
-1
-1
-1
-1
-1
-1
-1
-1
-1
-1
-1
-1
-1
-1
-1
-1
-1
-1
-1
-1
-1
-1
-1
-1
-1
-1
-1
-1
-1
-1
-1
-1
-1
-1
-1
-1
-1
-1
-1
-1
-1
-1
-1
-1
-1
-1
-2
0
3289294 3291060 4064499 4066263 52 52 0
212
-653
-4
-8
290
1
4
11
1
1
-228
-332
0
3292390 3301039 4070288 4078940 217 217 0
554
-1138
-1
-1
-1
-1
2040
92
1
-2857
-225
0
3301223 3308929 4078980 4086689 197 197 0
-2052
-1
-4244
0
3309336 3315774 4080276 4086689 267 267 0
180
1
1
1
1
1
1
1
1
1
1
1
12
1
1
1
1
1
1
1
2
1
1
1
344
-12
76
-123
1608
1980
-417
-84
1424
0
3318888 3323459 4088769 4093336 132 132 0
-617
-3615
95
44
1
1
1
182
0
3323454 3327165 4109862 4113570 73 73 0
312
1
29
1023
-1876
0
3326525 3331209 4113847 4118559 121 121 0
-170
-3063
-1
-1
-1
-1
-1
-1
-1
-1
-1
-1
-1
-1
-1
-1
-595
-1
-1
-1
-1
-1
-1
-1
-1
-1
-1
-688
0
3331203 3340916 4118892 4128593 201 201 0
588
-1284
-51
32
-4318
367
2301
1
1
3
1
7
1
4
1
2
1
1
0
3340600 3350669 4128891 4138951 207 207 0
1162
1
1
1
1
3
1
75
-9
-1
-1225
1113
168
-843
-1311
-304
246
1
1
1
1
1
1
1
1
1
26
1
1
1
1
1
-235
-1
-1
-1
-1
-1
-1
-1
-1
-1
-1
-1
-1
-1
159
1
1
1
1
1
1
3
1
5
9
1
1
-544
1646
-463
-1
-1
-1
-1
-1
-1
-1
-1
-1
-1
-1
32
1
0
3351906 3356462 4147803 4152346 208 208 0
79
60
1
1
1
1
1
1
1
1
1
1
1
1
1
1
1
1
1
1
1
1
1
12
1
1
1
1
1
13
1
1
1
1
1
1
1
1
1
1
1
1
1
1
1
1
1
-32
-1
-1
-1
-1
-95
-1
-1
-3
-1
-1
-4
359
1
1
1
1
6
1
4
1
15
1
1
1
1
1
6
-36
-1
-1
-1
-1
-1
-1
-1
-1
-1
-1
-1
-1
150
-70
-1
-1
-1
-1
-1
-1
-1
-4
-1
-1
-1
-1
-1
-1
-1
-1
-1
-4
-1080
-1
-3
-48
313
156
-1578
-1
-1
-1
-1
0
3355552 3360220 4152348 4157037 107 107 0
-527
-1
-1
-1
-1
-844
-41
-1
-747
-1
-1
-1
-1
-1
-1
-1
-1
-1
-1
-1
-1
-1
-1
-1
-1
-1
65
1
2155
1
1
0
3360815 3362172 4157044 4158402 45 45 0
-55
-1
-1
-1
-1
-1
-1
-1
-1
-1
-1
-1
-1
1187
1
1
1
1
1
1
1
1
1
1
1
0
3363934 3382023 4158397 4176472 439 439 0
701
1
1
1
1
1
1
1
1
1
1
1
1
1
1
454
-3704
-1
-1
-1
-1
-1
-1
-1
-1
-1
-1
-1
-1
-1
-1
-1
-1
-1
-1
-1
-1
-1
-1
-2
-1
34
338
286
888
1
1
-1062
-1
783
1
1
1
1
1
1
1
1
1
1
1
1
-255
-1
479
1
1
1
1
1
1
1
1
1554
1
1
1
1
1
1
1
1
1
1
1
1
1
1
1
6
1
1
1
2113
-88
1562
-1559
-1
-1
-1
-1
-1
-1
-1
-1
-1
-1
-1
-1
-1
-1
-1
-1
-1
-1
-1
-1
-1
0
3381374 3387929 4176573 4183122 159 159 0
2846
1
1
1
1
1
1
-365
33
1
64
143
1
1
1
1
1
1
-94
-351
-1
21
1
231
-803
-1
-1
-1
-1
-1
-1
-1
-281
-458
0
3387616 3390168 4185072 4187620 64 64 0
332
1
1
1
365
-1392
0
3390168 3396446 4208440 4214782 234 234 0
-1860
-1
-1
-1
-1
-1
-1
-1
-1
-343
-1
-1
-1
-1
-1
-1
-1
-1
-1
-1
-1
-1
-1
-1
-1
-1
-1
-1
-1
-1
-1
-1
-1
-381
-495
-233
-2
-1
-4
-4
-1
-1
-1
-1
-1
-189
-355
-1
-1
-1
-1
-1
-1
-1
-1
-1
-1
-1
-1
-2
-1
-494
-526
-952
0
3395910 3401163 4215093 4220348 116 116 0
-85
-3816
0
3400669 3417090 4220684 4237114 359 359 0
-1795
-1064
-1
-1
-1
-1
-1
-1
-1
-1
-1
-1
-1
-1
-1
-1
680
217
1
1
-580
1557
2308
1
1
-1839
-810
1011
-799
-303
-899
446
1
-546
504
1
1
0
3417652 3420138 4238565 4241039 63 63 0
96
1
1
1
1
1
1
1
1
1
1
1
602
-1130
0
3420139 3427657 4241940 4249456 231 231 0
-842
414
1
1
1
1
1
5
-1710
-1
-1
-1
-1
-1
-1
-1
-1
-1
-1
-1
-1
-1
-1
-1
-1
-1
778
-1140
-467
-1
225
1
1
1
1
1
1
1
1
1
1
1
1
1
1
1
1
-1054
572
1
15
-69
-75
-1
-6
40
0
3431305 3434080 4247826 4250604 77 77 0
-1417
-1117
-1
0
3434002 3447728 4251049 4264777 315 315 0
510
-67
-12
-2333
-1498
-1
-1
598
-502
-1
-1
-1
-1
-1
-1
-1
-1
-1
-1
-1
-1
-1
1205
1
120
462
722
-247
-211
349
1
1
1
1
1
1
1
4
1
1
1
1396
1
298
-195
-929
-1
-1
-1
929
1
948
0
3447945 3451236 4282820 4286107 101 101 0
263
1
1238
-27
702
111
0
3452493 3462434 4286102 4296044 240 240 0
209
-645
-1
-1
3915
-2132
1609
0
3462203 3463404 4296508 4297709 23 23 0
0
3468085 3469666 4297709 4299290 33 33 0
677
-356
0
3469903 3475763 4300333 4306192 143 143 0
-17
61
1
-237
1657
-611
1411
-1429
19
0
3484901 3487074 4306187 4308371 56 56 0
-483
-5
-160
-1
-1
-1
-1
-1
-976
-1
-59
0
3486757 3491629 4308887 4313773 132 132 0
-997
-1
-1
-1
-1
-1
-1
-1
-1
-1
-1
-1
-1
-1
-1
775
-398
220
517
-142
-1
-1
-1
-1
-1
-1
-1
-1
-1
-1
-1
-1
-844
248
644
1
1
1
1
1
1
1
1
1
1
1
0
3491810 3501218 4313959 4323412 216 216 0
102
1
-271
48
-1819
-1
370
-513
-323
-6
-2572
-188
1204
1
1
1
-795
-1
-1
-1
-1
-1
-1
-1
-1
-1
-1
-1
-1
-1
-1
-1
-1
-1
-1
-1
-1
-1
-1
-1
-1
-1
-1
-1
-1
-1
-1
-1
-1
-1
-1
-1
-1
-1
-1
-1
-1
-1
-1
-1
-1
0
3500704 3521760 4323609 4344714 372 372 0
-580
-3887
-1
-1
-1
-1
-1
-1
-1
-1
-1
-1
-1
-1
-1
-1
-1
-1
-1
-1
-1
-1
-1
-1
-1
-668
521
-3735
-1
-1
-1
-1
-1
-1
-1
-1
-1
-1
-1
-1
-1
-1
-1
-1
-1
-1
-1
-1
-1
-1
-1
2821
209
1
-361
2194
-1397
-2674
-354
0
3521084 3523555 4344716 4347185 62 62 0
1712
697
0
3523551 3570623 4358081 4405192 751 751 0
-219
1410
1
1
1
-847
-1
-1
-2
-1
-1
-1
-1
-1
-2
-1
130
364
1
107
-1718
-1
-109
-1
-1
-1
-1
3451
385
1
1
1
1
1
1
1
1
1
1
1
1
1
1
1263
1
-135
430
-981
436
1
1
1
2
1
1
2
2
10
1
1
1
1
1
1
1
1
1
3
1
1
1
1
1
1
1
1
1
1
1
1
2
1
3
2
1
3
3
1
1
1
1
1
7
1
1
1
5
1
1
1
1
1
1
1
3
1
1
1
1
-4078
2092
2276
1
-18
-1
-1
-1
-1
-1
-1
-1
-1
-1
-1
-1
-1
-1
-1
-1
-1
1182
1270
-97
-203
-2074
-131
-212
-1
-1
-778
-1
-1
-1
-366
-1
-1
-1
-1
-1
-1
-1
-1
-1
-1
-1
-1
-1
-1
-1
-282
-1
210
196
-906
629
21
127
-64
-1
-1
-1
-1
-1
-1
-1
-1
-1
-1
-1
-1
-1
-1
-1
-1
-1
-1
-1
-1
-1
-1
-1
-1
-1
-1
-1
-1
-1
-182
-1
-1
-1
-1
-2547
-1
-1
-1
-1
-1
-1
-1
-1
-1
-1
-1
402
-4563
-1
-1
-1
-1
-1
-1
-1
-1
-1
-1
-1
-1
-1
20
4374
1
39
1
1
-1647
-1
-1
104
1
1
1
1
1
1
1
1
1
1
1
1
1
1
1
1
1
1
1
-963
-1
-1
-1
-1
-1
-1267
-1
-1
-1
-1
-1
-1
-1
-1
-1
-1
-1
-1
-1
-1
-1
-1
-163
-794
-1
-1
-1
-1
-1
-1
-1
-1
-1
-1
-1
-1
-1
-1
127
1
1
1
1
1
1
1
0
3570666 3571867 4405809 4407013 24 24 0
-754
-1
-1
0
3581311 3588847 4407010 4414536 91 91 0
493
1
1
1
-252
-250
637
1062
1
1
1
1
1
1
-429
-753
354
2468
0
3588845 3592617 4416473 4420251 85 85 0
32
-1381
-1
-1
-1
-1
-1
-6
0
3593337 3594371 4432075 4433108 18 18 0
32
-722
170
0
3594971 3598475 4437992 4441492 83 83 0
1196
377
1430
-20
242
1
0
3599123 3614885 4441485 4457179 431 431 0
-265
498
-149
-1
1010
-1431
1351
1
1
1
1
1
1
1
1
1
1
1
1
1
1
1
1
1
1
1
1
1
1
1
-1058
-1
-1
-147
-286
-1269
141
1546
1
1
1
1
1
1
1
1
8
346
34
1
-24
110
134
-52
8
1
2
1
1
2
1
1
1
1
2
1
1
1
1
1
1
1
1
2
1
2
1
1
1
1
1
1
1
6
2
1
1
1
1
1
1
1
1
-106
-1659
883
1
1
-1026
-1511
0
3615345 3640906 4457178 4482757 923 923 0
-25
-1
-454
-811
-107
-1
-1
-1
-1
-1
-1
-1
-1
-1
-1
-1
-1
-1
-1
-1
-1
-1
-1
-1
-1
-1
-1
-1
-1
-1
-1
-1
-1
-1
-1
-1
-1
-1
-1
-1
-1
-1
-1
-1
-1
-1
-1
-1
-2
-1
113
1
1
1
3
1
1
1
1
1
1
1
3
3
4
1
1
1
1
1
1
1
2
1
-44
-1
81
1
1
1
1
1
1
1
1
1
1
1
1
1
1
1
1
1
1
1
1
1
1
1
1
1
1
1
1
1
1
1
1
1
1
1
1
1
1
1
1
1
1
1
1
1
1
1
1
1
1
2
1
-742
-1
-1
-1
-1
-1
-1
-115
-1
-1
-1
-1
-1
-1
-1
-2
2381
-276
500
1
1
1
1
1
1
1
1
1
1
1
1
1
1
1
1
1
1
1
1
1
1
1
1
1
1
1
1
1
1
1
1
1
1
1
1
1
1
1
1
1
1
1
1
1
1
1
1
1
1
1
1
1
1
1
1
1
1
1
1
1
1
1
1
1
1
1
1
1
1
1
1
1
1
1
-398
-1
-1
-1
-45
-300
-1
-1
-1
-1
-1
-1
-1
-1
-1
-1
-1
-1
-1
-1
-1
-189
-9
-1
-1
-1
-944
-1
-1
-1
-1
-1
-1
-1
-1
-1
-1
-1
-1
-1
-1
-1
-1
-1
-1
-1
-1
-1
-1
-1
-1
-1
-1
-1
-1
-1
-1
-210
529
-1406
54
297
2101
700
-767
-1
-1
-1
-2090
-1
-1
253
-336
142
-40
-2
-1
-1
-1
-1
-1
-1
-1
-1
-1
-1
-1
-1
-1
-79
-50
-1618
60
1
1
1
1
1
1
1
1
1
1
-87
3541
-2389
-1
-1
-1
-1
-1
-1
-1
-1
-1
-1
-1
-1
-1
-1
-1
-1
-1
-1
-1
-1
-1
-1
-1
-1
-1
-1
-1
-1
-1
-1
-1
-1
-1
-1
-1
-1
-1
-1
-1
-1
-1
-1
-1
-1
-1
-1
-1
-1
-1
669
1
1
364
1
1
1
1
1
1
1
1
1
1
0
3640901 3654777 4484579 4498404 279 279 0
108
243
1
1
1
1
1
1
1
1
1
-58
-1
98
-51
-1
423
-200
700
-179
-202
-1
-1
-1
-1
-1
-1
-1
-1
-1
-1
-1
-1
-1
-3
-2
-1
-1
-1
-1
-4
269
1
1
1
1
1
1
1
1
1
1
1
800
244
4
142
81
1
-994
435
743
1
1
1
1
1
1
1
1
1
-122
-1
2319
-754
-1
-1
-1
-1661
341
1
1
-335
-1
-1
436
591
-276
-1
-1
-1
28
1
1
1
6
1
2
3
1
2
4
1
1
1
3
10
1
1
1
4
4
1
1
1
1
2
1
3
1
3
5
1
5
1
-3
9
1
1
1
1
1
1
1
1
1
397
0
3654828 3660045 4499026 4504243 66 66 0
2699
-449
0
3670768 3672021 4504239 4505492 31 31 0
484
-217
0
3672087 3681765 4506032 4515701 128 128 0
-2990
-3244
1166
1
1
1
1
1
1
1
1
-645
-95
-1
146
1
1
1
1
1
-398
0
3685617 3709403 4522696 4546509 552 552 0
201
1
1
1
1
1
-95
-1
-1
-1
-1
-1
-1
-1
-91
-1
-48
-1
2294
1375
147
1
1
1
1
1
1
1
1
1
1
1
1
1
1
-2835
-162
-166
2326
-3590
477
1
1
1
1
1
1
1
1
1
1
1
5048
351
867
102
226
1
1
1
1
1
1
1
1
1
1
1
1
1
1
1
1
1
-368
537
-40
-1
-1
-1
-5
-1
-1
-1
-1
-1
-1
-1
-1
-1
-1
-1
-1
-1
-1
-3
-1
-1
-1
-1
-1
-1
-1
-1
-1
-1
-1
-1
-1
-1
-1
-2
-1
-1
-1
-1
-1
-1
-1
698
-465
-257
-147
-185
-1
-1
-1
-1
-1
-1
-1
-1
-1
-1
-1
-1
-1
-1
-1
-1
-1
-1
-1
-1
-1
-1
-1
0
3709076 3711179 4546846 4548950 34 34 0
-1614
0
3712047 3716070 4548948 4552969 112 112 0
-2146
72
1
1
0
3716069 3719331 4553970 4557226 80 80 0
392
1558
1
1
1
256
0
3718393 3720474 4571191 4573270 49 49 0
44
-333
701
198
0
3720427 3728478 4573013 4581081 236 236 0
-128
48
68
1748
393
1
1
1
1
2236
-546
-1
-5
-1
-1
-827
-233
-1073
-1
-1
-1
-1
-1
-1
-1
-1
-1
-1
-1
-1
-1
-4
-2
-1
-1
0
3728685 3754676 4584079 4610056 636 636 0
124
770
-64
-1
99
1
1
-3059
1819
-548
-1253
-1
98
247
1
1
1265
1
1603
-1103
-1
-1
-1
-1
-1
-1
-1
-1
-1
-1
-1
-1
-1
-1
-1
-1
-1
-1
-1
-1
-1
-1
-1
-1
-1
-1
-1
-1
-1
-1
-1
-1
-1
-1
-1
-1
-1
-1
-1
-1
-1
-1
-1
-1
367
1
1
1
1
1
1
1
2
-42
-1
-3
-1002
-1
-1
-88
-1
-1
-1
-1
-1
-1
-1
-1
-3
-1
-2
-1
-4
3
9
1
1
-7
5
-12
-1
7
13
105
1
1
2720
-1079
631
-920
325
1
1
1
1
1
1
1
1
1
1
1
1
1
1
1
1
1
1
1
1
1
1
1
1
1
1
1
1
1
1
1
1
1
1
1
1
1
1
1
-74
-44
-1
-1
-1
-1
-1
-1
-1
-1
-1
-1
-1
44
25
1
4
-339
-2445
-1
-1
169
1
1
1
1
-296
-1127
-123
19
1
1
1
1
1
1
1
1
1
1
1
1
1
1
1
1
1
1
1
1
1
1
-1110
548
1
1
1
96
0
3754553 3755850 4629823 4631120 19 19 0
0
3755945 3786423 4631111 4661579 219 219 0
587
1
542
-1317
11
-925
-352
118
1
1
1
1
1
1
12572
162
50
-11269
0
3786420 3792510 4663260 4669348 61 61 0
-768
-1
-1
-1
-1
-1
-1
-1
-6
104
1
1
1
1
1
1
1
4165
1
872
0
3792669 3795946 4669384 4672661 31 31 0
0
3795144 3801069 4673354 4679280 49 49 0
2515
-390
-1
0
3801426 3811933 4681928 4692434 84 84 0
-243
3449
5420
-475
907
0
3811499 3813885 4693076 4695462 12 12 0
0
3813411 3831304 4695664 4713555 127 127 0
1037
3674
-7753
1523
0
3831296 3841348 4716906 4726986 120 120 0
-1305
-84
-1
-1
-1
-1
-1
-1
-1
-1
-1
-1
-1
-1
-1
-1
-1
-1
-1
314
3944
80
-297
2880
-112
-1
-1
-3
-5
-1
-5
-1
-1
-1
-1
-1
0
3841348 3844665 4727118 4730491 84 84 0
-951
-102
-1
-1
-1
-1
-1
-1
-1
-1
-1
-1
-1
-1
-1
-1
-1
-1
-1
-1
-1
-1
-1
-1
-1
-1
-1
-1
-1
-1
-1
-1
-1
-1
-1
-1
-1
-1
-1
-1
-1
-1
-1
-1
-1
-1
-1
-1
-1
-1
-1
-1
-1
-1
-1
-1
0
3844279 3875111 4730638 4761450 302 302 0
-5507
1257
3351
10683
1122
3327
-351
775
-1627
18
21
3
1
1
1
1
16
1
1
6
1
12
1
3
1
1
10
-111
0
3875411 3879365 4762750 4766706 25 25 0
-33
-1
0
3879042 3880137 4767184 4768280 16 16 0
-486
0
3881410 3898557 4768112 4785257 165 165 0
-972
-1
-1
-1
-1
668
-6134
5971
1
1
1
1
1
1
0
3898556 3920330 4785545 4807331 141 141 0
-3316
-1
-1
-7452
1802
4177
-3846
-1
-1
-1
-1
-1
-1
-1
-1
-1
0
3920148 3931583 4807627 4819106 116 116 0
-2222
112
609
1
1
-54
-1
-1
-1
-1
-1
-1
-1
-1
-1
-1
-1
-1
-1
-1
-1
-1
-1
-1
-1
-1
-203
-1
-1
-1
-1
-1
-1
-1
-1
-1
-1
-1
-1
-1
-1
-1
-1
-1
-1
-1
-1
5441
-805
-1338
-1
-1
-1
-143
0
3935361 3936972 4823077 4824688 9 9 0
0
3940416 3959218 4840615 4859405 90 90 0
-4983
3225
2300
7806
1
1
1
1
1
1
1
1
1
1
0
3958900 3961200 4859656 4861945 24 24 0
1722
1
1
1
1
1
1
1
1
1
1
1
-175
0
3961886 3973745 4861944 4873761 326 326 0
301
-2547
120
1
1
1
43
1
1
1
1
1
1
1
1
1
1
1
1
1
1
1
1
4
1
2
7
1
1
1
1
1
1
1
1
2
1
1
1
1
1
1
1
5
1
1
1
1
1
1
1
1
2
1
1
1
2
1
1
1
-257
-1
1681
1
-1236
351
1
3
1
1
1
1
1
1
1
1
1
1
1
-107
6
1
355
-192
240
-48
-516
-71
-36
39
151
-129
-667
-1
-1
-1
-1
-1
-1
-1
-1
-1
-1
-1
-1
-1
-1
-1
-1
-1
-3
-1
-1
-1
-1
-1
-1
-1
-3
-1
-1
503
-1321
315
0
3973242 3975578 4873831 4876168 65 65 0
1466
-135
-50
617
-20
0
3984325 3987253 4876163 4879089 88 88 0
957
1941
0
3987253 3998909 4879199 4890879 359 359 0
565
1
1
38
1
-55
124
133
1
1
1
1
1
134
45
-168
144
1
1
1
3
1
435
57
148
1
-36
-1
-1
-1
-1
-1
-1
-1
-1
-1
-1
-1
-1
-1
-1
-1
-1
-1
-1
-1
-1
-1
-15
-1
-347
-160
-1
-184
238
-14
-140
-1
189
1364
-417
-406
-749
-1
-1
-1
-1
-1
-1
-1
-1
-1
-1
-1
-1
-1
-1
-353
2560
1
-792
-865
0
4011208 4020608 4890875 4900302 462 462 0
-756
-737
-1
-11
-742
324
71
295
285
1
1
1
1
1
1
1
1
1
1
1
1
1
-292
-149
-25
-1226
-1
-1
-1
-1
-1
-1
-1
-1
-1
-1
-1
-1
-1
-1
-1
-1
-1
-2
-1
-1
-1
-1
-1
-1
-1
-5
-1
-1
-1
-1
-1
-1
-1
-1
-1
-1
-1
-1
-1
-1
-2
-1
-1
-1
-1
-1
-1
-145
1458
1
1
1
1
1
1
1
1
1
1
1
1
1
1
2
1
1
1
1
1
1
1
-1941
-558
-1
-1
-1
-1
-3
-1
-1
-1
0
4023392 4027601 4902572 4906782 179 179 0
-135
-50
1181
0
4027118 4033183 4907134 4913200 238 238 0
-2563
1371
-808
0
4033188 4035934 4913313 4916061 87 87 0
-1890
-1
-77
98
0
4035937 4055944 4927003 4946919 732 732 0
-468
-998
-1
-3464
3001
1
-49
-38
451
31
-991
-7
-164
-1
-1
809
750
1
1
1
1
1
1
1
1
3
1
1
1
1
1
-974
-1
-1
-1
26
160
1
1
1
1
1
1
1
1
1
1
1
1
1
-759
145
-644
-11
-1
-1
-1
1592
1030
483
1
1
1
1
-22
325
230
-15
265
1
1
1
1
1
1
1
1
1
1
1
1
1
2
1
3
1
1
1
2
1
1
3
1
1
1
1
1
1
2
1
2
2
1
1
1
1
1
8
7
1
1
1
6
1
1
1
4
1
1
1
1
1
3
1
1
3
1
1
7
1
1
1
5
5
1
1
1
1
-41
0
4055938 4057297 4958176 4959531 29 29 0
48
1
1
882
0
4056926 4086355 4960013 4989467 849 849 0
723
-139
-143
-330
-176
-621
1114
-319
559
191
1
1
1
1
1
1
1
1
1
1
1
1
1
1
1
1
1
1
1
1
1
1
1
1
1
1
1
1
1
1
1
1
1
1
1
1
1
1
1
1
1
1
1
1
1
1
1
1
1
1
1
1
1
1
1
1
1
1
1
1
1
5
1
1
1
1
1
1
1
1
1
1
1
3
528
-137
-1
-1
-1
-1
-1
-32
873
1
1
1
1
1
1
1
1
1
1
1
1
1
2
1
1
-229
-803
3247
-559
79
1
2
-180
640
1
-1815
53
-962
-885
-2799
-1
-1
-1
-1
-1
-1
-1
-1
-1
-1
-1
-1
-1
-1
-1
-1
-1
-1
-1
-1
-1
-1
-1
-1
334
127
672
1
502
-950
-1711
-1
-1
-1
-1
-1
-1
-1
-1
-1
-1
-1
-1
-1
-1
-1
-1
-1
-1
-2
-1
-1
-1
-1
-1
-10
-1
-1
-1
-1
-1
-1
-1
-134
-1
-7
-1
-1
-1
-1
-1
-1
-4
-1
-1
-1
-3
-1
-1
-1
-1
-1
-1
-3
-118
-1
-1
-1
-1
-1
-1
-1
-1
-1
-23
-1
-13
-1
-1
-1
-1
-1
-181
-1
-1
-1
-1
2232
1462
127
354
-143
-47
-1
-201
-309
-282
-1
-1
-322
-225
-25
153
-65
-1
-329
-1
0
4085157 4087150 4990021 4992022 45 45 0
-246
-225
170
1
-71
-1
-1
-1
-329
-1
-487
-1
0
4086624 4099545 4992024 5004974 474 474 0
-58
-1
-876
-1
-1
-1
-1
-1
-1
-1
-1
-1
-1
-1
-1
-1
-1
-1
-1
-1
-1
-1
-1
-1
-1
-1
-1
-1
-1
-1
-1
-1
-1
-1
-1
-1
-1
-1
-1
-1
-1
-1
-1
-1
-1
-1
-1
-1
-1
-1
-1
-1
-1
-1
-1
-1
-1
-1
-1
-1
-1
-1
-1
-1
-1
-1
-1
-1
-1
337
-176
-1
-1
-1
-1
-1
-2
-2
-1
-1
-1
-2
-1
58
-392
-1
-1
-1
-1
-1
-1
-1
-1
-1
-1
-1
-1
-1
-1
-1
-1
-1
-1
-1
-1
-1
-127
-618
-564
-1
257
2043
194
1
1
1
1
1
1
1
1
1
1
1
1
1
1
-6375
8
1
1
1
1
1
1
1
1
1
1
3
1
1
1
1
1
1
1
1
1
3
1
1
1
1
1
1
1
1
2
1
1
1
1
1
1
1
3
1
3
1
1
1
1
1
1
1
3
1
4
1
1
1
1
1
1
1
1
1
1
1
1
1
1
1
1
1
-406
-1
-1
-1
-1
-1
-2
-313
3
0
4098797 4102879 5005969 5010026 99 99 0
1055
1
1
1
1
2
1
1
1
1
1
1
1560
1
1
1
1
1
1
1
1
1
1
2
1275
0
4102565 4105522 5014146 5017102 64 64 0
146
-1035
1297
0
4105655 4118720 5018236 5031334 269 269 0
174
1
1
1
1163
-1155
-1
-1
497
-1632
-1
-1
-1
-1
-1
-1
-1
-1
-1
-1
-1
-1
-1
-1
-1
-1
-1
-1
-1
-1
-1
-1
-1
-1
-1
-1
-1
-1
-1
-1
-1
-1
-1
-1
-1
-1
-1
-1
-1
-1
-1
-1
-1
-1
2502
276
-1456
-1
-1
-1
-1
-1
-1
-1
-1
-1033
30
361
1
1
1
1
1
1
1
1
1
1
1
1
1
1
1
1
1
1
1
1
1
1
1
1
1
1
1
1
1
1
1
1
1
1
1
1
1
1
1
1
-549
-1
-1
-1
-1
-1
-1
-1
-1
-1
-1
-1
-1
-1
-1
-1
-1
-1
-1
-1
-1
-1
-1
-1
-1
-1
183
0
4118719 4123041 5031495 5035818 47 47 0
1482
287
-906
-1
-1
-1
130
1
-229
-64
300
0
4126496 4127988 5037521 5039014 25 25 0
358
-652
-1
0
4128336 4136999 5065634 5074283 130 130 0
-19
185
-591
-333
-95
-1
19
-387
-480
4222
1
1
1
3
1
1
1
1
1
1
1
2
2
1
1
1
1
11
7
4
-554
-51
0
4137120 4150111 5074985 5088029 308 308 0
-61
107
470
2473
-93
-353
-263
5
-15
-1
-1
-1
-535
-1
-1
-1
-1
-1
-1
68
65
-202
-361
-1
-2
-1
2429
1
-1320
-1
-1
-1
-1
-1
-1
-1
-1
-1
-1
-1
-1
-1
-1
-1
-1
-1
-1
-1
-1
-1
-1
-1
871
1182
-416
-1
-1
-1
-12
-1
-1
-1
-1
-9
-36
-1
-1
-1
-1
-1
-3
-1
-1
-1
-73
55
1
1
-377
0
4149480 4157206 5087933 5095666 65 65 0
-1234
-3125
-1
-1
-1
-1
-60
0
4157205 4168576 5096055 5107399 132 132 0
785
183
1
280
1
1
1
1
1
1
1
1
1
1
1
1
1
1
1
1
1
1
1
1
1
1
1
1
1
1
1
999
1203
-1942
-1
-1
-1
39
-4423
-1
-1480
0
4169115 4172113 5107408 5110433 57 57 0
-311
-105
-1
-1
-1
-453
-1
-1
-1
-1
-1
-1
-1
-1
-1
-55
-1
-1
-1
-1
-1
-115
-1
-1
-1
-1
-1
159
-1579
0
4172109 4214004 5124121 5165987 452 452 0
-59
-267
-1
-3963
24
20
-1300
-542
1846
3052
1
1
168
1
1
1
1
1
1
1
1
2
1
2
1
2
1
2
1
1
1
3
2
1
1
8
3
4
5
1
2993
1
1
-2108
-2230
1083
1
1
1
-47
1311
-165
-4658
-1872
321
223
1866
-1260
-1
-1
-1
-4632
5227
0
4213367 4214896 5165989 5167520 23 23 0
23
-985
-322
-41
0
4215081 4224470 5167546 5176931 104 104 0
2126
321
1291
25
-1398
-96
-67
1353
-639
-444
146
1
1
1
0
4224463 4246971 5176986 5199492 295 295 0
-453
950
208
-401
911
-1447
212
1321
777
1
1
1
1
1
1
1
1
1
1
1
1
1
1
1
1
1
1
1
1
-246
-1
-1
-1
-1
-1
-1
-1
-1
-1
-1
-1
-1
-1
-1
-1
-1
-1
-1
-3
-1
12140
1067
-1548
-172
0
4246156 4250649 5199494 5204021 108 108 0
-6
-172
1876
1
1
1
490
-978
-1
-1
-1
-1
-1
-1
-1
-1
-1
-1
-1
-1
-1
-1
-1
-1
-1
-1
-1
-1
-1
-1
-1
-1
-1
-1
-1
-1
-1
-1
-1
-1
-1
-1
-1
-118
0
4250647 4253305 5214126 5216784 106 106 0
-512
1303
0
4252998 4271800 5229084 5247891 272 272 0
549
1
-66
-124
-1
-1
-1
-1
1596
17
1
-1085
799
1
423
966
1
-59
6988
625
-1651
-2532
174
-31
-1
-1
-1
-1
-1
-1
-1
0
4271473 4274526 5248587 5251639 34 34 0
1722
0
4274768 4285378 5253481 5264091 210 210 0
-2783
122
-67
-1008
-110
-20
-1
-1
-1
-811
-1
-617
506
1
1
1
1
1
1
2
1
1
2
1
1
1
3
1
1
1
1
1
1
1
1
-53
-2897
-1
-1
-1
-1
-1
-1
-1
-1
-1
-1
-1
-1
-1
-1
-1
-1
-1
-499
460
1
1
1
1
1
260
0
4285076 4295958 5264291 5275192 200 200 0
-24
-92
7
30
-3452
-1
-1
-1
341
-85
-1
-2161
-1
-1
-1
-1
-1
-1
-1
-1
-1
-1
-1
1829
-548
-1606
-588
0
4295865 4297727 5275470 5277375 70 70 0
-192
-1
-1
-1
-1
-1
-1
-1
-1
-1
-1
-1
-1
-1
-1
-1
-1
-1
-1
-1
-20
-1
-1
-1
-1
-7
-1
-1
-1
-1
-1
-1
-1
-1
-1
-1
-1
-1
-1
-1
-1
594
-594
-243
-208
0
4297738 4306110 5277686 5286062 210 210 0
16
213
1
1
1
1
367
-89
-147
-1
-1
-1
-1
-6
-1
-2
-1
-1
-1
-1
-1
-3
-2
-1
-1
-2
-161
1651
1
1
1
1
-2429
-470
144
-8
-572
666
134
81
1044
1
1
1
0
4311395 4324560 5284233 5297321 277 277 0
408
134
81
1044
1
1
1
3474
270
1
1
1
1
1
1
1
1
1
1
1
1
1
1
1
115
1
-91
1063
1
1
18
1
1
1
1
1
1
1
1
1
1
1
1
1
1
1
1
1
1
1
1
1
1
1
1
1
1
1
1
1
1
1
1
1
1
1
1
1
1
1
1
1
1
1
1
1
1
1
1
1
1
1
1
1
-2500
-739
-672
-87
-1331
-1
-1
-1
-1
568
1
1
1
0
4324957 4329948 5298374 5303344 97 97 0
-997
364
107
330
1
1
1
1
1
1
1
1
1
1
1
1
1
1
79
-222
36
-877
-1
719
1
123
258
617
1
0
4328231 4332793 5309523 5314081 113 113 0
-556
37
874
777
650
968
0
4332398 4336274 5314534 5318393 82 82 0
2991
1
1
1
1
1
1
1
1
1
1
1
1
1
1
1
1
1
1
1
1
1
1
1
1
-619
-1
-1
-1
-1
-1
-1
-1
0
4345731 4346950 5322117 5323335 29 29 0
452
0
4364442 4367561 5323331 5326454 78 78 0
1691
1
-311
-1011
-1
-1
-1
-1
0
4367449 4384855 5326963 5344336 394 394 0
913
1
1
1
1
1
1
1
1
1
1
1
385
1
979
-987
-1
-1
-1
-1
711
1
1430
1471
1
1
1
1
1
1
1
1
1
1
1
1
1
1
1
1
1
1
1
-37
-129
870
1
1
-298
-606
-1
-4
71
7
1
3
1
2
3
1
1
1
5
2
4
4
1
1
6
-44
-1
-7
-1
-7
-2
-3
-1
-1
-1
-1
-2
-1
-2
-1
-9
-1
-4
-1
-9
-1890
-2151
1211
86
-442
719
1
1
1
1
1
1
1
1
1
-310
-312
-1
245
-110
19
-636
0
4385630 4396527 5346864 5357776 366 366 0
-786
37
142
-78
73
230
524
1
658
1
1
1
1
1
1
1
1
1
1
236
174
-185
-86
-1
-1
-1
-1
-1
-1
-1
-1
-1
-1
-1
-1
-1
-1
-1
-1
-1
-7
-1
-1
-1
-1
-1
-1
-1
-1
-1
-1
-1
-1
-1
-1
-1
-1
-1
-1
-1
-1
-1
-1
-1
-1
-1
-1
-1
-1
-1
-1
-1
-1
-1
-1
-1
-1
658
473
111
-463
-1
-1
-1
-1
-1
-1
-1
-1
-1
-1
-394
-220
-169
360
-8
-147
-8
-1
-1
728
8
21
550
1
1
1
3
1
1
1
1
1
1
1
1
1
1
1
1
1
1
3
1
1
1
1
1
1
1
1
1
1
1
4
1
1
1
1
1
1642
259
267
14
-184
-1
-165
276
-103
-128
-85
113
72
-4
-2
0
4414507 4415523 5451471 5452482 24 24 0
9
1
815
1
1
0
4415519 4419834 5458347 5462679 214 214 0
193
-519
-4
-1
-1
-1
-1
-1
-1
-1
-1
-3
-3
-1
-3
-1
-1
-1
-1
-1
-1
106
1
1
1
1
1
1
1
1
1
-75
-1
-1
-1
-1
-2
-6
-1
-11
-1
-12
-222
-446
-163
134
1
79
1
1
1
-561
728
0
4454916 4455980 5473479 5474544 36 36 0
-560
0
4464643 4466759 5473507 5475621 71 71 0
5
267
-47
38
0
4466904 4468991 5475635 5477716 67 67 0
499
1
1
-901
-1
-3
155
1
1
1
220
297
0
4489149 4493285 5515878 5519993 130 130 0
243
63
1
-17
-1
37
1
1
1
-16
792
1
1
1
1
1
1
179
1
1
1
1
1
1
1
1
-1008
-721
234
297
116
0
4492815 4499551 5520299 5527034 155 155 0
71
625
1
1
512
-11
100
1
1
-567
223
1335
-4
887
1498
-81
-1
-1
-1
-1
-1
-1
-3
0
4508181 4516299 5527036 5535155 132 132 0
-1145
3108
-83
3144
-85
0
4516100 4522084 5535527 5541502 151 151 0
2464
1
1
1
1
1
1
1
1
825
441
1
-129
-1816
-92
0
4521607 4528475 5542231 5549095 153 153 0
-176
-92
318
509
1
2
1
3
1
1
-424
216
-4827
-282
0
4528491 4535258 5551656 5558479 245 245 0
-251
-1
-1
-1
-1
-1
-1
-1
-1
-1
-1811
-1
-1
-1
-1
-1
-1
-1
-1
-1
-1
-1
-1
-1
-1
-1
-1
-1
-1
-1
-1
-1
-1
-1
-1
-1
-1
-1
-1
-1
-1
-1
-1
-1
-1
-1
-1
-1
-1
-1
-1
-1
-1
-1
-1
-1
-1
-1
-1
-1
-1
-1
-1
-1
-1
-1
-3
-1
-1
-1
-1
98
-1029
18
649
1
1
-19
-1
-1
-1
-162
-129
548
96
-885
-101
238
1
1
1
1
1
1
1
1
1
1
1
1
1
1
1
1
1
-380
0
4534380 4536735 5558481 5560818 49 49 0
141
1
1
1
1
1
1
1
1
1
1
1
1
1
1
1
1
1
-380
724
0
4537720 4549049 5575746 5587064 270 270 0
162
242
1110
1
1
1
1
1
1
1
1
1
1
1
1
1
1
-927
103
120
943
1
-1343
1199
1316
-1147
-1
-1
-9
-1
-1
434
1
1
1
1
1
1
1
1
1
4
1
1
1
1
-628
-344
399
-706
-3
-4
-2
-5
-1
-1
-1
-1
-1
-13
-1
-1
-1
-31
-1
-1
-1
0
4548391 4551664 5587066 5590356 72 72 0
-487
-1
-1
-1
-1
-1
-1
-1
-1
-1
-1
-1
-1
-1
-1
-1
-1
-2
27
1
1
1
-22
-1
-1
-1
174
1
-791
-1
109
1
1
-1611
-1
0
4551758 4555356 5590355 5593951 38 38 0
1813
-1224
484
1
0
4555351 4566239 5604847 5615738 226 226 0
153
1
1
1
3
2746
1
1
1
-365
-1
-1
-1
-1
-1
-1
-1
-1
-1
-1
-1
-1
-1
-1
-4
-1
-1
-1
-1
1410
1
42
809
366
3339
1
1
0
4565597 4578265 5615740 5628450 295 295 0
-3339
-361
-593
124
-156
-1
-1
-1
-1
-1
-1
-1
-8
-1
-1
-1
-57
-1
-171
-1
-1
-1
-293
-2336
-1
-1
-1
-1
-1
-1
-1
-1
-1
-1
-1
-1
-1
-1
-1
-1
-1
-1
-1
-1
-1
-1
-1
-1
-1
-1
258
1
1
1
1
1
628
-24
-1329
1306
0
4584798 4602167 5713077 5730387 482 482 0
448
1
1
-964
-1
-1
-1
-1
-1
-1
-1
-1
-1
-1
-1
1301
1
1
1
1
1
1
1
1
1
1
1
1
1
1
1818
-3921
-1
-1
-1
-1
-1
-1
-1
-1
-1
-1
-1
-1
-1
-1
972
624
1
1
1
1
1
1
1
1
1
1
1
1
1
1143
1
1
1
1
1
1
1
1
1
1
1
1
1
1
1
1
1
1
1
1
1
1
1
6
1
1
1
1
1
1
1
1
1
1
1
1
1
1
1
1
1
1
1
1
1
2
115
-130
-1
226
2115
1
1
202
2822
1
2
-471
-1
0
4601752 4605054 5730694 5734003 138 138 0
-531
-1
-1
-95
-1
-1
-1
-1
-1
556
555
1
1
1
1
1
1
1
1
1
1
412
3
3
-46
-1
-1
-1
-1
-1
-1
-1
-8
-1
-1
-5
-4
-1
-16
-3
-1
38
303
-266
404
1
-13
15
4
0
4605051 4606146 5734317 5735414 39 39 0
-131
-1
-1
-1
-1
-7
-1
-1
-1
-1
-3
118
1
3
318
1
1
178
1
1
0
4605499 4608934 5738887 5742317 106 106 0
-31
100
1
1
178
1
1
-873
-1500
-1
-1
-1
-1
-1
-1
-1
-1
-1
-1
-1
-1
271
1
1
1
1
1
1
1
1
1
1
1
1
1
0
4609702 4616222 5743680 5750193 175 175 0
-10
-41
970
1
1
1
1
1
1
1
1
1
84
1
1
206
3
371
228
331
1
-3931
-1
-1
-1
-1
-1
-1
-1
-1
-1
0
4616331 4618014 5750188 5751867 36 36 0
103
1
1
1
1
-592
0
4618628 4626891 5752890 5761180 239 239 0
-153
-2678
-1
-1
-1
-1
-1
-1
-1
-1
-1
-1
-4
-1
-1
-4
-1
-1
-1
-266
-1
-1
-7
1203
-953
18
-4
-3
5
1
14
20
-14
-1012
105
-679
-1
-4
-5
-1
-568
0
4627099 4630368 5762107 5765383 64 64 0
-1076
-1728
-1
-1
-1
-1
-1
0
4628797 4634523 5765385 5771128 130 130 0
-1105
-1
-1
-1
-1
-1
-474
-1
-1
-1
-1
-1
-1
-1
-1
-1
-1
-297
2843
0
4642405 4644680 5776525 5778798 65 65 0
1523
116
1
-619
0
4644677 4653557 5778982 5787892 251 251 0
-1261
-1953
38
-833
-1768
-938
-1
-1
-1
-1
-1
-1
-1
-1
-1
-1
-1
-1
-1
-1
-1
-1
-1
-1
-1
-3
-1
-1
-1
-1
-2
-1
-1
627
1
1
-103
-1
0
4666609 4673928 5787887 5795214 200 200 0
-496
-116
-1
-426
-162
-2520
-780
6
-396
-1
-2255
133
0
4673932 4677257 5798097 5801450 96 96 0
-392
-1
-1
-1
-1
-1
-1
-1
-1
-1
-1
-1
-1
-1
-1
-1
-1
-308
-1
-1
-1
-1
-1
-1
-1
-1
-1
-38
-96
2126
0
4676743 4685178 5801455 5809938 281 281 0
145
-370
-278
-1
-1
-1
-1
-1
-1
-1
-1
-1
-1
-1
-1
-1
-1
-1
-1
-1
-3
-1
-1
-1
-239
-1
-1
-1
-1
-1
-1
-1
-1
-1
-1
-1
-1
-1
-1
-1
-1
-1
-1
-1
-1
-1
-1
-1
-1
-1
-1
-1
-1
-1
-1
-1
-1
-1
-1
-1
-1
-1
-1
-1
-50
-10
981
1
1
1
1
1
1
1
1
1
1
1
1
1
1
1
1
1
1
1
1
1
-767
-2225
-70
-258
-1
-1
-2263
274
0
4693833 4715852 5809934 5831888 675 675 0
-287
173
128
-411
-1
-1
-1
-1
-1
-1
-1
-1
-53
1792
-5
469
1
1
1
1
1
1
3
1
1
1
1
1966
-8
-1
-1
-1
-1
-1
-1
-1
-1
-1
-1
-1
-1
-1
-1
-1
-1154
-1249
-1
-1
-1
-1
-1
-1
-1
-1
-1
-1
-1
-1
-1
-1
-1
-1
-1
-1
-1
-1
-346
258
87
1
1
1
1
1
1
1
1
1
1
1
1
1
1
1
1
1
1
1
1
1
253
1
1
5
1
1
1
1
1
1
1
1
1
1
1
1
1
1665
1
3658
700
1677
1
3
1
2
4
1
1
1
1
1
1
1
1
1
1
1
220
3360
45
979
145
195
1
1
1
1
1
1
1
1
1
1
1
1
1
1
1
1
1
1
1
1
1
1
1
1
1
1
1
1
1
1
1
1
1
1
1
1
1
1
1
-224
-1
-1
-1
-1
-1
0
4715043 4718838 5838371 5842129 120 120 0
142
1
1
1
1
1
1
1
1
1
1
1
1
1
1
1
1
1
1
1
1
1
1
1
1
1
1
1
1
1
1
1
1
1
1
1
1
1
1
1
-224
-1
-1
-1
-1
-1
1547
1
1
583
-284
0
4715224 4718599 5831953 5835331 69 69 0
-224
-1
-1
-1
-1
-1
1547
1
1
583
-284
0
4719912 4731992 5848207 5860317 462 462 0
-100
-1
-1
-1
-1
-1
-1
-1
-1
-1
-1
-20
-1
-1
-1
-1
-1
-1
-1
-1
-1
-1
-1
108
1375
1
1
1
1
1
1
1
1
1
1
1
-134
224
422
1
1
329
4
1
-37
-1
-1
-44
-1
-2
-185
249
1
1
1
1
1
1
1
1
1
1
2
7
1
1
248
1
1
870
1
1
1
1
1
1
1
1
1
1
1
1
1
1
1
1
1
1
1
1
1
1
1
1
1
1
1
1
1
1988
-102
-694
689
-231
-1
888
-853
-1
-1
-1
-1
-1
-1
-1
-1
-1
-1
-1
-1
-1
-1
-1
-1
-1
-1
-1
-1
-1
-547
-1
-1
-1
-1
-1
-1
-1
-1
-1
-1
-1
-1
-1
-1
-1
-1
-1
-1018
-1
-3
-1
-1
-3
-1
-1
-1
-1
-1
-1
-1
-1
-1
-1
-1
-1
-1
-1
-1
-1
-1
-1
-1
-1
-1
594
0
4732766 4734180 5862768 5864185 56 56 0
113
1
1
-85
-1
-1
-254
-1
-1
-1
-1
-1
-1
-1
79
1
1
-302
-1
-1
-1
-1
-1
-2
-1
37
72
1
1
1
1
1
1
1
1
0
4735704 4742130 5868026 5874469 166 166 0
-786
-221
-1
-740
-1
-1
-1
-1
-1
-1
-1
-1
-1
-1
-1
-3161
-534
0
4741588 4745035 5874922 5878371 81 81 0
-1095
-1
0
4744625 4746940 5878584 5880900 69 69 0
-513
581
1
-306
-845
0
4745291 4753492 5885830 5893962 363 363 0
358
63
1
1
307
-4
-781
-1
-2019
-1
-56
-1
-1
-2
-1
-5
-1
-2
-1
-160
-1
-1
-1
-1
-1
-1
-1
-1
-1
-1
-1
-1
-1
-1
-1
-1
-1
-1
-1
-1
-1
-1
-166
-1
-1
-872
714
1
29
504
1
1
1
1
1
1
1
1
1
1
1
1
1
1
1
1
1
1
1
1
1
1
1
1
1
1
1
1
1
1
1
1
1
1
1
1
1
1
1
1
907
1
1
167
298
175
395
1
1
1
1
1
1
1
1
1
1
1
1
1
1
1
1
1
1
1
1
1
1
1
1
1
1
1
1
1
1
1
1
1
1
1
1
1
1
1
1
1
1
1
1
1
1
1
1
8
1
1
1
1
2
0
4752930 4756705 5894497 5898315 138 138 0
131
195
-120
-1
-435
-8
593
-1331
-1
-1
-1
-1
-1
-1
-1
-1
-1
-1
-1
-1
-1
-1
-1
-1
-1
-1
-1
-1
-1
-1
-1
-1
-1
-5
-1
-1
-1
-1
-1
-1
-1
-1
-1
-1
-1
-1
73
313
-69
-138
31
-49
-253
-1
-1
0
4756762 4759770 5902024 5905046 85 85 0
-109
-1
-1
-1
-1
-1
-1
-1
-1
-1
-1
-1
-1
-1811
0
4759766 4771488 5921801 5933451 231 231 0
-454
-1
599
1
1
1
1
1
4024
1
1
1
1
1
3
6
1
1
1
1
1
1
1
1
1
1
3
1
1
1
1
1
1
2
1
1
1
3
2
1
1
9
1
1
1
1
-1046
-2479
-397
-409
77
1
1
1
1
1
1
1
1
1
1
1
1
1
1
1
1
1
1
1
1
1
1
1
1
1
1
1
1
1
-327
-676
-1
-1
-1
-587
490
1
1
1
1
1
1
1
1
48
0
4770612 4775236 5933453 5938095 163 163 0
-314
490
1
1
1
1
1
1
1
1
48
-193
-1
-45
-30
-103
-41
-1
-1
-2
-306
118
291
1
1
1
1
1
-52
-1
-1
-1
-1
-1
-1
-1
-1
-1
-1
-1
-1
-1
-1
-1
-1
-1
-1
-1
-1
-1
337
-483
145
1125
-271
-188
-2
-1
0
4775388 4776795 5938101 5939508 29 29 0
0
4776685 4780167 5945169 5948649 115 115 0
386
-130
-1836
-1
-1
-1
67
-21
196
1
1
1
1
1
1
1
1
1
1
1
1
1
1
1
1
1
1
1
1
1
1
1
1
1
1
-421
-1
-1
-1
-1
-1
-1
-1
-1
-1
-1
-1
-1
-1
-1
-1
-1
-1
-1
-1
-1
193
-4
0
4779764 4784290 5949414 5953940 109 109 0
193
-4
0
4790156 4795113 5967128 5972093 112 112 0
-2200
-1
-1
-1
-1
-1
-1
-1
-1
-392
-2132
133
1
1
0
4795242 4798728 5972121 5975576 88 88 0
1617
1
1
-295
241
1
1
1
1
1
1
1
1
1
1
1
1
1
1
1
1
1
1
1
1
1
1
1
1
1
1
1
1
1
828
-125
-83
0
4798719 4818693 5976253 5996332 535 535 0
803
454
-42
-881
-1
-1
-1
-1
-1
-1
-1
-1
-1
-1
-1
-1
-1
-1
-2
-9
-1
-1
-1
-1
-1
-1
-6
-1
-1
-2954
-1
-1
-1968
-5
-2
-1
-1
-1
-4
-1
-1
327
1
-450
2590
1
-774
-1
-1
-1
-1
-1
-1
-1
-1
-1
-1
-1
-546
-1
-1
-1
-1
-1
-1
-1
-817
-1
-1
312
-281
-1
-1
-38
-1
-1
515
1
-204
-1
-1
-1
-1
-1
-30
-1
-1
389
505
1
353
1
1
1
1
1
1
1
1
1096
-5
-224
-1012
-1
-1
-1
-1
-1
-1
-1
-1
-1
-1
-1
-1
-1
-1
-1
-1
-1
-1
-1
-1
-1
-1
-1
-1
-1
-1
-1
-1
-1
-1
-1
-1
-1
-1
-1
-1
-1
-1
-1
-1
-1
-1
-1
-1
-54
-1286
-1
527
0
4818449 4819523 5998639 5999713 19 19 0
0
4819258 4830485 5999715 6010778 486 486 0
1479
-374
-1
-1
151
1
1
1
1
1
1
1
1
1
1
1
1
1
1
1
1
1
1
1
1
1
1
1
1
1
1
1
1
1
1
1
1
1
1
1
1
1
1
1
1
1
1
1
1
1
1
1
1
1
1
1
1
1
1
1
1
1
1
1
1
1
1
1
1
1
1
1
1
1
1
1
1
1
1
1
1
1
1
1
1
1
1
1
1
1
3
174
1
1
1
1
1
1
1
1
1
1
1
1
1
1
1
1
1
1
1
1
1
1
1
1
1
1
1
1
1
1
1
1
1
1
1
1
1
1
1
1
1
1
1
1
1
1
1
1
1
1
1
1
1
1
1
1
1
1
1
3
1
1
1
1
1
1
1
1
1
1
1
1
1
1
-77
-1
73
1
1
1
1
1
1
1
1
1
7
1
1
1
1
1
1
1
1
1
1
1
1
1
1
-309
-1
-1
-1
-1
-1
-1
-1
-1
-1
-1
-1
-1
-1
-1
-1
-1
-1
-1
-1
-1
-1
42
1
1
1
1
1
1
1
1
1
1
1
1
1
1
1
1
1
-479
-1
-1
-48
-1
-1
-1
-1
-1
-1
-1
-1
-1
-66
-1
-1
64
1
1
1435
1
1
1
1935
1
1
-1266
-1
-1
-1
-1
-1
-1
-1
-1
21
1
-729
-671
0
4831024 4857398 6012275 6038751 803 803 0
692
-212
-1
-1
-1
-1060
-1
-1
-1
-1
-1
-1
-1
-1
-1
-1
-1
-1
-1
-1
-1
-1
-1
-1
-1
-1
-1
-1
-1
-1
-1
-1
-1
-1
-1
103
-2449
-2088
-1
-3
-1
-1
-1
-1
-1
-1
-1
-1
-209
-1
-1
-1
851
-3845
-1
-1
-1
-1
-1
-1
-1
-1
-1
-1
-1
-1
-1
-1
-1
-1
-1
-1
-1
-1
-1
215
1
84
209
1
1
1
-958
-1
-1
-1
-1
-1
-1
-1
-1
-1
-1
-1
-1
-1
-1
-1
-1
-1
-1
-1
-1
-1
-1
-1
-1
-1
-1
-1
-1
-1
-1
-1
-1
-1
-1
-1
-1
-2
-1
4665
-353
493
571
334
12
-243
853
1
1
1
919
1
1
1
1
1
1
1
1
1
-65
-1
-1
-1
-1
-1
93
-307
-925
942
108
-1250
-1
-1
-1
-1
-1
-1
-1
-1
-1
-1
-1
-1
0
4856736 4861271 6038753 6043294 101 101 0
-3127
-1
-1
-1
-1
-2
0
4861611 4865104 6044243 6047754 129 129 0
-494
-1
-1
-1
-1
-1
-1
-1
-1
-1
485
1
1
1
1
1
1
1
1
1
1
1
1
1
1
1
1
1
1
1
-878
-851
-442
-1
-1
-1
-1
-1
-1
-1
-1
-1
-1
-1
-1
-1
-1
-1
-1
-1
-1
-1
-1
-1
-1
-1
-1
-1
123
-174
0
4864772 4869275 6048384 6052892 121 121 0
127
-174
2675
-1073
-1
-1
-1
-1
-33
0
4869733 4889277 6056632 6076190 481 481 0
-29
307
-1374
-1
-1
-4
-2
-1
-2
-1
-1
-1
-1
-1
-1
-1
-1
1279
-1245
-1
1256
-58
3964
1
3
3381
-1519
-1
130
-186
-2467
2160
0
4889224 4897368 6076669 6084814 175 175 0
3245
-1361
-104
650
1
1
1
-274
-250
-1
161
-2049
-1
0
4897371 4902784 6086054 6091478 124 124 0
-973
-1
-1
-1249
-1
-1
-1
-1
-1
-1
-1
-1
-119
1618
961
0
4902783 4910114 6094108 6101409 247 247 0
-320
-1268
2006
1
1
1
1
1
1
1
1
1
1
1
1
1
1
1
1
1
1
1
1
1
1
1
1
1
1
1
1
1
1
-450
-1
-1
-1
-1
-1
-1
-1
-1
-1
-1
-1
-1
-1
367
1
1
1
1
1
1
1
1
1
1
1
1
1
1
1
-1269
0
4925164 4928534 6107592 6110949 140 140 0
149
88
224
8
1
1
1
1
1
1
-14
-1
-254
159
581
1
1
1
1
1
1
-13
-1
-253
-1
159
-616
327
335
0
4925164 4935946 6109267 6120066 525 525 0
30
195
12
-254
-217
90
-32
-56
283
-308
-246
-33
-2
83
4
-174
4
161
-250
-58
29
1
1
-11
46
1387
273
1
1
1
1
1
1
1
1
-185
-1
-1
-1
-1
-1
-1
-1
-1
-1
-1
-1
-1
-1
-1
-1
-1
-1
-1
-1
-1
-1
-1
-1
-1
-1
-1
-1
-1
-1
-1
-142
205
1
38
1
1
1
1
1
1
1
1
1
1
1
1
1
1
1
495
1
-4
-3
7
-186
-175
-1
-1
-1
-1
-1
-1
-1
-1
-1
-1
-1
-1
-1
-1
-1
-1
-1
-1
-1
-1
-1
-1
-1
-1
-1
98
1
1
1
-817
-1
-1
-1
3319
1
1
1
1
1
1
1
1
1
1
1
0
4936483 4937493 6122423 6123434 18 18 0
-811
0
4937363 4941165 6123438 6127245 87 87 0
-655
-304
-35
-1
-1635
667
-232
0
4940864 4943607 6132868 6135613 63 63 0
-23
-1593
0
4943618 4952765 6136384 6145520 224 224 0
92
1
1
1
1
1
1
1
1
1
1
1
1
1
1
1
1
1
1
1
1
1
1
1
1
1
-2233
-1
-1
-1
-1
-1
-1
-1
-1
-1
-1
-2
-1
-1
-616
-281
46
274
1080
1707
-172
-360
-1
342
1244
-86
-1
0
4952413 4956200 6145963 6149702 132 132 0
1194
1
1
1
1
1
1
1
1
1
1
1
1
1
1
1
1
1
1
1
1
1
1
1
1
1
1
1
1
1
1
1
1
1
1
1
1
1
1
1
1
1
1
1
1
1
1
1
1
-860
-1
41
1172
-461
0
4956481 4962458 6149699 6155641 196 196 0
-585
56
1
1
1
1
1
1
1
1
1
1
1
1
1
1
1
1
1
1
1
1
1
1
1
1
1
1
1
1
1
1
1
1
306
1
1
1
-370
-210
-1
437
289
-1543
-595
80
844
0
4964615 4967050 6159418 6161852 62 62 0
357
671
-1184
0
4966743 4972694 6163061 6169014 146 146 0
-84
1038
-516
561
-121
-3410
0
4972056 4976540 6169036 6173542 124 124 0
-414
-312
-1881
-1
-1
-1
-1
-1
-1
-1
-1
-3
-1
-1
-1
-1
-1
-1
-1
-1
-1
-1
-1
-1
-1
395
1408
1
0
4976536 4977779 6177031 6178275 30 30 0
-314
0
4981472 4989296 6187792 6195617 163 163 0
18
5274
-19
-988
775
-651
-1
0
4989121 4995739 6195945 6202560 146 146 0
-20
-3
-1
-1
-1
53
1
1
631
1
-126
349
584
2381
1353
0
4995901 5009607 6202560 6216185 389 389 0
295
1
1
2
1
1
1
1
1
1
1
-516
-1
1656
-1700
1348
-651
-1
-1
-898
608
1
1
1
1
1
1
1
1
1
1
1
1
1
1
1
1
1
1
1
1
1441
1
1
1
1
1
1
1
1
1
1
1
41
1
1
1
1
1
1
3
4
1
1
1
1
1
1
1
1
3
2
1
1
1
1
1
1
3
1
1
1
6
1
2
1
1
359
1
1
1
1
1
1
1
1
1
1
601
1
1
1
1
1
-1435
34
-215
-1
-388
-1
-1
-1
-1
-1
-1
-1
-1
-1
-1
-1
-1
-1
-1
-1
-1
-1
-1
-1
-1
-1
-1
-1
-1
-1
-1
-1
-1
-1
-317
195
1
1
1
1
1
1
1
1
1
1
1
1
1
1
1
1
1
1
1
1
1
1
1
0
5008828 5014419 6216187 6221779 96 96 0
-2214
-467
-1
-261
454
27
319
23
-321
-80
122
0
5015117 5027367 6223717 6236045 595 595 0
-196
701
212
-711
-1
-1
-1
-1
-1
-1
-1
-1
-1
-1
-1
-1
-2
-1
-1
-6
-1
-1
-3
-2
-1
-1
-2
-1
-2
-1
-7
-1
-1
-1
-1
-1
-1
-1
-1
-1
-1
-1
-1
-1
-1
-1
-1
-1
-1
-5
-1
-1
-1
-1
-1
-1
-1
-1
-1
-1
-1
-1
-1
-1
-1
-1
-1
-1
-1
-1
-1
-1
-1
-1
-1
-1
-4
-5
-1
-1
-1
-1
-1
-1
-1
-1
-1
33
3
24
198
65
1
1
1
-80
-1
-62
-1
-169
-1
-18
-1
-5
-7
-1
-1
-1
-1
-1
-5
-1
-2
123
1
1
1
1
1
1
1
1
1
1
1
7
-335
149
107
-39
-1
-1
-1
-1
-1
-1
-1
-1
-1
-1
-1
-1
-1
227
689
1
1
1
-153
-1
-1
1371
1
-471
-715
-48
-651
-93
-28
-191
211
380
-5
273
1194
1
1
1
1
1
1
1
1
1
1
1
1
1
1
-657
1246
257
0
5027949 5029448 6246121 6247608 73 73 0
-230
238
355
1
1
1
1
1
1
1
1
1
1
1
0
5035057 5046004 6249061 6260017 449 449 0
-421
-1
-1
-1
-1
-1
-1
-1
-1
-1
-1
-1
-1
-2
-1
-1
-3
-1
-1
-2
-3
-1
-1
-1
-1
-1
-1
-1
-1
-1
-1
-1
-3
-1
-1
-1
-1
-1
-1
-1
-480
644
-3
39
-1079
-1
-1
-1
-1
-1
-1
-1
-1
2390
-217
-480
615
1
-72
375
-867
-1
-1
-1
-1
426
1
1
1
1
1
1
1
1
1
1
1
1
1
1
1
1
1
1
1
1
1
1
1
1
1
1
170
1947
1
1
1
1
1
1
1
1
1
-263
-12
331
1
1
1
1
1
1
1
0
5054933 5077776 6260013 6282888 713 713 0
63
-1910
-5
-328
1399
1
1
1
1
1
1
1
1
1
3
2
4
1
1
1
1
1
1
1
1
1
1
-1132
1159
8
4
-34
-310
63
31
389
2077
1686
-2111
-2407
-1
2217
-23
-6
301
-191
-1
-1
-1
-1
-1
-1
-500
-1
-1
-1
-1
-1
-1
-1
-1
-1
-1
-1
-1
-1
-1
-1
-1
-1
-1
-140
-266
-1
198
-1476
-1
-1
-1
-1
-1
-1
-1
-1
-1
-1
-1
-1
-1
-1
-1
-1
-1
-1
-1
-1
-1
-1
-1
-1
-1
-1394
-46
270
0
5102859 5106983 6283386 6287517 205 205 0
-335
-1
-857
-17
1193
375
419
1
66
6
1
1
1
-100
-1
-1
-1
-1
-1
-1
-1
-1
-1
-1
-1
0
5106980 5110169 6287696 6290911 140 140 0
-5
356
1
1
1
1
1
1
11
-13
-71
-341
-1
-1
-1
-1
-1
-1
-1
116
1
1
1
1
1
-830
-379
-44
-1
-1
-1
-1
-1
198
1
1
-32
-1
-1
-1
-1
-1
-1
-1
-1
-1
-1
-1
-1
-1
-1
-1
-1
-1
-1
-1
-1
-1
-1
-15
-365
-19
125
66
0
5110181 5111508 6292959 6294283 15 15 0
1295
3
1
0
5113466 5116114 6296923 6299600 74 74 0
-1114
-1
-1
-1
-1
-1
-1
-1
-1
-1
-1
-1
-1
-1
-1
-1
-1
-1
-1
-1
-1
-1
-1
-1
-1
-1
-1
-1
-1
1102
179
-243
-1
0
5117123 5125479 6300281 6308602 136 136 0
57
1
574
1
1
1
1
1
1
-40
-365
-759
12
359
1
1
1
1
1
1
1
1
1
1
1
1
1
1
1
1
1
1
1
1
537
1
1
1
1
1
1
-62
-1
1084
1
1
1225
381
-80
-311
-1
0
5124866 5127617 6308604 6311362 33 33 0
709
-1698
-201
-1
-1
-1
-1
-1
-1
0
5127614 5132975 6312470 6317833 62 62 0
-181
-4
0
5132971 5178378 6328653 6373982 624 624 0
-5247
-4039
-373
-1
-1
-1
-1
-1
-1
-1
-1
-1
-1
-1
-1
-1
-1
-1
-1
-1
-1
-1
-1
-1
-1
-1
-1
-1
-2
-543
483
1
1
1
1
1
1
1
1
1
1
1
1
1
1
1
1
1
1
1
912
-2919
-1099
-3151
227
1957
-2269
-1214
-154
1674
625
7336
1
1
1
1
1
1
1
1
1
1
1
1
1
1
1
1
1
1
1
1
1
-20
-363
-1
-1
-1
-1
-1
-1
-1
-1
-1
-73
-1
-1
-1
-1
549
121
319
-70
16
1
1
1
1
1
1
1
1
1
1
1
1
1
1
1
1
1
1
1
1
1
1
1
1
1
1
1
1
1
1
1
1276
1
1
1
-596
1793
-124
-110
463
1
-89
206
211
2508
842
1
1
3
6
1
1
2
2
6
2
1
2
1
1
1
1
5
1
1
1
1
1
1
5
4
1
1
5
1
-5
5
1
2
1
3
3
1
1
1
3
1
1
1
1
1
1
1
371
1
1
4
3
1
1
1
1
1
154
-428
-1
-1
-1
-1
-1
-1
-1
-1
-1
-1
-1
-1
-1
0
5178473 5181165 6374665 6377357 120 120 0
-407
-1
-1
-1
-1
-1
-1
-1
-1
-1
-1
-1
-1
-1
-1
-1
-1
-1
-1
-1
-1
-680
-2
214
-87
224
1
1
1
1
1
1
1
1
1
1
1
1
1
1
1
1
1
1
1
1
1
1
1
-511
0
5188806 5190922 6377352 6379514 77 77 0
-2068
-1
-1
-1
-1
-1
-1
-1
-1
-1
-1
-1
-1
-1
-1
-1
-1
-1
-1
-1
-1
-1
-1
-1
-1
-1
-1
-1
-1
-1
-1
-1
-1
-1
-1
-1
-1
-1
-1
-1
-1
-1
-2
-1
-1
-1
0
5197521 5202089 6382522 6387089 149 149 0
-177
264
36
10
72
-86
-1
-670
-1
-1
-371
-95
-1
84
216
1
1
1
2157
0
5201486 5204331 6387353 6390200 65 65 0
271
-1709
-1
-1
0
5204327 5212387 6399835 6407942 287 287 0
180
-371
-1
-3097
334
-820
-1
-219
142
1
1
-59
71
1
1
-26
-1
38
1
1
-57
-1
-1
-21
-1
-1
-1
-1
-1
-1
-1
-1
-50
-1
-1
-1
-1
-1
-5
-1
-1
-1
-1
-1
-1
-1
-1
-1
-1
-1
-1
-1
-1
-1
-1
-1
-1
-1
-1
-1
-1
-1
-1
-1
-114
-1
-1
-1
-1
1205
-1110
0
5226078 5227184 6408367 6409450 55 55 0
559
1
1
1
1
1
1
1
1
1
1
1
2
5
1
1
11
1
1
1
4
1
1
0
5232494 5238372 6409452 6415373 270 270 0
-325
-1
-1
-1
-1
-1
-1
-1
-1
-1
-1
-1
-1
-1
-1
-1
-1
-1
-1
-1
-1
-1
-1
-1
-1
-1
-1
-1
-1
-1
-1
-1
-1
-1
-1
-1
-1
-2043
72
601
1
1
1
-928
-20
-1
-1
-1
-1
-1
-1
-1
-1
-1
-1
-1
-1
-1
-1
-1
-1
-1
-1
-433
-398
43
66
58
1
1
1
1
1
1
1
1
1
0
5237808 5243165 6430247 6435596 159 159 0
-810
567
1
1
1
1
1
1
633
15
930
-2055
0
5270724 5274529 6438941 6442729 149 149 0
2829
1
1
1
1
1
1
1
1
1
1
1
1
7
1
1
375
-7
427
29
-87
0
5283180 5285190 6441362 6443353 75 75 0
374
1
1
1
1
1
4
8
1
6
1
1
1
1
1
1
833
29
1
0
5284658 5288197 6448552 6452084 127 127 0
1618
587
707
1
1
1
1
0
5287877 5293728 6456163 6462019 114 114 0
-1911
-1
-1
-1
-1
-1
3032
0
5293392 5297670 6462686 6466965 116 116 0
-985
-978
1147
0
5297467 5298630 6466966 6468122 40 40 0
202
1
1
1
1
125
1
0
5308242 5319895 6468122 6479755 285 285 0
192
1
1
1
4
1
1
1
1
1
2
-13
-11
-194
23
37
-231
-11
-254
350
1
1
54
1007
1
3
7
1
1
600
1073
-538
-4
11
-12
-19
-1
-1
-1
-1
-1
-1
-1
-1
-1
-1
-1
-1
-1
-1444
-1
-1
-1
-1
-1
-1
-1
-2
376
229
1
1
1
1
1
1
1
252
1
1
1
1
1
1
1
1
1
1
1
1
1071
369
1
2024
0
5324797 5327277 6479748 6482228 46 46 0
0
5330765 5334021 6482239 6485465 75 75 0
212
1
1
1
1
1
1
1
1
1
1
1
1
1
1
1
1
1
1
1
1
1
1
1
1
1
1
1
1
1
0
5335176 5336221 6487243 6488287 18 18 0
983
0
5338806 5346585 6490533 6498279 159 159 0
205
235
1
1
75
1
1
1
1
1
1
1
1
1
1
1
1
1
1
1
1
1
1
1
1
1
1
1
1
1
1
1
1
1
2
1
1
1
1
24
1
1
1
1
1
2
1
1
1
1
1
2
1
1
1
1
-253
-74
-1
-1
-1
-1
-1
-523
-279
-603
-1
-1
3577
-258
-176
-493
-1
-1
-1
-3
-4
-1
-5
597
-257
-1
-1
0
5347116 5348569 6499394 6500845 21 21 0
321
620
0
5348068 5351758 6505948 6509619 84 84 0
1138
855
1
1
1
1
1
1
1
1
1
1
1
1
1
1
1
1
1
1
1
-883
-24
0
5352857 5355142 6515561 6517845 36 36 0
115
1
-587
0
5354965 5356083 6517847 6518965 10 10 0
0
5356221 5361200 6519776 6524734 119 119 0
944
-3
406
1498
1
1
1
1
1
1
1
1
1
1
1
1
1
1
1
-549
925
1
1
1
1
0
5361861 5366325 6525004 6529494 141 141 0
-170
609
-317
-1
-1
-1
-1
-1
-1
-1
-1
-1
-1
-1
-1
-1
-1
-1
-1
-1
-1
-1
-1
-1
-1
-1
-1
-1
-1
-1
-1
-1
-1
-1
398
1
1
1
3
1
1
1
1
1
1
1
1
1
-544
-1
-1
-1
-1
-1
-1
-1
-1
-1
-1
-1
-1
-1
-1
-1
-1
-1
68
542
1631
1
1
1
1
1
1
1
0
5366084 5369103 6530111 6533120 69 69 0
58
1
1
1
1
1
1
1
636
1
0
5378616 5379698 6534254 6535335 23 23 0
805
0
5382423 5384180 6544759 6546516 21 21 0
0
5384216 5393527 6546814 6556112 250 250 0
-963
-1
-1
-1
-1
-1
277
1238
-702
-1
-1
-719
-47
-1
121
-9
203
1
1
1
1
1
1
1
1
1
1
1
1
1
1
1
1
1
1
1
1
1
1
1
1
1
1
1
1
1
1
1
1
1
1
1
1
1
1
1
1
1
1
1
1
1
1
1
1
1
1
1
1
1
1
1
1
1
1
1
-253
-1
-1
-1
-1
-1
-1
-1
-1
-1
-1
-1
-1
-1
-1
-1
-1
-1
-1
-1
-1
-1
-1
-1
-1
-1
-1
-1
-1
-1
-1
-1
-1
-1
-1
-1
-1
-1
-1
-1
-1
-1
-1
-1
-1
-1
-1
-1
-1
-612
-1
-1
-66
486
1
1
1
1
1
1
1
1
1
1
1
1
1
805
2442
0
5393514 5404738 6556054 6567158 355 355 0
138
-24
-75
85
-579
-1
-56
-62
737
257
215
338
645
1
1
4
1
1
1
1
1
1
1
1
1
1
1
1
1
1
1
1
1
3
1
1
1
1
1
1
1
-836
681
1
1
1
1
1
1
350
-1374
179
-120
-1
179
1
1
3
5
2
6
1
1
1
1
1
1
1
1
1
1
1
1
1
1
1
2
4
1
1
1
1
1
1
1
1
1
1
1
1
3
1
1
1
1
1
1
1
4
1
1
1
1
1
1
1
4
1
1
1
1
1
-755
-1
-1
-1
-1
-1
-1
-1
-1
-1
-1
-1
-1
-1
-1
-4
-1
-1
-1
-100
-2
-1
-70
20
1
1
1
53
296
1
1
1
1
1
1
1
1
1
1
1
1
1
1
1
-201
-1
176
539
1
1
1
1
1
1
1
1
1
1
1
1
1
1
1
1
1
1
1
1
1
1
1
1
1
1
1
1
1
1
100
139
-91
-1362
0
5435145 5438199 6570022 6573038 85 85 0
714
1
1
1
1
1
1
1
1
1
1
1
1
1
1
1
1
1
-81
13
1748
1
1
1
1
1
1
1
1
1
1
1
1
1
5
1
1
1
1
1
0
5438338 5447792 6573865 6583347 172 172 0
246
-196
-2602
-1
-268
-467
-1
-1
-1
-1
-1
3202
-1136
-1
-1
-309
-1
-1
-1
-1
-1
-1
-1
-1
-1
-1
-1
-1
-1
-1
-1
-1
0
5455561 5457189 6602777 6604406 73 73 0
-316
-1
625
0
5505988 5525392 6628511 6647996 550 550 0
184
1
496
1
1
1
-215
-319
-1
-1
-1
-2
-1
-4
-1
-1
-1
-3
-223
-1
-19
-1
-1
-1
-107
-1
-278
-1
-1
-1
-1
-1
-1
-1
-1
-1
-1
-1
-1
-1
-1
-1
-1
-1
-1
-1
-3
-1
-1
-1
-1
-1
-1
-1
-550
-55
-1
-1
-1
-1
-1
-1307
189
-54
19
1
1
1
-264
-1
-1
-1
-1
-1
-1
-1
-1
-1
-1
-1
-1
-1
-1
-1
-1
-1
-1
-1
-1
-1
-1
-1
-1
-1
-1
-1
-1
-1
22
289
-574
-1
-1
-1
-1
559
781
1
1
1
-477
-1
-1
-1
-1
-809
53
1005
1061
1
1
1
1
1
1
1
1
1
1
1
1
1
1
-98
-242
-1489
-1
-1
-1
-1
-1
-1
-2
-1
-1
-1
-2
-1
-1
-1
-1
1750
-3839
0
5525301 5531468 6649421 6655541 160 160 0
-532
-142
-1
-1
-1
1209
14
1
1
2
1
6
1
1
1
6
4
1
7
1
18
1
6
1
1
1
1
1
3
1
1
1
480
1
1
1
1
1
1
1
1
1
1
1
1
1
1
1
1
1
1
1
1
1
1
1
1
1
-994
-1
-1
1550
686
0
5531466 5534067 6655575 6658160 58 58 0
280
1361
1
4
1
1
1
5
1
2
1
1
1
1
1
540
0
5534242 5538807 6659102 6663651 77 77 0
-82
-3499
-352
248
127
1
1
1
1
1
1
1
1
1
1
1
1
1
1
1
1
170
0
5541016 5556241 6670610 6685835 445 445 0
237
1
1
29
1018
2
-312
-1
-1
-1
-1
-1
-181
-1
-1
-1
-1
-1
-1
-1
-1
-1
-1
-1
-1
-1
-1
-1
-1
-1
-1
-1
-1
-1
-1
-1
-1
-1
-1
-1
-1
-1
28
-28
-1
-1
-1
-1
-1
-1
-1
-1
-1
-1
-1
303
175
1
1
3
3
1
1
1
1
3
1
1
-907
-1
-1
-1
40
1
352
-327
856
219
-523
-1
355
1
10
59
448
86
-1529
453
-19
43
3
36
1298
1
1
1
1
1
1
1
1
1
141
1
1
251
-13
-87
307
607
-949
-580
-314
-1
-1
-1
-1
-1
-1
-1
-1
-1
-1
-1
-1
-1
-1
-1
-1
-1
-1
-1
-1
-1
-1
-1
-1
-1
-1
-1
401
1
1
1
1
1
1
1
1
1
1
1
1
1
1
1
1
1
1
1
1
1
1
1
1
1
1
1
1
1
1
1
1
1
1
1
1
2
0
5556253 5560075 6686123 6689952 65 65 0
-613
-1
-1
-1
-1
-1
-1
-1
1959
966
-199
0
5572250 5573724 6689945 6691411 29 29 0
-173
-1
-3
564
1
1
1
1
1
1
1
1
1
1
1
1
-211
-1
0
5576761 5577778 6694614 6695627 40 40 0
18
101
1
132
0
5577738 5579551 6695628 6697468 47 47 0
566
1
1
1
1
1
-572
-232
-1
-1
-1
-1
-1
-1
-1
-1
-1
-1
-1
-1
-1
-1
-1
-1
-1
-1
-1
-1
-1
-1
-1
-1
-1
-1
-1
-1
-1
-1
-221
0
5579537 5581644 6698415 6700523 12 12 0
-589
-1237
45
0
6024331 6027712 7134695 7138075 77 77 0
1437
-541
1229
0
6069186 6072303 7152417 7155542 124 124 0
640
1
1
1
1
1
1
1
1
1
1
1
1
1
1
1
1
1391
304
-112
-104
-18
-1
-1
-1
-1
-1
-1
-1
-1
-1
-1
-1
-1
-6
-6
-189
-1
-1
-1
-1
-1
-1
-1
-1
-1
-1
64
0
6201560 6205564 7222556 7226539 164 164 0
1048
1
1
-381
452
1
1
139
1
1
1
1
1
1
1
1
1
1
1
1
1
1
220
0
6215847 6224256 7348870 7357150 307 307 0
76
1
1
-210
226
1
1
1
1
1
1
1
1
1
1
1
1
1
1
1
1
1
1
1
1
1
1
1
1
1
1
1
1
1
1
1
1
1
1
1
1
1
1
1
1
1
1
1
1
1
1
1
1
1
1
1
1
1
1
1
1
1
1
1
1
1
1
1
1
1
1
1
1
1
1
579
1
1
1
1
1
1
1
1
1
1
1
1
1
509
1
1
1
1
1
1
1
1
1
1
1
1
110
1
1
1
1
1
1
1
1
1
1
1
1
1
1
1
1
1
1
1
1
1357
-39
-845
-1
-1
-200
-1
-317
-842
-137
276
1
1
1
1
1
1
1
1
1
1
1
1
1
1
1
0
6224396 6255586 7357259 7388405 704 704 0
1696
822
-189
-1
1044
3481
24
-1483
-391
-1
-1
-1
-1
-1
658
1
-3885
1628
154
-74
1072
-6
-99
-383
83
417
-739
2628
1
1
1
1
1
1
1
-945
-1
-229
80
1
1
1
1
1
1
1
1
1
1
1
1
2
1544
1
1
1
2214
1
1
1
1
1
1
1
1
1
1
1
4
2
1
4
1
1
1
1
1
1
1
1
-206
-2800
41
-211
461
1
1
-576
-394
426
0
6256597 6262419 7388991 7394809 154 154 0
1186
536
43
-2840
-1
722
33
209
0
6262448 6265411 7395357 7398297 130 130 0
890
2
2
293
300
-603
497
1
1
1
1
1
1
1
1
1
1
1
1
1
1
1
1
1
1
1
-162
0
6266577 6278131 7398295 7409802 294 294 0
544
2807
1
1
1
1
1
1
1
1
1
1
1
1
1
1
1
1
1
1
1
1
1
1
1
-3623
-1
920
1
1
1
1
1
1
1
1
1
1
1
1
1
1
1
1
1
1
789
2297
350
1
1
0
6278201 6285300 7409802 7416890 162 162 0
711
-3
1837
2209
1
1
1
1
1
1
1
1
1
1
-1339
-1
-1
-15
-17
-4
-6
-57
-1
-1
-1
-1
-1
-1
-1
-1
603
1
1
1
1
3
32
2
1
1
6
1
11
2
1
1
-116
0
6286818 6295580 7417537 7426246 169 169 0
88
1
1
1
1
1
1
1
1
1
1
1
69
-226
-1
-1
-1
-413
969
233
-216
-1
-1
-1
129
1
1
3450
-516
-984
349
205
-82
81
1
1
1
1
1
1
1
1
1
1
1
1
1
1
1
1
1
1
1
1
1
1
1
1
313
152
1
1
1
1
1
1
1
1
1
1
1
1
1
1
1
1
1
0
6296017 6301070 7426789 7431843 111 111 0
-1337
1079
406
-802
1293
-88
-1
0
6301115 6305660 7443665 7448183 99 99 0
486
1
2784
1
1
1
1
1
1
1
1
1
1
1
1
1
1
1
1
1
1
1
1
1
1
1
1
0
6305656 6313422 7450019 7457822 203 203 0
-664
-1
-1
-1
-1
-1
-1
-1
-1
-1
-1
-1
-1
-1
-1
-1
-1
-1
-1
-1
-1
-1
-1
-1
-1
-1
-1
-1
-1
-1
-1
-1
-1
-1
-1
-1
-1
-1
492
155
2780
1
1
-1954
-1
-1
-1
1247
-103
0
6313952 6317396 7458314 7461781 107 107 0
36
-51
-1
-1
-1
-1
-1
-1
-1
-1
-1
-1
-1
-1
-1
-1
-1
-1
-1
-1
353
393
-143
-1
-1
-1
-1
-1
-558
0
6317768 6319823 7485774 7487832 66 66 0
-168
-1
-1
-1
-1
-218
127
37
281
0
6317744 6319823 7470577 7472661 50 50 0
-192
-1
-1
-1
-1
-218
707
0
6325406 6337971 7489235 7501797 320 320 0
-2231
-1
-1
-1
-1
-1
-1
-1
-1
-1
-1
-1
437
1
1
1
1
-142
-1
-1
-1
-1
-1
-1
-1
-1
-1
-1
464
323
1
1
1
1
1
1
1
1
1
1
1
1
1
1
1
1
1183
1092
-1667
1098
3087
0
6337664 6345543 7502045 7509934 194 194 0
-2793
-1
-1189
100
1
1
1
-1291
-1
-1
-1
-1
-1
-1
-1
-1
-1
-1
-1
1211
0
6345627 6352693 7517750 7524836 217 217 0
220
-36
-1
-1
-1
-1
-1
-1
-1
-1
-1
-1
-1
-1
-1
-1
-1
-2
-1
-883
-1
-1
-1
-1
-1
-1
-1
-1
-1
-1
-1
-1
-1
-1
-1
-1
-1
-1
126
-253
-1
-1
-1
67
183
-194
-1
-1
-1
-1
-1
-225
-3120
-1
-1
-1
-444
193
134
1
1
1
1
1
1
1
452
54
1
5
2
1
2
7
1
1
1
1
1
1
10
1
1
1
1
1
1
1
2
-375
-1
-51
0
6352775 6369011 7525456 7541652 264 264 0
-189
-1
-1
-284
-1
351
1
1
1
1
504
1
1
-3930
-1
-1
-1
-1
416
9
1
1
1
1
1
1
1
1
1
1
4
1
1
1
1
1
1
1
1
1
1
1
1
1
1
1
1
1
1
1
1
1
1
1
1
1
1
1
1
1
1
1
1
1
1
1
1
1
1
1
1
1
1
1
2
5
1
1
2
1
2
-1501
-1
-1
-1
-1
-1
-1
-1
-1
-1
-1
430
1
1
-2664
264
-2671
-1
-1
-1
-1
-1
-1
-2
204
1
-1012
-1
-1
-1
-103
-1
-1
0
6369008 6381267 7541706 7553980 433 433 0
-1570
608
-39
-1
-297
-1
-1
-1
-1
-1
-1
-1
-1
-1
-1
-1
-1
-1
-1
-1
-1
-1
-1
-1
-1
-1
-1
-1
-1
-1
-1
-1
-1
-1
-4
-1
-1
-1
-1
-1
-1
-1
-1
-1
-1
-1
-2
-1
-1
-1
-1
-1
-1
-4
-1
-1
-5
-1
-1
-4
-1
-1
-1
-1
-1
-1
-1
-1
-1
-1
-1
-1
-1
-1
-1
-1
-1
-1
-1
-1
-1
198
1
1
1
2
3
1
1
1
2
1
1
112
1
1
1
3
1
1
1
1
1
1
1
1
1
2
1
1
1
1
1
1
4
1
1
1
1
1
4
1
1
1
1
1
1
1
1
1
1
1
1
2
1
1
1
14
1
1
1
1
1
1
804
307
-340
-3777
-1
-1
-1
-1
-1
-1
-1
-1
-1
-1
-1
161
-127
-129
-2
-2127
-1053
-118
-1
181
1
1
1
1
1
1
1
1
1
1
1
1
1
1
1
1
1
0
6381262 6388267 7555791 7562855 205 205 0
1019
-233
501
-3112
-1
-1
701
1
1
1
1
1
1
1
1
1
1
1
66
-148
-994
-1
-1
-1
-1
-1
-1
-1
-1
-1
-1
-1
-1
-1
-1
-1
-1
-1
-1
-1
-1
-1
-1
-1
-1
-1
-1
-5
-1
-1
-1
-1
-1
-1
-1
-1
-1
-1
-1
-1
-3
-1
-1
-1
-1
-1
-1
-1
-1
-1
-1
-1
-1
-1
-1
-1
-1
-1
-1
-1
-1
-1
-1
-1
-4
-1
-1
-1
-1
0
6388704 6395765 7562870 7569799 341 341 0
-409
38
1370
1
1
1
1
1
1
1
1
1
1
1
1
1
1
1
1
1
1
1
1
1
1
1
1
1
1
1
1
1
1
1
1
1
1
1
1
1
1
1
1
1
1
1
1
-745
-858
-1
268
1
1
1
1
1
1
1
1
1
5
1
2
377
1
1
-323
-1
-1
-1
-1
-1
-1
-1
-1
-1
-1
-1
-1
-1
-1
-1
-1
-1
-1
-1
-1
-27
-1
-1
-1
-1
-1
-1
-1
-1
-1
-3
-1
-1
-1
-2
-2
-1
-1
-1
-1
-1
593
759
253
356
1
1
1
1
1
1
1
1
1
1
1
1
1
1
1
1
1
1
1
1
1
1
1
1
201
1
1
1
1
1
1
1
1
1
1
1
1
1
1
1
1
1
1
1
1
1
1
1
1
1
1
1
1
1
1
1
1
1
1
1
1
1
1
1
1
2
3
1
25
6
1
1
1
1
1
1
1
1
1
1
1
1
1
1
1
1
1
1
1
1
1
1
15
1
1
1
1
1
1
1
3
1
1
1
1
1
1
1
1
1
1
1
0
6395768 6402617 7570051 7576827 187 187 0
-9
-1
-1
124
1
1
1
1
1
1
1
1
1
1
1
1
1
1
1
1
1
1
1
1
90
1
1
1
1
1
1
1
1
1
1
1
1
1
1
1
1
1
1
1
1
1
1
3
1
1
1
1
1
1
1
1
1
1
1
1
1
1
1
1
1
1
1
1
157
1
1
-180
-3756
1341
1
1
1
1
1
1
1
1
1094
0
6402613 6426760 7577642 7601762 684 684 0
1423
-58
-1
-1
-1
-1
-1
-1
-141
148
-1213
-2428
758
-913
-488
141
-609
1834
708
635
1
1
-186
139
-1122
-1
-1
-4
-1
-1
-1
-1
-1
-1
-1
-1
-1
-1
-1
-4
-1
-1
-1
-1
-1
-1
-1
-1
-1
-1
109
26
1
1
1
1
1
1
1473
679
1
1
1
1
1
1
1
1
1
1
1
1
1
1
1
1
1
1
1
1
1
1
1
1
1
1
1
1
1
3494
1
1
1
1
1
1
1
1
1
1
1
98
1
1
1
1
1
1
1
1
1
1
1
1
1
1
1
1
1
1
1
1
1
1
1
1
1
1
1
1
1
1
3
1
1
1
8
1
1
1
1
1
1358
1
-455
-1
-1
-73
48
-309
32
1
1
1
1
6
1
1
-2453
-1
-1
-1
-1
-1
-1
-1
-1
-1
-1
-1
-1
-1
-1
-1
-1
-1
-1
-1
-1
-1
-1
-404
-1
-1
-1
-1
-1
-1
-1
-1
-1
-1
-1
-1
-1
-1
-1
-1
-1
0
6426848 6429467 7601920 7604545 67 67 0
234
1
1
1
1
1
-388
-19
-462
-1
-6
-1
-4
-421
-1
-1
-75
-115
-154
376
0
6429616 6436127 7604544 7611049 76 76 0
-1585
662
-3671
-1
-1
-1
-1
-1
-1
418
1
1
1
1
1
1
1
1
1
1
1
1
0
6436129 6440569 7611351 7615796 61 61 0
109
-397
-1
-1
-1
-1
-1
-1
-1
-1
-6
134
1
-1973
193
150
158
0
6439945 6446529 7615798 7622376 96 96 0
786
-1450
-405
686
1
1
8
-1177
-37
-1
-175
-1
-211
453
1
150
236
1
17
-122
-1
50
1
1
1
541
0
6446788 6451508 7622371 7627109 87 87 0
-1319
-944
-263
-1080
-1
-1
-1
-1
-1
-6
-1
-1
-1
-1
-1
-1
-1
-1
0
6450952 6456582 7627294 7632926 59 59 0
-1892
-1806
249
-122
0
6465517 6467830 7632920 7635230 36 36 0
739
1
1
0
6467417 6476465 7635466 7644512 154 154 0
-1119
136
780
867
761
-635
0
6476691 6482971 7646268 7652544 132 132 0
217
1
-2369
674
1
1663
0
6491842 6498735 7652539 7659406 136 136 0
3319
-623
-1
-116
203
1
-75
669
-369
-1
17
-528
-1
-1
760
1
1
1
1
1
1
1
1
1
1
1
1
1
1
1
1
1
1
1
1
1
1
1
1
1
1
1
1
1
0
6498753 6504933 7663854 7670055 82 82 0
528
695
-450
-1
716
-379
-114
-1
-1
18
-2260
-10
-1
-5
-1
-3
-1
-1
-1
-1
-1
-1
-1
-9
-9
4
-3
-1
-1
-1
-1
0
6503794 6513631 7670057 7679912 51 51 0
-116
-10
-1
-5
-1
-3
-1
-1
-1
-1
-1
-1
-1
-9
-9
4
-3
-1
-1
-1
-1
7873
0
6513333 6520234 7681725 7688617 44 44 0
-14
306
680
-137
-35
5479
1
1
1
1
1
1
1
1
1
1
-234
0
6520374 6534141 7689756 7703510 132 132 0
-4127
1809
5
1
1
1
1
1
1
1
3
5
1
1
1
1
2
3
1
7
6
5
8
1
1
1
1
1
7352
-235
-1
-17
-1
-1
-1
-1
-1
-1
-1
-10
-1
-1
-1
-2
-1
-1
-1
-1
30
1
1
1
1
0
6561226 6565387 7849269 7853470 171 171 0
-73
6
-58
-1
-1
-1
-1
-1
-1
-25
-86
-1
-60
-1
-1
-1
-1
-1
-1
-1
-1
-1
-1
-1
-1
-1
-1
-1
-32
-1
-1
-1
-1
-1
-1
-1
-1
-30
-2845
-1
-1
-1
0
6563084 6566633 7856763 7860317 113 113 0
-1350
-1
-1
-1
-1276
0
6565382 6569603 7863543 7867792 177 177 0
-327
1411
1
-77
-1
-1
-1
-1
-1
-1
-1
-1
-1
-1
-1
-1
-1
-1
1100
19
11
-34
-1
-1
-1
-27
-1
-1
-56
-32
-61
-1
-1
-16
-1
-2
6
3
-7
-1
-1
-925
0
6569606 6572236 8192568 8195229 87 87 0
-370
-1
-1
-1
-1
-1
-1
-1
-1
-1
-1
-1
-1
-1
-1
-249
-131
-1194
-1
-1
-1
-1
-1
-1
-1
-1
-1
-1
-1
-1
-1
-1
214
0
6572231 6573524 8208961 8210236 58 58 0
344
560
165
1
5
1
1
1
1
1
6
1
1
4
1
6
1
137
1
-19
0
6573515 6580621 8211613 8218765 138 138 0
-11
-1
-8
-1
416
1
1
1
1
4
1
1
1
4
3
1
1
1
7
1
-94
-2
-4
-3
-3
-1
-1
-1
-1
-1
-1
-4
-1
-1
-1
-1
-1
-1
-2
-1
-1
-1
-3
-1
-1
-1
-1
-1
-1
-1
-1
-1
-1
-1
-1
-1
-1
-1
-1
-1
-1
-1
-1
-1
-1
-2
-1
-1
-1
-1
-2
-1
-1
-1
-3
-1
-1
-1
52
-101
0
6580071 6587861 8218771 8226569 168 168 0
-3031
-1
-1
-1
-1
-1
559
523
255
1
8
-46
-194
-1
-1
-1
-1
-1
-1
-1
-444
78
590
-448
1093
480
0
6587863 6589081 8229927 8231112 47 47 0
86
1
-367
566
1
1
1
1
1
1
1
1
1
1
1
1
1
1
1
1
1
1
1
1
1
1
1
1
1
1
1
1
1
1
1
0
6589649 6593245 8231109 8234730 89 89 0
-1239
-8
-1
-1
-1
-1
-1
-2
-1
-20
-1
-1
-1
-1
-1
-1
-1
-1
-1
-1
-1
-1
-1
-1
-1
-1035
395
102
-235
0
6593351 6594537 8234732 8235960 53 53 0
-345
-1
-1
-1
-1
-1
-1
-1
-1
-1
-1
-1
-1
-1
-1
-1
-1
-1
-1
-1
-1
-1
-1
-1
-1
-1
-1
-1
-1
-1
-1
-1
-1
-1
-1
-1
-1
-1
-1
-1
-1
-1
0
6593989 6595374 8241070 8242444 28 28 0
649
1
141
1
1
1
1
1
1
1
166
-4
402
0
6595544 6597561 8242444 8244463 35 35 0
-587
-1
0
6597557 6606853 8257123 8266421 156 156 0
567
-7629
-229
-420
-1
215
0
6606561 6609682 8266753 8269871 53 53 0
53
1841
103
0
6620384 6625067 8278762 8283445 84 84 0
3459
-1012
0
6624889 6626087 8290869 8292064 54 54 0
-232
-1
620
213
1
1
1
4
-41
0
6626209 6643165 8292763 8309764 454 454 0
-457
-1
-1
-1
-10
-1
-1
-1
28
1
-1067
-4622
-1
-1
-1
-161
-1
-1
2418
1
1
1
-10
-1
-1
-1
-1
-1
-1
-1
-1
-1
-1
-1
-1
-1
-675
608
1
1
1
3
1
1
1
1
1
1
1
1
1
2
2
1
1
6
1
1
1
1
1
1
1
1
3
1
1
1
1
1
1
1
1
1
1
1
1
1
1
1
1
1
1
1
1
1
1
1
-2317
-1
-1
-1
-1
-1
-1
-1
-1
-1
-1
-1
-1
-1
-1
-1
-1
-1
-1
-1
-1
-1
-1
-1
-1
-1
-1
-1
-1
-1
-1
-1
-1
-1
-1
-1
-1
-1
-1
-1
-1
-1
-1
-1
-1
-1
-1
-1
-1
-1
-1
-1
-1
-1
-1
-1
-1
-1
-1
-1
-1
-1
-1
-1
-1
-1
-1
-1
-1
-1
-1
-1
-1
-1
-1
-1
-1
-1
1855
1
-195
1602
1
6
1
1
1
9
-9
0
6668816 6680150 8311161 8322510 169 169 0
-194
-181
2419
-2204
-1
-1
-215
-1
-1
-1
-1
-1254
496
772
485
-1083
-1879
-3
-1
-1
-1
-3
-1
0
6679705 6690719 8322514 8333546 201 201 0
-287
-3
-1
-1
-1
-3
-1
517
-512
261
1
-960
40
-1627
1279
1
-1748
-1
-1
-1
-1
-1
-1
-1
-1
-1
-1
-967
-638
-610
385
-324
0
6690811 6692928 8334000 8336128 42 42 0
-368
-383
-1
-1
-1
-1
-1
-1
-1
-1
-1140
-1
184
0
6693861 6695249 8337461 8338849 25 25 0
0
6695273 6698265 8340376 8343368 85 85 0
-2016
576
0
6698261 6702346 8353029 8357103 85 85 0
205
1
-433
85
-953
-1
-1
-1
-119
68
1
1
1
1
1
1
1
1
1
1
1
1
1
1
1
1
1
1
-249
-1
-1
-1
-1707
0
6702349 6703388 8369759 8370799 37 37 0
-8
830
-116
0
6702836 6706359 8371205 8374701 141 141 0
350
-116
-137
-1
-1
-1
251
596
592
487
-357
-44
-90
-1
-1
116
1
1
1
1
1
1
1
1
1
1
1
1
1
1
1
1
1
1
1
1
1
1
1
1
1
1
1
1
1
1
1
0
6716112 6726173 8382720 8392774 313 313 0
4062
1352
162
1364
1
1
1
1
1
1
1
1
1
1
1
1
1
1
1
1
1
-154
-1
-1
-1
-1
-1
-1
-1
-1
-1
-1
-1
-1
-1
-9
-197
-1
-1
-1
777
1
1
1
1
1
1
1
1
6
1
-1621
-1
-1
-1
-1
-1
-1
278
0
6727337 6728574 8393261 8394499 47 47 0
155
99
1
-52
-38
30
-4
-1
115
173
-14
-396
-67
0
6728570 6731475 8420397 8423338 143 143 0
71
1
1
1362
9
-209
-1
-1
-1
-1
-1
-1
-1
-1
-1
-1
-1
-1
-1
-1
-1
-1
-1
-1
-1
-2
-1
-1
-1
-1
-3
-1
-1
-1
-1
-1
-1
-495
-1
-1
-1
-1
-1
-233
-1
-1
-19
22
0
6732403 6745542 8423338 8436417 383 383 0
-526
-1
-1
-94
809
1
1
1
1
1
1
1
1
1
1
1
1
1
1
1
1
1
1
1
1
1
1
1
1
489
-448
-504
-1
-1
-1
-1
-1
-1
-1
-1
-1
-1
-1
550
3215
1
2
-1210
1804
1
1
270
160
1
1
1
1
-664
554
1
1
1
1
1
1
1
1
1
1
1
1
1
1
1
1
1
1
1
1
1
1
1
1
1
1
1
1
1
1
1
1
1
1
1
1
1
1
1
1
1
1
-1352
-244
-147
0
6759882 6764532 8440611 8445256 59 59 0
1512
1
1
1
1
723
-1645
0
6764527 6768952 8455101 8459526 82 82 0
2966
-1427
0
6768971 6771908 8460082 8462992 81 81 0
101
101
1
1
1
1
5
1
1
1
2252
1
1
1
1
1
1
1
1
1
1
1
1
1
1
1
1
-201
186
0
6772015 6775877 8462994 8466852 111 111 0
-815
634
-751
-1000
-87
-1
-1
-1
-1
-1
-1
-1
-1
-1
-1
-1
-1
-1
-1
-1
-1
-1
-1
258
1
1
1
1
1
1
1
1
1
1
1
1
1
1
1
1
1
1
1
1
1
1
140
150
0
6775871 6780546 8467123 8471745 154 154 0
190
1
1
1
1
1
1
1
1
1
1
1
2
2
1
1
1
1
1
1
1
1
1
1
333
60
-258
-135
128
1
337
-275
-1
558
1
1
1
1
1
1
1
1
1
2
3
1
1
1
1
1
3
1
1
1
1
1
1
1
3
2
1
1
-127
-1
-378
-201
-1
-668
-1
177
170
1
1
1
1
1
-137
0
6779828 6785368 8471747 8477334 233 233 0
93
1
1
1
1
1
-137
-780
-1
-1
-1
-1
-1
-1
-1
-82
-186
-1
-1
-1
-1
-1
-1
-1
-277
-197
-1
-1
-1
-1
-1
-1
-1
-1
-296
-1
-1
-1
-1
-1
-1
-1
-1
-1
-1
-1
-1
-80
-1
-1
-1
-1
-1
-1
-1
-1
-1
-1
-1
-1
-1
-1
-1
-1
-1
-1
-1
-1
-1
358
99
93
436
6
1
1
1
1
-255
1259
659
0
6781213 6788457 8477346 8484623 314 314 0
-171
-197
-1
-1
-1
-1
-1
-1
-1
-1
-296
-1
-1
-1
-1
-1
-1
-1
-1
-1
-1
-1
-1
-80
-1
-1
-1
-1
-1
-1
-1
-1
-1
-1
-1
-1
-1
-1
-1
-1
-1
-1
-1
-1
-1
358
99
-529
-1
-6
-1
-1
-261
705
-369
2326
1
1
-155
-1
451
1
1
1
1
1
1
1
1
1
1
1
1
1
1
1
-913
0
6788558 6799055 8484744 8495314 412 412 0
-29
-1
-1
-1
-195
34
1
1
1
1
1
1
1
300
-3
-80
-15
-532
-1
1328
400
-157
-1
-1
-1
-1
-1
-1
-1
-1
-1
-1
-1
-1
-1
-1
-1
-1
-1
-1
-1
-1
-1
-1
-1
-1
-1
-1
-1
-1
-1
-1
-1
-1
-1
-1
-1
-1
-1
-1
-1
-1
-1
-1
-1
-1
-1
-1
-1
-1
-1
-1
-777
-1
-1
-1
23
1
-862
-1
-1
-1
-1
-1
-1
-1
-1
-1
-1
-1
-1
-1
-2
3107
1
1
1
1
1
1
348
411
848
-804
-7
-1
-1
-1
-3
-1
-1
-1
-6
-1
-1
-4
-1
-1
-2
0
6798591 6811718 8495347 8508479 476 476 0
-226
-7
-1
-1
-1
-3
-1
-1
-1
-6
-1
-1
-4
-1
-1
-2
-1016
-1
134
366
800
1
1
1
1
1
1
1
1
1
1
1
1
2088
-389
-178
478
1
-360
-1
-6
27
6
2
-516
-186
511
2
1
1
1
1
1530
1
-861
706
1
1
1
1
1
1
1
1
1
1
-63
58
1
-105
-4
-1
-1
-1
-1
-1
-1
-2
-1
-1
-1
-1
-1
-1
-2
-3
-1
-126
-15
-1
20
0
6811720 6822294 8508572 8519116 346 346 0
-304
-1659
29
136
1
1
1
561
1
361
-11
224
-105
88
-370
1045
1
1
1
1
1
1
1
1
1
1
1
1
1
1
1
1
1
1
1
1
1
1
1
1
2
1
483
-1339
-1114
348
-198
-1
0
6822289 6827189 8557216 8562130 206 206 0
1054
-1980
288
-435
-589
-1
-1
-1
-1
-1
-1
-1
-1
-1
-1
-1
-12
3
-137
-1
100
-41
0
6834709 6837584 8560600 8563479 104 104 0
-316
-813
-1
-43
0
6837045 6848112 8563619 8574685 514 514 0
-986
89
38
120
54
192
-386
-656
-1
-1
-1
-1
-1
-1
-1
-2
-1
-1
-1
-1
-1
-2
-1
-6
-1
-1
-1
-1
-1
-1
-1
-1
-1
-1
-1
-1
-494
330
35
43
1
1
1
1
1
1
-65
-1
-141
-672
-1
-1
-129
-623
-1
-1
-1
400
586
1
1
1
1
1
1
5
-495
320
1
1
1
1
2
1
1
4
1
1
1
1
1
1
1
1
1
1
1
1
1
1
1
1
1
1
1
1
1
1
1
1
1
1
989
-4
1785
-65
87
-8
-1
-1
-1
-1
-121
-1
651
1
1
1
1
-72
-1
-1
-1
-1
-1
-1
-1
-1
-1
-1
-1
0
6851965 6855070 8574696 8577808 93 93 0
-119
-2359
-1
-1
-1
-1
-1
0
6865398 6866445 8651233 8652280 27 27 0
0
6866440 6872225 8672539 8678336 199 199 0
398
-1115
-201
-59
-473
-1
-1
-1
-1371
-1
82
-1385
-1
-1
-1
-1
-1
-1
49
655
0
6872211 6878557 8687241 8693591 242 242 0
5
99
393
20
-185
2851
-233
-1
-1
-1
-1
-1
-1
-1
-1
1517
-683
232
11
-71
34
-5
0
6877986 6882915 8693593 8698495 202 202 0
-209
232
11
-71
34
-5
44
1
1
1
1
1
1
1
1
1
1
1
1
1
1
1
1
1
1
1
1
1
1
1
1
1
1
5
-2421
-489
701
0
6882926 6887449 8698624 8703145 138 138 0
239
-363
-2005
750
-691
185
88
172
0
6887445 6894639 8708287 8715456 260 260 0
347
1
1
1
1
1
1
1
1
145
1
1
-53
135
1
1
1
-300
-1
-1
-34
-15
-1
1714
1
-91
-1
23
1
1
1
1
1
1
1
1
1
1
-124
962
-976
-1
604
33
1
1
1
1
1
0
6894684 6901447 8728832 8735702 330 330 0
-824
-1
-2
-3
-1
-1
-1
-4
-1
-1
-1
-1
-1
-3
-1
-1541
709
-3374
-1
-1
-1
-1
-1
-1
-1
-1
-195
-1
-1
-1
-1
-1
-1
-1
-1
-1
-1
-1
-1
-1
-1
-1
-1
-1
-1
-1
-1
-1
-1
-1
-1
-1
-1
-1
-1
-1
-1
-1
-1
-1
-1
-1
-1
-1
-1
-1
-1
-1
-1
-1
-1
-1
-1
-1
-1
-1
-1
-1
-1
-1
-1
-1
-1
-1
-1
-1
-1
-1
-1
-1
-1
-1
-1
-1
-1
-1
-1
-1
-1
-1
-1
-1
-1
-1
-1
-1
-1
-1
-1
0
6901661 6904543 8738552 8741427 131 131 0
152
1
1
1
1
1
1
1
-858
-1
-1
-1
424
103
88
0
6912923 6921980 8739883 8748922 316 316 0
105
-28
-133
29
-92
-846
-1
-1
-1
-1
-1
-1
-1
417
1
1
1
1
1
1
1
1
1
1
1
1
1
1
3
1
1
1
1
1
1
1
1
1
1
1
1
1
1
1
1
1
1
1
2
1
1
1
1
1
719
1
195
73
1
1
1
1
1
1
1
1
1
-2337
685
931
66
-517
-1649
-1
-1
-1
-1
-1
-1
-1
-1
-1
-1
-1
-1
-1
-1
-1
-1
-1
-1
-1
-1
-1
-1
-1
-1
-1
-1
-1
0
6925079 6926427 8748918 8750265 39 39 0
218
0
6926419 6930037 8755113 8758727 89 89 0
636
1
627
638
0
6931852 6939211 8758722 8766088 152 152 0
-1016
-483
-728
-22
-1331
44
1
111
240
-453
-253
-1
-1
-1
-1726
0
6938713 6940818 8766090 8768202 48 48 0
-1929
-1
-1
-1
-1
-1
-1
0
6943155 6951118 8768200 8776173 194 194 0
-2258
-679
-614
-111
-395
1203
-27
-586
-1
-19
-540
-93
0
6952913 6954064 8780126 8781274 41 41 0
113
2
1
0
6955354 6962152 8782562 8789328 90 90 0
450
1
1
1
799
1
5
1
1
1
1
1
1
1
1
1
1
1
1
1
1
1
1
1
1
1
1
1
1
1
1
1
1
1497
-185
-140
-1
3168
0
6962159 6969371 8789427 8796633 59 59 0
-515
469
964
1
1
2311
1
1
1
1
1
36
1
-10
-1
-1
-1
-1435
0
6969730 6993308 8797797 8821412 614 614 0
2146
-135
-424
-1528
-1
-1
-1
-1
-1
-1
-1
561
1
-110
-1
-1
-2258
1541
1
1
8
124
-693
-1
-1
-1
-1
-1
-1
-1
-1
-1
-1
-1
-1
-1
-1
2600
1
1
1
1
1
1
1
1
1
1
1
1
1
307
2271
-74
-1
-1
-1
-1
-1
-1
-1
-1
-1
-1
-1
-1
-1
-1
-1
-1
-1
-1
-1
-1
-1
-1
-1
-1
-1
-4
-1
-1
-1
-1
-1
-1
-1
-1
-1
-1
-1
-2
-1
-1
-1
-1
-1
-3
-1
-1
-1
-1
-1
-1889
1677
80
66
1
1
1
1
1
1
1
1
1
1
1
2
1
154
-1207
286
1029
-439
577
195
0
6998975 7043306 8821413 8865859 1501 1501 0
-1507
101
60
-10
-1
-1
-10
-1
-1
-3
14
-3
-1
-1
-5
-24
-1
-1
-2
-7
-2
-1
-974
-1
-1
-1
-1
-1
-1
-1
-1
-1
-1
-1
-1
-1
-1
-1
-1
-1
-1
-1
123
-557
15
4062
1
1
1
1
1
1
1
1
1
1
6
1
1
1
1
1
1
1
1
1
1
1
1
1
1
1
1
1
1
1
1
1
1
1
1
1
1
1
1
1
1
3
1
1
1
1
1
1
1
1
1
1
1
1
1
1
1
1
1
-239
-1
-1
-1
-1
-1
-1
-1
-1
-1
-1
-1
-1
-1
-1
-1
-1
-1
-1
-1
-1
-1
-1
-1
-1
-1
-1
-1
-1
-1
-1
-1
-1
-1
-1
-1
-1
-1
-1
-1
-1
-1
-1
-1
-1
-1
-1
-1
-1
-1
-1
-1
-1
-1
-1
-1
-1
-1
-1
-1
-1
-1
-1
-1
-1
-1
-1
-1
-1
-1
-1
-1
-1
-1
-1
-1
-1
-1
-1
-1
-1
-1
-1
-1
-2207
1055
2013
2079
1725
1
1
1
1
1
1
1
1
1
1
1
1
1
1
1
1
1
1
1
1
1
1
1
1
1
1
1
1
1
1
1
1
1
1
1
1
1
1
1
1
1
1
1
1
-304
-1
-1
-1
-1
-1
-1
-1
-1
-1
-1
-1
-1
-1
-2
-1
-1839
-1
-1
-409
-1
-1
-1
-1
-1
-1
-1
-1
-1
-1
-1
-1
-1
-1
-1
-1
-1
-1
-1
-1
-1
-1
-1
-1
-1
-1
-1
-1
-1
-1
-1
-1
31
1
-206
-1
-1
-1
-1
-1
-1
-1
-1
-1
-1
-1
-1
-1
-1
-1
-1
-1
-1
-1
-1
-1
-1
-1
1482
-834
-1
-1
-1
-1
-1
-1
-1
-1
-1
-1
-1
-1
-1
-1
-1
-1
-1
-1
-461
-1
-1
-1
-1
-1
-1
-1
-1
-1
-1
-1
-1
-1
622
267
-19
-1
-1
-1
-897
1204
1
1
-284
-1
-1
-1
-1
-1
-1
-1
-1
-1
-1
-1
-1
-1
-1
-1
-334
-1211
-1
-1
-1
-3
-2
-1
-1
-3
-1
-1
-1
-554
122
1
1917
1
1
1
1
1
1
4
1
-190
-1
-4
-1
-1
-1
-1
-1
-1
-1
-1
-1
-1
-1
-1
-1
-1
-1
-1
-1
-1
-1
-1
-1
-1
-306
38
312
-452
506
1
1
1
1
-572
153
974
198
795
1
1
1
1
1
307
1
1
1
1
1
1
1
1
4
1
1
1
1
1
2
1
1
1
1
2
1
1
1
2
1
2
1
3
1
1
1
1
1
2
-4206
-1
535
1584
1
-102
592
-1062
-1
-1
-1
-1
-1
-1
-1
-1
-1
-1
-1
-1
-1
-1
-1
-592
237
1
1
1
1
1
1
1
1
1
1
1
445
1
1
0
7043103 7045480 8865557 8867957 95 95 0
67
1
1
-166
-1
-1
21
1
1
-88
-1
-1
-1
-1
-1
-1
-1
-1
-1
-1
-1
-1
-1
-1
-1
-1
-1
-1
-1
-1
-1
-1
-1
-137
-74
0
7045210 7048090 8867959 8870838 37 37 0
961
0
7047353 7061761 8870840 8885264 344 344 0
-2150
-296
-92
-1
-1
-1
-1
-1
-1
-1
-1
-1
-1
-1
-1
-1
-1
-1
-1
-1
-1
-1
-1
-1
-1
-1
-1
-1
-1
-1
-1
-1
-1
-1
-1
-1
-1
-1
-1
-1
-1
-2
-1179
172
909
284
1
2867
519
1
1
1
1
1
1
1
1
1
1
1
1
1
1
1
45
1
1
1
1
1
1
1
1
1731
1
-54
-1
-1
-1
-1437
308
1996
-154
-1
0
7061895 7064251 8885394 8887751 66 66 0
-826
0
7063966 7092181 8893191 8921462 720 720 0
1485
65
1
1289
-583
-1
-1
-1
-589
382
115
1
1
2
-164
190
292
1
1
-403
-1042
-1
-1
-1
-6
-1
-4
-1
-3
-1
-1
-1
-1
-1
-1
928
1
1
1
1
1784
327
-335
-1
-1
-1
-1
-1
-1
-1
-11
-1
69
-128
-1
-1
-1
1526
1410
1
1
-1146
-1
526
-64
-1525
-1617
-1
-1
-1
-1
-1
-1
-1
-1
-1
-1
-1
-1
-1
-1
-1
-1
-1
-1
-1
-1
-1
-1
-2
2969
870
838
211
1
1
1
1
1
1
1
1
1
-1506
-705
-1
-1
-1
-1
-1
-1
-1
-1
-1
-1
-1
-1
-1
-1
-1
-1
-1
-1
-1
-1
-1
-1
-1
-1
-1
-1
-427
-1
-1
-1
-1
1637
952
0
7098779 7099809 8938170 8939198 25 25 0
653
86
0
7099963 7106058 8939199 8945341 141 141 0
836
1216
-1287
-1
-1
-1
-1
-1
-1
-1
-1
-1
-1
-1
-1
-1
-1
-1
-1
-1
-1
-4
-1
-1
-1
-1
-1
-1
-1
-1
-1
-1
-1
-1
-3
-1
-1
-1
-1
-1
-24
-932
50
-658
-1
-1
-1
-1
-1
-1
-1
-1
-1
-1
-1
-1
-1
124
1
113
751
0
7114986 7146578 8945337 8976986 769 769 0
2269
-59
-131
482
1453
-42
-20
-707
-1114
-1
-1
-1
-1
-1
-1
-1
-1
-1
-1
-1
-1
-1
-1
-1
-3
-1
-3
-1
-1
-24
-1
-1
-1
-1
-1
-1
-1
-1
-1
-1
-1
-1
-1
-1
-1
-1
-1
-1
-1
-1
-1
-1
-1
-4
-1
-1
-1
-1
-1
-1
-1
-1
-1
-1
-1
-1
-1
-1
-1
-1
-1
-2
-1
227
1
1
1
1
1
1
1
1
1
1
1
1
1
1
1
1
1
1
1
1
1
1
1
1
1
1
1
1
1
1
1
1
1
1
1
1
1
1
1
1
1
-1727
-1
174
1146
473
1177
1
1
-909
70
1
1
1
1
1
1
1
1
1
1
1
1
1
1
-344
-41
-2175
-3101
-1
-1
-1
-1
-1
-1
-1
-1
-1
-1
-1
-1
-1
-1
-1590
-258
-2081
-1222
-113
-1
-1
1108
-1111
-879
-815
-1
779
251
1
368
1
-15
684
1
1
1
373
-91
-1
-1
-1
-1
-1
-1
-1
-1
-1
-1
-1
-1
-1
-1
-1
-1
-1
-1
-1
-1
-1
-1
-2
-1
-1334
117
-219
-1
-1
-1
-1
-1
0
7145762 7148873 8976988 8980074 78 78 0
-209
117
-219
-1
-1
-1
-1
-1
1030
1
1
1
1
1
1
1
1
1
1
1
1
1
1
1
1
1
1
1
1
1
1
1
1
1
1
1
1
-84
119
289
1
-290
-1
57
558
0
7147451 7149232 8980511 8982287 33 33 0
114
289
1
-290
-1
57
558
401
1
0
7149512 7160067 8983452 8994040 217 217 0
-7
1158
-363
594
1082
27
1059
-621
-2561
14
386
1
1
1
1
1
1
1
1
1
-849
-297
-1
-1
-1
-1
-1
-1
-1
-1
-3
-1
-1
-1
-1
-1
-1
-1
-1
-1
-1
-1
-1
-1
-1
-1
-1
-1
-1
-1
-1
-1
-1
-1
-1
-1
-2
-1
-1
-1
-1
-1
-1
-1
-1
-697
716
0
7185295 7195897 8983463 8994040 503 503 0
150
-3
1008
-231
-121
-1
-1111
-1
-1
383
1
1
1
1
1
1
1
1
209
-758
-9
-5
-195
-1
-1
-1
-1
-1
88
-254
29
-339
1019
-272
-1
-1
537
1
315
149
65
1
-42
140
1
1
1
1
1
1
1
1
1
-20
335
1
1
1
1
2
60
1
1
1
1
1
1
1
1
358
279
55
-170
-1040
716
0
7196991 7200941 8995999 9000001 103 103 0
-320
-1
-1
-1
-1
-1
-1
-1
-1
-1
-8
-1
-1
-3
-1
-1
-4
-1
-1
-1
-1
-1
-3493
-1
-1
-1
-1
-1
-1
-1
-1
-1
-1
-1
-1
-1
-1
-1
-1
-1
-1
-1
-1
-1
-1
-1
-1
-1
-1
-1
-1
-1
-1
47
0
