# Supplementary material for: Identifying plant genes shaping microbiota composition in the barley rhizosphere
Source: Nat Commun. 2022 Jun 16;13:3443. doi: 10.1038/s41467-022-31022-y (PMC9203816; doi:10.1038/s41467-022-31022-y)
Supplement: Supplementary file 11 — Source Data [file 41467_2022_31022_MOESM11_ESM.zip › Supplementary Fig 20/ZDM02064_Barke_filtered.delta]

/cluster/db/mecoulter/genomes/mummer_results/3H_locus/Barke_chr3H_31000000_39000000_sequence.fasta /cluster/db/mecoulter/genomes/mummer_results/3H_locus/ZDM02064_chr3H_28000000_36000000_sequence.fasta
NUCMER
>Barke_chr3H_31000000_39000000 ZDM02064_chr3H_28000000_36000000 8000001 8000001
838 5694 534812 539676 228 228 0
348
-817
-87
-106
249
-145
-1
-1
-1
-1
-1
-1
-1
-1
-1
-1
-1
934
1
-176
-738
957
1
1
61
52
-4
58
0
10937 19822 539249 548106 252 252 0
-110
-1
-1
-516
3026
1
1
1
1
1
1
1
1
1
1
1
1
1
1
1
1
3
4
833
1
1
1
1
1
1
1
1
1
1
1
1
66
1
124
-1706
-2
-2
-1
-1
-3
-1
-1
-3
-1055
1195
82
1
1
1
1
1
1
-88
0
19923 23732 548106 551918 78 78 0
-452
-148
-137
-1
-1
-1
697
258
-562
120
13
0
42836 47022 551920 556096 129 129 0
274
886
1
1
1
1
1
1
1
1
1
1
1
-159
-1
-1
-1188
924
0
47018 60054 559184 572206 363 363 0
2819
-533
-1
-1
-1
-1
-1
-1
-1
-1
-1
-1
-1
-1
-289
574
1
1
1
1
1
74
39
1134
1
1
1
1
1
1
1
1
1
1
1
1
1
1
1
1
1
1
1
1
1
455
270
-1094
-1265
-80
-353
-650
0
60316 66157 573069 578907 169 169 0
44
145
228
1
4269
-609
-537
0
67411 73836 580708 587186 272 272 0
-211
-1
-1
-35
-1
-1
-1
-1
-1
-1
-1
-4
-42
-1
-5
-1
-289
-1
-1
-1
-1
-1
-1
-1
-1
-1
-1
-1
-1
-1
-1
-1
-1
-1
-1
-1
-1
-1
-1
-1
-1
-1
-1
-33
-1
-1
-1
-1
-1
-1
-1
-1
298
1
1
43
1
1
-42
-1
-1
-1
-1
-1
-18
-1
-2
-4
-1
-1
58
1
1
1
1
1
1
2
254
1
1
1
1
1
1
3
1
-451
-1
-1
-437
-1
-1
-1
-480
-1
2174
-10
-1
-1
-1
744
-246
0
73831 77904 589003 593077 49 49 0
-1678
0
78922 81092 593070 595224 105 105 0
-38
-1
-1
-1
-1
-1
-1
-1
-1
-1
-1
-1
-1
-1
871
1
1
1
1
1
3
1
1
1
2
1
-61
-65
-1
-1
-1
-71
-1
-2
-1
-654
207
100
1
1
1
1
1
1
1
1
1
1
1
1
1
1
1
1
1
1
1
1
1
1
1
1
1
1
0
82705 88926 615783 621997 169 169 0
713
1830
1
1
1
1770
747
-127
-89
31
14
0
90862 100128 622719 631975 287 287 0
3959
1
1
1
1
1
1
1
1
90
21
-879
-430
689
778
-377
-1452
312
0
100138 107576 645239 652645 199 199 0
-1110
-25
457
370
107
-20
54
-87
1076
1
1
1
1
1
1
2
3
1
1
1
1
1
792
1
1
1
1
1
1
1
1
1
1
1
1
1
1
805
9
2488
0
107557 114101 663813 670305 217 217 0
494
1
2244
1
1
1
1
5
1
1
1
1
1
1
1
1
1
3
1
1
2
1
1
2
1
2211
1
1
1
1
1
1
1
1
1
1
1
1
1
1
1
1
1
1
1
1
1
1
1
1
1
175
0
114094 115373 670438 671713 36 36 0
279
126
1
1
0
115372 116823 671574 673025 34 34 0
0
116837 120640 673757 677505 177 177 0
660
1
1
1
1
1
1
1
1
1
1
1
1
1
1
1
1
4
1
1
1
-338
-349
130
1
1
1
1
1
1
1
1
1
1
1
1
1
1
1
1
1
1
1
1
1
1
1
1
1
1
1
1
1
3
1
44
177
25
-275
509
574
0
122012 139718 688338 706035 847 847 0
609
1
1
1
1
1
-95
93
1
-38
169
1
1
1
1
1
1
1
1
1
5
-94
231
-78
-1
9
1
-527
-1
-1
-1
-1
-1
-1
-1
-1
-1
-1
-1
-1
-1
-1
-1
-1
-1
-1
-176
-111
-1
-2
-1
-1
-1
-1
-2
-3
-636
313
1292
1
1
181
1
1
1
1
1
1
1
-176
-1
-1
-1
-1
-1
-1
-1
-1
-1
-1
-1
-1
-1
-1
-1
-1
-1
-1
-1
-1
-1
-1
-1
-1
-1
-1
-1
-1
-1
-1
-1
-1
-1
-1
-1
-193
-1
-1
2789
1
1
1
1
1
1
1
1
1
1
1
1
2
1
1
1
1
1
1
1
1
1
1
1
1
1
3
1
1
1
1
1
1
1
1
1
1
1
2
2
16
1
1
1
1
1
1
1
1
1
1
1
1
1
1
1
1
1
1
1
1
1
1
1
1
1
1
1
1
1
1
1
1
3
1
1
1
1
1
1
1
1
1
1
1
-44
555
-1002
-1061
-1
-1
-1
-1
-1
-143
-1
-1
-1
104
-251
-1
-900
-1
-1
-1
-1
-1
-1
-1
-1
-1
-1
-1
-1
1519
1
1
1
1
1
1
1
1
1
1
-36
-1
-1
87
1
-221
-443
73
1
10
581
-119
-1
-1
-1
-1
-1
-1
-1
-1
-1
-1
-1
-1
-1
-1
-1
-1
-1
-1
-1
-1
-1
-1
-1
-1
-1
-1
-1
-1
-1
220
30
1
1
1
1
1
1
1
1
1
1
1
1
1
1
4
1
1
1
1
1
1
7
1
1
22
-276
-1342
-1
-1
-1
-1
-1
-1
-1
-1
-1
-1
-1
-1
-1
-1
-1
-245
-102
-3
-17
-104
164
0
139721 165974 706002 732149 511 511 0
-9
6
108
1
1
1
1720
452
-48
-1
-1
-1
-1
-1
394
-1692
-1178
998
1
1
1036
1
1
1
1
1
1
1
1
1
1
1
1
1
1
1
1
1
1
1
1
1
1
1
1
1
1
1
1
1
1
1
1
1
1
1
1
1
1
1
1
1
1
1
1
1
1
1
1
1
1
3
1
1
1
1
1
1
1
1
1
1
1
1
1
1
1
1
1
1
1
1
1
-216
-1
-1
-1
-1
-1
16
1
1
142
215
484
1362
-193
-538
-26
-1
-1814
-1
-1728
-4705
-1
-1
-1
-1
-1
-1
-1
-1
-1
-1
-1
-1
-3
-1
-1
-1
-1
-1846
1930
1
1
1
1
1
-272
931
1
1
1
1
1
1
1
1
1
1
1
1
1
1
1
1
1
1
1
1
1
1
1
1
1
1
1
1
16
1
1
1
1
1
1
1
1
1
1
1
1
1
1
1
1
1
1
1
769
-119
925
81
0
165975 178128 732287 744428 167 167 0
5
1528
-4082
1006
1
1
1
1
1
1
1
1
1
1
1
1
-1917
-10
554
-48
1335
-319
0
187427 214866 753698 781066 502 502 0
1416
699
1
94
14
1245
-633
1962
2900
1
1
1
1
1
1
1
1
1
1
1
1
-20
82
1
693
1
1
1
1
635
1
1
1
1
1
1
1
1
1
1
1
1
1
1
1
1
1
1
1
1
2
1
1
1
1
1
1
1
1
1141
336
-945
-1
-1
-1
962
-118
-1
-1
-1
-1
1491
1
1
1
1
1
1
1
1
1
1
1
734
1
1
259
1
1
1
1
5
1
1
1
7
7
1
1
2
3
1
1
1
4
1
5
17
1
1
1
1
1
1
3
-3
9
1
3
6
1
1
1
2
11
1
-359
-1
-1
-1
-267
-1
-1
-1
-135
-1
-1
-1
-1
-1
-1
-1
-370
-1
-1
812
-1488
761
1
-1360
-218
-1
-1
-1
-1
-1
-1
-1
-1
-1
-1
-1
-1
-1
-1
-1
-1
-1
-1
-1
-1
-1
555
604
1
1
1
1
1
1
1
2866
-322
-1
-1
-1
470
1
1
0
215283 247279 781347 813403 541 541 0
-48
-87
-179
-17
3
162
1210
19
-267
-1
-1
-2847
-1
-1
-141
-34
-179
-1
-1
-1
-1
-1
-1
-1
-1
-1
-1
-1
-1
-1
-1
-1
-1
-1
-1
-1
-1
-1
-1
-1
-1
-1
-1
-1
-1
-1
-1
-1
-1
-1
-1
-1
-1
-1
-1
-1
-1
-1
-1
-1
-1
-1
-1
-1
-1
-1
-1
-1
-1
-1
-1
-1
-1
-1
-1
-1
-1
-1
-79
87
168
1
149
-79
-1
399
4353
1
1
1
-345
-1
-1
-1
-1
-1
-1
-1
-1
-1
-1
-1
-1
-1
-1
-1
-1
-1
-1
-1
-1
-1
-1
-1
-1
-1
-1
-1
-1
-1
-1
-1
-1
-1
-1
-1
-1
-1
-1
-1
-1
-1
-1
-1
-1
-1
-1
-1
-1
-1
-1
-1
-1
-1
-1
-1
-1
-1
-1
-1
-1
-1
-1
-1
-1
-1
-1
-1
-1
-1
-1
-1
-1
-3
-1
-1
-613
1471
1
1
1
1
1
1
1
1
211
-187
91
2
1
2
1
1
2
1
1
1
1
1
1
1
1
1
1
1
1
1
2
3
1
1
1
1
1
1
1
1
1
3
1
1
1
1
1
1
1
1
1
3
1
1
1
1
1
1
1
1
1
1
6
1
1
1
1
2
1
1
1
1
1
1
1
2
1
1
1
1
1
1
1
1
363
449
1
1
2964
-746
-1
-1
-1
-1
-1
-1
-1
-1
-1
1102
1
1
-192
-1
38
1
1
1
1
1
1
1
1
2451
-6802
-1
91
1681
1
1
1
1
1
663
1
1
1
1
1
1
1
1
1
1
1
1
1
1
1
1
1
1
1
1
1
1
1
1
1
1
1
1
-835
-1
-1
-1
-1
-1
-1
-1
-1
-1
-1
-1
-1
-1
-1
-1
-1
-1
-1
-1
-1
-1
-1
-1
-1
-1
-1
-1
-1
-1
-1
-1
-1
-1
-1
-1
-1
-1
-42
-1
-1
-1
0
247585 259272 814081 825698 182 182 0
92
1
1
1
1
1
159
1
1
1
1
1
1
1
1
-1855
4823
1
1
1
1
1
1
1
1
1
1
1
1
1
1
1
1
1
1
1
1
1
1
1
1
1
1
1
1
1
1
1
1
1
1
1
1
1
1
1
1
1
2
1
1
145
1
-1735
-1
-1
381
1
1
-427
-1
-1
398
1
1
1
1
1
1
1
1
25
1
1
1
1
1
1
1
1
1
1
2
-588
-1
-1
-1
-1
-1
-1
-1
-1
-1
237
0
259274 302330 826296 869387 478 478 0
695
2073
-91
-102
-1
-1
-1
-1
-1
-1
-1
-1
-1
-1
-1
-1
-1
-1
-1
-1
-1
-1
-1
-1
-1
-1
-1
-1
-1
-1
-1
-1
-1
-1
-1
-1
-1
-1
-1
-1
-1
-1
-1
-1
-1
-1
7225
2096
879
1
9
-2975
-6882
-1
2261
1
1
1
-1216
-2825
1321
1
82
48
1
2291
-31
-2598
235
-3555
-2274
0
309295 319099 868541 878387 159 159 0
-2052
-3793
487
-192
-7
-226
-1461
-1
-1
-1
-1
-1
-1
-1
-1
-1
-1
-1
-1
-1
-1
-1
-1
-1
-1
-1
-1
-1
-1
-1
-1
-1
-1
-1
-1
-1
-1
-1
-1
-1
-1
-173
-42
-1
-1
-1
-1
113
572
1
1
-650
0
322042 325463 884945 888363 75 75 0
-2093
722
-118
-1
47
1
146
104
165
0
325461 329272 888903 892720 12 12 0
-130
-1
-1
-1
-1
-1
0
329275 343520 892837 907086 13 13 0
-11473
-1
-1
-1
-53
563
0
343531 390414 907205 954000 159 159 0
-4995
-1
-1
14034
2
10
21
6
-3
-4
6
-4
17
11448
1
1
1
1
1
1
1
1
1
1
1
1
1
1
1
1
1
1
1
1
1
1
1
4
1
1
1
1
1
3
1
1
1
1
1
1
3
1
1
1
1
1
3
1
1
1
1
1
5
1
1
1
1
1
1
1
3
2
1
1
1
3
1
2
1
1
2
4
1
1
1
1
1
1
1
1
2
1
4
1
1
2
1
1
1
1
0
393087 533705 955102 1095630 154 154 0
34334
2
1
1
1
2
1
1
1
6
1
1
3
1
1
1
1
1
1
1
1
1
4
1
3
1
1
1
1
1
1
1
1
1
1
1
1
1
3
1
1
2
1
1
1
1
1
1
14471
1
1
1
1
1
3
1
1
1
1
1
1
1
2
2
2
1
1
1
1
1
1
1
1
1
2
1
1
1
14
3
1
1
1
2
3
1
1
6466
1
8356
0
534068 557274 1096480 1119686 6 6 0
-14973
8226
0
557839 609859 1119675 1171696 10 10 0
-24115
9518
-7177
0
609979 658078 1171821 1219955 43 43 0
-7583
-1
-152
-1
-1
-1
-1
-1
-1
-1
-1
-1
-1
-1
-1
-1
-1
-4
-4
-1
-3
-1
-1
-1
-1
-1
-1
-1
-1
-3
-1
-1
-1
-1
-25949
0
658027 670531 1219956 1232435 40 40 0
5636
2598
18
1
1
4
1
1
1
1
1
1
1
2
1
1
1
1
1
1
1
1
1
1
1
0
670930 678156 1232724 1239879 74 74 0
2576
1
1
1
1
1
1
1
2
1
1
1
1
1
1
1
8
1
1
4
2
1
1
1
1
1
1
1
1
1
1
1
1
1
2
1
1
1
1
1
1
1
3
1
1
1
1
1
1
4
1
1
2
1
3
1
1
1
5
1
1
1
1
2
2
1
3
1
3
2
1
0
678153 679962 1239973 1241782 0 0 0
0
680102 712413 1241927 1274241 8 8 0
-12136
-1
-10670
0
712559 754850 1274210 1316502 15 15 0
10576
-9682
-887
0
755018 765729 1316688 1327399 4 4 0
0
765895 772065 1327606 1333775 2 2 0
388
0
772257 834479 1334024 1396250 26 26 0
-86
-1
-1
-3010
0
834532 835614 1396471 1397553 2 2 0
0
834584 883849 1399385 1448650 24 24 0
-11
-24
33073
1
0
884269 885551 1448666 1449948 1 1 0
0
885690 941480 1449984 1505773 23 23 0
-2233
25646
4582
0
941518 963019 1505934 1527521 511 511 0
-6890
5
61
-13
-1
-1
-1
-1
-1
-1
-1
-1
-1
-3
-1
-1
-1
-1
-1
-1
-1
-1
-1
-1
-1
-1
-1
-1
-1
-1
-1
-1
-1
-1
-1
-1
-1
-1
-1
-1
-1
-1
-1
-1
-1
-1
-1
150
1
-54
-2
-1
-1
-1
-1
-1
-1
-1
-1
-1
-1
-1
-1
-1
-1
-1
-1
-1
-1
-1
-1
-1
-4
-1
-1
-1
-1
-1
-3
-1
-1
-1
-1
304
-2631
-228
-1
-1
-1
-1
-1
-1
-1
-1
-991
-157
860
1
1
1
1
1
1
1
1
1
1
1
1
1
1
1
1
174
-542
87
203
-945
-1096
-2403
-127
-1
-1
-1
-1
-1
-1
-1
-1
-1
-1
-1
-1
-1
-1
-1
-1
324
1
1
1
1
1
1
1
1
1
1
1
1
578
459
1
1
1
1
-554
-662
-1
-1
-1
-1
-1
-1
-1
-1
-1
-1
-1
-1
-1
-1
-1
-1
-1
-1
-1
-1
-1
-1
-1
-1
-1
-1
-1
-1
654
1
1
1
1
1
1
1
1
1
1
1
1
1
-60
-1
0
963039 966604 1527675 1531193 149 149 0
794
1
1
1
1
1
1
1
1
1
1
1
1
1
1
1
1
1
1
1
1
1
1
1
1
77
-15
-1
-11
-1013
174
49
1
1
1
1
1
1
1
1
4
1
2
3
1
1
1
1
1
1
1
1
1
1
1
14
-1349
0
975361 988360 1531189 1544187 264 264 0
-12
-1
29
1
1
1
1
1
1
4
43
261
878
-853
1348
-82
-1
2973
-55
-901
1990
-1416
-1
-1
-1
-1
-1
-999
395
0
992796 997456 1544183 1548834 122 122 0
1831
-40
-532
-2
1561
1
1
278
1
1
1
1
1
1
1
-203
47
0
997451 1001238 1560845 1564635 71 71 0
329
-340
-1
-1
-1
-829
-1
59
1
1
1
1
-949
7
1
-49
-1
-1
-1
0
1003076 1022044 1566028 1584976 307 307 0
-14
-1
-1
-45
-1
22
32
1
1
6
22
10
1
1
-35
-1
61
1
1
1
1
1
1197
1
1
1
1
1
3
1
1
1
1
1
505
3368
2576
-3695
-474
-1010
-692
1366
0
1022218 1032349 1584967 1595101 159 159 0
-2186
-1
-1
332
-3456
-79
73
1
-2312
0
1042140 1043856 1687325 1689038 30 30 0
131
1372
135
0
1046215 1054314 1689065 1697158 169 169 0
-483
-1841
-1
-1
1834
1
1
1
1
1
1
1
1
1
1
1
-668
-1
-1
-1
-1
-1
-1
-1
-1
-1
-1
-1
-1
-1
-1
-1
-1
-118
3
1191
1
1
1
1
1
1
1
1
1
1
1
1
1
1
-186
847
0
1054518 1058956 1697814 1702261 112 112 0
-216
-1
-1
-1
-1
-1
-1
-1
-1
-1
-1
-1
-1
-1
-1
-1
-1
122
1
1
259
217
1
1
1
1
1
1
1
-1018
-2452
-11
-1
0
1059144 1061502 1702483 1704823 58 58 0
5
105
1
1
1
1
1
1
1
1
1
1
1
1
1
1
1
1
1
-1947
0
1061704 1068942 1704876 1712141 156 156 0
-1099
-1
-1
-1
-1
-1
-1
-603
-400
-77
-285
-1894
2222
1
1
-69
-1
-1
-1
-1
-2
286
7
1
10
1
1
-36
-1
-1
-1
-1
-1
-1
-1
-1
-1
-1
-1
-1
-1
-1
-41
-1
-1
0
1068099 1079059 1711682 1722701 308 308 0
47
-46
-14
-6
-1
-5
75
-46
-1
-1
-1
-3
-1
-7
-1
-1
-202
-85
-1
-18
-1
-1
-48
-282
-223
-1
-1
-611
43
-32
-1
-1
-3
-3
-1
-1
-1
-1
-1
-1
-1
-1
-1
-1
-1
-1
-2
-1
-1
-1
-1
-1
-1
-1
2225
-318
-48
-650
30
1174
-1018
151
-37
-1
-1
-1
-1
-1
-1
-1
-1
-1
-1
-1
-1
-1
1496
1948
1
0
1079055 1080274 1731620 1732835 26 26 0
1067
1
1
59
0
1080428 1085741 1732939 1738239 123 123 0
1127
1245
1332
1
1
1
1
1
1
1
1
1
1
1
1
1
1
-503
-1
-2
-1
0
1087592 1089488 1740232 1742131 38 38 0
-1508
-102
-90
0
1089479 1094968 1742216 1747707 67 67 0
-453
-3167
0
1094983 1114292 1747660 1766961 233 233 0
2717
1643
-2894
-1
-1
-1
-1
-1
-1
-1
-1
-1
-1
-1
-1
-1
-1
-1
-1
-1
-1
-1
-1
-1
-1
-1
-1
-1
-1
-1
-1
-1
-1
-1
-1
-1
-1
-1
2115
512
1
1
1
1
1
1
1
1
-231
-400
313
1
1
1
1
1
1
1
3377
214
1
577
1
1
-197
663
1
1
1
1
1
1294
220
1
1
1
1
1
231
1
1
16
1
5
1
1
104
1
1
1
1
1
1
-1311
-1
-1
-1
-2
-1
-1
0
1114292 1141678 1767123 1794505 597 597 0
-2100
8
833
-5037
-759
767
76
172
558
1783
1843
745
1
1
1
1
1
1
1
1
1
1
1
1
1
-260
1866
-102
587
1
1
3225
-1095
-1
-1
-1
-1
-1
-1
-1
-1
-1
-1
-1
-1
-1
-940
439
-394
-1
-920
-1888
-1
620
0
1144034 1166130 1794873 1817042 568 568 0
780
-207
-1
-1
-1
-1
-1
-1
-1
-1
-1
-1
-1
-1
-1
-1
-1
-1
-1
-1
-1
-1
-1
-1
-1
-1
-1
-1
-1
-1
-1
-1
-1
-1
-1
-1
-1
-1
969
-17
-772
-2526
-1
-1
-1
-1
-1
-1
-1
-1
-1
-1
-1
-1
-1
-3
-1
-1
-3
-1
-3
-418
-1
-1
-1
-1
-1
-1
-1
-1
-1
-1
-1
-1
-1
-1
-1
-1
-1
-1
-1
-1
-1
-1
-3
-1
-1
-1
-1
-1
-1
-1
-2
-2
-1
-1
-1
-2
-1
-1
-1
-1
-2
211
-1406
-1653
1952
1
1
1
1
1
1
1
1
1
1
4
1
3
1
1
1
1
1
1
3
1
1
1
1
2
1
1
1
-1873
-1
-166
159
1
-224
-1
-1
-1
-1
-1
-1
-1
-1
-1
-1
-1
-1
620
1070
363
2140
132
1859
462
191
1
1
1
1
245
-513
0
1166131 1174009 1817163 1825060 185 185 0
-26
-64
10
126
-851
-1722
1249
1441
-5
-1
-1353
-4
-766
-1
-1
-1
-1
-1
-1
-1
-1
-1
-1
-1
-1
-1
-132
0
1174164 1197106 1825262 1848273 540 540 0
-889
-1
-1
-36
-1
-1
-1
-1
-1
-1
-1
-1
-1
-1
-1
968
-837
-1135
175
-40
-129
210
-462
-978
-1
-387
-1
-1
-1
588
-328
-2260
787
1
1
1
1
1
1
1
1
1
1
1
1
1
1
1
1
-1379
3600
-60
-122
-775
-30
-1
-1
-3
-4
-1
-1
-1
77
3
1
-212
-3
-1
-1
620
1
1
-1542
-1
-1
-4
-1
-1
-1
-1
-1
-1
-1
-1
-1
-1
-1
-1
-1
-1
-1
-1
-1
-1
-1
-1
-1
-1
-1
-1
-1
-1
-1
-1
-1
-1
-1
-1
-1
-1
-1
-1
-1
-1
-1
-1
-1
-1
-1
-1
-1
2531
-139
-1303
-105
-1
-1
0
1196550 1201632 1850753 1855851 142 142 0
-226
-105
-1
-1
-1874
-1
-1
-1
-1
-1
-1
-1
-1
-301
-2225
-47
0
1202195 1229062 1856449 1883093 460 460 0
271
1
1
1
1
334
1
1
1
1
1
1
1
1
1
1
1
1
1
1
1
1
1
1
1
1
1
1
1
1
1
1
1
1
1
1
1
1
1
1
1
1
1
1
1
1
1
1
1
1
1
1
1
-6021
-1
-1
673
1
1
1
1
1
116
74
1
1
-67
1271
291
1
1
1
1
1
1
1
1
1
1
1
1
1
1
1
1
3
1
1
1
1
1
1
1
1
1
4
1
1
1
1
1
1
2
457
317
1
1
1
-408
-1
-1
-1
1719
1
1
1
1
1
1
1
1
1
1
1
1
1
1
1
1
1
1
1
1
1
1
1
1
1
1
1
1
1
1
1
1
1
1
1
1
1
1
1
1
1
1
1
1
1
1
1
1
1
1
1
1
1
1
1
-1609
1803
1
1
1
1
1
1
1
1
1
1
1
1
1
1
1
1
1
1
1
1
1
1
1
1
1
1
1
1
1
1
1
1
1
1
1
1
1
1
1
1
1
1
1
1
1
1
1
1
1
1
1
1
1
1
1
1
1
1
1
1
1
1
1
1
1
1
1
1
1
1
1
0
1229479 1273601 1883454 1927595 88 88 0
8094
1
1
1
1
1
1
1
1
1
1
1
1
-33771
-1
-1
-1
-1
-1
-1
-1
-1
-1
-53
-1
-1
-1
-46
-1
-1
-743
-1
-1
-1
-1
-1
-1
-1
-1
-1
-1
-1
-1
-1
-1
0
1277384 1280663 1930399 1933636 155 155 0
330
-777
-480
-1
-1
-99
99
84
1
66
1
1
-415
-205
-1
-3
-335
53
1
1
1
5
1
1
8
4
5
1
1
3
1
4
1
1
1
1
3
5
3
1
4
1
1
1
2
1
1
4
1
1
8
1
1
6
1
1
1
13
1
2
2
1
2
-52
-1
127
0
1311857 1319080 1942588 1949795 306 306 0
286
-290
155
1
1
1
1
1
1
1
1
2
1
1
1
2
1
4686
1
-1044
-1
-1
-1
38
46
1
-4
-1
-1
17
1
7
-8
6
-12
-14
-1
-41
-16
-8
-13
13
29
1
1
48
27
279
0
1319081 1320858 2060561 2062338 26 26 0
0
1321007 1329890 2062341 2071144 284 284 0
106
1
1
1
1
1
1
1
1
1
1
1
1
1
1
1
1
1
1
112
1
1
1
1
1
1
1
1
1
1
1
1
1
1
1
1
1
1
1
72
1
1
1
1
1
1
1
1
1
1
1
1
1
1
1
1
1
1
1
17
1
1
1
1
1
1
1
1
5
1
1
1
1
1
1
1
5
1
1
-440
-1
-1
-1
-1
-1
-1
-1
-1
-1
-1
-1
-1
-1
-1
-1
-1
-1
-1
-1
-1
-1
-1
-1
-1
-1
-1
-1
-1
-1
-1
-1
-1
-1
-1
-3
-1
-224
-225
2654
1
1
1
1
1
1
1
1
1
1
1
1
1
1
1
1
1
1
1
1
1
1
1
1
1
1
1
1
1
1
1
1
1
1
1
1
1
1
1
717
1
-829
-1
-1
-1
131
1537
0
1339989 1350806 2073011 2083822 228 228 0
1737
4682
-494
-1
-1
-1
469
3107
-213
13
8
1
1
1
1
1
0
1350851 1383755 2084062 2117073 803 803 0
215
1
1
1
1
1
1
1
1
1
1
1
1
1
1
1
4
1
1
1
1
1
1
1
1
1
1
1
1
1
1
1
1
1
1
1
1
1
1
1
1
1
1
1
1
1
1
1
1
1
1
1
1
1
1
1
1
1
1
1
1
1
1
1
1
1
1
1
1
1
2173
-1068
-1
-1
-1
-1
-1
-1
-1
-1
-1
-1
-1
-1
-1
-1
-1
-1
-1
-1
-1
-1
-1
-1
-1
-1
-1
-1
-1
-1
-1
202
1
1
-2706
-828
-2733
-1
-1
-1
-1
-1
-1
-1
-1
-1
-1
-1
-1
-1
-1
-1
-1
-1
-1
-1
-1
-1
-1
-1
-1
-1
-1
-1
-1
-1
-1
-1
-1
-1
-1
-1
-1
-1
-1
-1
-1
-1
-1
-1
-1
-1
-1
-1
-1
-1
-1
-1
-1
-1
-1
-1
-1
-1
-1
-1
-1
-1
-1
-1
-1
-1
-1
-1
-1
-1
-75
-250
1891
-1827
-1
-1
-1
-1
-1
-1
-1
-1
-1
-1
-1
-1
-1
-1
-3389
-1
-791
-401
-1
-1
-1
-1
-1
-1
-1
-1
-1
-1
-1
-1
-1
-1
-1
-1
-1
-1
-1
-1
-1
-1
-85
-195
-1
-1
-1
-1
-1
-1
-1
-1
-1
-1
-1
-1
-1
-1
-1
-1
-1
-1
-1
-1
-1
-1
-1
-1
-1
-74
-1402
135
5181
584
1
1
1
1
1
1
1
1
1
-1129
860
867
1
1
1
1
610
-94
63
-50
-69
1588
1
253
-64
-1
-1
-1
-1
-5
-1
-1
-4
-1
-1
-1
-1
-1
-1
-1
-1
-2
-3
-1
-1
-1
-1
-1
-1
-1
-1
0
1383582 1388979 2123130 2128527 54 54 0
3634
-489
-1
-1
39
1
0
1388977 1399626 2128564 2139217 97 97 0
2377
-4869
87
-2586
-1
-1
-1
-1
0
1405436 1406912 2139647 2141123 28 28 0
196
1
8
90
3
1
-390
-1
-1
-1
-1
-1
0
1406912 1410238 2141218 2144576 99 99 0
599
-215
-30
-1
-118
-1
-74
170
-16
-276
-1
-1
-1
-1
-1
-1
-1
-1
-1
-1
-1
-1
-1
-1
-1
-1
-1
-1
-1
-1
-1
-299
-1
-1
-1
-1
-1
767
0
1433761 1439015 2144135 2149423 116 116 0
-603
-1
-1
-1
-1
-1
-1
-1
-1
-1
-1
-598
-1
-1
-3685
-1
-1
-1
-1
-1
-1
-1
-1
-1
-1
-1
-1
-1
-1
-1
-1
-1
-1
-1
0
1440837 1446031 2149419 2154610 114 114 0
557
2369
306
0
1465057 1472555 2154607 2162123 192 192 0
-306
-1
-1
-1
-1
-1
-1
-2
-1
-1
-1
-1
-1
-1
-1
-1
-56
151
271
1
27
177
133
160
-404
389
-851
-1
-1
112
48
323
-952
1162
-532
-1
-1
-1
-1
-4
-65
-884
0
1472626 1483359 2162276 2173006 303 303 0
-802
-1
-1
-1
-1
-1
-1
92
185
34
70
1
2
1
1
1
668
153
1
1
1
1
1
1
1
1
-270
-1
-1
-1
-1
-1
-1
-1
-1
-1
-1
-1
-1
-1
-1
-1
-1
-1
-1
-1
-1
-1
-1
-1
-1
-1
-1
-1
-1
-1
-1
-1
-1
-1
-1
-3
14
54
21
1
1
1
1
1
1
1
2
1
1
1
1
1
1
1
1
1
1
1
1
1
1
1
2
-362
-1
-2
-4
-1
-1
-1
9
8
1
1
2
-663
-1
-1
-1
-1
-1
-1
-1
-1
-1
-1
-1
-1
-1
-1
-1
-1
-1
-1
-633
215
14
683
3154
-374
508
1
1
1
1
1
1
1
1
1
1
1
1
1
1
1
1
1
1
1
1
-221
-1
0
1483392 1486324 2173004 2175891 90 90 0
358
1
1
1
1
1
4
1
1
1
1
1
1
1
1
2
1
1
1
3
1
1
1
1
1
1
1
794
1
1
1
1
1
1
1
1
1
1
1
1
1
1
1
1
1
1
1
-481
-926
-78
235
0
1504252 1506440 2185559 2187746 57 57 0
394
0
1506438 1509480 2188484 2191530 73 73 0
-283
-1
-1
-1
-1
43
1470
-175
-1
628
0
1509476 1513814 2204465 2208804 94 94 0
828
87
-226
357
-458
-1
-1015
-1
825
0
1514055 1515543 2214579 2216066 41 41 0
1201
0
1548698 1557498 2216067 2224878 378 378 0
-25
-363
-1
26
1
1
-6
-1
19
-28
19
-12
-1
-17
-1
-1
9
1
1
1
-12
36
-78
5047
1
105
1
162
-1112
-363
-1
26
1
1
-6
-1
19
-28
19
1
-12
-1
-17
-1
-1
9
1
1
1
-12
-113
-63
-1
-1
-3
-1
-1
-1
-1
-2
-146
0
1557499 1564747 2238884 2246127 172 172 0
-948
-1
-1
-1
-1
-1
-1
-2
-1
-1
-1
-1
704
-73
333
1
1
1
1
1
1
465
5
1
1
1
1
1
1
1
1
1
-305
-121
21
-765
877
-122
-7
289
778
-870
6
0
1565063 1566407 2246139 2247485 27 27 0
-480
-1
0
1566049 1567276 2247281 2248503 20 20 0
758
1
1
1
1
1
-411
0
1568770 1571535 2258233 2260991 133 133 0
158
1
1
1
1
1
283
1
-157
-1
-4
98
1269
0
1572511 1575682 2288657 2291822 120 120 0
-270
-223
-439
36
-162
387
1
1
1
1107
300
208
8
1
0
1588619 1589651 2305160 2306189 41 41 0
-77
-1
533
3
1
1
208
0
1644949 1646034 2366675 2367760 49 49 0
0
1661861 1664272 2368843 2371237 114 114 0
1267
24
1
1
1
5
1
1
1
2
1
1
1
1
1
1
1
-598
400
0
1676588 1685438 2376647 2385506 435 435 0
-26
-1
21
1
1
254
1
1
4
1
1
6
1
1
1
1
4
1
1
1
1
1
1
1
2
1
2
2
1
1
1
3
2
1
6
1
3
-303
-1700
-1
330
-50
-7
523
4
-12
-1
-1
-1
-1
-1
-1
-1
-1
-1
-1
-1
-1
-1
-1
-1
-1
-1
-855
-132
669
-182
-728
-494
-826
-210
415
1
-51
-347
-1
-1
-1
-1
-1
-1
-1
-1
-1
-4
-1
-3
-1
-1
-1
-1
-1
642
0
1695211 1727493 2390495 2422771 467 467 0
1089
707
1
1
1
1
1
1
1
1
1
1
1
1
1
1
1
1
1
1
1
1
1
1
1
1
1
1
1
1
1
1
1
1
1
1
1
1
1
-81
-1
-1
-747
-1327
-555
-1
-1
-1
-1
-1
-1
-1
-1
-1
-558
-522
-510
8
1
1
-26
-1
-1
-1490
9897
11424
1
1
-147
-1
-1
-1
-1
-1
-1
-1
-1
-1
-1
-1
-1
-1
-1
-1
-1
2434
-112
-1
0
1727645 1772381 2422835 2467557 376 376 0
6533
1
-1205
1852
-363
494
342
-91
-1560
-1
-1
-1
-1
-1
-1
-1
-1
-1
-1
-1
-1
-1
-1
-1
-1
-1569
184
1
1
1
1
-1428
1088
755
-529
-1
6082
-1859
-1
-1
1999
843
1
1
1
1
1
1
1
1
1
1
1
1
1
3
1
1
1
1
1
1
1444
1323
-206
-1
-1
-1
-1
-1
-1
-1
-1
-1
-1
-1
-1
-1
-1
-1
-1
-1
-1
-1
-1
-1
129
1
1
1
1
1
1
1
1
1
1
1
1
1
1
1
1
1
2
1
1
1
1
1
1
1
1
1
1
-332
1261
-4195
-415
1327
-4296
-1
0
1772636 1785127 2467566 2480059 110 110 0
-3625
3874
-3829
-1
0
1785126 1814613 2581298 2610782 194 194 0
1176
1
1
1109
1446
1738
-1162
252
-1648
-1
2386
-698
-1
-6036
-5552
814
2093
0
1808474 1815446 2640100 2647069 92 92 0
666
2093
2261
0
1815456 1818366 2647710 2650619 59 59 0
-605
-1
1240
481
1
167
-238
0
1818527 1821114 2650612 2653205 29 29 0
-553
274
-69
-794
-11
-1
-1
-1
0
1821724 1830717 2653203 2662208 210 210 0
462
-466
8
1
-21
-10
-4
-3
-1
-2867
-1
-1
-1
-1
-1
-1
-1
-1
-1
-1
-1
-1
-1
-1
-4
-1
-1
-5
-1
331
1
71
-2015
-1
-1
-1
-1
-1
-1
-1
-1
-1
-2
-2
-1
-52
-49
-1
-44
-1
-1
-1
-1
-1
-1
-1
-139
64
1
280
356
1
1
-63
-1
-1
-1
197
1
1
1
1
1
1
1
1
1
1
1
1
1
1
220
1
1
4
1
1
1
104
1
1
1
705
1
1
1
238
0
1831752 1840595 2663463 2672343 189 189 0
-2300
-47
-1
-2068
-1
-1
-1
-2
-1
464
-659
-158
-345
-161
-1
-1
-10
-1
-1
-1
-1
-1
-1
-1
-1
-1
-1
-1
-1
-1
-1
-3
-1
-3
-1
-1
-1
-1
-2476
0
1840784 1845526 2672336 2677085 163 163 0
193
102
53
1
505
-693
-332
-1
-1
-1
-1
-1
-1
-1
-1
-1
-1
-1
-1
71
150
1
1
1
1
1
1
1
1
1
1
1
1
1
1
1
1
1
1
1
1
1
1
1
1
1
1
1
1
1
1
1
159
-997
-1
-1
-1
-1
-1
-1
-1
-1
-1
-1
-1
-1
-1
-1
-1
-1
-1
-1
-1
-1
-1
-1
-1
-1
-1
-1
-1
-1
-1
-1
-1
-1
986
0
1846541 1849706 2678141 2681314 66 66 0
-1140
-1
-1
-33
-1
-1
-1
-1
-1
-8
-1
-1
-1
-1
-1
-1
-1
95
1
1
1
1
1
1
1
1
0
1850613 1866017 2681312 2696748 242 242 0
-228
-1
-1
-1
113
-301
-1
-1
-1
197
1
1
1
1
1
1
1
1
1
1
1
1
1
1
326
1
1
1
-304
-1
-1
-1
-1
-1
-1
-1
-836
-1
-1
-1
-1
-1
-1
-1
-1
-1
-1
-1
-1
-1
-1
-1
-1
-1
-1
-1
-1
-1
-1
-1
-1
-1
-138
-693
-673
-1
-1
-1
-1
-1
-1
-1
-1
-1
-1
-1
-1
-1
-1
-1
-1
-1
-1
-1
-1
-1
-1
-1
-1
-1
-1
-1
-1
-1
-1
-1
9065
1
1
1
1
1
1
1
1
1
1
1
1
1
2
1
839
1
687
696
1
1
1
1
0
1866022 1872561 2741348 2747915 157 157 0
-382
-1
-1
-1
-1
-1
-1
-1
-1
-1
-1
-1
-1
-7
-1
-641
44
-713
-370
55
403
1
1
1
1
1
1
1
1
1
1
1
1
-219
-1
-1
-1
-1
-1
-1
-1
-1
-1
-1
-1
-1
-1
-1
-1
-1
-1
-1
-1
-1
-1
-1
-1
-1
-1
-1
-1
-1
-1
-1
-1
1178
1
1
1
1
1
1
1
1
1
1
-269
-1
-1
-1
-740
1441
0
1872651 1876773 2747915 2752146 181 181 0
-1046
-1
-1
-1
-1
-1
-1
-1
-1
-1
-1
-1
-1
-1
-1
-1
-1
-1
-1
-1
-1
-1
-1
-1
-1
-1
-1
-1
-1
-1
-17
-1
-1
-1
-1
-1
-1
-1
-1
-1
-1
-1
-1
-1
-1
-1
-1
-1
-1
-1
-1
-1
-1
-1
-1
-1
-1
-1
-1
-1
-1
-1
-1
-1
-1
-1
-1
-1
-1
-1
-1
-1
-1
-1
-1
-1
-1
-1
-1
-1
-1
-1
-1
-1
-1
-1
-1
-1
-1
-1
-1
-2
-65
-1
-1
-1
-1
-1
-1
-1
-1
-2271
154
-155
-1
-1
-1
-1
-1
-1
-1
-1
-1
-67
-28
35
1
1
1
0
1876770 1879116 2752273 2754652 83 83 0
-14
-63
-50
-1
-1
-283
-436
105
1
1
1
605
1
99
1
1
1
-431
-1
-1
-1
-1
-1
-1
-1
-1
-1
-1
-1
-1
-1
-1
-1
-1
-1
-1
-1
-1
-1
-1
-1
-1
-1
-110
-2
-4
-2
-1
-3
-1
-19
-1
-17
0
1879261 1880737 2783798 2785273 23 23 0
182
-72
423
0
1882466 1883958 2785270 2786762 19 19 0
0
1883635 1905289 2787237 2808886 420 420 0
334
705
-161
-230
-2635
16
-58
268
-268
938
1
-372
-80
-49
111
-691
-1
-1
-1
-1
-1
-1
-1
-1
-1
-1
-1
-1
-1
-1
-1
-1
-1
-1
-1
-1
-1
-1
-1
-1
-1
-1
-1
-1
-1
-1
-1
-1
-1
-1
-1
-1
-1
-1
-1
-1
-1
-1
-1
-1
-1
-310
36
-48
-541
-1
-1
-1
-1
-1
-1
-1
-1
-1
38
527
1
-3689
-1
-1
-1
-1
-1
-1
-3
-1
-1
-457
-1
-1
-1
-1
-1
-1
-1
-1
-1
-1
-1
-1
-1
-1
-1
-1
-1
-1
-2325
-202
-387
-3
36
1
1
1049
389
1
1
1
1
1
1
1
1
1
1
1
1
1
1
1
1
-195
63
1
1
1
1
1
1
1
1
1
1
1
1
1
1
1
1
1
1
1
1
1
1
1
1
1
1
1
5
1
1
1
1
1
1
1
1
1
1
1
1
1
3
1
1
1
1
1
1
1
1
1
1
1
1
1
1
1
1
1
1
1
1
1
1
1
1
1
1
1
1
1
3356
0
2066686 2068780 2809065 2811146 54 54 0
687
1
1
1
1
1
1
1
1
1
160
-389
111
54
-471
178
1
0
2068780 2072080 2811655 2814903 137 137 0
-32
-1
-1
-686
-1
-1
528
1
1
1
1
6
8
1
3
1
3
1
2
1
1
2
1
2
1
1
1
1
1
1
2
5
1
1
1
4
1
1
1
2
1
2
1
1
1
1
1
1
2
-633
-1
-1
388
1
1
1
1
1
1
1
1
1
1
1
1
1
1
1
1
1
0
2079151 2089168 2812905 2822885 308 308 0
-27
-1
-1
-1
-632
-236
-60
-1
-1
-1
90
1
1
1
1
1
1
1
1
1
2
2
1
1
2
1
1
1
-460
-1
-1
-1
-1
-1
-1
-1
-1
-1
-1
-1218
-19
5
2220
1
1
1
1
1
1
1
1
1
1
1
1
1
1
1
1
1
1
1
1
1
1
1
1
1
1
1
1
1
1
1
1
1
1
1
1
1
-972
-2228
358
817
67
1
-78
157
196
0
2089163 2106668 2831788 2849294 429 429 0
2110
1
1
1
1
1
-1999
-1534
315
-113
-890
-4059
-439
1423
1
1
1
1
1
1
1
2
1
1
1
1
1
1
1
1
-39
-1
-1
-1
-207
-82
-1
-160
857
21
-556
-1
-1
-1
-1
-1
-1
-1
-1
-1
-1
-1
-1
0
2107829 2112421 2848947 2853548 142 142 0
648
1
-973
118
228
12
-536
-1
-1
-578
74
1
1
1
1
1
1
1
1
1
1
-923
-1
-1
-1
-1
-1
-1
-1
-1
-1
-1
-1
-1
-1
-1
-1
-1
-1
-1
-1
0
2112769 2115754 2853547 2856531 68 68 0
1970
0
2120438 2123802 2859178 2862556 112 112 0
1174
1
1
1
1
1
1
-521
-1
-1
-1
-1
-1
-1
-1
-1
-1
-1
-1
-1
-1
-1
-1
-1
-1
-1
-1
-378
0
2123797 2134196 2871045 2881469 262 262 0
-1062
-34
1127
1
1
1
1
1
1
1
1
2
1
1
1
1
1
1
1
197
-2260
-1
-1
-1
-1
-1
-1
-1
-1
-1
-3
-1
-1
-1
-1
-980
2281
-818
-1
-1
-1
-1
-1
-1
-1
-1
-1
-1
-1
-1
-1
-1
-1
-1
-1
-1
-1
-1
-1
-1
-1
-1
-1
-1
-1
838
501
0
2136074 2145075 2881463 2890456 190 190 0
605
429
-262
571
1
1
1
1
1
1
1
1
1
1
8
1
552
1
581
1
1
1
1
14
1
1
-105
-1
-1
198
1
-147
-1
-1
-1
-1
-1
-33
-16
-1
5
1
1
1
-46
-1
-1
-1
-1
50
-384
154
1
-35
190
974
-261
-1607
-12
-1
-1
-1
-1
-1
-1
-1
791
52
0
2145072 2150362 2890656 2895953 100 100 0
-114
-1
-1
-1
-1
-1
-1
-1
203
1
-851
-117
316
-1232
477
0
2156682 2157747 2897444 2898509 23 23 0
0
2156682 2158854 2915241 2917412 86 86 0
-1163
-1
-1
-1
-1
-1
-1
-1
-1
-1
-1
-1
-1
-1
-1
-1
-1
-1
-1
527
1
1
1
1
1
1
1
1
1
1
1
1
1
1
1
1
1
1
1
1
-342
0
2170414 2173179 2973548 2976314 24 24 0
-319
-338
52
0
2237988 2244301 2983696 2990009 10 10 0
0
2245827 2247820 2991298 2993299 49 49 0
-545
-1
-48
-1
-1
-1
-489
-1
-1
-1
222
251
0
2247817 2251593 2993772 2997506 115 115 0
193
-1027
1076
1
1
1
72
-9
-1
-1
-1
-156
-1
-1
133
4
1
1
4
8
1
1
1
1
1
1
1
1
1
1
1
1
5
192
95
546
1
1
1
1
1
1
1
1
1
1
1
1
1
1
1
1
1
197
1
1
1
1
0
2256077 2259137 2997476 3000491 137 137 0
199
1
11
1
1
1
1
1
1
1
2
1
1
1
1
1
1
1
1
1
1
1
1
1
1
1
1
3
1
1
1
1
1
1
2
1
1
4
1
4
1
1
1
1
1
1
1
2
1
1
1
1
1
1
-499
-233
-31
-1
-1
-38
-1
-1
-1
-1
-1
-1
-1
-1
-449
119
1
1
1
-322
20
196
580
0
2259753 2261564 3000488 3002299 29 29 0
0
2261720 2272109 3002502 3012929 259 259 0
-1481
771
2946
-72
-781
-50
1010
1
1
-167
-1
-1
-1
-1
-1
-1
-1
-1
-1
-1
-1
-1
-1
-2
-2
-1
-4
-1
-1
-1
-2
-4
-1
-1
-1
-1
-1
-1
-1
-1
-1
-1
-1
-1
-1
-1
-1
-1
-1
-1
-1
-1
-1
-1
-1
-1
-1
-1
-1
413
1
1
1
1
1
1
1
1
1
1
65
-962
0
2286281 2289123 3015653 3018491 43 43 0
-729
-2
-1
557
1
1
1
1
1
738
0
2294649 2300198 3019140 3024613 131 131 0
-88
-1
-1
451
-205
61
1
1
1
1
1
1
1
1
1
1
1
1
1
1
1
1
1
1
1
-45
112
1
1
6
1
44
1
604
1
1
1
1
1
1
1
1
1
1
1
1
1
1
1
1
1
1
1
1
1
1
1
1
1
1
1
1
1
1
1
1
1
1
1
1
1
1
1
1
1
1
1
1
1
1
1
1
1
1
1
1
0
2300199 2306957 3024709 3031470 28 28 0
-4262
-1422
-859
-1
-1
208
1
0
2308693 2324746 3031471 3047532 178 178 0
-302
-1
-1
-1
-1
8
-1272
-1
-1
1107
-463
1052
208
-2435
-1
-2402
-839
1095
-54
849
-1290
2311
0
2333666 2344316 3047528 3058251 396 396 0
-1021
-1
-1
-1
-1
-1
-1
-1
-1
-1
-1
-1
-1
-1
-1
-1777
-1
-1
-1
-1
-1
-1
-1
-1
-1
-1
-1
-1
-1
-1
-1
-1
-1
-892
-1
-1
-1
-1
-1794
-904
-1
-1
-1
-1
-1
-1
-1
-1
-1
-1
-1
-1
-1
-1
-1
-1
-1
-1
-1
-1
-1
-1
-1
-1
-1
-1
-1
-1
-1
-1
-1
-1
-1
-1
-1
-1
-1
-1
-1
-1
-1
-1
-1
-1
-1
-1
278
1
1
1
1
1
1
1
1
1
1
1
1
1
1
1
1
1
1
1
1
1
1
1
1
1
1
1
1
1
1
1
1
1
1
1
1
1
1
1
1
1
1
1
1
1
1
620
-151
-1
-1
-1
1460
1
1
1
1
-1041
-11
-1
-1
-1
-1
-1
-1
-1
-1
-1
-1
-1
-1
-1
-1
-1
-1
-1
-1
-1
-1
-1
-1
-1
-1
-1
-1
-1
-1
-1
-1
-1
-1
-1
-3
-1
-1
-1
-1
-1
-1
-1
-1
-1
-1
-1
-1
-1
-1
-1
-1
-1
-1
-1
-231
221
1
1
1
1
1
1
1
1
1
1
1
1
1
1
1
1
1
1
1
0
2344546 2349305 3058408 3063162 96 96 0
230
122
1
1
1
382
-789
-35
284
-352
158
0
2349745 2356494 3062953 3069700 120 120 0
1372
-3321
-136
1637
83
92
0
2356490 2360205 3081427 3085142 49 49 0
0
2360200 2373082 3097949 3110928 295 295 0
-270
-449
-5
-1
-1
-1
-1
-1
-5
-1
-1
-3701
-1
-1
-1
-1
-1
-1
-1
-1
-1
-1
-1
-1
-1
-1
-1
-1
-1
-1
-1
-1
-1
-1
-1
-1
-1
-1
-1
-1
-1
-1
-1
-1
-1
-1
-1
-1
-1
-1
-1
-1
-1
-1
-1
-1
-1
-1
-1
-1
-1
-1
-1
-1
-1
-1
-1
-1
-1
-1
-1
-1
-1
-1
-1
-1
-1
-1
-1
-1
-1
-1
-1
-3437
-1
-1
-1
-1
-1
-1
-1
-1
-1
-1
-1
-488
-65
-74
1573
0
2380788 2404684 3110925 3134810 514 514 0
731
668
606
1
1
1
1
1
1
1
1
1
1
1
1
1
1
1
1
1
1
1
1
1
1
1
1
1
1
1
1
1
1
1
1
1
1
1
-1643
-818
-1
-1
-1
-1
-1
-1
-1
-1
-1
-1
-1
-1
-1
-1
-1
-1
-1
-1
-1
-1
-1
654
652
622
1203
1
1
1
1
1
1
1
1
1
1
1
1
1
3
1
2
1
1
1908
94
688
-1404
-1
-996
-1
-1
-1
-1
-5
-5
-1
-2
-1
-2
-1
-1
-1
-1
-1
-50
-669
-1
-1
-1
-1
-1
-1
-1
-1
-1
-1
-2267
19
36
-1298
-1
-1
-1
969
16
-25
565
1
1
1
1
1
1
1
1
1
1
1
1
1513
-1550
-1
-1
-1
-1
-1
-1
-1
-1
-1
-1
0
2405039 2414655 3135106 3144638 369 369 0
81
1
-497
416
-229
-1
-1
133
1
1
1
1
1
1
1
1
1
1
1
1
1
1
1
1
1
1
1
1
1
1
1
1
1
1
1
1
1
1
1
1
1
1
1
1
1
1
1
1
1
1
1
1
1
1
1
1
1
1
1
1
1
1
1
1
1
1
1
1
1
1
1
1
1
1
1
1
1
1
1
1
1
-2122
-1
-1
-1
-4
-1
-1
-1
-1
-1
-1
-1
-1
-1
-1
-1
-1
-1
-1
-1
-1
-1
-1
-1
-1
-1
-1
-965
-825
-485
-1
-1
-1
-1
-1
-1936
-1
808
1
1
33
1
1
1
1
1
1
1
1
-312
-18
-1
5
50
3
1
-11
11
289
24
1
11
1
1
1
11
11
1
1
1
1
1
1
1
1
6
1
2
52
1
1
1
1
1
1
1
1
1
1
1
1
1
1
0
2413487 2433979 3143890 3164339 495 495 0
-82
-1
-1
-1
28
-4
-10
12
381
1
1
1
1
1
-35
-1
-1
-394
-1
-1
-15
-1
-1
96
-277
-1
-1
-1
-1
-1
-1
-1
-1
402
1
1
9
1
1
32
1
1
-220
178
1
1
1
1
1
1
1
1
-95
-1
-1
-1
-1
-1
-451
156
1
1
1
1
1
1
1
1
1
1
1
1
1
1
1
1
1
3
1
1
1
1
1
1
1
1
1
1
1
1
3
1
1
1
1
1
1
1
1
2
1
98
-66
-2782
-1134
48
-862
-150
-1
-2573
-353
-1
-1
-462
1116
867
1
1
1
1
1
1
1
1
1
1
1
1
1
1
1
1
224
-2368
-1
-1
-3
-2118
448
0
2434045 2439164 3164341 3169459 81 81 0
926
-1098
258
726
-1468
0
2439165 2461101 3169684 3191656 439 439 0
797
-820
-1255
-1287
-420
-1958
-366
-1
-1
-1
-1
-1
-1
-1
-324
-1
-1
-1
-1
-1
-1
-1
-1
-1
-1
-1
-1
-1
-3
-1
763
-2269
-3299
-1
-1
193
-15
-1
-1
1240
1
1
1
1
1
1
-545
-1339
-1
-1
-1
-1
-1
-1
-1
-1
-1
4702
0
2461862 2480191 3193719 3212044 391 391 0
-172
65
-423
-61
-183
-2942
-365
-1
-1
-2324
1305
209
-1385
-1
-3
-1
-1
-1
-1
-1
-2
-1
-1
-1
2261
1
1
1
1
1
1
1
1
1
1
1
1
1
1
1
1
1
1
1
1
1
-3558
-267
1043
1749
0
2480194 2483888 3212153 3215876 126 126 0
-379
-1
-1
-1
-1
-1
-1
-1
-1
-1
-1
-1
-1
-1
-1
-1
-1
-1
-1
-1
-1
-1
-1
-1
-1
-1
-1
-1
-1
-1
-11
557
611
0
2483942 2486419 3216734 3219211 61 61 0
0
2487219 2498250 3219446 3230345 309 309 0
85
1
1
1
1
1
1
1
1
1
1
1
1
1
1
1
1
1
1
1
1
1
1
1
1
1
1
1
1
1
1
1
1
1
1
1
1
1
1
1
1
1
1
1
1
1
1
1
1
1
1
1
1
1
1
1
1
1
1
1
1
1
1
1
1
1
1
1
1
1
1555
-2844
2027
1
1
1
1
1
1
1
1
1
1
1
1
1
1
1
1
1
1
1
1
1
1
1
1
1
1
1
1
1
1
1
1
1
1
1
1
1
1
1
1
1
1
1
1
1
1
1
1
1
1
1
1
1
1
1
1
1
1
1
1
1
0
2509041 2533251 3230340 3254598 423 423 0
239
-860
-1
-31
1553
351
752
-142
-901
-1
-135
-1
-1
-1
-1
-1
-1
-1
-1
-1
-1
-1
-1
-1
-1
-1
-1
-1
-1
-6
-1
-1
-1
-1
-1
-1
-1
-1
-1
-1
-1
-1
-1
-1
-1
-1
-1
-1
-1
-1
-1
-1
-1
-1
-1
-1
-1
-1
-1
-1
-1
-1
-3
-1
400
1
1
-5391
-1
1228
-2661
23
-39
399
1058
-4139
3164
-464
213
1
1
1
1
1
0
2533263 2546591 3254158 3267353 279 279 0
378
1
1
1
1
1
78
1
1
1
-210
-1417
279
590
-2634
-1
-1
171
1
1
1
1
1
1
1
1
1
1
1
1
1
2
462
1
1
1
1
1
1
1
1
1
1
1
1
1
1
1
1
1
1
1
1
1
1
1
1
1
1
1
1
1
1
1
1
1
1
1
1
1
1
1571
383
-1678
-88
-866
-1
563
1
1
1
1
1
1
1
1
1
1
1
1
1
1
1
1
1
1
1
1
1
1
1
1
1
1
1
1
1
1
1
1
1
1
1
1
1
1
1
1
1
1
1
1
1
1
1
1
1
1
1
1
1
1
1
1
1
1
1
1
1
1
1
1
1
1
1
1
1
1
1
1
1
0
2571754 2578867 3270326 3277347 159 159 0
919
31
175
353
52
93
107
1
1
1
1
1
1
1
1
1
1
1
1
1
1
1
1
1
1
1
1
1
1
1
1
1
1
1
1
1
1
1
1
1
1
1
1
1
1
1
1
1
1
1
1
1
1
1
1
1
1
1
1
1
1
1
1
1
1
1
1
1
1
1
1
1
1
1
1
1
1
1
1
1
1
1
1
1
1
1
1
1
1
1748
1
68
1930
-1524
0
2578869 2594425 3277439 3293051 156 156 0
5661
1
2
3
1
-172
-1
-1
-1
-1
-1
-602
-1
-1
-1
-1
-1
-1
-1
-1
-1
-1
-1
-1
-1
-1
-1
-1
-1
-1
-1
-1
-1
-1
-1
-1
-1
-1
-1
-1
-1
-1
-3667
-1
-1
-1
-1
-1
-349
1365
1
-1290
-1
-1
-1
-3
-1
-1
-4
-1
-1
-1
-1
-1
-1
-1
-1
-1
-1
-1113
-531
387
0
2618875 2632031 3312027 3325161 527 527 0
18
-11
88
14
78
78
182
1
1
1
1
2
4
20
1
1
39
1
1
1
3
1
1
2
3
1
146
8
-8
-9
7
10
-3
12
55
-40
41
-5
-247
66
1
1
-109
-39
36
-100
-57
28
-16
149
10
-3
108
-71
-742
-2686
656
-485
-1
256
-394
2443
-180
-3391
0
2640657 2641665 3325151 3326159 34 34 0
0
2645479 2654561 3326153 3335283 139 139 0
34
32
-150
-1445
-1
-1
-1
-1
-59
-613
-281
-1
-1
520
55
1
1
1
-349
-1
-1
-1
-1
-1
-1
-1
-1
-1
-1
-1
-1
-1
-1
-1
-1
-1
-1
-1
-1
-1
-1
-1
-610
-1786
-1
-1
-1
-1
-1
-1
-1
-1
-643
-1
-1
-1
-1
-1
-1
-340
-1
-1
0
2654729 2664044 3335417 3344710 180 180 0
487
1
2
1
1
3
715
32
1
3
477
784
1
1
1
1
1
1
1
1
1
-323
1395
-339
2483
330
-171
385
0
2666480 2670792 3362088 3366401 116 116 0
631
-4
994
-572
-674
0
2672926 2675331 3388536 3391003 109 109 0
-134
-1
-1
-1
-1
-1
-1
-1
-1
-1
-1
-1
-1
-1
-1
-1
-1
-1
-1
-1
-1
-1
-2
-1
-23
-1
-1
-1
-1
-1
-1
-1
-1
-1
-1
-1
-1
-1
-1
-1
-1
-1
-1
-1
-1
-1
-1
-1
-1
-1
-1
-70
-1
-1
-1
-1
-1
-1
-1
-1
-1
-1
-1
1391
0
2684125 2714507 3390996 3421350 811 811 0
-762
-2061
892
272
-127
166
1
1
977
-365
924
-125
3
382
-1242
-1
-1
-1
390
-962
-1
-1
-1
-1
-1
-1
-1
-1
-122
-1
-1
-1
-1
-1
-10
-1
-1
-1
-1
-1
-4
-4
-1
-1
-1
-5
-1
-15
-1
-1
-1
-1
-1
-1
-1
-1
-11
-1
-1
-1
-1
-1
-1
-1
-1
-2
-1
-1
-1
-1
-1
-1
-56
1098
1
612
-38
1867
853
1
1
1
1
1
1
1
1
1
1
217
1
1
1
1
1
1
1
1
1
1
1
1
1
1
1
1
1
1
1
1
1
1
1
1
1
1
1
1
1
1
1
1
1
1
1
1
-35
-70
-1115
142
-618
-581
-1
-2283
1099
-1349
2077
-236
-226
70
1
48
1
1
1
1
1
1
1
1
1
1
1
1
1
1
1
1
1
1
1
1
1
1
1
1
1
1
1
1
1
1
1
1
1
1
1
1
1
1
1
336
-103
-1
31
447
2
-19
688
79
1
-124
-304
-69
1492
13
-168
-517
-744
-1
-1
-1
-1
-284
0
2715308 2724377 3432468 3441524 250 250 0
-683
1610
-142
-859
128
159
1
-495
566
1
1
1
1
1
1
1
1
1
1
1
-324
137
1991
1
-1123
0
2767339 2778501 3467822 3478965 352 352 0
660
46
-559
-1
-325
243
-2333
-538
-2998
-1261
56
-3
220
1
1
556
992
33
1
1
1
1
1
5
1
1
1
1
1
2
2
1
1
48
208
0
2784947 2798717 3487523 3501277 482 482 0
-75
-2281
-2473
-880
-649
-1
-1
56
352
1
1
198
296
1912
1
1
1
1
1
1
1
1
1
1
1
1
1
1
1
1
1
1
1
1
1
1
1
1
1
1
1
1
1
1
1
1
-801
-1
-5
-1
628
1
1
-197
-1
-1
-1798
-126
-168
-36
-261
-1
-1
-1
-1
-1
-1
-2
-1
-1
-3
-1
295
1
1
139
0
2798808 2805895 3501277 3508351 249 249 0
3539
1407
1
1
1
1
1
1
1
1
1
1
1
-1603
401
0
2810678 2827412 3540426 3557105 645 645 0
1337
108
-452
-1627
-3
-1768
-1
-1
-1
-1
-1
-1
667
1009
1
4
1
2
2
1
2
1
1
1
1
1
1
1
593
-75
300
353
590
1
1
1
1
1
1
1
1
1
1
1
1
1
1
1
1
1
1
1
166
1
-336
-13
163
1
1
1
1
1
1
1
697
4
1
-812
-210
-1
-1
-1
-1
-1
776
-141
-1
-1
-1
-1
-1
-1
-1
-1
-2
-1
-1
-1
-1
-1
140
1
1
1
1
1
1
1
1
1
1
1
1
1
3
1
116
1703
1
1
1
1
1
1
1
1
1
1
4
1
1
1
4
1
1
-168
180
64
-16
-66
904
1
-110
-472
90
0
2828563 2833263 3557100 3561842 172 172 0
263
-2018
-1
-1
-1
-1
-1
-1
-1
-1
-1
-1
-1
-1
-1
-1
-1
-1
-1
-1
-1
-1
-1
-1
-1
-1
-1
-1
-1
-1
-1
-1
-1
-1
-1
-776
-1
-1
-1
-1
-1
-1
-1
-1
-1
-603
11
778
0
2833259 2837514 3566736 3570946 147 147 0
174
198
1
1
4
1
1
1
-1253
-1
37
553
275
1
1
1
1
1
1
1
1
1
1
1
1
1
1
1
1
1
1
1
1
1
1
1
1
1
1
1
1
1
3
1
1
1
1
3
60
594
85
1
-23
-515
-1
0
2846468 2852219 3570941 3576678 172 172 0
191
537
1
1
1
1
1
1
1
1
1
1
1
1
1
1
-457
-1615
0
2853017 2854808 3577825 3579616 65 65 0
796
-316
0
2855300 2864213 3580108 3589006 239 239 0
-267
1031
160
1785
1
1
1
1
1
1
1
1
1
1
1
1
1
1
-65
-1
-882
-34
-147
-1
-1
-133
-1
-1
-1
38
1582
1148
1
1
-176
221
52
8
1
1
3
1
1
1
1
1
1
1
1
1
1
1
1
1
-35
-1
-1
-1
-1
-1
-1
-1
-1
-1
-1
-1
-801
0
2865174 2866681 3588998 3590506 32 32 0
246
284
-39
-1
-1
-79
428
0
2866683 2873095 3590638 3597038 222 222 0
803
-295
4
482
1062
-204
-113
-1
-1
-1
-1
-1
-1
-1
-1
-1
-1
-1
-1
-1
-1
-1
-1
-1
-1
-1
-1
-1
-1
-1
-3
-1
-1
-2
-1
-1
-1
-1
-1
-1
-1
-1
-1
-1
-1
-1
-1
-2
-1
-718
-1
-1
66
1
1
4
1
4
269
1
1
1
1
1
1
1
1
1
1
1
1
1
1
1
1
1
1
1
1
1
1
1
1
1
1
1
1
1
1
1
1
1
1
1
1
1
1
1
1
1
1
1
1
1
1
2
1
1
1
1
-172
-1036
0
2873096 2877466 3597228 3601611 64 64 0
-73
-1
3051
-228
-1
-4
-1
-1
-1
-1
-7
-1
-67
-1
-1
-1
-1
-1
-3
685
1
1
71
0
2878123 2887051 3614986 3623906 285 285 0
546
1
48
6
-16
-1
-1
17
-107
-582
2297
2269
747
-15
-944
-65
46
6
23
1
1
8
184
-505
469
1
0
2888866 2905908 3635867 3652913 498 498 0
2023
32
-89
358
-5427
162
-1720
-1
975
-18
-149
-1
-1
-1
-1
-3
-1334
-1
-179
-1
-1
-1088
-1562
149
1
1
3
1
1
1
1
425
1
1
-90
337
-324
-48
0
2901026 2915492 3675898 3690381 307 307 0
-124
-1
-236
-334
5
-693
1366
-195
-150
-1
-1
-1
-1
-1
-1
-1
-1
-1
171
1
1
1
1
1
2
-258
-1
54
-38
-664
-49
-3499
-2548
386
430
234
-92
656
-204
-172
-1
-1
-675
-509
-1
-1
660
0
2916015 2917884 3691448 3693317 5 5 0
0
2917987 2938547 3693496 3714126 875 875 0
68
2381
1
1
1
1
1
1
1
1
1
1
1
1
1
1
1
1
1
1
1
1
1
1
1
1
1
1
1
1
1
1
1
1
1
1
1
10
1
293
52
1
1
1
1
1
1
1
1
1
1
1
1
1
1
1
1
1
1
1
1
1
1
1
1
1
1
1
1
101
-260
452
-35
-1
-1
-1
-1
-1
-1
-1
-1
-1
-1
-1
-1
-1
-1
-1
-1
-1
-1
-1
-1
-1
-1
-1
-1
-1
-1
-1
-1
-1
-1
-1
-1
-1
-1
-1
-1
-1
-1
-1
-1
-1
-1
-1
-1
-1
-1
-1
-1
-1
-1
-1
-1
-1
-1
-1
-1
-1
-1
-1
-1
-1
-1
148
-408
-284
26
-35
-1
-1
-1
-1
-1
-1
-1
-1
-1
-1
-1
-1
-6
-1
-1
-1
-1
-1
-1
-1
-1
-1
-1
-1
-1
-1
-1
-1
-1
-1
-1
-3
-1
140
-98
462
-74
-1
98
174
1
1
1
1
1
1
1
1
1
1
1
1
1
1
1
1
1
1
1
-351
-1
-1
-1
386
-9
-1045
-821
-1
-1
-1
-1
-1
-1
-1
-1
-1
-1
-1
-1
-1
-1
-1
-1
-3
-1
-1
-1
136
-1229
-1
-1
-1
-1
-1
-1
-1
-1
-1
-1
-1
-1
-1
-1
-1
-1
-1
-1
-1
-1207
-1
-1057
765
1
1
1
1
1
1
1
1
1
1
1
1
1
1
1
3
1
-431
-1
-1
-1
-1
-1
-1
-1
-450
-1
-1
-1
-1
-1
-1
-1
-1
-1
-1
-1
-1
-1
-1
-1
-1
-1
-1
-1
-1
-1
-1
-1
-1
-1
672
1
-496
-1
-1
-1
361
825
-29
-247
-1
-1
-187
715
-3
3415
3
1
4
1
3
0
2940046 2965008 3704565 3729491 696 696 0
-2151
-1
1103
1
-496
-1
-1
-1
-152
1029
-306
-1
-1
-1
-1
-1
-1
-1
-1
-1
-1
-1
-1
-2
-1814
2713
1
-1100
-1877
519
343
714
1
1
1
1
1
1
1
1
1
1
1
1
1
1
1
1
1
1
2
1
227
1
1
1
1
1
1
1
1
1
1
1
1
1
1
1
1
1
1
1
1
1
1
1
1
1
1
1
1
1
1
1
1
1
1
1
1
1
1
1
1
1
1
2
78
-715
-1
562
-746
-141
-1
-1
36
-1835
2919
126
-177
-1
-1
-1
-1
-1
-1
-1
-1
-1
-1
-1
-1
-1
-1
-1
-1
-1
-1
-1
-1
-20
-1
-1
-1
-1
-1
-1
-1
-1
-1
-1
-1
-1
-1
-1
-1
-1
-1
-1
-2
-1
-1
-1
-235
-2
-1
-142
413
1
1
1
1
1
1
1
1
1
1
1
1
1
1
1
1
1
1
1
1
1
1
1
1
1
1
1
1
1
1
1
1
1
1
1
1
1
1
1
1
1
1
2
-87
-1
-1558
-1
-1
-1
0
2965164 2979269 3747207 3761263 371 371 0
154
48
1
-717
1391
-520
56
-827
-1
-1
-1
-1
-1
-1
-1
-1
-1
-1
-1
-1
-1
-1
-288
-133
196
1
1
1
1
1
1
2
1
808
1
1
1
1
1
1
1
1
1
1
1
1
1
1
1
1
1
1
1
1
1
1
1
1
1
1
1
1
1
1
1
1
1
1
1
1
1
1
1
1
971
577
431
1
2560
-174
-876
2798
1
1
1
1
1
1
1
1
218
0
2979263 2987634 3773390 3781763 223 223 0
-338
5433
1
1
1
1
1
1
1
1
1
1
1
1
1
1
-1113
-115
-1008
-1
-1
-1
-1
-1
-1
-1
-1
-1
-1
-1
-1
-1
0
2987880 3002311 3781902 3796356 422 422 0
-7
715
32
506
1
1
1
1
1
1
1
1
628
1
1
1
1
1
1
1
1
1
1
1
1
1
1
1
1
1
1
1
1
1
1
1
1
1
1
1
1
1
1
1
1
1
1
1
1
1
1
1
-46
-129
-1
-1
-1
-1
-1
-1
-1
-1
-1
-1
-1
-1
-1
-1
-1
-1
-1
-5
-1
-1
-1
-1
-1
-1
-1
-1
-1
-1
-1
-1
-4
-1
-1
-1
-1
-1
-1
-1
-1
-1
-1
-1
-1
-1
-1
-1
-1
-1
-1
-1
-1
-1
-1
-1
-4
-1
-1
-3
-1
-1
-1
-1
-1
-1
-1
-1
-1
-1
-1
-1
-1
-1
-1
-1
-2
-1
-1
-1
-218
50
8
88
701
1
1
1
1
1
1
1
1
1
1
1
1
1
1
1
1
1
-260
-1643
-1
-1
-1
-1
-1
-1
-1
-1
-1
-1
-1
-1
-1
-1
-1
-1
-1
-1
-1
-1
-1
576
1
1899
1
1
1
1
1
-406
-138
932
1
4675
1
0
3012866 3032470 3796352 3815962 578 578 0
-714
-1
-1
-1
-1
-1
-1
-1
-1
-1
-1
-1
99
2390
1
-11
104
1246
-134
-125
169
1
1
1
1
1
1
1
2
-150
130
11
-1542
-2391
2982
1
-195
-1
761
1
1
1
1
1
1
1
1
1
2
6
1
1
1
20
1
1
1
1
1
1
1
1
1
-3742
-1
-1
-1
-1
-1
-1
-1
-1
-1
-1
-1
-1
-1
-1
-1
-1
-1
-1
-1
-1
-1
734
1
1
1
1
1
1
1
1
1
1
405
-489
-1
-1
-1
-1
-1
-1
-1
-1
-1
-1
-1
-1
-1
-1
-1
-1
-1
-1
15
-83
0
3033083 3053063 3817621 3837623 677 677 0
-882
-289
-1
-1
-1
-1
-1
-1
-1
-1
-1
-1
-1
-1
-1
-1
-1
-1
-1
-1
-1
-1
-1
-1
-1
-1
-1
-1
-1
-1
-1
-41
-1
-1
-1
-1
-1
-1
-1
-1
-1
-1
-1
-1
-1
-1
1319
-24
151
-366
14
245
1
1
1
1
1
1
1
1
1
1
1
1
1
1
1
1
1
-203
-113
2278
-754
-572
-1
-814
1200
-599
230
-89
-1201
399
1
1
-482
-293
-2526
-697
34
-487
-1
-24
460
1
1087
1
1
1
1
1
1
1
1
1
1
1
-1041
133
0
3053059 3055213 3852578 3854727 80 80 0
-895
212
1
-153
-1
-801
-1
-1
37
2
2
4
1
1
21
1
2
0
3056494 3085597 3857012 3886261 1060 1060 0
8
-273
-1
-1
-1
-1
-1
-1
-1
-1
-1
-1
-1
-1
-1
-1
-1
-1
-1
-1
-1
-1
-1
-1
-1
-1
-1
-1
-1
-1
-1
-1
238
227
-327
-1
-1
-1
-1
-1
520
-317
-1
-1
-1
-519
647
-2163
-1
-1
-1
-1
-1
-1
-1
-1
-1
-1
-1
-1
-31
-1
-1
-1
-1
-1
-1
-1
-1
-1
-1
-1
-1
-80
-1
-1
-1
-1
-1
-1
-1
-1
-1
-1
-1
-1
-1
-1
-1
-1
-1
-1
-1
-1
-1
-1
-1
-1
-1
-1
-1
-1
-1
-1
-1
-1
-1
-904
-1
-1
-1
-1
-1
-1
-1
-1
-1
-1
-1
-1
-1
-1
-1
-1
-1
110
25
85
-6
-13
-1
16
1
33
1
8
-1187
-2
383
-1115
2222
-932
1312
-352
-46
-463
172
1
1
3
1
5
2
1
1
1
4
1
7
1
379
1
1
1
1
1
1
1
1
1
1
1
1
-2009
7068
1
-1450
-190
-1
-1
-1
-2
-1
-1
-5
-1
-1
-1
-1
-1
-1
-1
-1
-1
-1
-1
-1
-1
-1
-1
-1
-2
-1
-1
-1
-1
-1
-1
-1
-1
832
-1195
-1
-1
-1
-1
-1
-1
-1
-1
-1
-1
-1
-1
-1
-1
-1
-938
-1
-1
-1
-7
-10
-1
-1
-1
-1
-1
-1
-1
81
1
0
3083824 3091041 3892872 3900106 281 281 0
-531
-1
-1
-1
-1
-1
-5
-8
-1
-9
-1
-1
-1
-1
-1
-1
1045
195
-694
-1
-1
-1
-1
-1
-1
-1
-1
-1
2076
1
1
1
1
1
1
4
1386
-704
-293
0
3095358 3109387 3900105 3913979 619 619 0
316
1
1
1
1
1
1
1
1
1
1
1
1
1
1
1
1
1
1
1
1
4
1
1
1
1
1
1
1
1
1
1
1
1
1
1
1
1
-1874
-1
-231
-886
-1
-2
-1
-1
-1
-1
-1
658
1
1
1
1
1
1
1
1
1
1
1
1
1
230
1
1295
-1711
123
685
-713
31
1
3
1
1
1
1
1
1
1
367
1
1
3
1
1
1
1
1
1
1
1
1
1
1
1
1
1
1
1
1
1
1
1
2
1
1
1
2
2
1
1
1
1
1
1
1
1
1
3
1
1876
1
1
1
1
1
1
1
1
1
1
1
1
1
1
1
1
1
1
1
1
1
1
1
1
1
1
1
1
1
1
1
1
1
8
1
1
2
1
1
1
-870
-812
260
1
1
1
1
1
4
1
1
1
1
1
1
1
1
1
1
1
250
183
144
-4
-21
4
49
-61
23
-10
28
0
3108104 3110549 3918704 3921152 79 79 0
-10
-40
-39
1988
29
1
1
-22
-1
-199
-56
0
3111614 3119723 3938651 3946746 328 328 0
239
182
1
852
644
1
1
1
1
1
1
1
1
1
1
1
1
1
1
-442
268
3
4
1
-271
-147
-1
-1
-1
-1
-1
-1
-1
-1
-1
-1
-1
-1
-1
-1
-1
-1
-1
-1
-1
-1
-1
-1
-1
-1
-1
-1
-1
-1
-1
-1
-1
-1
73
983
1
873
1
1
1
1
1
1
1
1
1
1
1
1
1
1
1
1
1
1
1
1
1
-1290
1540
67
0
3137920 3172104 3945364 3979518 1030 1030 0
1121
1
1
1
1
1
1
1
1
1
1
1
1
1
1
1
1
1
3
2
5
1
1
1
1
1
-1004
-1479
-1
-3
-1
16
1
487
1963
1
-408
165
1725
-543
1091
1402
1
1
1
1
1
1
1
2
1
1
1
-901
-1
-1
378
-2166
-1
-1
-1
-5
-1
-1
-1
-2
-1
-1
-1
-3
1313
1
251
263
2484
153
1
1
1
1
1
1
1
1
1
1
1
-1070
-44
-1
180
55
-24
-1
-1
-1
-1
-1
-1
-1
-1
-1
-1
-1
-1
-1
-1
-1
-1
-1
-1
-1
-1
-1
-1
-1
-1
-1
-1
-1
-1
-1
-1
-1
-99
1055
1
1
1
-471
-543
-1
-1
-229
-1
-1
-1
-1
-1
-1
-1
-1
-1
-1
-1
-1
-1
-1
-1
-1
-1
-1
446
417
1
1
1
1
1
1
1
1
1
1215
1
1
1
1
1
1
3
1
1
1
2
2
-1227
132
-765
-1764
-2203
1163
1
1
1
1
-1071
107
256
1
59
1
1
1
1
1
1
1
1
1
1
1
1
1
0
3173052 3176107 3980275 3983329 65 65 0
944
0
3182389 3184614 3983326 3985550 37 37 0
-444
-676
248
1
1
0
3184610 3190716 3985924 3992048 149 149 0
180
657
1
-24
-951
631
129
-1152
13
1
14
1354
-506
-1
-1
-1
-1
-1
-1
-1
-1
-1
-1
-1
-1
-1
-1
-1
-1
-1
-1
-1
-1
-1
-1
-1
-1
494
0
3191367 3206963 3992767 4008285 502 502 0
-1408
-169
682
1
1859
1
1
1
1
1
1
1
1
1
1
1
1
1
1
1
1
1
1
1
1
1
1
-62
1910
-1024
-1
-1
-1
-1
-1
-1
-1
-1
-1
-1
-1
-1
-3
-1
-1
-1
-1
-1
-1
-1
-1
-1
-1
-1
-1
-964
906
-2202
580
158
599
67
1
1
1
1
1
1
1
1
1
1
1
1
1
1
1
1
1
1
1
1
1
1
1
1
1
1
1
1
1
1
1
1
1
1
1
1
1
1
1
1
1
1
1
1
4
1
1
1
1
1
1
1
1
1
1
1
1
1
1
1
1
1
1
1
1
1
1
1
3
1
1
1
1
1
1
1
1
1
1
1
2
3
-391
-14
-278
-1
-1
386
-176
175
1
1
-526
-2
0
3219361 3252266 4008279 4041165 1036 1036 0
502
-203
2184
1
1
1
1
1
1
1
1
1
1
1
1159
1
1
1
-1358
-744
-1
-1
-1
-1
-1
-1
-1
-1
-1
-1
-1
-1
-1
-1
-1
-1
-1
-1
-1
-1
845
1
-511
-76
-1
-1
177
184
-28
19
188
-39
-1
-875
-167
608
209
224
1235
1163
-41
-1
748
380
-95
-1
274
-142
2893
418
1
1
1
1
1
1
1
1
1
1
1
1
1
1
-167
-70
-1
-1
-1
-1
-1
-1
-1
-1
-1
-1
-1
-1
-1
-1
-1
-1
-1
-1
-1
-1
-1
-1
-1
-1
-1
411
-1967
-1
-1
-1
-1
-1
-1
-1
-1
-2
1612
1
1
-2403
219
898
1611
25
1
1
1
1
1
1
1
1
1
1
1
1
1
270
95
62
-284
-2028
-1402
-991
54
1
1
1
1
1
1
1
1
1
1
1
1
1
1
1
1
1
1
1
1
1
1
1
1
1
1
1
1
1
1
-274
-24
-150
-12
0
3258891 3267787 4049607 4058492 269 269 0
-85
-17
187
-319
-207
50
563
843
1
1891
109
1
1
1
1
1
1
1
1
1
3
1
1
1037
-208
-1
-1
-2
-1
-1
-1
-40
-355
-1755
398
1
29
55
568
0
3268301 3279503 4060324 4071511 292 292 0
1268
1
1
391
-1369
-1731
2894
1169
1
1
1
1
1
1
1
1
1
1
1
1
-1363
782
-14
0
3279514 3288925 4071193 4080693 384 384 0
94
-14
922
443
1
1
1
4
2
893
1
1
1
1
1
1
1
1
1
1
1
1
1
1
1
1
-847
-387
170
725
-151
680
-529
-676
-1
-1
-1
-1
-1
1410
-750
-1
-1
-1
-1
-1
-1
-1
-1
-1
-9
-1
-1
-1
-4
-1
-1
-1
-1
-1
-1
-6
-1
-1
-1
-1
-1
-1
-1
-1
-1
-1
-1
-1
-1
-1
-1
-1
-1
-1
-1
-1
-1
-1
-1
-1
-1
-1
-1
-1
-1
-1
-1
-1
-1
-1
-1
-1
-1
-1
-1
-1
-1
-1
-1
-1
-1
-1
-1
-1
-1
-1
-1
-1
-1
-1
-1
-1
-1
-1
-1
-2
-631
-1
-1
-1
-1
-1
-1
-1
-1
-1
-1
-1
-1
-1
-1
-1
-1
-1
-1
-1
-1
-1
-1
-1
-1
0
3289270 3291753 4081512 4083991 76 76 0
236
-653
-4
-8
290
1
4
11
1
1
-228
-332
-204
334
135
1
0
3292390 3301039 4085315 4093964 213 213 0
554
-1138
-1
2040
92
1
-2857
-225
0
3301223 3303261 4094003 4096041 72 72 0
0
3303266 3311190 4096151 4104013 253 253 0
-4252
1995
1
1
1
1
1
1
1
1
1
1
1
1
1
1
1
1
1
1
1
1
1
1
1
1
1
1
1
1
1
1
1
1
1
1
1
1
1
1
1
1
1
1
1
1
1
1
1
1
1
1
1
1
1
1
3
1
3
1
1
320
220
1
0
3318888 3323459 4102933 4107501 132 132 0
-8
-610
-3615
95
44
1
1
1
182
0
3323454 3331209 4116524 4124303 180 180 0
312
1
29
1023
-1876
-3063
-1
-1
-1
-1
-1
-1
-1
-1
-1
-1
-1
-1
-1
-1
-595
-1
-1
-1
-1
-1
-1
-1
-1
-1
-1
-688
0
3331203 3350669 4124636 4144081 402 402 0
588
-1284
-51
32
-4318
367
2301
1
1
3
1
7
1
4
1
2
1
1
1598
1
1
1
1
3
1
75
-9
-1
-1225
1113
168
-843
-1311
-304
246
1
1
1
1
1
1
1
1
1
26
1
1
1
1
1
-235
-1
-1
-1
-1
-1
-1
-1
-1
-1
-1
-1
-1
-1
159
1
1
1
1
1
1
3
1
5
9
1
1
-544
1646
-463
-1
-1
-1
-1
-1
-1
-1
-1
-1
-1
-1
32
1
0
3351906 3360220 4145214 4153528 305 305 0
79
56
1
1
1
1
1
1
1
1
1
1
1
1
1
1
1
1
1
1
1
1
1
1
1
1
1
12
1
1
1
1
1
13
1
1
1
1
1
1
1
1
1
1
1
1
1
1
1
1
1
-32
-1
-1
-1
-1
-95
-1
-1
-3
-1
-1
-4
359
1
1
1
1
6
1
4
1
15
1
1
1
1
1
-42
-1
-1
-1
-1
-1
-1
-1
-1
-1
-1
-1
-1
150
-70
-1
-1
-1
-1
-1
-1
-1
-4
-1
-1
-1
-1
-1
-1
-1
-1
-1
-4
-1080
-1
-3
-48
313
156
-1578
-1
-1
-1
-1
-844
-41
-1
-747
-1
-1
-1
-1
-1
-1
-1
-1
-1
-1
-1
-1
-1
-1
-1
-1
-1
65
1
2155
1
1
0
3360815 3362172 4153535 4154893 45 45 0
-55
-1
-1
-1
-1
-1
-1
-1
-1
-1
-1
-1
-1
1187
1
1
1
1
1
1
1
1
1
1
1
0
3363934 3390168 4154888 4181102 647 647 0
701
1
1
1
1
1
1
1
1
1
1
1
1
1
1
454
-3704
-1
-1
-1
-1
-1
-1
-1
-1
-1
-1
-1
-1
-1
-1
-1
-1
-1
-1
-1
-1
-1
-1
-2
-1
372
286
888
1
1
-1062
-1
783
1
1
1
1
1
1
1
1
1
1
1
1
-255
-1
-1
-1
479
1
1
1
1
1
1
1
1
1554
1
1
1
1
1
1
1
1
1
1
1
1
1
1
1
6
1
1
1
2113
-88
1562
-1559
-1
-1
-1
-1
-1
-1
-1
-1
-1
-1
-1
-1
-1
-1
-1
-1
-1
-1
-1
-1
-1
4370
1
1
1
1
1
1
-365
33
1
64
143
1
1
1
1
1
1
-94
-351
-1
21
1
231
-803
-1
-1
-1
-1
-1
-1
-1
-281
-458
876
1
1
1
-1757
0
3390168 3417090 4198127 4225123 689 689 0
-1860
-1
-1
-1
-1
-1
-1
-1
-1
-343
-1
-1
-1
-1
-1
-1
-1
-1
-1
-1
-1
-1
-1
-1
-1
-1
-1
-1
-1
-1
-1
-1
-1
-381
-495
-233
-2
-1
-4
-4
-1
-1
-1
-1
-1
-189
-355
-1
-1
-1
-1
-1
-1
-1
-1
-1
-1
-1
-1
-2
-1
-494
-526
-952
-3816
-2655
-1064
-1
-1
-1
-1
-1
-1
-1
-1
-1
-1
-1
-1
-1
-1
680
217
1
1
-580
1557
2308
1
1
-1839
-810
1011
-799
-303
-899
446
1
-546
504
1
1
0
3417227 3420138 4225241 4228158 102 102 0
143
139
1
7
7
-6
-139
-1
-1
-1
-1
-1
-1
-1
-1
-1
-1
-1
-1
-1
-1
-1
-1
-1
-1
-1
-1
-1
57
1
1
1
1
1
1
1
1
1
1
1
626
-1130
0
3420139 3427657 4229059 4236575 230 230 0
-842
414
1
1
1
1
1
5
-1710
-1
-1
-1
-1
-1
-1
-1
-1
-1
-1
-1
-1
-1
-1
-1
-1
-1
778
-1140
-467
-1
225
1
1
1
1
1
1
1
1
1
1
1
1
1
1
1
1
-1054
572
1
15
-69
-75
-1
-6
40
0
3431305 3447728 4234945 4251372 389 389 0
-1417
-1116
676
-67
-12
-2333
-1498
-1
-1
598
-502
-1
-1
-1
-1
-1
-1
-1
-1
-1
-1
-1
-1
-1
1205
1
120
462
722
-247
-211
349
1
1
1
1
1
1
1
4
1
1
1
1396
1
298
-195
-929
-1
-1
-1
929
1
948
0
3447721 3451236 4264326 4267839 105 105 0
-193
295
1
1238
-27
702
0
3452493 3463404 4267834 4278746 260 260 0
209
-645
-1
-1
3915
-2132
1609
0
3468085 3475763 4278746 4286446 246 246 0
677
-356
580
1
1
1
-23
-10
-1
-2
-6
-1
-1
-1
-5
-1
-1
-1
-1
-3
-1
-11
-1
-1
-6
-1
-3
-1
-1
-3
-1
-2
-39
-119
61
1
-237
1657
-611
1411
-1429
19
0
3484901 3491629 4286441 4293194 187 187 0
-483
-5
-160
-1
-1
-1
-1
-1
-976
-1
-59
-1175
-1
-1
-1
-1
-1
-1
-1
-1
-1
-1
-1
-1
-1
-1
775
-398
220
517
-142
-1
-1
-1
-1
-1
-1
-1
-1
-1
-1
-1
-1
-844
248
644
1
1
1
1
1
1
1
1
1
1
1
0
3491823 3523555 4293453 4325277 625 625 0
89
1
-271
48
-1819
-1
370
-513
-323
-6
-2572
-188
1204
1
1
1
-795
-1
-1
-1
-1
-1
-1
-1
-1
-1
-1
-1
-1
-1
-1
-1
-1
-1
-1
-1
-1
-1
-1
-1
-1
-1
-1
-1
-1
-1
-1
-1
-1
-1
-1
-1
-1
-1
-1
-1
-1
-1
-1
-1
-1
-1267
-3887
-1
-1
-1
-1
-1
-1
-1
-1
-1
-1
-1
-1
-1
-1
-1
-1
-1
-1
-1
-1
-1
-1
-1
-668
521
-3735
-1
-1
-1
-1
-1
-1
-1
-1
-1
-1
-1
-1
-1
-1
-1
-1
-1
-1
-1
-1
-1
-1
-1
2821
209
1
-361
2194
-1397
-2674
-354
2698
697
0
3523551 3571867 4334200 4382607 836 836 0
-219
1410
1
1
1
-847
-1
-1
-2
-1
-1
-1
-1
-1
-2
-1
130
364
1
107
-1718
-1
-109
-1
-1
-1
-1
3451
385
1
1
1
1
1
1
1
1
1
1
1
1
1
1
1263
1
-135
430
-981
436
1
1
1
2
1
1
2
2
10
1
1
1
1
1
1
1
1
1
3
1
1
1
1
1
1
1
1
1
1
1
1
2
1
3
2
1
3
3
1
1
1
1
1
7
1
1
1
5
1
1
1
1
1
1
1
3
1
1
1
1
-4078
2092
2276
1
-18
-1
-1
-1
-1
-1
-1
-1
-1
-1
-1
-1
-1
-1
-1
-1
-1
1182
1270
-97
-203
-2074
-131
-212
-1
-1
-778
-1
-1
-366
-1
-1
-1
-1
-1
-1
-1
-1
-1
-1
-1
-1
-1
-1
-1
-282
-1
210
196
-906
629
21
127
-64
-1
-1
-1
-1
-1
-1
-1
-1
-1
-1
-1
-1
-1
-1
-1
-1
-1
-1
-1
-1
-1
-1
-1
-1
-1
-1
-1
-1
-1
-182
-1
-1
-1
-1
330
1
1
1
1
-2213
-1
-1
-1
-1
-1
-1
-1
-1
-1
-1
-1
402
-4563
-1
-1
-1
-1
-1
-1
-1
-1
-1
-1
-1
-1
-1
20
4374
1
39
1
1
-1647
-1
-1
104
1
1
1
1
1
1
1
1
1
1
1
1
1
1
1
1
1
1
1
-963
-1
-1
-1
-1
-1
-1267
-1
-1
-1
-1
-1
-1
-1
-1
-1
-1
-1
-1
-1
-1
-1
-1
-163
-794
-1
-1
-1
-1
-1
-1
-1
-1
-1
-1
-1
-1
-1
-1
127
1
1
1
1
1
1
1
-565
-1
-1
-1
-1
-1
-1
-1
-1
-1
-1
-1
-1
-1
-1
-1
-1
-1
-1
-1
-1
-1
-1
-1
-1
-1
-1
-1
-1
-1
-1
-1
-1
-1
-1
-1
-1
-1
-1
-1
-1
-1
-1
-1
-1
-1
-1
-1
-1
-1
-1
-1
-1
-1
-1
-797
-1
-1
0
3581311 3588847 4382604 4390130 91 91 0
493
1
1
1
-252
-250
637
1062
1
1
1
1
1
1
-429
-753
354
2468
0
3588845 3592617 4391954 4395732 85 85 0
32
-1381
-1
-1
-1
-1
-1
-6
0
3593337 3594371 4407000 4408033 18 18 0
32
-722
170
0
3594971 3598475 4408072 4411572 83 83 0
1196
377
1430
-20
242
1
0
3599123 3614885 4411565 4427257 429 429 0
-265
498
-149
-1
1010
-1431
1351
1
1
1
1
1
1
1
1
1
1
1
1
1
1
1
1
1
1
1
1
1
1
1
-1058
-147
-286
-1269
141
1546
1
1
1
1
1
1
1
1
8
346
34
1
-24
110
134
-52
8
1
2
1
1
2
1
1
1
1
2
1
1
1
1
1
1
1
1
2
1
2
1
1
1
1
1
1
1
6
2
1
1
1
1
1
1
1
1
-106
-1659
883
1
1
-1026
-1511
0
3615345 3640906 4427256 4452834 925 925 0
-25
-1
-454
-811
-107
-1
-1
-1
-1
-1
-1
-1
-1
-1
-1
-1
-1
-1
-1
-1
-1
-1
-1
-1
-1
-1
-1
-1
-1
-1
-1
-1
-1
-1
-1
-1
-1
-1
-1
-1
-1
-1
-1
-1
-1
-1
-1
-1
-2
-1
113
1
1
1
3
1
1
1
1
1
1
1
3
3
4
1
1
1
1
1
1
1
2
1
-44
-1
81
1
1
1
1
1
1
1
1
1
1
1
1
1
1
1
1
1
1
1
1
1
1
1
1
1
1
1
1
1
1
1
1
1
1
1
1
1
1
1
1
1
1
1
1
1
1
1
1
1
1
2
1
-742
-1
-1
-1
-1
-1
-1
-115
-1
-1
-1
-1
-1
-1
-1
-2
2381
-276
500
1
1
1
1
1
1
1
1
1
1
1
1
1
1
1
1
1
1
1
1
1
1
1
1
1
1
1
1
1
1
1
1
1
1
1
1
1
1
1
1
1
1
1
1
1
1
1
1
1
1
1
1
1
1
1
1
1
1
1
1
1
1
1
1
1
1
1
1
1
1
1
1
1
1
1
-398
-1
-1
-1
-45
-300
-1
-1
-1
-1
-1
-1
-1
-1
-1
-1
-1
-1
-1
-1
-1
179
-18
-1
-1
-1
-944
-1
-1
-1
-1
-1
-1
-1
-1
-1
-1
-1
-1
-1
-1
-1
-1
-1
-1
-1
-1
-1
-1
-1
-1
-1
-1
-1
-1
-1
-1
-210
529
-1406
54
297
2101
700
-767
-1
-1
-1
-1
-2090
-1
-1
253
-336
142
-40
-2
-1
-1
-1
-1
-1
-1
-1
-1
-1
-1
-1
-1
-1
-79
-50
-1618
60
1
1
1
1
1
1
1
1
1
1
-87
3541
-2389
-1
-1
-1
-1
-1
-1
-1
-1
-1
-1
-1
-1
-1
-1
-1
-1
-1
-1
-1
-1
-1
-1
-1
-1
-1
-1
-1
-1
-1
-1
-1
-1
-1
-1
-1
-1
-1
-1
-1
-1
-1
-1
-1
-1
-1
-1
-1
-1
-1
669
1
1
364
1
1
1
1
1
1
1
1
1
1
0
3640901 3660045 4454876 4473985 361 361 0
108
243
1
1
1
1
1
1
1
1
1
-58
-1
98
-51
-1
423
-200
700
-179
-202
-1
-1
-1
-1
-1
-1
-1
-1
-1
-1
-1
-1
-1
-3
-2
-1
-1
-1
-1
-4
269
1
1
1
1
1
1
1
1
1
1
1
800
244
4
142
81
1
-994
435
743
1
1
1
1
1
1
1
1
1
-122
-1
2319
-754
-1
-1
-1
-1661
341
1
1
-335
-1
-1
436
591
-276
-1
28
1
1
1
6
1
2
3
1
2
4
1
1
1
3
10
1
1
1
4
4
1
1
1
1
2
1
3
1
3
5
1
5
1
-3
9
1
1
1
1
1
1
1
1
1
397
-560
-1
-1
-1
-1
-1
-1
-1
-1
-1
-1
-1
-1
-1
-1
-1
-1
-1
2711
-449
0
3670768 3681765 4473981 4484943 188 188 0
484
-217
560
1
1
1
1
1
1
1
1
1
1
1
1
1
1
1
1
1
1
1
1
1
1
1
1
1
-3024
-3244
1166
1
1
1
1
1
1
1
1
-645
-95
-1
146
1
1
1
1
1
-398
0
3685617 3711179 4490630 4516219 578 578 0
201
1
1
1
1
1
-95
-1
-1
-1
-1
-1
-1
-1
-91
-1
-48
-1
2294
1375
147
1
1
1
1
1
1
1
1
1
1
1
1
1
1
-2835
-162
-166
2326
-3590
477
1
1
1
1
1
1
1
1
1
1
1
3838
1210
351
867
102
226
1
1
1
1
1
1
1
1
1
1
1
1
1
1
1
1
1
-368
537
-40
-1
-1
-1
-5
-1
-1
-1
-1
-1
-1
-1
-1
-1
-1
-1
-1
-1
-1
-3
-1
-1
-1
-1
-1
-1
-1
-1
-1
-1
-1
-1
-1
-1
-1
-2
-1
-1
-1
-1
-1
-1
-1
698
-465
-257
-147
-185
-1
-1
-1
-1
-1
-1
-1
-1
-1
-1
-1
-1
-1
-1
-1
-1
-1
-1
-1
-1
-1
-1
-1
-1934
0
3712047 3716070 4516217 4520238 112 112 0
-2146
72
1
1
0
3716069 3719797 4521239 4524956 94 94 0
392
1558
1
1
1
256
1192
1
1
1
189
0
3718393 3720474 4530604 4532684 49 49 0
44
-333
899
0
3720427 3754676 4532427 4566679 880 880 0
-128
48
68
1748
393
1
1
1
1
2236
-546
-1
-5
-1
-1
-827
-233
-1073
-1
-1
-1
-1
-1
-1
-1
-1
-1
-1
-1
-1
-1
-4
-2
-1
-1
-775
175
126
770
-64
-1
99
1
1
-3059
1819
-548
-1253
-1
98
247
1
1
1265
1
1603
-1103
-1
-1
-1
-1
-1
-1
-1
-1
-1
-1
-1
-1
-1
-1
-1
-1
-1
-1
-1
-1
-1
-1
-1
-1
-1
-1
-1
-1
-1
-1
-1
-1
-1
-1
-1
-1
-1
-1
-1
-1
-1
-1
-1
-1
367
1
1
1
1
1
1
1
2
-42
-1
-3
-1002
-1
-1
-88
-1
-1
-1
-1
-1
-1
-1
-1
-3
-1
-2
-1
-4
3
9
1
1
-7
5
-12
-1
7
13
105
1
1
2720
-1079
631
-920
325
1
1
1
1
1
1
1
1
1
1
1
1
1
1
1
1
1
1
1
1
1
1
1
1
1
1
1
1
1
1
1
1
1
1
1
1
1
1
1
-74
-44
-1
-1
-1
-1
-1
-1
-1
-1
-1
-1
-1
44
25
1
4
-339
-2445
-1
-1
169
1
1
1
1
-296
-1127
-123
19
1
1
1
1
1
1
1
1
1
1
1
1
1
1
1
1
1
1
1
1
1
1
-1110
548
1
1
1
96
0
3754553 3755850 4585234 4586531 19 19 0
0
3755945 3786423 4586522 4616991 215 215 0
587
1
542
-1317
11
-925
-352
118
1
1
1
1
1
1
-3765
8808
162
50
-11269
0
3786420 3792510 4618672 4624760 62 62 0
-768
-1
-1
-1
-1
-1
-1
-1
-6
104
1
1
1
1
1
1
1
4165
1
872
0
3792669 3801069 4624797 4633199 69 69 0
4990
-390
-1
-1688
0
3801223 3831304 4633365 4663443 215 215 0
121
-325
3449
5420
-475
3437
3674
-7753
1523
0
3831296 3841348 4666875 4676955 121 121 0
-1305
-84
-1
-1
-1
-1
-1
-1
-1
-1
-1
-1
-1
-1
-1
-1
-1
-1
-1
314
3944
80
-297
2880
-112
-1
-1
-3
-5
-1
-5
-1
-1
-1
-1
-1
0
3841348 3880137 4677087 4715917 425 425 0
-951
-102
-1
-1
-1
-1
-1
-1
-1
-1
-1
-1
-1
-1
-1
-1
-1
-1
-1
-1
-1
-1
-1
-1
-1
-1
-1
-1
-1
-1
-1
-1
-1
-1
-1
-1
-1
-1
-1
-1
-1
-1
-1
-1
-1
-1
-1
-1
-1
-1
-1
-1
-1
-1
-1
-1
-7387
1259
3349
10683
1122
3327
-351
775
-1627
18
21
3
1
1
1
1
16
1
1
6
1
12
1
3
1
1
10
-111
-1
-1
-2959
-1
-4085
0
3881410 3898557 4715749 4732894 166 166 0
-972
-1
-1
-1
-1
668
-6134
5971
1
1
1
1
1
1
0
3898556 3938519 4733182 4773197 310 310 0
-3316
-1
-1
4929
1
1
1
1
-2519
1802
4177
-3846
-1
-1
-1
-1
-1
-1
-1
-1
-1
-3224
112
603
1
1
-60
-1
-1
-1
-1
-1
-1
-1
-1
-1
-1
-1
-1
-1
-1
-1
-1
-1
-1
-1
-1
-203
-1
-1
-1
-1
-1
-1
-1
-1
-1
-1
-1
-1
-1
-1
-1
-1
-1
-1
-1
-1
5441
-805
-1338
-1
-1
-1
-143
-6629
0
3940600 3961200 4773298 4793875 111 111 0
-4799
3225
2300
7806
1
1
1
1
1
1
1
1
1
1
1883
1
1
1
1
1
1
1
1
1
1
1
-175
0
3961886 3975578 4793874 4807525 374 374 0
301
-2547
120
1
1
1
43
1
1
1
1
1
1
1
1
1
1
1
1
1
1
1
1
4
1
2
7
1
1
1
1
1
1
1
1
2
1
1
1
1
1
1
1
5
1
1
1
1
1
1
1
1
2
1
1
1
2
1
1
1
-257
-1
1681
1
-1236
351
1
3
1
1
1
1
1
1
1
1
1
1
1
-107
6
1
355
-192
240
-48
-516
-71
-36
39
151
-129
-667
-1
-1
-1
-1
-1
-1
-1
-1
-1
-1
-1
-1
-1
-1
-1
-1
-1
-3
-1
-1
-1
-1
-1
-1
-1
-3
-1
-1
503
-1321
315
1508
-135
-50
617
-20
0
3984325 3987253 4807520 4810446 88 88 0
957
1941
0
3987253 3998909 4810556 4822236 359 359 0
565
1
1
38
1
-55
124
133
1
1
1
1
1
134
45
-168
144
1
1
1
3
1
435
57
148
1
-36
-1
-1
-1
-1
-1
-1
-1
-1
-1
-1
-1
-1
-1
-1
-1
-1
-1
-1
-1
-1
-1
-15
-1
-347
-160
-1
-184
238
-14
-140
-1
189
1364
-417
-406
-749
-1
-1
-1
-1
-1
-1
-1
-1
-1
-1
-1
-1
-1
-1
-353
2560
1
-792
-865
0
4011208 4020608 4822232 4831659 462 462 0
-756
-737
-1
-11
-742
324
71
295
285
1
1
1
1
1
1
1
1
1
1
1
1
1
-292
-149
-25
-1226
-1
-1
-1
-1
-1
-1
-1
-1
-1
-1
-1
-1
-1
-1
-1
-1
-1
-2
-1
-1
-1
-1
-1
-1
-1
-5
-1
-1
-1
-1
-1
-1
-1
-1
-1
-1
-1
-1
-1
-1
-2
-1
-1
-1
-1
-1
-1
-145
1458
1
1
1
1
1
1
1
1
1
1
1
1
1
1
2
1
1
1
1
1
1
1
-1941
-558
-1
-1
-1
-1
-3
-1
-1
-1
0
4023392 4033183 4833929 4843722 394 394 0
-135
-50
1181
-4925
1371
-808
0
4033188 4035934 4843835 4846583 87 87 0
-1890
-1
-77
98
0
4035937 4055944 4855505 4875422 732 732 0
-468
-998
-1
-3464
3001
1
-49
-38
451
31
-991
-7
-164
-1
-1
809
750
1
1
1
1
1
1
1
1
3
1
1
1
1
1
-974
-1
-1
-1
26
160
1
1
1
1
1
1
1
1
1
1
1
1
1
-759
145
-644
-11
-1
-1
-1
1592
1030
483
1
1
1
1
-22
325
230
-15
268
1
1
1
1
1
1
1
1
1
1
1
1
1
3
1
1
1
2
1
1
3
1
1
1
1
1
1
2
1
2
3
1
1
1
2
1
2
4
7
1
1
1
6
1
1
1
4
1
1
1
1
1
3
1
1
3
1
1
7
1
1
1
5
5
1
1
1
1
-41
0
4055938 4085076 4879810 4908960 839 839 0
48
1
1
882
779
-139
-143
-505
-621
1114
-319
559
191
1
1
1
1
1
1
1
1
1
1
1
1
1
1
1
1
1
1
1
1
1
1
1
1
1
1
1
1
1
1
1
1
1
1
1
1
1
1
1
1
1
1
1
1
1
1
1
1
1
1
1
1
1
1
1
1
1
1
1
1
1
5
1
1
1
1
1
1
1
1
1
1
1
3
528
-137
-1
-1
-1
-1
-1
-1
-32
873
1
1
1
1
1
1
1
1
1
1
1
1
1
2
1
1
-229
-803
3247
-559
79
1
2
-180
640
1
-1815
53
-962
-885
-2799
-1
-1
-1
-1
-1
-1
-1
-1
-1
-1
-1
-1
-1
-1
-1
-1
-1
-1
-1
-1
-1
-1
-1
-1
334
127
672
1
502
-950
-1711
-1
-1
-1
-1
-1
-1
-1
-1
-1
-1
-1
-1
-1
-1
-1
-1
-1
-1
-2
-1
-1
-1
-1
-1
-10
-1
-1
-1
-1
-1
-1
-1
-134
-1
-7
-1
-1
-1
-1
-1
-1
-4
-1
-1
-1
-3
-1
-1
-1
-1
-1
-1
-3
-118
-1
-1
-1
-1
-1
-1
-1
-1
-1
-23
-1
-13
-1
-1
-1
-1
-1
-181
-1
-1
-1
-1
2232
1462
127
354
-143
-47
-1
-201
-309
0
4085454 4098694 4909274 4922606 346 346 0
-173
170
1
-71
-1
-329
-1
-487
-1
-876
-1
-1
-1
-1
-1
-1
-1
-1
-1
-1
-1
-1
-1
-1
-1
-1
-1
-1
-1
-1
-1
-1
-1
-1
-1
-1
-1
-1
-1
-1
-1
-1
-1
-1
-1
-1
-1
-1
-1
-1
-1
-1
-1
-1
-1
-1
-1
-1
-1
-1
-1
-1
-1
-1
-1
-1
-1
-1
-1
-1
-1
-1
-1
-1
-1
-1
337
-176
-1
-1
-1
-1
-1
-2
-2
-1
-1
-1
-2
-1
58
-393
-1
-1
-1
-1
-1
-1
-1
-1
-1
-1
-1
-1
-1
-1
-1
-1
-1
-1
-1
-1
-1
-126
-618
-564
-1
257
2043
194
1
1
1
1
1
1
1
1
1
1
1
1
1
1
0
4098845 4105522 4922648 4929300 151 151 0
1007
1
1
1
1
2
1
1
1
1
1
1
1560
1
1
1
1
1
1
1
1
1
1
2
1275
-1035
1297
0
4105629 4118720 4929300 4942425 274 274 0
-31
170
1
1
1
1163
-1155
-1
-1
497
-1632
-1
-1
-1
-1
-1
-1
-1
-1
-1
-1
-1
-1
-1
-1
-1
-1
-1
-1
-1
-1
-1
-1
-1
-1
-1
-1
-1
-1
-1
-1
-1
-1
-1
-1
-1
-1
-1
-1
-1
-1
-1
-1
-1
-1
2502
276
-1456
-1
-1
-1
-1
-1
-1
-1
-1
-1033
30
361
1
1
1
1
1
1
1
1
1
1
1
1
1
1
1
1
1
1
1
1
1
1
1
1
1
1
1
1
1
1
1
1
1
1
1
1
1
1
1
1
-549
-1
-1
-1
-1
-1
-1
-1
-1
-1
-1
-1
-1
-1
-1
-1
-1
-1
-1
-1
-1
-1
-1
-1
-1
-1
183
0
4118719 4123091 4942586 4946949 61 61 0
1482
287
-906
-1
-1
-1
130
1
-229
-64
300
928
1
1
1
1
1
1
1
1
2
0
4126496 4127988 4948490 4949983 24 24 0
358
-652
-1
0
4128295 4134659 4968969 4975339 77 77 0
-67
-1
178
-591
-333
-95
-1
19
-387
-480
0
4134704 4136999 4975462 4977759 26 26 0
-554
-51
0
4137120 4157206 4977898 4998032 373 373 0
-61
107
470
2473
-93
347
1
1
1
1
1
1
1
1
1
1
-258
5
-15
-1
-1
-1
-535
-1
-1
-1
-1
-1
-1
68
65
-202
-361
-1
-2
-1
2429
1
-1320
-1
-1
-1
-1
-1
-1
-1
-1
-1
-1
-1
-1
-1
-1
-1
-1
-1
-1
-1
-1
-1
-1
-1
871
1182
-416
-1
-1
-1
-12
-1
-1
-1
-1
-9
-36
-1
-1
-1
-1
-1
-3
-1
-1
-1
-73
55
1
1
-377
-1752
-3125
-1
-1
-1
-1
-60
0
4157205 4168576 4998421 5009769 134 134 0
785
183
1
280
1
1
1
1
1
1
1
1
1
1
1
1
1
1
1
1
1
1
1
1
1
1
1
1
1
1
1
999
1203
-1942
-1
-1
-1
-1
-1
-1
-1
39
-4423
-1
-1480
0
4169115 4172113 5009778 5012803 57 57 0
-311
-105
-1
-1
-1
-453
-1
-1
-1
-1
-1
-1
-1
-1
-1
-55
-1
-1
-1
-1
-1
-115
-1
-1
-1
-1
-1
159
-1579
0
4172109 4214896 5032260 5075020 472 472 0
-59
-267
-1
-3963
24
20
-1300
-542
4898
1
1
168
1
1
1
1
1
1
1
1
1
1
1
1
1
3
1
1
1
1
1
1
3
2
1
1
8
3
4
5
1
2993
1
1
-2108
-2230
1083
1
1
1
-47
1311
-165
-4658
-1872
321
223
1866
-1260
-1
-1
-1
-4632
5227
-985
-322
-41
0
4215081 4224470 5075046 5084431 100 100 0
2126
321
1291
25
-1398
-96
-67
1353
-639
-444
146
1
1
1
0
4224463 4250649 5084486 5110697 392 392 0
-453
950
208
-401
911
-1447
212
1321
777
1
1
1
1
1
1
1
1
1
1
1
1
1
1
1
1
1
1
1
1
-246
-1
-1
-1
-1
-1
-1
-1
-1
-1
-1
-1
-1
-1
-1
-1
-1
-1
-1
-3
-1
7687
1
1
1
4450
1067
-1548
-172
1876
1
1
1
490
-978
-1
-1
-1
-1
-1
-1
-1
-1
-1
-1
-1
-1
-1
-1
-1
-1
-1
-1
-1
-1
-1
-1
-1
-1
-1
-1
-1
-1
-1
-1
-1
-1
-1
-1
-1
0
4250647 4253486 5116282 5119122 124 124 0
-512
1303
-970
0
4252998 4297727 5124920 5169736 720 720 0
549
1
-66
-124
-1
-1
-1
-1
1596
17
1
-1085
799
1
423
966
1
-59
6988
625
-1651
-2532
174
-31
-1
-1
-1
-1
-1
-1
-1
2515
-4356
122
-67
-1008
-110
-20
-1
-811
-1
-617
-585
-2897
-1
-1
-1
-1
-1
-1
-1
-1
-1
-1
-1
-1
-1
-1
-1
-1
-1
-499
460
1
1
1
1
1
260
-3677
-1
-1
-1
341
-85
-1
-2161
-1
-1
-1
-1
-1
-1
-1
-1
-1
-1
-1
1829
-548
-1606
-588
-226
-1
-1
-1
-1
-1
-1
-1
-1
-1
-1
-1
-1
-1
-1
-1
-1
-1
-1
-1
-20
-1
-1
-1
-1
-7
-1
-1
-1
-1
-1
-1
-1
-1
-1
-1
-1
-1
-1
-1
-1
594
-594
-243
-208
0
4297738 4305012 5170047 5177329 171 171 0
16
213
1
1
1
1
367
-89
-147
-1
-1
-1
-1
-6
-1
-2
-1
-1
-1
-1
-1
-3
-2
-1
-1
-2
-161
1651
1
1
1
1
-2429
-470
144
-8
-572
666
134
81
0
4312149 4324560 5177406 5189716 264 264 0
913
1
1
1
3474
270
1
1
1
1
1
1
1
1
1
1
1
1
1
1
1
115
1
-91
1063
1
1
18
1
1
1
1
1
1
1
1
1
1
1
1
1
1
1
1
1
1
1
1
1
1
1
1
1
1
1
1
1
1
1
1
1
1
1
1
1
1
1
1
1
1
1
1
1
1
1
1
1
1
1
1
1
1
1
1
1
1
1
1
1
1
1
1
1
1
1
1
1
1
1
1
1
1
1
1
1
1
1
1
-2473
-739
-672
-87
-1331
-1
-1
-1
-1
568
1
1
1
0
4324966 4329948 5190386 5195348 96 96 0
-988
364
107
330
1
1
1
1
1
1
1
1
1
1
1
1
1
1
79
-222
36
-877
-1
719
1
381
617
1
0
4328231 4336797 5201527 5210072 195 195 0
-556
37
874
777
650
968
3297
1
1
1
1
1
1
1
1
1
1
1
1
1
1
1
1
1
1
1
1
1
1
1
1
-619
-1
-1
-1
-1
-1
-1
-1
0
4345731 4346950 5210068 5211286 29 29 0
452
0
4364442 4376366 5211282 5223178 252 252 0
1691
1
-311
-1011
-1
-1
908
1
1
1
1
1
1
1
1
1
1
1
385
1
979
-987
-1
-1
-1
-1
711
1
1430
1471
1
1
1
1
1
1
1
1
1
1
1
1
1
1
1
1
1
1
1
-37
-129
870
1
1
-298
-606
-1
-4
0
4376493 4396527 5223449 5243549 623 623 0
-1887
-2151
1211
86
-442
719
1
1
1
1
1
1
1
1
1
-310
-312
-1
245
-110
19
-636
-294
-1
-1
-1
-1
-1
-1
-1
-1
-1
-1
-1
-1
-1
-1
-1
-1
-1
-1
-1
-1
-1
-1
-1
-1
-1
-1
-1
-1
-1
-1
-1
-1
-1
-1
-1
-1
-1
-1
-1
-1
-1
-1
-1
-1
-1
-1
-1
-1
-1
-1
-1
-1
-1
-1
-1
-1
-1
-1
-1
-1
-1
117
205
223
103
1
-851
37
142
-78
73
230
524
1
658
1
1
1
1
1
1
1
1
1
1
236
174
-185
-86
-1
-1
-1
-1
-1
-1
-1
-1
-1
-1
-1
-1
-1
-1
-1
-1
-1
-7
-1
-1
-1
-1
-1
-1
-1
-1
-1
-1
-1
-1
-1
-1
-1
-1
-1
-1
-1
-1
-1
-1
-1
-1
-1
-1
-1
-1
-1
-1
-1
-1
-1
-1
-1
-1
658
473
111
-463
-1
-1
-1
-1
-1
-1
-1
-1
-1
-1
-394
-220
-169
360
-8
-145
-10
-1
-1
728
8
21
550
1
1
1
3
1
1
1
1
1
1
1
1
1
1
1
1
1
1
3
1
1
1
1
1
1
1
1
1
1
1
4
1
1
1
1
1
1642
259
267
14
-184
-1
-165
276
-103
-128
-85
113
72
-4
-2
0
4414507 4415523 5308553 5309564 24 24 0
9
1
815
1
1
0
4415519 4419834 5315429 5319761 215 215 0
193
-519
-4
-1
-1
-1
-1
-1
-1
-1
-1
-3
-3
-1
-3
-1
-1
-1
-1
-1
-1
106
1
1
1
1
1
1
1
1
1
-75
-1
-1
-1
-1
-2
-6
-1
-11
-1
-12
-222
-446
-163
134
1
79
1
1
1
-561
728
0
4454916 4455980 5328693 5329758 36 36 0
-560
0
4464643 4466759 5328721 5330835 72 72 0
5
267
-47
38
0
4466904 4468991 5330848 5332929 67 67 0
499
1
1
-901
-1
-3
155
1
1
1
220
297
0
4489149 4499551 5361881 5372263 271 271 0
243
63
1
-17
-1
37
1
1
1
-16
792
1
1
1
1
1
1
179
1
1
1
1
1
1
1
1
-1008
-721
-121
114
297
116
625
1
1
512
-11
100
1
1
-567
223
1335
-4
887
1498
-81
-1
-1
-1
-1
-1
-1
-3
0
4508181 4528475 5372265 5392546 416 416 0
-1145
3108
-83
3144
-85
2821
1
1
1
1
1
1
1
1
825
441
1
-129
-1816
-92
827
1
2
1
3
1
1
-424
216
-4827
-282
0
4528491 4536735 5394383 5402683 267 267 0
-251
-1
-1
-1
-1
-1
-1
-1
-1
-1
-1811
-1
-1
-1
-1
-1
-1
-1
-1
-1
-1
-1
-1
-1
-1
-1
-1
-1
-1
-1
-1
-1
-1
-1
-1
-1
-1
-1
-1
-1
-1
-1
-1
-1
-1
-1
-1
-1
-1
-1
-1
-1
-1
-1
-1
-1
-1
-1
-1
-1
-1
-1
-1
-1
-1
-1
-3
-1
-1
-1
-1
84
-1043
18
-626
24
1
1
-19
-1
-1
-1
-162
-129
548
96
-885
-101
238
1
1
1
1
1
1
1
1
1
1
1
1
1
1
1
1
1
-380
724
0
4537720 4551664 5412507 5426439 304 304 0
162
242
1110
1
1
1
1
1
1
1
1
1
1
1
1
1
1
-927
103
120
943
1
-1343
1199
1316
-1147
-1
-1
-9
-1
-1
434
1
1
1
1
1
1
1
1
1
4
1
1
1
1
-628
-344
399
-670
-1
-37
-3
-4
-2
-4
-1
-1
-2
-13
-1
-1
-1
-31
-1
-1
-1
174
1
-791
-1
109
1
1
-1611
-1
0
4551758 4555356 5426438 5430034 37 37 0
1813
-1224
484
1
0
4555351 4578948 5440424 5464065 526 526 0
153
1
1
1
3
2746
1
1
1
-365
-1
-1
-1
-1
-1
-1
-1
-1
-1
-1
-1
-1
-1
-1
-4
-1
-1
-1
-1
1410
1
42
809
366
3339
1
1
-4341
-361
-593
124
-156
-1
-1
-1
-1
-1
-1
-1
-8
-1
-1
-1
-57
-1
-171
-1
-1
-1
-293
1425
-911
-1
-1
-1
-1
-1
-1
-1
-1
-1
-1
-1
-1
-1
-1
-1
-1
-1
-1
-1
-1
-1
-1
-1
-1
-1
-1
258
1
1
1
1
1
628
-24
-1329
1306
0
4584798 4605054 5523546 5543748 611 611 0
448
1
1
-964
-1
-1
-1
-1
-1
-1
-1
-1
-1
-1
-1
1301
1
1
1
1
1
1
1
1
1
1
1
1
1
1
1818
-3921
-1
-1
-1
-1
-1
-1
-1
-1
-1
-1
-1
-1
-1
-1
972
624
1
1
1
1
1
1
1
1
1
1
1
1
1
1143
1
1
1
1
1
1
1
1
1
1
1
1
1
1
1
1
1
1
1
1
1
1
1
6
1
1
1
1
1
1
1
1
1
1
1
1
1
1
1
1
1
1
1
1
1
2
115
-130
-1
226
2115
1
1
202
2822
1
2
-601
-1
-1
-95
-1
-1
-1
-1
-1
556
555
1
1
1
1
1
1
1
1
1
1
412
3
3
-46
-1
-1
-1
-1
-1
-1
-1
-8
-1
-1
-5
-4
-1
-16
-3
-1
38
303
-266
404
1
-13
15
4
0
4605051 4609447 5544062 5548461 153 153 0
-131
-1
-1
-1
-1
-7
-1
-1
-1
-1
-3
118
1
3
318
1
1
178
1
1
-873
-1500
-1
-1
-1
-1
-1
-1
-1
-1
-1
-1
-1
-1
271
1
1
1
1
1
1
1
1
1
1
1
1
1
509
2
1
-238
-1
-1
-18
-46
84
0
4609711 4616222 5548838 5555341 178 178 0
-41
970
1
1
1
1
1
1
1
1
1
84
1
1
206
3
371
228
331
1
-3931
-1
-1
-1
-1
-1
-1
-1
-1
-1
0
4616331 4618014 5555336 5557015 36 36 0
103
1
1
1
1
-592
0
4618291 4634523 5557009 5573236 464 464 0
-490
-2678
-1
-1
-1
-1
-1
-1
-1
-1
-1
-1
-4
-1
-1
-4
-1
-1
-1
-266
-1
-1
-7
1203
-953
18
-4
-3
5
1
14
20
-14
-1012
105
-679
-1
-4
-5
-1
-568
690
1
1
1
1
1
1
1
1
1
1
1
1
1
1
1
1
1
1
1
1
1
1
1
1
1
1
1
1
1
1
1
1
4
1
1
1
4
1
4
1
1
1
1
1
1
4
1
1
1
-1091
-1728
-1
-1
-1
-1
-1
-474
-1
-1
-1
-1
-1
-1
-1
-1
-1
-1
-297
2843
0
4642405 4644680 5577764 5580037 64 64 0
1523
116
1
-619
0
4644677 4653557 5580221 5589131 254 254 0
-1261
-1953
38
-833
-1768
-938
-1
-1
-1
-1
-1
-1
-1
-1
-1
-1
-1
-1
-1
-1
-1
-1
-1
-1
-1
-3
-1
-1
-1
-1
-2
-1
-1
627
1
1
-103
-1
0
4666609 4673928 5589126 5596452 200 200 0
-496
-116
-1
-426
-162
-2520
-780
6
-396
-2255
133
0
4673932 4682270 5599335 5607750 306 306 0
-392
-1
-1
-1
-1
-1
-1
-1
-1
-1
-1
-1
-1
-1
-1
-1
-1
-308
-1
-1
-1
-1
-1
-1
-1
-1
-1
-38
-96
2126
-370
-278
-1
-1
-1
-1
-1
-1
-1
-1
-1
-1
-1
-1
-1
-1
-1
-1
-1
-3
-1
-1
-1
-239
-1
-1
-1
-1
-1
-1
-1
-1
-1
-1
-1
-1
-1
-1
-1
-1
-1
-1
-1
-1
-1
-1
-1
-1
-1
-1
-1
-1
-1
-1
-1
-1
-1
-1
-1
-1
-1
-1
-1
-50
-10
981
1
1
1
1
1
1
1
1
1
1
1
1
1
1
1
1
1
1
1
1
1
-767
-2225
-70
-258
-1
-1
0
4682272 4685178 5607855 5610761 54 54 0
-2141
274
0
4693833 4718867 5610757 5635723 738 738 0
-287
173
128
-411
-1
-1
-1
-1
-1
-1
-1
-1
-53
1792
-5
469
1
1
1
1
1
1
3
1
1
1
1
1966
-8
-1
-1
-1
-1
-1
-1
-1
-1
-1
-1
-1
-1
-1
-1
-1
-1154
-1249
-1
-1
-1
-1
-1
-1
-1
-1
-1
-1
-1
-1
-1
-1
-1
-1
-1
-1
-1
-1
-346
258
87
1
1
1
1
1
1
1
1
1
1
1
1
1
1
1
1
1
1
1
1
1
253
1
1
5
1
1
1
1
1
1
1
1
1
1
1
1
1
1665
1
3658
700
1677
1
3
1
2
4
1
1
1
1
1
1
1
1
1
1
1
220
3360
45
979
145
195
1
1
1
1
1
1
1
1
1
1
1
1
1
1
1
1
1
1
1
1
1
1
1
1
1
1
1
1
1
1
1
1
1
1
1
1
1
1
1
-224
-1
-1
-1
-1
-1
1547
1
1
583
-284
0
4719284 4734180 5635903 5650839 615 615 0
252
1
46
1
11
1
6
8
1
1
4
5
1
10
1
-31
-1
75
-156
-1
-1
-38
-1
-3
-9
-1
-1
-1
-1
-1
-72
-1
-1
-1
-1
-1
-1
-1
-1
-1
-1
-20
-1
-1
-1
-1
-1
-1
-1
-1
-1
-1
-1
108
1375
1
1
1
1
1
1
1
1
1
1
1
-134
224
422
1
1
329
4
1
-80
-1
-2
-185
249
1
1
1
1
1
1
1
1
1
1
2
7
1
1
248
1
1
870
1
1
1
1
1
1
1
1
1
1
1
1
1
1
1
1
1
1
1
1
1
1
1
1
1
1
1
1
1
1988
-102
-694
689
-231
-1
888
-853
-1
-1
-1
-1
-1
-1
-1
-1
-1
-1
-1
-1
-1
-1
-1
-1
-1
-1
-1
-1
-1
-547
-1
-1
-1
-1
-1
-1
-1
-1
-1
-1
-1
-1
-1
-1
-1
-1
-1
-1018
-1
-3
-1
-1
-3
-1
-1
-1
-1
-1
-1
-1
-1
-1
-1
-1
-1
-1
-1
-1
-1
-1
-1
-1
-1
-1
594
-118
-1
-1
-13
-1
-1
-1
-1
-1
-1
-1
-1
-1
-1
-1
-1
-1
-1
-1
-1
-1
74
1
1
180
119
1
1
82
1
1
-188
178
1
1
-85
-1
-1
-254
-1
-1
-1
-1
-1
-1
-1
79
1
1
-302
-1
-1
-1
-1
-1
-2
-1
37
72
1
1
1
1
1
1
1
1
0
4735704 4746940 5652741 5663997 294 294 0
-786
-221
-1
-740
-1
-1
-1
-1
-1
-1
-1
-1
-1
-1
-1
-3161
-534
-1542
-1
-2456
581
1
-306
-845
0
4745291 4759770 5668927 5683449 511 511 0
358
63
1
1
307
-4
-781
-2019
-1
-56
-1
-1
-2
-1
-5
-1
-2
-1
-160
-1
-1
-1
-1
-1
-1
-1
-1
-1
-1
-1
-1
-1
-1
-1
-1
-1
-1
-1
-1
-1
-1
-166
-1
-1
-872
714
1
29
504
1
1
1
1
1
1
1
1
1
1
1
1
1
1
1
1
1
1
1
1
1
1
1
1
1
1
1
1
1
1
1
1
1
1
1
1
1
1
1
1
907
1
1
167
298
175
341
-120
-1
-435
-8
593
-1331
-1
-1
-1
-1
-1
-1
-1
-1
-1
-1
-1
-1
-1
-1
-1
-1
-1
-1
-1
-1
-1
-1
-1
-1
-1
-5
-1
-1
-1
-1
-1
-1
-1
-1
-1
-1
-1
-1
73
313
-69
-138
31
-49
-253
-1
-106
-101
-1
-1
-1
-1
-1
-1
-1
-1
-1
-1
-1
-1
-1811
0
4759766 4784290 5695615 5720127 638 638 0
-454
-1
599
1
1
1
1
1
4024
1
1
1
1
1
3
6
1
1
1
1
1
1
1
1
1
1
3
1
1
1
1
1
1
2
1
1
1
3
2
1
1
9
1
1
1
1
-1046
-2479
-397
-409
77
1
1
1
1
1
1
1
1
1
1
1
1
1
1
1
1
1
1
1
1
1
1
1
1
1
1
1
1
1
-327
-676
-1
-1
-1
-587
490
1
1
1
1
1
1
1
1
48
-193
-1
-45
-30
-103
-41
-1
-1
-2
-306
118
291
1
1
1
1
1
-52
-1
-1
-1
-1
-1
-1
-1
-1
-1
-1
-1
-1
-1
-1
-1
-1
-1
-1
-1
-1
-1
337
-483
145
1125
-271
-188
-2
-1
-190
-1
-1
-1
-1
-1
-1
-1
-1
-1
-1
-1
-1
-1
-1
-1
-1
-1
-1
-1
-1
-1
-1
-1
-1
-1
-1
-1
-1
-1
-1
-1
-1
-1
-1
1686
-130
-1836
-1
-1
-1
67
-21
196
1
1
1
1
1
1
1
1
1
1
1
1
1
1
1
1
1
1
1
1
1
1
1
1
1
1
-421
-1
-1
-1
-1
-1
-1
-1
-1
-1
-1
-1
-1
-1
-1
-1
-1
-1
-1
-1
-1
193
-4
0
4790156 4795113 5733456 5738420 109 109 0
-2200
-1
-1
-1
-1
-1
-1
-1
-1
-392
2264
1
1
0
4795242 4798728 5738689 5742143 89 89 0
1617
1
1
-295
108
133
1
1
1
1
1
1
1
1
1
1
1
1
1
1
1
1
1
1
1
1
1
1
1
1
1
1
1
1
1
828
-125
-83
0
4798719 4821445 5742820 5765650 593 593 0
803
454
-42
-881
-1
-1
-1
-1
-1
-1
-1
-1
-1
-1
-1
-1
-1
-1
-2
-9
-1
-1
-1
-1
-1
-1
-6
-1
-1
-4921
-5
-2
-1
-1
-1
-4
-1
-1
327
1
-450
2590
1
-774
-1
-1
-1
-1
-1
-1
-1
-1
-1
-1
-1
-546
-1
-1
-1
-1
-1
-1
-1
-817
-1
-1
312
-281
-1
-1
-38
-1
-1
515
1
-204
-1
-1
-1
-1
-1
-30
-1
-1
389
505
1
353
1
1
1
1
1
1
1
1
1096
-5
-224
-1012
-1
-1
-1
-1
-1
-1
-1
-1
-1
-1
-1
-1
-1
-1
-1
-1
-1
-1
-1
-1
-1
-1
-1
-1
-1
-1
-1
-1
-1
-1
-1
-1
-1
-1
-1
-1
-1
-1
-1
-1
-1
-1
-1
-1
-54
-1286
-1
527
2564
-374
-1
-1
0
4821390 4830485 5765423 5774524 300 300 0
21
1
-159
-1
-1
-1
-1
-1
-1
-1
-1
-1
-1
-1
-106
-1
73
1
1
1
1
1
1
1
1
1
7
1
1
1
1
1
1
1
1
1
1
1
1
1
1
-309
-1
-1
-1
-1
-1
-1
-1
-1
-1
-1
-1
-1
-1
-1
-1
-1
-1
-1
-1
-1
-1
42
1
1
1
1
1
1
1
1
1
1
1
1
1
1
1
1
1
-479
-1
-1
-48
-1
-1
-1
-1
-1
-1
-1
-1
-1
-66
-1
-1
64
1
1
1435
1
1
1
1935
1
1
-1266
-1
-1
-1
-1
-1
-1
-1
-1
21
1
-729
-671
0
4831023 4861271 5775572 5805925 892 892 0
693
-212
-1
-1
-1
-1060
-1
-1
-1
-1
-1
-1
-1
-1
-1
-1
-1
-1
-1
-1
-1
-1
-1
-1
-1
-1
-1
-1
-1
-1
-1
-1
-1
-1
-1
103
-2449
-2088
-1
-3
-1
-1
-1
-1
-1
-1
-1
-1
-209
-1
-1
-1
851
-3845
-1
-1
-1
-1
-1
-1
-1
-1
-1
-1
-1
-1
-1
-1
-1
-1
-1
-1
-1
-1
-1
215
1
84
209
1
1
1
-958
-1
-1
-1
-1
-1
-1
-1
-1
-1
-1
-1
-1
-1
-1
-1
-1
-1
-1
-1
-1
-1
-1
-1
-1
-1
-1
-1
-1
-1
-1
-1
-1
-1
-1
-1
-1
-2
-1
4665
-353
493
571
334
12
-243
853
1
1
1
919
1
1
1
1
1
1
1
1
1
-65
-1
-1
-1
-1
93
-307
-925
942
108
-1250
-1
-1
-1
-1
-1
-1
-1
-1
-1
-1
-1
-1
-3725
-1
-1
-2
0
4861611 4869342 5806874 5814628 242 242 0
-494
-1
-1
-1
-1
-1
-1
-1
-1
-1
485
1
1
1
1
1
1
1
1
1
1
1
1
1
1
1
1
1
1
1
-878
-851
-442
-1
-1
-1
-1
-1
-1
-1
-1
-1
-1
-1
-1
-1
-1
-1
-1
-1
-1
-1
-1
-1
-1
-1
-1
-1
123
-174
2675
-1073
-1
-1
-1
-1
-33
0
4869733 4897368 5816469 5844119 656 656 0
-29
307
-1374
-1
-1
-4
-2
-1
-2
-1
-1
-1
-1
-1
-1
-1
-1
1279
-1245
-1
1256
-58
3964
1
3
3381
-1519
-1
130
-186
-2467
2160
3379
-1361
-104
650
1
1
1
-274
-250
-1
161
-2049
-1
0
4897371 4902784 5845359 5850783 124 124 0
-973
-1
-1
-1249
-1
-1
-1
-1
-1
-1
-1
-1
-119
1618
961
0
4902783 4910114 5853413 5860714 248 248 0
-320
-1268
2006
1
1
1
1
1
1
1
1
1
1
1
1
1
1
1
1
1
1
1
1
1
1
1
1
1
1
1
1
1
1
-450
-1
-1
-1
-1
-1
-1
-1
-1
-1
-1
-1
-1
-1
367
1
1
1
1
1
1
1
1
1
1
1
1
1
1
1
-1269
0
4922350 4928534 5860710 5866890 195 195 0
-339
-273
1060
1
8
-963
-1
-11
-12
96
295
1242
1
1
1
1
1
1
-13
-253
-1
159
-616
543
33
-84
0
4925164 4956200 5866221 5897216 1110 1110 0
157
80
136
30
-84
-5
174
-4
-43
-30
85
312
8
1
1
1
1
1
1
235
-89
-27
-4
73
101
-4
-43
-30
-2
83
254
58
-28
-4
-56
-195
-58
30
1
-14
43
162
1225
273
1
1
1
1
1
1
1
1
-185
-1
-1
-1
-1
-1
-1
-1
-1
-1
-1
-1
-1
-1
-1
-1
-1
-1
-1
-1
-1
-1
-1
-1
-1
-1
-1
-1
-1
-1
-1
-142
205
1
1
1
1
1
1
1
1
1
1
1
1
1
1
1
1
1
1
1
1
1
1
1
1
1
1
1
522
1
-4
-3
7
-186
-175
-1
-1
-1
-1
-1
-1
-1
-1
-1
-1
-1
-1
-1
-1
-1
-1
-1
-1
-1
-1
-1
-1
-1
-1
-1
98
1
1
1
-817
-1
-1
-1
3319
1
1
1
1
1
1
1
1
1
1
1
901
1
1
1
1
1
1
1
1
1
1
1
1
1
1
1
1
1
1
91
1
1
1
1
1
1
1
1
1
1
1
1
1
1
1
1
1
1
1
66
-67
-1
-1
-6
-1
-1
-1
-1
-3
-1
-1
-1
-2
-1
-1
-1
-1
-1
-2
-1
-1
-1
-1026
-725
-304
-35
-1
-1635
667
-232
-1593
-1270
-1
136
-2085
-1
-1
-1
-1
-1
-1
-1
-1
-1
-1
-2
-1
-1
-616
-281
46
274
1080
1707
-172
-360
-1
342
1244
-86
-1
1436
1
1
1
1
1
1
1
1
1
1
1
1
1
1
1
1
1
1
1
1
1
1
1
1
1
1
1
1
1
1
1
1
1
1
1
1
1
1
1
1
1
1
1
1
1
1
1
1
-860
-1
41
1172
-461
0
4956481 4962458 5897213 5903155 197 197 0
-585
56
1
1
1
1
1
1
1
1
1
1
1
1
1
1
1
1
1
1
1
1
1
1
1
1
1
1
1
1
1
1
1
1
306
1
1
1
-370
-210
-1
437
289
-1543
-595
80
844
0
4964615 4976540 5906444 5918390 307 307 0
357
671
-1184
1038
-516
561
-121
-3410
-312
-1881
-1
-1
-1
-1
-1
-1
-1
-1
-3
-1
-1
-1
-1
-1
-1
-1
-1
-1
-1
-1
-1
-1
395
1408
1
0
4976536 4977779 5921878 5923122 30 30 0
-314
0
4979874 4995739 5928677 5944518 382 382 0
131
1
1
1
1
1
1
1
1
1
1
1
1
1
1
1
1
1
1
1
1
1
1
1
1
1
1
1
1
1
1
1
1
-371
-1
-1
-1
-1
-1
-1
-1
-1
-1
-1
-3
-344
-84
-112
25
5793
-19
-988
775
1284
1
-126
349
584
2381
1353
0
4995901 5014419 5944518 5962953 474 474 0
295
1
1
2
1
1
1
1
1
1
1
-516
-1
1656
-1700
1348
-651
-1
-1
-898
608
1
1
1
1
1
1
1
1
1
1
1
1
1
1
1
1
1
1
1
1
1441
1
1
1
1
1
1
1
1
1
1
1
41
1
1
1
1
1
1
3
4
1
1
1
1
1
1
1
1
3
2
1
1
1
1
1
1
3
1
1
1
6
1
2
1
1
359
1
1
1
1
1
1
1
1
1
1
601
1
1
1
1
1
-1435
34
-215
-1
-388
-1
-1
-1
-1
-1
-1
-1
-1
-1
-1
-1
-1
-1
-1
-1
-1
-1
-1
-1
-1
-1
-1
-1
-1
-1
-1
-1
-1
-1
315
1
195
1
1
1
1
1
1
1
1
1
1
1
1
1
1
1
1
1
1
1
1
1
1
1
-2322
-467
-1
-261
454
27
319
23
-321
-80
122
0
5015117 5027367 5964355 5976679 599 599 0
-196
155
482
1
1
62
212
-711
-1
-1
-1
-1
-1
-1
-1
-1
-1
-1
-1
-1
-2
-1
-1
-6
-1
-1
-3
-2
-1
-1
-2
-1
-2
-1
-7
-1
-1
-1
-1
-1
-1
-1
-1
-1
-1
-1
-1
-1
-1
-1
-1
-1
-1
-5
-1
-1
-1
-1
-1
-1
-1
-1
-1
-1
-1
-1
-1
-1
-1
-1
-1
-1
-1
-1
-1
-1
-1
-1
-1
-1
-4
-5
-1
-1
-1
-1
-1
-1
-1
-1
-1
33
3
24
198
65
1
1
1
-80
-1
-62
-1
-169
-1
-18
-1
-5
-7
-1
-1
-1
-1
-1
-5
-1
-2
123
1
1
1
1
1
1
1
1
1
1
1
7
-335
149
107
-39
-1
-1
-1
-1
-1
-1
-1
-1
-1
-1
-1
-1
-1
227
689
1
1
1
-153
-1
-1
1371
1
-471
-715
-48
-651
-93
-28
-191
211
380
-5
273
1194
1
1
1
1
1
1
1
1
1
1
1
1
1
1
-657
1246
257
0
5027363 5029928 5988519 5991072 104 104 0
-816
238
355
1
1
1
1
1
1
1
1
1
1
1
0
5035057 5046004 5991067 6002023 450 450 0
-421
-1
-1
-1
-1
-1
-1
-1
-1
-1
-1
-1
-1
-2
-1
-1
-3
-1
-1
-2
-3
-1
-1
-1
-1
-1
-1
-1
-1
-1
-1
-1
-3
-1
-1
-1
-1
-1
-1
-1
-480
644
-3
39
-1079
-1
-1
-1
-1
-1
-1
-1
-1
2390
-217
-480
615
1
-72
375
-867
-1
-1
-1
-1
426
1
1
1
1
1
1
1
1
1
1
1
1
1
1
1
1
1
1
1
1
1
1
1
1
1
1
170
1947
1
1
1
1
1
1
1
1
1
-263
-12
331
1
1
1
1
1
1
1
0
5054933 5081562 6002019 6028726 925 925 0
63
-1910
-5
-328
1399
1
1
1
1
1
1
1
1
1
3
2
4
1
1
1
1
1
1
1
1
1
1
-1132
1159
8
4
-34
-310
63
31
389
2077
803
883
-2111
-2407
-1
2217
-23
-6
301
-191
-1
-1
-1
-1
-1
-1
-500
-1
-1
-1
-1
-1
-1
-1
-1
-1
-1
-1
-1
-1
-1
-1
-1
-1
-1
-140
-266
-1
198
-1476
-1
-1
-1
-1
-1
-1
-1
-1
-1
-1
-1
-1
-1
-1
-1
-1
-1
-1
-1
-1
-1
-1
-1
-1
-1
-1394
-46
270
-2851
-1
490
1
7
1
1
1
11
213
-37
-1
-1
-1
-1
-1
-1
-1
-1
-1
-1
-1
-1
-1
-1
-1
-1
-1
-1
-1
-1
-1
-1
-1
-1
-1
-1
-1
-1
-1
-1
-1
-1
-1
-1
-1
-1
-1
-1
-1
-1
-1
-1
-1
-118
-1
-1
-1
-1
-1
-1
-1
-1
-1
-1
-1
-14
-1
-1
-1
40
2
2
27
1
1
1
98
1
-218
-153
0
5102859 5106983 6024786 6028920 206 206 0
-335
-1
-857
-17
1193
375
419
1
-67
-1
6
1
1
1
-100
-1
-1
-1
-1
-1
-1
-1
-1
-1
-1
-1
0
5106980 5110169 6029099 6032314 141 141 0
-5
356
1
1
1
1
1
1
11
-13
-71
-341
-1
-1
-1
-1
-1
-1
-1
116
1
1
1
1
1
-830
-379
-44
-1
-1
-1
-1
-1
198
1
1
-32
-1
-1
-1
-1
-1
-1
-1
-1
-1
-1
-1
-1
-1
-1
-1
-1
-1
-1
-1
-1
-1
-1
-15
-365
-19
125
66
0
5110181 5111508 6034362 6035686 15 15 0
1295
3
1
0
5113466 5116077 6038548 6041186 67 67 0
-1114
-1
-1
-1
-1
-1
-1
-1
-1
-1
-1
-1
-1
-1
-1
-1
-1
-1
-1
-1
-1
-1
-1
-1
-1
-1
-1
-1
-1
1102
179
0
5117123 5127617 6041956 6052421 167 167 0
57
1
574
1
1
1
1
1
1
-40
-365
-759
12
359
1
1
1
1
1
1
1
1
1
1
1
1
1
1
1
1
1
1
1
1
537
1
1
1
1
1
1
-62
-1
1084
1
1
1225
380
1
-80
-311
-1
2577
-1698
-201
-1
-1
-1
-1
-1
-1
0
5127614 5132975 6053529 6058892 63 63 0
-181
-4
0
5132971 5181165 6068305 6116461 779 779 0
-5247
-4039
-373
-1
-1
-1
-1
-1
-1
-1
-1
-1
-1
-1
-1
-1
-1
-1
-1
-1
-1
-1
-1
-1
-1
-1
-1
-1
-2
-543
483
1
1
1
1
1
1
1
1
1
1
1
1
1
1
1
1
1
1
1
912
-2919
-1099
-3151
227
1957
-2269
-1214
-154
1674
625
7336
1
1
1
1
1
1
1
1
1
1
1
1
1
1
1
1
1
1
1
1
1
-20
-363
-1
-1
-1
-1
-1
-1
-1
-1
-1
-73
-1
-1
-1
-1
549
121
319
-70
16
1
1
1
1
1
1
1
1
1
1
1
1
1
1
1
1
1
1
1
1
1
1
1
1
1
1
1
1
1
1
1
1276
1
1
1
-596
1793
-124
-110
463
1
-89
206
211
2508
842
1
1
3
6
1
1
2
2
6
2
1
2
1
1
1
1
5
1
1
1
1
1
1
5
4
1
1
5
1
-5
5
1
2
1
3
3
1
1
1
3
1
1
1
1
1
1
1
371
1
1
4
3
1
1
1
1
1
154
-428
-1
-1
-1
-1
-1
-1
-1
-1
-1
-1
-1
-1
-1
-434
-1
-1
-1
-1
-1
-1
-1
-1
-1
-1
-1
-1
-1
-1
-1
-1
-1
-1
-1
-1
-1
-1
-1
-1
-1
-1
-1
-1
-1
-1
-1
-1
-1
-1
-1
-1
-1
-1
-1
-389
-1
-1
-1
-1
-1
-1
-1
-1
-1
-1
-1
-1
-1
-1
-1
-1
-1
-1
-1
-1
-680
-2
214
-87
224
1
1
1
1
1
1
1
1
1
1
1
1
1
1
1
1
1
1
1
1
1
1
1
-511
0
5188806 5192549 6116456 6120194 135 135 0
2071
1
1
166
1
1
1
1
1
1
1
1
6
1
1
2
1
2
1
1
1
1
1
1
1
1
1
1
1
1
125
-66
-1
-1
313
20
1
65
1
1
-26
-1
-1
-2
-1
-1
-1
-21
50
-20
-71
-1
-1
-1
-1
-1
-1
-1
-1
-1
-1
-24
-1
-1
-1
-1
-1
-1
-1
-367
-1
0
5197521 5204331 6120192 6127005 195 195 0
-177
264
36
10
72
-86
-1
-670
-1
-1
-1
-1
-371
-95
84
216
1
1
1
2157
-1709
-1
-1
0
5204327 5212387 6135927 6144037 291 291 0
180
-371
-1
-3097
334
-820
-1
-219
142
1
1
-59
71
1
1
-26
-1
38
1
1
-57
-1
-1
-1
-1
-1
-22
-1
-1
-1
-1
-1
-1
-1
-1
-1
-1
-1
-1
-1
-1
-1
-1
-1
-1
-1
-1
-1
-1
-1
-1
-1
-1
-1
-1
-1
-1
-1
-1
-2
-1
-1
-1
-1
-1
-1
-1
-165
-1
-1
-1
-1
1205
-1110
0
5226078 5227184 6144462 6145545 55 55 0
559
1
1
1
1
1
1
1
1
1
1
1
2
5
1
1
11
1
1
1
4
1
1
0
5232494 5238372 6145547 6151468 269 269 0
-325
-1
-1
-1
-1
-1
-1
-1
-1
-1
-1
-1
-1
-1
-1
-1
-1
-1
-1
-1
-1
-1
-1
-1
-1
-1
-1
-1
-1
-1
-1
-1
-1
-1
-1
-1
-1
-2043
72
601
1
1
1
-928
-20
-1
-1
-1
-1
-1
-1
-1
-1
-1
-1
-1
-1
-1
-1
-1
-1
-1
-1
-433
-398
43
66
58
1
1
1
1
1
1
1
1
1
0
5237808 5243165 6164582 6169931 159 159 0
-810
567
1
1
1
1
1
1
633
15
930
-2055
0
5270377 5274529 6169927 6174062 157 157 0
3176
1
1
1
1
1
1
1
1
1
1
1
1
7
1
1
375
-7
427
29
-87
0
5283180 5297670 6172695 6187165 409 409 0
374
1
1
1
1
1
4
8
1
6
1
1
1
1
1
1
833
29
1
1829
587
707
1
1
1
1
-2214
-1
-1
-1
-1
-1
3032
-1558
-978
1147
0
5297467 5298630 6187166 6188322 40 40 0
202
1
1
1
1
125
1
0
5308242 5319895 6188322 6199944 295 295 0
192
1
1
1
4
1
1
1
1
1
2
-13
-11
-194
23
37
-231
-11
-254
350
1
1
54
1007
1
3
7
1
1
600
1041
1
1
1
1
1
1
1
1
1
1
22
-538
-4
11
-12
-19
-1
-1
-1
-1
-1
-1
-1
-1
-1
-1
-1
-1
-1
-1444
-1
-1
-1
-1
-1
-1
-1
-2
376
229
1
1
1
1
1
1
1
252
1
1
1
1
1
1
1
1
1
1
1
1
1071
369
1
2024
0
5324797 5327277 6199937 6202417 46 46 0
0
5330765 5334705 6202428 6206338 84 84 0
212
1
1
1
1
1
1
1
1
1
1
1
1
1
1
1
1
1
1
1
1
1
1
1
1
1
1
1
1
1
0
5335176 5336221 6206440 6207484 18 18 0
983
0
5338806 5346713 6209817 6217691 160 160 0
205
235
1
1
75
1
1
1
1
1
1
1
1
1
1
1
1
1
1
1
1
1
1
1
1
1
1
1
1
1
1
1
1
1
2
1
1
1
1
24
1
1
1
1
1
2
1
1
1
1
1
2
1
1
1
1
-253
-74
-1
-1
-1
-1
-1
-523
-279
-603
-1
-1
3577
-258
-176
-493
-1
-1
-1
-3
-4
-1
-5
597
-257
-1
-1
0
5347116 5351758 6218277 6222898 101 101 0
321
620
1149
855
1
1
1
1
1
1
1
1
1
1
1
1
1
1
1
1
1
1
1
-883
-24
0
5352405 5361200 6222862 6231635 167 167 0
567
1
-587
3606
-3
406
1498
1
1
1
1
1
1
1
1
1
1
1
1
1
1
1
-549
925
1
1
1
1
0
5361861 5370011 6231905 6240036 259 259 0
-170
609
-317
-1
-1
-1
-1
-1
-1
-1
-1
-1
-1
-1
-1
-1
-1
-1
-1
-1
-1
-1
-1
-1
-1
-1
-1
-1
-1
-1
-1
-1
-1
-1
398
1
1
1
3
1
1
1
1
1
1
1
1
1
-544
-1
-1
-1
-1
-1
-1
-1
-1
-1
-1
-1
-1
-1
-1
-1
-1
-1
68
542
1631
1
1
1
1
1
1
1
626
1
2496
1
1
1
1
1
1
1
1
1
1
1
1
1
1
1
1
1
1
1
1
1
1
1
1
1
1
1
1
1
1
1
4
1
1
3
2
1
1
1
1
1
1
0
5378616 5381473 6240031 6242816 127 127 0
805
-571
85
1
1
1
1
1
1
1
1
1
1
1
1
1
1
1
1
1
1
1
66
1
1
1
1
1
1
1
1
1
1
1
1
1
1
1
3
1
1
1
1
1
1
1
15
1
1
26
1
1
1
1
1
1
1
1
1
2
1
2
1
3
6
1
1
679
228
1
1
263
35
8
0
5380985 5382342 6242169 6243523 30 30 0
-6
336
1
1
263
231
-338
0
5382423 5393527 6243395 6254486 271 271 0
-2756
-1
-1
-1
-1
-1
277
1238
-702
-1
-1
-719
-47
-1
121
-9
203
1
1
1
1
1
1
1
1
1
1
1
1
1
1
1
1
1
1
1
1
1
1
1
1
1
1
1
1
1
1
1
1
1
1
1
1
1
1
1
1
1
1
1
1
1
1
1
1
1
1
1
1
1
1
1
1
1
1
1
-253
-1
-1
-1
-1
-1
-1
-1
-1
-1
-1
-1
-1
-1
-1
-1
-1
-1
-1
-1
-1
-1
-1
-1
-1
-1
-1
-1
-1
-1
-1
-1
-1
-1
-1
-1
-1
-1
-1
-1
-1
-1
-1
-1
-1
-1
-1
-1
-1
-612
-1
-1
-66
486
1
1
1
1
1
1
1
1
1
1
1
1
1
805
2442
0
5393514 5404738 6254428 6265532 354 354 0
138
-24
-75
85
-579
-1
-56
-62
737
257
215
338
645
1
1
4
1
1
1
1
1
1
1
1
1
1
1
1
1
1
1
1
1
3
1
1
1
1
1
1
1
-836
681
1
1
1
1
1
1
350
-1374
179
-120
-1
179
1
1
3
5
2
6
1
1
1
1
1
1
1
1
1
1
1
1
1
1
1
2
4
1
1
1
1
1
1
1
1
1
1
1
1
3
1
1
1
1
1
1
1
4
1
1
1
1
1
1
1
4
1
1
1
1
1
-755
-1
-1
-1
-1
-1
-1
-1
-1
-1
-1
-1
-1
-1
-1
-4
-1
-1
-1
-100
-2
-1
-70
20
1
1
1
53
296
1
1
1
1
1
1
1
1
1
1
1
1
1
1
1
-201
-1
176
539
1
1
1
1
1
1
1
1
1
1
1
1
1
1
1
1
1
1
1
1
1
1
1
1
1
1
1
1
1
1
100
139
-91
-1362
0
5435145 5447792 6267483 6280200 349 349 0
714
1
1
1
1
1
1
1
1
1
1
1
1
1
1
1
1
1
-81
13
1748
1
1
1
1
1
1
1
1
1
1
1
1
1
5
1
1
1
1
1
-581
-1
-1
-1
-1
-1
-1
-1
-1
-1
-1
-1
-1
-1
-1
-1
-1
-1
-1
-1
-1
-1
-1
-1
-1
-1
-1
-1
-1
-1
-1
-1
-1
-1
-1
-1
-1
-1
-1
-1
-1
-1
-1
-1
-1
-1
-1
-1
-1
-1
-1
-1
-1
-1
-1
-1
-1
-1
-1
-1
-1
-1
-1
-1
-1
-1
-1
-1
-1
-1
-1
-1
-1
-1
-1
-1
-1
-1
-1
-1
264
-196
-2602
-1
-268
-467
-1
-1
-1
-1
-1
3202
-1136
-1
-1
-309
-1
-1
-1
-1
-1
-1
-1
-1
-1
-1
-1
-1
-1
-1
-1
-1
0
5455561 5457189 6298797 6300426 73 73 0
-316
-1
625
0
5505988 5531468 6318451 6343970 713 713 0
184
1
496
1
1
1
-215
-319
-1
-1
-1
-2
-1
-4
-1
-1
-1
-3
-223
-1
-19
-1
-1
-1
-107
-1
-278
-1
-1
-1
-1
-1
-1
-1
-1
-1
-1
-1
-1
-1
-1
-1
-1
-1
-1
-1
-3
-1
-1
-1
-1
-1
-1
-1
-550
-55
-1
-1
-1
-1
-1
-1307
189
-54
19
1
1
1
-264
-1
-1
-1
-1
-1
-1
-1
-1
-1
-1
-1
-1
-1
-1
-1
-1
-1
-1
-1
-1
-1
-1
-1
-1
-1
-1
-1
-1
-1
-1
-1
-1
-1
22
289
-574
-1
-1
-1
-1
559
781
1
1
1
-477
-1
-1
-1
-1
-809
53
1005
1061
1
1
1
1
1
1
1
1
1
1
1
1
1
1
-98
-242
-1489
-1
-1
-1
-1
-1
-1
-2
-1
-1
-1
-2
-1
-1
-1
-1
1750
-3839
-2502
-142
-1
-1
-1
1209
14
1
1
2
1
6
1
1
1
6
4
1
7
1
13
12
1
1
1
1
1
3
1
1
1
480
1
1
1
1
1
1
1
1
1
1
1
1
1
1
1
1
1
1
1
1
1
1
1
1
1
-994
-1
-1
1550
686
0
5531466 5540469 6344004 6352952 219 219 0
280
1361
1
4
1
1
1
5
1
2
1
1
1
1
1
540
-527
-1
-1
-1
-1
-1
-1
-1
-1
-1
-130
-3499
-352
248
127
1
1
1
1
1
1
1
1
1
1
1
1
1
1
1
1
170
-185
111
1
1
1
1
1
1
1
1
1
1
1
1
1
2
1
1
1
1
1
1
1
-96
3
1
1
4
4
2
11
5
2
1
2
784
51
84
-3
0
5539729 5556241 6352701 6369189 484 484 0
287
86
1
469
1
1
1
1
1
4
-333
340
1
1
29
1018
2
-312
-1
-1
-1
-1
-1
-181
-1
-1
-1
-1
-1
-1
-1
-1
-1
-1
-1
-1
-1
-1
-1
-1
-1
-1
-1
-1
-1
-1
-1
-1
-1
-1
-1
-1
-1
28
-28
-1
-1
-1
-1
-1
-1
-1
303
175
1
1
3
3
1
1
1
1
3
1
1
-907
-1
-1
-1
40
1
352
-327
856
219
-523
-1
355
1
10
59
448
86
-1529
453
-19
43
3
36
955
1
1
1
1
1
1
1
1
1
334
1
1
1
1
1
1
1
1
1
141
1
1
251
-99
307
607
-949
-580
-314
-1
-1
-1
-1
-1
-1
-1
-1
-1
-1
-1
-1
-1
-1
-1
-1
-1
-1
-1
-1
-1
-1
-1
-1
-1
-1
-1
401
1
1
1
1
1
1
1
1
1
1
1
1
1
1
1
1
1
1
1
1
1
1
1
1
1
1
1
1
1
1
1
1
1
1
1
1
2
0
5556253 5560075 6369477 6373306 65 65 0
-613
-1
-1
-1
-1
-1
-1
-1
1959
966
-199
0
5572250 5575290 6373299 6376343 142 142 0
-173
-1
-3
565
1
1
1
1
4
1
1
1
1
3
1
1
-205
-1
523
1
1
1
1
224
145
-280
-1
-1
-1
-1
-1
-1
-1
-1
-1
-1
-1
-1
-1
-1
-3
-1
-1
-1
-1
-1
-4
-1
-185
61
-78
-135
-23
144
148
3
1
1
1
1
0
5576761 5577778 6377535 6378548 40 40 0
18
101
1
132
0
5577738 5579551 6378549 6380389 47 47 0
566
1
1
1
1
1
-572
-232
-1
-1
-1
-1
-1
-1
-1
-1
-1
-1
-1
-1
-1
-1
-1
-1
-1
-1
-1
-1
-1
-1
-1
-1
-1
-1
-1
-1
-1
-1
-221
0
5579537 5581644 6381336 6383444 12 12 0
-589
-1237
45
0
6024331 6028170 6762911 6766748 96 96 0
1437
-541
1229
429
0
6063929 6067207 6783252 6786516 95 95 0
-199
-59
-1
-1
-1
277
1
1
1
2
1
4
1
1
1
639
167
-120
209
159
108
477
145
413
136
1
0
6067362 6072303 6786517 6791435 190 190 0
429
1
1
1
1
1
1
1
1
1
1
1
1
1
1
1
1
1
1
4
1
1
1
1
1
1
1
1
70
1
1
1933
1
1
1
1
1
1
1
1
1
1
1
1
1
1
1
1
1391
304
-112
-104
-18
-1
-1
-1
-1
-1
-1
-1
-1
-1
-1
-1
-1
-6
-6
-189
-1
-1
-1
-1
-1
-1
-1
-1
-1
-1
64
0
6201523 6205564 6856207 6860227 163 163 0
1085
1
1
-381
452
1
1
139
1
1
1
1
1
1
1
1
1
1
1
1
1
1
220
0
6205563 6207002 6860528 6861978 58 58 0
-1397
-1
-1
-1
-1
-1
-1
-1
-1
-1
-1
0
6215847 6224256 6981857 6990140 302 302 0
76
1
1
-210
227
1
1
1
1
1
1
1
1
1
1
1
1
1
1
1
1
1
1
1
1
1
1
1
1
1
1
1
1
1
1
1
1
1
1
1
1
1
1
1
1
1
1
1
1
1
1
1
1
1
1
1
1
1
1
1
1
1
1
1
1
3
1
1
1
1
1
1
579
1
1
1
1
1
1
1
1
1
1
1
1
1
509
1
1
1
1
1
1
1
1
1
1
1
1
110
1
1
1
1
1
1
1
1
1
1
1
1
1
1
1
1
1
1
1
1
1357
-39
-845
-1
-1
-200
-1
-317
-842
-137
276
1
1
1
1
1
1
1
1
1
1
1
1
1
1
1
0
6224396 6255586 6990250 7021397 703 703 0
1696
822
-189
-1
1044
3481
24
-1483
-391
-1
-1
-1
-1
-1
658
1
-3885
1628
154
-74
1072
-6
-99
-383
83
-1156
2628
1
1
1
1
1
1
1
-945
-1
-229
80
1
1
1
1
1
1
1
1
1
1
1
1
2
1544
1
1
1
2214
1
1
1
1
1
1
1
1
1
1
1
4
2
1
4
1
1
1
1
1
1
1
1
-206
-2800
41
-211
461
1
1
-576
-394
426
0
6256597 6262419 7021979 7027797 154 154 0
1186
536
43
-2840
-1
722
33
209
0
6262448 6265411 7028345 7031285 130 130 0
890
2
2
293
300
-603
497
1
1
1
1
1
1
1
1
1
1
1
1
1
1
1
1
1
1
1
-162
0
6266577 6278133 7031283 7042792 293 293 0
544
2807
1
1
1
1
1
1
1
1
1
1
1
1
1
1
1
1
1
1
1
1
1
1
1
-3623
-1
920
1
1
1
1
1
1
1
1
1
1
1
1
1
1
1
1
1
1
789
2297
350
1
1
0
6278203 6285300 7042792 7049878 164 164 0
709
-3
1837
2209
1
1
1
1
1
1
1
1
1
1
-1339
-1
-1
-15
-17
-4
-6
-57
-1
-1
-1
-1
-1
-1
-1
-1
603
1
1
1
1
3
32
2
1
1
6
1
11
2
1
1
-116
0
6286818 6295580 7050525 7059234 169 169 0
88
1
1
1
1
1
1
1
1
1
1
1
69
-226
-1
-1
-1
-413
969
233
-216
-1
-1
-1
129
1
1
3450
-516
-984
349
205
-82
81
1
1
1
1
1
1
1
1
1
1
1
1
1
1
1
1
1
1
1
1
1
1
1
1
313
152
1
1
1
1
1
1
1
1
1
1
1
1
1
1
1
1
1
0
6296017 6301070 7059777 7064831 112 112 0
-1337
1079
406
-802
1293
-88
-1
0
6301115 6305660 7076045 7080563 100 100 0
486
1
2784
1
1
1
1
1
1
1
1
1
1
1
1
1
1
1
1
1
1
1
1
1
1
1
1
0
6305656 6313422 7082366 7090169 204 204 0
-664
-1
-1
-1
-1
-1
-1
-1
-1
-1
-1
-1
-1
-1
-1
-1
-1
-1
-1
-1
-1
-1
-1
-1
-1
-1
-1
-1
-1
-1
-1
-1
-1
-1
-1
-1
-1
-1
492
155
2780
1
1
-1954
-1
-1
-1
1247
-103
0
6313952 6319823 7090661 7096561 166 166 0
36
-51
-1
-1
-1
-1
-1
-1
-1
-1
-1
-1
-1
-1
-1
-1
-1
-1
-1
-1
353
393
-143
-1
-1
-1
-1
-1
-558
-1878
-576
-1
-1
-1
-1
-218
707
0
6325406 6345543 7105954 7126103 509 509 0
-2231
-1
-1
-1
-1
-1
-1
-1
-1
-1
-1
-1
437
1
1
1
1
-110
-1
-1
-1
-1
-33
-1
-1
-1
-1
-1
-1
-1
-1
-1
-1
464
323
1
1
1
1
1
1
1
1
1
1
1
1
1
1
1
1
1183
1092
-1667
1098
3087
-3310
-1
-1189
100
1
1
1
-1291
-1
-1
-1
-1
-1
-1
-1
-1
-1
-1
-1
1211
0
6345627 6369011 7133919 7157263 521 521 0
220
-36
-1
-1
-1
-1
-1
-1
-1
-1
-1
-1
-1
-1
-1
-1
-1
-2
-1
-883
-1
-1
-1
-1
-1
-1
-1
-1
-1
-1
-1
-1
-1
-1
-1
-1
-1
-1
126
-252
-1
-1
68
183
-194
-1
-1
-1
-225
-3120
-1
-1
-1
-444
193
134
1
1
1
1
1
1
1
452
54
1
5
2
1
2
7
1
1
1
1
1
1
10
1
1
1
1
1
1
1
2
-375
-1
-51
28
1
1
1
1
1
1
1
1
1
1
1
1
1
1
-243
-1
-1
-284
-1
351
1
1
1
1
504
1
1
-3930
-1
-1
416
9
1
1
1
1
1
1
1
1
1
1
4
1
1
1
1
1
1
1
1
1
1
1
1
1
1
1
1
1
1
1
1
1
1
1
1
1
1
1
1
1
1
1
1
1
1
1
1
1
1
1
1
1
1
1
2
5
1
1
2
1
2
-1501
-1
-1
-1
-1
-1
-1
-1
-1
-1
-1
430
1
1
-2664
264
-2671
-1
-1
-1
-1
-1
-1
-2
204
1
-1012
-1
-1
-1
-103
-1
-1
0
6369008 6381267 7157317 7169591 434 434 0
-1570
608
-39
-1
-297
-1
-1
-1
-1
-1
-1
-1
-1
-1
-1
-1
-1
-1
-1
-1
-1
-1
-1
-1
-1
-1
-1
-1
-1
-1
-1
-1
-1
-1
-4
-1
-1
-1
-1
-1
-1
-1
-1
-1
-1
-1
-2
-1
-1
-1
-1
-1
-1
-4
-1
-1
-5
-1
-1
-4
-1
-1
-1
-1
-1
-1
-1
-1
-1
-1
-1
-1
-1
-1
-1
-1
-1
-1
-1
-1
-1
198
1
1
1
2
3
1
1
1
2
1
1
112
1
1
1
3
1
1
1
1
1
1
1
1
1
2
1
1
1
1
1
1
4
1
1
1
1
1
4
1
1
1
1
1
1
1
1
1
1
1
1
2
1
1
1
14
1
1
1
1
1
1
804
307
-340
-3777
-1
-1
-1
-1
-1
-1
-1
-1
-1
-1
-1
161
-127
-129
-2
-2127
-1053
-118
-1
181
1
1
1
1
1
1
1
1
1
1
1
1
1
1
1
1
1
0
6381262 6388267 7171402 7178466 206 206 0
1019
-233
501
-3112
-1
-1
701
1
1
1
1
1
1
1
1
1
1
1
66
-148
-994
-1
-1
-1
-1
-1
-1
-1
-1
-1
-1
-1
-1
-1
-1
-1
-1
-1
-1
-1
-1
-1
-1
-1
-1
-1
-1
-5
-1
-1
-1
-1
-1
-1
-1
-1
-1
-1
-1
-1
-3
-1
-1
-1
-1
-1
-1
-1
-1
-1
-1
-1
-1
-1
-1
-1
-1
-1
-1
-1
-1
-1
-1
-1
-4
-1
-1
-1
-1
0
6388704 6390522 7178481 7180299 33 33 0
-409
38
0
6395768 6402617 7185661 7192439 186 186 0
-9
-1
-1
124
1
1
1
1
1
1
1
1
1
1
1
1
1
1
1
1
1
1
1
1
90
1
1
1
1
1
1
1
1
1
1
1
1
1
1
1
1
1
1
1
1
1
1
3
1
1
1
1
1
1
1
1
1
1
1
1
1
1
1
1
1
1
1
1
159
-180
-3756
1341
1
1
1
1
1
1
1
1
1094
0
6402613 6426760 7193275 7217395 686 686 0
1423
-58
-1
-1
-1
-1
-1
-1
-141
148
-1213
-2428
758
-913
-488
141
-609
1834
708
635
1
1
-186
139
-1122
-1
-1
-4
-1
-1
-1
-1
-1
-1
-1
-1
-1
-1
-1
-4
-1
-1
-1
-1
-1
-1
-1
-1
-1
-1
109
26
1
1
1
1
1
1
1473
679
1
1
1
1
1
1
1
1
1
1
1
1
1
1
1
1
1
1
1
1
1
1
1
1
1
1
1
1
1
3494
1
1
1
1
1
1
1
1
1
1
1
98
1
1
1
1
1
1
1
1
1
1
1
1
1
1
1
1
1
1
1
1
1
1
1
1
1
1
1
1
1
1
3
1
1
1
8
1
1
1
1
1
1358
1
-455
-1
-1
-73
48
-309
32
1
1
1
1
6
1
1
-2453
-1
-1
-1
-1
-1
-1
-1
-1
-1
-1
-1
-1
-1
-1
-1
-1
-1
-1
-1
-1
-1
-1
-404
-1
-1
-1
-1
-1
-1
-1
-1
-1
-1
-1
-1
-1
-1
-1
-1
-1
0
6426848 6429467 7217553 7220178 67 67 0
234
1
1
1
1
1
-388
-19
-462
-1
-6
-1
-4
-421
-1
-1
-75
-115
-154
376
0
6429616 6436127 7220177 7226682 76 76 0
-1585
662
-3671
-1
-1
-1
-1
-1
-1
418
1
1
1
1
1
1
1
1
1
1
1
1
0
6436129 6446529 7226984 7237383 153 153 0
109
-397
-1
-1
-1
-1
-1
-1
-1
-1
-6
134
1
-1973
193
150
158
1484
-1450
-405
686
1
1
8
-1177
-37
-1
-175
-1
-211
453
1
150
236
1
17
-122
-1
50
1
1
1
541
0
6446788 6456582 7237378 7247192 143 143 0
-1319
-944
-263
-1080
-1
-1
-1
-1
-1
-6
-1
-1
-1
-1
-1
-1
-1
-1
-2449
-1806
249
-122
0
6465517 6476465 7247186 7258129 183 183 0
739
1
1
-2278
136
780
867
761
-635
0
6476692 6482971 7257996 7264271 134 134 0
216
1
-2369
674
1
1663
0
6491842 6498735 7264266 7271163 107 107 0
3319
-623
-1
-116
203
1
-75
669
-369
-1
17
-528
-1
-1
0
6498753 6503878 7275611 7280738 47 47 0
528
695
-450
-1
716
-379
-114
-1
-1
18
0
6503946 6520234 7280951 7297230 55 55 0
7873
1833
680
-137
-35
-1
-1
5479
1
1
1
1
1
1
1
1
1
1
-234
0
6520244 6526298 7297346 7303401 12 12 0
-4257
0
6526392 6532150 7303539 7309297 9 9 0
0
6531770 6534141 7309722 7312106 69 69 0
1952
-235
-1
-17
-1
-1
-1
-1
-1
-1
-1
-10
-1
-1
-1
-2
-1
-1
-1
-1
30
1
1
1
1
0
6561396 6565387 7437078 7441101 157 157 0
-75
-1
-60
-1
-1
-1
-1
-1
-1
-1
-1
-1
-1
-1
-1
-1
-1
-1
-32
-1
-1
-1
-1
-1
-1
-1
-1
-30
-2845
-1
-1
-1
0
6565382 6568339 7449909 7452877 100 100 0
-327
1411
1
-77
-1
-1
-1
-1
-1
-1
-1
-1
-1
-1
-1
-1
-1
-1
1100
19
11
0
6569606 6572236 7760377 7763038 87 87 0
-370
-1
-1
-1
-1
-1
-1
-1
-1
-1
-1
-1
-1
-1
-1
-249
-131
-1194
-1
-1
-1
-1
-1
-1
-1
-1
-1
-1
-1
-1
-1
-1
214
0
6572231 6573524 7774903 7776178 58 58 0
344
560
165
1
5
1
1
1
1
1
6
1
1
4
1
6
1
137
1
-19
0
6573515 6587861 7777555 7791955 304 304 0
-11
-1
-8
-1
416
1
1
1
1
4
1
1
1
4
3
1
1
1
7
1
-94
-2
-4
-3
-3
-1
-1
-1
-1
-1
-1
-4
-1
-1
-1
-1
-1
-1
-2
-1
-1
-1
-3
-1
-1
-1
-1
-1
-1
-1
-1
-1
-1
-1
-1
-1
-1
-1
-1
-1
-1
-1
-1
-1
-1
-2
-1
-1
-1
-1
-2
-1
-1
-1
-3
-1
-1
-1
52
-101
-8862
-1
-1
-1
-1
-1
559
523
255
1
8
-46
-194
-1
-1
-1
-1
-1
-1
-1
-444
78
590
-448
1093
480
0
6587863 6589081 7794458 7795643 47 47 0
86
1
-367
566
1
1
1
1
1
1
1
1
1
1
1
1
1
1
1
1
1
1
1
1
1
1
1
1
1
1
1
1
1
1
1
0
6589649 6593245 7795640 7799261 89 89 0
-1239
-8
-1
-1
-1
-1
-1
-2
-1
-20
-1
-1
-1
-1
-1
-1
-1
-1
-1
-1
-1
-1
-1
-1
-1
-1035
395
102
-235
0
6593351 6595374 7799263 7801317 75 75 0
-345
-1
-1
-1
-1
-1
-1
-1
-1
-1
-1
-1
-1
-1
-1
-1
-1
-1
-1
-1
-1
-1
-1
-1
-1
-1
-1
-1
-1
-1
-1
-1
-1
-1
-1
-1
-1
-1
-1
-1
-1
-1
943
1
141
1
1
1
1
1
1
1
166
-4
402
0
6595544 6597561 7801317 7803336 35 35 0
-587
-1
0
6597557 6609682 7812269 7824397 207 207 0
567
-7629
-229
-420
-1
215
1841
103
-199
-1
-1
0
6620384 6643165 7830657 7853422 626 626 0
3459
-1012
267
1
618
356
1
2
1
1
1
2
1
1
8
1
4
1
1
1
2
1
1
4
6
1
1
1
6
1
1
8
1
1
3
2
2
1
1
1
5
2
1
1
1
2
3
3
1
1
1
1
2
2
1
5
1
1
1
1
2
3
1
-457
-1
-1
-1
-10
-1
-1
-1
28
1
-1067
-4622
-1
-1
-1
-161
-1
-1
2418
1
1
1
-10
-1
-1
-1
-1
-1
-1
-1
-1
-1
-1
-1
-1
-1
-675
608
1
1
1
3
1
1
1
1
1
1
1
1
1
2
2
1
1
6
1
1
1
1
1
1
1
1
3
1
1
1
1
1
1
1
1
1
1
1
1
1
1
1
1
1
1
1
1
1
1
1
-2317
-1
-1
-1
-1
-1
-1
-1
-1
-1
-1
-1
-1
-1
-1
-1
-1
-1
-1
-1
-1
-1
-1
-1
-1
-1
-1
-1
-1
-1
-1
-1
-1
-1
-1
-1
-1
-1
-1
-1
-1
-1
-1
-1
-1
-1
-1
-1
-1
-1
-1
-1
-1
-1
-1
-1
-1
-1
-1
-1
-1
-1
-1
-1
-1
-1
-1
-1
-1
-1
-1
-1
-1
-1
-1
-1
-1
-1
1855
1
-195
1602
1
6
1
1
1
9
-9
0
6668816 6692928 7854819 7878993 425 425 0
-194
-181
2419
-2204
-1
-1
-215
-1
-1
-1
-1
-1254
496
772
485
-1083
-1879
-3
-1
-1
-1
-3
-1
517
-512
261
1
-960
40
-1627
1279
1
-1748
-1
-1
-1
-1
-1
-1
-1
-1
-1
-1
-967
-638
-610
385
-324
-976
-1
-1
-1
-1
-1
-1
-1
-1
-1
-1
-1
-1
-1
-1
-1
-1
-1
-1
-1
-1
-1
-1
-1
-1
-1
-1
-1
-347
-383
-1
-1
-1
-1
-1
-1140
-1
184
0
6693861 6695249 7880326 7881714 25 25 0
0
6695273 6698265 7883241 7886233 84 84 0
-2016
576
0
6698261 6702346 7895289 7899363 84 84 0
205
1
-433
85
-953
-1
-1
-1
-119
68
1
1
1
1
1
1
1
1
1
1
1
1
1
1
1
1
1
1
-249
-1
-1
-1
-1707
0
6702349 6706359 7912019 7916003 160 160 0
-8
830
-116
-137
-1
-1
-1
251
596
592
487
-357
-44
-90
-1
-1
116
1
1
1
1
1
1
1
1
1
1
1
1
1
1
1
1
1
1
1
1
1
1
1
1
1
1
1
1
1
1
1
0
6716112 6726173 7923024 7933077 314 314 0
4062
1352
162
1364
1
1
1
1
1
1
1
1
1
1
1
1
1
1
1
1
1
-154
-1
-1
-1
-1
-1
-1
-1
-1
-1
-1
-1
-1
-1
-9
-197
-1
-1
-1
777
1
1
1
1
1
1
1
1
6
1
-1621
-1
-1
-1
-1
-1
-1
277
1
0
6727337 6728574 7933564 7934802 47 47 0
155
99
1
-52
-38
30
-4
-1
115
173
-14
-396
-67
0
6728570 6731475 7946597 7949538 144 144 0
71
1
1
1362
9
-209
-1
-1
-1
-1
-1
-1
-1
-1
-1
-1
-1
-1
-1
-1
-1
-1
-1
-1
-1
-2
-1
-1
-1
-1
-3
-1
-1
-1
-1
-1
-1
-495
-1
-1
-1
-1
-1
-233
-1
-1
-19
22
0
6732403 6745542 7949538 7962617 386 386 0
-526
-1
-1
-94
-162
648
1
1
1
1
1
1
1
1
1
1
1
1
1
1
1
1
1
1
1
1
1
1
1
1
489
-446
-506
-1
-1
-1
-1
-1
-1
-1
-1
-1
-1
-1
550
3215
1
2
-1210
1804
1
1
270
160
1
1
1
1
-664
554
1
1
1
1
1
1
1
1
1
1
1
1
1
1
1
1
1
1
1
1
1
1
1
1
1
1
1
1
1
1
1
1
1
1
1
1
1
1
1
1
1
1
-1595
-147
0
6759882 6764532 7966811 7971457 62 62 0
1512
1
1
1
1
723
-1645
-1
0
6764527 6768959 7980246 7984678 83 83 0
2966
-1427
0
6768962 6771908 7984880 7987799 82 82 0
110
101
1
1
1
1
5
1
1
1
2252
1
1
1
1
1
1
1
1
1
1
1
1
1
1
1
1
-201
186
0
6772015 6775877 7987801 7991659 111 111 0
-815
634
-751
-1000
-87
-1
-1
-1
-1
-1
-1
-1
-1
-1
-1
-1
-1
-1
-1
-1
-1
-1
-1
258
1
1
1
1
1
1
1
1
1
1
1
1
1
1
1
1
1
1
1
1
1
1
140
150
0
6775871 6783939 7991930 8000000 322 322 0
190
1
1
1
1
1
1
1
1
1
1
1
2
2
1
1
1
1
1
1
1
1
1
1
333
60
-258
-135
128
1
337
-275
-1
558
1
1
1
1
1
1
1
1
1
2
3
1
1
1
1
1
3
1
1
1
1
1
1
1
3
2
1
1
-127
-1
-378
-201
-1
-668
-1
177
170
1
1
1
1
1
-137
-780
-1
-1
-1
-1
-1
-1
-1
-82
-186
-1
-1
-1
-1
-1
-1
-1
-277
-197
-1
-1
-1
-1
-1
-1
-1
-1
-296
-1
-1
-1
-1
-1
-1
-1
-1
-1
-1
-1
-1
-80
-1
-1
-1
-1
-1
-1
-1
-1
-1
-1
-1
-1
-1
-1
-1
-1
-1
-1
-1
-1
-1
358
99
93
436
6
1
1
2
-255
0
