# Supplementary material for: Identifying plant genes shaping microbiota composition in the barley rhizosphere
Source: Nat Commun. 2022 Jun 16;13:3443. doi: 10.1038/s41467-022-31022-y (PMC9203816; doi:10.1038/s41467-022-31022-y)
Supplement: Supplementary file 11 — Source Data [file 41467_2022_31022_MOESM11_ESM.zip › Supplementary Fig 21/SQ21-259_NLR_Short_deletion_17_R_E07_028.seq]

>NLR_124_17_Reverse
GCAGTTTAATGCGGGCTCGGTAATAGCGACGAGCCTCTAAATCAGCTATAGCGGAGCTATAACGGGCTATAGCGGCATAT
TTGTACATGATACCATTTAACGGCATCTTGCTGAAAAGGCTATAGCGGGGCTATAGCGGGCTATTTAAAACTATGGTTCT
AGTTCAAATTTGAACTGAAACCACGGAAAGGAGGGAANCTCCGCTNTAGCTGATTTAGAGGCTCGTCGCTATTTACCGTA
GCCCGCTATTTAAAACATTGACTAGAACCAGACACTTATTTTGGAGCGGAGGGAGTACANNNNNNNNNNNNNNNNNNNNN
NNNNNNNNNNNNNNNNNNNNNNNNNNNNNNNNNNNNNNNNNNNNNNNNNNNNNNNNNNNNNNNNNNNNNNNNNNNNNNNN
NNNNNNNNNNNNNNNNNNNNNNNNNNNNNNNNNNNNNNNNNNNNNNNNNNNNNNNNNNNNNNNNNNNNNNNNNNNNNNNN
NNNNNNNNNNNNNNNNNNNNNNNNNNNNNNNNNNNNNNNNNNNNNNNNNNNNNNNNNNNNNNNNNNNNNNNNNNNNNNNN
NNNNNNNNNNNNNNNNNNNNNNNNNNNNNNNNNNNNNNNNNNNNNNNNNNNNNNNNNNNNNNNNNNNNNNNNNNNNNNNN
NNNNNNNNNNNNNNNNNNNNNNNNNNNNNNNNNNNNNNNNNNNNNNNNNNNNNNNNNNNNNNNNNNNNNNNNNNNNNNNN
NNNNNNNNNNNNNNNNNNNNNNNNNNNNNNNNNNNNNNNNNNNNNNNNNNNNNNNNNNNNNNNNNNNNNNNNNNNNNNNN
NNNNNNNNNNNNNNNNNNNNNNNNNNNNNNNNNNNNNNNNNNNNNNN
