# Supplementary material for: Identifying plant genes shaping microbiota composition in the barley rhizosphere
Source: Nat Commun. 2022 Jun 16;13:3443. doi: 10.1038/s41467-022-31022-y (PMC9203816; doi:10.1038/s41467-022-31022-y)
Supplement: Supplementary file 11 — Source Data [file 41467_2022_31022_MOESM11_ESM.zip › Supplementary Fig 21/SQ21-259_NLR_Short_deletion_B_R_C07_030.seq]

>NLR_Barke_Reverse
GGNGCAGTTTATGCGGGCTCGGTAATAGCGACGAGCCTCTAAATCAGCTATAGCGGAGCTATAACGGGCTATAGCGGCAT
ATTTGTACATGATACCATTTAACGGCATCTTGCTGAAAAGGCTATAGCGGGGCTATAGCGGGCTATTTAAAACTATGGTT
CTAGTTCAAATTTGAACTGAAACCACGGAAAGGAGGGAAACTCCGCTNTAGCTGATTTAGAGGCTCGTCGCTATTTACCG
TAGCCCGCTATTTAAAACATTGACTAGAACCAGACACTTATTTTGGAGCGGAGGGAGTACANNNNNNNNNNNNNNNNNNN
NNNNNNNNNNNNNNNNNNNNNNNNNNNNNNNNNNNNNNNNNNNNNNNNNNNNNNNNNNNNNNNNNNNNNNNNNNNNNNNN
NNNNNNNNNNNNNNNNNNNNNNNNNNNNNNNNNNNNNNNNNNNNNNNNNNNNNNNNNNNNNNNNNNNNNNNNNNNNNNNN
NNNNNNNNNNNNNNNNNNNNNNNNNNNNNNNNNNNNNNNNNNNNNNNNNNNNNNNNNNNNNNNNNNNNNNNNNNNNNNNN
NNNNNNNNNNNNNNNNNNNNNNNNNNNNNNNNNNNNNNNNNNNNNNNNNNNNNNNNNNNNNNNNNNNNNNNNNNNNNNNN
NNNNNNNNNNNNNNNNNNNNNNNNNNNNNNNNNNNNNNNNNNNNNNNNNNNNNNNNNNNNNNNNNNNNNNNNNNNNNNNN
NNNNNNNNNNNNNNNNNNNNNNNNNNNNNNNNNNNNNNNNNNNNNNNNNNNNNNNNNNNNNNNNNNNNNNNNNNNNNNNN
NNNNNNNNNNNNNNNNNNNNNNNNNNNNNNNNNNNNNNNNNNNNNNNNNNN
