# Supplementary material for: Identifying plant genes shaping microbiota composition in the barley rhizosphere
Source: Nat Commun. 2022 Jun 16;13:3443. doi: 10.1038/s41467-022-31022-y (PMC9203816; doi:10.1038/s41467-022-31022-y)
Supplement: Supplementary file 11 — Source Data [file 41467_2022_31022_MOESM11_ESM.zip › Supplementary Fig 9/Elemental_analyzer_F15_results.txt]

Customer identity	Hutton ID	Genotype	N	C	Block	TP
1346904	1 NC	NC	10.12	3.61	1	3
1346905	2 NC	NC	10.28	2.6	2	3
1346906	3 NC	NC	15.88	2.29	3	3
1346907	4 NC	NC	17.88	1.58	4	3
1346908	5 NC	NC	4.12	1.38	5	2
1346909	6 NC	NC	5.91	1.46	6	2
1346910	7 NC	NC	4.45	1.57	7	2
1346911	8 NC	NC	4.58	1.35	8	2
1346912	1 Barke	Barke	4.23	29.86	1	3
1346913	2 Barke	Barke	4.62	29.32	2	3
1346914	3 Barke	Barke	4.19	23.18	3	3
1346915	4 Barke	Barke	4.84	25.42	4	3
1346916	5 Barke	Barke	4.41	27.94	5	2
1346917	6 Barke	Barke	3.18	26.99	6	2
1346918	7 Barke	Barke	3.95	28.76	7	2
1346919	8 Barke	Barke	4.23	27.61	8	2
1346920	1 17	17	4.52	24.66	1	3
1346921	2 17	17	4.69	29.15	2	3
1346922	3 17	17	4.22	25.09	3	3
1346923	4 17	17	4.07	24.62	4	3
1346924	5 17	17	3.88	29.9	5	2
1346925	6 17	17	4.17	24.68	6	2
1346926	7 17	17	5.89	26.54	7	2
1346927	1 52	52	5.01	27.68	1	3
1346928	2 52	52	4.56	30.53	2	3
1346929	3 52	52	4.37	23.55	3	3
1346930	4 52	52	4.6	26.6	4	3
1346931	5 52	52	3.1	26.68	5	2
1346932	6 52	52	3.96	24.62	6	2
1346933	7 52	52	4.97	27.88	7	2
1346934	8 52	52	4.22	29.81	8	2
